# Supplementary material for: Exploring the molecular mechanism of OsROS1a in regulating resistance to bacterial leaf streak through transcriptome and DNA methylation profiling in rice (Oryza sativa L.)
Source: BMC Genomics. 2025 Aug 1;26:713. doi: 10.1186/s12864-025-11895-1 (PMC12315458; doi:10.1186/s12864-025-11895-1)
Supplement: Supplementary file 3 — Supplementary Material 3 [file 12864_2025_11895_MOESM3_ESM.xlsx]

## Sheet: Table S3
Supplemental Table S3 Differentially expressed genes between wild-type (NP) and RS line at 0 h (C1: NP0 vs. RS0) identified with the criteria of FDR ≤ 0.01 and the absolute value of |log2(fold change)|≥1
#ID	NP0-1_Count	NP0-2_Count	NP0-3_Count	RS0-1_Count	RS0-2_Count	RS0-3_Count	NP0-1_FPKM	NP0-2_FPKM	NP0-3_FPKM	RS0-1_FPKM	RS0-2_FPKM	RS0-3_FPKM	FDR	log2FC	Regulated
LOC_Os01g02360	127	104	86	0	0	0	0.577391	0.645929	0.51592	0	0	0	1.76e-17	#NAME?	down
LOC_Os01g72360	533	373	442	0	0	0	7.87685	6.60985	6.99986	0	0	0	1.45e-46	#NAME?	down
LOC_Os03g16850	77	48	85	0	0	0	0.975716	0.584097	1.15348	0	0	0	6.27e-13	#NAME?	down
LOC_Os10g30670	84	62	81	0	0	0	3.24625	2.88956	3.36104	0	0	0	1e-13	#NAME?	down
LOC_Os11g09590	2677	2156	2871	0	0	0	26.8026	25.9256	30.8668	0	0	0	2.51e-154	#NAME?	down
LOC_Os11g11320	105	74	127	0	0	0	1.88687	1.5805	2.44565	0	0	0	5.73e-17	#NAME?	down
Oryza_sativa_newGene_384	166	187	168	0	0	0	0.96638	1.30934	1.0508	0	0	0	8.92e-25	#NAME?	down
Oryza_sativa_newGene_5339	247	202	101	0	0	0	1.37065	1.34408	0.595553	0	0	0	2.38e-12	#NAME?	down
LOC_Os01g06920	0	0	0	81	80	65	0	0	0	0.47922	0.454754	0.400163	5.38e-18	Inf	up
LOC_Os01g61340	0	0	0	137	74	83	0	0	0	2.57486	1.3362	1.63122	1.26e-16	Inf	up
LOC_Os01g65770	0	0	0	247	346	172	0	0	0	7.04918	9.49661	5.10741	1.01e-20	Inf	up
LOC_Os01g72370	0	0	0	1861	1634	727	0	0	0	13.9204	11.7032	3.72905	1.26e-20	Inf	up
LOC_Os03g18779	0	0	0	124	196	312	0	0	0	1.93875	2.94873	5.08077	8.54e-12	Inf	up
LOC_Os03g31560	0	0	0	62	121	152	0	0	0	0.527692	0.839586	1.03927	7.18e-12	Inf	up
LOC_Os04g43090	0	0	0	59	56	56	0	0	0	2.19241	1.97681	2.14591	8.15e-15	Inf	up
LOC_Os07g34220	0	0	0	81	101	89	0	0	0	4.60004	5.49391	5.25727	2.22e-20	Inf	up
LOC_Os08g09990	0	0	0	260	230	207	0	0	0	2.6146	2.23392	2.13015	1.97e-38	Inf	up
LOC_Os10g41838	0	0	0	720	753	808	0	0	0	3.30905	3.3593	3.88163	2.29e-84	Inf	up
LOC_Os11g10800	0	0	0	102	63	113	0	0	0	2.31725	1.38268	2.68346	1.93e-20	Inf	up
LOC_Os11g11810	0	0	0	561	426	456	0	0	0	2.66531	1.94496	2.25675	6.97e-62	Inf	up
LOC_Os11g11940	0	0	0	458	282	334	0	0	0	2.62706	1.55391	1.99642	4.25e-39	Inf	up
LOC_Os11g35620	0	0	0	99	133	136	0	0	0	1.00455	1.30284	1.44457	4.05e-25	Inf	up
Oryza_sativa_newGene_188	0	0	0	186	202	175	0	0	0	3.01528	3.13765	2.90728	2.28e-33	Inf	up
Oryza_sativa_newGene_2044	0	0	0	999	671	799	0	0	0	9.9727	6.36049	8.1748	4.1e-69	Inf	up
Oryza_sativa_newGene_2840	0	0	0	120	98	109	0	0	0	0.925139	0.684388	0.879237	3.85e-23	Inf	up
Oryza_sativa_newGene_364	0	0	0	60	94	89	0	0	0	0.805188	1.21852	1.25158	6.65e-19	Inf	up
Oryza_sativa_newGene_4285	0	0	0	87	116	79	0	0	0	2.50167	3.26806	2.34709	6.48e-21	Inf	up
Oryza_sativa_newGene_5667	0	0	0	456	500	578	0	0	0	8.27221	7.63054	9.13933	1.97e-64	Inf	up
Oryza_sativa_newGene_2263	0	0	4	2093	1895	1735	0	0	0.057357	28.3364	25.5421	25.5273	1.16e-152	10.8924	up
Oryza_sativa_newGene_2742	3	0	0	624	902	715	0.007663	0	0	4.01859	7.48604	5.06651	6.73e-62	10.0709	up
LOC_Os11g11920	7	0	0	874	580	904	0.023454	0	0	4.88124	2.93068	4.98164	4.44e-44	8.92128	up
LOC_Os03g43100	0	3	0	412	421	414	0	0.047249	0	7.28311	7.32722	7.67911	2.83e-52	8.83749	up
LOC_Os11g09979	19	16	17	5598	5868	6549	0.135409	0.13044	0.104251	58.3419	59.4422	70.7175	1.32e-228	8.79726	up
LOC_Os02g04040	11	6	4	2713	55	3421	0.089988	0.058338	0.028312	30.0865	0.582188	39.5532	0.00129744	8.58857	up
Oryza_sativa_newGene_4529	2	4	5	988	1206	965	0.007841	0.025612	0.020186	7.12654	8.2357	7.14128	1.13e-93	8.49013	up
LOC_Os03g42235	1	1	1	257	193	223	0.001988	0.001202	6.6e-05	4.84156	3.50387	4.38689	6.28e-34	8.15726	up
LOC_Os07g32710	0	0	3	122	157	118	0	0	0.023591	1.74783	2.16628	1.76286	3.48e-23	7.45903	up
LOC_Os11g09830	0	8	6	645	646	468	0	0.104227	0.059059	9.28937	8.93549	7.01256	1.28e-57	7.21993	up
LOC_Os05g45170	3	0	0	100	88	75	0.031892	0	0	2.06454	1.74863	1.62156	4.8e-17	6.97691	up
LOC_Os08g28400	12	6	6	521	310	296	0.218241	0.129038	0.100839	12.6666	7.22557	7.49959	1.23e-15	5.93988	up
LOC_Os10g11100	3	0	4	92	123	90	0.038952	0	0.047837	2.08905	2.54405	2.10379	1.19e-16	5.90406	up
LOC_Os08g28350	322	142	269	7964	15281	9226	6.06183	3.1928	5.42576	197.116	363.76	237.481	7.15e-13	5.87114	up
LOC_Os05g01330	0	20	0	65	528	411	0	0.203662	0	0.73701	5.81186	4.90383	0.00240674	5.79528	up
LOC_Os01g49750	11	19	13	567	723	619	0.179831	0.387916	0.244103	13.2729	16.2676	15.1003	3.89e-49	5.78295	up
LOC_Os03g20780	49	34	4	1452	513	1515	0.385577	0.322565	0.028776	15.1633	5.14712	16.485	7.58e-07	5.67874	up
LOC_Os06g09980	0	0	9	179	119	46	0	0	0.135597	3.32038	2.13051	0.881482	0.000138644	5.65912	up
LOC_Os03g36130	5	0	5	82	184	87	0.01459	0	0.015635	0.386996	0.836136	0.428174	5.87e-06	5.60891	up
LOC_Os11g35300	2	12	8	239	363	279	0.026839	0.22938	0.142458	5.4238	7.91326	6.5979	1.33e-29	5.58944	up
LOC_Os04g57350	29	0	0	358	185	272	0.099041	0	0	1.57487	1.00879	1.32605	8.28e-14	5.33539	up
Oryza_sativa_newGene_2068	8	14	10	375	301	315	0.05501	0.121261	0.076544	4.84225	3.84647	3.61765	3.68e-30	5.26207	up
LOC_Os07g25050	28	1	9	307	383	324	1.4738	0.032226	0.459272	21.473	25.7204	23.6543	3.96e-29	5.22412	up
LOC_Os08g28390	8	24	18	310	492	592	0.081807	0.311107	0.21228	4.5327	6.92512	9.04009	1.65e-13	5.09526	up
LOC_Os03g43880	7	13	0	169	258	96	0.057862	0.139043	0	2.11958	3.1217	1.25133	3.19e-06	4.96782	up
LOC_Os03g29360	21	3	2	154	239	152	0.602642	0.08382	0.046522	6.05445	8.99863	6.21792	2.18e-15	4.85554	up
LOC_Os10g39840	18	0	11	240	187	161	0.226333	0	0.144926	4.01073	3.00273	2.80373	1.69e-19	4.81955	up
LOC_Os01g15740	13	4	17	252	240	218	0.1728	0.053158	0.248613	4.55242	4.17272	4.10731	7.28e-22	4.80088	up
LOC_Os06g40240	31	81	88	1197	1367	1747	0.219944	0.553558	0.637633	11.5486	13.026	16.0641	5.16e-29	4.74279	up
LOC_Os05g07010	13	9	9	179	294	167	0.139806	0.117531	0.099278	2.83575	4.48503	2.92576	3.06e-11	4.73775	up
LOC_Os11g19340	6	7	0	92	108	58	0.054787	0.067173	0	1.11091	1.25609	0.725845	4.14e-12	4.61188	up
LOC_Os04g18770	7	11	8	201	142	157	0.021285	0.039478	0.018582	0.61003	0.388573	0.467333	1.57e-17	4.5801	up
LOC_Os04g39150	22	0	15	206	207	105	0.376852	0	0.27898	4.69285	4.515	2.49366	2.68e-09	4.2809	up
LOC_Os12g05440	194	100	156	2134	2585	1783	1.94977	1.20068	1.67567	28.1407	32.7571	24.5086	8.17e-34	4.24344	up
LOC_Os03g60900	8	11	8	124	142	85	0.175033	0.277541	0.182918	3.60979	3.96893	2.58585	3.28e-12	4.0219	up
LOC_Os03g47280	28	36	17	269	529	239	0.605986	0.947175	0.400344	7.88217	14.8995	7.27706	6.51e-05	3.99622	up
LOC_Os03g08310	247	109	98	1965	1803	1645	3.63223	1.91643	1.54492	38.0526	33.5379	33.1914	2.98e-55	3.97302	up
LOC_Os05g12630	4	5	8	87	76	42	0.032639	0.063115	0.099177	1.52521	1.18502	0.686374	2.64e-08	3.93711	up
LOC_Os03g02460	42	13	40	441	441	151	0.290089	0.073165	0.368266	3.04131	3.1576	1.01257	0.000313477	3.85513	up
LOC_Os03g53020	1152	2083	1327	16814	17703	18236	7.65667	24.6244	9.60849	249.545	251.22	278.211	2.09e-73	3.83767	up
LOC_Os01g42210	11	2	6	69	70	60	0.11683	0.026593	0.140864	1.03042	1.04673	0.947207	5.3e-08	3.831	up
LOC_Os01g42200	2	14	5	85	77	86	0.0207	0.322605	0.08873	2.27356	1.98113	2.40937	1.21e-09	3.79472	up
LOC_Os01g08370	23	5	1	90	86	97	0.198353	0.053753	0.004186	1.0576	0.962619	1.18359	4.67e-09	3.68194	up
LOC_Os07g10850	113	65	95	830	885	954	0.438496	0.251029	0.382841	4.28225	4.27374	5.11794	1.57e-32	3.67551	up
LOC_Os11g05380	520	335	468	3590	5362	3223	4.16208	3.20637	4.00934	37.7015	54.1232	35.2786	2.19e-11	3.57987	up
LOC_Os04g23550	802	720	596	5766	8385	5696	8.59426	9.5824	7.09046	83.9118	116.645	86.2775	7.05e-17	3.57979	up
LOC_Os08g36920	354	253	289	2219	3695	1814	4.84983	4.1418	4.23441	39.8961	63.8562	33.9922	6.35e-06	3.47756	up
LOC_Os04g45950	9	22	14	129	88	190	0.06247	0.182142	0.104341	1.20021	0.847244	2.10523	1.32e-05	3.47155	up
LOC_Os02g41670	64	27	44	410	353	350	0.375799	0.186291	0.27556	3.19674	2.63877	2.84368	1.09e-17	3.44525	up
LOC_Os01g50400	95	35	37	434	439	472	1.06472	0.466999	0.435423	6.4072	6.22493	7.258	2.88e-19	3.42077	up
LOC_Os01g56690	82	78	49	488	699	544	0.829262	1.1381	0.636214	7.15291	9.39069	8.23495	8.12e-22	3.39432	up
LOC_Os10g25230	365	311	220	2089	3354	1799	5.48569	5.60453	3.54202	41.2761	63.6923	37.0492	3.66e-07	3.36662	up
LOC_Os05g10370	31	0	25	160	75	164	0.408746	0	0.358794	2.84859	1.28419	3.03666	5.49e-05	3.3062	up
Oryza_sativa_newGene_4998	12	8	16	103	125	45	0.26971	0.243677	0.377863	2.89364	3.71701	1.27287	0.000629926	3.29942	up
LOC_Os01g32770	139	211	41	701	1281	1152	1.41031	2.56278	0.438664	9.34511	16.4228	16.0164	9.3e-09	3.29879	up
LOC_Os11g11770	11	27	30	178	156	203	0.051549	0.157281	0.15918	1.16973	0.986077	1.39186	9.27e-12	3.29531	up
LOC_Os04g54610	240	119	95	1328	1095	973	4.35244	2.58074	1.83622	31.6258	25.0639	24.1398	8.04e-32	3.29122	up
LOC_Os11g11960	1300	5	162	3506	2483	4030	7.50902	0.033143	1.00282	26.5863	18.0904	31.8494	2.24e-09	3.28343	up
LOC_Os09g21290	78	38	25	269	441	290	0.96966	0.557923	0.322941	4.41175	6.95537	4.94969	3.24e-09	3.21758	up
LOC_Os01g50940	377	174	257	1635	2092	1910	2.73925	1.51326	2.00006	15.6106	19.1956	19.0078	3.48e-40	3.20117	up
LOC_Os03g32230	39	55	37	281	375	284	0.532977	0.909469	0.539434	5.14459	6.59361	5.41855	8.8e-15	3.16367	up
LOC_Os03g08520	308	160	218	1463	1852	1245	5.22428	3.25009	3.95401	32.5838	39.6283	28.8901	1.31e-18	3.12211	up
LOC_Os12g44380	228	112	202	1303	1105	1121	1.64376	0.960412	1.55607	12.4001	10.0707	11.3273	1.64e-29	3.09699	up
LOC_Os02g52150	797	650	316	4111	2218	5048	6.97613	6.81774	2.95716	47.2646	24.508	60.5002	6.66e-05	3.04293	up
LOC_Os11g11890	259	167	297	1447	1505	1596	2.2206	1.98487	2.55733	11.7696	11.9813	12.9964	3.01e-33	3.03517	up
LOC_Os07g47830	16	4	19	86	49	98	0.09442	0.028994	0.120158	0.686104	0.37188	0.819474	1.01e-05	3.00524	up
LOC_Os09g21120	31	3	21	88	143	86	0.17857	0.014275	0.127986	0.681708	1.06631	0.692956	2.09e-06	2.98407	up
LOC_Os03g08330	4961	68	1607	12832	10563	13844	69.2316	1.12749	24.0311	234.973	185.854	264.191	5.4e-17	2.98119	up
LOC_Os03g53340	60	41	26	312	165	297	0.330793	0.284801	0.140164	2.32784	1.20145	2.30502	4.94e-07	2.97365	up
Oryza_sativa_newGene_2781	10	13	18	63	106	84	0.053576	0.088216	0.114561	0.623328	1.00351	0.987333	1.11e-06	2.97143	up
LOC_Os02g43970	35	20	28	208	138	153	0.403473	0.270366	0.353822	3.20998	2.04958	2.45823	2.16e-09	2.97062	up
LOC_Os05g46750	77	93	41	433	547	335	0.637272	0.926161	0.359416	4.74275	5.75124	3.82325	7.11e-12	2.95964	up
LOC_Os06g20870	12	35	21	111	161	160	0.046503	0.170614	0.091096	0.604389	0.840363	0.906309	4.27e-09	2.95169	up
LOC_Os03g10224	13	25	15	97	155	80	0.10106	0.242446	0.126018	1.06505	1.63849	0.913857	1.79e-05	2.94663	up
LOC_Os01g62480	16	4	20	121	52	57	0.111413	0.027059	0.157018	1.19835	0.482106	0.567706	0.00723523	2.94248	up
LOC_Os01g41420	4270	3303	2219	19704	19786	19205	34.6331	32.1166	19.2817	209.712	202.35	213.032	8.05e-44	2.94189	up
LOC_Os01g50410	1078	780	695	5231	5267	4680	12.2251	10.5998	8.44233	77.8419	75.3084	72.5809	1.38e-49	2.93722	up
LOC_Os11g40009	83	37	124	448	462	467	0.702218	0.359847	1.15175	4.92078	5.3731	5.70019	3.77e-15	2.89976	up
LOC_Os01g45914	43	28	41	191	302	147	0.848484	0.667818	0.867562	5.03476	7.65177	4.03628	6.76e-05	2.89154	up
LOC_Os02g01380	41	17	56	179	298	161	0.295332	0.145432	0.428613	1.68561	2.70918	1.57945	2.77e-05	2.88967	up
LOC_Os01g60600	1190	773	856	4732	6842	4467	7.63941	6.00122	5.80002	41.7676	61.114	40.1804	1.65e-11	2.88359	up
LOC_Os01g63190	1540	226	1146	4462	6986	4164	11.5789	2.15553	9.17518	44.4048	66.3242	42.3305	8.87e-07	2.86834	up
LOC_Os05g48810	1030	563	230	3618	1631	4866	9.75404	6.38582	2.32942	44.9554	19.4651	63.0094	0.0076193	2.85532	up
LOC_Os02g17000	24	2	19	110	61	61	0.144467	0.009414	0.124857	0.893866	0.475439	0.512528	0.000133446	2.81846	up
LOC_Os04g33820	175	144	112	687	1012	663	2.06677	2.03951	1.41188	10.6612	15.0928	10.7201	1.15e-10	2.81031	up
LOC_Os06g11760	315	161	106	928	1231	939	10.0849	6.16162	3.6287	39.0009	49.6934	41.1193	7.99e-20	2.79981	up
LOC_Os03g40600	4	3	55	118	113	95	0.059782	0.046907	0.889641	2.33056	2.14763	1.96504	8.99e-07	2.79674	up
LOC_Os02g08270	57	53	44	237	331	270	0.637554	0.718834	0.527207	3.52944	4.7333	4.184	2.46e-11	2.79448	up
LOC_Os01g67820	392	182	181	1061	1936	924	3.38773	1.87745	1.67394	12.0339	21.099	10.9123	0.00112219	2.77158	up
LOC_Os04g24710	2	332	6	561	848	641	0.010526	3.19968	0.043578	5.91991	8.59782	7.04903	1.66e-06	2.73745	up
Oryza_sativa_newGene_514	32	23	11	108	128	106	0.250731	0.211918	0.08617	1.13248	1.28785	1.15901	7.22e-07	2.73376	up
LOC_Os04g32540	68	13	68	196	352	183	0.520012	0.106833	0.545432	1.8875	3.28318	1.86431	0.000586816	2.72931	up
LOC_Os05g44060	170	155	137	641	940	763	3.07595	3.3643	2.66854	15.2794	21.5325	18.9584	7.33e-16	2.69602	up
LOC_Os07g44140	153	138	169	738	774	755	1.02519	1.10896	1.21853	6.509	6.56354	6.94455	4.72e-18	2.65966	up
LOC_Os03g09170	178	123	80	655	510	672	2.05011	1.69535	0.982829	9.92856	7.42269	10.6155	1.24e-15	2.6357	up
LOC_Os02g33000	14	16	22	68	113	71	0.090687	0.131252	0.158996	0.61441	0.987062	0.667609	1.51e-05	2.62663	up
LOC_Os05g12640	178	115	159	777	773	562	2.10118	1.62244	2.00013	12.0642	11.518	9.09134	1.64e-16	2.60021	up
LOC_Os04g34170	689	157	636	3303	1257	2116	6.86712	1.85841	6.71325	42.8715	15.7195	28.7301	0.00681485	2.59793	up
LOC_Os11g05290	28	7	16	81	88	60	0.560851	0.149715	0.340755	2.15043	2.24002	1.65921	6.01e-05	2.59495	up
LOC_Os09g32000	187	265	218	1071	1016	1142	2.99908	5.095	3.75405	22.5681	20.5853	25.0829	6.56e-22	2.5948	up
LOC_Os01g32380	43	25	27	151	178	111	1.11573	0.758748	0.747892	5.18757	5.864	3.96523	4.07e-07	2.59147	up
LOC_Os04g37880	99	36	91	362	378	283	2.55634	1.09241	2.51766	12.3221	12.3671	10.0222	1.02e-10	2.588	up
LOC_Os03g19780	39	7	12	96	85	71	0.546203	0.102083	0.179664	1.76174	1.5019	1.3604	4.69e-05	2.56615	up
LOC_Os04g17660	352	303	375	1492	1758	1494	4.17814	4.56596	5.14099	23.0962	23.2775	22.0499	3.78e-26	2.56454	up
LOC_Os02g48320	92	51	61	295	340	272	0.65908	0.462375	0.463979	2.72317	3.01352	2.74714	6.36e-10	2.53763	up
LOC_Os07g02440	95	63	85	362	475	246	0.884996	0.706807	0.850001	4.46133	5.61599	3.15265	7.14e-06	2.53017	up
LOC_Os02g48280	16	24	16	61	117	80	0.54027	0.968676	0.580679	2.67397	4.98318	3.66929	5.38e-05	2.52229	up
LOC_Os01g55510	664	304	466	1767	2570	1802	14.2129	7.78784	10.6913	49.6543	69.3946	52.7797	8.53e-11	2.49631	up
LOC_Os01g64570	79	59	26	275	221	227	0.996805	0.893226	0.342048	4.55622	3.51117	3.91272	8.78e-09	2.49568	up
LOC_Os11g02630	45	158	121	538	576	385	0.318253	1.36126	0.936545	5.10358	5.24286	3.79723	6.91e-12	2.49319	up
LOC_Os02g13870	277	54	193	863	722	596	2.49325	0.58092	1.86203	10.1875	8.19156	7.33884	6.6e-14	2.49302	up
LOC_Os06g43190	267	143	152	1199	514	667	2.607	1.66783	1.58348	15.578	6.40301	8.98969	0.00551164	2.46437	up
LOC_Os07g14600	130	79	69	301	534	340	1.24473	1.00308	0.702196	3.88481	6.70802	4.62997	2.7e-05	2.4576	up
LOC_Os05g30500	744	485	668	2495	3071	2446	14.1413	11.0378	13.6045	62.2323	73.6066	63.5877	1.85e-30	2.45599	up
LOC_Os03g21640	594	689	113	1911	2487	1760	3.50524	3.92546	0.694946	14.4517	17.6118	13.9403	3.77e-11	2.45349	up
LOC_Os03g08320	1055	627	890	4143	2910	3615	11.8996	8.55493	10.8781	61.315	41.1998	55.4102	3.57e-19	2.43435	up
LOC_Os01g05480	30	12	17	67	110	62	0.200931	0.098687	0.1246	0.742239	1.15382	0.585362	0.000129459	2.42351	up
Oryza_sativa_newGene_3929	8	18	18	54	71	61	0.032142	0.093582	0.086046	0.317736	0.407783	0.380044	0.000313593	2.39221	up
LOC_Os02g50110	77	49	93	350	256	268	4.82091	3.661	6.26147	29.0221	20.3712	23.1394	8.71e-09	2.37738	up
LOC_Os01g50420	3351	2472	2270	11109	10504	10933	31.3032	27.6835	22.7242	136.187	123.742	139.689	4.94e-33	2.37306	up
LOC_Os06g33320	689	492	660	1675	2722	2949	2.98128	2.57351	3.06888	3.38949	4.8829	5.51401	2.37e-06	2.3726	up
LOC_Os06g11660	1470	298	1231	4880	3178	3420	16.9623	4.12019	15.2285	73.9227	46.2563	53.9912	4.45e-08	2.36873	up
LOC_Os09g25060	4555	2570	3278	12937	16540	11212	42.124	28.4875	32.4836	156.977	192.855	141.784	4.84e-13	2.35183	up
LOC_Os01g09870	152	178	88	526	599	565	4.47718	6.31765	2.77281	20.4224	22.3633	22.8713	1.26e-12	2.34155	up
LOC_Os10g37570	12	15	33	93	62	82	0.127579	0.194474	0.397559	1.39186	0.89157	1.2841	0.000165504	2.33975	up
LOC_Os03g14654	4066	745	3284	13499	7848	8841	66.6679	14.6335	57.6959	290.388	162.232	198.215	2.77e-05	2.33428	up
LOC_Os10g34790	185	66	196	741	438	517	1.09231	0.408286	1.18494	6.17157	3.15689	4.88618	1.48e-06	2.33303	up
LOC_Os02g03294	73	18	42	174	118	203	1.06681	0.303953	0.660509	3.3733	2.19883	4.09269	6.68e-06	2.328	up
LOC_Os06g50950	409	191	370	1139	1228	1320	3.95585	2.28056	3.88038	14.6073	14.8525	17.546	7.83e-19	2.32568	up
LOC_Os01g03680	641	239	499	2262	1441	1492	9.89782	4.40697	8.25508	45.826	28.0458	31.4926	1.91e-07	2.32025	up
LOC_Os06g04240	3307	2229	1953	9365	9188	10326	69.5679	56.2037	44.0292	258.511	243.711	297.076	6e-32	2.31854	up
LOC_Os10g09990	299	219	294	1105	1120	894	2.58151	2.26532	2.72194	12.5344	12.2109	10.5695	2.64e-17	2.31107	up
LOC_Os05g48930	873	13	843	2009	2506	1693	14.196	0.248694	14.6916	42.8885	51.4017	37.6723	3.32e-07	2.30829	up
LOC_Os08g37660	161	89	157	556	557	427	2.20616	1.45945	2.30002	10.0155	9.62953	8.00622	3.33e-11	2.30695	up
LOC_Os01g41160	22	18	21	48	78	106	0.3121	0.314717	0.323763	0.912195	1.42139	2.11311	0.00204789	2.29548	up
LOC_Os04g31790	101	70	91	278	368	340	1.17175	0.959632	1.11615	4.24054	5.42728	5.3852	8.25e-09	2.28697	up
LOC_Os12g36210	443	134	280	1498	816	800	12.0371	4.33883	8.12723	53.3769	27.9234	29.6941	0.00167903	2.27733	up
LOC_Os12g37350	63	42	74	161	289	216	1.29906	1.04672	1.47913	4.37787	7.58835	6.15275	1.13e-05	2.27691	up
LOC_Os04g58920	14	8	15	48	45	44	0.11823	0.076186	0.136725	0.559984	0.512358	0.535941	0.00326675	2.27576	up
LOC_Os05g33400	34	13	21	103	84	61	0.343311	0.150051	0.223324	1.39581	1.09283	0.855762	0.000289005	2.27151	up
LOC_Os02g44230	2766	2044	2159	7475	10025	8531	23.411	20.794	19.654	83.9254	108.014	99.4658	4.01e-21	2.26926	up
LOC_Os05g41590	499	365	553	1728	1719	1809	4.00653	3.26474	4.68429	18.2553	17.5974	20.5163	4.29e-22	2.2643	up
LOC_Os08g32060	76	42	28	147	187	203	0.475955	0.315572	0.189287	1.21333	1.48392	1.75018	2.53e-06	2.26323	up
LOC_Os01g71090	85	12	20	172	102	128	0.724925	0.12285	0.175962	1.9322	1.09822	1.4982	0.000184902	2.23902	up
LOC_Os02g11070	2351	2157	1592	7573	5133	9752	16.7776	18.5822	12.286	71.5076	46.3174	95.5976	6.73e-05	2.23093	up
LOC_Os01g09770	3139	2028	2007	8525	8969	8426	20.8613	16.445	14.4243	74.2422	78.2364	76.695	7.1e-30	2.22773	up
LOC_Os06g48160	294	85	174	663	817	454	3.0268	1.03657	1.91746	9.06038	10.7507	6.40625	1.72e-05	2.22713	up
LOC_Os09g28440	3552	4210	2845	11936	14954	12308	49.6529	70.5528	42.615	218.96	263.596	235.317	7.01e-24	2.21681	up
LOC_Os09g07440	29	4	33	70	81	74	0.147224	0.024276	0.17277	0.462701	0.554653	0.60207	0.000856429	2.21117	up
LOC_Os01g64360	508	400	419	1641	1547	1576	6.8309	6.44528	6.03732	28.9584	26.2309	28.985	2.35e-20	2.20701	up
LOC_Os01g43610	47	28	36	159	127	107	0.476803	0.345401	0.39412	2.1468	1.64642	1.49503	3.29e-05	2.20311	up
LOC_Os02g44710	248	119	147	659	745	389	3.97889	2.28662	2.52362	13.887	15.0882	8.5363	5.32e-05	2.19378	up
LOC_Os08g45170	33	16	49	118	112	109	0.265202	0.177584	0.42605	1.39121	1.33492	1.22031	9.93e-05	2.18889	up
LOC_Os02g45780	556	489	351	1599	1764	1605	6.71008	7.06684	4.53791	25.3142	26.842	26.4843	1.43e-20	2.18218	up
LOC_Os06g40818	98	30	73	242	249	189	0.753306	0.268752	0.599032	2.45064	2.4206	1.99029	1.71e-06	2.17637	up
LOC_Os02g08440	9716	8860	6517	27042	31931	29913	79.6251	86.8352	57.0849	291.35	330.257	336.115	8.47e-22	2.1742	up
LOC_Os05g39600	17	11	31	59	61	82	0.083829	0.068131	0.173661	0.398834	0.402547	0.583362	0.00129787	2.16495	up
LOC_Os01g54210	86	9	87	265	161	172	0.748324	0.084807	0.813614	3.04456	1.77824	2.06527	0.000164093	2.16135	up
LOC_Os03g13740	61	37	18	157	126	118	0.556971	0.401196	0.169081	1.90248	1.46341	1.48204	3.94e-05	2.16074	up
LOC_Os01g42520	4013	1060	3520	12708	7933	7998	32.8459	10.3987	30.8679	136.476	81.8604	89.5137	2.38e-05	2.15847	up
LOC_Os09g02530	670	50	4	771	733	790	9.68094	0.850312	0.058363	14.6099	13.3492	15.5991	0.000765657	2.15804	up
LOC_Os04g43680	1892	1179	1178	5446	4045	5054	20.2786	15.0507	13.0835	78.1569	55.5019	74.9027	2.76e-20	2.15168	up
LOC_Os01g21034	545	73	360	1456	806	909	5.66623	0.900155	4.02328	19.5775	10.4925	12.7576	0.00109639	2.14355	up
LOC_Os04g48030	516	261	276	1192	952	1402	4.56411	2.75817	2.61033	13.8408	10.6232	16.9771	2.33e-10	2.14345	up
LOC_Os07g46930	73	19	57	211	89	190	0.937992	0.279494	0.778115	3.5472	1.42951	3.33364	0.00848447	2.14311	up
LOC_Os09g36700	1862	890	2132	7160	4469	4769	23.6016	13.5199	28.9581	119.106	71.4353	82.6748	1.7e-06	2.14242	up
LOC_Os10g25290	2368	1393	1749	6401	6365	5893	37.7308	26.6044	29.8578	133.853	127.884	128.422	5.26e-28	2.14169	up
LOC_Os02g33590	55	141	44	343	261	270	0.494478	1.54126	0.423091	4.10077	3.00014	3.36959	5.27e-08	2.12992	up
LOC_Os04g50780	52	12	42	127	149	68	3.18635	0.847994	2.74648	10.1321	11.4351	5.68314	0.00341979	2.12562	up
LOC_Os09g22000	27	7	29	50	61	93	0.309022	0.107657	0.362072	0.752642	0.912876	1.65164	0.00229168	2.1245	up
LOC_Os01g64949	84	67	65	258	214	259	1.28638	2.31982	1.80477	9.19031	7.09554	7.25016	9.75e-07	2.12027	up
LOC_Os10g40810	70	17	67	206	155	137	0.69333	0.253289	0.639644	2.84543	1.743	1.66936	2.68e-05	2.11807	up
LOC_Os06g03670	64	72	84	232	314	205	0.860865	1.17526	1.22425	4.15022	5.40081	3.82384	6.88e-07	2.1167	up
LOC_Os10g02880	272	132	287	725	645	903	2.80341	1.63402	3.17442	9.83256	8.40457	12.7707	1.77e-11	2.11648	up
LOC_Os06g19410	26	21	33	66	95	106	0.26773	0.253167	0.397853	0.911011	1.20636	1.54266	0.000479091	2.11054	up
LOC_Os02g06930	1145	962	951	3203	3688	3385	7.86357	7.87368	7.70809	28.8965	31.3524	31.2936	1.35e-25	2.1076	up
LOC_Os06g44010	259	114	91	421	486	603	2.42419	1.27187	0.901476	5.17269	5.63572	7.66526	1.69e-08	2.10347	up
LOC_Os09g17146	196	208	155	681	649	569	1.6881	2.14911	1.43007	7.71305	7.06411	6.71211	2.92e-11	2.10258	up
LOC_Os02g41680	352	352	481	1328	955	1663	2.13305	2.55357	3.1224	10.5629	7.29679	13.7906	8.47e-06	2.09286	up
LOC_Os05g51160	25	13	22	61	77	57	0.285124	0.173079	0.265983	0.933694	1.15012	0.919414	0.00228949	2.09181	up
LOC_Os12g32610	614	665	511	1729	2464	1829	9.8076	12.7333	8.74818	36.2483	49.6603	39.9748	1.18e-10	2.08957	up
LOC_Os11g05310	45	23	15	57	88	124	0.726925	0.441398	0.253419	1.22871	1.81487	2.78912	0.0076126	2.08928	up
LOC_Os09g26920	92	51	67	209	307	167	0.494811	0.326122	0.384282	1.47919	2.08995	1.23239	0.00016076	2.08654	up
LOC_Os02g43790	907	626	495	2294	1886	2475	10.6946	8.84712	6.24588	35.4995	28.0367	39.9109	7.26e-19	2.08299	up
LOC_Os02g32580	2423	1770	1948	5846	7947	6197	33.8351	29.6375	29.1556	107.134	139.961	118.375	3.94e-15	2.07151	up
LOC_Os07g23570	100	129	217	522	463	486	0.746135	1.16036	1.75543	5.18091	4.41275	5.03392	2.02e-09	2.07127	up
LOC_Os03g19090	39	22	13	85	104	49	0.358502	0.23712	0.131062	1.04086	1.22652	0.618765	0.00210278	2.06194	up
LOC_Os12g08760	688	178	601	1907	1020	1633	6.04762	1.86365	5.60171	21.8382	11.2603	19.5149	0.000234331	2.06099	up
LOC_Os02g40530	351	156	134	560	652	805	3.21016	1.76977	1.44789	7.16419	7.82918	10.9257	2.45e-08	2.0545	up
LOC_Os06g40170	289	144	210	687	655	679	1.57221	0.936458	1.22667	4.90426	4.49479	5.05699	1.14e-10	2.04529	up
LOC_Os03g59450	568	437	548	1872	1389	1646	3.45645	3.49843	3.71539	16.2578	8.76833	11.0692	7.96e-18	2.02611	up
LOC_Os05g31140	1193	501	1327	2079	3915	3253	11.0777	5.47474	13.0885	25.6164	46.3641	41.7754	0.000359682	2.02132	up
LOC_Os10g41330	887	585	465	1883	2096	2064	11.5259	9.10609	6.47676	32.1088	34.3464	36.6878	2.79e-19	2.0132	up
LOC_Os02g56900	5808	1818	4014	15186	13424	6635	61.4917	22.5322	45.5199	206.999	175.809	93.8839	0.00616618	2.01193	up
LOC_Os11g35080	46	15	17	84	64	87	0.547766	0.204738	0.213142	1.31333	0.956543	1.41403	0.00212779	2.00935	up
LOC_Os03g59210	115	20	89	308	180	177	2.40742	0.509492	1.97931	8.27247	4.67012	4.99312	0.00244746	2.00642	up
LOC_Os01g63393	45	41	39	135	127	129	2.12711	2.32231	1.93557	8.35969	7.5965	8.35991	0.000149718	1.9981	up
LOC_Os03g58900	76	49	43	180	217	121	0.455879	0.343696	0.268425	1.41484	1.62573	0.988865	4.06e-05	1.99556	up
LOC_Os09g28690	153	47	112	343	249	338	1.41459	0.513927	1.10544	4.16324	2.90295	4.27227	1.52e-06	1.99518	up
LOC_Os02g51040	72	40	107	250	222	188	0.763568	0.481774	1.16901	3.429	2.98597	2.71976	1.34e-05	1.9819	up
LOC_Os06g25010	369	140	180	719	499	821	5.07645	2.31286	2.6564	13.0074	8.66672	15.4833	1.35e-05	1.97511	up
LOC_Os07g43740	905	579	452	1992	1376	2484	17.5685	13.4651	9.40427	50.7379	33.6722	65.9371	0.000121475	1.97065	up
LOC_Os11g44300	69	34	55	152	141	177	1.46254	0.84912	1.25228	4.21995	3.76286	5.1478	0.000110418	1.96831	up
LOC_Os01g08380	56	15	43	142	87	101	0.490192	0.148667	0.398614	1.6293	0.958766	1.21302	0.000796185	1.95621	up
LOC_Os05g41760	502	560	477	1337	1896	1441	7.83092	10.4649	7.97554	27.3871	37.3188	30.7536	2.19e-10	1.94251	up
LOC_Os02g43940	34	48	36	131	147	83	0.352471	0.601122	0.400347	1.82127	1.96584	1.1931	0.000288192	1.93353	up
LOC_Os04g48350	450	374	375	1102	1479	989	6.56394	6.54266	5.86334	21.1129	27.2177	19.7504	6.01e-09	1.93287	up
LOC_Os02g21700	39	82	38	171	194	132	0.420491	1.06528	0.433156	2.42791	2.64513	1.95902	4.21e-05	1.93093	up
LOC_Os06g14240	116	101	49	304	212	282	2.24796	2.36332	1.02395	7.78418	5.21993	7.52529	4.08e-06	1.93064	up
LOC_Os03g17480	38	32	64	122	131	141	0.534221	0.550441	0.982485	2.28487	2.36964	2.77337	0.000300387	1.92804	up
Oryza_sativa_newGene_3241	27	17	19	49	53	82	0.434886	0.334687	0.325461	1.05765	1.08137	1.83889	0.00637315	1.92758	up
LOC_Os01g42190	4403	3899	3667	12036	10748	12667	50.3688	52.9606	44.8482	179.837	154.455	197.926	5.79e-22	1.92158	up
LOC_Os03g12500	67	21	51	129	119	145	0.503966	0.183419	0.40959	1.28266	1.13874	1.50337	0.000479368	1.91889	up
LOC_Os05g03320	91	21	39	194	134	95	0.663241	0.171451	0.273787	1.82231	1.25288	0.952441	0.0076193	1.91657	up
LOC_Os02g34410	67	86	53	199	257	163	0.724529	1.11644	0.606403	2.822	3.50334	2.40922	2.05e-05	1.91004	up
LOC_Os08g28710	193	91	97	418	347	324	1.4483	0.820357	0.782451	4.12522	3.29166	3.33012	9.85e-07	1.90821	up
LOC_Os01g66860	491	370	496	1308	1371	1252	3.66158	3.28506	4.0164	12.8721	12.8483	12.7816	3.02e-14	1.90363	up
LOC_Os08g42750	48	21	14	53	96	86	0.248617	0.130862	0.076002	0.359081	0.626967	0.610086	0.00360883	1.90304	up
LOC_Os03g47530	2114	1957	1600	5390	6095	5079	20.6017	22.8638	16.7026	68.9189	74.8887	67.6857	7.31e-23	1.89558	up
LOC_Os10g28350	180	141	160	444	474	463	2.92057	2.75073	2.78461	9.49823	9.73051	10.3161	1.08e-07	1.88671	up
LOC_Os11g42550	175	21	85	292	215	250	2.68577	0.376948	1.40056	5.90163	4.16495	5.26189	3.39e-05	1.88615	up
LOC_Os04g37430	1786	1538	1560	4897	4539	4657	8.00186	8.11269	7.33182	28.6195	25.6154	28.4704	3.11e-22	1.88606	up
LOC_Os04g07280	23	16	32	66	68	67	0.163127	0.141435	0.252275	0.636695	0.625289	0.666759	0.00609431	1.88069	up
LOC_Os03g52410	871	607	601	1831	2221	1865	21.524	17.9679	15.9114	59.3933	69.2293	63.044	5.4e-17	1.879	up
LOC_Os01g67950	117	40	80	234	214	201	1.87044	0.760339	1.3693	4.91583	4.33168	4.41362	6.21e-05	1.86673	up
LOC_Os01g60640	4749	4156	3949	11918	12167	12476	36.6451	38.4429	32.6565	122.555	119.086	131.652	1.34e-20	1.86396	up
LOC_Os04g32480	82	75	59	238	151	228	1.29672	1.41124	0.98983	5.0063	3.00398	4.95598	4.42e-05	1.8636	up
LOC_Os07g36170	8037	7460	6155	19197	20794	21795	43.6082	48.533	35.7895	136.702	142.3	161.76	4.06e-18	1.8633	up
LOC_Os01g04710	124	27	84	254	200	179	0.956296	0.242885	0.691775	2.57404	1.94821	1.88578	9.04e-05	1.86157	up
LOC_Os09g35600	39	36	34	117	122	71	0.362678	0.397729	0.34328	1.45203	1.45433	0.908799	0.00122471	1.85702	up
LOC_Os09g27820	1059	356	975	2800	1964	1738	11.1306	4.47896	10.9823	38.6344	26.0435	24.9957	2.68e-05	1.85525	up
LOC_Os08g37840	88	58	93	316	163	187	1.01834	0.810713	1.16421	4.84169	2.39771	2.98961	0.0039411	1.85321	up
LOC_Os01g38610	91	33	62	161	207	137	0.574296	0.249286	0.421716	1.3381	1.65066	1.18823	0.000248202	1.85137	up
LOC_Os02g44720	162	83	129	308	450	269	2.92312	1.79064	2.49363	7.282	10.236	6.63226	8.27e-05	1.84854	up
LOC_Os04g44510	505	220	360	1079	1080	803	7.22034	3.76539	5.50482	20.238	19.4645	15.6969	3.28e-11	1.84808	up
LOC_Os09g35020	585	654	482	1501	1907	1472	9.66814	12.9569	8.527	32.5667	39.7601	33.2671	4.72e-14	1.83968	up
LOC_Os03g03200	876	795	792	2527	1779	2579	8.53681	9.22975	8.70701	32.5226	21.8592	33.2852	8.37e-10	1.83745	up
LOC_Os04g44500	565	276	448	1194	1137	1172	7.63119	4.40358	6.4687	20.9377	19.3179	21.4685	2.98e-12	1.83711	up
LOC_Os02g11859	503	428	372	1149	1251	1219	11.0921	11.3109	8.77509	33.2532	34.796	36.7665	7.15e-13	1.82998	up
LOC_Os09g17152	251	169	156	685	433	464	2.38518	1.92789	1.5904	8.54365	5.18919	6.03463	5.87e-06	1.82583	up
LOC_Os08g43334	372	321	212	792	641	1059	3.67461	3.79958	2.243	10.2676	7.9849	14.3199	5.59e-05	1.8145	up
LOC_Os04g39010	183	81	102	351	347	274	4.17084	2.1968	2.47875	10.563	10.0315	8.52291	9.1e-06	1.80684	up
LOC_Os06g44250	110	171	85	400	243	391	0.84365	1.60487	0.766335	4.47769	2.51363	4.82936	0.000111433	1.80561	up
LOC_Os03g02400	73	30	37	136	104	128	0.993489	0.483353	0.537283	2.42649	1.77783	2.37013	0.00141526	1.79768	up
LOC_Os02g37300	2862	789	7198	9062	9383	9759	77.7733	27.7014	308.786	486.155	471.146	544.488	3.61e-05	1.79711	up
LOC_Os06g37150	843	679	756	2503	1492	2160	3.41741	2.76557	3.06744	13.0081	7.49022	11.7029	2.93e-06	1.7957	up
LOC_Os05g50580	66	15	34	92	106	97	0.518353	0.133581	0.281737	0.954666	1.05494	1.05004	0.0039389	1.79446	up
LOC_Os12g13640	79	25	68	137	198	109	0.543843	0.206321	0.497033	1.23292	1.71643	1.02242	0.00219133	1.78459	up
LOC_Os04g45730	137	96	146	379	326	302	1.28187	1.072	1.46586	4.66427	3.86115	3.876	7.14e-06	1.78322	up
LOC_Os01g58335	50	35	31	77	137	95	1.60495	1.34237	1.05636	3.20474	5.50596	4.13079	0.00236681	1.78309	up
LOC_Os04g39350	1972	1139	1728	3833	4877	3976	42.8927	29.6839	40.271	109.38	133.742	118.266	9.83e-18	1.776	up
LOC_Os02g36530	551	414	513	1275	1326	1299	31.7216	28.551	31.617	96.2905	96.2986	102.307	1.73e-12	1.76841	up
LOC_Os12g28590	330	201	171	565	575	689	2.73216	1.98871	1.51519	6.14447	6.00209	7.81161	6.52e-08	1.75998	up
LOC_Os06g10020	27	65	44	143	123	108	0.44248	1.27922	0.780637	3.10094	2.56112	2.43774	0.000805607	1.75155	up
LOC_Os03g12730	33	23	35	80	65	91	0.127782	0.105366	0.144765	0.41375	0.321833	0.492696	0.00731405	1.75123	up
Oryza_sativa_newGene_5221	45	26	24	76	72	97	0.740807	0.375939	0.280791	1.12984	1.57768	2.16952	0.00682559	1.74974	up
LOC_Os01g56240	461	395	439	1182	1005	1206	14.9152	15.2999	15.2167	50.2055	41.0131	53.3841	1.83e-11	1.74919	up
LOC_Os03g60080	24276	23054	17665	54366	56033	61175	283.062	322.268	220.727	831.736	823.731	975.425	3.33e-11	1.74821	up
LOC_Os01g09100	66	46	46	131	134	145	1.03953	0.877427	0.784783	2.73751	2.69192	3.15916	0.00106034	1.74645	up
LOC_Os04g39100	102	48	82	209	213	165	1.12247	0.635732	0.96454	3.01749	2.95763	2.48703	0.000308862	1.73481	up
LOC_Os10g37760	1545	1580	1307	3611	4053	3941	14.172	17.5478	13.2107	45.9933	50.3192	52.3304	9.1e-19	1.73314	up
LOC_Os02g52040	608	390	452	1449	1267	993	7.23618	5.55725	5.7688	22.6432	19.0204	16.1621	1.95e-11	1.72897	up
LOC_Os06g20040	428	114	390	957	661	687	3.48894	1.51784	3.45858	10.1815	6.73511	7.62672	1.5e-05	1.72857	up
LOC_Os01g47780	66	11	53	140	104	74	0.96394	0.175506	0.823004	2.67067	1.90692	1.47779	0.00741617	1.72765	up
LOC_Os03g16860	15436	12763	8292	31544	22144	40370	104.672	103.76	60.2533	280.658	189.321	374.435	0.000960869	1.72158	up
LOC_Os03g55800	1897	1450	1787	4488	4086	4546	14.5922	13.3725	14.7274	45.296	39.6326	47.8271	1.84e-18	1.72113	up
LOC_Os04g49170	32	27	58	120	72	104	0.867668	0.872678	1.70037	4.31487	2.50581	3.9028	0.00442445	1.71021	up
LOC_Os03g60570	903	1007	786	2343	2455	2155	15.172	20.2917	14.1504	51.6554	52.0161	49.5146	8.3e-16	1.70374	up
LOC_Os05g03620	2566	2428	1980	6080	5262	6451	14.4471	16.3883	11.9438	44.9222	37.3579	49.6741	1.13e-18	1.69993	up
LOC_Os05g39250	143	104	141	333	285	355	2.88725	2.51496	3.05554	8.85261	7.28123	9.84889	2.47e-05	1.6984	up
LOC_Os08g34790	300	356	316	940	652	898	2.03504	2.9255	2.3065	8.48194	5.83411	8.36617	5.92e-09	1.69359	up
LOC_Os06g03690	246	219	140	502	548	486	3.00345	3.02663	1.75412	7.58751	7.93471	8.24113	6.88e-07	1.69224	up
LOC_Os03g06630	3649	2336	2425	6879	6906	7100	28.7556	23.1332	20.0824	79.3425	70.9644	86.2386	7.82e-18	1.68816	up
LOC_Os12g08130	5774	6406	6004	16077	15330	14769	46.836	62.372	52.2257	171.411	157.271	164.074	2.03e-16	1.68562	up
LOC_Os01g15270	9715	8775	8206	23583	23654	19612	166.387	180.163	150.608	529.93	510.758	459.308	2.35e-14	1.6764	up
LOC_Os08g36970	64	45	60	159	169	90	0.979078	0.809292	0.973188	3.19507	3.25463	1.87404	0.00168659	1.67601	up
LOC_Os08g38220	695	531	482	1514	1469	1247	8.23645	7.54366	6.11523	23.5495	21.9601	20.2191	6.87e-12	1.67008	up
LOC_Os03g17700	2392	2658	1860	5637	5968	5780	21.8708	26.3691	18.3066	68.7298	69.9482	73.2904	2.96e-18	1.66676	up
LOC_Os09g28340	134	89	144	310	341	246	1.27583	1.01611	1.47391	3.88673	4.11208	3.22036	6.1e-05	1.66642	up
LOC_Os09g26780	786	644	434	1740	1293	1589	8.8637	8.72047	5.23697	25.7548	18.2187	24.4768	6.74e-12	1.66403	up
LOC_Os04g54300	113	69	102	183	253	252	2.62459	1.90711	2.53278	5.59322	7.43744	8.01218	0.000267904	1.66072	up
LOC_Os01g60020	259	161	191	536	389	559	2.87041	2.10533	2.24741	7.80275	5.41844	8.42835	2.43e-06	1.65934	up
LOC_Os06g02780	1276	586	951	2849	1896	2003	10.0985	5.41122	7.86889	29.3932	18.3413	21.3697	4.69e-06	1.65791	up
LOC_Os11g10470	1324	1135	1021	2884	2502	3151	28.906	29.7064	23.895	82.6628	68.8995	94.1301	9.77e-16	1.65121	up
LOC_Os07g13770	229	156	283	376	684	549	2.0375	1.66897	1.91924	4.67614	4.86284	3.65871	0.00104135	1.64948	up
LOC_Os02g26430	325	296	240	725	659	734	4.52969	4.95181	3.51836	13.536	11.9051	14.1953	5.98e-08	1.64919	up
LOC_Os03g06520	4596	3024	3765	9374	10108	8045	29.7928	23.5398	26.1665	79.4295	82.3553	71.0626	1.08e-16	1.64865	up
LOC_Os03g28940	7379	5538	5932	14846	14325	16447	87.1513	77.8075	75.2095	228.925	211.154	263.551	3.4e-15	1.64232	up
LOC_Os03g52680	2292	2434	1860	4543	6570	5119	29.7608	37.8966	25.8859	77.4148	107.589	90.9264	1.3e-07	1.64214	up
LOC_Os03g15270	570	368	565	1291	1224	1075	5.13946	3.97439	5.46558	15.295	13.9318	13.2757	2.45e-10	1.6343	up
LOC_Os10g28340	1162	803	922	2509	1682	2729	8.04874	6.73021	7.06384	22.2349	14.2867	25.0126	1.71e-05	1.63407	up
LOC_Os03g03510	2392	1708	1872	4533	5400	4396	16.6898	14.4492	13.9701	41.6877	48.3846	42.5342	7.24e-17	1.63213	up
LOC_Os03g14370	3713	2214	2275	6629	6215	6684	25.8305	18.2919	16.7942	59.9972	54.2677	63.3818	1.08e-16	1.63151	up
LOC_Os01g19800	174	68	107	310	268	238	2.51965	1.23449	1.54166	5.79524	4.83225	4.31613	0.000198214	1.63063	up
LOC_Os02g06754	57	17	60	100	116	94	1.06346	0.359816	1.20066	2.45144	2.71504	2.39253	0.0085242	1.62927	up
LOC_Os10g22070	726	835	653	1815	1826	1786	14.9396	20.5874	14.3987	49.0199	47.3957	50.2623	3.53e-13	1.62912	up
LOC_Os03g20090	1712	1346	1425	3925	3649	3174	14.9695	14.1163	13.3519	45.0533	40.2428	37.9702	3.9e-16	1.62356	up
LOC_Os01g58310	194	209	155	395	485	476	12.0784	15.6526	10.3625	32.3722	38.1544	40.6485	4.82e-06	1.62086	up
LOC_Os05g46020	1359	1004	1013	2349	2818	2877	14.3938	12.8052	11.5313	31.4554	36.4974	39.9423	9.88e-15	1.6206	up
LOC_Os03g60560	449	632	453	1357	988	1423	7.46242	12.5927	8.06608	29.5889	20.7062	32.3418	6.31e-07	1.61908	up
LOC_Os01g47760	2302	2302	2962	5927	6685	5559	36.0854	43.2502	49.764	121.902	132.119	119.177	6.11e-17	1.61779	up
LOC_Os06g46950	17285	13601	13567	35543	35860	34712	324.992	306.568	273.36	876.812	850.04	892.462	2.01e-11	1.61773	up
LOC_Os01g21250	860	447	556	1552	1260	1545	15.5729	12.3061	10.8246	43.8366	28.7429	38.1905	4.58e-11	1.61544	up
LOC_Os03g60780	4880	3835	2943	9165	7514	10964	42.5244	39.2197	28.2265	107.761	82.2779	134.926	2.96e-07	1.6061	up
LOC_Os12g02470	575	291	563	1436	854	1022	8.01284	4.85593	8.45564	26.2266	15.1694	19.3439	0.0002353	1.60411	up
LOC_Os07g42590	66	72	59	163	137	173	0.548282	0.713532	0.521918	1.77805	1.43329	1.97435	0.00147968	1.60391	up
LOC_Os01g51630	102	59	77	185	144	224	0.774844	0.504312	0.622002	1.82755	1.32461	2.34817	0.00118611	1.6017	up
LOC_Os03g05750	11265	12028	9532	25807	24918	27812	109.565	139.353	98.5446	330.145	304.368	368.415	1.4e-12	1.59952	up
LOC_Os04g46000	83	26	93	172	171	116	1.22705	0.450058	1.48581	3.3582	3.20583	2.3664	0.00299939	1.59899	up
LOC_Os11g02369	1290	389	1120	2228	2266	1842	55.5396	20.0804	51.6947	125.897	123.032	108.505	5.5e-10	1.59724	up
LOC_Os01g67810	3182	2285	2174	5132	6934	5833	24.226	20.846	17.7371	51.2571	66.5526	60.7224	1.4e-11	1.59646	up
LOC_Os01g25540	590	408	490	1258	1164	1056	10.864	8.99462	9.66299	30.4016	27.0267	26.5828	8e-10	1.59632	up
LOC_Os04g02510	124	56	94	259	199	171	1.09243	0.595305	0.891004	3.00641	2.22032	2.06795	0.000833244	1.59519	up
LOC_Os04g41960	36097	26221	29318	69792	72682	71827	381.872	330.835	331.997	967.979	969.632	1037.66	3.71e-08	1.59479	up
LOC_Os12g44050	227	62	239	450	323	415	4.15825	1.3633	4.69243	10.8509	7.47051	10.438	5.07e-05	1.59229	up
LOC_Os03g17850	198	52	151	350	298	253	1.33376	0.41262	1.08479	3.09358	2.52533	2.32804	0.000226968	1.59193	up
LOC_Os06g03810	156	109	99	248	272	328	2.19395	1.84032	1.48694	4.58613	4.82862	6.31116	0.000172101	1.59091	up
LOC_Os02g03280	7487	6602	5773	15453	15013	16334	78.2744	77.4321	63.3046	218.29	207.482	222.016	2.27e-14	1.59062	up
LOC_Os06g44160	2280	1965	1576	5463	5114	3165	35.3186	36.5977	26.008	109.585	99.2639	66.1447	0.000130052	1.58938	up
LOC_Os01g02870	630	338	418	1336	1032	827	5.91718	2.3441	2.58284	17.7421	12.99	11.2489	1.26e-05	1.58926	up
LOC_Os08g31760	427	140	261	713	608	545	3.08489	1.20761	2.01781	6.76984	5.54653	5.38921	1.96e-06	1.58712	up
LOC_Os04g42120	66	50	90	132	146	198	0.560075	0.568487	0.874409	1.42279	1.43475	2.13051	0.00221145	1.58513	up
LOC_Os04g40560	42	36	49	91	95	109	0.363533	0.379413	0.460375	1.04529	1.05067	1.31103	0.00941948	1.58022	up
LOC_Os02g42990	561	485	396	1065	1242	1053	8.80104	9.11075	6.6508	21.911	24.5686	22.5796	1.34e-09	1.57416	up
LOC_Os04g30420	7174	6636	4842	13876	13915	15815	64.9777	71.4432	45.9985	170.773	161.748	202.804	2.06e-14	1.57394	up
LOC_Os07g05940	168	83	163	325	221	388	1.20142	0.707444	1.25048	3.05048	1.99511	3.79549	0.00110648	1.5707	up
LOC_Os03g13300	390	377	236	827	645	876	2.44586	2.81832	1.54939	6.99817	5.20245	7.78445	7.56e-08	1.57001	up
LOC_Os09g35780	106	30	31	129	123	117	1.49974	0.495221	0.463139	2.39569	2.19502	2.25711	0.00782716	1.56982	up
LOC_Os12g02310	4139	1222	3389	7613	6122	5641	55.7817	19.7272	48.9041	134.357	104.004	103.889	5.69e-07	1.56573	up
LOC_Os11g39990	291	124	251	642	337	511	2.49487	1.32884	2.39977	7.47483	3.83002	5.66225	0.00385333	1.56288	up
LOC_Os01g32460	677	218	593	1272	1139	885	13.4706	5.19741	12.6522	33.2282	28.589	24.1042	2.24e-06	1.56176	up
LOC_Os04g57200	6475	4567	5671	12452	13479	12195	92.0778	78.0128	86.1891	232.857	244.653	237.527	2.92e-14	1.56167	up
LOC_Os02g52170	177	146	77	352	384	192	2.63269	2.59691	1.22695	6.85663	7.19437	3.90216	0.00932223	1.56156	up
LOC_Os04g51460	1125	323	684	1911	1536	1236	14.7609	5.03511	9.59077	32.7781	25.2653	22.5251	0.00016089	1.55556	up
LOC_Os11g29290	231	166	175	550	336	416	2.11775	1.82104	1.72485	6.63237	3.89703	5.22727	2.47e-05	1.5532	up
LOC_Os10g07440	1385	1116	1021	2828	2620	2596	27.2367	26.3059	21.5045	72.9708	64.9488	69.7991	9.94e-14	1.55081	up
LOC_Os02g46100	71	38	71	129	167	105	1.02548	0.648181	1.10774	2.45139	3.06004	2.08194	0.00570886	1.54537	up
LOC_Os05g12400	321	167	165	521	487	449	3.69394	2.29434	2.033	7.85802	7.05972	7.06345	1.64e-05	1.54509	up
LOC_Os02g46210	307	261	304	566	748	666	3.86512	3.936	4.09537	9.35561	11.8736	11.4739	9.54e-07	1.54487	up
LOC_Os04g47150	146	87	114	306	238	233	0.774245	0.551396	0.643306	2.12656	1.59271	1.68718	0.000477203	1.54312	up
LOC_Os10g05490	253	85	214	301	524	375	2.41589	0.970424	2.19231	3.77871	6.31192	4.90005	0.00523261	1.53673	up
LOC_Os12g27254	865	377	688	1872	950	1406	7.24236	3.79232	6.17536	20.5984	10.0562	16.142	0.00799562	1.53054	up
LOC_Os01g50370	84	98	74	218	187	181	0.80674	1.12924	0.759761	2.764	2.27857	2.39067	0.00114262	1.52753	up
LOC_Os03g14030	277	61	201	339	453	353	2.25747	0.522662	1.56557	3.52517	4.59956	3.63033	0.000167014	1.52087	up
LOC_Os08g38800	557	408	546	1135	970	1218	2.42182	1.98777	2.41176	6.50355	6.36975	7.84078	1.09e-08	1.50848	up
LOC_Os10g41420	695	484	482	1226	1172	1254	16.7269	13.9639	12.4078	38.696	35.5608	41.2621	3.87e-09	1.50681	up
LOC_Os03g10050	799	356	732	1374	1408	1251	8.86497	4.73127	8.70623	20.014	19.705	18.9817	3.58e-09	1.49597	up
LOC_Os12g25660	80	35	74	175	92	137	0.675747	0.347699	0.66823	1.94976	0.979134	1.59099	0.00831329	1.49581	up
LOC_Os01g52570	110	74	74	175	142	244	1.6535	1.3257	1.18459	3.46611	2.70181	5.02965	0.00250059	1.49549	up
LOC_Os09g35010	5873	5299	5274	11299	13261	11601	91.9743	99.4883	88.5161	232.169	261.845	248.458	1.96e-13	1.49145	up
LOC_Os07g46710	244	134	163	455	431	276	4.50563	3.02544	3.28638	11.0466	10.2874	7.13734	0.000129459	1.48589	up
LOC_Os01g62430	1385	1234	1246	2773	2379	3253	20.7751	23.7888	19.8495	55.7212	45.7321	67.8142	4.8e-10	1.47756	up
LOC_Os04g48290	4449	4950	4035	10311	8777	10491	17.3663	23.1621	16.8774	52.8056	43.1936	55.9965	6.65e-14	1.47737	up
LOC_Os03g08960	416	219	387	760	826	584	3.75227	2.44067	3.8892	9.02502	9.73901	7.24194	2.22e-06	1.47602	up
LOC_Os11g47730	298	123	250	554	459	397	2.515	1.23632	2.2542	6.13068	5.05497	4.62532	6.48e-05	1.47361	up
LOC_Os01g52530	141	107	137	265	310	253	1.28174	1.12829	1.34269	2.82789	3.2235	2.79722	0.000645269	1.47285	up
LOC_Os09g31120	1368	847	1213	2315	2741	2233	14.004	10.2661	13.212	30.837	35.1293	31.0154	9.73e-12	1.46905	up
LOC_Os01g19820	152	218	214	542	383	364	2.18175	3.69558	3.29807	10.0928	6.99303	7.12903	4.42e-05	1.46903	up
LOC_Os03g44380	434	405	398	1022	837	824	2.49799	2.79278	2.45524	7.71874	6.07427	6.48083	1.68e-07	1.4678	up
LOC_Os06g46970	49	63	65	120	145	122	1.01819	1.58747	1.46066	3.30768	3.83837	3.51713	0.00759904	1.46519	up
LOC_Os05g34830	2327	2500	1610	4770	3697	5586	19.5551	24.4804	13.9582	53.293	39.6007	65.0085	3.53e-05	1.4637	up
LOC_Os07g49370	200	42	126	302	257	192	1.86146	0.467267	1.25997	3.69163	3.01871	2.4455	0.00298296	1.46252	up
LOC_Os10g43060	1924	1455	1397	3448	3283	3475	17.75	15.9921	13.9299	41.0136	37.3955	43.3559	4.77e-13	1.46009	up
LOC_Os08g09290	201	144	152	358	286	413	13.5019	11.6138	10.9555	31.649	24.2531	38.0506	0.000248526	1.45879	up
LOC_Os06g10160	4171	2949	3353	7184	7580	7489	30.5404	26.3579	26.7712	70.6205	71.9968	77.173	1.88e-13	1.45835	up
LOC_Os02g52010	3122	1947	1991	5409	4868	4655	33.7845	25.2513	23.0929	76.8032	66.4188	68.8896	1.7e-13	1.45668	up
LOC_Os08g37670	2128	1563	1514	4263	3374	3418	34.1277	30.0332	26.017	89.7014	68.2131	74.9497	4.01e-13	1.45146	up
LOC_Os01g17050	1097	933	896	1930	2398	1910	16.4812	16.7984	14.4318	38.0577	45.4382	39.2527	4.01e-11	1.4495	up
LOC_Os06g05470	123	105	81	207	222	231	2.35408	2.40515	1.65127	5.18573	5.33697	6.03766	0.00176429	1.44944	up
LOC_Os11g02540	486	190	461	930	682	722	6.59726	3.08036	6.70479	16.5776	11.6667	13.4024	2.79e-06	1.44339	up
LOC_Os08g07630	106	95	43	202	119	201	3.19972	3.4193	1.39504	8.03352	4.54766	8.31007	0.00585385	1.44046	up
LOC_Os03g61720	248	128	286	451	473	440	2.0257	1.20795	2.42112	4.68602	4.7237	4.83578	0.000112511	1.43696	up
LOC_Os04g58810	7006	6002	5863	13806	12540	13527	67.2163	69.027	60.2765	173.79	151.683	177.475	3.52e-12	1.43635	up
LOC_Os01g19330	243	213	142	409	494	367	3.40373	3.57212	2.11734	7.5059	8.70743	7.02167	9.72e-05	1.43583	up
LOC_Os03g19720	9171	8081	6964	17075	16955	17227	270.198	285.417	219.882	660.075	629.795	694.059	1.86e-11	1.43537	up
LOC_Os04g52770	74	64	85	137	167	164	0.590243	0.599286	1.01859	1.46083	1.69919	1.79678	0.00659186	1.43283	up
LOC_Os12g40180	734	479	671	1223	1416	1267	18.0626	14.1055	17.6713	39.4694	43.9285	42.6268	1.47e-08	1.42995	up
LOC_Os06g49880	514	457	516	996	1166	964	5.55514	5.914	5.97171	14.1284	15.9049	14.2663	9.04e-08	1.42936	up
LOC_Os06g04220	305	190	185	494	456	461	8.05496	6.02637	5.2249	17.1244	15.1899	16.6711	8.16e-05	1.42933	up
LOC_Os05g33670	131	79	114	235	233	200	6.94355	5.01738	6.47571	16.4616	15.627	14.587	0.00259293	1.42517	up
LOC_Os05g35930	134	81	119	214	206	267	2.44544	1.75186	2.30113	5.07824	4.85811	6.86102	0.00242938	1.42464	up
LOC_Os02g06550	223	5742	5198	8714	8884	7317	0.927546	29.6266	24.8664	49.6806	47.6074	42.7535	0.00531738	1.42338	up
LOC_Os08g02230	108	79	225	341	236	271	0.549645	0.477378	1.22835	2.28168	1.51671	1.88605	0.00109693	1.42217	up
LOC_Os05g46340	5203	3895	4039	8863	9801	8645	42.4232	38.0721	35.2957	94.8237	100.758	96.4006	1.29e-12	1.42171	up
LOC_Os02g41510	246	193	212	515	471	369	3.65812	3.40996	3.351	9.9604	8.77901	7.46256	9.72e-05	1.41944	up
LOC_Os11g28365	440	729	367	1093	1033	1190	3.83811	7.64223	3.42386	12.5392	11.3893	14.2357	1.5e-06	1.41489	up
LOC_Os03g01740	1917	1426	1580	3230	3556	3376	35.5591	31.6957	31.4111	78.6146	83.1555	85.6369	3.24e-12	1.41332	up
LOC_Os04g45940	1446	1416	1328	3008	2970	2786	19.9962	23.4718	19.6723	54.5686	51.7831	52.6827	4.67e-12	1.41286	up
LOC_Os10g33040	126	69	89	196	216	166	0.379522	0.250031	0.288703	0.777003	0.822595	0.68566	0.004832	1.41099	up
LOC_Os03g13930	93	129	130	270	270	202	0.493663	0.827973	0.740888	1.89063	1.81899	1.47845	0.00134157	1.40602	up
LOC_Os03g55540	26122	23238	21120	49134	48639	48140	312.648	333.436	270.888	771.579	733.954	787.893	9.91e-08	1.4035	up
LOC_Os06g05420	63	77	90	189	112	179	1.30749	1.91043	2.00721	5.16247	2.93068	5.1158	0.00650045	1.40317	up
LOC_Os05g08420	291	5068	5137	7208	8285	7333	5.29047	110.585	100.192	172.121	190.104	182.505	0.00454632	1.39664	up
LOC_Os02g43770	150	92	108	213	235	259	1.07205	0.790567	0.829628	1.99832	2.11918	2.53446	0.00275112	1.39522	up
LOC_Os02g07360	1032	314	518	1125	1243	1289	8.86988	3.22804	4.77484	12.6858	13.4698	15.1576	5.17e-06	1.39443	up
LOC_Os03g56820	125	76	96	226	176	198	1.54643	1.1869	1.29721	3.77879	2.80756	3.38373	0.00468635	1.39416	up
LOC_Os06g12455	291	183	184	516	371	439	3.8306	2.88933	2.60192	8.93203	6.16264	7.91631	0.000195139	1.38609	up
LOC_Os11g08210	4922	4667	3281	9182	7602	9607	35.4288	40.7907	25.5431	88.3123	71.0055	96.5299	1.9e-10	1.38196	up
LOC_Os03g19400	1289	868	1085	2208	2343	1964	15.9735	12.984	14.5363	36.1129	36.9608	33.4794	3.64e-10	1.38078	up
LOC_Os02g47370	161	93	96	236	278	186	3.97243	2.75239	2.53438	7.66941	8.67814	6.29623	0.00322201	1.38043	up
LOC_Os08g41280	5173	3755	3972	7982	9374	8638	41.5299	35.7423	35.1709	86.0605	94.8614	94.844	6.4e-12	1.3796	up
LOC_Os01g63690	1227	1215	1127	2675	2035	2570	9.44189	11.2099	9.29106	27.0094	19.7405	27.0426	7.23e-11	1.37602	up
LOC_Os01g45700	134	42	100	196	155	185	2.42794	0.902219	1.94247	4.66794	3.55158	4.5889	0.00991583	1.37574	up
LOC_Os10g39090	176	214	187	395	393	394	1.91825	2.88927	2.16288	6.21102	5.93655	6.47267	0.000266593	1.36972	up
LOC_Os09g20390	2863	2443	2574	4879	6268	4702	26.6159	26.6112	25.0947	58.0168	71.5276	58.34	1.17e-09	1.36663	up
LOC_Os05g08900	3029	2061	1703	4282	3961	5301	29.9583	24.4301	18.0504	55.5565	49.3807	71.685	6e-07	1.36659	up
LOC_Os01g63930	261	138	242	415	413	432	1.05904	0.671564	1.05155	2.20987	2.11564	2.47134	0.000392372	1.36652	up
LOC_Os02g52210	1874	1654	2164	4254	3369	3809	13.6903	13.6013	18.9069	39.3135	34.5468	41.1449	7.21e-12	1.36601	up
LOC_Os04g49690	2319	2298	1481	4339	3870	4193	16.2846	19.34	11.1458	39.9795	34.2615	40.2629	2.86e-12	1.36518	up
LOC_Os08g34580	971	880	1095	2034	2155	1734	5.06634	5.62945	6.09339	13.9296	14.351	12.3665	8.63e-10	1.36494	up
LOC_Os08g19670	2730	2014	2327	4313	5565	4227	41.3542	36.5695	37.7807	85.7421	106.303	87.5842	5.15e-10	1.36458	up
LOC_Os04g38950	2820	2278	2350	4997	4929	4997	26.3895	24.1558	20.9773	49.5699	54.1718	59.6568	4.14e-12	1.36419	up
LOC_Os01g61080	3348	3392	2635	6280	5678	7047	22.8136	27.661	19.1369	56.5966	48.8952	66.0739	4.86e-12	1.36353	up
LOC_Os03g03034	211	129	252	490	341	337	2.08614	2.15378	3.07268	6.78815	5.14394	4.7502	0.000526304	1.36247	up
LOC_Os04g43800	7830	4875	7761	14150	12526	13680	45.3739	33.8671	48.1961	107.583	91.517	108.4	1.31e-10	1.36108	up
LOC_Os03g18030	896	576	847	1796	1092	1669	6.32715	4.87612	6.43206	16.6794	9.71082	16.1318	0.000354425	1.35316	up
LOC_Os06g43090	596	426	563	1081	1051	996	6.65377	5.70023	6.7429	15.8489	14.8018	15.2107	6.45e-07	1.35227	up
LOC_Os03g57340	21407	16903	14693	34140	30713	40397	211.321	200.033	155.434	442.182	382.249	545.307	5.1e-08	1.35142	up
LOC_Os01g53710	863	616	808	1435	1587	1486	7.48627	6.19988	7.61491	16.0287	16.8328	17.3422	2.3e-08	1.35136	up
LOC_Os05g48760	1250	961	905	2255	1841	2083	8.0945	7.37435	6.41724	18.9962	15.3859	18.3743	1.06e-09	1.35029	up
LOC_Os05g50700	127	83	130	238	253	176	1.78086	1.35232	1.96556	4.29691	4.59526	3.41037	0.00474119	1.3492	up
LOC_Os05g13580	4949	3831	3875	8141	8291	8562	73.7513	68.4348	61.8824	159.171	155.778	174.486	1.72e-11	1.34604	up
LOC_Os02g46910	482	404	480	940	908	853	3.76429	4.02811	3.95884	9.68326	8.95742	8.89318	2.15e-06	1.34462	up
LOC_Os05g45440	642	563	613	1335	1265	1004	14.1277	14.8662	14.4588	38.5862	35.1344	30.2443	1.49e-07	1.34302	up
LOC_Os04g55670	661	328	613	1028	1066	987	4.9349	2.93844	4.90822	10.0725	10.0349	10.0845	1.54e-06	1.33815	up
LOC_Os02g47470	6220	6164	5778	12161	11821	12036	40.489	48.145	40.295	104.136	97.3536	107.53	6.02e-11	1.3358	up
LOC_Os04g44870	837	362	727	1471	1155	1058	11.0701	5.17129	10.3593	23.8827	17.8281	17.4429	3.03e-06	1.33552	up
LOC_Os08g37370	12099	9705	9630	20311	19774	21643	115.09	110.657	98.153	253.473	237.116	281.492	2.78e-09	1.33547	up
LOC_Os04g53990	307	206	187	496	478	393	2.233	1.67647	1.42369	4.57333	4.14049	3.63887	0.000291574	1.33525	up
LOC_Os01g60420	3750	2339	3084	6390	5184	6181	28.6818	21.5149	25.2395	64.6342	50.4398	65.0688	2.65e-11	1.33215	up
LOC_Os07g38950	377	78	290	507	503	379	3.16994	0.779854	2.60833	5.58444	5.32282	4.35096	0.00183401	1.33205	up
LOC_Os09g34230	228	138	245	413	465	302	2.01855	1.4646	2.33235	4.8129	5.20772	3.66747	0.000712931	1.33191	up
LOC_Os07g47750	196	160	119	322	232	379	4.06864	3.97821	2.64986	8.79229	6.083	10.7946	0.00147968	1.33145	up
LOC_Os08g37130	308	191	276	513	519	466	3.06598	2.33199	2.89312	6.72621	6.49969	6.34926	0.000216232	1.33103	up
LOC_Os05g11900	518	302	406	807	883	673	11.3881	7.95793	9.56782	23.2822	24.4841	20.2276	1.2e-05	1.3291	up
LOC_Os05g32474	858	547	795	1203	1758	1286	8.74742	6.68305	8.6845	16.1046	22.6186	17.9358	3.29e-05	1.32888	up
LOC_Os01g07970	5891	4616	4372	8534	11108	9411	89.2588	83.8488	70.9842	169.658	212.206	194.99	5.13e-11	1.3282	up
LOC_Os02g08230	184	167	253	390	437	352	1.24889	1.35518	1.83676	3.46706	3.69149	3.27515	0.00060209	1.32652	up
LOC_Os03g57310	2185	1702	1966	4122	3349	3926	21.3071	19.8948	20.5447	52.7427	41.1675	52.3469	3.67e-11	1.32642	up
LOC_Os02g37320	151	68	158	212	279	224	3.60728	1.94992	3.98609	6.56365	8.31416	7.2276	0.00574108	1.32461	up
LOC_Os01g47730	7928	6745	6353	13351	14003	13748	101.52	103.553	87.1795	224.324	226.073	240.735	2.46e-10	1.32432	up
LOC_Os02g43170	1371	716	1137	2113	2200	1843	16.3494	9.67416	14.5029	33.9074	33.8162	30.6156	5.23e-09	1.32332	up
LOC_Os02g52780	1502	1361	1435	2782	2862	2755	10.2087	11.2004	10.696	22.622	22.356	23.3735	1.8e-10	1.32185	up
LOC_Os01g53160	87	113	104	178	228	197	0.96025	1.49423	1.22514	2.57848	3.17029	2.96959	0.00574108	1.32174	up
LOC_Os01g64470	5455	4860	3642	9954	6580	10806	82.8994	88.5394	59.3004	198.465	126.062	224.557	0.00113609	1.3213	up
LOC_Os01g40070	12695	11728	10512	22788	21404	23911	85.2598	94.4246	75.6523	200.804	181.233	219.593	7.42e-09	1.31473	up
LOC_Os05g47960	362	414	255	642	760	635	6.79178	9.32512	5.1253	15.8277	17.9921	16.3131	2e-05	1.31353	up
LOC_Os01g50170	507	263	413	826	673	742	4.74085	2.94638	4.1341	10.133	7.93726	9.49799	2.67e-05	1.3123	up
LOC_Os11g25260	621	274	514	902	941	807	5.46015	3.02193	4.90636	10.3493	10.2429	9.45426	9.33e-06	1.31157	up
LOC_Os02g54780	1734	1420	1582	3143	2747	3252	11.7591	11.5447	11.4975	27.9682	23.4947	30.1606	1.83e-10	1.3111	up
LOC_Os02g46620	268	180	148	412	410	323	4.02037	3.22871	2.36677	8.10243	7.75219	6.61742	0.000882206	1.3105	up
LOC_Os09g30490	366	259	296	685	557	524	7.49593	6.36609	6.50075	18.4295	14.385	14.6744	9.72e-05	1.30797	up
LOC_Os01g72530	7842	7279	5803	13464	12597	14583	120.729	134.331	95.7259	271.953	244.492	306.999	3.28e-10	1.3075	up
LOC_Os08g38270	160	88	108	227	220	225	1.96503	1.28304	1.41355	3.65862	3.40522	3.76823	0.00728837	1.30283	up
LOC_Os02g41840	200	129	228	336	293	424	2.86877	2.21888	3.51124	6.33893	5.32141	8.34337	0.00161558	1.30177	up
LOC_Os02g50730	1075	747	976	2021	1465	1832	7.88842	6.57004	7.67709	19.4637	13.5542	18.3872	2.16e-08	1.29922	up
LOC_Os02g51710	1074	582	930	1524	1812	1522	15.7933	10.2617	14.6535	29.4268	33.6157	30.6258	7.01e-08	1.29881	up
LOC_Os06g09310	939	858	753	1726	1567	1614	9.65589	10.5783	8.29525	23.293	20.3173	22.6989	2.69e-08	1.29547	up
LOC_Os08g41880	10831	5376	9557	20681	12001	15403	72.2473	42.625	67.5437	178.736	99.6473	140.402	0.00370648	1.29243	up
LOC_Os02g30230	242	469	313	736	668	629	1.35432	3.10119	1.75363	3.43282	3.22753	3.49801	1.8e-05	1.29177	up
LOC_Os06g10210	816	548	667	1287	1329	1220	4.6783	3.79066	4.4488	10.3551	9.90614	10.1812	4.28e-07	1.29158	up
LOC_Os08g13920	3566	1464	3086	6098	4495	4413	38.1882	18.7882	35.4185	85.6851	60.6936	64.6276	6.04e-05	1.28934	up
LOC_Os05g31620	7581	7656	6617	14009	14893	13141	119.094	144.182	111.391	288.744	294.969	282.3	6.5e-10	1.28892	up
LOC_Os04g57340	3392	3038	2922	5639	6450	5765	91.0349	97.7466	84.0306	198.582	218.271	211.566	6.02e-11	1.28745	up
LOC_Os05g44900	5927	5343	5529	10278	11230	10488	77.0649	83.5487	77.6549	175.634	184.37	186.285	2.78e-10	1.28498	up
LOC_Os03g51390	1713	1384	1281	2985	2714	2616	22.5831	21.8778	18.0975	51.6591	45.1291	47.1676	7.21e-10	1.28441	up
LOC_Os02g45450	463	545	849	1099	1438	1005	5.59255	7.88961	10.9909	17.4229	21.914	16.6052	0.000165384	1.28255	up
LOC_Os05g25770	15231	9812	13017	22358	25792	23042	148.653	114.791	136.226	286.612	317.722	308.255	5.28e-08	1.28155	up
LOC_Os03g04370	1199	850	911	1881	1723	1963	25.5007	21.6541	20.7479	52.4763	46.1915	57.0983	2.25e-08	1.28144	up
LOC_Os10g25140	179	88	150	202	335	233	0.873143	0.525254	1.12742	1.6536	2.15883	1.68801	0.00685135	1.28054	up
LOC_Os06g14370	2049	1117	1986	3164	3402	2986	22.7754	14.4233	24.0143	40.2499	40.1998	38.0705	9.38e-10	1.27999	up
LOC_Os03g45730	3165	3114	2861	6915	4211	6270	16.6474	18.1918	14.7491	40.1503	28.5979	41.7955	0.000528348	1.27578	up
LOC_Os01g62630	230	139	168	396	311	293	2.10409	1.52723	1.65232	4.76359	3.59858	3.67034	0.00240267	1.27537	up
LOC_Os07g37730	492	366	478	894	783	826	3.7679	3.36198	3.92117	8.98756	7.56581	8.65853	1.57e-05	1.27491	up
LOC_Os04g32850	5542	1756	4656	6797	8212	6618	65.2473	24.8132	59.6994	106.159	125.229	108.627	4.08e-05	1.27297	up
LOC_Os04g54830	288	266	364	697	388	642	1.60435	1.88903	1.89527	4.53795	2.35553	4.28747	0.00597213	1.27039	up
LOC_Os12g09550	420	424	542	813	865	935	1.90556	1.97293	1.95928	2.86859	2.93833	3.74379	9.74e-06	1.26938	up
LOC_Os01g04330	4756	3782	4227	8439	8525	6968	80.281	76.5369	76.4726	186.917	181.45	160.861	2.4e-10	1.26913	up
LOC_Os10g29400	403	165	150	467	450	392	1.55947	0.785251	0.559447	2.3758	2.16881	1.93047	0.00114306	1.26874	up
LOC_Os01g03340	652	381	664	1301	912	920	8.21335	5.74677	8.95862	21.5049	14.4936	15.8503	4.44e-05	1.2679	up
LOC_Os01g41550	710	534	720	1338	1142	1180	5.76485	5.19994	6.26883	14.258	11.6904	13.1055	9.55e-07	1.26676	up
LOC_Os08g10500	4475	3900	4809	8521	7520	8657	53.056	58.4606	62.9221	151.687	116.399	144.286	2.75e-10	1.26607	up
LOC_Os01g41430	218	150	83	311	241	290	1.7014	1.40666	0.689949	3.18646	2.37708	3.10467	0.00418331	1.26504	up
LOC_Os08g14880	4159	3945	4350	7468	7886	8056	18.9093	20.2587	20.7977	44.5482	46.5782	50.9957	2.11e-10	1.26477	up
LOC_Os03g18070	2387	1634	2006	3777	3857	3531	19.594	15.6549	17.2707	36.637	36.5854	37.5361	4.91e-10	1.26255	up
LOC_Os03g60650	3052	3038	2495	5882	4604	5688	17.0067	19.587	15.0758	43.7024	32.8877	43.472	3.24e-10	1.2588	up
LOC_Os04g52890	188	99	146	303	245	242	1.8908	1.09677	1.45275	3.70267	2.87962	3.07955	0.00678726	1.25596	up
LOC_Os05g35690	828	421	754	1315	1142	1179	12.5594	7.94955	7.45036	26.7975	23.7142	24.2313	2.22e-06	1.25276	up
LOC_Os09g28160	318	249	242	483	405	609	3.30483	3.13603	2.7796	6.77433	5.49828	8.15084	0.000479368	1.25223	up
LOC_Os01g64310	1388	1670	1358	2837	2492	3011	12.6209	18.3873	13.1654	34.174	28.6859	37.6737	9.51e-10	1.2518	up
LOC_Os09g36690	606	412	367	850	866	831	6.75502	5.34826	4.27949	12.1759	11.9204	12.6561	2.19e-05	1.24902	up
LOC_Os01g09010	2870	1757	2482	4734	3602	4617	23.5642	17.296	21.8406	50.9955	37.2881	51.8425	1.02e-09	1.24678	up
LOC_Os05g08860	1105	778	878	1818	1516	1725	20.2897	17.1316	17.2851	43.8134	35.1002	43.3373	1.29e-07	1.24414	up
LOC_Os10g35460	927	581	1067	1429	1853	1382	7.80428	5.37525	9.72715	13.781	18.0046	14.2205	3.36e-06	1.23984	up
LOC_Os05g04740	274	251	312	473	573	496	2.27448	2.46157	2.77235	5.1172	5.94491	5.54725	0.000446038	1.23972	up
LOC_Os04g24610	542	463	917	879	1403	1224	3.81848	3.74165	5.38787	8.32209	12.685	11.1886	0.00448519	1.23961	up
LOC_Os03g02240	160	101	185	235	336	236	0.74188	0.558853	0.916356	1.42861	2.10387	1.49504	0.0070473	1.23824	up
LOC_Os07g38370	179	113	159	258	336	222	2.67345	2.02732	2.54075	5.05241	6.34194	4.52974	0.00682559	1.23417	up
LOC_Os12g14440	30475	9555	25918	46690	30622	38668	386.727	145.351	352.456	777.359	489.913	670.987	0.00426578	1.23121	up
LOC_Os06g35770	2197	1854	1726	3513	3778	3286	29.7332	30.0786	25.037	62.4025	64.4855	60.8333	1.11e-09	1.22945	up
LOC_Os01g67540	560	240	415	713	772	668	4.18521	2.14043	3.32516	7.01469	7.29703	6.85317	0.000149048	1.22724	up
LOC_Os03g19070	802	398	630	1273	940	1049	9.84792	5.85707	8.28745	20.5024	14.5558	17.6084	8.47e-06	1.22632	up
LOC_Os08g39450	31923	24385	25780	49546	50890	48455	402.768	368.829	348.564	820.178	809.503	835.982	9.62e-06	1.22407	up
LOC_Os09g37080	684	657	719	1358	1225	1181	8.33677	9.59679	9.38843	21.724	18.8362	19.6889	1.42e-06	1.22148	up
LOC_Os03g42600	611	421	597	953	1244	735	15.9562	13.1804	16.7266	32.6754	41.0213	26.2675	0.00223411	1.22132	up
LOC_Os03g19270	228	236	271	453	418	469	3.26674	3.87298	4.19356	8.55593	7.64602	9.32331	0.00104616	1.21664	up
LOC_Os11g02424	10757	5700	11377	18944	15371	15007	178.2	112.945	200.661	405.456	320.858	339.733	6.23e-08	1.21572	up
LOC_Os02g50600	4417	3128	4059	7434	6477	6900	38.4399	32.6322	37.855	84.8872	71.0669	82.1247	1.75e-09	1.21453	up
LOC_Os12g37260	40889	21113	34384	69422	46169	55086	195.426	120.97	176.106	435.328	278.196	360.014	9.96e-05	1.21446	up
LOC_Os06g30970	2600	2234	2055	4502	3923	4055	40.0228	39.5916	34.26	90.5834	75.4158	80.6047	1.09e-09	1.21258	up
LOC_Os03g47500	1739	1361	1050	2694	2679	2131	14.6276	13.6176	9.75185	29.2368	28.1154	24.527	1.27e-08	1.21235	up
LOC_Os11g10870	264	120	224	334	414	320	3.91709	2.13196	3.55601	6.51604	7.75285	6.49266	0.00428367	1.21194	up
LOC_Os02g48870	331	219	438	690	497	571	2.77733	2.20435	3.9386	7.59583	5.25757	6.5519	0.000428985	1.21143	up
LOC_Os03g49830	579	247	510	703	852	778	4.52239	2.31281	4.27018	7.21216	8.39598	8.31798	0.000127261	1.20806	up
LOC_Os02g54890	4997	4358	4628	8876	7771	8513	36.7723	38.4413	36.496	85.6964	72.0925	85.6568	2.28e-09	1.20479	up
LOC_Os03g07400	658	430	531	1136	813	926	16.4274	12.8654	14.1901	37.1984	25.5813	31.5937	2.26e-05	1.20315	up
LOC_Os05g35260	3612	3407	2734	6057	5863	5639	26.0221	28.9514	21.314	56.3038	53.6818	54.9965	1.27e-09	1.19591	up
LOC_Os05g49140	5126	3373	4198	7807	7057	7549	32.0117	25.2779	27.7683	64.4072	55.4602	63.2462	4.31e-09	1.19557	up
LOC_Os08g34280	320	149	283	511	437	361	3.27583	1.82565	3.10139	6.86054	5.64574	5.04559	0.00237764	1.19545	up
LOC_Os01g37040	1466	1075	1193	2265	2223	2136	16.4626	14.4758	14.3621	33.3797	31.4829	32.7998	6.38e-08	1.19484	up
LOC_Os01g43480	1696	1004	1272	2374	2320	2280	8.62876	6.35516	6.37108	14.5759	14.0452	16.0578	6.8e-08	1.19408	up
LOC_Os05g38350	658	583	662	1309	962	1126	4.54979	4.8193	4.93976	11.7039	8.17633	10.9469	6.14e-06	1.19277	up
LOC_Os01g62980	825	536	795	1507	1116	1169	5.68653	4.397	5.83707	13.5823	9.72292	10.9735	4.29e-06	1.19139	up
LOC_Os07g40640	2269	1807	2187	3294	3914	3888	21.6327	20.6908	22.2838	41.0595	46.9009	50.5585	4.47e-09	1.19116	up
LOC_Os03g08940	165	162	151	276	293	288	4.55614	5.38121	4.46556	10.0205	10.2116	10.8792	0.00664464	1.19109	up
LOC_Os06g04230	13003	11612	10949	19943	22449	21019	386.807	414.108	349.031	778.399	841.958	855.038	2.22e-07	1.18891	up
LOC_Os06g35940	610	316	379	809	732	728	10.8068	6.51957	7.00713	18.131	15.7552	17.0559	0.000163734	1.18697	up
LOC_Os01g01870	3731	2564	2787	5352	5550	5071	42.5961	35.0888	34.0938	80.1784	79.8824	79.176	3.71e-09	1.18602	up
LOC_Os10g32760	189	165	164	304	322	294	1.20925	1.26431	1.11892	2.54712	2.59205	2.56891	0.00604814	1.18489	up
LOC_Os12g08090	6060	4815	4770	9586	9233	8823	47.8213	45.5562	40.2626	99.2538	91.8624	95.2266	7.02e-09	1.1825	up
LOC_Os03g20120	1872	993	1933	3288	2120	2879	19.8995	12.7117	22.1094	46.0093	28.3662	41.5563	0.000778551	1.17917	up
LOC_Os03g05300	2269	1137	1940	3070	3313	2833	29.4174	18.2069	25.7242	50.0069	54.4631	47.861	3.13e-08	1.17896	up
LOC_Os03g04770	5134	3766	2379	6376	5483	7987	33.1593	29.101	16.6642	54.0877	44.8391	70.4676	0.00192122	1.1785	up
LOC_Os09g31200	15702	11904	14195	24619	26127	22467	213.139	193.712	206.486	438.464	447.14	417.029	8.87e-07	1.17532	up
LOC_Os09g17620	453	357	298	594	736	612	4.32303	3.79496	3.06279	7.12858	8.61926	7.49908	0.000337343	1.16981	up
LOC_Os05g39930	7400	6282	6194	12605	11053	11250	43.2211	43.9873	38.7679	96.6038	81.393	89.8573	2.11e-08	1.16963	up
LOC_Os05g12410	336	132	212	358	433	362	7.171	3.36422	4.85194	10.019	11.6469	10.562	0.00544424	1.16881	up
LOC_Os01g19940	898	443	699	1224	1073	1187	14.3006	8.44196	11.9714	24.3125	20.4663	23.7751	1.75e-05	1.16615	up
LOC_Os03g55590	2845	2007	3031	4982	4402	4243	18.7827	15.7498	21.4785	42.8045	36.5345	38.0968	8.78e-09	1.16312	up
LOC_Os03g03070	552	423	561	906	897	851	3.61763	3.78198	4.6102	7.79472	7.13809	7.8	7.4e-05	1.15694	up
LOC_Os05g13940	19702	10959	10354	29141	18527	22495	159.483	106.347	89.8156	309.498	189.071	248.991	0.00297774	1.15622	up
LOC_Os03g63310	810	531	679	1099	1279	1085	6.24593	4.86576	5.60724	11.0975	12.4232	11.4353	1.65e-05	1.15408	up
LOC_Os01g70820	179	162	188	336	269	312	3.11987	2.89786	3.33877	7.29607	5.63396	6.63918	0.00825868	1.1503	up
LOC_Os07g46990	2501	1505	2354	3543	3740	3518	46.316	33.2444	46.6078	85.6181	86.8253	88.5997	3.36e-08	1.1474	up
LOC_Os03g53860	4238	1501	3765	5032	5955	4829	21.5439	9.22754	22.3533	32.6667	36.7505	33.3127	0.000110936	1.14704	up
LOC_Os06g50330	1652	1327	1322	2506	2497	2410	12.6252	12.3151	11.0215	25.8593	24.7189	25.3398	1.02e-07	1.14648	up
LOC_Os04g51660	360	286	402	521	719	555	3.36525	3.20396	4.03261	6.39576	8.47905	7.10198	0.00079006	1.14421	up
LOC_Os01g56370	286	325	508	742	602	593	2.15349	2.13212	3.05225	6.01216	4.56678	4.50893	0.000438071	1.14301	up
LOC_Os02g50940	204	161	212	363	329	297	3.33087	3.16006	3.71888	7.79228	6.78709	6.64687	0.00761183	1.14267	up
LOC_Os09g26960	4596	2975	3321	6337	5886	6299	35.5562	27.5873	27.5274	64.3154	57.4064	66.6289	2.07e-08	1.14165	up
LOC_Os05g33880	3932	1081	1887	4156	3556	3587	61.4662	20.7454	31.7897	85.5015	71.5847	76.8877	0.00563984	1.13699	up
LOC_Os10g35630	4509	4282	4047	7752	7494	6894	47.3	52.4759	47.3494	106.245	102.116	100.562	1.42e-08	1.13607	up
LOC_Os06g39590	180	175	205	339	320	300	2.15275	2.48833	2.67706	5.32562	4.86008	4.93875	0.00846226	1.12884	up
LOC_Os09g27010	1325	888	848	1683	1879	1605	10.409	8.44518	7.39323	17.8369	19.2873	17.4671	2.07e-06	1.12692	up
LOC_Os03g19020	3961	2721	3830	6631	5200	5877	16.6052	13.8544	17.1714	36.0741	27.6695	33.1697	3.11e-08	1.12653	up
LOC_Os12g33165	299	220	204	364	518	338	7.04296	6.21163	5.15338	11.2802	15.4025	10.9124	0.00484386	1.12008	up
LOC_Os03g13810	15672	15165	13623	22294	26002	27176	75.8861	88.5697	71.4681	141.837	160.66	179.336	3.4e-06	1.11348	up
LOC_Os03g18150	7057	7687	6195	12247	13779	9790	63.4347	79.9728	58.1527	137.911	150.47	117.911	2.05e-05	1.11248	up
LOC_Os12g38170	29366	24945	25720	44902	46499	43448	397.223	404.524	372.829	796.902	793.003	803.663	5.29e-05	1.11113	up
LOC_Os01g70790	17884	19281	14387	29047	30373	28419	180.012	232.663	155.182	383.6	385.43	391.16	5.94e-06	1.10729	up
LOC_Os04g52840	2028	1962	2544	3454	3752	3780	15.8206	17.8334	19.9158	35.7288	38.974	41.4479	5.34e-08	1.10626	up
LOC_Os04g41500	11135	8701	8936	15433	15598	17034	90.3652	82.8628	78.1621	159.703	155.97	184.26	7.72e-07	1.10451	up
LOC_Os03g46440	3566	2221	3879	4695	5503	5677	16.1667	11.9756	18.9032	25.4823	29.4791	33.0038	9.47e-08	1.09991	up
LOC_Os10g09290	668	433	582	840	947	987	4.0358	3.44203	3.49607	5.44756	5.9358	6.52255	0.000170111	1.09979	up
LOC_Os02g37330	908	619	836	1149	1350	1402	15.4181	12.5922	15.2227	25.6126	28.9104	32.5812	2.28e-05	1.09962	up
LOC_Os01g31370	389	206	372	641	539	403	2.93112	1.86193	3.00072	6.3426	5.12751	4.15536	0.00296897	1.09914	up
LOC_Os12g13910	273	320	235	468	488	452	2.665	3.75374	2.46317	6.00245	6.01886	6.04413	0.00259287	1.09897	up
LOC_Os01g44120	211	201	190	344	258	407	3.70019	4.24471	3.58207	7.94351	5.72579	9.78144	0.00951734	1.09695	up
LOC_Os08g41440	2425	2076	1708	3665	3163	3556	18.513	18.9993	13.9731	36.7196	30.4479	37.1304	7.98e-08	1.09628	up
LOC_Os01g58420	3216	2476	2780	4940	4462	4636	44.6749	41.239	41.3824	90.0379	78.1509	88.0687	6.56e-08	1.09372	up
LOC_Os03g55260	1160	864	1089	1697	1596	1833	3.79997	2.90812	3.62724	7.11754	6.04722	7.42762	5.01e-06	1.08929	up
LOC_Os02g50490	577	366	506	877	741	753	4.28588	3.14496	4.03226	8.63375	6.94925	6.79043	0.000473958	1.08852	up
LOC_Os01g37460	1303	448	788	1294	1383	1356	21.297	8.77032	13.7894	27.7439	28.4951	30.2999	0.000114954	1.08227	up
LOC_Os11g10990	839	430	489	1019	996	828	9.20336	5.66709	5.76144	14.7979	13.88	12.5261	0.000233186	1.08209	up
LOC_Os03g45170	1369	808	1150	1706	1926	1742	8.39964	5.93934	7.55615	13.7212	14.9114	14.6267	7.14e-06	1.07543	up
LOC_Os05g03590	476	420	331	664	708	654	6.6253	7.00086	4.92384	12.1253	12.42	12.4311	0.000872478	1.0754	up
LOC_Os04g52090	9494	8447	7097	13636	13877	13803	132.86	141.703	106.427	250.377	244.829	264.142	6.88e-07	1.07518	up
LOC_Os02g04130	2439	2512	1904	3808	3971	3611	34.7587	42.9146	29.0814	71.2099	71.3492	70.366	8.39e-08	1.07387	up
LOC_Os03g53540	500	385	503	826	873	563	8.44379	7.79734	9.10453	18.3368	18.6213	13.0137	0.0006524	1.06998	up
LOC_Os11g05860	3784	1926	4035	5168	5370	5029	53.9264	32.8986	61.6303	96.6501	96.4942	98.021	3.27e-07	1.06996	up
LOC_Os02g42585	497	377	366	774	561	688	3.47461	3.16008	2.74548	7.10735	4.94852	6.58048	0.00110154	1.06968	up
LOC_Os05g46760	5869	4837	5385	9427	7935	8918	63.6094	62.8415	62.5476	134.058	108.422	132.163	2.48e-07	1.06892	up
LOC_Os09g28354	1508	781	1057	1871	1488	1985	13.5175	8.13157	10.1046	21.7623	16.7818	23.8467	2.19e-05	1.06646	up
LOC_Os03g08970	3084	2212	2103	3857	4047	4071	37.3381	32.1017	27.2808	61.2754	61.7806	67.4009	2.35e-07	1.06264	up
LOC_Os04g49520	430	288	360	597	496	642	1.80741	1.45123	1.6217	3.29131	2.62638	3.69339	0.00272182	1.06216	up
LOC_Os05g28740	13348	12340	15839	21157	29018	17395	229.372	254.206	291.671	477.008	628.687	408.749	0.00960487	1.05919	up
LOC_Os04g51130	443	233	296	505	487	553	4.60592	2.97135	3.32275	6.9084	6.56283	7.91198	0.00516097	1.05846	up
LOC_Os03g06730	947	663	826	1108	1575	1230	7.34191	6.16056	6.86428	11.2719	15.393	13.036	6.21e-05	1.05691	up
LOC_Os01g57840	300	206	295	389	371	522	5.00694	4.11923	5.27652	8.52842	7.81369	11.9345	0.00866473	1.05612	up
LOC_Os03g49440	2283	1703	2506	3221	3702	3490	28.4822	25.0979	33.5805	52.4195	58.2288	59.0353	4.85e-07	1.05361	up
LOC_Os11g16470	628	499	858	878	1124	1178	2.45275	2.34237	3.54808	4.53869	5.37679	6.12397	0.000159457	1.05278	up
LOC_Os03g58940	298	222	287	560	326	412	3.29316	3.10285	3.53478	8.91577	4.4901	6.75754	0.00936053	1.0527	up
LOC_Os07g49114	543	280	406	744	676	525	9.50666	5.88473	7.62867	17.1052	14.941	12.5824	0.00226829	1.05105	up
LOC_Os03g08390	739	449	600	851	1025	964	5.00351	3.56055	4.24983	8.18705	9.28416	9.24363	0.000354803	1.04968	up
LOC_Os07g44950	822	513	572	1117	798	1120	6.39832	4.78724	4.7683	11.4102	7.83165	11.9279	0.000239503	1.04832	up
LOC_Os01g72080	12085	8023	10757	17664	16367	15152	153.476	122.147	146.4	294.327	262.063	263.134	5.11e-06	1.04743	up
LOC_Os01g73170	3505	1885	3947	4982	4450	5264	36.7162	23.6739	44.3124	68.4832	58.7666	75.4109	8.95e-07	1.04655	up
LOC_Os07g39880	1165	981	950	1738	1531	1718	10.0644	10.1614	8.78915	19.7001	16.6713	20.298	1.19e-05	1.04581	up
LOC_Os01g74040	4135	4092	3415	5837	6672	6377	41.6672	49.4358	36.878	77.1844	84.7693	87.8782	2.09e-07	1.04453	up
LOC_Os09g28500	591	538	606	879	966	947	11.0443	12.0498	12.1321	21.5761	22.7714	24.2259	0.000290032	1.04323	up
LOC_Os04g58890	2240	1861	1706	3116	3116	3100	23.5951	23.4926	19.2492	43.0619	41.3825	44.6481	6.51e-07	1.04244	up
LOC_Os01g65370	2642	1987	2755	4050	3951	3760	47.0226	42.3976	52.5465	94.5836	88.651	91.5215	4.87e-07	1.04107	up
LOC_Os03g13840	3158	2623	3867	5431	5062	4891	21.9681	21.6111	28.6039	48.3529	43.2112	45.2463	3.82e-07	1.03839	up
LOC_Os04g50790	574	326	463	773	636	733	6.7651	4.2749	5.29362	9.88438	8.00049	9.46002	0.00172664	1.0374	up
LOC_Os09g25610	1182	851	1577	2313	1804	1599	14.0468	11.8151	19.8225	35.5797	26.5001	25.5836	0.000724363	1.03689	up
LOC_Os01g41900	1279	986	1176	1792	1776	1894	11.2314	10.4237	11.1565	21.1047	20.2228	22.9381	1.16e-05	1.03347	up
LOC_Os02g28720	1871	953	1397	2222	2086	2274	15.3008	9.33737	12.2417	23.8411	21.5096	25.436	8.26e-06	1.0331	up
LOC_Os07g36570	585	415	507	915	604	864	2.77765	2.36222	2.57624	5.6964	3.61651	5.60873	0.000933604	1.0321	up
LOC_Os09g39760	1521	1109	1149	2289	1705	1971	9.82008	8.5825	7.94746	19.3873	13.8724	17.3949	8.96e-06	1.02506	up
LOC_Os01g62970	563	427	407	674	742	787	5.29905	4.48949	4.3823	8.4042	8.39237	9.86057	0.00143076	1.02247	up
LOC_Os02g33680	1472	1522	1361	2491	2309	2146	14.9117	18.4865	14.7754	33.1049	29.4891	29.7261	3.03e-06	1.01714	up
LOC_Os07g42370	13582	8111	7857	14090	15895	15959	148.885	106.344	90.0467	201.855	219.592	237.971	9.74e-06	1.01696	up
LOC_Os07g32170	425	285	434	565	587	623	3.87972	3.04105	4.12135	6.87171	6.65848	7.7393	0.00454632	1.01183	up
LOC_Os01g52594	3313	2462	3016	4427	4820	4461	78.733	70.1385	76.8267	138.074	144.447	145.001	9.88e-07	1.00987	up
LOC_Os09g23570	814	874	760	1452	1064	1368	5.43	6.99121	5.43551	12.7212	8.953	12.4914	7.12e-05	1.00744	up
LOC_Os04g57720	602	393	643	942	938	655	7.25306	5.67036	8.3023	14.8861	14.2459	10.7867	0.0010846	1.00725	up
LOC_Os02g36340	3558	2725	3239	4368	4937	5511	23.4863	21.805	22.8207	37.6008	40.445	47.6115	1.08e-06	1.00627	up
LOC_Os02g47980	389	412	291	563	647	523	4.56813	5.67334	3.56354	8.44102	9.3842	8.09721	0.00349085	1.00444	up
LOC_Os02g48900	4039	2464	3529	5880	4233	5310	29.6662	21.2138	27.5666	56.696	38.906	52.8251	9.33e-06	1.00141	up
LOC_Os05g32810	4827	4408	3888	2136	1281	1714	15.9069	17.5594	14.1856	9.24968	5.44525	7.89787	0.000364406	-1.00484	down
LOC_Os01g10800	1594	1540	1647	719	646	501	7.40857	8.58323	8.20188	4.38092	3.78212	3.18465	0.00017567	-1.0078	down
LOC_Os01g06790	621	528	697	304	183	226	2.03017	2.14382	2.57839	1.31625	0.723353	0.955686	0.00898711	-1.01194	down
LOC_Os06g48940	10537	8360	11330	4237	3607	3749	37.4139	35.7455	43.3289	20.5727	17.0289	19.0584	1.09e-06	-1.01659	down
LOC_Os04g49890	1409	813	1131	420	457	392	3.83904	2.67585	3.36744	1.49836	1.57078	1.48185	0.00060209	-1.01768	down
LOC_Os11g04860	2684	2353	3553	1179	951	1162	24.2172	25.4513	34.3599	13.9621	10.8156	14.3329	0.000130052	-1.01996	down
LOC_Os11g10780	903	656	637	309	303	221	8.44827	7.7201	6.02267	4.08682	4.0621	3.01697	0.00379828	-1.03369	down
LOC_Os06g07905	3348	1929	2426	913	843	1121	33.3065	23.0329	25.8027	11.9494	10.5571	15.2458	1.1e-05	-1.03552	down
LOC_Os12g10180	714	504	647	256	220	226	2.5222	1.81333	2.30372	1.09024	0.831529	0.956363	0.00620364	-1.03816	down
LOC_Os12g09300	1220	798	1089	395	394	376	8.83146	7.19052	9.10988	3.77628	3.6911	3.87169	0.000698073	-1.03817	down
LOC_Os07g15940	1463	1145	1798	656	428	570	9.83811	9.22969	12.9519	5.78262	3.62043	5.24158	0.000110418	-1.04462	down
LOC_Os07g33780	4591	3260	3272	1545	1468	1156	14.0657	11.7714	10.7598	7.01059	5.84186	4.75938	9.01e-07	-1.04889	down
LOC_Os06g38480	804	572	906	289	290	271	5.42394	3.85245	6.45707	2.54292	2.57108	1.16089	0.00247496	-1.05034	down
LOC_Os02g42620	1903	1692	1866	635	711	703	20.5035	21.8501	21.5486	8.97423	9.64808	10.3464	3.12e-05	-1.05629	down
LOC_Os12g37840	1541	1247	1698	671	413	586	8.30321	8.48329	9.6969	4.81994	2.8164	4.73672	7.84e-05	-1.06073	down
LOC_Os12g12130	1250	1131	1314	603	359	386	5.7747	6.26402	6.50502	3.65346	2.08615	2.43704	0.000135813	-1.10102	down
LOC_Os01g58280	761	561	791	341	248	172	5.02293	4.46236	5.62015	2.93238	2.13419	1.55441	0.00194233	-1.10679	down
LOC_Os09g12290	2161	1978	2303	790	848	686	10.4008	11.5054	11.9912	5.03659	5.18702	4.55408	3.54e-06	-1.1152	down
LOC_Os04g46894	5129	4742	5449	2124	1033	2311	7.72711	8.43445	8.79968	4.17131	1.915	4.72543	5.78e-05	-1.12971	down
LOC_Os11g12650	677	726	684	319	221	212	3.98159	5.19471	4.30247	2.26437	1.53409	1.13329	0.00185048	-1.13198	down
LOC_Os01g43270	7565	6074	8790	3502	1953	2434	80.6225	77.6109	100.397	48.9645	26.2405	35.4696	3.62e-06	-1.14301	down
LOC_Os04g25800	722	634	597	276	159	251	6.67673	7.02856	5.91455	3.35177	1.85461	3.17733	0.00167744	-1.15502	down
LOC_Os01g71100	1162	1029	1147	345	466	357	2.45869	2.67411	2.64852	0.993505	1.24036	1.07085	9.26e-05	-1.15706	down
LOC_Os09g07300	3761	4358	4813	1315	1033	2200	3.56528	4.90302	4.92131	1.86308	1.22224	3.00909	0.00864454	-1.16006	down
LOC_Os04g53310	6504	6446	5046	2037	2134	2116	19.9475	25.3242	16.5738	8.19882	8.67681	9.0114	0.000337863	-1.1723	down
LOC_Os01g74160	6881	6527	7372	2244	2613	2335	46.4852	49.1942	52.1688	21.3906	23.1599	22.5489	5.92e-09	-1.17628	down
LOC_Os02g47560	2525	1583	1846	625	761	625	14.8711	8.35826	11.6522	3.52073	6.25066	4.23521	7.75e-07	-1.18786	down
LOC_Os12g24320	681	365	539	145	267	119	5.06604	3.37812	4.20285	1.46852	2.53891	1.26656	0.00269666	-1.18957	down
LOC_Os08g07890	561	436	544	213	153	156	1.73937	1.52404	1.68701	1.19532	0.841342	0.603131	0.00252843	-1.19743	down
LOC_Os06g08005	2218	1880	2299	878	807	482	18.0676	24.8472	27.1605	12.679	11.2093	6.19692	4.6e-07	-1.204	down
LOC_Os01g34890	486	515	549	211	110	202	1.27913	1.58949	1.51869	0.720662	0.35354	0.707303	0.00217382	-1.22067	down
LOC_Os11g12340	933	600	625	237	249	227	4.18535	3.22058	3.00391	1.3948	1.40781	1.39202	0.000382036	-1.22263	down
LOC_Os06g07923	735	450	609	183	196	210	7.20611	5.31283	6.43953	2.35915	2.44311	2.81502	0.000870973	-1.22488	down
LOC_Os09g17344	619	481	729	231	183	188	4.38825	4.08322	5.53574	2.14865	1.63005	1.81626	0.000795648	-1.23498	down
LOC_Os02g09240	380	325	478	201	72	115	3.46564	3.5565	4.6718	2.40381	0.819857	1.425	0.00404621	-1.24861	down
LOC_Os01g02780	2065	1276	1445	613	563	375	13.3869	9.94894	10.0307	5.21494	4.59581	3.32443	1.06e-06	-1.2503	down
LOC_Os07g10060	1375	1648	1590	413	580	531	7.99651	11.495	9.91497	3.1518	4.25303	4.22059	0.000410294	-1.25784	down
LOC_Os01g23710	1408	1149	1554	421	460	450	9.08957	8.8738	10.5048	3.39008	3.74833	3.95657	3.08e-06	-1.26109	down
LOC_Os02g53470	413	428	540	121	98	230	1.44722	1.79863	2.02768	0.552591	0.428934	1.09985	0.00279637	-1.26365	down
LOC_Os01g39770	2011	1598	2447	754	538	651	17.9872	17.6414	23.8169	8.87337	5.93527	8.08526	1.01e-07	-1.27237	down
LOC_Os01g27230	5507	4323	7614	1918	1691	1861	36.5055	34.2862	55.2439	16.4147	13.6595	17.276	0.000238818	-1.30154	down
LOC_Os06g07941	2346	2258	1949	482	828	766	20.3302	23.492	18.0373	5.47106	9.00053	9.02987	1.57e-05	-1.30716	down
LOC_Os11g11790	2016	1867	2032	715	566	584	8.46314	9.73343	9.34943	3.87392	2.93646	3.3068	5.87e-08	-1.31198	down
LOC_Os02g06810	628	519	939	212	188	247	2.50022	2.47757	4.00556	1.10708	0.940379	1.34349	0.00260525	-1.31776	down
LOC_Os11g41365	379	424	414	119	128	137	1.53702	2.06209	1.8001	0.632606	0.654893	0.757889	0.00201462	-1.32089	down
LOC_Os07g38800	769	586	686	264	170	194	4.47297	4.08382	4.27711	2.01227	1.24284	1.53712	0.000130052	-1.33604	down
LOC_Os04g24220	4165	2821	5284	1341	1026	1311	18.7387	15.722	26.0027	7.75079	5.61183	7.93131	0.000142449	-1.35872	down
LOC_Os11g11330	1067	731	1056	278	293	285	7.70871	6.33719	8.1743	2.62819	2.6629	2.81333	8.22e-06	-1.36155	down
LOC_Os03g55034	262	207	207	69	48	87	5.81157	5.50418	4.92302	1.98592	1.33296	2.63713	0.00825868	-1.36413	down
LOC_Os11g47460	497	310	541	142	167	89	6.54249	4.83525	7.57118	2.4003	2.7427	1.53231	0.000574345	-1.38016	down
LOC_Os09g27670	343	311	363	67	112	125	5.11457	5.57225	5.81027	1.30644	2.10486	2.53636	0.00195962	-1.38081	down
LOC_Os01g12350	303	353	426	79	117	126	1.49464	2.08439	2.25102	0.505333	0.726887	0.849282	0.00140406	-1.40007	down
LOC_Os11g09710	793	673	781	220	240	203	9.70051	9.86594	10.24	3.53451	3.69952	3.387	2.97e-05	-1.40078	down
LOC_Os11g26760	352	229	358	137	51	83	6.80092	5.29657	7.40481	3.46724	1.23009	2.19236	0.0018232	-1.4179	down
LOC_Os10g42170	291	217	233	57	77	80	3.11932	3.33648	2.98934	0.912661	1.1234	1.33024	0.00391745	-1.42267	down
LOC_Os04g12430	372	301	458	164	77	78	2.26504	2.07451	3.11709	1.32126	0.494278	0.552045	0.000593676	-1.46399	down
LOC_Os08g10260	496	363	541	132	97	162	1.92745	1.70277	2.22444	0.660128	0.456112	0.86509	0.000183937	-1.46596	down
LOC_Os04g09654	2959	2410	3451	1091	582	775	18.8111	17.2361	23.3128	8.5872	5.47496	7.29403	1.1e-10	-1.4855	down
LOC_Os12g13550	512	341	372	129	46	157	2.3622	1.76462	1.86115	0.944336	0.236903	0.93178	0.0002255	-1.50794	down
LOC_Os07g04130	131	153	190	40	53	38	0.877916	1.22575	1.36186	0.345829	0.441925	0.346494	0.00904201	-1.50972	down
LOC_Os02g06200	333	153	233	88	71	32	2.39973	1.31999	1.80033	0.827326	0.643859	0.311113	0.00186193	-1.52082	down
LOC_Os03g63920	6364	7075	8140	1986	1950	1874	14.761	19.4855	20.2729	6.29026	5.76065	6.15257	3.06e-08	-1.54703	down
LOC_Os04g45520	1051	672	655	251	238	140	13.6051	10.435	9.0912	4.25899	3.88486	2.47793	1.9e-06	-1.54737	down
LOC_Os12g38650	1857	1217	1835	472	454	338	20.4137	16.1037	21.5991	6.88304	6.54771	5.17915	2.98e-10	-1.58127	down
LOC_Os12g25280	331	307	250	57	107	67	7.56283	8.40637	6.12341	1.70439	3.06655	2.07693	0.000501956	-1.59229	down
LOC_Os01g58240	2858	1824	2774	668	583	645	10.0604	7.69448	10.4856	3.07096	2.56868	3.08459	9.36e-13	-1.59574	down
LOC_Os07g01820	1693	1543	1812	482	361	457	14.3341	19.8639	15.692	6.48456	4.77049	6.76451	1.67e-10	-1.60056	down
LOC_Os11g28360	2269	1624	2218	503	505	543	9.56117	8.23425	10.7177	2.80556	2.74847	3.09964	9.73e-12	-1.60516	down
LOC_Os04g35880	1545	1627	1650	391	311	540	11.0226	13.9079	12.6868	3.62162	2.76986	5.4881	5.02e-09	-1.60803	down
LOC_Os11g46970	166	153	175	37	46	43	0.701286	0.772887	0.792465	0.20063	0.241811	0.247264	0.0038122	-1.61409	down
LOC_Os03g05350	994	938	1112	268	231	269	3.48346	3.93965	4.17607	1.23118	1.0175	1.28874	3.94e-08	-1.63135	down
LOC_Os07g04390	542	452	493	138	122	113	1.46056	1.49352	1.344	0.497526	0.363293	0.435166	1.9e-05	-1.63599	down
LOC_Os09g19390	3471	3783	3411	1042	919	727	14.7575	19.5508	16.0976	5.75131	4.93838	4.16252	7.7e-08	-1.64893	down
LOC_Os09g23300	12584	8808	10563	3464	2226	2133	157.351	132.023	141.539	56.8206	35.0921	36.4563	2.35e-17	-1.66196	down
LOC_Os03g12160	5804	4278	7282	903	2330	973	13.1122	11.4078	17.6953	2.63781	6.51182	3.06204	6.76e-05	-1.67099	down
LOC_Os11g31540	568	392	425	131	128	75	8.54748	6.6853	6.73104	2.4915	2.44915	1.30187	1.57e-05	-1.68405	down
LOC_Os04g21820	4920	4858	6332	1745	909	1268	22.2788	26.8487	30.416	10.3947	5.70709	8.74739	3.22e-09	-1.68585	down
LOC_Os03g61910	1221	1106	1521	409	169	353	10.7622	11.653	14.343	4.92832	1.79834	3.96654	3.96e-09	-1.68813	down
LOC_Os02g21810	2911	1961	3266	909	470	561	23.4093	18.9075	28.1489	9.59349	4.76126	6.16397	3.96e-09	-1.69423	down
LOC_Os12g33130	9959	6522	8194	2396	2137	1354	295.676	232.153	260.705	93.3299	79.9761	54.9337	2.4e-18	-1.69494	down
LOC_Os07g03840	271	174	314	75	31	73	1.76825	1.35482	2.19224	0.639264	0.248617	0.646057	0.000308664	-1.70271	down
LOC_Os06g19420	276	295	243	71	39	87	1.38572	1.4644	1.17842	0.560815	0.434475	0.816179	0.000266593	-1.70396	down
LOC_Os12g19420	680	714	1112	163	203	227	24.533	30.8695	42.9914	7.67485	9.20027	11.1699	0.000195308	-1.72061	down
Oryza_sativa_newGene_3591	106	114	80	31	20	21	0.676218	0.868757	0.541978	0.259177	0.155503	0.2051	0.00998821	-1.72435	down
LOC_Os04g33460	10944	7638	6803	2084	1666	2180	132.948	111.238	88.5556	33.2057	25.5125	36.2041	7.93e-09	-1.72894	down
LOC_Os01g02790	406	358	410	111	106	60	2.40628	2.11738	2.29955	0.840903	0.77688	0.314221	2.81e-05	-1.72911	down
LOC_Os01g36294	321	283	423	115	93	34	2.69182	2.93839	3.79811	1.25006	0.923847	0.395895	6.15e-05	-1.72926	down
LOC_Os10g26070	309	306	356	5	103	117	2.41394	2.86368	2.98269	0.042089	1.01243	1.25022	0.00011172	-1.74623	down
LOC_Os08g08205	754	889	912	204	150	241	6.3983	9.04718	8.29266	2.26649	1.5975	2.79838	4.04e-07	-1.76034	down
LOC_Os04g03830	181	137	166	31	12	66	1.2354	1.13076	1.22903	0.274027	0.094106	0.610208	0.00117548	-1.77601	down
LOC_Os04g12600	372	249	355	98	119	0	2.36605	1.89876	2.41945	0.814072	0.952247	0	3.57e-05	-1.80238	down
LOC_Os02g16060	194	107	201	40	17	51	0.877336	0.581315	0.974874	0.233707	0.09501	0.314192	0.000666664	-1.82486	down
LOC_Os09g32180	179	183	214	32	41	54	1.85524	2.2902	2.40035	0.429177	0.539588	0.772761	0.000416757	-1.82648	down
LOC_Os06g06960	299	302	222	125	4	55	1.71599	2.07627	1.36215	0.939076	0.02418	0.430271	0.00807455	-1.82716	down
LOC_Os10g21670	219	93	122	39	38	15	3.91552	1.98155	2.3317	0.897319	0.855282	0.344506	0.00402599	-1.84162	down
LOC_Os02g09220	215	115	161	53	18	32	1.9008	1.21525	1.52463	0.607263	0.194571	0.377214	0.000559117	-1.86863	down
LOC_Os01g11940	561	435	496	137	92	88	6.94651	6.46154	6.58462	2.2283	1.43026	1.47605	7.75e-07	-1.87261	down
LOC_Os11g36140	115	56	74	22	13	16	0.548206	0.317724	0.376967	0.133701	0.07284	0.098942	0.00731099	-1.8728	down
LOC_Os09g32190	67	79	113	10	24	21	1.41372	1.99126	2.57326	0.270865	0.643475	0.585883	0.00638311	-1.88191	down
LOC_Os03g58800	122	89	78	15	17	28	0.917666	0.799703	0.629436	0.146258	0.160665	0.283511	0.00384609	-1.89776	down
LOC_Os12g21730	367	362	379	83	54	96	1.04826	1.23693	1.15845	0.30936	0.194035	0.371394	5.47e-06	-1.8978	down
LOC_Os07g45070	4809	6352	7039	1150	1002	1673	7.43293	11.5325	12.1479	2.39026	1.97818	3.55013	3.49e-05	-1.91029	down
LOC_Os09g09500	101	67	131	25	33	3	0.768491	0.614053	1.07079	0.245493	0.309233	0.021028	0.00309188	-1.91998	down
LOC_Os01g08020	1032	873	847	173	175	217	5.93026	6.0279	5.20736	1.29896	1.25348	1.69248	3.64e-10	-1.92457	down
LOC_Os06g12510	91	90	82	4	24	26	0.89165	1.06717	0.864362	0.047258	0.291969	0.349866	0.0046347	-1.92755	down
LOC_Os05g49100	85	128	126	32	18	21	0.669681	1.20986	0.600328	0.181086	0.100692	0.122241	0.00210278	-1.93115	down
LOC_Os02g51930	113	82	87	43	5	9	0.989857	0.856896	0.815303	0.492172	0.044644	0.096602	0.00346301	-1.95141	down
LOC_Os08g15230	8491	11220	11116	2420	2092	1784	42.294	57.7943	61.0396	13.634	11.3286	10.4786	8.47e-06	-1.95983	down
LOC_Os01g05620	111	79	80	34	8	12	0.574188	0.485848	0.439516	0.227358	0.052076	0.079067	0.00370361	-1.96195	down
LOC_Os01g71740	99	61	58	16	11	16	0.925723	0.932797	0.702348	0.211164	0.11882	0.243838	0.00696816	-1.96472	down
LOC_Os10g30560	444	384	388	101	89	51	3.55344	3.67797	3.42788	1.05554	0.892678	0.805123	9.81e-07	-1.98229	down
LOC_Os03g48220	149	78	158	35	12	27	1.89534	1.18358	2.15956	0.573365	0.191043	0.456188	0.000671836	-1.98884	down
LOC_Os01g24780	460	240	377	119	26	61	3.53701	2.23988	3.2063	1.22567	0.234461	0.614724	1.65e-06	-2.00134	down
LOC_Os09g37580	71	73	98	12	24	11	0.251006	0.309186	0.375707	0.055397	0.107536	0.053889	0.00415526	-2.01092	down
LOC_Os08g28970	125	53	143	33	9	18	1.32218	0.674383	1.62744	0.457924	0.116986	0.247144	0.00736295	-2.02078	down
LOC_Os04g28860	178	239	172	70	11	35	0.735978	1.26811	0.588541	0.304372	0.039947	0.500679	0.00545632	-2.02579	down
LOC_Os02g40200	1634	1342	1554	353	283	223	7.17792	7.0793	7.31934	1.96436	1.57	1.32147	5.15e-15	-2.03961	down
LOC_Os09g29690	118	73	110	22	20	13	2.7034	2.00679	2.6973	0.65206	0.578134	0.379778	0.00118535	-2.0743	down
LOC_Os06g28194	44072	35224	35743	6451	7828	6374	282.216	270.164	243.111	53.5401	62.8784	55.2835	2.07e-20	-2.11583	down
LOC_Os09g11500	80	109	79	11	19	19	0.205634	0.338345	0.216786	0.037048	0.060272	0.064381	0.00164898	-2.12353	down
LOC_Os11g35330	126	93	182	47	19	5	0.819978	0.724553	1.27365	0.397523	0.149443	0.0361	0.000895798	-2.13433	down
LOC_Os07g13090	62	83	65	4	26	8	0.768301	1.22032	0.863331	0.050282	0.399974	0.119277	0.00385766	-2.1368	down
LOC_Os09g19229	278	223	430	67	46	48	1.48295	1.42618	2.4657	0.468864	0.309347	0.348984	4.62e-05	-2.16188	down
LOC_Os11g06910	751	486	872	358	2	1	3.38462	2.59457	4.24107	2.1364	0.009224	0.003592	0.00827506	-2.18695	down
LOC_Os06g29800	267	325	311	10	10	135	1.8401	2.69314	2.30172	0.082689	0.079452	1.2704	0.00242929	-2.18773	down
LOC_Os04g49748	2491	1595	2200	1	1051	2	25.6421	19.6739	24.2609	0.003088	13.6381	0.015505	0.00207188	-2.19753	down
LOC_Os09g15370	79	74	82	21	10	9	0.486403	0.510952	0.511481	0.153079	0.0726	0.064548	0.00174496	-2.20666	down
LOC_Os10g04450	764	509	966	122	115	133	8.9467	7.14267	12.0393	1.84153	1.68484	2.09734	1.41e-08	-2.21606	down
LOC_Os03g38570	85	63	101	11	14	16	0.216469	0.192118	0.274565	0.033717	0.044233	0.056	0.00109639	-2.22677	down
LOC_Os10g04570	603	372	526	93	102	51	6.42001	4.74444	6.00521	1.2966	1.36415	0.729816	3.07e-09	-2.23191	down
LOC_Os08g36680	1071	834	1017	231	95	155	17.0555	15.9224	17.3624	4.80619	1.90455	3.34376	1.68e-13	-2.24006	down
LOC_Os09g19510	255	211	270	64	23	33	1.42389	1.43266	1.65536	0.438168	0.146529	0.236024	1.77e-06	-2.25857	down
LOC_Os08g14190	73	63	68	7	13	12	0.908766	0.928109	0.904478	0.098666	0.189829	0.19251	0.00171869	-2.31051	down
LOC_Os01g12360	169	182	136	30	17	30	0.426805	0.55154	0.366558	0.098726	0.051674	0.101052	1.77e-05	-2.32229	down
LOC_Os02g04760	827	845	1178	135	65	242	2.26239	2.34436	3.65661	0.428515	0.194612	1.04744	1.09e-08	-2.32864	down
LOC_Os07g10050	1331	1694	1431	257	234	211	3.71752	5.67154	4.28317	0.940334	0.822126	0.8025	5.86e-07	-2.33578	down
LOC_Os05g35910	82	99	89	20	13	9	1.05396	1.53255	1.24487	0.362955	0.198552	0.162167	0.000416757	-2.35399	down
LOC_Os01g48620	246	204	179	33	25	35	1.33674	1.32637	1.04432	0.230168	0.165878	0.254892	1.32e-06	-2.39976	down
LOC_Os02g36110	218	133	170	28	35	13	1.93279	1.41031	1.62121	0.317447	0.384086	0.154309	5.11e-06	-2.40091	down
LOC_Os01g53779	489	520	510	96	28	100	2.3115	3.57787	2.47712	0.867374	0.17778	0.984379	1.67e-10	-2.4161	down
LOC_Os06g07869	203	88	180	14	14	37	2.9792	1.62514	5.95836	0.670351	0.662361	2.00783	7.44e-06	-2.4473	down
LOC_Os03g54114	73	62	83	24	0	7	0.364641	0.367149	0.443708	0.155352	0	0.047241	0.000622506	-2.46281	down
LOC_Os11g27329	641	454	743	80	107	70	4.20108	3.946	5.79393	0.640669	1.36466	1.16787	4.5e-12	-2.46356	down
Oryza_sativa_newGene_2422	352	254	352	81	24	23	0.714534	0.616648	0.765877	0.214138	0.059287	0.061508	5.84e-09	-2.54152	down
LOC_Os07g48170	440	186	390	40	43	47	1.7601	0.910699	1.52026	0.186827	0.19354	0.226626	9.22e-07	-2.56155	down
LOC_Os06g18020	57	57	84	14	3	9	1.49164	1.7852	2.37817	0.453769	0.084071	0.300347	0.000535461	-2.57591	down
LOC_Os11g46900	351	306	218	101	2	10	2.54092	2.65822	1.68726	0.959109	0.018223	0.098559	7.21e-05	-2.61935	down
Oryza_sativa_newGene_3542	170	113	136	0	23	24	0.979948	0.775736	0.869281	0	0.139202	0.228214	1.01e-06	-2.77014	down
LOC_Os02g53960	89	61	58	7	0	15	1.26035	1.02542	0.873019	0.129322	0	0.28945	8.47e-05	-2.86268	down
LOC_Os01g18860	1012	811	1003	155	57	89	9.23504	9.01739	9.50196	1.88126	0.60083	1.16081	1.09e-19	-2.87082	down
LOC_Os02g36830	258	91	239	24	20	11	2.30556	0.974586	2.282	0.281205	0.218694	0.121508	6.18e-05	-3.01075	down
LOC_Os09g10054	1328	1599	2052	216	143	103	5.71083	8.24567	9.50348	1.18344	0.724516	0.587657	6.12e-11	-3.08983	down
LOC_Os11g01540	424	367	410	55	32	22	1.46382	1.51823	1.65644	0.240937	0.248942	0.099503	9.12e-14	-3.10949	down
LOC_Os01g24790	574	411	540	71	17	45	5.09038	4.36993	5.13087	0.819468	0.180047	0.542461	4.9e-16	-3.15165	down
LOC_Os03g39920	63	57	64	3	3	10	0.166572	0.183069	0.182351	0.00706	0.007764	0.03515	4.24e-05	-3.15747	down
LOC_Os04g21790	73	74	74	4	7	8	0.41944	0.510689	0.453721	0.025947	0.049203	0.060366	1.04e-05	-3.18729	down
LOC_Os11g25700	235	153	207	28	7	12	3.12853	2.45492	2.98285	0.48366	0.097172	0.208877	2.38e-10	-3.29206	down
Oryza_sativa_newGene_386	5130	4750	5055	609	293	287	28.7951	31.5524	27.2113	3.84036	1.77767	1.93786	7.2e-57	-3.30245	down
Oryza_sativa_newGene_1434	114	67	69	0	0	19	1.05624	0.747056	0.685742	0	0	0.239091	1.63e-06	-3.31541	down
ChrSy.fgenesh.gene.14	6433	5757	4420	545	262	260	45.428	48.2631	32.8766	4.80843	2.25434	2.44684	3.54e-18	-3.61555	down
LOC_Os01g38359	752	465	765	48	38	36	7.16885	5.12248	7.59282	0.575223	0.430392	0.443314	6.55e-23	-3.64165	down
LOC_Os02g34760	238	304	288	15	0	6	2.28978	3.51317	2.97419	0.188261	0	0.072792	2.46e-18	-4.97945	down
LOC_Os11g10850	2776	1913	3223	16	15	17	74.9037	61.8602	93.1875	0.546244	0.481512	0.616358	3.78e-66	-6.98708	down
Oryza_sativa_newGene_4748	348	334	336	4	2	0	5.99917	7.06798	6.83714	0.085471	0.041389	0	1.09e-32	-7.06987	down
