# Supplementary material for: Exploring the molecular mechanism of OsROS1a in regulating resistance to bacterial leaf streak through transcriptome and DNA methylation profiling in rice (Oryza sativa L.)
Source: BMC Genomics. 2025 Aug 1;26:713. doi: 10.1186/s12864-025-11895-1 (PMC12315458; doi:10.1186/s12864-025-11895-1)
Supplement: Supplementary file 4 — Supplementary Material 4 [file 12864_2025_11895_MOESM4_ESM.xlsx]

## Sheet: Table S4
Supplemental Table S4 Differentially expressed genes between wild-type (NP) and RS line at 5 h (C1: NP5 vs. RS5) identified with the criteria of FDR ≤ 0.01 and the absolute value of |log2(fold change)|≥1
#ID	NP5-1_Count	NP5-2_Count	NP5-3_Count	RS5-1_Count	RS5-2_Count	RS5-3_Count	NP5-1_FPKM	NP5-2_FPKM	NP5-3_FPKM	RS5-1_FPKM	RS5-2_FPKM	RS5-3_FPKM	FDR	log2FC	Regulated
LOC_Os03g13120	223	137	262	0	0	0	2.99891	1.71155	3.55461	0	0	0	7.28e-16	#NAME?	down
LOC_Os11g09590	1681	2220	1788	0	0	0	20.6794	25.8257	22.6518	0	0	0	2.24e-129	#NAME?	down
Oryza_sativa_newGene_4748	337	337	335	0	0	0	7.10804	7.13571	7.85058	0	0	0	7.17e-41	#NAME?	down
LOC_Os01g35330	0	0	0	274	284	286	0	0	0	4.89759	4.39507	3.79654	1.67e-30	Inf	up
LOC_Os01g49030	0	0	0	62	54	258	0	0	0	1.25868	0.95482	3.91707	0.00347737	Inf	up
LOC_Os01g52240	0	0	0	271	306	341	0	0	0	4.86156	4.75749	4.54283	3.1e-32	Inf	up
LOC_Os01g62740	0	0	0	106	105	114	0	0	0	2.17297	1.85817	1.75342	5.47e-16	Inf	up
LOC_Os03g43100	0	0	0	403	461	350	0	0	0	6.71344	6.66312	4.30373	2.31e-39	Inf	up
LOC_Os04g43090	0	0	0	135	92	160	0	0	0	4.6954	2.76246	4.13957	6.01e-18	Inf	up
LOC_Os04g46110	0	0	0	75	160	71	0	0	0	1.60421	2.9763	1.12566	2.54e-07	Inf	up
LOC_Os05g34490	0	0	0	75	78	111	0	0	0	0.827488	0.740965	0.906129	7.03e-14	Inf	up
LOC_Os05g45170	0	0	0	132	152	231	0	0	0	2.5687	2.56135	3.35409	1.3e-21	Inf	up
LOC_Os08g09990	0	0	0	317	377	443	0	0	0	2.96099	3.24548	3.10873	2.53e-37	Inf	up
LOC_Os10g41838	0	0	0	654	810	790	0	0	0	2.82836	2.96302	2.50143	2.49e-60	Inf	up
LOC_Os11g09720	0	0	0	74	95	114	0	0	0	0.691152	0.765011	0.790626	1.57e-14	Inf	up
LOC_Os11g11810	0	0	0	724	783	1023	0	0	0	3.2361	3.03142	3.39726	5.2e-65	Inf	up
LOC_Os11g11920	0	0	0	1177	1226	1562	0	0	0	6.09235	5.49466	5.73181	4.39e-88	Inf	up
LOC_Os11g11940	0	0	0	445	365	358	0	0	0	2.40421	1.70836	1.43293	1.63e-37	Inf	up
Oryza_sativa_newGene_188	0	0	0	107	151	132	0	0	0	1.6025	2.16607	1.57736	4.89e-18	Inf	up
Oryza_sativa_newGene_2044	0	0	0	60	75	109	0	0	0	0.54442	0.589114	0.737843	3.85e-13	Inf	up
Oryza_sativa_newGene_2742	0	0	0	235	360	331	0	0	0	1.97457	2.42587	1.65018	2.26e-32	Inf	up
Oryza_sativa_newGene_2840	0	0	0	101	121	199	0	0	0	0.725299	0.75235	1.19891	7.49e-19	Inf	up
Oryza_sativa_newGene_5667	0	0	0	791	953	934	0	0	0	9.50081	9.16071	7.40315	9.73e-68	Inf	up
Oryza_sativa_newGene_2263	0	5	0	1109	1415	1223	0	0.030981	0	13.3757	15.1042	11.367	1.48e-78	9.4161	up
LOC_Os11g09979	4	17	7	6686	7421	7797	0.023101	0.138374	0.056219	66.0852	63.4194	57.3028	1.51e-181	9.39689	up
LOC_Os07g32710	1	6	2	389	953	184	0.010485	0.071834	0.018879	5.26503	11.1696	1.84709	0.00417886	7.23271	up
LOC_Os03g50900	1	1	1	83	250	152	3.8e-05	0.000104	0.000239	0.604813	1.57752	0.822197	2.38e-06	7.06962	up
LOC_Os02g14160	0	3	0	73	230	83	0	0.022343	0	0.853179	2.34679	0.723151	0.00238604	6.87627	up
LOC_Os11g09200	0	0	2	112	86	98	0	0	0.032841	1.97358	1.31821	1.28751	4.31e-13	6.8499	up
LOC_Os05g03320	0	3	3	213	310	302	0	0.016062	0.017509	1.84457	2.48565	1.97689	2.14e-24	6.83327	up
LOC_Os11g09990	1	6	1	387	352	131	8.1e-05	0.055816	0.000137	4.38887	3.46443	1.10397	1.37e-05	6.63846	up
LOC_Os05g01330	0	3	7	428	289	393	0	0.021555	0.066808	4.61426	2.69337	3.15042	1.01e-24	6.49948	up
LOC_Os01g21034	0	5	5	168	559	270	0	0.047464	0.054028	2.12901	6.15778	2.56584	0.000256526	6.37174	up
Oryza_sativa_newGene_2068	0	0	3	84	92	106	0	0	0.019175	0.777584	0.917815	0.834158	7.39e-12	6.175	up
LOC_Os01g65770	0	0	3	60	96	117	0	0	0.055405	1.58883	2.22718	2.3194	1.64e-11	6.10692	up
LOC_Os12g02470	4	8	3	254	350	483	0.045988	0.108706	0.031545	4.38857	5.2354	6.23879	1.58e-25	5.93814	up
LOC_Os10g02040	0	16	10	341	871	367	0	0.189654	0.120307	4.305	9.48245	3.4381	0.000213482	5.69812	up
Oryza_sativa_newGene_4529	12	11	10	368	836	469	0.057437	0.051067	0.050305	2.37962	4.63192	2.16022	4.09e-07	5.41412	up
LOC_Os04g18770	0	7	3	130	146	220	0	0.01798	0.005535	0.348492	0.40986	0.495753	2.32e-14	5.39788	up
LOC_Os11g11770	12	8	13	364	505	599	0.071669	0.042138	0.081056	2.24973	2.70279	2.75274	5.4e-27	5.18652	up
LOC_Os06g40240	15	54	50	1415	1767	1851	0.049257	0.420187	0.404003	12.9518	13.5778	11.9578	1.46e-55	5.14246	up
LOC_Os01g49750	27	23	9	697	679	950	0.586957	0.458017	0.181573	15.3437	12.9559	15.5506	2e-34	5.06904	up
LOC_Os01g46350	0	2	7	77	216	79	0	0.00675	0.044002	0.54296	1.33387	0.415433	0.00763921	5.05283	up
LOC_Os01g03940	3	11	2	192	307	87	0.041084	0.157101	0.017533	3.18997	4.41897	1.06641	0.00177939	5.04469	up
LOC_Os01g60770	35	48	37	706	1981	1127	0.474999	0.628326	0.519528	9.88296	24.0291	11.7204	0.000154994	4.73823	up
LOC_Os04g38820	0	8	9	110	250	159	0	0.1593	0.048539	0.583	1.16915	0.628686	1.18e-06	4.6581	up
LOC_Os01g15740	3	9	14	208	310	265	0.046287	0.143493	0.242783	3.52828	4.5703	3.34387	5.23e-16	4.62814	up
LOC_Os08g28390	33	8	12	645	282	628	0.442808	0.101587	0.163522	8.88519	3.3569	6.42652	2.09e-06	4.6275	up
LOC_Os03g02460	13	32	32	586	465	1102	0.091024	0.194896	0.186556	3.98216	2.40715	5.17408	2.31e-08	4.5162	up
LOC_Os07g10850	37	52	71	1082	1170	1517	0.153641	0.217237	0.340369	4.65411	4.3646	4.79246	6.03e-37	4.27736	up
LOC_Os11g09830	0	17	3	121	169	105	0	0.204301	0.02792	1.62641	1.97287	1.05219	4.72e-09	4.14379	up
LOC_Os08g28350	325	197	376	5471	5465	8358	7.39157	4.28852	8.89197	126.873	109.718	144.229	5.64e-45	4.13219	up
LOC_Os02g48770	62	166	158	2275	2109	2907	0.637678	1.65042	1.75577	25.2553	20.3684	24.2029	5.41e-47	3.9783	up
LOC_Os01g47370	15	29	39	304	639	558	1.01648	1.83557	2.69478	20.8766	38.0185	28.4756	7.5e-10	3.88667	up
LOC_Os03g14630	5	3	13	108	90	133	0.10649	0.050256	0.328707	2.86342	2.05094	2.61059	2.58e-07	3.66251	up
LOC_Os07g46920	113	119	94	1523	1224	2031	1.51473	1.6759	1.33679	22.5748	15.7823	22.7631	3.24e-24	3.61971	up
LOC_Os08g26710	9	79	123	1452	671	866	0.090921	0.7881	1.32898	15.4227	6.17341	6.82957	0.00392575	3.57853	up
LOC_Os06g11830	12	27	19	231	305	265	0.065823	0.142191	0.104617	1.30331	1.48926	1.17314	4.32e-11	3.54946	up
LOC_Os01g01840	33	139	169	1183	1733	1756	0.116003	0.477485	0.629327	4.32227	5.52689	4.82163	5.32e-31	3.49545	up
LOC_Os10g11100	6	0	9	54	73	84	0.073692	0	0.121479	1.11275	1.33614	1.3314	2.15e-05	3.47728	up
LOC_Os11g11890	197	190	139	2113	2124	2672	2.10388	2.1994	1.85181	15.764	13.5934	14.9022	6.03e-37	3.46917	up
LOC_Os06g03080	0	9	6	47	79	70	0	0.090142	0.062129	0.507366	0.764101	0.592556	5.56e-05	3.46039	up
LOC_Os03g14654	33	118	149	953	1819	1213	0.649284	2.23063	3.07967	19.2752	31.8694	18.2239	2.86e-07	3.45926	up
LOC_Os01g36064	7	21	18	191	198	203	0.044585	0.133458	0.126773	1.33902	1.20351	1.05844	6.28e-09	3.44099	up
LOC_Os01g72290	0	25	5	90	178	99	0	0.371299	0.062536	1.48913	2.57508	1.21566	0.000437425	3.43847	up
LOC_Os10g40730	40	15	34	305	501	352	0.356759	0.142389	0.372563	3.4555	4.97538	3.01814	6.65e-11	3.42771	up
LOC_Os04g34490	0	15	18	104	107	218	0	0.174461	0.490102	1.27952	1.20049	2.01123	4e-06	3.39271	up
LOC_Os04g28850	2	22	17	222	128	142	0.055547	0.558415	0.479701	6.25533	3.12005	2.95919	0.000374216	3.37336	up
LOC_Os05g04500	9	43	5	173	307	168	0.106864	0.53299	0.054977	2.29501	3.53942	1.6585	0.000141176	3.34152	up
Oryza_sativa_newGene_2781	0	31	3	100	134	145	0	0.583438	0.015397	1.7198	1.27867	1.37902	2.47e-06	3.30789	up
LOC_Os01g42520	142	302	147	1345	3223	2133	1.42052	2.86242	1.51538	13.5773	28.1982	16.0005	0.000282675	3.26921	up
LOC_Os10g09990	184	168	300	2531	2331	2558	1.95216	1.67945	3.27251	27.0097	21.5524	20.2829	8.28e-35	3.23728	up
LOC_Os05g30500	61	79	103	889	752	963	1.40899	1.72362	2.46092	20.8528	15.262	16.7816	6.76e-19	3.15784	up
LOC_Os08g07080	2315	4240	4326	25086	40950	47997	12.2491	21.3721	23.9605	131.212	213.586	204.495	1.77e-15	3.10791	up
LOC_Os12g32610	0	54	0	189	157	140	0	0.982863	0	3.71997	2.67684	2.04738	2.16e-05	3.05717	up
LOC_Os06g03120	10	11	17	92	158	126	0.085625	0.092934	0.161606	0.872762	1.37478	0.948903	8.18e-06	3.02694	up
LOC_Os10g05490	13	29	33	213	315	193	0.141232	0.318689	0.387105	2.51166	3.21463	1.68997	4.55e-07	3.01496	up
LOC_Os09g25060	151	189	205	1828	1715	1676	1.7114	2.01927	2.39456	20.8593	16.953	14.2054	8.6e-26	3.01397	up
LOC_Os11g10590	4	12	6	65	55	82	0.230189	0.791126	0.386278	4.59472	3.34436	4.32634	0.000504821	2.96877	up
LOC_Os01g41430	5	11	9	82	71	74	0.03852	0.09123	0.0796	0.791694	0.588081	0.526091	0.000301721	2.94944	up
LOC_Os11g40009	26	63	39	346	505	299	0.249941	0.530072	0.415918	3.62529	4.43304	2.27824	2.36e-06	2.94897	up
LOC_Os05g01140	219	218	243	1776	1778	2539	2.15243	2.02258	2.45737	17.5703	15.2319	18.6651	3.34e-26	2.89285	up
LOC_Os12g36440	6	0	18	91	60	70	0.039395	0	0.131824	0.678186	0.385588	0.386367	0.000294232	2.88381	up
LOC_Os01g08500	27	9	2	103	85	128	0.211507	0.068012	0.015797	0.828448	0.593782	0.766517	0.000122511	2.82785	up
LOC_Os09g25070	38	45	40	216	430	403	0.475152	0.491771	0.530579	3.00768	4.7212	4.04685	7.12e-08	2.82266	up
LOC_Os10g29400	91	68	33	544	382	653	0.382418	0.260066	0.137659	2.40575	1.46577	2.17425	7.79e-11	2.80769	up
LOC_Os03g58320	163	59	60	932	463	914	2.21399	0.746526	0.836619	12.7299	5.47575	9.28526	0.000425689	2.79345	up
LOC_Os01g01650	8	34	9	128	175	85	0.101339	0.459126	0.118505	1.83997	2.18385	0.911697	0.00260485	2.75635	up
LOC_Os05g49240	26	141	124	579	1012	751	0.731116	3.84661	3.67297	16.8408	25.4977	16.2348	1.7e-07	2.75359	up
LOC_Os02g02930	903	1135	637	7405	5176	8115	7.80176	9.25177	5.65719	64.3106	38.9427	52.3648	5.55e-12	2.72269	up
LOC_Os01g50420	192	70	90	995	808	860	2.19463	0.756971	1.05759	11.4628	8.06655	7.36705	8.13e-12	2.6799	up
LOC_Os07g13770	0	0	27	75	71	73	0	0	0.313814	0.727589	0.656139	0.527892	0.000777843	2.65444	up
LOC_Os03g62480	27	14	8	129	97	132	0.275272	0.136544	0.084962	1.36241	0.879793	1.03209	0.000188359	2.6415	up
LOC_Os03g03060	15	19	20	97	152	149	0.065013	0.076753	0.089597	0.423284	0.579404	0.485057	0.000104848	2.61198	up
LOC_Os06g33320	1029	781	561	4729	4828	7391	5.66748	3.99421	3.1587	6.94474	6.35015	8.0677	2.28e-21	2.57957	up
LOC_Os11g41680	31	57	29	279	275	250	0.303464	0.530627	0.28812	2.82169	2.39054	1.87343	1.52e-06	2.56847	up
LOC_Os11g02520	205	222	249	1688	1429	1555	3.93692	4.03324	4.84697	32.4703	23.8738	22.425	2.5e-18	2.54253	up
LOC_Os04g42120	35	22	38	225	201	236	0.458692	0.176951	0.448684	2.20728	1.85829	1.72767	6.41e-06	2.53335	up
LOC_Os12g07180	243	302	0	1132	1144	1299	2.70542	3.17797	0	12.7025	11.1192	10.8317	7.32e-15	2.53087	up
LOC_Os12g27254	254	729	431	1876	3511	4313	2.59564	7.09574	4.57205	19.4295	31.5232	33.1947	8.32e-06	2.51374	up
LOC_Os03g59180	1033	402	368	3213	2715	5556	17.0459	6.13816	6.14606	48.3055	34.5139	62.1157	4.65e-05	2.3993	up
LOC_Os11g02540	34	118	104	437	631	510	0.554355	1.85268	1.78442	7.32071	9.15031	6.33276	9.89e-09	2.37354	up
LOC_Os03g40070	23	8	12	76	92	95	0.347064	0.117022	0.177899	1.18857	1.25206	1.10635	0.00302164	2.34905	up
LOC_Os09g35010	32	25	23	207	123	143	0.5989	0.437757	0.435509	3.9953	2.04413	2.04008	0.00311042	2.34404	up
LOC_Os04g45950	21	30	18	97	150	154	0.180476	0.240939	0.151381	0.993885	1.2895	1.16682	0.000936538	2.29093	up
LOC_Os08g33740	402	556	363	2131	2544	2989	1.86615	2.57476	2.15313	7.72408	12.7488	9.23233	3.32e-19	2.28975	up
LOC_Os05g16664	53	0	0	96	110	98	1.0537	0	0	1.92423	1.90381	1.45976	0.00358465	2.28864	up
LOC_Os03g55776	3611	57	55	6432	6091	9029	80.2962	1.1896	1.24896	143.768	117.936	149.959	0.00154583	2.2822	up
LOC_Os12g14440	7534	13687	6154	34058	54002	67972	117.359	201.252	98.643	533.267	732.498	790.803	2.71e-08	2.26195	up
LOC_Os08g38800	437	272	191	1459	1739	1887	2.14361	1.37115	1.08286	7.65467	8.17462	7.43912	2.03e-15	2.25345	up
LOC_Os03g59450	303	136	176	973	1149	1404	2.48197	0.997511	1.24564	6.18938	6.38456	6.45921	7.87e-13	2.24982	up
LOC_Os01g71670	39	19	13	157	128	103	0.540708	0.239397	0.173978	2.20016	1.55165	1.07138	0.00162705	2.24202	up
LOC_Os10g36170	60	83	116	499	554	390	1.88335	2.4675	3.77047	15.9422	15.3097	9.23748	1.11e-06	2.2278	up
LOC_Os05g09740	15	27	6	68	116	72	0.237988	0.417078	0.087704	1.14641	1.70599	0.903673	0.00877433	2.22066	up
LOC_Os02g41680	501	1156	381	4362	3224	3110	3.72542	8.12242	2.91155	32.638	20.8942	17.2878	0.000428685	2.20913	up
LOC_Os06g32890	14	91	35	266	174	303	0.033204	0.202577	0.077499	2.33017	1.00877	0.856767	0.000186069	2.19696	up
LOC_Os06g20040	75	105	158	496	883	481	0.73241	1.11002	1.59345	5.00006	7.61322	3.61263	0.00661508	2.19608	up
LOC_Os06g12610	37	17	15	130	117	121	0.276336	0.11617	0.1156	0.997263	0.77713	0.689709	0.00254385	2.18147	up
LOC_Os04g33450	9	33	25	108	149	99	0.150782	0.57159	0.472033	1.9613	2.39684	1.34746	0.00292898	2.17879	up
LOC_Os04g15920	415	804	462	3250	3181	2303	4.71921	8.47489	5.24095	36.6088	31.0669	19.312	2.29e-05	2.17209	up
LOC_Os06g44010	81	45	41	310	247	319	0.92902	0.474894	0.471152	3.6229	2.5024	2.7617	3.62e-05	2.14991	up
LOC_Os12g43440	166	292	420	1755	1773	1076	4.14718	6.90162	10.8145	44.2257	38.6958	20.1353	0.00230046	2.14874	up
LOC_Os12g37690	57	53	64	369	270	262	0.767285	0.697706	0.900325	5.12924	3.26404	2.49764	0.00019781	2.13822	up
LOC_Os09g04050	244	423	215	1108	1340	2140	2.80861	4.5898	2.53651	12.8168	13.4278	18.3974	4.33e-07	2.12365	up
LOC_Os01g64949	101	80	52	301	436	455	2.5682	2.37007	1.60987	9.64512	12.7319	9.32088	5.84e-06	2.10545	up
LOC_Os07g34260	73	166	88	595	466	540	0.834496	1.80087	1.03657	6.88894	4.67736	4.65078	8.32e-07	2.07772	up
LOC_Os06g40818	13	29	20	75	128	101	0.114311	0.25592	0.194566	0.705536	1.05509	0.714456	0.00951532	2.04973	up
LOC_Os12g37320	499	704	477	2709	2621	2839	8.4359	4.49345	3.12673	45.0579	17.0807	39.5185	5.17e-16	2.04904	up
LOC_Os05g12400	214	303	305	1217	1138	1718	3.02095	4.02993	4.43336	17.2773	14.0022	18.128	1e-11	2.04118	up
LOC_Os11g26760	62	33	43	264	194	210	1.45404	0.72157	1.02998	6.28965	4.00997	3.70964	0.000457708	2.03643	up
LOC_Os09g27260	33	17	24	129	114	112	0.43562	0.205928	0.328026	1.74393	1.33439	1.13197	0.00666784	2.0157	up
LOC_Os10g41330	161	40	81	381	402	567	2.56307	0.598958	1.32018	6.10647	5.56673	6.75352	6.25e-06	1.97909	up
LOC_Os09g37080	36	47	53	242	199	183	0.527492	0.652209	0.805381	3.6318	2.58628	2.0384	0.00116856	1.96087	up
LOC_Os07g09190	1581	1923	1986	8997	6916	9030	10.2869	11.6904	12.7113	55.9555	37.6303	41.7323	6.32e-11	1.93538	up
LOC_Os06g46950	1095	760	749	4257	3836	3515	25.2623	16.5402	17.779	98.7421	77.0804	60.5891	2.71e-08	1.92364	up
LOC_Os01g11620	87	198	161	520	914	566	1.02892	2.22547	1.9545	6.23887	9.48635	5.03881	0.00392575	1.92349	up
LOC_Os06g18930	91	370	175	947	964	871	0.599344	2.30401	1.18701	6.27214	5.53153	4.2897	1.94e-07	1.92086	up
LOC_Os07g33620	115	63	98	433	288	527	1.17788	0.603913	1.02922	4.4586	2.76867	4.03468	4.49e-05	1.90531	up
LOC_Os01g03680	129	345	335	1162	1148	1252	2.43559	6.1599	6.51608	22.1327	18.9367	17.72	2.21e-09	1.88653	up
LOC_Os07g01904	1332	1890	1602	6350	7054	7690	8.67483	11.0246	10.8927	38.3806	35.3647	31.2168	2.38e-16	1.87871	up
LOC_Os07g37730	642	261	324	2009	1287	2053	6.0408	2.31593	3.1302	19.0047	10.5407	14.4265	0.000368337	1.87485	up
LOC_Os03g14915	2427	806	1332	6030	5315	8756	23.6141	7.53178	13.6378	57.5362	43.2648	61.342	9.53e-07	1.8613	up
LOC_Os01g41420	535	337	373	1691	1410	2307	5.32352	3.16614	3.81289	16.9213	12.223	17.1558	1.01e-09	1.8532	up
LOC_Os10g32980	71	201	58	504	476	368	0.525229	0.999456	0.310048	2.85657	2.2484	1.55044	0.0025177	1.85118	up
LOC_Os10g25230	52	93	60	343	230	286	0.94502	1.621	1.13058	6.37193	3.69856	3.93729	0.000720699	1.84941	up
LOC_Os05g25770	746	1102	1283	4548	5199	3564	9.08584	12.5843	16.0734	55.4579	54.858	32.2419	6.02e-05	1.84584	up
LOC_Os07g02140	118	384	269	871	1407	982	1.44181	4.45466	3.40095	10.7788	15.0859	9.02498	0.000577916	1.84372	up
LOC_Os01g32460	193	261	249	861	1098	1029	4.69648	6.00547	6.25993	21.1454	23.3775	18.7892	4.76e-08	1.83405	up
LOC_Os03g05750	121	193	172	801	606	591	1.42682	2.14341	2.08383	9.60156	6.2503	5.22841	0.000491511	1.8141	up
LOC_Os03g55770	40	32	39	159	149	155	2.93599	2.19378	2.96516	11.7691	9.58231	8.55403	0.0090063	1.80947	up
LOC_Os03g60570	0	142	130	306	479	341	0	2.7484	2.75523	6.34367	8.59499	5.24969	0.00925801	1.79762	up
LOC_Os01g16310	293	944	1082	3167	2471	4090	1.77399	5.40462	6.754	19.318	13.0543	18.5338	2.26e-05	1.79562	up
LOC_Os04g55710	7015	7479	5573	30171	21341	29161	72.9597	71.0125	59.3115	322.071	196.39	227.627	1.42e-06	1.77515	up
LOC_Os11g09474	218	324	242	953	1027	1150	1.66764	2.45533	1.47331	2.89743	3.16274	2.6321	1.55e-07	1.7529	up
LOC_Os12g26290	80	55	35	245	212	210	0.552788	0.343622	0.250826	1.87641	1.47721	1.22659	0.00444321	1.7523	up
LOC_Os03g13050	131	532	304	974	1549	1293	1.70344	6.54696	4.07904	12.7651	17.5931	12.5953	0.000113936	1.74596	up
LOC_Os01g50820	73	87	63	205	291	394	0.645471	0.727098	0.572385	1.83616	2.2576	2.62013	0.00126496	1.72936	up
LOC_Os04g58390	1048	1006	967	3423	3623	4964	9.62469	8.73406	9.42167	31.0117	28.3779	33.6139	2e-13	1.72648	up
LOC_Os05g47960	103	58	76	330	220	381	2.369	1.24669	1.79115	7.65349	4.41463	6.55121	0.00111974	1.71214	up
LOC_Os07g36560	34	141	60	344	258	275	0.389436	1.54169	0.707793	4.00495	2.6058	2.37923	0.00725098	1.70433	up
LOC_Os01g28500	136	115	90	498	414	372	3.34475	2.65921	2.2685	12.3196	8.87077	6.8446	0.00033551	1.69334	up
LOC_Os04g54610	113	81	58	297	309	346	2.49855	1.69275	1.32219	6.65191	5.98534	5.75328	0.00163458	1.67725	up
LOC_Os07g48630	4051	1080	1203	8187	7191	8501	29.7533	7.11567	8.54816	60.8069	46.1521	47.6961	0.000441113	1.6713	up
LOC_Os07g10420	776	433	430	1967	1425	2836	8.98408	4.99949	5.91324	24.0112	13.5138	22.4125	0.00121857	1.66042	up
LOC_Os04g31790	87	80	87	282	318	356	1.20717	1.04389	1.24575	4.02686	3.90496	3.79204	0.00167106	1.65114	up
LOC_Os06g49220	94	122	98	313	459	395	0.841556	1.01043	0.880508	2.80598	3.59434	2.63773	0.00075794	1.64599	up
LOC_Os01g36720	504	659	710	2576	2352	1945	6.01283	7.36681	8.716	30.9742	24.4558	17.3438	0.000122313	1.64035	up
LOC_Os05g26840	1482	1895	1685	5596	5909	7219	14.6406	17.6646	17.1212	55.5663	50.8285	53.2642	1.61e-12	1.63157	up
LOC_Os03g18300	61	102	63	200	277	352	0.66142	1.06149	0.695832	2.26792	2.78539	3.06381	0.00434196	1.61904	up
LOC_Os06g04240	461	210	252	1115	915	1327	11.9057	5.11049	6.67828	28.9424	20.5588	25.5884	8.45e-07	1.60497	up
LOC_Os09g36200	1598	875	951	4275	2622	5572	17.7919	8.96709	10.8475	48.1247	25.469	48.1173	0.00955385	1.60173	up
LOC_Os04g52250	815	1210	1357	4258	4758	3066	17.6942	24.8043	30.3321	92.9749	89.995	49.7411	0.00348955	1.60057	up
LOC_Os04g39350	168	48	183	470	507	487	4.48602	1.20303	5.00229	12.6147	11.7695	9.70112	0.000243285	1.59035	up
LOC_Os12g36850	279	62	157	628	537	611	6.34439	1.33102	3.66974	14.3722	10.6502	10.3951	0.00040991	1.57273	up
LOC_Os02g40010	47	275	250	492	836	700	0.759772	4.23896	4.26243	8.19086	12.1477	8.69728	0.00695144	1.56411	up
LOC_Os12g27220	285	1123	761	1852	2395	3431	4.02811	15.0235	11.0961	26.3725	29.5595	36.3162	0.000617888	1.56005	up
LOC_Os08g04500	13869	23402	25832	53615	69447	104162	128.806	204.55	246.501	501.639	561.409	724.394	0.000124363	1.55924	up
LOC_Os11g10470	171	76	87	293	416	468	4.57965	1.90747	2.40031	7.89019	9.71344	9.35994	0.00154308	1.54776	up
LOC_Os06g02780	607	1271	980	2811	3847	3189	5.3197	11.0519	9.14378	26.5666	32.187	22.8215	2.05e-07	1.54297	up
LOC_Os04g51160	397	153	130	700	668	982	5.41314	1.96808	1.82774	9.69985	7.99113	10.0559	0.000311629	1.53342	up
LOC_Os04g01470	52	123	101	326	313	294	0.686629	1.53112	1.37286	4.33134	3.60326	2.89792	0.00602715	1.52367	up
LOC_Os08g29660	900	356	605	2390	2110	1831	7.47265	2.78563	5.16356	19.9384	15.2531	11.3528	0.00252508	1.52259	up
LOC_Os01g52010	2086	1428	1209	5102	4436	6506	21.2857	13.6302	13.0638	51.4787	38.9191	48.9568	4.81e-10	1.51221	up
LOC_Os11g39990	401	471	317	1190	1445	1357	3.8348	4.32253	3.02873	12.6328	12.815	10.5367	1.58e-06	1.51103	up
LOC_Os01g58140	849	393	608	1584	2307	2509	20.6956	9.02914	15.2578	38.8238	48.9905	45.7037	1.64e-07	1.51077	up
LOC_Os02g09930	69	200	167	485	556	409	0.604212	1.61848	1.47028	4.21094	4.1764	2.62641	0.00159264	1.50221	up
LOC_Os09g25610	242	375	779	1439	1864	1506	3.36682	4.45986	11.0004	20.095	23.3572	15.875	0.00253156	1.49958	up
LOC_Os05g31620	625	387	381	1696	1451	1475	12.0465	7.04353	7.55779	32.8749	24.3566	21.2417	1.48e-05	1.49558	up
LOC_Os01g72530	998	528	524	2455	1759	2594	18.8442	9.41223	10.1887	46.619	28.931	36.6057	0.000403458	1.48603	up
LOC_Os01g63210	3187	2086	309	5439	5781	6877	62.7437	38.7535	6.25356	107.627	99.0965	101.11	0.00310381	1.48244	up
LOC_Os03g03790	393	647	495	1748	1863	1396	3.43988	5.35003	4.46867	15.4148	14.2301	9.14202	0.000196284	1.48204	up
LOC_Os01g64470	374	187	221	875	721	1009	6.97438	3.27691	4.23384	16.392	11.7117	14.0577	4.49e-05	1.47995	up
LOC_Os01g50940	129	107	142	499	369	373	1.14446	0.899422	1.30116	4.47487	2.87076	2.48326	0.00531213	1.47488	up
LOC_Os10g35950	2506	3363	2669	10269	9332	8066	27.4246	34.7444	30.0564	112.965	88.9339	65.9293	8.36e-05	1.47248	up
LOC_Os08g05480	220	82	155	540	476	490	2.66042	1.26204	2.32637	7.07021	5.64668	4.80935	0.00109303	1.46461	up
LOC_Os05g39350	621	421	509	1527	2046	1509	5.67836	3.63266	4.80325	14.0936	16.33	10.305	3.57e-05	1.46259	up
LOC_Os01g02900	905	656	599	1772	2923	2338	5.86128	3.99706	3.9819	11.5622	16.4815	11.2955	0.000174952	1.4503	up
LOC_Os01g58150	320	211	251	661	943	962	6.41782	3.99902	5.17068	13.3341	16.4839	14.4199	7.1e-05	1.44564	up
LOC_Os01g20206	1162	612	624	2281	2122	3447	15.6829	8.03034	8.89675	30.8639	24.4234	35.0574	5.33e-05	1.44358	up
LOC_Os12g01760	160	152	122	353	501	545	1.21476	1.0876	0.941092	2.69248	3.28947	3.12356	0.002366	1.43013	up
LOC_Os01g72120	723	295	392	1178	1757	1618	8.9603	2.79941	6.45581	10.7609	19.3411	13.9681	0.000124363	1.42619	up
LOC_Os07g46430	790	918	838	2464	2818	2739	9.50696	11.4161	11.8163	17.6544	19.0292	16.1417	5.51e-08	1.40798	up
LOC_Os02g36595	2042	1557	1856	5713	4478	7105	19.5883	14.0924	18.3213	55.0832	37.4074	50.9049	1.37e-06	1.40018	up
LOC_Os02g36590	301	147	222	691	506	939	2.13012	0.942066	1.56448	4.80146	3.29517	5.24084	0.00316354	1.39697	up
LOC_Os12g37260	23081	40064	19166	66657	91343	96654	135.423	221.878	115.704	393.095	466.646	423.522	0.000139947	1.39443	up
LOC_Os04g43650	5218	2957	3546	10795	11124	15158	64.8449	34.6712	45.3434	134.655	120.215	140.551	1.07e-08	1.39315	up
LOC_Os03g51650	12569	8029	6286	21786	25652	37230	107.528	64.8319	55.3287	187.326	191.077	237.865	2.04e-05	1.39044	up
LOC_Os01g58100	3853	4061	2778	8268	11502	13680	37.1962	38.1629	28.5221	83.4552	99.0241	101.221	1.27e-08	1.38877	up
LOC_Os02g11070	930	374	371	1668	1411	2127	8.52765	3.24326	3.47923	15.0833	11.0853	14.4654	0.00195962	1.38101	up
LOC_Os12g37510	113	147	122	464	324	375	1.15566	1.41749	1.28522	4.78541	2.8926	2.87188	0.00876183	1.37974	up
LOC_Os10g03440	172	106	184	512	485	437	2.3456	1.35376	2.57173	7.01324	5.76002	4.4538	0.00301149	1.37799	up
LOC_Os07g32620	221	140	238	462	747	682	2.47848	1.48174	2.75055	5.21041	7.30414	5.72374	0.000768376	1.37603	up
LOC_Os04g51460	176	78	136	332	473	412	2.80723	1.15063	2.2029	5.25303	6.6735	4.8742	0.00567943	1.37107	up
LOC_Os10g36880	142	213	131	451	559	460	0.722183	1.02432	0.682729	2.30909	2.47926	1.75025	0.00417872	1.37009	up
LOC_Os04g49210	1527	1466	1288	4131	4914	3871	15.3015	14.1474	13.5999	42.3325	44.3253	30.42	4.35e-07	1.35682	up
LOC_Os03g55540	4355	4004	3256	11274	11814	11966	63.9891	55.5264	49.2178	166.486	151.134	131.3	6.07e-08	1.35367	up
LOC_Os03g44740	780	740	909	2603	2307	2421	8.02334	7.18681	9.62385	26.916	20.6678	18.6029	3.93e-07	1.34358	up
LOC_Os01g07530	634	922	1028	2482	2829	2490	4.07385	5.59111	6.79704	16.035	15.8329	11.9517	2.74e-07	1.34187	up
LOC_Os01g73170	238	339	261	950	815	708	3.06094	4.10519	3.44185	12.2711	9.12485	6.79656	0.00304611	1.34159	up
LOC_Os02g12890	669	401	874	1898	1728	2362	6.13946	3.23535	8.22726	16.9394	13.3537	15.6979	6.37e-06	1.33625	up
LOC_Os03g47034	195	127	123	459	343	528	6.407	3.93149	4.15172	15.1577	9.81274	12.9471	0.00721526	1.32862	up
LOC_Os03g45170	496	577	498	1253	1719	1707	3.7698	4.12836	3.89733	9.49252	11.2759	9.60604	1.29e-05	1.31922	up
LOC_Os03g45920	1126	1214	918	2545	4052	2957	11.3101	11.5813	9.59107	25.9866	35.8054	22.3652	0.00125473	1.31154	up
LOC_Os04g58810	616	547	296	1334	1411	1494	7.25125	6.07569	3.58089	15.7893	14.4703	13.1398	4.4e-05	1.30992	up
LOC_Os03g58040	408	777	577	1311	1870	1989	4.59596	8.31891	6.6887	14.9092	18.4545	15.4415	1.07e-05	1.29774	up
LOC_Os01g50410	596	376	367	1378	1110	1394	8.29469	4.93123	5.2511	19.2846	13.4472	14.4937	7.34e-05	1.29254	up
LOC_Os05g05060	281	254	394	752	1127	863	7.31683	6.24878	10.5563	19.6878	25.574	16.7967	0.00132047	1.29153	up
LOC_Os10g37980	3648	3985	3519	9749	9927	12701	34.2595	35.3253	34.0073	92.0386	81.1915	89.1006	2.36e-07	1.28213	up
LOC_Os12g36880	6233	4008	5926	16125	16036	14479	119.345	72.4329	116.749	310.352	267.366	207.053	1.71e-05	1.27595	up
LOC_Os02g30910	4263	1768	3058	6836	8050	11978	36.9469	15.0512	28.3265	60.4418	62.4045	80.4387	0.00176117	1.27272	up
LOC_Os03g08320	2557	1754	1346	6114	4348	5555	36.1195	23.4247	19.6459	86.7692	53.3978	58.4895	0.00656973	1.27258	up
LOC_Os06g04230	1779	1136	1062	3955	3667	3663	64.9531	39.1348	39.8768	145.151	116.579	99.8795	1.29e-05	1.26814	up
LOC_Os05g46760	572	368	556	1174	1535	1646	7.60577	4.61859	7.60252	15.6935	17.7792	16.3506	3.51e-05	1.26484	up
LOC_Os05g03610	775	1465	1134	2933	3786	2804	5.90196	10.1771	8.29745	21.3844	23.1725	14.8093	0.00103674	1.26364	up
LOC_Os07g46870	275	199	263	791	670	611	4.6529	3.17621	4.57221	13.4627	9.87552	7.72639	0.0045314	1.25035	up
LOC_Os03g04660	394	517	341	1189	1127	1168	3.47938	4.30763	3.09717	10.5636	8.67634	7.71321	0.000329859	1.24848	up
LOC_Os06g17390	270	343	219	603	993	729	1.65849	1.98608	1.38154	3.72285	5.31152	3.37095	0.00510267	1.24676	up
LOC_Os04g59120	203	244	248	613	671	640	2.25469	2.55439	2.83771	6.78401	6.49573	5.30318	0.00503925	1.21987	up
LOC_Os09g37710	1933	1477	1405	3554	3844	6019	10.0399	6.78073	7.09608	17.7403	16.5534	22.3828	5.3e-05	1.20603	up
LOC_Os02g50730	201	177	254	659	535	536	1.80999	1.50463	2.34902	5.96457	4.19254	3.60577	0.00829479	1.20385	up
LOC_Os04g10750	428	348	435	872	1224	1269	2.9722	2.25045	2.94916	7.18307	7.38057	7.01316	0.000423739	1.20194	up
LOC_Os02g08230	224	350	180	583	795	609	1.84272	2.75974	1.54037	4.90795	5.802	3.81066	0.00942934	1.17726	up
LOC_Os12g42280	241	313	218	610	605	825	1.77372	2.16836	1.64923	4.51159	3.87168	4.53267	0.00860327	1.1534	up
LOC_Os02g50600	654	684	605	1525	1870	1685	6.9881	6.89668	6.64775	16.3731	17.3946	13.4397	0.000204376	1.14123	up
LOC_Os04g55650	11187	9200	8610	24712	20800	30449	71.3353	55.3497	56.5073	174.301	126.692	154.935	0.000109905	1.13488	up
LOC_Os07g31720	2226	2459	2012	5103	6412	5846	43.9496	45.823	40.8681	101.291	110.25	86.2151	7.35e-06	1.13016	up
LOC_Os03g57310	477	306	294	1008	848	896	5.70404	3.44737	3.61553	12.1199	8.83859	8.00468	0.00441606	1.11822	up
LOC_Os02g36210	2252	3761	4039	8394	8594	8957	14.9269	21.6173	27.2171	50.7978	49.2162	41.012	1.18e-05	1.11334	up
LOC_Os01g13210	2172	2335	2430	5604	6142	5974	32.3726	32.7486	37.1114	83.9031	79.4279	66.3693	1.21e-05	1.10224	up
LOC_Os10g02880	3515	4959	2847	7837	10449	10053	44.6304	59.4337	37.185	100.01	115.518	95.3281	3.83e-05	1.08788	up
LOC_Os05g08370	9419	7779	6482	16463	23757	19120	43.7073	34.0692	30.9449	77.6609	96.7801	67.8537	0.000321925	1.08115	up
LOC_Os08g44340	12053	7600	6825	17934	19157	30100	129.165	76.8947	75.2653	193.197	178.607	240.918	0.00441606	1.07439	up
LOC_Os01g61460	784	649	538	1400	1653	1844	6.84244	5.33297	4.80472	12.2583	12.5385	12.0138	0.000825672	1.06106	up
LOC_Os01g45250	1115	869	778	2399	2237	2080	13.9656	10.2721	10.0169	30.2056	24.3956	19.4568	0.000632114	1.04965	up
LOC_Os01g51670	550	524	526	1361	1260	1280	10.156	9.1361	9.99299	25.2682	20.2623	17.6539	0.00272123	1.04374	up
LOC_Os01g61080	393	290	429	977	814	945	3.26199	2.31886	3.7141	8.21323	5.88402	5.87725	0.00829479	1.04076	up
LOC_Os11g19240	1369	2787	1887	4437	5542	4536	17.797	34.1393	25.2258	57.9671	62.6711	43.703	0.00310381	1.03354	up
LOC_Os03g46440	824	1751	1580	3001	3763	3245	4.57526	9.51643	9.1972	17.0511	17.2571	13.2034	0.00341005	1.02125	up
LOC_Os01g28790	603	713	730	1588	1788	1489	12.1852	13.6163	15.194	32.2815	31.4957	22.5022	0.00201174	1.00592	up
LOC_Os09g34110	603	657	487	1207	1586	1346	3.75846	3.72566	3.07992	7.27731	8.04255	5.97596	0.0039692	1.00585	up
LOC_Os11g09020	399	571	709	1217	1368	1459	3.76391	5.08054	6.88268	11.5436	11.2446	10.2797	0.00304611	1.00124	up
LOC_Os01g47760	428	481	660	1200	1421	1132	8.21914	8.73065	13.066	23.2001	23.8014	16.2633	0.00828256	1.00117	up
LOC_Os04g54830	1925	1707	1930	730	1198	1415	12.9412	10.9799	12.7884	5.36957	6.67439	6.80995	0.000917769	-1.01766	down
LOC_Os03g02750	5075	6067	5431	2438	3637	3676	35.3413	39.8787	38.914	17.0619	22.0532	19.1186	9.38e-05	-1.027	down
LOC_Os03g13950	2179	2553	2562	1071	1513	1730	39.0983	42.6237	49.1658	19.273	24.0078	23.3466	0.000266403	-1.02877	down
LOC_Os01g55950	5386	4892	4637	2238	3174	3337	28.6761	24.3554	26.5457	12.0161	14.4847	13.2271	8.15e-05	-1.03254	down
LOC_Os03g22634	13962	13697	14116	6948	9219	7757	118.952	110.081	122.416	59.6079	68.3656	48.8287	0.000182125	-1.05586	down
LOC_Os06g47130	2601	3449	3053	1330	1859	2045	21.3008	25.6231	26.4827	10.5309	12.7813	11.97	6.87e-05	-1.06177	down
LOC_Os11g06320	835	945	501	411	407	454	5.53272	5.39859	3.20617	2.54957	1.97266	1.94475	0.00542732	-1.06937	down
LOC_Os04g21820	2289	2270	1905	1205	1178	1230	12.9038	12.2002	10.8423	7.0916	5.82938	5.14044	8.23e-05	-1.07857	down
LOC_Os01g07500	1082	1544	836	609	645	641	9.3468	13.1434	7.8147	5.50027	5.08478	3.75991	0.00266887	-1.09334	down
LOC_Os07g02800	4987	4932	4531	2335	2611	3132	59.4211	55.9001	55.6595	28.0954	27.005	28.0562	1.67e-05	-1.09692	down
LOC_Os08g41090	1436	1682	1289	748	699	991	18.0276	19.8837	16.319	9.31248	7.53826	9.15753	0.000301372	-1.10551	down
LOC_Os01g66100	1402	1542	1163	972	331	931	17.0671	17.7255	14.5761	11.8958	3.50255	8.46491	0.00417872	-1.11095	down
LOC_Os03g55590	10861	12128	14159	5843	6789	8108	87.1687	91.9636	116.882	47.2534	47.4526	48.6764	0.000540844	-1.11148	down
LOC_Os06g08023	828	948	1147	578	486	536	3.39247	3.58582	4.80102	2.4233	1.78242	1.64475	0.00730709	-1.11995	down
LOC_Os06g08005	2378	2351	2101	1120	1393	1154	29.9018	30.2196	29.3755	15.2097	16.3726	8.84631	2.07e-05	-1.13914	down
LOC_Os10g38206	2200	1856	1469	941	900	1092	114.399	91.1194	78.6195	49.1879	40.7591	42.3851	3.65e-05	-1.15769	down
LOC_Os12g09190	581	756	608	190	533	309	3.66421	4.41586	3.93998	1.28651	2.94932	1.44203	0.00445157	-1.16883	down
LOC_Os01g46169	756	748	542	274	380	383	8.70856	10.2533	6.38332	2.86832	4.0199	3.85243	0.0017696	-1.22976	down
LOC_Os06g07923	626	705	634	322	323	321	7.63675	7.99018	7.82323	3.977	3.40564	2.90991	0.00126496	-1.26566	down
LOC_Os04g51880	1470	2053	1800	922	927	746	13.7551	18.2823	16.6134	8.47897	7.49964	5.07536	3.68e-06	-1.2664	down
LOC_Os03g63330	5442	10163	7983	3128	4149	4372	49.7083	87.6241	75.0306	28.7128	32.9974	29.822	0.00742935	-1.27166	down
LOC_Os07g02200	623	955	517	303	302	415	13.0578	18.8969	11.1504	6.38727	5.50929	6.49869	0.00162705	-1.27754	down
LOC_Os11g09850	1195	1370	1175	610	522	675	13.8251	15.0658	14.0879	7.12314	5.40115	5.83552	2.58e-05	-1.29505	down
LOC_Os11g10750	530	535	489	227	254	263	4.21542	4.09673	4.35154	1.86458	1.8187	1.67665	0.0023673	-1.31208	down
LOC_Os07g40000	1642	2379	2355	963	1191	807	30.2977	39.9548	44.8569	17.6041	17.8995	11.1997	0.000481438	-1.34422	down
LOC_Os08g15090	614	463	323	205	179	266	3.34845	2.12698	2.15097	0.928943	0.777071	1.08626	0.00802406	-1.35362	down
LOC_Os08g38590	346	352	300	120	142	205	3.5906	3.29305	3.05425	1.17972	1.22891	1.49428	0.00913797	-1.36441	down
LOC_Os03g21040	3155	4332	2377	1105	1736	1690	29.1634	37.9401	22.6431	10.468	13.9796	11.6932	0.000132061	-1.36485	down
LOC_Os09g12290	4143	7045	6877	2216	3261	2858	24.7008	39.2767	41.818	13.1929	16.7716	12.7187	0.00946946	-1.37462	down
LOC_Os06g15330	2422	2040	1319	785	1056	755	22.6619	17.9904	12.6687	7.37185	8.59376	5.27016	0.00160991	-1.38115	down
LOC_Os10g04570	498	398	341	180	179	200	6.50966	4.90325	4.57801	2.36682	2.0365	1.9473	0.00258801	-1.39015	down
Oryza_sativa_newGene_1045	716	691	661	288	318	328	4.92283	5.00215	4.62936	2.13155	2.29432	1.97048	0.000211229	-1.397	down
LOC_Os07g49110	50588	74684	52973	17396	31299	30955	246.56	358.01	262.421	85.5153	135.035	113.746	2.98e-05	-1.42135	down
LOC_Os11g10770	1810	1785	1481	636	674	876	7.25426	6.70639	6.08793	2.58661	2.35128	2.6144	1.03e-07	-1.47114	down
LOC_Os03g16210	1165	1253	1093	255	321	940	19.3709	19.8359	19.328	3.95354	4.32205	12.138	3.14e-05	-1.52742	down
LOC_Os02g21810	2855	3000	3229	1403	1104	1200	28.1901	27.9609	32.8023	13.9187	9.48685	8.84832	1.95e-10	-1.53332	down
LOC_Os06g28194	9316	8710	9091	3321	3045	4483	74.7185	64.3878	73.4597	26.1503	21.0258	26.1514	4.35e-11	-1.58627	down
LOC_Os11g28365	1331	1326	1073	587	432	422	14.2888	13.4333	11.8475	6.32792	4.03219	3.37483	5.13e-08	-1.5907	down
LOC_Os06g07941	1607	1642	1545	391	744	778	17.003	16.0196	16.9085	4.21178	7.0033	6.03634	1.3e-08	-1.60099	down
Oryza_sativa_newGene_2175	495	993	627	184	380	253	5.20627	8.76365	6.34694	1.71206	3.65039	2.19614	0.00797551	-1.61185	down
LOC_Os11g09710	1478	1681	1189	463	567	610	22.2139	23.8496	18.3879	6.99262	7.41259	6.8373	5.31e-09	-1.6528	down
LOC_Os11g10780	1659	1726	1097	549	500	573	20.2817	19.935	12.2895	6.54787	5.4792	5.35147	9.22e-10	-1.69666	down
LOC_Os03g02820	290	294	181	78	93	106	3.13483	2.92827	2.07957	0.761404	0.853924	0.817772	0.00130547	-1.70861	down
LOC_Os01g43270	2898	3826	3225	1335	1256	949	37.919	47.2424	43.4063	17.5463	14.2999	9.26837	2e-13	-1.71224	down
LOC_Os01g23710	517	751	665	189	274	223	3.85307	5.38685	5.18938	1.31702	1.86865	1.21824	2.45e-06	-1.74367	down
LOC_Os11g37200	497	547	404	129	163	225	7.73518	7.66913	6.46277	1.9625	2.14729	2.59067	2.58e-05	-1.74961	down
LOC_Os04g32010	448	360	247	158	83	122	3.86913	2.93531	2.18955	1.36885	0.61904	0.782907	0.000186069	-1.7545	down
LOC_Os12g17430	618	1013	803	249	288	290	4.83159	7.99729	9.24523	2.3634	2.26756	1.88755	1.07e-07	-1.80213	down
LOC_Os09g19390	357	220	251	115	36	133	1.94025	1.191	1.52075	0.594355	0.127734	0.511251	0.00168454	-1.80317	down
LOC_Os02g30110	2940	4003	3023	662	1537	1193	11.3211	14.4485	12.3532	2.78841	5.09233	5.11835	2.14e-14	-1.81401	down
LOC_Os03g30830	150	145	148	57	53	35	2.39472	2.17955	2.42903	0.917166	0.726586	0.411376	0.00415623	-1.8328	down
LOC_Os08g34240	512	797	826	193	255	265	5.16905	7.59102	8.58065	1.95063	2.2377	1.99324	0.000128114	-1.84759	down
LOC_Os07g01820	1474	2076	1599	449	570	573	19.5395	20.7765	21.5826	6.06385	5.16315	4.51756	4.16e-13	-1.94127	down
LOC_Os11g38590	106	87	124	29	30	34	0.595475	0.376103	1.33645	0.723202	0.642493	0.599799	0.00502343	-2.0372	down
LOC_Os04g34910	73	109	74	19	32	21	1.30748	1.84844	1.36268	0.34384	0.502333	0.28064	0.00735753	-2.06385	down
LOC_Os08g26980	89	119	73	23	21	33	4.24376	5.35596	3.56524	1.08788	0.857697	1.17591	0.00441606	-2.11531	down
LOC_Os01g11940	228	347	348	55	100	102	3.46484	4.97557	5.44724	0.839487	1.31922	1.15617	1.07e-05	-2.12146	down
LOC_Os07g04390	164	177	76	35	33	42	0.539638	0.574718	0.223798	0.149943	0.08284	0.132982	0.000868042	-2.14794	down
LOC_Os11g11330	95	210	195	43	38	33	0.839288	1.75494	1.77237	0.375163	0.2849	0.218362	0.0025177	-2.36379	down
LOC_Os04g16722	9127	5456	4746	3463	529	19	41.0004	23.1346	21.9359	15.6335	2.06527	0.061766	0.00951532	-2.37546	down
LOC_Os09g39130	100	110	79	53	1	4	0.72016	0.747352	0.582613	0.377365	0.001974	0.01853	0.000275223	-2.4208	down
LOC_Os01g18860	872	1286	658	120	169	232	10.0907	13.1132	7.61181	1.18418	1.46044	1.82021	1.24e-08	-2.68859	down
LOC_Os07g46440	1731	1811	1466	201	245	495	17.3053	17.0901	15.0755	2.0172	2.12885	3.69654	2.11e-22	-2.70076	down
ChrSy.fgenesh.gene.14	1314	1042	859	139	151	190	10.6081	8.00044	7.20788	1.21115	1.09233	1.18773	3.32e-19	-2.99802	down
Oryza_sativa_newGene_386	1638	1171	1000	125	185	221	10.3203	5.99426	5.56166	0.606516	0.904066	1.0741	6.2e-12	-3.1099	down
Oryza_sativa_newGene_5115	132	240	135	3	56	6	0.826153	1.49916	1.45222	0.003953	0.295727	0.011584	1.09e-06	-3.18933	down
LOC_Os11g27329	191	271	219	18	38	31	1.51779	2.37671	1.86634	0.1155	0.243502	0.146323	9.22e-10	-3.22961	down
LOC_Os02g34760	147	203	132	23	9	7	1.74013	2.26177	1.60072	0.263813	0.083167	0.053501	1.18e-10	-3.79171	down
LOC_Os01g38650	75	62	119	3	5	13	1.13958	0.885402	1.8629	0.030939	0.053515	0.137932	0.000187837	-3.96007	down
LOC_Os06g22394	773	1039	1307	16	130	82	21.3914	27.1457	37.2118	0.444461	3.12406	1.67874	2.1e-09	-4.0773	down
LOC_Os01g25720	697	371	997	74	35	34	2.45274	0.747191	3.62232	0.259525	0.103616	0.088628	0.00169797	-4.08919	down
LOC_Os11g46900	89	72	50	0	0	12	0.784115	0.602729	0.452521	0	0	0.073443	5.09e-08	-4.54108	down
LOC_Os04g28860	256	572	195	24	8	11	1.51457	2.73039	1.15759	0.089582	0.024843	0.029918	0.000189936	-4.72792	down
LOC_Os01g38359	234	152	141	11	7	4	2.64533	1.61982	1.62788	0.113867	0.065894	0.033661	1.31e-14	-4.77224	down
LOC_Os11g10850	4916	5492	5568	89	87	51	162.813	171.715	189.754	2.95557	2.48429	1.25584	7.19e-124	-6.35645	down
