# Supplementary material for: Exploring the molecular mechanism of OsROS1a in regulating resistance to bacterial leaf streak through transcriptome and DNA methylation profiling in rice (Oryza sativa L.)
Source: BMC Genomics. 2025 Aug 1;26:713. doi: 10.1186/s12864-025-11895-1 (PMC12315458; doi:10.1186/s12864-025-11895-1)
Supplement: Supplementary file 6 — Supplementary Material 6 [file 12864_2025_11895_MOESM6_ESM.xlsx]

## Sheet: Table S6
Supplemental Table S6 Differentially expressed genes between wild-type (NP) and RS line at 24 h (C1: NP24 vs. RS24) identified with the criteria of FDR ≤ 0.01 and the absolute value of |log2(fold change)|≥1
#ID	NP24-1_Count	NP24-2_Count	NP24-3_Count	RS24-1_Count	RS24-2_Count	RS24-3_Count	NP24-1_FPKM	NP24-2_FPKM	NP24-3_FPKM	RS24-1_FPKM	RS24-2_FPKM	RS24-3_FPKM	FDR	log2FC	Regulated
LOC_Os02g37070	114	64	87	0	0	0	2.96566	1.76005	2.36535	0	0	0	3.82e-13	#NAME?	down
LOC_Os03g18779	0	0	0	99	104	101	0	0	0	1.85873	1.49789	1.5087	4.52e-14	Inf	up
LOC_Os03g31560	0	0	0	108	177	133	0	0	0	0.979113	1.21982	1.06508	5.44e-15	Inf	up
LOC_Os03g43100	0	0	0	159	205	141	0	0	0	3.48201	3.41739	2.40314	1.23e-15	Inf	up
LOC_Os04g34500	0	0	0	120	88	100	0	0	0	0.914842	0.519112	0.614937	4.53e-14	Inf	up
LOC_Os05g45170	0	0	0	66	99	122	0	0	0	1.63797	1.90682	2.42453	4.83e-14	Inf	up
LOC_Os08g04580	0	0	0	40	84	53	0	0	0	0.615438	1.02378	0.660203	1.55e-13	Inf	up
LOC_Os08g09990	0	0	0	307	275	239	0	0	0	3.74413	2.87875	2.27504	1.65e-18	Inf	up
LOC_Os10g41838	0	0	0	499	581	606	0	0	0	2.74376	2.47002	2.61955	5.74e-27	Inf	up
LOC_Os11g11810	0	0	0	560	676	547	0	0	0	3.20878	2.97912	2.48868	8.11e-28	Inf	up
LOC_Os11g11920	0	0	0	603	728	786	0	0	0	4.00959	3.82131	4.14991	1.29e-30	Inf	up
LOC_Os11g11940	0	0	0	341	395	357	0	0	0	2.35699	2.10107	1.96285	3.53e-21	Inf	up
LOC_Os12g02840	0	0	0	163	224	213	0	0	0	1.38976	1.5027	1.46225	2.06e-16	Inf	up
Oryza_sativa_newGene_188	0	0	0	66	179	123	0	0	0	1.11764	2.61167	2.07284	6.01e-14	Inf	up
Oryza_sativa_newGene_2263	0	0	0	1149	1009	1161	0	0	0	16.9275	12.4901	13.863	6.56e-40	Inf	up
Oryza_sativa_newGene_2742	0	0	0	140	152	148	0	0	0	1.16917	0.906323	0.957517	4.16e-15	Inf	up
Oryza_sativa_newGene_2840	0	0	0	127	214	106	0	0	0	1.16271	1.46252	0.764092	3.58e-15	Inf	up
Oryza_sativa_newGene_5017	0	0	0	464	255	544	0	0	0	4.61089	1.94356	4.65243	1.79e-16	Inf	up
Oryza_sativa_newGene_5667	0	0	0	316	484	477	0	0	0	3.2409	4.99313	5.82351	6.05e-23	Inf	up
LOC_Os11g09979	8	10	1	2037	4582	4333	0.072969	0.091126	0.005896	24.1641	44.8325	42.9406	7.52e-31	9.33605	up
Oryza_sativa_newGene_4529	0	0	5	415	566	475	0	0	0.024127	3.41529	3.66599	3.03807	8.76e-21	8.20215	up
LOC_Os02g57480	8	1	8	744	1245	1147	0.075231	0.003753	0.078303	8.69138	11.1828	10.6439	1.3e-28	7.7081	up
LOC_Os07g32710	0	7	0	307	366	537	0	0.090292	0	5.32358	4.8784	7.40437	1.27e-17	7.48474	up
Oryza_sativa_newGene_2068	3	0	0	37	65	98	0.043438	0	0	0.432463	0.613694	1.06791	2.47e-07	6.45686	up
LOC_Os01g02830	0	0	7	61	296	228	0	0	0.057841	0.623634	2.34177	1.86046	6.42e-05	6.34662	up
LOC_Os01g49750	11	10	2	274	474	420	0.231039	0.236386	0.048085	7.73156	10.3032	9.42718	4.15e-13	5.86334	up
LOC_Os04g11195	0	6	1	112	108	169	0	0.296212	0.033476	6.19525	4.6866	7.63601	2.77e-10	5.85291	up
LOC_Os06g02770	2	3	2	55	130	108	0.066844	0.077428	0.066595	2.28413	4.14745	3.56764	1.64e-09	5.49452	up
LOC_Os01g15740	3	2	6	92	102	99	0.051183	0.033682	0.106654	1.99602	1.70155	1.71533	4.89e-08	4.86732	up
LOC_Os06g40240	41	36	46	952	1076	1079	0.324785	0.275062	0.353573	10.5129	9.22527	9.55378	7.07e-16	4.81626	up
LOC_Os05g01330	29	0	0	158	210	241	0.316772	0	0	2.18043	2.23147	3.58681	1.76e-07	4.80628	up
LOC_Os10g26110	9	11	0	47	177	161	0.11315	0.13882	0	0.731275	2.13461	2.00219	0.000764842	4.42482	up
LOC_Os11g11770	10	5	17	161	236	208	0.064491	0.02962	0.112877	1.27734	1.43908	1.31162	4.35e-07	4.37171	up
LOC_Os02g18070	12	34	0	101	315	435	0.05042	0.14897	0	0.518606	1.44796	2.07962	0.0061135	4.30874	up
LOC_Os04g49870	11	3	0	58	110	53	0.119204	0.025252	0	0.832002	1.22396	0.602124	1.26e-06	4.29486	up
Oryza_sativa_newGene_2781	2	7	9	91	136	92	0.014806	0.077514	0.069478	1.15285	1.53625	1.02758	1.09e-06	4.21347	up
LOC_Os10g09990	251	142	134	1989	3026	3104	2.78441	1.67268	1.56089	27.232	31.853	33.751	5.42e-18	4.14078	up
LOC_Os08g28390	3	17	8	79	184	208	0.028931	0.245049	0.115472	1.3897	2.49876	2.90848	1.6e-06	4.11959	up
LOC_Os07g24830	56	53	18	721	519	332	1.65098	1.66957	0.537766	26.5427	14.6901	9.70325	0.0015882	3.87068	up
LOC_Os08g14950	13	15	35	160	372	291	0.075427	0.096537	0.22791	1.22882	2.19644	1.77514	3.51e-06	3.77873	up
LOC_Os07g10850	47	105	118	946	1050	1294	0.166889	0.539819	0.582331	5.6332	5.01964	6.07882	3.79e-11	3.70629	up
LOC_Os11g41680	17	18	14	144	230	180	0.166426	0.186881	0.143674	1.85197	2.27072	1.85616	3.51e-05	3.64724	up
LOC_Os03g02460	58	153	184	1483	2159	932	0.390916	1.39978	1.20812	11.5988	12.9103	5.72112	2.39e-06	3.61757	up
LOC_Os08g28400	13	6	6	54	104	108	0.294116	0.144062	0.140759	1.56304	2.34094	2.49533	4.5e-05	3.61136	up
LOC_Os11g09830	13	2	4	41	76	72	0.180849	0.015059	0.044476	0.707274	1.00438	0.991035	3.51e-05	3.5786	up
LOC_Os04g53070	93	39	33	387	685	595	1.72566	0.76687	0.63597	6.1225	8.36535	7.62298	5.99e-07	3.55933	up
LOC_Os11g11890	229	116	77	1360	1421	1381	2.97547	1.63922	1.10669	12.7832	10.6639	10.5707	9.12e-11	3.54637	up
LOC_Os04g45950	14	16	13	76	229	158	0.125786	0.144587	0.121094	0.871471	2.24846	1.56149	0.000159054	3.53834	up
LOC_Os05g12630	3	29	44	245	311	262	0.028055	0.497257	0.730891	5.20413	5.06776	4.32706	1.87e-05	3.47561	up
LOC_Os10g11100	20	0	0	53	60	47	0.457312	0	0	1.38804	1.1804	0.986607	0.000137856	3.42822	up
Oryza_sativa_newGene_2795	11	21	13	127	149	150	0.336309	0.698238	0.408203	5.03563	4.53463	4.7045	0.000168605	3.37082	up
LOC_Os03g16850	38	0	0	87	94	102	0.607279	0	0	1.74303	1.45115	1.61967	0.000854878	3.3232	up
LOC_Os02g03700	1	269	1	954	1027	535	0.000111	2.09789	9e-05	8.63688	7.15179	3.84734	7.25e-05	3.28718	up
LOC_Os01g42860	8	47	32	273	329	188	0.2869	1.9932	1.36128	13.6468	12.6701	7.45713	8.81e-05	3.26236	up
LOC_Os12g30824	0	5	13	61	52	51	0	0.029653	0.088081	0.521513	0.335548	0.350672	6.43e-05	3.24034	up
LOC_Os12g37690	75	114	65	773	738	344	1.0985	1.70691	0.965696	13.0951	10.0727	4.84562	0.00407729	3.03853	up
LOC_Os08g28350	253	80	191	797	1318	1641	6.15332	2.00364	4.87624	23.7205	30.1372	38.5535	6.57e-08	3.02911	up
LOC_Os07g33580	33	20	21	189	239	95	0.405685	0.255754	0.269277	2.91964	2.79043	1.13515	0.00175709	3.02455	up
LOC_Os12g33130	809	525	712	2406	6770	5352	30.8782	21.2359	28.5284	113.062	244.621	199.727	0.00021374	2.96328	up
LOC_Os03g11510	40	14	32	143	207	222	0.466835	0.173951	0.396587	2.06848	2.31141	2.55698	0.00203694	2.92257	up
LOC_Os06g33120	0	77	17	238	192	248	0	0.419263	0.085346	1.85292	1.17423	1.12597	0.000856658	2.92017	up
LOC_Os03g03060	21	16	36	169	163	114	0.095979	0.07744	0.168862	0.95331	0.70502	0.508602	0.00421318	2.76376	up
LOC_Os04g34490	16	0	22	59	86	81	0.20755	0	0.308532	0.925736	1.04182	1.00854	0.00332929	2.73863	up
LOC_Os12g07180	0	214	199	755	959	812	0	2.64547	2.43678	10.864	10.609	9.27679	1.01e-05	2.65087	up
LOC_Os08g39660	4	56	13	173	144	93	0.046732	0.701507	0.150429	2.52166	1.60995	1.07191	0.00995679	2.58753	up
LOC_Os09g13650	4	15	17	70	50	64	0.04746	0.160979	0.266005	1.16672	0.804464	1.09587	0.00772115	2.45687	up
LOC_Os10g28350	184	116	101	390	717	831	3.84158	2.57528	2.21114	10.0472	14.2133	17.0293	0.00068454	2.45187	up
LOC_Os01g53570	5	298	123	704	683	771	0.04373	3.62061	1.48069	9.85531	7.38652	8.64891	0.000211271	2.40161	up
LOC_Os08g02230	99	57	84	212	508	406	0.646344	0.39154	0.571997	1.71111	3.1519	2.59974	0.00569729	2.37824	up
LOC_Os05g46790	13	8	13	40	70	49	0.378846	0.246092	0.392668	1.52046	2.02625	1.47101	0.00968719	2.37801	up
LOC_Os07g35960	123	105	131	462	617	578	0.807192	0.734506	0.90923	3.75609	3.85863	3.73255	0.00183134	2.35864	up
LOC_Os05g12400	269	721	700	1978	3210	2794	3.97138	11.3052	10.8747	36.0354	44.9621	40.422	6.01e-07	2.31785	up
LOC_Os09g36700	9707	4093	3202	19856	27882	23502	158.323	70.7063	54.8193	398.602	430.231	374.588	1.58e-05	2.30565	up
LOC_Os06g06230	11	241	94	310	627	712	0.256927	7.59515	3.14257	10.9285	18.8093	22.0664	0.00330854	2.28194	up
LOC_Os05g12640	146	44	183	431	579	572	2.21823	0.695266	2.92026	8.06631	8.33633	8.5016	0.00423487	2.24791	up
LOC_Os03g46060	122	168	95	337	538	711	2.77528	4.06663	2.26815	9.50604	11.667	15.9273	0.00550146	2.17733	up
LOC_Os09g10340	5698	3604	3092	10620	22091	16917	58.9556	39.5035	33.5788	135.243	216.253	171.062	1.09e-05	2.17705	up
LOC_Os07g48020	320	1534	1086	2906	4722	5084	4.56718	23.2185	16.2859	51.1219	63.8515	71.0113	7.51e-07	2.17367	up
LOC_Os01g43740	97	577	358	1001	1218	2010	0.912064	5.98977	3.67017	12.0397	11.3578	19.2019	0.00841787	2.10173	up
LOC_Os08g38800	221	223	177	662	946	774	1.49239	1.26099	1.13835	4.85922	5.78828	4.09241	0.00266743	2.09678	up
LOC_Os03g46070	234	363	189	798	1018	1220	4.95953	8.1624	4.20974	20.8322	20.4424	25.3038	0.000941594	2.09045	up
LOC_Os01g03340	1246	366	332	1942	2727	2207	20.1984	6.28466	5.64091	38.7532	41.833	34.9739	0.000134689	2.08832	up
LOC_Os07g06700	11	544	544	1083	1631	1638	0.118354	6.86763	6.81055	15.8923	18.3914	19.0911	0.000139769	2.015	up
LOC_Os07g48980	496	317	452	1194	1582	1593	6.01604	4.06339	5.74958	17.8311	18.1627	18.893	0.000874424	1.95742	up
LOC_Os06g11760	340	347	338	901	1431	1271	14.0011	15.1205	14.592	45.6908	55.7833	51.1582	0.00143869	1.95414	up
LOC_Os12g36830	211	337	225	866	907	912	4.63935	7.85902	5.20411	23.4729	18.8921	19.6199	0.00421574	1.94079	up
LOC_Os04g41350	384	1125	820	2218	3003	3017	3.89845	12.1648	8.79389	27.8551	28.9745	30.1881	7.78e-05	1.91338	up
LOC_Os07g01904	2743	1563	1434	6236	6208	5515	18.5105	11.0157	9.06407	58.9346	46.0282	45.286	0.00021374	1.86832	up
LOC_Os02g26210	1145	3641	3086	9002	8865	8290	18.6903	62.943	52.8802	180.846	136.902	132.241	0.000109687	1.83532	up
LOC_Os03g03070	585	423	387	1332	1485	1505	5.30332	3.9525	3.55593	13.5337	11.7416	12.5841	0.00330854	1.82327	up
LOC_Os01g72120	304	574	806	1468	1959	2091	5.05654	9.73182	8.3343	17.2962	17.7906	19.1718	0.000805623	1.80378	up
LOC_Os09g26670	36	1003	819	1546	2366	2426	0.717192	21.1536	17.1181	37.8942	44.5918	47.2314	0.000283805	1.80363	up
LOC_Os05g06910	1476	3380	1620	4989	8282	7730	13.0142	21.5828	12.2468	33.1443	40.9632	39.3544	0.000128207	1.80261	up
LOC_Os04g43400	6	478	520	764	1383	1169	0.071306	6.63262	7.6861	11.913	16.8293	14.7575	0.00358576	1.74283	up
LOC_Os08g37020	462	1672	1399	2266	4426	4656	3.27092	12.6041	9.96233	20.0947	29.1097	31.396	0.00392023	1.74244	up
LOC_Os01g10210	48	422	410	571	1209	1044	0.776837	7.28128	7.00779	11.457	18.645	16.6311	0.00880935	1.7109	up
LOC_Os06g15730	1154	252	416	1425	2231	1307	5.78288	1.42567	2.24766	8.66391	10.5512	6.75439	0.00930564	1.7026	up
LOC_Os02g33330	1037	1275	1216	2629	4588	3269	25.2244	32.8534	31.0537	78.7379	105.626	77.7296	0.000764842	1.69502	up
LOC_Os06g33320	478	559	586	1557	1498	1665	2.63782	3.36035	3.60546	3.82985	3.33958	2.75052	0.00493859	1.69286	up
LOC_Os07g08200	240	1946	1946	2911	4646	5359	3.47732	33.1503	30.9483	55.4199	68.0606	73.4585	0.00370968	1.68581	up
LOC_Os03g51920	928	1441	2470	3131	5803	5740	8.7926	14.2536	24.4674	36.6057	52.2506	53.4738	0.000878928	1.67831	up
LOC_Os11g24510	492	2095	3385	4309	8108	5844	2.53493	17.2547	29.5085	45.108	65.4198	48.5524	0.00493859	1.65335	up
LOC_Os03g44670	465	3787	1407	5721	5381	5635	2.9009	25.0503	9.22383	43.9735	37.6264	38.0437	0.00944172	1.65269	up
LOC_Os04g49410	1039	911	602	1475	2736	2860	9.49607	8.81931	5.77616	16.6051	23.6719	25.5557	0.00370704	1.63173	up
LOC_Os12g32760	230	2942	2413	3836	6711	6311	2.22872	30.7296	24.908	46.5533	62.5478	60.7756	0.00340935	1.62828	up
LOC_Os10g38610	165	1176	1003	1693	2582	2720	2.64833	20.067	16.9486	33.5569	39.3421	42.8111	0.00145875	1.62753	up
LOC_Os03g62670	4739	6211	7134	15344	18952	15855	90.0147	124.214	141.246	356.365	338.314	292.031	0.00411197	1.60092	up
LOC_Os09g36200	434	2076	1450	3285	4830	3202	4.77923	25.0176	16.59	45.3038	52.8711	36.7008	0.0012041	1.58631	up
LOC_Os07g48630	1328	3307	2698	4696	8115	7968	9.67871	25.468	20.6611	43.5234	58.6018	59.0672	0.00117183	1.58556	up
LOC_Os06g47910	268	1763	1040	2621	2500	3459	3.24536	22.6226	13.2399	38.8732	28.5603	40.9286	0.00994916	1.56318	up
LOC_Os09g30130	756	1970	2069	4321	4947	3928	5.08541	16.8823	18.3455	43.2025	37.6487	30.7662	0.00183134	1.55888	up
LOC_Os03g05840	312	3129	2496	3931	6354	6453	6.27155	65.2503	51.9136	95.016	119.771	124.625	0.00591203	1.53732	up
LOC_Os01g66100	1099	1059	833	1475	3053	3021	14.0169	14.3166	11.1579	23.1567	36.861	37.6757	0.00994916	1.47676	up
LOC_Os01g45460	113	1323	1302	2136	2478	2477	1.05481	13.5426	11.4633	24.5075	20.0817	22.4723	0.00823471	1.42782	up
LOC_Os04g45000	1493	4133	4327	6997	10125	8102	24.4023	71.9944	72.6805	142.032	157.945	130.724	0.00624683	1.42308	up
LOC_Os01g27360	698	2627	2034	3429	4706	5374	13.3871	53.5163	40.8373	80.6959	85.6329	100.774	0.00577158	1.41005	up
LOC_Os10g05130	272	1996	1900	3138	3586	3801	3.87884	30.218	28.511	55.2079	48.4963	53.0862	0.00675657	1.39984	up
LOC_Os03g01180	2807	2697	2638	1456	616	410	10.0114	9.89158	9.61877	6.38	2.27748	1.54483	0.00918275	-1.47747	down
LOC_Os10g09200	4347	2214	2458	887	1132	600	42.2709	22.2455	23.4577	12.0748	11.6314	6.7619	0.00421996	-1.57042	down
LOC_Os03g24560	1932	1970	1303	425	566	485	45.6143	49.2676	32.2869	12.3296	12.6231	11.1673	0.00918275	-1.65066	down
LOC_Os09g12660	10428	5103	6260	1986	1722	1177	103.033	47.7572	65.438	23.4036	15.8843	11.1659	3.28e-05	-1.92255	down
LOC_Os04g05010	4008	1653	2090	423	701	496	65.8559	28.7603	36.0498	8.53934	10.8944	7.96098	0.00129909	-2.05056	down
LOC_Os01g23710	1041	863	730	173	200	149	8.44101	7.53383	6.32698	1.76896	1.32958	1.11844	0.00205754	-2.14988	down
LOC_Os04g10924	886	501	919	114	161	159	33.2575	19.8465	36.159	5.23125	5.67974	5.7868	0.00205754	-2.24802	down
LOC_Os09g20330	2328	1851	1744	417	404	217	24.5681	20.5424	19.1735	5.38525	3.96675	2.20083	1.01e-05	-2.31276	down
LOC_Os04g32850	2452	1403	2155	304	325	424	37.2062	21.7108	34.1006	5.34846	4.60681	6.14155	9.92e-06	-2.32958	down
LOC_Os10g39460	536	705	677	0	199	158	3.59957	4.78933	4.62079	0	1.23442	1.02297	0.00345605	-2.38024	down
LOC_Os01g11940	429	440	445	55	90	74	6.84187	7.42554	7.44899	1.0686	1.35078	1.14889	0.00468821	-2.44754	down
LOC_Os05g30500	243	381	440	56	32	85	5.9414	9.8605	11.2898	1.68235	0.726715	2.00781	0.00994916	-2.48189	down
LOC_Os09g19160	1313	471	601	139	88	127	6.59623	1.99321	3.11633	0.542537	0.302391	0.406938	0.00561938	-2.48399	down
LOC_Os10g02040	88	75	61	13	3	18	1.14139	1.02576	0.785128	0.193809	0.025024	0.220225	0.00788896	-2.49722	down
LOC_Os01g67810	410	335	407	35	78	66	4.00087	3.46964	4.17834	0.420934	0.719562	0.623317	0.00421318	-2.55471	down
LOC_Os03g19260	131	66	52	7	19	11	2.38783	1.26278	0.983125	0.135938	0.31324	0.179767	0.00745269	-2.56185	down
LOC_Os01g66010	436	647	720	47	148	94	4.10635	7.03323	7.66265	0.465933	1.20796	0.947827	0.00266743	-2.56572	down
Oryza_sativa_newGene_4507	101	52	53	9	7	12	1.14169	0.406206	0.607028	0.143891	0.081542	0.130431	0.00313685	-2.64971	down
LOC_Os03g54170	93	173	124	12	13	32	1.42787	2.81065	1.99615	0.214554	0.184578	0.476371	0.00983073	-2.65931	down
LOC_Os12g03870	118	128	73	39	0	0	0.518772	0.502886	0.342168	0.322247	0	0	0.0028454	-2.67349	down
LOC_Os01g67820	67	70	100	21	0	10	0.738316	0.815911	1.15842	0.285901	0	0.107999	0.00332903	-2.68204	down
LOC_Os02g18540	228	127	180	11	35	26	2.70541	1.54452	2.43275	0.099303	0.532209	0.205955	0.00569729	-2.75188	down
LOC_Os10g03960	95	44	70	0	29	0	0.833846	0.629885	0.644503	0	0.235581	0	0.00358576	-2.78563	down
LOC_Os07g37350	58	61	76	8	13	2	0.482162	0.53922	0.659312	0.077584	0.095157	0.00822	0.00106277	-2.94924	down
LOC_Os06g01966	276	94	186	23	8	21	3.6223	1.29365	2.58331	0.343834	0.078478	0.265526	0.00044074	-3.15346	down
LOC_Os06g30370	159	82	64	10	7	11	3.48827	1.91608	1.43697	0.291438	0.0969	0.210708	0.000290946	-3.19447	down
LOC_Os08g33740	921	360	874	52	93	58	5.85505	2.05998	5.39701	0.176485	0.558465	0.17363	0.000807981	-3.24117	down
LOC_Os11g11780	87	176	166	7	13	13	1.17765	2.30363	2.15731	0.120263	0.162966	0.156474	0.00144408	-3.61462	down
LOC_Os02g34760	256	128	109	12	9	11	3.16953	1.68477	1.417	0.181392	0.105342	0.122179	2.78e-05	-3.69441	down
LOC_Os01g58550	63	98	133	5	5	11	0.540523	0.929112	1.30438	0.043311	0.033292	0.093248	0.00291774	-3.69963	down
LOC_Os04g32404	109	58	50	0	13	0	0.800048	0.467216	0.369468	0	0.087262	0	5.1e-06	-3.97617	down
LOC_Os10g40730	258	90	163	2	19	7	2.92638	1.12022	2.04226	0.022934	0.161478	0.07126	7.2e-06	-4.05782	down
LOC_Os07g01820	1644	1251	1568	104	30	65	19.2757	18.1493	23.0343	1.64638	0.318687	0.858749	4.97e-15	-4.24961	down
LOC_Os02g47830	685	206	219	19	14	14	10.0761	3.20607	3.37174	0.342653	0.193942	0.200214	0.0069329	-4.26851	down
LOC_Os11g10850	4880	2627	2179	59	190	151	169.391	96.5706	79.3999	2.48954	6.233	5.0977	2.78e-14	-4.42442	down
LOC_Os11g27329	387	204	207	19	4	6	3.16085	2.32367	1.83848	0.156055	0.024696	0.037407	9.47e-08	-4.46928	down
LOC_Os04g28860	485	272	134	6	5	19	2.39572	1.38424	0.711631	0.029031	0.015078	0.070058	4.5e-05	-4.66026	down
LOC_Os09g24820	2043	1896	1606	10	129	15	9.41684	9.25975	7.76994	0.051819	0.559731	0.064716	1.8e-20	-5.10243	down
Oryza_sativa_newGene_4748	405	247	268	0	0	2	8.87634	5.96331	6.17323	0	0	0.039762	4.92e-16	-8.68913	down
LOC_Os11g09590	2389	1814	1722	0	5	0	29.4523	24.7973	23.1783	0	0.04199	0	6.34e-45	-10.1634	down
