# Supplementary material for: Exploring the molecular mechanism of OsROS1a in regulating resistance to bacterial leaf streak through transcriptome and DNA methylation profiling in rice (Oryza sativa L.)
Source: BMC Genomics. 2025 Aug 1;26:713. doi: 10.1186/s12864-025-11895-1 (PMC12315458; doi:10.1186/s12864-025-11895-1)
Supplement: Supplementary file 7 — Supplementary Material 7 [file 12864_2025_11895_MOESM7_ESM.xlsx]

## Sheet: Sheet1
Supplemental Table S7 Differentially expressed genes of the comparison of C5 (NP0 vs. NP5) identified with the criteria of FDR ≤ 0.01 and the absolute value of |log2(fold change)|≥1
#ID	NP0-1_Count	NP0-2_Count	NP0-3_Count	NP5-1_Count	NP5-2_Count	NP5-3_Count	NP0-1_FPKM	NP0-2_FPKM	NP0-3_FPKM	NP5-1_FPKM	NP5-2_FPKM	NP5-3_FPKM	FDR	log2FC	regulated
ChrSy.fgenesh.gene.14	6433	5757	4420	1314	1042	859	45.428	48.2631	32.8766	10.6081	8.00044	7.20788	1.1e-09	-2.06369	down
ChrSy.fgenesh.gene.28	5435	4669	3794	0	0	838	33.0089	34.1514	24.4944	0	0	6.32602	1.31e-17	-3.60654	down
ChrSy.fgenesh.gene.32	39	27	40	86	108	99	0.320937	0.167708	0.308374	0.65792	0.937797	0.924925	0.000879354	1.80321	up
ChrSy.fgenesh.gene.74	2336	1676	2335	441	689	518	24.4314	21.0174	26.1731	5.65684	8.34609	6.83612	3.59e-10	-1.61977	down
ChrSy.fgenesh.gene.86	1733	1470	72	2399	2688	3303	43.5497	44.2584	1.92251	73.989	78.2665	104.846	0.00138184	1.66764	up
ChrUn.fgenesh.gene.86	164	111	157	38	38	56	1.79141	1.45516	1.84011	0.499473	0.473743	0.765896	0.00942646	-1.35311	down
LOC_Os01g01060	2221	1897	2105	4689	6339	4818	37.125	38.0123	37.6996	96.2239	122.786	101.735	2.2e-12	1.66148	up
LOC_Os01g01115	294	266	386	53	73	46	1.8555	2.01231	2.60818	0.409454	0.533285	0.361529	4.76e-06	-2.15214	down
LOC_Os01g01120	4831	3196	5024	241	804	1073	20.399	16.9033	22.5194	2.75413	6.01857	8.63039	3.99e-15	-2.25918	down
LOC_Os01g01280	5606	4131	5585	992	1136	1605	72.1711	63.5703	77.6393	15.6954	17.0696	26.4876	2.7e-13	-1.68536	down
LOC_Os01g01290	207	215	224	85	88	26	0.865192	1.12183	1.06033	0.409406	0.450184	0.136565	0.00587945	-1.42817	down
LOC_Os01g01295	444	370	403	877	1083	810	3.73395	3.7185	3.61336	9.1321	10.6433	8.67893	9.65e-07	1.49961	up
LOC_Os01g01340	34601	31878	35322	1161	1942	2181	307.431	339.551	336.318	12.659	19.9777	24.4742	1.28e-37	-3.93923	down
LOC_Os01g01350	309791	241798	303341	10789	12094	18080	694.705	650.918	694.731	29.3451	45.9801	87.8829	3.72e-20	-4.03311	down
LOC_Os01g01369	2421	2025	2268	750	1008	645	21.0485	20.4182	19.397	7.49602	9.13802	7.18402	4.67e-06	-1.17535	down
LOC_Os01g01610	235	137	199	320	345	323	4.28997	2.97758	3.89295	7.17698	7.30608	7.45917	0.00968872	1.13597	up
LOC_Os01g01660	6879	7139	3827	18788	30615	25854	85.1218	107.345	51.7685	290.671	451.234	416.008	1.39e-10	2.37104	up
LOC_Os01g01670	492	498	454	837	1085	612	7.63236	9.26311	7.54002	15.9352	19.4982	11.883	0.000304393	1.09929	up
LOC_Os01g01740	2183	1553	2309	240	290	211	14.9435	12.9992	17.2882	1.98556	2.38798	1.93162	1.16e-22	-2.70341	down
LOC_Os01g01840	2074	1072	1932	33	139	169	6.16079	3.82035	6.14682	0.116003	0.477485	0.629327	9.72e-19	-3.52293	down
LOC_Os01g02080	2263	1879	2397	76	233	371	28.1983	28.0711	32.0102	1.15149	3.36138	5.839	4.47e-27	-2.90647	down
LOC_Os01g02130	328	105	280	63	36	30	5.3249	2.04754	4.88284	1.25636	0.661461	0.599367	0.00165449	-2.09819	down
LOC_Os01g02139	254	85	237	39	57	48	7.40543	2.95656	7.38784	1.36606	1.90445	1.74328	0.0067423	-1.62868	down
LOC_Os01g02150	1015	578	1042	120	385	197	14.8763	10.1458	16.3596	2.15501	6.53247	3.64184	2.59e-05	-1.58544	down
LOC_Os01g02290	110	80	131	27	0	0	0.754289	0.669822	0.95414	0.195813	0	0	2e-08	-3.25494	down
LOC_Os01g02300	93	89	114	13	52	21	0.63054	0.662479	0.78943	0.096039	0.36609	0.165847	0.00845181	-1.50133	down
LOC_Os01g02360	127	104	86	0	61	0	0.577391	0.645929	0.51592	0	0.407323	0	0.00394056	-2.17245	down
LOC_Os01g02400	1823	1558	2259	600	784	647	10.8718	11.4334	15.0073	4.13758	5.34692	4.66214	1.21e-05	-1.15216	down
LOC_Os01g02470	570	384	495	211	147	164	2.69125	2.17565	2.50462	1.22032	0.803845	0.976	0.00530494	-1.13277	down
LOC_Os01g02550	377	203	308	49	54	31	2.50127	1.61163	2.18213	0.392946	0.407731	0.252345	5.67e-07	-2.3986	down
LOC_Os01g02560	921	788	710	149	82	89	6.70766	6.799	5.53003	1.32108	0.67795	0.766728	2.34e-12	-2.59974	down
LOC_Os01g02570	926	749	989	215	256	198	6.66942	6.51105	7.70709	1.89467	2.0733	1.64915	9.71e-07	-1.67438	down
LOC_Os01g02710	30	23	46	377	305	337	0.755003	0.703172	1.23726	11.7977	8.99635	10.8336	4.29e-15	3.70511	up
LOC_Os01g02770	998	837	1074	291	376	375	6.76183	6.87905	7.81665	2.52578	3.00449	3.09336	0.000344593	-1.15248	down
LOC_Os01g02780	2065	1276	1445	160	44	98	13.3869	9.94894	10.0307	1.2652	0.323344	0.799191	2.35e-31	-3.62895	down
LOC_Os01g02790	406	358	410	79	22	39	2.40628	2.11738	2.29955	0.56184	0.09488	0.188031	1.73e-09	-2.73794	down
LOC_Os01g02860	659	551	543	125	298	126	1.52193	1.79216	1.7911	0.418591	1.06158	0.391566	0.000517155	-1.38751	down
LOC_Os01g03020	8518	8077	8140	2137	3229	2648	34.9238	37.4925	41.2069	12.3153	16.4797	15.675	1.12e-07	-1.3164	down
LOC_Os01g03050	308	288	275	714	739	641	2.62869	3.20899	2.80995	7.8037	8.51029	7.23884	3.27e-06	1.5756	up
LOC_Os01g03130	274	144	235	25	25	33	3.76862	2.37126	3.45468	0.408417	0.385171	0.559369	2.6e-07	-2.60942	down
LOC_Os01g03330	157	85	73	307	328	231	1.29192	0.836743	0.640368	3.10698	3.12828	2.40772	6.55e-05	1.79198	up
LOC_Os01g03480	119	64	99	10	3	10	0.903674	0.575205	0.804959	0.089413	0.017755	0.086839	1.97e-08	-3.23029	down
LOC_Os01g03660	1255	969	1291	183	290	321	11.4745	10.7815	12.6504	2.11887	3.04307	3.74975	4.63e-09	-1.80644	down
LOC_Os01g03690	1844	1168	1518	483	443	530	15.5117	11.1362	13.5737	4.81529	4.23801	5.07649	2.79e-06	-1.28834	down
LOC_Os01g03740	329	242	392	931	854	529	1.67189	1.47173	2.05236	5.86221	5.24806	3.50056	1.49e-06	1.58255	up
LOC_Os01g03760	4375	3330	3733	7326	6573	4581	22.4727	18.8772	19.0631	43.5519	37.4916	27.6427	4.44e-05	1.00684	up
LOC_Os01g03810	104	23	97	214	156	111	1.55483	0.403305	1.55156	3.92683	2.70269	2.09479	0.00498511	1.48	up
LOC_Os01g03870	594	378	470	62	250	119	3.74221	2.91368	3.10962	0.481322	1.83843	0.92916	0.000616714	-1.4327	down
LOC_Os01g03940	71	78	77	3	11	2	0.95245	1.25289	1.1126	0.041084	0.157101	0.017533	6.88e-09	-3.57754	down
LOC_Os01g03980	147	143	153	249	333	294	2.21149	2.5761	2.46813	4.61131	5.81599	5.59243	0.0031849	1.29589	up
LOC_Os01g04050	946	748	910	7601	6604	5012	18.0952	17.1345	18.6516	178.497	146.374	121.094	9.87e-31	3.20062	up
LOC_Os01g04130	6624	5385	5825	2219	2258	2529	27.6148	27.8102	24.1797	13.5993	12.4134	14.364	2.31e-05	-1.01688	down
LOC_Os01g04200	820	613	831	3151	3022	1787	5.39154	4.72567	5.88475	23.7886	21.8893	13.5188	7.91e-10	2.12654	up
LOC_Os01g04230	13	6	9	67	95	123	0.077937	0.043706	0.055633	0.524703	0.706269	1.00235	2.53e-07	3.72248	up
LOC_Os01g04250	148	91	176	25	20	7	0.760305	0.556555	0.967262	0.152525	0.11789	0.03919	1.1e-06	-2.68435	down
LOC_Os01g04280	3379	1853	2016	515	169	359	25.6023	16.7928	16.2998	4.73861	1.45648	3.4379	3.65e-09	-2.43151	down
LOC_Os01g04330	4756	3782	4227	799	765	855	80.281	76.5369	76.4726	16.5561	14.9556	18.214	1.52e-18	-2.06752	down
LOC_Os01g04450	583	507	933	167	306	190	3.03032	3.20768	5.95343	1.17402	2.22007	1.51523	0.00371665	-1.29611	down
LOC_Os01g04460	269	224	320	44	58	40	1.59545	1.59158	2.41051	0.314698	0.39336	0.294935	5.68e-06	-2.20284	down
LOC_Os01g04480	165	121	143	28	31	25	1.00899	0.941092	0.982502	0.209966	0.225893	0.196317	0.000144432	-2.02853	down
LOC_Os01g04590	571	338	509	1334	1101	1219	5.1631	3.70456	5.11349	14.4598	12.1309	13.7549	2.45e-09	1.7155	up
LOC_Os01g04620	154	127	102	19	33	53	1.45049	1.41758	0.978182	0.20195	0.319849	0.617411	0.00413409	-1.51862	down
LOC_Os01g04630	5858	4492	4849	10823	12585	11445	51.7779	48.2381	46.2601	116.498	129.218	128.249	8.43e-09	1.52304	up
LOC_Os01g04670	283	180	260	35	45	87	5.44073	4.14795	5.34396	0.808075	0.986668	2.10121	0.000253274	-1.73708	down
LOC_Os01g04910	506	404	480	859	902	1027	7.1307	6.90078	7.25053	14.9369	14.8624	18.3951	1.35e-05	1.33872	up
LOC_Os01g04920	1491	1017	1104	3408	2256	2063	12.1412	10.1078	9.86231	35.3822	21.6705	21.566	0.000177132	1.42626	up
LOC_Os01g04930	988	683	853	1762	1581	1179	6.15521	5.00517	5.68119	13.4912	11.3476	9.22469	9.38e-06	1.1652	up
LOC_Os01g05060	7757	6279	6803	803	1018	1608	101.269	98.2741	95.1798	12.8652	15.3951	26.5032	1.23e-21	-2.25334	down
LOC_Os01g05080	2869	2350	3094	359	833	1003	42.4908	41.4654	48.8947	6.37994	14.2629	18.5913	2.91e-10	-1.57765	down
LOC_Os01g05430	46	24	22	131	83	114	0.445147	0.178916	0.197876	1.22213	0.91172	1.50788	5.44e-05	2.19353	up
LOC_Os01g05820	341	131	292	35	37	67	2.31743	1.03978	1.83715	0.263527	0.263803	0.485092	0.000148492	-2.05924	down
LOC_Os01g05840	440	266	318	1735	1545	1644	4.77858	3.42406	3.67132	22.8307	19.2642	22.0603	1.84e-21	2.61097	up
LOC_Os01g05870	487	500	479	55	74	59	1.66789	2.26323	1.75798	0.228637	0.293549	0.253819	6.98e-10	-2.66047	down
LOC_Os01g06454	143	93	163	381	336	303	2.8094	2.19283	3.45492	9.20315	7.67521	7.56234	8.72e-05	1.69296	up
LOC_Os01g06500	381	366	315	1315	1164	879	6.06183	6.98969	5.37414	25.7631	21.5334	17.7135	1.88e-11	1.96119	up
LOC_Os01g06520	533	488	549	215	203	177	2.09061	2.29178	2.30406	1.03521	0.920211	0.872174	0.00735546	-1.0858	down
LOC_Os01g06600	2889	2164	3062	533	693	614	21.8029	19.7296	24.7049	4.99229	6.10038	5.92247	2.11e-13	-1.81044	down
LOC_Os01g06920	0	0	0	92	135	88	0	0	0	0.510488	0.710231	0.502465	3.73e-23	Inf	up
LOC_Os01g07140	347	229	404	67	111	104	1.92758	1.52069	2.40796	0.456757	0.711496	0.723593	0.00125915	-1.45358	down
LOC_Os01g07260	1416	1220	1384	150	249	353	10.0535	10.3851	10.5252	1.29958	2.04419	3.15867	3.36e-12	-2.07384	down
LOC_Os01g07270	280	303	358	51	59	44	11.4614	14.8867	15.6941	2.56791	2.78994	2.26491	1.07e-06	-2.31008	down
LOC_Os01g07300	314	300	472	79	119	102	3.76005	4.24802	6.12958	1.11068	1.62185	1.545	0.000560531	-1.53562	down
LOC_Os01g07700	645	362	403	1385	1436	1633	5.52712	3.62893	3.53	14.4364	13.9265	17.0831	2.55e-13	2.01261	up
LOC_Os01g07730	2634	2071	2242	5879	6520	5211	27.5232	25.9745	25.0938	75.9377	79.8231	68.9845	4.12e-12	1.66048	up
LOC_Os01g07750	745	558	579	180	198	220	10.078	8.50338	8.23661	2.85947	2.8566	3.69898	0.000452402	-1.31877	down
LOC_Os01g07880	501	402	366	1014	1110	1035	9.51525	9.03328	7.3144	23.7621	24.355	24.5412	3.12e-08	1.6372	up
LOC_Os01g07890	400	322	506	94	153	143	8.42551	8.1436	11.431	2.42042	3.73054	3.80823	0.00198014	-1.32236	down
LOC_Os01g07970	5891	4616	4372	65	37	91	89.2588	83.8488	70.9842	1.19294	0.635758	1.73229	2.07e-99	-5.90895	down
LOC_Os01g08000	198	85	107	20	31	18	2.15954	1.08774	1.24148	0.237234	0.390775	0.218317	0.00016025	-2.15738	down
LOC_Os01g08020	1032	873	847	4917	3659	3953	5.93026	6.0279	5.20736	34.3054	24.1143	28.3787	1.02e-18	2.5096	up
LOC_Os01g08120	180	187	191	48	18	24	1.38406	1.71984	1.57538	0.445686	0.152475	0.226187	8.28e-06	-2.31866	down
LOC_Os01g08220	28	18	29	153	241	256	0.364471	0.276226	0.398165	2.4381	3.62627	4.2065	3.82e-10	3.46498	up
LOC_Os01g08270	3073	4496	4941	823	1225	906	19.2793	37.882	35.0184	6.12819	7.35897	6.16415	0.000142217	-1.79614	down
LOC_Os01g08440	386	280	341	858	773	1315	3.26321	2.83803	3.09156	8.90617	7.57747	14.0524	0.00184051	1.90607	up
LOC_Os01g08460	1283	852	1102	4222	4245	5713	7.14108	5.5035	6.57806	28.2703	23.2073	41.5472	1.55e-08	2.48409	up
LOC_Os01g08470	10	8	11	121	134	98	0.067485	0.057089	0.072708	1.00298	1.04459	0.830674	9.96e-12	3.92333	up
LOC_Os01g08510	7393	6493	7431	553	849	993	40.7331	42.9064	43.2969	3.75759	5.54175	6.93468	9.57e-32	-2.82063	down
LOC_Os01g08560	4900	3825	3840	29551	24663	19196	23.6367	22.1184	19.8501	175.035	137.884	116.975	2.54e-22	2.86217	up
LOC_Os01g08630	1962	1553	1580	854	332	203	8.55798	8.22134	7.26083	4.31177	1.59816	1.02039	3.04e-05	-1.56911	down
LOC_Os01g08810	163	113	197	10	25	23	1.39951	1.15977	1.81122	0.095573	0.242293	0.240378	5.62e-07	-2.68574	down
LOC_Os01g09190	354	192	257	16	3	19	5.75071	3.73298	4.46234	0.318548	0.037931	0.371865	4e-14	-4.00295	down
LOC_Os01g09220	1	1	1	94	69	93	0.005572	0.006345	0.004041	0.965098	0.661942	0.976367	1.93e-18	6.73874	up
LOC_Os01g09320	4055	2784	3461	7644	10301	9655	24.9572	20.351	22.1541	57.0809	72.7822	74.415	5.12e-12	1.75792	up
LOC_Os01g09510	2934	2159	2527	5488	5840	5515	51.4531	45.3703	47.4758	118.129	118.65	122.144	1.05e-09	1.47459	up
LOC_Os01g09540	20208	15296	18846	1392	2453	3081	227.11	206.094	227.054	19.2113	31.9559	43.7482	8.3e-23	-2.62531	down
LOC_Os01g09620	1412	1298	1393	337	478	273	10.4511	11.5006	11.1083	3.06328	4.11276	2.54731	4.79e-08	-1.61831	down
LOC_Os01g09670	404	128	331	639	568	470	4.08669	1.54135	3.5884	7.93554	6.65781	6.00025	0.00045964	1.32927	up
LOC_Os01g09700	16	9	0	130	113	107	0.128354	0.086134	0	1.27631	1.04874	1.08627	1.85e-12	4.13969	up
LOC_Os01g09850	587	345	409	924	851	738	3.39693	2.60713	2.60442	6.71899	5.84427	5.38643	9.88e-05	1.2445	up
LOC_Os01g09870	152	178	88	16	26	33	4.47718	6.31765	2.77281	0.569397	0.882438	1.227	0.00282949	-2.17277	down
LOC_Os01g10020	313	269	215	631	674	407	2.59109	2.6649	1.90354	6.4112	6.46416	4.25531	9.08e-05	1.40063	up
LOC_Os01g10210	54	34	33	158	247	270	0.680609	0.516824	0.436723	2.44388	3.62014	4.32266	1.51e-07	2.82627	up
LOC_Os01g10250	643	403	496	1897	1111	1731	5.74972	3.66965	4.13078	21.7318	10.9181	16.2567	4.6e-05	1.97537	up
LOC_Os01g10440	355	291	453	38	29	45	2.29689	2.25498	3.14251	0.30126	0.211031	0.362028	2.44e-10	-2.94584	down
LOC_Os01g10450	2756	1890	1922	4212	3328	2972	15.8722	12.9986	11.8679	29.0921	21.8796	21.3901	2.74e-05	1.00677	up
LOC_Os01g10580	4106	3287	3907	1231	1180	1365	41.3805	39.7138	42.1985	15.23	13.7736	17.3719	1.05e-07	-1.24701	down
LOC_Os01g10590	53	32	91	274	384	273	1.57851	1.12284	2.91545	10.125	13.4107	10.3937	2.17e-09	2.74291	up
LOC_Os01g10640	478	289	410	73	64	37	9.0908	6.58667	8.35159	1.69209	1.39594	0.869785	6.74e-08	-2.43459	down
LOC_Os01g10680	1066	738	829	2080	2472	1977	7.45585	6.28554	6.26409	18.2963	20.9168	18.1976	3.05e-11	1.63656	up
LOC_Os01g10800	1594	1540	1647	171	265	309	7.40857	8.58323	8.20188	0.974209	1.42714	1.81442	3e-16	-2.35502	down
LOC_Os01g10820	2826	2043	2585	3852	4115	3947	79.1647	68.5833	77.5824	132.46	133.558	139.663	3.13e-05	1.00963	up
LOC_Os01g10990	122	67	125	5	9	12	1.20306	0.784319	1.31449	0.048771	0.092066	0.148118	1.8e-08	-3.22301	down
LOC_Os01g11010	264	159	306	4	10	25	1.96344	1.41908	2.43724	0.027628	0.078117	0.226661	6.46e-13	-3.82229	down
LOC_Os01g11020	91	74	96	0	8	3	2.45861	2.38155	2.7664	0	0.227406	0.090604	2.44e-11	-4.28533	down
LOC_Os01g11150	74	72	22	487	193	266	0.355158	0.580896	0.100697	4.79887	1.88927	3.08866	0.00134852	2.79422	up
LOC_Os01g11230	4319	3215	3841	9591	9291	10829	62.9616	56.1793	60.005	171.644	156.94	199.414	2.58e-11	1.72388	up
LOC_Os01g11340	479	302	481	27	75	51	3.63699	2.75052	3.91182	0.243803	0.655608	0.482188	1.41e-09	-2.71397	down
LOC_Os01g11460	94	34	35	458	469	314	0.977133	0.416688	0.384857	5.89169	5.70126	4.15308	1.02e-13	3.28493	up
LOC_Os01g11520	723	566	736	83	38	21	8.94643	8.4024	9.76512	1.251	0.544407	0.314945	2.61e-17	-3.52598	down
LOC_Os01g11810	1040	517	1124	16	39	15	8.65373	5.2246	9.91581	0.138499	0.434288	0.12983	4.69e-17	-4.93982	down
LOC_Os01g11860	279	202	383	36	29	20	2.85005	2.47372	4.19829	0.440507	0.342504	0.251945	1.19e-09	-3.021	down
LOC_Os01g11880	1451	1006	1437	217	438	361	10.3359	8.59219	10.9736	1.89467	3.61275	3.24569	6.07e-08	-1.60552	down
LOC_Os01g12000	15	0	5	86	176	107	0.17621	0	0.053913	1.31105	2.54411	1.67774	3.05e-11	4.63891	up
LOC_Os01g12080	2756	1965	2242	4223	5399	5517	16.6487	14.0642	12.7108	30.721	36.6334	41.2737	9.44e-09	1.45696	up
LOC_Os01g12160	1713	2155	1786	16	43	38	9.70591	18.5582	9.27823	0.101091	0.16064	0.259247	7.05e-23	-5.56893	down
LOC_Os01g12190	902	566	431	13225	7719	7591	18.891	14.215	9.6749	340.187	187.418	200.912	4.82e-11	4.24179	up
LOC_Os01g12230	1318	1019	980	237	290	443	9.97569	8.30264	7.36691	1.81549	2.60078	3.62825	3.09e-06	-1.425	down
LOC_Os01g12260	351	235	460	15	39	43	4.04291	3.2402	5.67387	0.205551	0.509976	0.613357	9.1e-11	-3.07583	down
LOC_Os01g12270	11213	7184	11015	60	122	299	653.199	501.713	687.641	4.22375	8.17775	21.9353	4.74e-91	-5.54037	down
LOC_Os01g12280	3690	2676	5313	169	315	262	19.1551	16.5118	29.5439	0.988979	1.75646	1.64436	8.15e-12	-3.63286	down
LOC_Os01g12290	256	220	249	35	73	31	1.68589	1.74047	1.75885	0.276852	0.552681	0.256798	2.87e-05	-2.09401	down
LOC_Os01g12360	169	182	136	41	58	26	0.426805	0.55154	0.366558	0.124574	0.168567	0.080638	0.00168975	-1.69002	down
LOC_Os01g12440	244	283	282	642	710	671	2.03901	2.84303	2.53508	6.61287	6.89416	7.10222	2.02e-06	1.62615	up
LOC_Os01g12580	17	2	20	167	116	101	0.197399	0.015311	0.257637	2.51103	1.64314	1.55668	1.01e-10	3.69638	up
LOC_Os01g12680	17	10	29	307	365	421	0.084978	0.065076	0.157254	2.27445	2.55197	3.23876	4.41e-21	4.6489	up
LOC_Os01g12710	54296	42725	49985	13642	13808	13523	387.744	365.853	382.618	119.641	114.259	122.022	2.1e-06	-1.51514	down
LOC_Os01g12720	3907	2574	3734	6746	7286	5880	26.0535	20.5769	26.6853	55.2343	56.3066	49.5316	1.76e-07	1.29519	up
LOC_Os01g12730	3413	2069	2950	5857	3968	3954	39.0167	28.7557	36.4401	82.8071	53.0069	57.6703	0.000922175	1.05063	up
LOC_Os01g12740	2255	1652	1835	4192	4690	3885	17.2962	15.1859	15.0764	39.4727	41.6864	37.6392	3.71e-10	1.47717	up
LOC_Os01g12810	1731	1186	1154	5933	5292	6211	10.1351	8.32149	7.24991	42.4773	36.5224	45.8484	9.51e-21	2.43891	up
LOC_Os01g13080	1497	1024	1197	1984	2551	2332	31.1357	25.5395	26.6937	50.6717	61.5101	61.2828	6.81e-07	1.21906	up
LOC_Os01g13090	868	485	721	264	288	185	9.5171	6.38213	8.48358	3.55255	3.64667	2.54458	0.00155115	-1.16086	down
LOC_Os01g13120	1308	1140	1374	149	544	665	16.5213	17.267	18.5958	2.30798	7.95527	10.6054	0.00283112	-1.15092	down
LOC_Os01g13130	85	49	104	14	5	13	1.02898	0.709625	1.34833	0.206517	0.056553	0.184535	6.12e-06	-2.51608	down
LOC_Os01g13210	33351	19414	33176	2172	2335	2430	404.162	282.088	431.373	32.3726	32.7486	37.1114	5.41e-27	-3.27958	down
LOC_Os01g13370	1069	611	1056	357	340	362	9.21471	6.64718	9.75379	3.78007	3.39154	3.93392	0.00167878	-1.01688	down
LOC_Os01g13390	725	464	622	4741	3956	6315	10.3032	7.905	9.46052	82.7245	65.1494	113.383	1.46e-08	3.41251	up
LOC_Os01g13430	965	882	968	1426	1858	1313	4.04557	4.43276	4.34833	7.33875	9.0243	6.95022	8.3e-05	1.01361	up
LOC_Os01g13480	918	560	785	2321	2712	2891	9.21449	6.73069	8.44134	28.6037	31.548	36.6567	3.41e-16	2.15667	up
LOC_Os01g13520	1651	1379	1842	512	746	608	9.0004	9.00059	10.7889	3.43891	4.72652	4.1894	0.000101121	-1.06374	down
LOC_Os01g13550	658	581	550	1330	1154	1157	5.38181	5.65798	4.75071	13.4741	10.8221	11.8111	1.44e-06	1.34335	up
LOC_Os01g13570	12744	9668	11563	2502	2751	3392	117.18	103.341	116.134	27.4508	35.1574	47.7344	5.99e-11	-1.63301	down
LOC_Os01g13690	6639	4662	6481	25679	42313	39901	53.0488	44.6766	55.5755	252.53	392.812	404.195	9.42e-11	2.93869	up
LOC_Os01g13740	1956	1564	1568	5202	5516	4993	11.8034	11.6408	11.9375	39.0198	39.0917	38.5401	2.39e-16	1.94818	up
LOC_Os01g13780	282	195	320	13	21	17	3.45488	2.86876	4.21265	0.182335	0.29257	0.249101	3.61e-12	-3.63278	down
LOC_Os01g13930	210	114	149	809	680	564	2.0143	1.30465	1.53252	9.54556	7.57221	6.8408	1.19e-11	2.45923	up
LOC_Os01g14050	4957	3361	5309	1500	2433	1429	28.4165	21.6828	33.3937	10.591	14.7532	10.309	1.91e-05	-1.02621	down
LOC_Os01g14410	5938	3538	3500	40280	26411	36890	95.3192	68.0951	60.2013	793.883	491.316	748.092	7.58e-13	3.34998	up
LOC_Os01g14514	511	392	535	99	98	192	11.3491	8.77443	12.6931	2.28341	2.51896	5.41348	0.000152118	-1.52197	down
LOC_Os01g14630	153	69	86	555	484	316	1.6903	0.904985	1.01551	7.5506	6.21927	4.42009	1.85e-09	2.48	up
LOC_Os01g14810	9686	8090	9080	2425	3105	2774	60.8249	60.8664	61.0592	18.6483	22.5381	21.9736	2.99e-08	-1.37193	down
LOC_Os01g14960	35	0	18	50	51	46	0.442337	0	0.243364	0.782982	0.764198	0.739351	0.00115599	1.91105	up
LOC_Os01g15010	3492	2082	3246	8397	5977	5966	43.5564	31.1235	43.3785	128.578	86.3891	93.9879	1.89e-07	1.54981	up
LOC_Os01g15250	65	67	76	13	11	7	0.725128	0.902238	0.9134	0.175077	0.13255	0.093215	1.96e-05	-2.45039	down
LOC_Os01g15270	9715	8775	8206	15645	24412	24627	166.387	180.163	150.608	328.939	484.482	532.78	3.52e-05	1.5977	up
LOC_Os01g15770	413	325	525	685	1016	911	5.57292	5.25967	7.58271	11.355	15.8838	15.5233	1.16e-05	1.37976	up
LOC_Os01g15790	3516	3098	3509	812	1202	1069	31.2462	33.1611	33.5983	8.67264	12.3594	12.0529	4.94e-09	-1.39593	down
LOC_Os01g16130	1393	1235	1677	323	457	318	10.5682	11.233	13.6315	3.00108	4.01565	3.04129	1.05e-08	-1.66	down
LOC_Os01g16170	332	231	219	2883	2381	2593	2.33018	2.26331	1.74212	25.699	20.4411	23.9535	6.6e-45	3.66384	up
LOC_Os01g16330	1530	1135	1522	2644	2314	1884	14.2021	12.6304	15.1464	30.1422	24.8985	22.0955	2.37e-05	1.03308	up
LOC_Os01g16450	788	647	419	5617	3567	3006	7.21462	7.09977	4.10825	63.157	37.8596	34.7743	8.02e-08	3.02511	up
LOC_Os01g16550	666	498	613	963	1091	1046	39.2436	35.1297	38.6615	69.6015	74.4515	77.7884	0.000121513	1.13407	up
LOC_Os01g16750	22	29	31	262	279	334	0.264906	0.430414	0.405059	4.00048	4.01418	5.24365	1.86e-14	3.72578	up
LOC_Os01g16810	18	27	17	47	86	66	0.16203	0.290289	0.159951	0.529145	0.917392	0.764224	0.000282624	1.95425	up
LOC_Os01g16890	3476	2809	2739	4706	5293	4687	63.8353	62.0603	54.2505	98.4778	103.82	101.184	2.5e-05	1.02252	up
LOC_Os01g16950	567	423	572	101	175	152	5.70947	5.10683	6.17774	1.24854	2.03948	1.92488	0.000134465	-1.53737	down
LOC_Os01g16980	514	325	251	4124	5967	4610	11.1021	8.40243	5.8001	109.362	149.351	125.789	2.63e-47	4.08057	up
LOC_Os01g17050	1097	933	896	154	210	255	16.4812	16.7984	14.4318	2.83187	3.65412	4.8358	8.22e-09	-1.90797	down
LOC_Os01g17160	70	67	56	131	174	94	0.326842	0.374827	0.278956	0.756986	0.949269	0.558974	0.00856298	1.33556	up
LOC_Os01g17170	16677	12559	15180	36172	59219	56289	127.3	114.949	124.132	338.823	523.31	542.544	2.59e-07	2.10419	up
LOC_Os01g17214	7793	6857	6373	2583	2676	2659	66.5432	70.2683	58.3579	27.0584	26.4197	28.6193	9.03e-06	-1.08983	down
LOC_Os01g17390	1543	983	1391	3718	6453	5454	10.1865	7.86987	9.90151	30.8618	51.4901	47.2132	9.64e-09	2.33373	up
LOC_Os01g17396	70	49	66	1575	1411	1573	0.495596	0.452112	0.586261	16.5775	14.1999	16.9184	5.35e-54	4.96408	up
LOC_Os01g17470	611	192	467	19	64	6	8.70433	3.25855	7.11747	0.321425	1.06535	0.093298	1.04e-05	-3.53281	down
LOC_Os01g18100	267	246	226	770	627	587	2.14684	2.31893	1.89799	7.42473	5.70764	6.06188	6.16e-07	1.73673	up
LOC_Os01g18160	62	63	82	25	13	19	2.59186	3.162	3.66789	1.26826	0.604911	0.956172	0.00624312	-1.53291	down
LOC_Os01g18220	58	34	26	446	242	171	0.507598	0.359198	0.241121	4.83067	2.47312	1.90039	0.000413571	3.18927	up
LOC_Os01g18230	91	49	50	221	152	209	0.859747	0.552588	0.504332	2.572	1.66132	2.50223	7.28e-05	1.97437	up
LOC_Os01g18240	185	47	191	299	460	412	1.37791	0.42763	1.41415	2.49	3.63085	3.63864	1.48e-05	1.85378	up
LOC_Os01g18280	676	523	492	1478	920	1454	2.53187	1.84761	1.74093	6.8861	3.4234	5.7863	0.000595142	1.52953	up
LOC_Os01g18400	141	98	106	246	238	211	2.04375	1.68196	1.63265	4.37637	4.00047	3.87079	0.0044322	1.33954	up
LOC_Os01g18584	1194	835	1082	424	267	258	10.2062	8.64081	9.90382	4.44331	2.6399	2.77814	1.33e-05	-1.38114	down
LOC_Os01g18630	51372	35944	48321	12911	15166	12216	180.728	184.885	202.061	95.6752	94.5123	66.7264	7.06e-06	-1.42271	down
LOC_Os01g18744	157	98	134	15	38	32	1.44668	1.08427	1.32187	0.170109	0.400069	0.364139	0.000518631	-1.85472	down
LOC_Os01g18800	8766	5601	8494	13895	15328	16848	63.0521	48.376	65.4448	124.885	127.455	153.077	2.01e-06	1.35916	up
LOC_Os01g19020	5317	1729	5691	135	590	386	57.5405	22.4289	66.0014	1.78972	7.38819	5.27586	0.000130767	-3.15682	down
LOC_Os01g19160	293	196	151	50	76	66	2.9942	2.36129	1.61366	0.574027	0.838668	0.823817	0.00475604	-1.40797	down
LOC_Os01g19170	414	262	202	898	784	611	3.63495	2.8287	1.93523	9.96554	8.24687	6.94861	2.84e-07	1.71044	up
LOC_Os01g19330	243	213	142	20	22	11	3.40373	3.57212	2.11734	0.327771	0.343033	0.194156	2.84e-09	-3.20909	down
LOC_Os01g19380	129	160	161	15	73	0	0.797475	1.12822	1.03256	0.094603	0.466822	0	0.00072808	-2.15123	down
LOC_Os01g19670	201	187	193	48	54	56	6.60165	7.34872	6.77553	1.91519	2.02646	2.29598	0.00218133	-1.55835	down
LOC_Os01g19820	152	218	214	16	6	5	2.18175	3.69558	3.29807	0.274518	0.086647	0.078159	7.65e-12	-4.15249	down
LOC_Os01g19840	1624	1139	1258	2519	2953	3035	45.3285	38.0845	37.6078	86.313	95.4815	106.988	3.43e-09	1.41774	up
LOC_Os01g19880	86	82	74	15	2	3	1.72777	1.96539	1.58266	0.348321	0.044462	0.051199	3.1e-08	-3.29014	down
LOC_Os01g19970	530	348	525	963	1081	861	6.27568	4.93484	6.66491	14.0094	14.8422	12.8821	5.25e-06	1.38253	up
LOC_Os01g20110	11066	9770	11401	693	1284	1476	94.0259	99.5247	103.816	7.22802	12.6338	15.833	7.55e-31	-2.88903	down
LOC_Os01g20206	438	223	226	1162	612	624	5.32936	2.85292	2.41305	15.6829	8.03034	8.89675	0.00371657	1.78284	up
LOC_Os01g20830	8428	4585	4944	1629	1574	1633	83.9444	54.2807	50.014	19.9364	17.269	19.2273	1.05e-05	-1.54261	down
LOC_Os01g20894	640	519	613	82	118	127	21.5387	20.909	22.0995	3.3752	4.5771	5.39466	1.05e-07	-2.10464	down
LOC_Os01g20910	409	208	280	25	51	36	6.65325	4.03967	4.86867	0.498442	0.947764	0.732376	3.5e-08	-2.66046	down
LOC_Os01g21034	545	73	360	0	5	5	5.66623	0.900155	4.02328	0	0.047464	0.054028	0.000104937	-6.19084	down
LOC_Os01g21120	725	649	582	115	89	75	11.0317	11.8378	9.49401	2.13201	1.55434	1.43059	2.55e-10	-2.50085	down
LOC_Os01g21250	860	447	556	38122	33919	35049	15.5729	12.3061	10.8246	843.935	708.753	798.362	2.25e-69	6.19795	up
LOC_Os01g21410	376	289	386	594	628	594	5.35053	4.95903	5.88922	10.4037	10.3607	10.6933	0.00171322	1.11903	up
LOC_Os01g21420	765	619	646	5790	5422	4916	7.04975	6.19995	5.51757	60.2515	52.3783	51.7951	8.04e-42	3.31089	up
LOC_Os01g22010	6443	3370	4831	30377	31676	23665	52.1141	32.6812	41.8694	301.703	296.982	241.864	1.73e-21	2.89014	up
LOC_Os01g22230	253	172	306	73	104	33	2.75583	2.21892	3.5748	0.961964	1.30419	0.434671	0.00257733	-1.49963	down
LOC_Os01g22450	78	59	102	279	237	232	0.607981	0.554075	0.905881	2.83632	2.16922	2.56652	2.21e-05	1.98097	up
LOC_Os01g22490	9868	7383	8707	14372	16684	15029	169.566	152.085	160.327	303.191	332.219	326.213	5.22e-05	1.15605	up
LOC_Os01g22510	1839	1247	1370	2795	2268	2847	24.956	20.2777	19.9272	46.5657	35.6679	48.8022	8.88e-06	1.17233	up
LOC_Os01g22570	37	16	31	79	134	89	0.242662	0.126635	0.221175	0.650114	1.03385	0.751314	5.52e-05	2.19454	up
LOC_Os01g22600	868	589	773	2251	2043	1753	7.27916	5.92162	6.9373	23.1799	19.8441	18.554	1.87e-12	1.77034	up
LOC_Os01g22990	5121	4412	4966	1608	2076	1870	52.2228	56.0217	55.4515	22.1413	27.096	26.7676	8.41e-06	-1.06409	down
LOC_Os01g23870	82	91	82	179	321	143	0.738082	0.987721	0.790756	1.9834	3.3684	1.63268	0.00218478	1.60754	up
LOC_Os01g23970	616	508	724	38	47	47	3.56035	3.36029	4.28359	0.12957	0.278096	0.332444	2.27e-16	-3.47615	down
LOC_Os01g24090	2450	2169	2484	452	547	578	26.2065	26.1967	28.8095	5.80086	6.29734	7.29287	3.13e-13	-1.84506	down
LOC_Os01g24420	693	442	720	51	141	129	4.47905	3.42172	4.99143	0.403	1.6548	1.64917	2.46e-08	-2.1857	down
LOC_Os01g24440	627	490	519	1230	1117	1342	7.93269	7.42116	7.03086	19.1059	16.3792	21.4426	9.11e-08	1.50817	up
LOC_Os01g24690	1327	2193	2325	3826	4988	4069	24.3048	48.2698	45.799	86.1274	106.002	94.345	5.82e-10	1.42419	up
LOC_Os01g24764	2931	2096	2565	321	630	322	33.1381	28.4072	31.0761	4.455	8.25566	4.58612	1.1e-18	-2.26891	down
LOC_Os01g24780	460	240	377	80	73	99	3.53701	2.23988	3.2063	0.72387	0.623244	1.01049	8.04e-05	-1.72866	down
LOC_Os01g24940	242	211	234	41	86	65	1.58489	1.66383	1.65195	0.327458	0.652545	0.53472	0.00209322	-1.52627	down
LOC_Os01g25386	9231	8082	8338	20173	22759	16399	26.8878	28.2209	26.0247	72.1378	76.8186	60.337	1.13e-07	1.51743	up
LOC_Os01g25540	590	408	490	1262	1361	982	10.864	8.99462	9.66299	28.517	29.0342	22.8309	1.65e-08	1.59932	up
LOC_Os01g25560	43	47	36	134	149	105	0.834675	1.09735	0.754841	3.23354	3.40549	2.61495	0.000193006	1.91139	up
LOC_Os01g25610	2618	2213	2168	4310	4834	4184	32.4148	32.8404	28.7608	65.5162	69.3532	65.432	1.46e-07	1.24568	up
LOC_Os01g25710	4030	2859	3119	480	1383	492	6.03746	5.43608	5.3796	0.92884	2.44431	0.960884	1.41e-10	-1.79662	down
LOC_Os01g25720	142	11	158	697	371	997	0.299211	0.034798	0.356455	2.45274	0.747191	3.62232	0.00250525	3.17932	up
LOC_Os01g25740	557	441	497	207	82	47	1.41906	1.59312	1.55203	0.890512	0.311135	0.196526	9.18e-06	-1.84758	down
LOC_Os01g25760	345	323	421	70	62	72	1.24435	1.37327	1.60235	0.320812	0.257079	0.329783	3.35e-06	-2.08865	down
LOC_Os01g25820	30299	21856	33080	7416	9225	7154	136.426	117.994	159.608	40.9857	48.1103	40.6669	2.71e-07	-1.51361	down
LOC_Os01g25990	2997	2627	2371	8945	7157	6390	14.6887	17.2122	13.6675	52.0119	39.1463	39.5095	1.62e-13	1.80471	up
LOC_Os01g26039	7173	5466	5485	13478	10958	12082	42.1521	38.7527	34.4996	95.5995	73.1452	89.2945	7.31e-07	1.34164	up
LOC_Os01g26240	1175	802	1081	247	208	98	5.28841	3.74303	4.57111	1.16834	1.06795	0.493294	1.43e-10	-2.1571	down
LOC_Os01g26280	585	400	762	94	81	85	3.38093	2.4474	4.50436	0.580837	0.476908	0.840639	2.5e-09	-2.40437	down
LOC_Os01g26970	929	883	880	110	295	194	8.60665	9.79176	8.71915	1.24609	3.04244	2.18729	6.66e-08	-1.86801	down
LOC_Os01g27230	5507	4323	7614	274	408	368	36.5055	34.2862	55.2439	2.26446	3.45326	3.09355	9.6e-18	-3.72092	down
LOC_Os01g27360	726	402	694	2343	1473	1839	10.8463	7.09996	11.0157	42.8557	25.1755	34.3195	6.94e-07	1.99093	up
LOC_Os01g27590	345	313	325	853	851	657	2.65774	2.92205	2.67439	7.86725	7.69221	6.48321	1.23e-06	1.57239	up
LOC_Os01g27650	108	85	131	17	30	11	0.751479	0.707941	0.975336	0.140487	0.238078	0.094365	8.79e-05	-2.18785	down
LOC_Os01g27730	2172	1930	1951	4004	5352	3770	12.8431	13.6833	12.3635	29.0762	36.681	28.166	1.05e-09	1.42268	up
LOC_Os01g27770	121	74	70	4	22	25	0.969708	0.744024	0.603373	0.034154	0.178051	0.229484	0.000222938	-2.02162	down
LOC_Os01g28500	695	335	607	136	115	90	13.9483	8.05331	13.0446	3.34475	2.65921	2.2685	1.86e-06	-1.9155	down
LOC_Os01g28540	4633	3980	4552	794	1021	1237	33.8785	33.8601	35.3254	6.67973	7.7943	10.8079	2.82e-14	-1.7741	down
LOC_Os01g28790	15940	11893	13856	603	713	730	262.761	235.024	244.757	12.1852	13.6163	15.194	5.28e-51	-4.01493	down
LOC_Os01g28840	30	41	75	118	147	66	0.174992	0.315645	0.48226	0.932539	1.10786	0.541857	0.00471497	1.46558	up
LOC_Os01g29330	3435	2618	2403	1196	506	614	53.3529	48.7534	40.0016	22.7998	9.10391	12.0462	5.78e-07	-1.54139	down
LOC_Os01g31110	5734	5089	5764	1430	2014	2014	35.3528	37.5432	37.9447	10.5082	14.0604	15.4134	6.69e-08	-1.27937	down
LOC_Os01g31360	6927	5039	6699	16498	17837	14373	40.4318	35.1683	45.443	117.989	120.717	105.936	7.89e-10	1.70978	up
LOC_Os01g31870	1821	1247	1790	209	411	330	7.97736	6.76076	8.19317	1.27016	2.56428	1.65539	8.06e-13	-2.02221	down
LOC_Os01g31890	293	205	349	21	31	21	3.61232	3.02909	4.61088	0.304866	0.431439	0.313159	1.9e-10	-3.21145	down
LOC_Os01g31940	1300	1097	1109	3161	2243	1992	14.5979	14.7723	13.3431	43.5897	29.1877	28.2548	1.33e-05	1.39247	up
LOC_Os01g31980	724	413	638	1741	1385	929	4.44931	3.04077	4.24131	13.0037	9.96675	6.82708	6.6e-05	1.52408	up
LOC_Os01g32090	474	603	629	13	289	180	1.01694	1.56459	1.46326	0.034436	0.72688	0.48495	0.00594124	-1.5391	down
LOC_Os01g32130	821	644	692	1191	1324	996	10.6255	10.0844	9.59042	18.9665	19.9087	16.2684	0.000267459	1.0189	up
LOC_Os01g32350	5845	4519	5656	1765	1857	2097	66.7964	61.5784	69.7309	24.7678	24.3332	30.205	1.05e-06	-1.14933	down
LOC_Os01g32730	4323	2244	4172	660	999	1196	38.9832	23.6179	44.1726	8.28347	11.3437	13.9041	7.32e-06	-1.5443	down
LOC_Os01g32770	139	211	41	410	296	265	1.41031	2.56278	0.438664	5.11928	3.48854	3.39739	0.000878892	1.56448	up
LOC_Os01g32790	1315	1127	1284	2005	2185	1955	12.6182	12.969	13.2112	23.641	24.3204	23.7119	2.48e-05	1.04133	up
LOC_Os01g33030	1880	1448	1597	2818	2940	2618	20.4112	18.8103	18.5737	37.5606	37.0058	35.9474	5.31e-06	1.09042	up
LOC_Os01g33784	1168	902	1144	1769	1712	1692	6.07317	5.72992	5.87032	10.9874	10.2667	10.4824	7.77e-05	1.01696	up
LOC_Os01g34050	58	86	86	298	166	165	0.738348	1.31443	1.18036	4.69899	2.46877	2.67629	0.00145241	1.74108	up
LOC_Os01g34350	1339	1320	1524	305	368	394	5.10057	6.06632	6.23511	1.42063	1.66139	1.89039	1.27e-08	-1.64945	down
LOC_Os01g34630	1185	803	923	60	205	193	4.69266	4.46165	3.64517	0.468157	1.35929	1.01624	8.59e-12	-2.32817	down
LOC_Os01g34790	4054	2955	3817	352	473	577	50.9333	44.4996	51.3862	5.41501	6.87367	9.15522	6.01e-27	-2.60298	down
LOC_Os01g34850	21	16	20	77	91	109	0.192814	0.178933	0.193604	0.883945	0.992437	1.29875	2.2e-06	2.62207	up
LOC_Os01g35170	1590	1341	1743	197	175	337	13.8246	14.1846	16.5149	2.10324	1.74174	3.65539	2.13e-16	-2.36437	down
LOC_Os01g35184	2203	1434	1809	3469	2864	2506	18.5587	14.4638	16.3305	35.9155	27.8698	26.7182	1.91e-05	1.03185	up
LOC_Os01g36064	257	204	284	7	21	18	1.46311	1.39621	1.73335	0.044585	0.133458	0.126773	3.77e-12	-3.68855	down
LOC_Os01g36294	321	283	423	13	4	3	2.69182	2.93839	3.79811	0.118608	0.034749	0.020257	1.22e-21	-5.37101	down
LOC_Os01g36350	565	419	633	170	181	163	4.32383	3.89334	5.11149	1.60685	1.53609	1.61007	0.000861824	-1.32188	down
LOC_Os01g36580	77	63	41	1372	1548	974	0.674297	0.535959	0.221031	16.4072	17.6166	12.1359	4.6e-46	4.72658	up
LOC_Os01g36720	63	18	48	504	659	710	0.613823	0.20433	0.48221	6.01283	7.36681	8.716	7.92e-22	4.24939	up
LOC_Os01g36790	108	96	79	344	341	256	0.665682	0.458297	0.471812	2.48451	2.08134	1.37433	3.16e-06	2.03765	up
LOC_Os01g37040	1466	1075	1193	2342	2100	2093	16.4626	14.4758	14.3621	32.2933	27.3307	29.694	4e-06	1.13841	up
LOC_Os01g37350	72	70	125	9	16	7	0.261766	0.305375	0.486537	0.035928	0.067101	0.027946	2.77e-06	-2.76664	down
LOC_Os01g37490	84	98	122	10	17	34	1.09806	1.53506	1.70368	0.152676	0.244633	0.560354	0.000285621	-1.96736	down
LOC_Os01g37510	545	487	698	34	82	95	7.14035	7.65355	9.83985	0.536409	1.25575	1.56094	4.88e-11	-2.6964	down
LOC_Os01g37590	10921	6784	8917	12716	15608	14182	82.9787	61.7793	72.3982	118.555	136.972	135.752	0.000454489	1.01502	up
LOC_Os01g37690	3288	2430	2506	10942	9017	7441	24.4133	21.6596	19.9604	100.273	77.7757	69.8224	2.59e-16	2.05754	up
LOC_Os01g37810	198	174	245	28	14	17	4.57903	4.82598	6.08644	0.7762	0.352695	0.477889	6.89e-09	-3.05821	down
LOC_Os01g37910	45122	30306	47137	10365	8518	8528	354.482	285.471	398.026	99.9842	77.5459	84.6647	2.28e-09	-1.82109	down
LOC_Os01g37920	424	401	451	1463	1543	1434	18.2413	20.6658	20.7937	77.3303	77.0256	77.9945	8.02e-15	2.11464	up
LOC_Os01g38229	21570	13896	24109	2739	5180	4343	146.563	113.335	175.561	22.8287	40.7951	37.2624	1.58e-11	-1.94097	down
LOC_Os01g38359	752	465	765	234	152	141	7.16885	5.12248	7.59282	2.64533	1.61982	1.62788	2.64e-05	-1.57144	down
LOC_Os01g38510	1541	1139	1178	2864	1962	1658	97.4811	86.3635	79.8675	222.474	143.862	132.52	0.00289785	1.07029	up
LOC_Os01g38530	3691	3169	3831	819	787	496	19.513	19.9906	21.7202	4.92698	4.66835	2.94023	2.96e-17	-2.04054	down
LOC_Os01g38580	21	154	96	1899	2222	955	0.103431	1.11739	0.527969	12.7639	13.6154	6.26492	2.51e-12	4.42097	up
LOC_Os01g38650	6	0	4	75	62	119	0.062603	0	0.041202	1.13958	0.885402	1.8629	3.65e-07	5.14361	up
LOC_Os01g38980	15861	9070	8147	2959	1651	3130	100.157	67.8265	54.2906	23.0323	12.0688	25.24	0.000136569	-1.72954	down
LOC_Os01g38990	1042	678	973	2275	1587	1452	6.66268	5.26755	6.62089	17.8873	11.8424	11.7581	5.27e-05	1.31603	up
LOC_Os01g39770	2011	1598	2447	66	101	74	17.9872	17.6414	23.8169	0.745037	0.87568	0.679753	4.54e-46	-4.33035	down
LOC_Os01g39790	2314	1687	2151	818	867	651	26.2294	23.4907	26.6264	11.4292	11.4554	9.46731	3.2e-05	-1.07476	down
LOC_Os01g39830	291	249	206	69	68	45	1.36954	1.40455	1.03841	0.399156	0.369225	0.266585	0.000417217	-1.73353	down
LOC_Os01g39860	73	72	51	140	205	105	0.651721	0.794923	0.488174	1.55326	2.14903	1.19344	0.00283232	1.48001	up
LOC_Os01g39890	1826	1192	1490	2948	3471	2345	8.66685	6.2096	6.3025	16.9839	19.8813	14.4107	6.32e-08	1.28297	up
LOC_Os01g39960	5285	4840	5769	848	1596	1612	41.1947	45.2313	48.1916	8.10989	14.4082	15.87	2.21e-12	-1.64459	down
LOC_Os01g39970	473	597	543	164	174	163	2.47322	3.8312	3.06138	1.02347	1.03373	1.07679	0.000569797	-1.39007	down
LOC_Os01g40070	12695	11728	10512	517	4347	4738	85.2598	94.4246	75.6523	4.26239	33.8298	40.1958	0.000283245	-1.53388	down
LOC_Os01g40094	4414	5254	4946	20263	17238	15072	33.3732	47.6263	40.0738	188.099	151.03	143.957	8.36e-15	2.14333	up
LOC_Os01g40120	255	240	132	391	492	393	1.86691	2.21256	1.17746	3.37756	4.09352	4.08853	0.000749529	1.32307	up
LOC_Os01g40190	386	202	368	67	73	61	2.20691	1.38313	2.25186	0.464492	0.480753	0.439638	3.39e-05	-1.90232	down
LOC_Os01g40280	100	89	78	1148	981	747	1.01487	1.09737	0.844645	14.9516	11.7986	9.91883	3.23e-27	3.7344	up
LOC_Os01g40310	7190	4806	6459	8569	10058	13128	124.943	100.121	120.287	182.808	202.534	288.171	0.00593849	1.13611	up
LOC_Os01g40570	709	492	507	1287	1287	1091	8.1473	6.76997	6.23808	18.1563	17.1382	15.8393	3.63e-07	1.42841	up
LOC_Os01g40630	11779	11996	10743	25065	24856	23150	116.681	141.455	112.441	303.776	282.85	290.168	2.99e-06	1.38894	up
LOC_Os01g40640	4392	2542	2919	914	1094	1343	35.0061	24.186	24.8081	8.9278	10.0914	13.4957	2.18e-05	-1.19942	down
LOC_Os01g40680	218	181	193	55	74	51	2.06211	2.05696	1.95485	0.640966	0.805298	0.608715	0.006033	-1.40794	down
LOC_Os01g40720	403	421	586	113	149	113	1.94273	2.43068	3.02822	0.664926	0.828116	0.68489	0.000131204	-1.603	down
LOC_Os01g40860	2756	1793	2743	7508	10429	10524	22.3998	17.465	23.8886	74.9225	98.228	108.056	1.38e-11	2.30958	up
LOC_Os01g41030	462	419	394	709	903	717	4.87747	5.30556	4.45484	9.4896	11.0515	9.6923	0.000234508	1.17782	up
LOC_Os01g41120	23	62	8	93	167	69	0.168352	0.537596	0.055256	0.831783	1.40943	0.630329	0.00432703	2.00295	up
LOC_Os01g41240	1265	805	1038	2845	2350	2684	14.9741	11.234	12.8332	39.9476	30.2702	38.9149	3.83e-12	1.6878	up
LOC_Os01g41420	4270	3303	2219	535	337	373	34.6331	32.1166	19.2817	5.32352	3.16614	3.81289	1.28e-07	-2.65281	down
LOC_Os01g41430	218	150	83	5	11	9	1.7014	1.40666	0.689949	0.03852	0.09123	0.0796	2.6e-06	-3.85058	down
LOC_Os01g41720	32	44	37	232	109	119	0.24454	0.36568	0.276021	2.14915	1.0186	1.13833	0.00159201	2.31554	up
LOC_Os01g41750	855	385	702	181	195	189	3.64023	1.96129	3.20029	0.942785	0.959622	1.0117	0.000126476	-1.41991	down
LOC_Os01g41780	471	298	376	25	48	29	2.23859	1.69563	1.91229	0.140981	0.260516	0.169282	1.83e-11	-3.16725	down
LOC_Os01g41810	1906	1422	1370	446	519	543	18.1371	16.2601	14.0363	5.17476	5.72353	6.52572	1.96e-06	-1.3073	down
LOC_Os01g41820	378	220	358	67	13	18	3.15715	2.26139	3.24424	0.680483	0.12413	0.182513	1.04e-09	-2.94248	down
LOC_Os01g41900	1279	986	1176	371	347	521	11.2314	10.4237	11.1565	4.19066	3.60835	6.01869	0.000156493	-1.12531	down
LOC_Os01g41950	130	129	331	0	0	47	0.623646	0.740507	1.70249	0	0	0.28303	0.00346183	-3.18829	down
LOC_Os01g42280	2747	2406	2765	395	595	785	16.5341	17.3612	17.8359	2.91591	4.14617	5.96688	1.42e-13	-1.81788	down
LOC_Os01g42410	487	477	555	177	214	120	2.05999	2.13092	2.10725	1.24171	0.819235	0.689342	0.00207567	-1.27728	down
LOC_Os01g42480	983	702	804	2084	1697	1247	11.4558	9.80395	10.0399	29.8243	22.9449	18.367	3.19e-06	1.3346	up
LOC_Os01g42520	4013	1060	3520	142	302	147	32.8459	10.3987	30.8679	1.42052	2.86242	1.51538	0.000115662	-3.50462	down
LOC_Os01g42690	380	264	126	2871	3138	1303	4.97582	4.23191	1.75235	46.7499	48.1112	21.8647	4.02e-08	3.5406	up
LOC_Os01g42730	1429	1046	1427	1854	2257	2103	9.85612	8.54196	10.1972	15.8659	18.2186	18.8271	5.95e-05	1.0043	up
LOC_Os01g42850	3001	3266	3661	1343	1456	1129	11.8363	16.1653	14.5978	7.75693	7.80078	6.729	2.36e-05	-1.03661	down
LOC_Os01g42960	31	28	44	98	63	74	0.217049	0.23219	0.269151	0.673341	0.471115	0.547958	0.00598668	1.52055	up
LOC_Os01g43070	10021	8012	9610	2089	2734	3193	78.9981	75.719	81.1813	20.2169	24.9765	31.7855	3.21e-09	-1.44829	down
LOC_Os01g43120	15230	13656	15121	3465	5256	5962	97.3964	104.696	103.623	27.1999	38.9416	48.1537	2.51e-06	-1.25361	down
LOC_Os01g43220	388	288	589	41	63	66	2.35874	2.09695	3.85118	0.306619	0.43761	0.518304	1.35e-06	-2.54991	down
LOC_Os01g43230	8002	5545	10195	918	1765	1501	99.024	82.4269	135.157	13.8207	25.7359	23.845	2.69e-09	-2.16673	down
LOC_Os01g43330	4233	2799	3403	14450	12274	9582	17.9924	14.8936	15.276	73.0633	60.2073	51.2082	5.12e-16	2.12634	up
LOC_Os01g43370	273	192	231	1795	2994	1966	1.47889	1.1903	1.4002	12.4976	19.6442	14.0003	1.05e-18	3.5975	up
LOC_Os01g43372	1255	996	1015	7964	10639	8701	9.94397	9.45331	8.61741	77.4673	97.6826	87.0855	7.41e-40	3.38239	up
LOC_Os01g43380	4887	3808	4981	1142	1885	1596	26.6208	24.9439	21.8925	5.775	8.86338	10.9094	1.45e-07	-1.23855	down
LOC_Os01g43390	3329	2435	2918	415	655	718	32.0705	28.1984	27.8584	4.92133	7.10465	8.52045	1.71e-15	-1.9391	down
LOC_Os01g43420	3306	2281	2769	5139	5114	4807	28.6594	23.7039	25.72	54.6868	51.3758	52.6356	1.17e-06	1.18349	up
LOC_Os01g43460	642	539	399	1772	1328	958	4.04344	4.11976	2.70486	13.8895	9.86716	7.70705	3.48e-05	1.66456	up
LOC_Os01g43480	1696	1004	1272	3928	3213	3070	8.62876	6.35516	6.37108	25.1746	19.5986	17.6475	7.84e-13	1.70407	up
LOC_Os01g43540	6303	4197	5506	9089	8804	7909	63.8521	50.9669	59.7812	113.05	103.359	101.221	0.000102049	1.02329	up
LOC_Os01g43580	239	113	175	394	324	236	1.42444	0.759449	1.07964	2.83166	2.32678	1.68249	0.00654642	1.20117	up
LOC_Os01g43590	64	32	83	97	145	149	0.619718	0.373607	0.860895	1.15704	1.63512	1.83157	0.00545232	1.49074	up
LOC_Os01g43650	180	142	220	596	509	356	1.74802	1.79887	2.54235	7.88776	6.36175	4.86617	6.3e-06	1.74863	up
LOC_Os01g43740	153	94	101	503	404	384	1.14177	0.837306	0.801045	4.70445	3.53628	3.70182	6.44e-08	2.22917	up
LOC_Os01g43750	460	238	249	42	29	29	4.03806	2.52569	2.36916	0.640376	0.343467	0.404201	1.46e-08	-2.89467	down
LOC_Os01g43760	2128	2293	1915	500	498	415	17.7506	23.0851	16.9332	5.07126	4.74559	4.25968	2.18e-09	-1.86702	down
LOC_Os01g43870	2646	2195	2165	3963	4185	4455	18.2266	17.4821	16.2234	33.925	31.922	36.0245	9.44e-07	1.17357	up
LOC_Os01g43890	153	165	144	30	39	22	1.13341	1.47228	1.14611	0.271662	0.332024	0.203911	0.00012818	-2.06034	down
LOC_Os01g44050	531	329	411	1047	840	996	3.76951	2.58429	2.84298	9.06622	6.41671	8.2937	7.26e-07	1.52985	up
LOC_Os01g44110	415	227	460	55	127	81	2.43019	1.59245	2.86216	0.37519	0.851847	0.580647	9.77e-05	-1.73089	down
LOC_Os01g44120	211	201	190	22	5	3	3.70019	4.24471	3.58207	0.469149	0.082069	0.044807	1.16e-12	-4.03289	down
LOC_Os01g44390	5827	4155	6616	388	671	1083	136.566	118.214	167.505	9.82178	16.6712	29.1443	7.12e-21	-2.58745	down
LOC_Os01g45250	5184	4261	5135	1115	869	778	52.9023	52.1238	56.1527	13.9656	10.2721	10.0169	1.05e-18	-2.07945	down
LOC_Os01g45439	1028	646	927	2366	1887	1820	10.0297	7.56619	9.68842	28.4863	20.9961	22.7641	4.79e-10	1.56356	up
LOC_Os01g45450	62	40	58	111	155	85	0.613638	0.477494	0.612002	1.34836	1.78442	1.06273	0.00587945	1.4515	up
LOC_Os01g45460	65	41	64	726	602	612	0.3988	0.274175	0.403665	6.66024	5.08799	5.94739	6.1e-22	3.85592	up
LOC_Os01g45550	93	58	43	610	743	381	0.633404	0.404723	0.262357	4.46968	5.11177	2.94899	3.77e-15	3.47086	up
LOC_Os01g45750	5565	3989	4358	9877	9326	8337	43.4004	37.2925	36.4203	94.5693	84.2783	82.129	3.61e-07	1.31292	up
LOC_Os01g45900	974	615	1110	205	338	311	7.70107	5.82521	9.40262	1.98917	3.09226	3.10595	6.91e-05	-1.31519	down
LOC_Os01g46240	337	256	353	55	142	109	1.12139	0.937101	1.20321	0.200529	0.527133	0.423722	0.0046037	-1.30342	down
LOC_Os01g46570	2672	1994	2526	700	869	1075	16.9972	15.1742	18.3181	5.45141	6.42129	8.70093	7.21e-06	-1.09919	down
LOC_Os01g46800	590	496	642	111	134	82	8.34945	8.819	9.66165	2.12776	2.29946	1.44957	2.12e-07	-2.09438	down
LOC_Os01g46926	2193	1790	3120	6316	5909	5798	29.7718	34.8081	43.9971	111.242	102.975	109.348	4.58e-12	1.67588	up
LOC_Os01g47130	35	48	6	216	129	105	0.356015	0.593064	0.056362	2.76841	1.55509	1.38716	9.37e-05	2.58934	up
LOC_Os01g47270	1112	736	893	180	177	290	21.5011	17.0683	18.4939	4.27318	3.95193	7.08535	2.11e-07	-1.7213	down
LOC_Os01g47330	2219	2023	2368	484	637	937	38.8145	42.4185	44.3848	10.3924	12.9082	20.6984	7.79e-08	-1.3414	down
LOC_Os01g47350	3329	2933	3671	641	724	1291	32.9813	34.8426	38.9703	7.7925	8.31012	16.1553	7.09e-10	-1.55005	down
LOC_Os01g47370	2828	1249	4081	15	29	39	157.581	83.4385	243.698	1.01648	1.83557	2.69478	4.16e-09	-6.23361	down
LOC_Os01g47550	598	456	400	80	95	117	5.31728	5.51155	4.28254	0.985406	0.826739	1.4705	1.79e-06	-1.9785	down
LOC_Os01g47570	682	839	750	277	246	155	15.1193	22.3112	17.8324	7.52326	6.3024	4.32041	6.1e-05	-1.46274	down
LOC_Os01g47630	1055	551	570	4420	2344	3588	17.4604	10.9417	10.0523	89.8064	44.8787	75.1338	5.37e-06	2.61264	up
LOC_Os01g47660	3165	2511	2930	4361	5479	4907	54.2555	51.6016	53.826	91.7913	108.852	106.277	5.5e-06	1.10181	up
LOC_Os01g47730	7928	6745	6353	835	703	834	101.52	103.553	87.1795	13.1274	10.4206	13.4789	1.1e-31	-2.82076	down
LOC_Os01g47760	2302	2302	2962	428	481	660	36.0854	43.2502	49.764	8.21914	8.73065	13.066	3.18e-13	-1.93523	down
LOC_Os01g48060	1111	896	1102	350	462	374	6.25919	6.00946	6.6579	2.38772	2.98314	2.5745	0.000732803	-1.06987	down
LOC_Os01g48130	302	127	256	13	38	16	2.96892	1.49296	2.74955	0.142563	0.435087	0.175568	2.13e-08	-3.02405	down
LOC_Os01g48446	1831	1675	1365	450	239	205	21.35	23.4048	17.0553	6.43173	3.22433	3.01929	8.78e-11	-2.14144	down
LOC_Os01g48610	369	249	335	28	19	34	1.81251	1.46374	1.76302	0.168869	0.102604	0.205328	5.16e-11	-3.19552	down
LOC_Os01g48620	246	204	179	5	0	3	1.33674	1.32637	1.04432	0.026943	0	0.013861	9.47e-20	-5.93935	down
LOC_Os01g48690	12380	8951	11933	3237	4069	5250	184.915	160.284	191.034	59.3518	70.4212	99.0686	3.05e-05	-1.05655	down
LOC_Os01g48770	4206	3403	3761	5928	6329	6621	98.113	95.128	93.9808	169.719	171.068	195.077	2.36e-05	1.06042	up
LOC_Os01g48874	5932	4628	5990	268	485	389	40.8955	37.7678	44.8991	2.39488	3.7706	3.35329	7.38e-47	-3.53348	down
LOC_Os01g48940	313	297	360	0	11	10	7.09764	8.05795	8.72916	0	0.265073	0.265278	1.67e-20	-5.20484	down
LOC_Os01g48950	354	273	356	37	11	47	7.67905	7.09768	8.27082	0.963128	0.274021	1.26833	2.8e-10	-2.99576	down
LOC_Os01g49219	3373	2721	3473	641	1153	972	24.5393	23.8065	26.3801	5.92718	10.0649	9.69804	9.35e-10	-1.46609	down
LOC_Os01g49230	58	16	25	103	99	83	0.568188	0.177188	0.259351	1.23615	1.11763	1.01702	0.000598835	1.90521	up
LOC_Os01g49280	43	25	20	147	127	94	0.379245	0.255049	0.179847	1.56367	1.29013	0.995557	6.81e-06	2.39338	up
LOC_Os01g49290	5527	4743	4984	9309	12609	9724	59.3842	61.0757	57.3337	122.555	156.811	131.828	1.45e-07	1.36515	up
LOC_Os01g49310	7985	5736	7322	2823	2575	2462	35.453	30.8145	34.7636	15.5146	13.6359	13.9075	7.33e-06	-1.0884	down
LOC_Os01g49410	1178	956	1035	284	323	231	17.9984	19.8822	17.6648	4.33024	5.37018	4.49196	5.77e-07	-1.60671	down
LOC_Os01g49760	937	711	913	2022	2115	1630	4.62262	4.20291	4.83081	12.2575	12.1131	10.1626	2.44e-09	1.49241	up
LOC_Os01g49830	1700	1221	1513	562	466	384	15.9836	13.7662	15.2442	6.4889	5.06918	4.5531	2.58e-06	-1.32553	down
LOC_Os01g50010	1489	1002	1458	2663	1908	1851	8.9562	7.39707	9.31938	20.1747	13.2187	14.4911	0.000135067	1.0379	up
LOC_Os01g50032	67	29	29	138	97	82	0.645865	0.327474	0.295769	1.63466	1.07944	0.991719	0.00180772	1.6955	up
LOC_Os01g50040	744	522	607	4655	3375	3122	6.30549	5.39304	5.56935	48.2316	32.6844	33.0689	2.51e-16	2.90335	up
LOC_Os01g50050	4378	3493	3595	13613	13128	13388	37.7123	36.6881	34.0372	146.795	132.505	148.741	1.36e-15	2.13398	up
LOC_Os01g50080	2938	2362	3386	3876	6423	5682	11.8537	11.4058	14.6819	19.2513	30.1581	29.0218	0.000282811	1.20789	up
LOC_Os01g50200	115	67	176	230	324	263	0.946029	0.655043	1.5474	2.31913	3.08622	2.73248	0.000784289	1.53644	up
LOC_Os01g50370	84	98	74	947	932	588	0.80674	1.12924	0.759761	11.2558	10.4519	7.19075	4.28e-23	3.54888	up
LOC_Os01g50400	95	35	37	493	399	392	1.06472	0.466999	0.435423	6.81178	5.19864	5.57438	4.74e-14	3.31223	up
LOC_Os01g50420	3351	2472	2270	192	70	90	31.3032	27.6835	22.7242	2.19463	0.756971	1.05759	3.69e-41	-4.19382	down
LOC_Os01g50450	588	472	480	4673	4299	3356	6.29704	6.02527	5.53005	60.7422	52.2528	44.7805	3.48e-42	3.31567	up
LOC_Os01g50460	48	59	18	4544	2213	2774	0.605862	0.907786	0.239545	72.2027	33.3664	45.3372	4.66e-14	6.53517	up
LOC_Os01g50616	65060	50810	60725	1205	999	736	231.169	214.741	228.097	7.09677	5.21979	4.36534	5.52e-56	-5.59235	down
LOC_Os01g50622	9528	7826	8697	1231	1128	1308	100.098	98.1652	97.4064	16.3317	14.2745	18.1408	9.09e-25	-2.49703	down
LOC_Os01g50700	61	21	53	74	125	108	0.351443	0.140128	0.320328	0.521711	0.836202	0.792763	0.00496069	1.55719	up
LOC_Os01g50720	157	50	177	296	426	348	1.52693	0.578427	1.80788	3.51642	4.80771	4.31884	2.13e-05	1.85012	up
LOC_Os01g50760	5253	3502	4070	14065	10384	11018	52.253	41.7569	43.389	171.768	119.697	138.444	9.58e-12	1.80543	up
LOC_Os01g50840	6349	5622	7211	370	455	528	76.2206	80.9169	92.7674	5.44212	6.32172	7.99772	3.54e-46	-3.49264	down
LOC_Os01g50910	6	0	10	61	60	54	0.069567	0	0.144165	1.11187	1.03103	1.00579	3.74e-10	3.8604	up
LOC_Os01g51040	165	141	128	403	537	427	0.855986	0.783193	0.762437	2.86197	3.49918	3.08589	7.29e-07	1.96686	up
LOC_Os01g51060	135	261	103	685	538	873	0.741354	1.76551	0.554164	4.07446	2.66176	5.06548	2.74e-05	2.34563	up
LOC_Os01g51200	11728	9375	11098	4632	4412	3589	84.0472	80.5757	85.164	40.7516	36.6483	32.4241	7.76e-05	-1.03077	down
LOC_Os01g51290	3777	2836	3584	8160	8022	5685	14.291	12.7101	14.5425	37.4628	35.0163	26.7992	8.38e-09	1.41868	up
LOC_Os01g51410	67533	57176	55810	121404	105628	113822	266.274	270.245	235.799	587.619	482.562	566.883	0.00213783	1.24116	up
LOC_Os01g51540	335	160	160	1994	1390	1192	3.55824	2.03606	1.81917	26.0469	17.1433	16.0247	4.97e-12	3.15197	up
LOC_Os01g51630	102	59	77	202	184	213	0.774844	0.504312	0.622002	1.88424	1.59788	1.99673	0.000624864	1.68415	up
LOC_Os01g51670	4862	4119	3931	550	524	526	73.1661	74.3121	63.3835	10.156	9.1361	9.99299	4.62e-29	-2.6912	down
LOC_Os01g51754	4483	3649	3681	1674	1588	1178	20.3104	20.9329	17.8958	8.60565	8.14166	6.54429	4.67e-06	-1.0998	down
LOC_Os01g51810	174	174	244	60	43	39	1.26901	1.52199	1.91173	0.529849	0.359512	0.356163	0.000610044	-1.74542	down
LOC_Os01g51840	68	54	95	8	18	8	0.480386	0.421445	0.893848	0.054529	0.120878	0.056207	3.22e-05	-2.37212	down
LOC_Os01g51920	13107	11564	13751	6705	4272	4039	95.3988	98.5674	106.092	47.3744	33.9684	30.1456	0.000110722	-1.03776	down
LOC_Os01g52010	6883	4222	5205	2086	1428	1209	56.2304	47.1073	50.0134	21.2857	13.6302	13.0638	5.37e-10	-1.45412	down
LOC_Os01g52070	13	11	21	162	135	138	0.09851	0.101351	0.185156	1.70687	1.32267	1.51359	6.5e-11	3.60666	up
LOC_Os01g52140	109	60	106	306	370	299	0.628092	0.298189	0.607042	1.97395	2.47372	2.14654	9.89e-07	2.16977	up
LOC_Os01g52340	72	69	115	191	193	144	0.594202	0.677941	1.01497	1.94661	1.84898	1.50508	0.00587946	1.3583	up
LOC_Os01g52450	82	63	86	9	36	17	0.600892	0.536413	0.668888	0.083129	0.295259	0.147242	0.00498652	-1.59689	down
LOC_Os01g52490	2090	1707	1860	2920	3975	3339	37.1581	36.3693	35.4287	63.7303	81.8878	74.975	6.53e-07	1.17489	up
LOC_Os01g52500	37022	27896	37462	9108	9213	8291	215.402	195.352	234.736	63.7231	60.6516	60.6034	7.7e-08	-1.6151	down
LOC_Os01g52594	3313	2462	3016	1405	906	1076	78.733	70.1385	76.8267	40.9941	24.9385	32.2887	1.48e-05	-1.03993	down
LOC_Os01g52640	2732	1926	2167	3557	4339	4240	12.2933	9.96069	9.9849	18.4343	21.2022	23.0024	1.26e-06	1.16491	up
LOC_Os01g52750	1441	666	881	37	75	80	8.18555	4.76059	5.56407	0.243812	0.494589	0.580586	1.4e-11	-3.5931	down
LOC_Os01g52780	74	77	87	167	169	140	0.279131	0.348335	0.352356	0.775088	0.743821	0.668743	0.00912973	1.30591	up
LOC_Os01g52920	8564	7125	5353	1315	1103	1493	39.8265	39.7963	28.4809	7.92768	6.26161	9.14802	8.17e-09	-2.09662	down
LOC_Os01g53150	6370	5936	6281	1257	2014	2153	62.6751	68.2475	66.6629	14.718	23.1937	27.019	9.23e-10	-1.45235	down
LOC_Os01g53220	6149	4053	5594	135	58	99	82.2261	64.979	80.1706	2.20274	0.892091	1.66331	5.01e-89	-5.40401	down
LOC_Os01g53294	1752	1405	1662	3302	5589	2991	9.68015	9.39712	9.84504	22.4071	35.7974	20.8828	5.17e-05	1.6048	up
LOC_Os01g53350	3229	2016	2138	908	671	59	26.0542	19.4981	18.4828	8.98733	6.2692	0.595015	9.6e-06	-1.88548	down
LOC_Os01g53370	192	387	1	965	618	1084	1.4757	3.5739	0.000344	9.13452	5.52486	10.5574	0.000158947	2.4442	up
LOC_Os01g53390	514	366	597	145	101	111	4.04897	3.45542	5.04066	1.39733	0.917662	1.09775	2.94e-05	-1.70869	down
LOC_Os01g53430	58	34	33	328	182	152	0.48948	0.33986	0.294467	3.42875	1.79886	1.63461	0.000162647	2.73756	up
LOC_Os01g53520	9380	5967	7713	28206	21585	19763	107.499	82.1234	94.7236	397.093	286.699	286.301	5.85e-11	1.92876	up
LOC_Os01g53610	425	504	635	1031	1109	947	2.00118	2.70981	3.20559	5.96629	5.86135	5.64647	9.5e-06	1.28503	up
LOC_Os01g53710	863	616	808	1305	1463	1325	7.48627	6.19988	7.61491	14.4649	15.501	15.3618	1.61e-05	1.17167	up
LOC_Os01g53720	14645	10565	14384	1812	2405	2662	69.2011	60.0488	72.632	10.5341	13.1622	15.9661	8e-18	-2.18262	down
LOC_Os01g53730	13501	10255	12827	271	401	757	146.126	133.057	148.777	3.59584	5.02805	10.348	1.03e-59	-4.31178	down
LOC_Os01g53750	123	66	102	239	307	130	0.868236	0.578604	0.780168	2.02752	2.6457	1.26425	0.00127757	1.53522	up
LOC_Os01g53779	489	520	510	190	293	67	2.3115	3.57787	2.47712	0.944131	1.83708	1.07201	0.00493032	-1.20739	down
LOC_Os01g53800	2897	1949	2620	201	177	264	15.6854	12.6796	15.1853	1.33367	1.10391	1.79823	5.88e-33	-3.18355	down
LOC_Os01g53880	1694	1255	1582	514	494	309	11.4926	10.081	11.3533	3.98914	3.56309	2.51682	2.27e-07	-1.46855	down
LOC_Os01g53890	1237	1146	1076	354	401	321	8.36183	9.29072	7.79416	2.93306	3.14231	2.74096	8.28e-06	-1.37739	down
LOC_Os01g54010	1011	780	1472	351	386	324	5.58414	5.00144	8.32605	2.37121	2.53597	2.11647	0.000513273	-1.29023	down
LOC_Os01g54050	1760	1693	1592	542	812	443	16.6141	16.7767	16.8514	5.71569	6.87068	5.70139	1.58e-05	-1.19933	down
LOC_Os01g54190	1603	1236	1452	350	576	586	20.6998	19.4755	20.2448	5.51005	8.50247	9.64871	3.05e-05	-1.17084	down
LOC_Os01g54370	764	557	660	180	226	170	5.01572	4.44045	4.62794	1.41809	1.76064	1.43052	0.000100886	-1.46025	down
LOC_Os01g54540	7920	6092	7776	1343	1955	2629	106.474	98.9916	112.164	21.4186	30.0136	45.6339	9.57e-11	-1.52959	down
LOC_Os01g54560	3764	3542	3760	692	1144	998	16.0234	18.1375	17.1567	3.61657	5.66963	5.3819	3.79e-12	-1.65097	down
LOC_Os01g54670	129	69	112	8	16	5	1.70919	1.09171	1.59022	0.127874	0.246695	0.06791	7.55e-08	-3.11058	down
LOC_Os01g54700	1688	1146	1561	435	514	270	10.688	8.57199	9.92042	3.43251	3.64554	2.3878	9.31e-08	-1.53686	down
LOC_Os01g54860	1769	1322	1540	2931	2864	1876	14.1257	12.6542	13.1743	28.7309	26.4981	18.9198	1.27e-05	1.04222	up
LOC_Os01g54930	4602	3576	4282	1168	2110	870	26.2001	24.4241	26.0893	8.12799	13.81	6.19831	9.04e-08	-1.29228	down
LOC_Os01g54940	1650	1058	1299	2047	2294	2690	17.5568	13.2794	14.7836	26.6816	27.9403	36.1818	6.76e-05	1.15993	up
LOC_Os01g55030	907	1047	1287	221	327	363	14.0835	19.4939	21.4219	4.20425	5.87487	7.10769	7.36e-06	-1.51215	down
LOC_Os01g55100	228	178	239	51	67	35	1.7082	1.60291	1.91982	0.46246	0.577811	0.324406	0.000463099	-1.77013	down
LOC_Os01g55110	425	267	362	66	133	149	4.97049	3.73352	4.53328	0.939	1.78905	2.19209	0.00447743	-1.24583	down
LOC_Os01g55270	814	673	581	4097	3324	3004	12.8779	12.7774	9.85299	79.6577	61.0086	60.0869	2.04e-28	2.64947	up
LOC_Os01g55300	3076	2180	2841	937	1208	817	14.0058	12.8382	12.8879	5.58945	7.89498	5.60137	4.5e-06	-1.13058	down
LOC_Os01g55510	664	304	466	33	95	94	14.2129	7.78784	10.6913	0.846994	2.34522	2.53855	1.58e-07	-2.3256	down
LOC_Os01g55799	4696	3634	4419	1810	1421	1502	18.538	16.7564	18.8343	9.63062	6.46478	7.36243	3.1e-06	-1.09871	down
LOC_Os01g55820	61	39	23	408	447	228	0.824722	0.571377	0.297176	6.61874	7.06763	3.7307	3.18e-13	3.44568	up
LOC_Os01g55870	1492	952	1290	2903	2582	2563	15.204	11.6237	14.0856	36.3123	30.4934	32.9857	2.01e-09	1.44866	up
LOC_Os01g55900	309	314	288	710	727	536	2.90641	3.64726	2.89528	8.53936	7.94016	6.59168	3.34e-05	1.41289	up
LOC_Os01g55940	258	279	73	2044	881	800	1.67169	2.1706	0.506505	16.2795	6.62441	6.55622	0.00405652	2.88841	up
LOC_Os01g56070	1066	598	782	2694	1876	2066	10.2768	6.7923	8.04934	31.4188	20.5859	26.5006	1.32e-08	1.78955	up
LOC_Os01g56130	531	495	653	85	221	165	3.28761	3.68188	4.34465	0.595152	1.57671	1.28399	0.000130767	-1.52102	down
LOC_Os01g56140	11084	9654	11273	2900	4406	3116	47.7754	47.0727	52.748	15.2557	22.3295	17.017	3.43e-07	-1.30888	down
LOC_Os01g56150	2392	2203	2428	605	850	795	17.9388	19.7528	19.565	5.48974	7.27241	7.37022	1.39e-07	-1.32355	down
LOC_Os01g56180	1423	1211	1308	3837	3264	2757	13.7302	14.0057	13.5234	45.4506	36.4867	33.5977	2.79e-12	1.63763	up
LOC_Os01g56220	171	145	168	62	24	38	3.15229	3.22043	3.32091	1.39441	0.497173	0.871709	0.00169966	-1.63144	down
LOC_Os01g56240	461	395	439	13	7	7	14.9152	15.2999	15.2167	0.485814	0.237457	0.269833	1.28e-23	-5.26509	down
LOC_Os01g56260	236	125	284	84	92	31	1.17962	0.674404	1.42595	0.496905	0.674436	0.377621	0.00914549	-1.32242	down
LOC_Os01g56270	1923	1839	2055	293	471	342	8.36982	9.29998	9.48903	1.60776	2.13114	2.05025	1.24e-14	-2.08916	down
LOC_Os01g56330	1264	758	1051	2932	2673	2092	6.09596	4.38003	5.42763	17.3565	14.9361	12.7399	6.86e-12	1.6593	up
LOC_Os01g56350	6315	5743	5754	1059	1440	1322	40.8503	44.5373	39.1958	8.42336	10.5556	10.8489	8.16e-16	-1.90436	down
LOC_Os01g56450	67	13	52	316	429	348	0.873862	0.190601	0.724125	5.09468	6.54334	5.78571	1.11e-13	3.44019	up
LOC_Os01g56460	403	332	308	634	700	571	4.87702	4.63757	3.99162	9.45437	9.64808	8.74334	0.000629328	1.18346	up
LOC_Os01g56470	938	657	897	2106	1835	2033	14.6923	12.3468	15.0573	40.5195	33.3237	40.2494	2.13e-10	1.60199	up
LOC_Os01g56560	442	279	294	644	532	447	5.72975	4.32208	4.07676	10.1647	7.92751	7.25778	0.00678398	1.0085	up
LOC_Os01g56780	1596	1234	1469	4078	4747	4686	7.10556	6.689	7.00163	21.5242	24.1052	26.4333	5.5e-17	1.98254	up
LOC_Os01g56810	141	67	96	1044	597	704	1.03942	0.560695	0.732832	8.28365	4.69464	5.94764	3e-09	3.30762	up
LOC_Os01g56820	2839	2322	2542	18750	14388	10308	19.5817	18.891	19.947	99.0417	69.7772	53.9314	1.03e-10	2.80676	up
LOC_Os01g56880	2800	1913	2572	778	923	667	20.1754	16.5364	19.8915	6.87519	7.73149	6.06913	2.07e-07	-1.29614	down
LOC_Os01g56980	2828	2840	2994	823	1021	844	10.7395	11.5948	11.2524	3.61363	4.22323	3.76027	1.68e-08	-1.38115	down
LOC_Os01g57020	522	384	501	54	55	45	4.66471	3.79829	4.17451	0.567005	0.561518	0.517667	7.11e-11	-2.86613	down
LOC_Os01g57073	3031	2171	2527	1197	1125	715	11.6409	10.1618	10.4819	5.5489	5.03521	3.34181	3.62e-05	-1.03237	down
LOC_Os01g57082	1965	2037	1976	582	711	619	9.01818	10.3246	8.82057	2.95935	3.53209	3.34226	3.27e-07	-1.33871	down
LOC_Os01g57240	686	772	952	2421	3351	2053	4.58533	6.23319	6.29169	18.8118	23.733	15.0622	1.03e-13	1.9917	up
LOC_Os01g57550	993	769	909	334	352	303	7.59941	6.96554	7.70114	2.67155	2.92246	2.83197	0.000894879	-1.10971	down
LOC_Os01g57560	12359	10542	13697	2402	3770	3044	60.0618	61.2951	71.1788	14.2656	21.1836	18.5786	6.32e-11	-1.67041	down
LOC_Os01g57599	6767	6221	7113	2457	2464	2349	55.8049	61.4953	62.8537	24.8688	23.5451	24.4654	2.39e-06	-1.14897	down
LOC_Os01g57710	1572	1195	1687	455	679	427	12.6586	10.9535	14.1944	4.50619	6.66036	4.61073	2.36e-05	-1.19761	down
LOC_Os01g57740	346	231	383	517	540	709	3.31965	2.82995	3.91573	5.51764	5.46802	8.38752	0.00101136	1.23444	up
LOC_Os01g57840	300	206	295	794	674	1107	5.00694	4.11923	5.27652	16.3038	13.0519	23.3871	0.00024668	2.0447	up
LOC_Os01g57854	129	74	70	470	406	311	1.05416	0.725869	0.61156	4.74454	3.87	3.22235	7.74e-09	2.45302	up
LOC_Os01g57910	1029	880	949	1804	1800	1837	16.0262	16.4363	15.8449	34.5048	32.4948	36.1439	7.27e-07	1.25281	up
LOC_Os01g58100	1337	556	1065	3853	4061	2778	10.6131	5.12261	9.29547	37.1962	38.1629	28.5221	3.19e-20	2.20458	up
LOC_Os01g58140	2082	1660	1565	849	393	608	41.3618	39.5413	33.3138	20.6956	9.02914	15.2578	1.29e-05	-1.18537	down
LOC_Os01g58280	761	561	791	305	40	66	5.02293	4.46236	5.62015	2.44695	0.299324	0.53373	7.4e-07	-2.03231	down
LOC_Os01g58310	194	209	155	10	15	11	12.0784	15.6526	10.3625	0.711913	1.04099	0.855467	5.94e-11	-3.6628	down
LOC_Os01g58440	112	101	70	280	242	193	1.36255	1.47055	0.910835	4.18275	3.41732	2.97583	0.000363885	1.63967	up
LOC_Os01g58444	548	536	699	993	1584	1069	1.37294	1.87025	1.64035	5.13226	8.27389	5.52337	1.53e-06	1.3366	up
LOC_Os01g58550	72	32	40	196	195	79	0.485967	0.262171	0.285811	1.7284	1.62669	0.684266	0.00099794	2.03462	up
LOC_Os01g58640	776	692	578	5021	4312	3293	3.07115	3.1693	2.30227	22.4869	16.9797	15.4262	8.31e-26	2.92998	up
LOC_Os01g59020	369	221	238	2066	1665	2410	3.22051	2.30881	2.21988	22.1572	16.8532	26.5986	8.01e-12	3.24846	up
LOC_Os01g59060	6117	4903	6004	1119	1399	2003	124.444	119.573	130.878	27.9233	32.9661	51.4541	1.47e-11	-1.56533	down
LOC_Os01g59110	139	102	96	197	245	282	1.29601	1.15007	0.972525	2.27563	2.67612	3.36436	0.00210892	1.44105	up
LOC_Os01g59340	2936	2279	3297	666	884	651	16.8187	15.6592	20.5043	4.68021	5.68819	4.69593	2.67e-11	-1.63043	down
LOC_Os01g59350	1328	1461	1271	136	187	145	6.92682	9.10995	7.17861	0.985083	1.17325	1.00273	3.23e-16	-2.82117	down
LOC_Os01g59730	461	414	451	859	1018	980	9.97689	10.7431	10.4606	22.905	25.4744	26.9304	2.46e-06	1.42748	up
LOC_Os01g59750	461	360	454	91	131	135	5.91759	4.92674	6.14822	1.11731	1.53716	1.63906	0.000387711	-1.50223	down
LOC_Os01g59760	719	502	376	122	113	169	6.75328	5.57158	3.27854	1.3209	1.06478	1.88119	0.000114665	-1.63509	down
LOC_Os01g59790	10862	7303	8877	18996	12814	11504	92.8943	74.8856	81.3568	199.481	127	124.292	0.00342166	1.01039	up
LOC_Os01g59920	1438	953	1479	150	223	276	10.6781	9.33754	11.1505	1.58211	1.76049	2.87747	3.32e-13	-2.22124	down
LOC_Os01g59970	1123	884	784	2389	1705	1787	20.7444	19.5838	15.5268	54.2164	36.5126	41.7146	6.38e-07	1.39936	up
LOC_Os01g59990	5068	4064	4647	7886	8847	7956	81.1705	77.747	79.4993	154.854	164.086	160.601	5.24e-06	1.16489	up
LOC_Os01g60280	10170	11140	12538	3833	4564	3219	40.2848	52.89	53.2287	18.6333	20.9381	16.102	2.12e-06	-1.24571	down
LOC_Os01g60450	2	0	4	262	94	160	0.015448	0	0.026323	2.66675	0.896366	1.65966	3.68e-08	6.84589	up
LOC_Os01g60640	4749	4156	3949	182	258	307	36.6451	38.4429	32.6565	1.71791	2.302	2.99086	7.95e-51	-3.77449	down
LOC_Os01g60770	1603	359	1519	35	48	37	18.1903	4.8764	18.4649	0.474999	0.628326	0.519528	5.97e-05	-4.47631	down
LOC_Os01g60790	2718	2192	2279	5437	6075	5583	48.8871	47.2632	43.9167	120.068	126.622	126.854	5.87e-11	1.57233	up
LOC_Os01g60800	103	52	69	190	183	125	0.919305	0.497119	0.663779	1.89722	1.79743	1.35003	0.00322661	1.49118	up
LOC_Os01g60830	513	422	491	13429	12730	20101	5.63082	5.54154	5.76859	180.979	161.926	278.573	5.79e-13	5.36681	up
LOC_Os01g60910	427	445	364	2357	1116	1148	1.94126	2.91191	1.86891	13.0313	6.33383	6.67423	0.00287093	2.20483	up
LOC_Os01g61010	1307	1424	1583	6137	10308	10425	6.35762	7.13239	7.33016	38.2376	51.6082	58.2979	1.42e-08	2.95409	up
LOC_Os01g61030	5013	3907	2470	13506	14458	10926	18.0083	16.2122	11.3887	56.4241	57.4551	46.8407	2.61e-15	2.08101	up
LOC_Os01g61060	255	270	247	519	534	276	1.62803	2.15572	1.65114	4.24875	4.12604	2.32381	0.00507643	1.06638	up
LOC_Os01g61070	800	607	489	6415	4647	4242	15.7734	13.1693	7.76666	193.544	123.291	125.234	1.22e-18	3.33253	up
LOC_Os01g61080	3348	3392	2635	393	290	429	22.8136	27.661	19.1369	3.26199	2.31886	3.7141	2.67e-13	-2.75339	down
LOC_Os01g61120	2499	1609	1961	4786	6130	6466	14.9785	11.3114	12.585	35.7418	42.9489	49.2968	6.84e-10	1.86247	up
LOC_Os01g61150	450	297	345	775	918	737	3.06643	2.33785	2.61189	6.45461	7.30644	5.95206	4.61e-06	1.4836	up
LOC_Os01g61320	2949	2364	2970	437	632	823	30.4666	29.2277	33.1074	5.51002	7.60153	10.7145	2.11e-13	-1.78572	down
LOC_Os01g61400	6310	5322	5288	14755	12598	12804	46.9923	47.5184	42.2055	134.912	108.718	120.459	6.23e-09	1.56891	up
LOC_Os01g61410	1298	1205	1091	2675	2047	2601	9.91523	11.8681	8.91599	25.3359	18.0772	25.275	1.96e-06	1.35055	up
LOC_Os01g61440	530	457	517	1172	1089	831	5.37168	5.59849	5.59772	14.2327	12.7025	10.274	3.85e-06	1.35149	up
LOC_Os01g61510	106	79	120	221	222	290	0.910906	0.817474	1.10984	2.33614	2.21638	3.16125	0.000599153	1.61295	up
LOC_Os01g61610	51	103	111	3056	5126	3045	0.450315	1.04093	1.03004	32.2934	50.8343	32.9985	8.82e-28	5.66858	up
LOC_Os01g61620	510	399	499	971	1044	787	2.75281	2.75073	2.92094	6.42553	6.4894	5.52721	1.56e-05	1.31132	up
LOC_Os01g61630	1508	1642	1750	548	596	550	10.1091	13.1956	12.5696	4.50379	4.62823	4.6521	8.45e-06	-1.22496	down
LOC_Os01g61670	2672	1870	2097	5392	4658	5326	32.0124	27.4457	27.1836	82.8533	66.6042	88.4443	1.24e-10	1.55099	up
LOC_Os01g61690	62	50	28	1442	804	1251	0.255504	0.227126	0.112056	6.95148	3.59959	6.16232	5.93e-14	4.97294	up
LOC_Os01g61700	67	34	54	1094	612	870	0.750964	0.440099	0.660301	12.2691	6.57478	10.0823	8.57e-13	4.41942	up
LOC_Os01g61760	376	265	279	968	811	519	2.46189	2.15607	2.0637	8.16063	6.42897	4.82836	8.26e-06	1.63564	up
LOC_Os01g61780	2886	2406	2629	5308	4693	3358	11.899	11.9024	12.1208	28.1968	22.2007	19.4316	7.31e-06	1.06439	up
LOC_Os01g61814	5888	4106	5209	8118	9690	9219	95.9989	80.1159	87.0937	164.351	182.633	190.869	8.67e-06	1.16536	up
LOC_Os01g61830	1342	879	1118	3137	2791	2600	12.346	9.66624	11.1965	35.2069	29.771	30.0909	1.87e-12	1.68873	up
LOC_Os01g61880	10160	7216	8020	24048	16886	14148	54.0881	46.1451	45.6014	158.429	104.394	96.999	6.26e-05	1.44126	up
LOC_Os01g61930	3854	4128	4942	1597	2002	1276	12.307	15.3304	15.9201	7.26098	8.69533	5.66252	4.95e-06	-1.11086	down
LOC_Os01g61940	12	13	7	94	117	178	0.06159	0.080333	0.04053	0.639165	0.751306	1.25152	2.44e-06	3.92264	up
LOC_Os01g62010	125	51	86	17	22	25	1.83357	0.962697	1.3796	0.313569	0.374105	0.644055	0.00214284	-1.65864	down
LOC_Os01g62210	1054	720	895	1673	1845	1463	17.8546	14.4517	16.1447	34.7737	36.4955	31.501	1.96e-06	1.22789	up
LOC_Os01g62290	1681	903	745	11025	9914	8198	9.84296	6.33829	4.67233	79.2725	67.2778	60.6455	1.24e-40	3.46868	up
LOC_Os01g62350	1363	1225	1227	2368	2557	2309	33.7989	36.4223	32.6025	72.1154	73.4785	72.3334	2.53e-07	1.23819	up
LOC_Os01g62430	1385	1234	1246	175	84	124	20.7751	23.7888	19.8495	3.56206	1.48851	2.52089	1.07e-20	-3.00654	down
LOC_Os01g62570	59	65	82	13	4	12	0.387787	0.776125	0.973619	0.101759	0.030847	0.094359	1.1e-05	-2.48497	down
LOC_Os01g62630	230	139	168	268	475	381	2.10409	1.52723	1.65232	3.0107	5.0466	4.41573	0.000809407	1.40205	up
LOC_Os01g62760	6082	5022	5563	13580	11691	10775	51.3353	50.8218	50.3163	140.729	114.355	114.892	7.25e-08	1.43374	up
LOC_Os01g62770	144	210	100	1212	1293	777	0.642958	1.12279	0.475616	6.65306	6.70327	4.39109	1.4e-21	3.1095	up
LOC_Os01g62780	1688	1457	1827	3628	4121	3236	6.24373	6.98033	7.93712	16.6893	12.6759	16.5033	4.25e-10	1.4591	up
LOC_Os01g62810	44	48	54	4284	3742	3842	0.287468	0.392112	0.441417	42.5705	33.975	38.8328	3.74e-115	6.65666	up
LOC_Os01g62870	1680	880	1388	5064	3415	3878	17.1821	10.8605	15.2825	63.5401	40.3733	50.1359	9.4e-09	2.00192	up
LOC_Os01g62890	236	239	191	800	739	654	2.88047	3.34749	2.36968	11.7094	9.75516	8.79759	2.74e-09	2.02182	up
LOC_Os01g62950	364	137	159	1694	1038	953	4.92467	2.22113	2.30862	28.2042	16.2977	16.3101	4.92e-07	2.8449	up
LOC_Os01g62980	825	536	795	2243	5200	2876	5.68653	4.397	5.83707	19.3178	41.6434	24.9368	8.3e-05	2.57688	up
LOC_Os01g63060	1292	832	1097	2507	1719	1291	10.8017	8.35174	9.85259	25.8297	16.6998	13.6965	0.00875748	1.10409	up
LOC_Os01g63150	1403	959	1285	418	398	454	8.68564	7.07698	8.34737	2.34921	2.73129	2.84438	6.34e-05	-1.1782	down
LOC_Os01g63190	1540	226	1146	0	13	9	11.5789	2.15553	9.17518	0	0.099907	0.073012	1.21e-05	-6.65348	down
LOC_Os01g63220	1313	1194	1318	104	222	349	9.37763	10.3227	9.96316	0.919217	1.88806	3.23748	1.32e-12	-2.15385	down
LOC_Os01g63270	24370	18940	20544	40714	39868	30157	110.209	109.594	106.202	236.814	210.66	172.882	0.000640294	1.1108	up
LOC_Os01g63280	865	775	1098	229	433	293	7.21339	7.48864	9.04979	1.86406	3.51857	2.59277	0.000308377	-1.2088	down
LOC_Os01g63400	3199	2831	2115	862	915	572	15.3089	16.2455	10.9347	5.08001	5.0691	3.44601	8.58e-06	-1.4978	down
LOC_Os01g63410	8808	6771	7047	3033	2686	2741	98.3017	90.5952	84.2834	41.5576	34.7327	38.6349	8.72e-06	-1.09092	down
LOC_Os01g63620	5607	3430	3845	37001	25664	25225	46.1068	24.4315	34.6903	252.579	173.571	290.447	1.33e-15	3.10914	up
LOC_Os01g63690	1227	1215	1127	19	33	30	9.44189	11.2099	9.29106	0.170993	0.286692	0.283876	3.23e-41	-5.13261	down
LOC_Os01g63710	934	1027	970	1695	1844	1407	2.80084	3.68937	3.23396	6.28374	7.43219	5.80458	2.86e-05	1.05092	up
LOC_Os01g63810	877	632	374	2147	1271	1293	6.05719	5.25227	2.76094	18.2906	10.2594	11.2377	0.000794235	1.64521	up
LOC_Os01g63870	1065	817	1154	222	567	375	7.12931	6.59525	7.73667	2.25046	3.96806	2.98997	0.000911605	-1.06569	down
LOC_Os01g63980	61	30	21	585	638	277	0.506382	0.29458	0.181451	6.04899	6.23052	2.94701	2.74e-10	4.06437	up
LOC_Os01g64020	211	152	190	54	38	42	1.27973	1.12441	1.23698	0.41493	0.269843	0.314122	0.000795985	-1.70913	down
LOC_Os01g64090	1546	1147	1315	2241	2485	2243	20.8372	18.5895	19.1603	37.0688	39.2587	38.2398	4e-06	1.12588	up
LOC_Os01g64100	214	95	107	1864	730	619	2.19603	1.15862	1.17208	23.4999	8.6866	8.02356	0.00809863	3.29805	up
LOC_Os01g64250	531	292	501	9	57	35	4.63069	2.85213	4.69148	0.093063	0.505578	0.349232	2.22e-13	-3.37957	down
LOC_Os01g64310	1388	1670	1358	165	241	236	12.6209	18.3873	13.1654	1.92016	2.59121	2.69272	3.37e-09	-2.48155	down
LOC_Os01g64350	1087	511	595	1375	1341	787	7.49697	4.11165	4.2525	11.6111	10.7139	6.86541	0.00470329	1.01201	up
LOC_Os01g64470	5455	4860	3642	374	187	221	82.8994	88.5394	59.3004	6.97438	3.27691	4.23384	2.97e-19	-3.84222	down
LOC_Os01g64520	1616	1683	1667	161	174	167	15.8206	19.7518	17.4913	1.91289	1.96989	2.04339	6.18e-24	-2.99659	down
LOC_Os01g64650	3051	2121	2688	5571	3864	3627	36.6919	30.3387	34.6533	81.9477	53.5463	54.9654	0.0004652	1.06414	up
LOC_Os01g64790	0	166	81	543	439	437	0	1.86147	0.80844	6.25332	4.77522	5.18025	4.54e-12	2.71244	up
LOC_Os01g64870	4263	3451	4007	1306	1629	1339	20.1475	18.5765	18.9793	8.30479	9.57221	8.01981	1.84e-06	-1.13565	down
LOC_Os01g64890	1170	578	796	1643	1486	1298	10.3339	6.11477	7.52905	17.7706	14.9062	14.4791	2.13e-05	1.14864	up
LOC_Os01g64960	71270	45820	66990	119313	128816	162029	740.638	570.838	746.026	1522.17	1551.16	2126.92	0.000294283	1.50946	up
LOC_Os01g65010	509	506	566	733	1029	958	3.16001	3.76419	3.76353	5.58993	7.4043	7.51388	0.00030353	1.09757	up
LOC_Os01g65060	40	37	54	236	200	151	0.346209	0.387218	0.50333	2.54827	2.04277	1.67364	5.53e-07	2.47627	up
LOC_Os01g65100	6138	4859	6325	528	669	712	45.988	43.87	51.2001	4.89674	5.8656	6.47504	8.35e-33	-2.84694	down
LOC_Os01g65130	4206	4875	5597	11	50	0	20.5945	27.1965	28.3199	0.046601	0.214119	0	2.96e-55	-7.70006	down
LOC_Os01g65140	1432	1541	1632	17	27	19	8.16767	10.533	9.97692	0.11258	0.172982	0.130339	1.4e-57	-5.89444	down
LOC_Os01g65150	87	98	114	42	16	14	0.744048	1.0049	1.04399	0.433045	0.152316	0.148667	0.00165618	-1.75463	down
LOC_Os01g65169	15128	14003	17225	509	651	448	63.4878	72.2799	76.4247	2.39888	2.70385	1.9841	7.69e-60	-4.54296	down
LOC_Os01g65200	1977	1799	1947	816	838	612	14.7034	15.9862	15.4418	7.46245	7.1823	5.77709	0.000108362	-1.02989	down
LOC_Os01g65210	396	215	404	71	81	81	2.75242	1.78966	3.00836	0.605631	0.64698	0.705157	8.05e-05	-1.76886	down
LOC_Os01g65230	5175	4006	4523	750	1110	955	33.5503	32.0321	31.3815	5.88237	8.51457	8.03226	7.89e-17	-1.95884	down
LOC_Os01g65370	2642	1987	2755	784	927	843	47.0226	42.3976	52.5465	17.1268	19.119	18.9347	1.2e-06	-1.20104	down
LOC_Os01g65400	3006	2631	3117	414	686	762	15.776	16.6689	17.1579	2.79819	4.23041	4.97505	5.91e-15	-1.90109	down
LOC_Os01g65420	737	621	676	23	69	32	9.22545	9.31505	9.07186	0.33923	0.995254	0.492668	7.86e-19	-3.74402	down
LOC_Os01g65480	284	143	259	55	80	87	2.53065	1.52908	2.47538	0.601564	0.826141	0.972521	0.00869183	-1.26445	down
LOC_Os01g65510	123	45	84	17	27	12	1.29146	0.567015	0.948635	0.207696	0.325335	0.157324	0.00144902	-1.82938	down
LOC_Os01g65520	1365	922	1122	4422	3153	2547	6.70858	5.43383	5.91062	26.6924	17.9608	15.8172	1.21e-06	1.89701	up
LOC_Os01g65630	476	213	283	559	634	442	5.64027	3.53914	2.82158	8.87977	10.5156	7.92351	0.00356491	1.09666	up
LOC_Os01g65640	224	145	184	21	23	39	2.31713	1.7938	2.03528	0.255323	0.265397	0.500476	3.84e-06	-2.36984	down
LOC_Os01g65670	206	163	183	752	849	472	1.73631	1.62441	1.62445	7.7939	8.30888	4.95954	3.16e-10	2.21352	up
LOC_Os01g65700	217	139	165	38	15	20	3.39022	2.60956	2.76103	0.715465	0.272539	0.378921	2.05e-06	-2.4927	down
LOC_Os01g65800	883	581	646	1378	1155	898	6.21416	4.34328	3.78021	10.9536	8.7934	6.26114	0.000300046	1.02798	up
LOC_Os01g65840	88	75	84	12	9	21	0.653046	0.665633	0.667138	0.109875	0.069642	0.196814	6.69e-05	-2.19618	down
LOC_Os01g65880	9372	5948	9103	1335	2181	2589	100.492	75.9864	104.449	19.209	26.8637	34.4743	4.56e-12	-1.64481	down
LOC_Os01g65900	6299	5084	5784	1981	2363	2282	43.5777	42.1686	42.8817	16.8262	18.9414	19.9387	1.31e-05	-1.04679	down
LOC_Os01g65904	1240	1115	1185	59	54	122	12.5258	13.4958	12.8272	0.724617	0.627047	1.55214	2.57e-25	-3.5554	down
LOC_Os01g65970	663	528	665	51	139	174	5.29442	5.05467	5.69532	0.493783	1.27965	1.7515	2.14e-07	-2.00302	down
LOC_Os01g66000	11350	7199	10905	1969	2868	4233	140.673	106.694	144.94	29.5206	40.6282	66.7906	1.76e-06	-1.33386	down
LOC_Os01g66100	468	566	384	1402	1542	1163	4.63452	6.72694	4.08113	17.0671	17.7255	14.5761	1.57e-11	1.81742	up
LOC_Os01g66150	2095	1434	1773	5167	3964	4560	24.9667	20.4874	22.6417	75.6164	54.7555	68.6731	6.65e-12	1.70959	up
LOC_Os01g66200	733	341	716	105	168	81	4.19478	2.33401	4.7743	0.714246	1.21543	0.579881	5.37e-06	-2.00593	down
LOC_Os01g66240	288	165	215	1124	908	866	2.66491	1.82528	2.12748	12.7926	9.75392	10.1455	2.13e-14	2.46091	up
LOC_Os01g66350	1415	1064	1138	13513	13490	11973	9.15332	8.2499	7.88753	107.338	102.862	101.675	2.53e-43	3.75449	up
LOC_Os01g66360	1965	1228	1327	2591	2549	2360	14.9468	11.2144	11.4705	23.8991	22.1196	22.085	1.29e-05	1.0677	up
LOC_Os01g66500	7319	7571	7722	2355	3808	2487	22.3744	27.5167	24.9321	8.56245	13.1755	9.35609	1.66e-05	-1.09113	down
LOC_Os01g66610	2125	1021	2348	197	432	241	11.5689	6.65786	13.6982	1.31255	2.72507	1.65437	4.84e-06	-2.32194	down
LOC_Os01g66680	417	324	383	100	163	120	2.22252	2.06876	2.18628	0.648959	1.0061	0.805306	0.00529059	-1.23503	down
LOC_Os01g66720	409	229	416	811	610	696	4.88832	3.28297	5.3251	12.0057	8.47177	10.5724	7.89e-05	1.36106	up
LOC_Os01g66760	130	97	121	637	347	315	1.27645	1.1357	1.26814	7.67392	3.94376	3.89663	0.000595215	2.22482	up
LOC_Os01g66810	344	225	350	40	70	45	5.30509	4.1988	5.48545	0.706756	1.39294	1.18223	2.1e-06	-2.24292	down
LOC_Os01g66830	800	631	847	127	125	83	6.20986	6.37465	7.87431	1.37914	1.22177	1.00267	7.64e-11	-2.4515	down
LOC_Os01g66840	176	84	122	1526	1485	1058	1.06021	0.571515	0.73977	11.4667	10.479	8.13833	9.06e-34	3.75681	up
LOC_Os01g66850	825	544	597	3638	3140	2963	8.02536	6.33863	6.22382	43.465	35.4147	36.4252	1.08e-27	2.643	up
LOC_Os01g66940	2211	1702	2096	5199	5752	5024	18.9613	17.4952	19.2581	54.7447	65.3928	54.4342	3.32e-13	1.73607	up
LOC_Os01g66980	3641	2518	3490	827	897	1004	40.2497	33.9104	42.0511	10.9034	11.6361	14.6289	4.01e-10	-1.47878	down
LOC_Os01g67134	19581	15440	17816	26767	32834	27505	167.273	154.569	182.381	264.175	311.871	292.87	0.00099501	1.04306	up
LOC_Os01g67180	3925	2678	3754	748	874	899	42.5578	32.1075	42.8444	9.35262	10.3618	11.7154	6.94e-13	-1.69731	down
LOC_Os01g67190	249	201	328	56	71	58	1.16054	1.21528	1.65238	0.300789	0.37508	0.338786	0.000285952	-1.74674	down
LOC_Os01g67420	124	91	129	243	234	186	0.682421	0.598481	0.761189	1.64399	1.49634	1.29151	0.00742202	1.27201	up
LOC_Os01g67520	133	66	89	13	14	2	1.05539	0.605797	0.771212	0.108835	0.136876	0.015704	2.04e-07	-3.01178	down
LOC_Os01g67540	560	240	415	4473	3738	2963	4.18521	2.14043	3.32516	41.1196	32.4626	28.0946	2.74e-31	3.55494	up
LOC_Os01g67570	3782	3149	3903	173	311	383	24.345	24.4135	27.3499	1.33082	2.26308	3.03414	9.93e-40	-3.30221	down
LOC_Os01g67580	2345	1288	1772	974	564	236	4.26663	3.22165	4.02142	2.57748	1.33533	0.654186	0.00226332	-1.287	down
LOC_Os01g67720	2182	1734	2216	3244	3712	3950	13.1367	12.4649	14.726	24.4667	26.7084	36.7477	1.18e-06	1.16423	up
LOC_Os01g67810	3182	2285	2174	644	603	638	24.226	20.846	17.7371	6.01453	5.33145	6.13561	9.68e-12	-1.68614	down
LOC_Os01g67820	392	182	181	48	53	86	3.38773	1.87745	1.67394	0.499176	0.526279	0.934447	0.00541638	-1.63192	down
LOC_Os01g67850	3397	2459	3560	732	1125	1168	35.3572	31.1413	39.4822	9.26008	13.3977	15.6022	4.45e-08	-1.29721	down
LOC_Os01g68140	517	402	571	8	50	11	4.56067	4.25177	5.4041	0.076427	0.504477	0.112263	1.6e-18	-4.16359	down
LOC_Os01g68330	2271	1788	2000	7034	8471	7882	10.464	9.87787	9.8737	39.7958	45.2404	45.884	3.38e-20	2.27462	up
LOC_Os01g68480	13379	13746	14165	27181	18383	23657	175.573	199.569	185.261	426.582	270.663	386.034	0.000653068	1.0654	up
LOC_Os01g68680	3264	2773	3279	5938	6006	4681	9.52013	9.71534	10.7099	21.3753	20.4409	18.0901	1.96e-06	1.15004	up
LOC_Os01g68720	211	146	189	18	30	19	2.167	1.79128	2.08102	0.221849	0.345557	0.235237	3.4e-07	-2.70771	down
LOC_Os01g68740	386	224	425	26	26	54	4.91276	3.26063	5.39869	0.367633	0.375348	0.787241	5.1e-10	-2.90255	down
LOC_Os01g68840	182	165	197	31	30	0	3.11754	3.34038	3.60542	0.64271	0.581815	0	1.06e-07	-2.90205	down
LOC_Os01g68870	328	249	275	565	420	431	1.09516	0.991737	0.974435	2.31861	1.62205	1.81075	0.0063697	1.06166	up
LOC_Os01g69030	3109	2457	1920	7573	6038	5458	13.3127	12.4878	8.66419	39.4548	29.8309	29.7073	5.02e-12	1.66592	up
LOC_Os01g69070	5236	4237	5147	1303	2101	2153	53.6792	52.2735	56.5267	16.5188	25.2609	28.5046	6.71e-06	-1.06331	down
LOC_Os01g69080	5114	3671	4615	5880	8268	9293	40.0813	34.4927	38.7636	56.5791	75.096	92.0132	0.00227651	1.14949	up
LOC_Os01g69120	19966	16514	18907	4895	5748	5771	105.07	93.2128	95.7451	42.5975	47.4798	38.569	2.19e-07	-1.42749	down
LOC_Os01g69830	2523	1546	2462	141	123	167	9.03229	6.27407	8.7963	0.796105	0.715918	0.953937	1.45e-36	-3.56312	down
LOC_Os01g69840	4890	3037	4299	41	35	34	129.207	96.2041	121.727	1.31665	1.04648	1.10338	1.12e-104	-6.45486	down
LOC_Os01g69870	1146	680	1009	36	29	27	23.4184	16.5087	22.1152	0.899405	0.698721	0.616393	1.39e-30	-4.60341	down
LOC_Os01g69904	27	6	22	77	89	55	0.148045	0.040263	0.128561	0.524884	0.573992	0.386933	2.36e-05	2.38047	up
LOC_Os01g69920	5758	4884	6196	2047	2158	1793	21.4639	21.824	24.7356	9.43453	9.29732	8.4963	1.06e-06	-1.17055	down
LOC_Os01g69930	98	134	99	17	39	7	0.526966	0.861422	0.565987	0.106387	0.238758	0.041072	0.000483222	-2.16477	down
LOC_Os01g70200	1062	478	957	319	378	256	8.30401	5.29881	8.84215	3.71755	3.72573	2.76092	0.00346478	-1.04274	down
LOC_Os01g70240	2049	627	1944	235	201	224	29.0594	10.6569	29.3748	4.28202	3.1522	4.31471	0.000897393	-2.42312	down
LOC_Os01g70310	1168	977	1181	2420	2256	2708	11.2765	11.3008	12.2149	28.679	25.239	33.0154	1.65e-09	1.48444	up
LOC_Os01g70380	1909	1444	1815	391	497	356	12.3422	11.1843	12.5742	3.10083	3.71123	2.89474	2.58e-10	-1.73592	down
LOC_Os01g70400	34256	25826	32364	4303	6421	7159	337.729	305.249	341.935	52.0765	73.3463	89.1454	3.47e-12	-2.02992	down
LOC_Os01g70460	5040	5221	5328	932	1470	1242	24.0149	27.916	25.3489	5.81785	8.74466	8.50284	3.8e-14	-1.79018	down
LOC_Os01g70520	9552	8078	9165	1701	2102	2235	72.6474	73.3568	74.6166	14.2562	18.016	20.8699	7.39e-14	-1.82097	down
LOC_Os01g70550	6120	4508	6585	1491	2280	1617	44.2064	38.9532	51.1654	13.3854	20.0667	14.9779	1.23e-08	-1.35336	down
LOC_Os01g70710	3200	2409	1537	5307	3858	3203	22.3792	18.3265	10.5557	44.1212	27.929	29.1468	0.00286451	1.10523	up
LOC_Os01g70720	1153	965	1041	1820	1793	1501	6.46827	6.51112	6.36236	13.2884	11.8015	11.1994	6.98e-05	1.01149	up
LOC_Os01g70770	921	648	768	2127	1211	1202	10.6677	9.08508	9.65689	30.305	16.0971	17.6659	0.00747139	1.28852	up
LOC_Os01g70790	17884	19281	14387	3412	2835	2816	180.012	232.663	155.182	42.1564	33.065	35.8003	2.73e-08	-2.20626	down
LOC_Os01g70800	629	486	524	1113	1113	1119	4.39863	4.31331	4.02113	9.38258	9.41957	9.67107	2.51e-06	1.358	up
LOC_Os01g70820	179	162	188	738	537	635	3.11987	2.89786	3.33877	15.5605	10.3882	13.4161	1.99e-09	2.17824	up
LOC_Os01g71010	2277	1808	2308	548	650	428	20.7775	18.9235	21.8323	5.836	6.925	4.82041	1.6e-10	-1.66231	down
LOC_Os01g71190	3618	2401	3328	9936	10985	14854	58.8802	46.8304	58.0391	198.527	207.163	305.365	2.49e-06	2.29142	up
LOC_Os01g71270	654	566	479	1161	1162	868	7.32714	7.61181	5.75233	15.9825	15.0967	12.2982	2.25e-05	1.21543	up
LOC_Os01g71280	207	187	188	35	25	41	1.46977	1.51544	1.51428	0.250639	0.167054	0.328396	1.73e-05	-2.18897	down
LOC_Os01g71310	783	749	1089	5961	6307	6097	3.87926	4.30349	5.93047	44.3737	44.7645	45.7497	2.33e-37	3.13098	up
LOC_Os01g71320	712	591	617	1471	1489	1089	5.39089	4.71062	4.40147	12.0214	11.4801	9.15725	2.61e-07	1.38751	up
LOC_Os01g71330	2397	1953	2582	329	613	945	43.0132	42.0002	49.6515	7.23487	12.7272	21.4063	6.54e-08	-1.52182	down
LOC_Os01g71620	3095	3844	3747	846	1354	1366	10.0566	13.955	14.045	3.51851	5.52907	5.91762	0.00027671	-1.27807	down
LOC_Os01g71624	234	287	334	601	432	429	0.916957	1.69483	1.85292	5.00985	2.85454	5.36956	0.00416013	1.07819	up
LOC_Os01g71670	426	156	153	39	19	13	4.84988	2.12876	1.86639	0.540708	0.239397	0.173978	0.00261201	-3.01706	down
LOC_Os01g71720	15626	13735	16144	5540	6194	4917	50.8086	53.3151	56.4795	22.713	23.5815	20.1214	3.49e-05	-1.13665	down
LOC_Os01g71960	1160	995	1010	298	307	335	6.46348	5.73245	5.20979	1.90506	2.0334	2.60225	6.19e-06	-1.42545	down
LOC_Os01g71970	864	911	645	2630	2875	1875	7.93253	10.0115	5.81577	29.6371	30.2467	21.6032	2.09e-15	1.89485	up
LOC_Os01g72000	1166	1054	1351	472	416	473	6.13877	6.35046	7.55248	3.11236	2.28689	3.27604	0.000367998	-1.06359	down
LOC_Os01g72080	12085	8023	10757	3156	2409	2724	153.476	122.147	146.4	49.2073	35.4404	43.6868	2.97e-10	-1.55387	down
LOC_Os01g72290	400	72	523	0	25	5	5.40271	1.16246	7.58632	0	0.371299	0.062536	0.00167013	-4.72923	down
LOC_Os01g72300	1326	216	1575	15	55	46	17.8084	3.47218	22.6666	0.232306	0.84949	0.767633	0.00197851	-4.35255	down
LOC_Os01g72340	4239	4144	4407	498	521	406	14.3847	16.9391	15.9599	2.21733	2.25085	1.97087	6.62e-32	-2.86062	down
LOC_Os01g72360	533	373	442	0	65	69	7.87685	6.60985	6.99986	0	1.10078	1.27827	1.91e-11	-2.98103	down
LOC_Os01g72380	2088	1765	1945	776	852	576	10.9641	11.1098	10.9428	5.00119	5.18034	3.81448	4.03e-05	-1.08737	down
LOC_Os01g72460	232	149	113	3206	1800	1844	3.5565	2.51718	1.34334	51.5658	26.1372	31.5837	7.09e-10	4.12554	up
LOC_Os01g72490	304	241	174	1277	785	473	2.40064	2.24317	1.43374	12.3844	7.16094	4.76063	0.00471522	2.1188	up
LOC_Os01g72530	7842	7279	5803	998	528	524	120.729	134.331	95.7259	18.8442	9.41223	10.1887	9.05e-18	-3.0433	down
LOC_Os01g72570	1176	812	709	2602	2379	2218	7.83061	6.47553	5.12824	21.7033	18.1253	18.8192	8.13e-13	1.7452	up
LOC_Os01g72600	248	121	182	54	58	40	2.99743	1.74123	2.35635	0.796101	0.805955	0.597813	0.00294618	-1.51621	down
LOC_Os01g72810	45	17	59	329	380	231	0.386984	0.168824	0.544271	3.52912	3.8512	2.5509	2.49e-12	3.30971	up
LOC_Os01g72990	9178	7066	11588	1030	2054	1584	29.8944	27.7325	40.0496	4.58238	8.59985	7.269	8.48e-14	-2.24926	down
LOC_Os01g73160	557	378	569	1460	1466	1329	15.8536	12.8942	17.345	51.0461	48.3696	47.7853	2.16e-11	1.83617	up
LOC_Os01g73170	3505	1885	3947	238	339	261	36.7162	23.6739	44.3124	3.06094	4.10519	3.44185	1.63e-11	-3.13308	down
LOC_Os01g73310	444	289	473	697	630	765	2.49197	2.16009	2.70185	3.92561	2.83687	3.88008	0.000899002	1.1457	up
LOC_Os01g73490	128	111	99	36	15	36	2.16918	2.26413	1.80499	0.742192	0.286081	0.755985	0.00268628	-1.61213	down
LOC_Os01g73540	2321	1699	2100	52	84	263	45.4552	39.8933	44.0738	1.22816	1.90263	6.50873	8.35e-36	-3.54558	down
LOC_Os01g73780	794	520	614	229	186	300	17.0213	13.3603	14.0979	6.01641	4.61557	8.10455	0.0031898	-1.07241	down
LOC_Os01g73830	95	68	121	9	36	8	0.722723	0.615766	0.989932	0.079964	0.305206	0.072794	0.000157593	-2.14253	down
LOC_Os01g73960	2451	1764	1926	4384	3658	3162	30.6405	25.73	25.4068	64.5331	51.1482	48.7832	4.94e-07	1.19289	up
LOC_Os01g73990	1146	776	907	355	376	311	18.1999	14.7807	15.4377	6.9143	6.91518	6.23878	0.000655879	-1.11187	down
LOC_Os01g74000	653	589	599	87	210	100	3.92444	4.08568	4.02985	0.59791	0.963027	0.926943	1.22e-06	-1.92467	down
LOC_Os01g74020	19751	15420	18881	109	57	61	232.058	217.192	237.731	1.57033	0.775188	0.892689	1.24e-118	-7.56807	down
LOC_Os01g74030	1746	1552	1586	419	603	437	7.37463	7.85554	7.17294	2.16459	2.94507	2.32637	2.24e-07	-1.43553	down
LOC_Os01g74040	4135	4092	3415	80	118	123	41.6672	49.4358	36.878	0.983221	1.36807	1.5561	1.43e-37	-4.86566	down
LOC_Os01g74160	6881	6527	7372	2273	1101	1187	46.4852	49.1942	52.1688	19.9104	8.23291	10.3067	4.99e-15	-1.8722	down
LOC_Os01g74170	322	317	374	83	95	71	2.45295	2.83737	3.18688	0.951766	0.705734	0.628243	0.000171743	-1.71868	down
LOC_Os01g74200	103	87	121	409	275	275	0.822769	0.83433	1.03591	4.02146	2.55148	2.78127	8.52e-06	1.94984	up
LOC_Os01g74250	814	648	790	1614	1447	1280	7.30837	7.31615	7.54983	18.4151	15.3127	15.2338	1.78e-06	1.26976	up
LOC_Os01g74370	199	165	186	771	530	512	2.02946	2.01649	2.03407	9.69719	6.28154	6.62247	2.53e-08	2.04219	up
LOC_Os01g74450	14817	11712	11501	121272	93670	79322	161.733	153.265	134.523	1625.13	1184.79	1093.7	4.22e-18	3.26933	up
LOC_Os01g74540	360	280	359	663	672	575	5.92196	5.52122	6.33076	13.3888	12.8101	11.9561	0.00030979	1.25923	up
LOC_Os01g74600	128	142	124	24	28	35	0.770347	1.02557	0.800141	0.17594	0.189714	0.263434	0.000531131	-1.86249	down
LOC_Os02g01060	610	383	467	125	251	180	9.97802	7.52054	8.19615	2.50395	4.75165	3.70694	0.00970693	-1.06342	down
LOC_Os02g01150	93334	79109	86306	20716	27076	34294	488.391	496.116	483.969	133.357	165.906	227.056	0.00025248	-1.31935	down
LOC_Os02g01280	1812	1475	1475	3112	3983	2790	11.382	10.7946	9.66362	23.5896	29.058	21.5189	4.99e-09	1.36397	up
LOC_Os02g01332	2067	1579	1867	2941	3546	2828	33.56	30.7395	32.4873	58.6383	66.7182	58.0161	5.71e-06	1.0784	up
LOC_Os02g01510	980	573	963	151	177	168	9.32035	6.5278	9.81256	1.75547	1.94978	2.01709	1.38e-08	-1.99534	down
LOC_Os02g01560	12028	9769	10490	20066	23414	21106	141.536	137.809	132.28	289.881	319.257	313.724	8.08e-06	1.32239	up
LOC_Os02g01590	432	157	235	5125	9592	4451	2.32778	1.02539	1.35484	32.2144	51.9997	30.3383	3.97e-11	4.88174	up
LOC_Os02g01610	299	348	387	41	85	82	1.33292	1.67151	1.72448	0.150298	0.295872	0.310253	1.11e-05	-2.00281	down
LOC_Os02g01730	1365	735	1270	335	539	431	13.8747	8.94927	13.8298	4.17464	6.34817	5.52598	0.000727661	-1.02342	down
LOC_Os02g01765	385	343	384	32	41	59	4.31208	4.59524	4.60915	0.435915	0.530882	0.828191	2.52e-09	-2.73356	down
LOC_Os02g01890	339	230	245	32	80	37	3.06092	2.48697	2.37026	0.347667	0.82988	0.413711	1.07e-05	-2.14585	down
LOC_Os02g02000	4008	3240	4052	610	942	1083	34.0878	33.0322	36.9338	6.36949	9.2812	11.6309	6.24e-14	-1.7622	down
LOC_Os02g02120	756	445	499	201	94	51	4.13432	2.86457	2.93366	1.36923	0.618087	0.328024	9.29e-07	-1.97553	down
LOC_Os02g02130	2243	1759	1907	3082	3574	3143	121.042	113.77	110.281	204.184	223.449	214.208	9.93e-06	1.05278	up
LOC_Os02g02340	97	61	82	990	996	1086	0.798742	0.598993	0.726674	10.0765	9.56181	11.3701	2.7e-31	4.02458	up
LOC_Os02g02380	16	20	19	374	434	627	0.194298	0.290069	0.248092	5.80014	6.35447	10.0162	2.82e-11	5.02496	up
LOC_Os02g02390	9816	8839	10247	2902	3770	4059	55.1787	59.5617	61.7283	20.0247	24.5543	28.8208	1.29e-05	-1.10244	down
LOC_Os02g02400	64682	51009	83796	2216	4996	5577	443.933	425.717	628.084	19.0792	42.4361	50.0578	1.3e-24	-3.61841	down
LOC_Os02g02410	15331	12852	11359	40797	30081	19840	95.227	95.7061	75.6124	311.112	216.515	155.67	0.000864825	1.50134	up
LOC_Os02g02470	1890	1263	1438	2707	2526	2108	11.4949	9.21137	9.37533	20.2134	17.8068	16.1925	3.69e-05	1.00643	up
LOC_Os02g02500	235	178	225	45	51	54	1.92547	1.74284	1.97534	0.453035	0.47992	0.55731	0.000426153	-1.75307	down
LOC_Os02g02524	229	123	133	917	805	774	2.38106	1.5354	1.47818	11.7321	9.72123	10.1945	3.57e-15	2.71041	up
LOC_Os02g02540	595	609	717	207	181	110	2.75129	3.37564	3.55213	1.17437	0.968252	0.641773	1.87e-05	-1.65219	down
LOC_Os02g02770	813	1071	981	347	380	322	3.75218	6.1309	4.86596	1.89036	2.01437	1.85175	0.00120776	-1.15886	down
LOC_Os02g02780	73	56	94	360	292	258	0.521829	0.483963	0.703499	3.02033	2.31084	2.31022	1.74e-07	2.35817	up
LOC_Os02g02800	235	188	231	41	42	70	2.56461	2.45604	2.69693	0.546826	0.521111	0.965194	0.000370457	-1.74277	down
LOC_Os02g02830	5468	3920	4686	9987	10307	7471	102.568	88.0595	94.2394	229.132	223.121	176.053	3.96e-07	1.30098	up
LOC_Os02g02840	297	162	331	919	1177	1176	3.18313	2.05453	3.85102	11.9756	14.6064	16.0051	7.02e-15	2.40572	up
LOC_Os02g02860	3574	2158	2703	512	681	896	25.8771	17.9916	20.1789	3.66053	4.56933	8.04453	5.78e-12	-1.65424	down
LOC_Os02g02890	161	94317	112392	213708	194149	175898	2.29574	1613.22	1718.4	3743.19	3209.73	3170.01	2.01e-05	1.7403	up
LOC_Os02g02980	4055	3520	3634	6848	6090	5606	21.6722	21.8653	21.9095	45.557	37.8884	39.4539	2.47e-05	1.04346	up
LOC_Os02g03040	8465	6755	8335	2652	3221	2177	63.1551	59.4697	67.0822	24.2603	31.9041	20.55	6.02e-07	-1.23584	down
LOC_Os02g03230	3003	2127	2799	3985	4060	5244	26.8596	22.7875	26.8036	43.7975	45.7704	59.3709	0.000838637	1.09301	up
LOC_Os02g03280	7487	6602	5773	2568	1661	1542	78.2744	77.4321	63.3046	38.3708	23.5925	24.0482	6.94e-09	-1.47137	down
LOC_Os02g03410	4751	3185	4447	1331	1215	1332	33.3993	26.8717	33.4806	11.4676	9.89029	11.8024	9.78e-09	-1.3319	down
LOC_Os02g03570	1135	1070	1100	291	530	426	20.9162	23.6508	21.7333	6.57393	11.3142	9.90661	0.000441193	-1.09622	down
LOC_Os02g03580	1415	1039	1466	165	440	460	12.419	10.9464	13.5757	1.75588	4.39472	5.07753	1.45e-07	-1.53681	down
LOC_Os02g03670	8412	5614	7740	1488	2472	2616	80.3372	64.7286	80.5097	17.0366	26.7213	31.2419	6.13e-09	-1.38095	down
LOC_Os02g03710	1962	2418	1932	4986	6431	6846	45.3702	67.0258	47.8766	141.569	172.345	199.99	1.41e-08	1.83482	up
LOC_Os02g03740	2064	1446	1850	4685	3962	5201	26.2974	22.0811	25.2559	73.2855	58.4977	83.7007	5.68e-08	1.71638	up
LOC_Os02g03750	94	87	107	19	8	16	0.715602	0.799787	0.879522	0.170778	0.062673	0.154485	1.48e-05	-2.40307	down
LOC_Os02g03790	184	121	193	36	67	37	1.33732	1.05953	1.506	0.315673	0.560944	0.339098	0.00398944	-1.51233	down
LOC_Os02g04120	778	521	616	1254	1402	1179	8.52869	6.84241	7.2358	16.88	17.8133	16.3348	1.5e-06	1.33266	up
LOC_Os02g04130	2439	2512	1904	235	335	332	34.7587	42.9146	29.0814	4.09799	5.52233	5.95986	2.89e-11	-2.61776	down
LOC_Os02g04230	1071	622	805	1947	1958	976	5.63349	3.15292	3.87167	10.4511	10.0914	5.39063	0.00139341	1.28596	up
LOC_Os02g04320	1122	813	902	1886	1625	1539	11.2761	9.7796	9.72868	23.2801	18.9325	19.5435	6.64e-06	1.16109	up
LOC_Os02g04369	58	50	81	644	517	328	1.09045	1.13602	1.64153	15.0957	11.4238	7.90972	8.71e-11	3.2892	up
LOC_Os02g04450	2484	1991	2355	461	676	480	22.175	21.2915	22.6174	5.06465	7.0049	5.43686	6.13e-12	-1.76388	down
LOC_Os02g04510	413	301	342	9741	10918	16244	2.62479	2.29351	2.32788	76.0278	80.4344	130.458	2.42e-12	5.4793	up
LOC_Os02g04650	600	340	468	3039	2293	2382	7.79271	5.37185	6.52271	48.7541	34.7179	39.2863	1.34e-22	2.80169	up
LOC_Os02g04840	3442	2265	3648	405	676	619	13.5212	10.4779	14.818	2.40606	3.05673	3.41104	2.66e-18	-2.11883	down
LOC_Os02g05470	24931	22563	24949	4516	9514	9498	159.825	173.958	171.578	35.6847	70.8628	76.9506	8.17e-06	-1.29754	down
LOC_Os02g05530	629	443	691	75	103	140	9.73154	8.21318	11.4618	1.40887	1.83881	2.72231	7.76e-08	-2.11497	down
LOC_Os02g05550	161	108	106	498	318	192	0.73011	0.586912	0.514356	2.78417	1.67811	1.09999	0.00967489	1.74144	up
LOC_Os02g05630	2973	2191	2599	7654	7102	6570	21.4066	19.4501	20.4857	68.6934	60.8124	60.7269	3.31e-13	1.78659	up
LOC_Os02g05640	254	248	346	25	38	42	5.47025	6.38983	7.98302	0.648522	0.934095	1.13422	3.7e-08	-2.68448	down
LOC_Os02g05686	321	328	372	42	142	79	2.46088	3.0083	3.04981	0.386837	1.25704	0.756935	0.000294699	-1.6659	down
LOC_Os02g05692	892	697	781	178	285	204	6.14574	5.87473	5.7925	1.50252	2.27114	1.77376	1.97e-05	-1.51337	down
LOC_Os02g05744	308	140	309	478	566	400	2.07115	1.09547	2.1608	3.83018	4.21433	3.50673	0.00110042	1.28037	up
LOC_Os02g05790	11758	10782	13479	2777	4908	3426	49.3985	54.3407	60.4785	14.3371	23.9158	18.1451	9.48e-08	-1.38828	down
LOC_Os02g05810	593	571	533	836	1143	819	2.49982	2.87844	2.41447	4.25562	5.58198	4.32711	0.000568141	1.02232	up
LOC_Os02g05830	197	113	176	21	45	31	2.22503	1.52553	2.13053	0.2903	0.577573	0.4404	0.000144004	-1.99001	down
LOC_Os02g05840	2718	1983	2804	1005	985	947	13.477	11.7863	14.7292	6.11263	5.65321	5.92733	3.44e-05	-1.01977	down
LOC_Os02g05890	3061	2415	2823	131	224	441	38.8365	36.8056	38.4613	2.01915	3.26309	7.03797	5.88e-32	-3.01525	down
LOC_Os02g05950	550	446	485	73	126	105	2.4782	2.41085	2.34051	0.399461	0.655274	0.594678	2.3e-06	-1.96386	down
LOC_Os02g06360	1133	639	1088	2208	2553	1863	11.7638	7.94619	12.0974	28.146	30.7138	24.427	3.53e-10	1.54948	up
LOC_Os02g06400	233	176	248	46	75	67	1.70471	1.54596	1.94541	0.409595	0.631269	0.619634	0.00291554	-1.47372	down
LOC_Os02g06430	963	496	1004	2375	2103	1962	5.63173	3.47393	6.28984	17.0562	14.2556	14.4935	4.37e-12	1.73923	up
LOC_Os02g06480	4472	3164	6502	991	1444	1111	18.5868	15.2751	28.8759	5.08704	7.01064	5.84014	0.000192368	-1.66252	down
LOC_Os02g06500	2857	2513	2901	664	842	620	9.16332	10.0189	9.84953	2.57004	3.16516	2.47891	2.39e-11	-1.64928	down
LOC_Os02g06540	336	258	327	27	30	21	2.45013	2.25704	2.55469	0.233658	0.253449	0.190077	6.52e-11	-3.24488	down
LOC_Os02g06560	2405	1561	2327	2982	4921	4219	138.486	107.758	143.589	210.849	328.452	306.97	6.76e-05	1.28366	up
LOC_Os02g06592	11974	11940	12348	4477	6117	3830	23.7208	52.8462	49.6908	9.36888	14.3043	10.0588	0.000146379	-1.03457	down
LOC_Os02g06700	4933	3888	4332	10285	10718	9548	94.4142	89.1331	87.5951	238.02	233.769	226.1	2.52e-09	1.53902	up
LOC_Os02g06720	6424	6303	6380	24242	16309	17016	8.59763	10.1372	9.16463	40.1587	55.3659	28.8173	3.3e-08	1.90445	up
LOC_Os02g06770	138	85	119	287	155	202	2.25475	1.66279	2.15578	6.52968	3.11841	4.22938	0.00971262	1.26253	up
LOC_Os02g06840	1986	1263	1732	3755	3107	2605	13.987	10.7603	12.8894	32.7358	25.4747	22.8982	1.25e-07	1.26017	up
LOC_Os02g06930	1145	962	951	449	288	359	7.86357	7.87368	7.70809	4.40332	2.6097	3.41716	0.000263821	-1.15228	down
LOC_Os02g07050	278	188	165	37	67	29	1.75394	1.41599	1.10997	0.280068	0.485313	0.226571	0.000137132	-1.94605	down
LOC_Os02g07160	1528	1182	1367	3362	3609	4360	11.7357	10.8854	11.2504	31.7029	32.1193	42.31	1.49e-08	1.81349	up
LOC_Os02g07260	12206	8138	9842	20932	17291	16504	108.289	86.3999	93.4195	227.97	177.769	183.729	5.17e-05	1.19326	up
LOC_Os02g07340	19320	16883	18146	4033	7776	6556	38.156	41.2176	39.5407	14.1912	21.9008	18.6618	8.36e-06	-1.24796	down
LOC_Os02g07400	95	61	63	8	16	8	0.60479	0.464324	0.427377	0.057937	0.116381	0.062938	1.56e-05	-2.46441	down
LOC_Os02g07680	9050	7329	9517	724	1079	1191	59.4766	58.0669	66.9081	5.90359	8.29063	9.85382	4.65e-30	-2.77608	down
LOC_Os02g07690	1990	1297	1710	383	439	451	26.7027	20.8628	24.589	6.29449	6.81212	7.63231	2.2e-09	-1.63018	down
LOC_Os02g07830	491	247	358	586	882	615	4.35265	2.6267	3.4006	6.37547	9.06376	6.8881	0.000220885	1.26749	up
LOC_Os02g07890	2992	2449	2618	4265	5676	5177	59.7624	58.6328	56.0191	104.574	131.364	130.613	3.21e-07	1.23047	up
LOC_Os02g07930	86	55	64	844	556	525	0.887929	0.676796	0.707874	10.793	6.71683	6.90903	2.44e-13	3.56591	up
LOC_Os02g07980	1620	1181	1490	508	466	536	26.8764	23.4819	26.4835	10.3471	8.9506	11.225	3.02e-05	-1.16722	down
LOC_Os02g08100	1724	858	1444	4812	5651	2998	12.9455	7.71823	11.6188	44.3561	49.1729	28.4372	6.33e-09	2.07301	up
LOC_Os02g08110	2856	1511	3077	359	765	921	49.9707	31.6944	57.6955	7.70853	15.5055	20.3514	0.000368724	-1.4945	down
LOC_Os02g08150	7121	4428	7130	12087	14445	16236	72.8709	54.3453	78.1611	151.713	171.431	209.788	5.02e-07	1.54703	up
LOC_Os02g08364	6758	4614	6607	1179	1271	1053	50.904	33.5858	46.9705	9.16232	8.96888	8.49042	6.62e-18	-2.02828	down
LOC_Os02g08440	9716	8860	6517	3538	3523	2968	79.6251	86.8352	57.0849	35.7521	33.6272	30.9622	0.000993081	-1.01748	down
LOC_Os02g08490	848	678	762	2219	2383	2015	3.9351	3.77198	3.78729	12.641	12.8181	11.8115	5.91e-14	1.85256	up
LOC_Os02g08530	301	134	288	15	64	41	2.19175	1.1693	2.24328	0.127143	0.536294	0.376546	9.07e-06	-2.24432	down
LOC_Os02g09050	1240	657	997	492	318	281	32.8559	20.8844	28.317	16.0027	9.76342	9.40856	0.000910551	-1.06257	down
LOC_Os02g09390	1007	706	967	254	163	249	10.1158	8.49792	10.4084	3.12682	1.88983	3.15401	7.48e-07	-1.6573	down
LOC_Os02g09410	89	56	110	2	0	0	0.864904	0.652747	1.1448	0.016682	0	0	3.11e-16	-6.66869	down
LOC_Os02g09420	4337	2875	3885	1100	886	1046	58.0529	46.1254	55.717	18.0727	13.7312	17.6825	6.24e-11	-1.52645	down
LOC_Os02g09480	756	519	571	307	228	161	6.80777	5.60353	5.50882	3.3956	2.37748	1.82137	0.00464132	-1.08707	down
LOC_Os02g09800	108	98	89	17	26	16	0.699702	0.757787	0.619744	0.130809	0.195276	0.131406	0.000291289	-2.0245	down
LOC_Os02g09930	1148	427	914	69	200	167	8.08296	3.58236	6.87298	0.604212	1.61848	1.47028	0.000137367	-2.14482	down
LOC_Os02g09960	1043	948	1017	487	322	306	6.75994	7.36217	7.06602	3.87172	2.41564	2.50138	0.000509494	-1.11708	down
LOC_Os02g09970	157	143	168	55	4	36	2.83328	3.09997	3.25838	1.20839	0.084065	0.822454	0.000172008	-1.94619	down
LOC_Os02g09980	1000	1062	985	107	71	91	16.7653	21.3363	17.7013	2.18648	1.37532	1.92012	2.5e-19	-3.18607	down
LOC_Os02g09990	2027	2543	1976	53	35	42	23.6608	35.5998	24.7169	0.749559	0.462273	0.607978	1.6e-19	-5.35404	down
LOC_Os02g10120	10013	8164	6289	51163	49084	43642	47.9585	46.7452	32.2214	301.665	273.318	265.511	1.25e-18	2.87136	up
LOC_Os02g10190	5201	4054	5621	914	1308	1143	23.6099	22.0579	27.3436	5.09064	6.87863	6.5539	8.45e-15	-1.81632	down
LOC_Os02g10350	8831	7358	7524	25358	26414	24965	72.7809	72.7024	66.4496	256.587	252.274	259.911	1.05e-11	2.01562	up
LOC_Os02g10450	244	150	273	3	31	33	2.72051	2.00008	3.25606	0.027588	0.397194	0.452665	9.41e-09	-2.95553	down
LOC_Os02g10500	1033	564	846	249	315	326	24.4754	16.009	21.4844	7.23471	8.63475	9.74428	0.00109402	-1.10248	down
LOC_Os02g10540	418	277	356	575	617	491	5.09234	4.04066	4.65601	8.60597	8.72685	7.56287	0.0059689	1.0091	up
LOC_Os02g10580	333	267	296	64	44	36	3.07078	2.95604	2.92899	0.720916	0.462922	0.412462	1.15e-06	-2.32081	down
LOC_Os02g10590	512	522	503	184	184	228	6.83678	8.40621	7.59899	3.50835	3.26113	4.75736	0.00957759	-1.04538	down
LOC_Os02g10630	450	270	380	56	62	63	1.98998	1.4292	1.85427	0.291594	0.373695	0.380287	5.41e-07	-2.25645	down
LOC_Os02g10660	1482	1267	1698	248	378	386	10.146	10.3934	12.46	2.08218	2.99535	3.33875	2.73e-10	-1.80493	down
LOC_Os02g10780	1942	1425	1700	360	416	446	22.867	20.0587	21.4602	5.22766	5.63697	6.6328	3.29e-10	-1.71482	down
LOC_Os02g10860	318	366	336	895	816	1014	2.05385	2.92154	2.08729	5.35899	4.70512	6.35358	2.59e-08	1.73088	up
LOC_Os02g10880	1680	1513	1546	507	664	589	17.9715	19.4134	17.7298	6.66162	8.23209	7.96287	5.57e-05	-1.11345	down
LOC_Os02g10920	3456	2306	2743	8854	6239	5625	50.7351	40.3486	43.2567	156.862	104.233	102.47	1.45e-06	1.61585	up
LOC_Os02g10990	403	284	433	611	822	697	2.45438	1.99892	2.88388	4.67148	5.86386	5.78589	0.00019222	1.26004	up
LOC_Os02g11070	2351	2157	1592	930	374	371	16.7776	18.5822	12.286	8.52765	3.24326	3.47923	0.000401449	-1.55922	down
LOC_Os02g11640	319	245	255	1806	1873	1878	2.70613	2.49111	2.31611	18.8505	18.4532	20.175	4.65e-30	3.09114	up
LOC_Os02g11760	827	864	915	1932	2148	965	2.69309	3.38437	3.17094	7.61342	8.00914	3.92841	0.00321497	1.23477	up
LOC_Os02g11770	4478	1662	5107	554	589	888	96.9842	43.1413	118.549	14.7252	14.7784	24.2786	0.00210652	-2.07688	down
LOC_Os02g12100	353	230	317	81	111	89	1.90252	1.62105	2.23439	0.479402	0.659962	0.706472	0.00366826	-1.3465	down
LOC_Os02g12350	37	27	30	144	127	87	0.279247	0.241657	0.235599	1.31966	1.09872	0.819589	2.15e-05	2.24545	up
LOC_Os02g12420	452	345	524	36	41	26	2.1596	2.2363	2.88138	0.209519	0.223353	0.153207	2.89e-13	-3.36483	down
LOC_Os02g12450	194	261	209	23	54	41	0.390604	0.628886	0.45045	0.054925	0.125949	0.10387	1.39e-05	-2.20864	down
LOC_Os02g12760	7920	6262	6503	1551	2025	1823	82.0694	77.9167	72.9058	17.3545	21.6792	24.3565	1.36e-11	-1.6142	down
LOC_Os02g12800	2941	1717	2080	3953	4189	3430	25.0921	18.5813	19.8041	43.5272	42.8146	38.5803	3.44e-06	1.11752	up
LOC_Os02g12890	3698	2549	1862	669	401	874	27.0016	22.3104	14.4743	6.13946	3.23535	8.22726	0.000280107	-1.70081	down
LOC_Os02g13020	738	646	895	112	151	168	5.98014	6.27507	7.77614	1.10777	1.4094	1.71964	1.44e-08	-2.06908	down
LOC_Os02g13060	12496	8335	12075	2759	3843	4295	153.256	122.547	158.696	41.5336	54.6166	66.5384	6.65e-07	-1.24639	down
LOC_Os02g13190	297	289	187	405	431	513	2.70343	3.15469	1.82551	4.52553	4.55022	5.89569	0.00416281	1.11876	up
LOC_Os02g13304	863	752	732	121	103	152	14.7682	15.4316	13.4294	2.53262	2.0339	3.26822	2.76e-10	-2.30552	down
LOC_Os02g13430	324	285	278	90	73	17	1.55128	1.63882	1.42593	0.526876	0.402558	0.098511	2.68e-05	-2.02512	down
LOC_Os02g13460	202	116	160	31	5	10	1.93033	1.32869	1.63917	0.358885	0.04928	0.116764	2.73e-08	-3.02717	down
LOC_Os02g13510	14037	11270	13059	3736	3671	2368	53.1882	51.1929	53.0251	17.3789	16.1154	11.727	1.36e-10	-1.663	down
LOC_Os02g13530	3213	2741	2886	5288	5943	5401	53.1215	54.3421	51.1366	107.346	113.885	112.81	3.66e-07	1.23113	up
LOC_Os02g13560	19131	14252	15840	47884	41535	35344	82.5906	72.6973	72.7418	246.188	200.98	185.873	2.37e-07	1.66512	up
LOC_Os02g13640	828	551	732	2021	1620	1379	7.23848	5.69223	5.88211	20.4557	14.0005	12.9078	1.17e-09	1.58113	up
LOC_Os02g13800	14	26	14	63	63	112	0.143872	0.318812	0.151848	0.79225	0.75236	1.4593	0.00180278	2.43266	up
LOC_Os02g13890	1118	801	1172	308	273	352	8.62993	7.43757	9.69994	2.9397	2.46942	3.49444	1.1e-05	-1.38071	down
LOC_Os02g13950	352	296	307	579	782	479	2.59523	2.59915	2.42588	5.22645	6.60869	4.39688	0.000332961	1.24978	up
LOC_Os02g14110	949	774	749	1782	1948	1550	5.92385	5.79262	5.01097	13.6763	14.1083	12.2364	2.57e-08	1.4094	up
LOC_Os02g14170	1383	824	1401	156	199	212	14.8	10.2857	15.965	2.04502	2.4648	2.87309	2.09e-13	-2.31725	down
LOC_Os02g14440	27302	18534	31254	52	203	229	313.581	251.922	385.072	0.700349	2.67477	3.26966	6.4e-74	-6.96013	down
LOC_Os02g14760	868	562	859	2276	2383	2059	7.97641	6.4217	8.14213	25.0522	26.2247	24.6588	2.73e-14	1.88982	up
LOC_Os02g15110	223	204	160	2	12	22	6.84137	7.47526	5.23566	0.061211	0.403951	0.83099	2.16e-11	-3.67126	down
LOC_Os02g15120	369	473	500	17	5	18	5.32243	8.17922	7.72213	0.297786	0.075962	0.317528	1.53e-20	-4.72947	down
LOC_Os02g15280	408	324	269	5	6	8	13.3784	12.7402	9.45729	0.197936	0.211362	0.291699	1.39e-21	-5.38104	down
LOC_Os02g15290	162	114	131	11	5	7	3.14883	2.64503	2.73581	0.240258	0.091073	0.148919	7.91e-11	-3.8047	down
LOC_Os02g15540	1473	932	1112	3768	3075	2889	23.561	17.8671	19.0622	74.0245	57.0232	58.3915	3.22e-14	1.80528	up
LOC_Os02g15700	76	53	62	7	7	5	0.878841	0.726399	0.760022	0.086206	0.081367	0.059133	3.07e-07	-3.00821	down
LOC_Os02g15860	96	51	35	5035	6722	6866	5.1416	3.2791	1.9783	333.569	420.303	468.007	1.48e-52	7.02725	up
LOC_Os02g15900	9067	6775	9146	1163	2307	2792	129.242	115.77	139.696	20.3443	38.0948	50.2532	5.58e-12	-1.64874	down
LOC_Os02g16040	1605	1074	1419	2899	2233	2246	23.4534	18.724	22.5818	52.1934	38.0703	41.479	1.21e-06	1.18573	up
LOC_Os02g16500	25	19	28	52	54	57	1.67715	1.5134	2.00606	4.37992	4.28817	4.97879	0.00726006	1.51574	up
LOC_Os02g16680	727	590	644	1165	1115	1058	8.6141	8.37204	8.17432	16.9608	15.3292	15.8416	0.000137132	1.09089	up
LOC_Os02g16909	1091	751	1286	19	25	18	14.081	11.8326	17.4451	0.241963	0.320034	0.30629	4.28e-39	-5.32869	down
LOC_Os02g17330	1315	839	1398	140	190	226	10.8577	8.19829	12.4705	1.44677	1.84056	2.41501	2.34e-13	-2.32065	down
LOC_Os02g17340	91	91	143	0	2	1	1.49936	1.78636	2.51388	0	0.037437	0.00898	6.13e-17	-6.46666	down
LOC_Os02g17350	3934	3025	3575	7169	6268	5753	21.272	19.661	20.7552	47.5637	39.239	39.2968	1.5e-06	1.19095	up
LOC_Os02g17360	3331	3009	3454	428	743	760	18.3237	20.3901	20.3383	2.87466	4.66449	5.30781	6.44e-17	-2.01661	down
LOC_Os02g17400	281	239	304	61	35	37	1.49872	1.52451	1.7335	0.395332	0.215198	0.244402	1.84e-06	-2.30713	down
LOC_Os02g17500	6101	4289	4135	21048	19401	15442	40.8945	34.6679	29.8881	173.642	151.8	134.511	8.68e-16	2.26647	up
LOC_Os02g17710	820	524	775	173	203	135	4.10127	3.14074	4.15003	1.05742	1.17373	0.849276	3.31e-06	-1.72566	down
LOC_Os02g17760	1183	831	1093	122	84	131	4.91474	4.13699	4.86491	0.62077	0.403893	0.683757	1.03e-16	-2.85215	down
LOC_Os02g18080	330	184	220	105	75	39	1.23059	0.821359	0.907682	0.479034	0.321002	0.191365	0.0036818	-1.42174	down
LOC_Os02g18150	551	578	1111	186	190	160	4.07368	5.32932	7.27735	1.87304	1.39837	1.71744	0.0039572	-1.74448	down
LOC_Os02g18380	7594	5385	6452	10334	11740	10608	152.263	129.453	138.638	254.375	272.776	268.678	6.67e-05	1.08119	up
LOC_Os02g18450	17905	14078	17499	56476	50312	48101	96.7933	88.34	100.604	374.441	315.44	326.048	3.24e-09	1.97335	up
LOC_Os02g18460	244	179	227	418	595	581	2.47307	2.18239	2.46872	5.21373	7.01278	7.45705	1.65e-05	1.62906	up
LOC_Os02g18540	541	200	683	29	96	62	5.94496	2.26635	5.78205	0.259129	1.06574	0.752582	0.00170393	-2.57257	down
LOC_Os02g18840	898	574	971	318	289	234	5.26535	4.06351	5.99745	2.26448	1.92662	1.73252	0.000470894	-1.20347	down
LOC_Os02g19650	3623	2384	2515	818	788	826	33.0852	26.6355	24.6724	9.23071	8.37472	9.27955	1.07e-09	-1.46987	down
LOC_Os02g19820	13173	8824	10322	1888	4066	2929	132.419	106.33	111.186	23.2935	47.3504	37.187	9.28e-10	-1.53756	down
LOC_Os02g19924	1481	946	1262	260	247	216	13.6566	10.7878	13.0986	3.09903	3.10044	2.66872	6.73e-11	-2.01558	down
LOC_Os02g19970	165	126	176	14	31	25	1.45827	1.34635	1.68761	0.139137	0.29981	0.260811	6.22e-06	-2.41109	down
LOC_Os02g19990	79	106	84	0	15	5	0.747874	1.19973	0.840162	0	0.154422	0.057936	2.66e-08	-3.50823	down
LOC_Os02g20170	1275	1079	1048	2313	1693	1513	13.2955	13.7886	11.7666	29.4565	20.1917	20.0578	0.000223855	1.01319	up
LOC_Os02g20490	3933	3213	3932	884	1480	1694	45.8584	44.9047	49.129	12.6501	19.9938	24.9383	2.16e-06	-1.11117	down
LOC_Os02g20934	1242	1173	1307	297	570	531	10.9584	15.1118	15.3187	3.6913	6.24124	7.0093	0.000227487	-1.09381	down
LOC_Os02g21009	3852	3393	3537	5877	7278	5383	19.9877	18.4023	15.8332	42.0126	35.0085	32.0864	7.91e-06	1.09072	up
LOC_Os02g21040	1696	1705	1796	333	355	254	12.0144	14.479	13.6365	2.89091	2.90745	2.2697	1.37e-14	-2.16354	down
LOC_Os02g21090	145	101	142	176	323	307	0.884237	0.657276	0.951871	1.30605	2.25769	2.29049	0.00231301	1.39379	up
LOC_Os02g21110	711	503	531	178	170	178	6.89914	5.85349	5.52087	2.1166	1.91186	2.17929	0.000307802	-1.39517	down
LOC_Os02g21520	595	675	567	166	246	274	5.13687	6.0064	4.47516	1.73843	2.14344	3.04547	0.00372927	-1.11025	down
LOC_Os02g21660	2435	2044	2221	4689	5124	4329	29.8107	29.6854	32.369	78.5445	72.8605	67.6454	3.7e-09	1.39511	up
LOC_Os02g21700	39	82	38	340	375	376	0.420491	1.06528	0.433156	4.52978	4.70858	5.14944	3.73e-12	3.03448	up
LOC_Os02g22020	69	59	47	203	160	121	0.611677	0.616619	0.438457	2.22498	1.64204	1.34452	0.000380324	1.77319	up
LOC_Os02g22130	4900	3933	4981	892	608	722	42.5099	39.9915	45.2815	9.98543	6.58993	8.57857	1.53e-22	-2.30302	down
LOC_Os02g22570	657	558	659	139	325	128	1.61413	1.6037	2.11629	0.376231	1.09298	0.61108	0.00044551	-1.37549	down
LOC_Os02g22820	313	308	128	0	0	0	1.1951	1.41226	0.521793	0	0	0	1.31e-11	#NAME?	down
LOC_Os02g24080	6525	5017	5920	2132	1476	1677	63.8544	57.9588	60.8776	25.5121	16.7205	21.8704	3.39e-09	-1.39163	down
LOC_Os02g24100	148	79	169	3	24	27	3.73212	2.37859	4.55434	0.079215	0.695696	0.85493	3.26e-06	-2.50371	down
LOC_Os02g24720	262	202	210	17	23	17	4.09451	3.86958	3.26939	0.288006	0.373554	0.294427	7.44e-10	-3.24735	down
LOC_Os02g25020	21	13	14	113	105	69	0.189264	0.136244	0.140065	1.30383	1.1382	0.813763	1.65e-07	2.9037	up
LOC_Os02g25870	390	382	503	129	188	94	2.52413	2.90601	3.84731	0.981677	1.36337	0.736733	0.00210599	-1.34074	down
LOC_Os02g26210	1822	1321	1875	3901	2801	2831	23.1163	20.0884	25.4847	60.7692	41.1757	45.3745	2.54e-06	1.25976	up
LOC_Os02g26770	0	1	0	127	171	75	0	0.009052	0	1.24856	1.59078	0.75852	3.49e-19	8.62107	up
LOC_Os02g26790	728	567	665	940	1251	991	13.3668	12.6508	13.0864	20.9676	26.3279	22.5962	0.000430516	1.01969	up
LOC_Os02g26794	32	30	25	128	122	91	0.733688	0.805473	0.609222	3.60306	3.24146	2.64327	1.72e-05	2.27165	up
LOC_Os02g26810	0	3	0	230	330	126	0	0.023905	0	2.17604	2.94553	1.21966	1.41e-15	7.91031	up
LOC_Os02g27030	75911	54727	74406	23138	27678	25729	714.081	617.17	750.06	267.203	301.686	305.713	0.00206094	-1.08805	down
LOC_Os02g27060	5868	4451	5923	1449	2112	1643	44.6041	40.3879	49.0013	12.6052	18.0707	15.5765	2.55e-08	-1.3186	down
LOC_Os02g27070	1026	1168	1227	155	270	259	5.05778	6.90901	6.4775	0.945504	1.5536	1.60657	2.32e-10	-2.01304	down
LOC_Os02g27100	802	745	816	137	272	108	4.84261	5.63693	5.2793	1.06938	1.85761	0.801875	1.91e-07	-1.91046	down
LOC_Os02g27360	899	693	783	2632	2619	2191	6.64921	5.95618	6.297	23.5014	22.0448	20.1929	5.66e-16	1.96947	up
LOC_Os02g27400	5500	4765	4259	877	1671	1570	29.2176	30.345	24.2453	5.71658	10.2852	10.5358	3.43e-09	-1.49839	down
LOC_Os02g27490	5091	3803	4362	13991	13504	11589	42.982	38.5612	39.5566	145.624	132.785	124.377	1.43e-12	1.88447	up
LOC_Os02g27760	3135	2538	2874	4708	5749	5089	58.2205	56.5032	57.1968	107.344	123.73	119.385	9.39e-07	1.18563	up
LOC_Os02g27769	2893	2126	2283	4284	5005	4478	44.4436	38.8136	37.3731	81.0378	88.8126	87.434	2.17e-07	1.24217	up
LOC_Os02g28200	30	40	32	70	68	103	0.279287	0.45441	0.319943	0.810961	0.749365	1.23596	0.00450726	1.55274	up
LOC_Os02g28720	1871	953	1397	2662	2308	2262	15.3008	9.33737	12.2417	26.7342	21.8753	23.3686	5.49e-06	1.1295	up
LOC_Os02g28810	4425	3441	3335	8551	8758	7834	64.4415	60.0757	52.0471	152.906	147.799	144.143	3.16e-09	1.48848	up
LOC_Os02g28830	6480	5022	5851	10123	10794	7450	28.9475	27.5415	29.4166	57.1056	55.5395	44.3734	8.91e-05	1.02337	up
LOC_Os02g28980	1631	1487	1463	10813	10605	8565	9.6612	12.1737	10.4836	89.5607	82.8405	73.6569	3.51e-32	3.01919	up
LOC_Os02g29500	978	825	1036	51	73	82	12.1912	12.3259	13.8452	0.771949	1.04913	1.28136	9.75e-21	-3.4502	down
LOC_Os02g29510	956	370	516	1911	1779	2239	3.25842	3.12496	3.94038	10.3096	8.17727	13.2209	4.64e-09	2.06563	up
LOC_Os02g29530	1628	1059	1495	2298	3077	1868	12.218	9.52853	12.0256	21.1759	26.7617	17.703	3.89e-06	1.11375	up
LOC_Os02g29550	4203	3134	3866	6492	6882	6198	34.7031	28.0944	34.0541	62.8031	60.0225	61.315	5.65e-06	1.13316	up
LOC_Os02g30410	7511	6199	7402	1978	2776	2650	67.3678	66.6463	72.7703	21.4538	29.2928	31.2565	1.02e-06	-1.185	down
LOC_Os02g30470	192	126	113	428	568	440	3.61289	2.83437	2.27063	9.88669	12.3973	10.474	1.89e-07	2.06227	up
LOC_Os02g30714	122	111	158	33	29	44	1.37417	1.4866	1.85052	0.432523	0.37702	0.63237	0.00370961	-1.54007	down
LOC_Os02g30770	89	52	62	14	12	7	0.777026	0.447143	0.447306	0.226698	0.21614	0.126339	4.86e-05	-2.29712	down
LOC_Os02g30800	149	240	221	56	62	45	0.382494	0.797814	0.943005	0.161331	0.202647	0.126066	0.00215533	-1.62887	down
LOC_Os02g30910	298	404	41	4263	1768	3058	2.38355	3.78148	0.363227	36.9469	15.0512	28.3265	2.83e-06	3.88772	up
LOC_Os02g30974	213	147	156	52	25	31	1.40468	1.23034	1.09238	0.381295	0.166553	0.234172	0.000202298	-1.91956	down
LOC_Os02g31874	1039	794	991	3063	2329	2070	8.72165	8.00376	8.58128	31.6469	22.6408	21.9841	1.8e-10	1.72648	up
LOC_Os02g32200	1660	1173	1639	484	431	366	8.43313	7.14315	8.92573	4.04887	2.5375	2.34839	1.74e-07	-1.47425	down
LOC_Os02g32250	7072	6330	8725	1614	2609	2591	20.7008	22.1826	27.1152	8.11228	8.75261	9.00107	1.28e-08	-1.37122	down
LOC_Os02g32380	204	184	251	33	34	51	2.03943	2.20518	2.68825	0.395164	0.382782	0.63498	2.72e-05	-2.09313	down
LOC_Os02g32420	239	216	343	42	103	46	2.28887	2.20341	3.09015	0.504654	1.12358	0.438374	0.000287187	-1.76841	down
LOC_Os02g32450	652	478	659	50	64	57	13.1342	11.5301	14.219	1.21923	1.47748	1.43221	2.31e-13	-3.05581	down
LOC_Os02g32469	5305	4465	4737	623	1151	1154	77.9837	79.6301	73.7975	11.193	19.9656	21.6864	2.8e-17	-1.98117	down
LOC_Os02g32490	4925	3612	4778	495	406	356	25.6444	22.5434	26.6618	3.15534	2.44783	2.33704	1.29e-36	-3.07744	down
LOC_Os02g32550	29	9	7	92	59	57	0.237724	0.088827	0.063158	0.943372	0.568621	0.597352	5.48e-06	2.58614	up
LOC_Os02g32610	854	899	841	1308	1646	1423	4.20952	5.13273	4.50082	7.84785	9.46518	8.92076	4.76e-05	1.05889	up
LOC_Os02g32620	163	109	104	213	250	311	1.46233	1.17032	0.993419	2.34741	2.60511	3.52343	0.00281436	1.38834	up
LOC_Os02g32760	245	191	195	598	655	591	5.23452	4.8895	4.45376	15.6912	16.2293	15.9689	2.34e-07	1.87044	up
LOC_Os02g32780	1797	1622	1911	420	628	653	9.06661	9.81157	10.329	2.59698	3.66988	4.16067	6.8e-07	-1.32137	down
LOC_Os02g32840	29	10	31	86	67	82	0.568742	0.234197	0.654859	2.11293	1.54834	2.07389	0.00015827	2.12965	up
LOC_Os02g32940	115	117	163	19	36	34	2.02435	2.45898	3.07924	0.407333	0.728531	0.743357	0.000660014	-1.82925	down
LOC_Os02g32970	532	443	441	945	1038	865	5.21737	5.2397	4.64309	11.4403	11.5054	10.7246	1.11e-05	1.32392	up
LOC_Os02g32980	633	400	415	939	994	974	8.62514	6.54327	6.0651	15.7318	15.7099	16.7899	1e-05	1.3445	up
LOC_Os02g32990	271	324	240	1516	2344	2534	3.99997	5.74147	3.7959	27.5369	40.1981	47.3767	9.29e-10	3.24087	up
LOC_Os02g33030	568	424	679	111	278	100	8.41261	7.52557	10.7897	2.00547	4.76071	1.87154	0.000265757	-1.47812	down
LOC_Os02g33060	144	121	212	7	6	6	2.07213	2.08602	3.28414	0.107291	0.090354	0.10745	4.84e-13	-4.31834	down
LOC_Os02g33070	2951	2004	3279	378	504	673	38.2164	32.7897	41.4017	5.86479	7.01644	10.0686	4.7e-15	-2.04746	down
LOC_Os02g33110	7247	5237	6324	12263	12912	10912	48.577	42.0908	45.4451	100.947	100.332	92.426	2.72e-06	1.26697	up
LOC_Os02g33330	642	317	429	5090	3062	2488	12.1329	7.18271	8.68296	118.202	67.1192	59.4386	1.14e-06	3.2829	up
LOC_Os02g33540	400	354	354	114	125	57	1.92407	2.12307	1.93278	1.24865	0.777079	0.35765	0.000354809	-1.61442	down
LOC_Os02g33560	186	158	170	313	391	315	1.73026	1.75615	1.69481	3.57986	4.21702	3.70342	0.00208721	1.30239	up
LOC_Os02g33580	3149	2409	2653	5599	4881	4331	17.0911	15.4865	15.3516	37.1133	30.203	29.2396	1.1e-06	1.1745	up
LOC_Os02g33610	25954	23802	24875	8394	9668	8445	127.533	143.633	131.95	51.03	56.344	52.765	7.45e-05	-1.17974	down
LOC_Os02g33820	4598	2949	4612	1459	1433	1840	82.0253	63.0778	88.1793	31.9554	29.6246	41.4624	1.33e-05	-1.0069	down
LOC_Os02g33944	187	60	104	10	14	23	1.65051	0.76821	1.2321	0.095478	0.125892	0.333094	0.00119797	-2.49434	down
LOC_Os02g34430	198	81	191	18	64	51	1.22131	0.59917	1.26439	0.136321	0.45603	0.398411	0.00734071	-1.4591	down
LOC_Os02g34460	1295	1078	1211	1950	2153	1894	16.8727	17.4795	17.2435	31.9844	32.8361	32.8845	1.8e-05	1.06283	up
LOC_Os02g34860	3156	1818	2833	693	1226	1041	28.2479	19.5377	27.054	7.66656	12.8307	11.5848	1.83e-05	-1.05499	down
LOC_Os02g34930	1309	1158	1188	273	326	481	18.8672	19.9959	18.348	4.82983	5.44376	8.75292	1.7e-06	-1.41851	down
LOC_Os02g35000	19	32	54	80	149	143	0.149576	0.306027	0.472002	0.799729	1.41234	1.47633	9.54e-05	2.13335	up
LOC_Os02g35010	2119	1601	1815	3442	2945	2485	12.3637	11.2935	11.2099	24.6113	21.2127	18.2605	2.74e-05	1.00312	up
LOC_Os02g35060	1156	761	829	1819	1944	1805	9.5033	7.7642	7.55987	18.293	19.2557	19.3733	9.45e-08	1.35469	up
LOC_Os02g35080	3144	2250	2845	5612	4498	7033	11.144	10.3067	10.0351	24.1328	20.3881	33.5905	0.00141041	1.41022	up
LOC_Os02g35090	16103	10821	12114	39099	29814	39530	133.727	107.727	107.801	398.622	286.896	414.673	3.06e-08	1.82089	up
LOC_Os02g35100	393	304	318	634	755	744	2.44511	2.28807	2.08371	4.68726	5.43658	5.86563	3.39e-05	1.39999	up
LOC_Os02g35160	1566	1110	1462	2742	2685	2327	9.66877	8.21165	9.7106	20.4548	19.1298	18.4994	2.97e-07	1.23576	up
LOC_Os02g35300	87	82	101	23	22	11	0.44504	0.501394	0.553847	0.142704	0.130365	0.070157	0.000451123	-1.9756	down
LOC_Os02g35320	220	168	172	650	397	394	1.76439	1.49611	1.76047	6.40417	4.06496	3.84492	0.000127038	1.68805	up
LOC_Os02g35490	173	133	126	44	59	16	1.03571	1.04514	0.904769	0.296365	0.449086	0.107477	0.00393882	-1.57912	down
LOC_Os02g35820	2076	1711	2125	49	688	654	6.91655	7.01528	7.75509	0.191266	2.65217	2.63999	2.33e-07	-1.75365	down
LOC_Os02g35950	4363	3479	3770	7185	8876	7468	47.4888	45.387	43.974	96.0099	111.948	102.677	8.95e-08	1.33931	up
LOC_Os02g36000	194	122	109	43	14	13	5.40426	4.05162	3.22954	1.4541	0.440952	0.450214	2.3e-05	-2.27439	down
LOC_Os02g36190	441	282	453	116	126	138	3.58155	2.74842	3.95	1.14959	1.18015	1.40835	0.00275844	-1.28126	down
LOC_Os02g36220	488	439	753	81	196	159	1.99137	2.0526	3.63337	0.511835	0.86733	1.01115	0.000163386	-1.62233	down
LOC_Os02g36340	3558	2725	3239	732	807	1159	23.4863	21.805	22.8207	5.98655	6.3023	9.97343	4.28e-10	-1.47106	down
LOC_Os02g36414	392	312	418	114	124	112	2.60826	2.48515	2.98316	0.927798	0.952317	0.936607	0.00206913	-1.35417	down
LOC_Os02g36530	551	414	513	165	138	203	31.7216	28.551	31.617	11.64	9.17321	14.7333	0.00275363	-1.19845	down
LOC_Os02g36570	8438	7152	7956	11643	17303	15801	45.4655	46.1329	46.1097	77.0177	108.036	107.498	8.76e-06	1.2486	up
LOC_Os02g36850	2146	1579	2068	90	191	288	35.6352	31.4222	36.8052	1.81613	3.67419	6.02569	1.84e-26	-2.9876	down
LOC_Os02g36940	6119	4459	5412	755	580	771	84.6632	73.8753	80.1984	12.7579	9.10641	13.3043	7.64e-28	-2.58088	down
LOC_Os02g37070	141	83	49	246	202	117	2.83416	1.9912	1.06178	6.09019	4.71372	2.97969	0.00606701	1.36698	up
LOC_Os02g37090	3906	4319	4198	876	1305	1238	10.1559	13.6484	12.1556	3.31334	3.85966	3.95469	1.16e-08	-1.55377	down
LOC_Os02g37109	263	171	282	59	92	74	3.45163	2.68692	3.95952	0.949553	1.39327	1.21539	0.00611377	-1.33424	down
LOC_Os02g37120	2051	1406	2062	509	984	522	11.4054	9.89721	15.2278	4.26846	6.19401	4.59604	2.08e-05	-1.14009	down
LOC_Os02g37160	254	158	272	5	0	11	3.14735	2.35111	3.61619	0.061416	0	0.157876	2.15e-17	-4.9896	down
LOC_Os02g37290	2384	1444	1655	23	52	32	82.0088	59.5847	55.0765	0.703396	1.52217	1.02962	1.93e-55	-5.35552	down
LOC_Os02g37309	304	206	241	70	22	61	3.73338	3.0258	3.16362	1.0488	0.307718	0.93333	5.25e-05	-1.93141	down
LOC_Os02g37320	151	68	158	11	12	1	3.60728	1.94992	3.98609	0.314905	0.336946	0.029307	6.49e-09	-3.67133	down
LOC_Os02g37330	908	619	836	16	17	10	15.4181	12.5922	15.2227	0.326958	0.315743	0.204885	1.34e-33	-5.46301	down
LOC_Os02g37590	695	353	716	1481	1445	839	3.72484	2.20187	3.94197	9.36821	8.59153	5.58946	3.17e-05	1.42911	up
LOC_Os02g37654	7134	4062	7513	11597	12680	11891	69.9678	47.7593	78.9644	139.64	144.112	147.324	2.18e-06	1.29963	up
LOC_Os02g37800	2452	955	2169	317	508	565	21.6073	10.0878	20.4787	3.42609	5.1816	6.28264	0.00113188	-1.62585	down
LOC_Os02g37830	2249	1694	2065	3934	3202	2817	15.5991	14.1223	15.3943	33.6018	25.8148	24.7067	1.01e-05	1.0533	up
LOC_Os02g37834	1355	1352	1421	220	346	324	11.6134	14.8675	14.9339	2.0334	3.12756	3.40457	1.37e-10	-1.89936	down
LOC_Os02g37862	5620	4703	4783	9648	12109	10102	84.1515	84.4307	76.7473	177.38	210.114	191.095	8.86e-08	1.3931	up
LOC_Os02g37870	1684	1458	1416	2436	3288	2591	18.7575	19.4752	16.9093	33.3218	42.4594	36.4698	6.13e-07	1.17894	up
LOC_Os02g37880	1599	1217	1652	3553	3239	2905	8.62752	8.14402	9.94164	24.249	21.1369	20.4315	9.58e-10	1.44551	up
LOC_Os02g37930	1722	1061	1528	6274	4111	3861	32.3195	23.8866	30.7382	144.625	89.4385	91.572	7.8e-07	2.06332	up
LOC_Os02g38050	17930	14727	18399	5305	7629	5810	86.0538	84.6799	94.5485	31.0176	42.4554	35.236	5.57e-05	-1.12827	down
LOC_Os02g38120	110	71	118	608	699	930	0.698118	0.550312	0.804548	4.77128	5.18344	7.53249	2.97e-09	3.26163	up
LOC_Os02g38160	7774	5982	7499	1356	1892	1721	54.0127	49.781	56.8321	11.7784	15.2696	15.0039	1.15e-13	-1.76798	down
LOC_Os02g38180	727	619	688	108	330	271	3.07758	2.52538	3.42184	0.732627	1.89921	1.03291	0.00115288	-1.20107	down
LOC_Os02g38220	436	322	419	692	1204	835	3.10612	2.81889	3.18727	5.82647	10.0933	7.62027	3.67e-06	1.53403	up
LOC_Os02g38240	3504	2967	3887	452	780	846	40.7753	41.454	48.8909	6.27637	10.2291	11.8539	9.67e-17	-1.98295	down
LOC_Os02g38320	123	62	127	263	210	186	1.13094	0.701215	1.35414	2.87931	2.28969	2.2527	0.00308722	1.42966	up
LOC_Os02g38340	745	533	557	1945	1777	1462	5.34426	4.52164	4.26399	17.1096	14.7521	13.2249	2.04e-12	1.82196	up
LOC_Os02g38970	422	98	295	43	47	39	2.17796	0.646492	1.6706	0.279457	0.294179	0.263341	0.00860587	-2.27424	down
LOC_Os02g39160	21198	16748	18992	33638	29380	31426	121.29	114.88	116.449	236.283	194.789	227.13	0.00106151	1.06012	up
LOC_Os02g39200	1056	874	993	2237	2006	1386	7.68505	7.6249	7.74424	19.9892	16.9125	12.7386	4.28e-07	1.25553	up
LOC_Os02g39390	396	140	431	6	77	23	2.21575	0.923032	2.6008	0.038917	0.561789	0.159283	0.000349186	-2.8693	down
LOC_Os02g39530	3235	2708	3244	5664	6952	5567	33.6406	33.7774	36.5584	71.7249	82.0464	72.8517	8.02e-08	1.30227	up
LOC_Os02g39660	378	247	281	6	14	2	3.43241	2.68546	2.7339	0.061863	0.141948	0.011559	3.92e-19	-5.09156	down
LOC_Os02g39710	957	568	758	1715	1646	1808	10.0553	7.14827	8.53417	22.1317	20.055	24.005	4.58e-09	1.52842	up
LOC_Os02g39790	15393	11470	11667	56534	51324	43743	109.813	98.0544	89.1458	491.491	424.336	394.35	2.83e-12	2.29862	up
LOC_Os02g39870	1577	1349	1408	2645	2940	2609	18.7403	19.1945	17.4743	37.6544	39.4727	38.1917	1.98e-07	1.23675	up
LOC_Os02g39910	31	31	14	114	111	69	0.075386	0.090134	0.034671	0.346312	0.317909	0.215747	2.6e-05	2.23221	up
LOC_Os02g39930	13586	10488	11158	5306	3715	4250	217.209	201.011	191.161	104.128	68.8183	85.8231	3.39e-05	-1.07737	down
LOC_Os02g39970	16320	12863	16013	5667	5709	4931	86.7525	82.6502	90.423	36.2043	35.3921	32.67	2.4e-05	-1.14727	down
LOC_Os02g40040	1248	879	926	2025	1843	2255	24.3552	20.5662	19.3535	48.5027	41.6662	55.5947	2.02e-07	1.34574	up
LOC_Os02g40100	275	145	334	36	56	53	1.33358	0.843615	1.73996	0.210844	0.312112	0.325083	3.7e-05	-2.02194	down
LOC_Os02g40130	175	123	129	56	17	17	3.24696	2.74	2.57021	1.26707	0.346506	0.392002	0.000310364	-1.92194	down
LOC_Os02g40200	1634	1342	1554	493	504	361	7.17792	7.0793	7.31934	2.62243	2.6129	1.99337	4.75e-07	-1.4255	down
LOC_Os02g40330	15	22	39	135	117	77	0.045365	0.08141	0.132968	0.621535	0.551308	0.313055	5.86e-06	2.4091	up
LOC_Os02g40430	1622	1255	1773	394	638	299	4.84559	4.79914	6.05148	1.43865	2.21075	1.2619	1.24e-07	-1.50229	down
LOC_Os02g40510	18018	13942	17675	5779	6025	4926	103.707	96.2922	109.092	41.2047	40.2737	36.105	5.49e-06	-1.24639	down
LOC_Os02g40530	351	156	134	0	16	12	3.21016	1.76977	1.44789	0	0.163138	0.10598	9.82e-06	-4.16383	down
LOC_Os02g40664	63	36	42	269	237	167	0.323526	0.218573	0.228584	1.71099	1.42293	1.08971	1.1e-07	2.58647	up
LOC_Os02g40690	640	280	451	1069	814	1236	12.9397	6.78432	9.77789	26.5364	19.0719	31.5765	0.000464766	1.56512	up
LOC_Os02g40700	354	227	287	552	508	595	6.00394	4.61231	5.21233	11.5162	9.98946	12.7702	0.00063155	1.27832	up
LOC_Os02g40784	565	367	232	5079	3673	2259	3.49111	2.71089	1.53044	38.2724	26.1187	17.5027	6.89e-08	3.55507	up
LOC_Os02g40880	3754	2754	3054	5565	5534	5853	68.6744	60.3836	59.9151	124.82	117.231	135.29	2.63e-06	1.16037	up
LOC_Os02g40900	785	452	403	2855	2269	2411	6.06071	4.10074	3.9053	38.2969	27.1614	32.5812	4.59e-24	2.54457	up
LOC_Os02g41520	1365	906	1115	2644	1913	1616	10.4334	8.30216	9.13163	24.8202	16.9526	15.6036	0.000160209	1.19613	up
LOC_Os02g41670	64	27	44	245	428	217	0.375799	0.186291	0.27556	1.78138	2.94148	1.62248	2.85e-08	3.05853	up
LOC_Os02g41710	416	373	550	812	763	753	2.17372	2.39722	3.06708	5.43012	4.71708	5.47973	0.000535572	1.12344	up
LOC_Os02g41800	788	624	698	1247	1636	1308	4.91822	4.68552	4.67716	9.51248	11.8591	10.3626	1.01e-06	1.30939	up
LOC_Os02g41840	200	129	228	11	4	19	2.86877	2.21888	3.51124	0.17791	0.050445	0.329695	3.36e-11	-3.63626	down
LOC_Os02g41860	5727	4349	4648	39004	45666	40286	60.3946	56.2561	52.1505	535.723	589.559	563.838	4.29e-26	3.40999	up
LOC_Os02g42160	874	720	713	229	240	172	3.63574	3.59176	3.17952	1.16757	1.1553	0.904345	1.85e-05	-1.5377	down
LOC_Os02g42210	1028	856	829	1505	1970	1454	8.82354	8.80579	7.62245	15.8565	19.5969	15.7709	4.3e-06	1.17221	up
LOC_Os02g42220	7847	6300	8542	1213	2265	1723	32.0396	39.6168	40.3909	7.40374	10.8232	9.94164	6.44e-14	-1.80452	down
LOC_Os02g42310	3775	2738	2797	8697	7066	5974	35.2578	30.3033	28.3235	97.459	75.7482	70.4196	3.35e-10	1.54639	up
LOC_Os02g42330	5287	3984	5297	988	1584	1599	41.0091	36.764	43.7186	9.16583	14.3159	15.7705	2.81e-10	-1.46778	down
LOC_Os02g42350	1390	962	1186	2700	2791	2779	14.1901	3.36053	3.47637	22.9784	21.9998	25.6697	8.19e-11	1.56142	up
LOC_Os02g42585	497	377	366	1699	1797	1162	3.47461	3.16008	2.74548	14.6009	14.5775	10.2753	2e-16	2.21972	up
LOC_Os02g42620	1903	1692	1866	346	573	444	20.5035	21.8501	21.5486	4.57143	7.15567	6.03331	3.86e-10	-1.69005	down
LOC_Os02g42660	43	29	14	313	127	166	0.414873	0.33192	0.138962	3.77332	1.437	2.05718	0.000501015	3.14737	up
LOC_Os02g42700	1460	1078	1354	345	439	439	21.9659	19.4438	21.8327	6.35597	7.64495	8.33904	4.72e-06	-1.3352	down
LOC_Os02g42920	226	236	210	291	445	449	1.10684	1.38839	1.10239	2.06515	3.68312	3.6892	0.00526297	1.13021	up
LOC_Os02g42940	464	326	416	2983	1911	2122	4.76855	3.98447	4.56132	37.4343	22.647	27.3588	1.67e-11	2.87726	up
LOC_Os02g43020	2140	1589	1720	5897	5568	4980	14.8407	13.2202	12.7878	50.2184	44.7552	42.618	9.06e-16	1.91924	up
LOC_Os02g43170	1371	716	1137	165	121	76	16.3494	9.67416	14.5029	2.44225	1.72796	1.0856	1.71e-16	-2.82016	down
LOC_Os02g43250	30	22	26	76	67	62	0.328955	0.278765	0.304217	1.0224	0.848655	0.86203	0.00185613	1.72265	up
LOC_Os02g43330	6	7	7	902	411	361	0.067172	0.08327	0.074518	12.7457	5.47152	5.24301	6.69e-08	6.68244	up
LOC_Os02g43340	265	212	230	1122	1233	1525	2.43918	2.28947	2.30058	12.9181	13.1402	17.9254	6.21e-12	2.7936	up
LOC_Os02g43540	511	449	190	5165	5376	3458	8.02052	8.43837	3.1862	99.6066	97.8612	68.6177	5.64e-41	3.89575	up
LOC_Os02g43550	100	65	91	195	233	212	1.49502	1.15579	1.45325	3.58981	4.03811	4.01539	0.000563521	1.66015	up
LOC_Os02g43740	88	33	64	493	372	251	0.444938	0.200383	0.346366	3.08266	2.19569	1.6141	1.45e-08	2.94745	up
LOC_Os02g43770	150	92	108	358	534	229	1.07205	0.790567	0.829628	3.15223	4.43599	2.07275	0.000111447	1.98868	up
LOC_Os02g43820	275	188	275	628	648	451	2.7305	2.23699	2.92537	7.67037	7.47007	5.66918	2.18e-05	1.55091	up
LOC_Os02g43940	34	48	36	634	558	419	0.352471	0.601122	0.400347	8.27042	6.86107	5.61962	1.22e-21	4.04728	up
LOC_Os02g44090	19	17	24	107	97	136	0.355793	0.386281	0.492245	2.55531	2.16917	3.34006	2.16e-07	2.8428	up
LOC_Os02g44155	252	174	158	22	17	52	6.12714	5.08229	4.11299	0.653294	0.454365	1.59812	4.86e-06	-2.30013	down
LOC_Os02g44300	937	677	910	119	96	68	8.92221	7.79183	9.32879	1.42605	1.00462	0.813494	2.57e-14	-2.83642	down
LOC_Os02g44480	202	175	198	69	46	56	1.82859	1.89433	1.92166	0.759733	0.478227	0.639112	0.00510367	-1.42144	down
LOC_Os02g44500	9761	7146	7998	39415	31555	28426	118.142	104.09	119.871	587.482	442.724	446.267	4.29e-14	2.32297	up
LOC_Os02g44630	12029	8125	10869	17722	23678	23325	140.932	114.2	135.101	249.677	311.545	331.938	2.8e-06	1.40098	up
LOC_Os02g44680	227	132	256	4	13	17	1.99758	1.39506	2.41807	0.039232	0.123457	0.179741	4.56e-12	-3.80548	down
LOC_Os02g44710	248	119	147	11	5	4	3.97889	2.28662	2.52362	0.198227	0.07474	0.074663	3.1e-13	-4.33994	down
LOC_Os02g44720	162	83	129	3	8	17	2.92312	1.79064	2.49363	0.044673	0.147158	0.366034	3.24e-09	-3.33913	down
LOC_Os02g44770	34	27	27	223	225	120	0.153306	0.144009	0.129603	1.24587	1.18775	0.687019	3.82e-09	2.99155	up
LOC_Os02g44820	2491	1371	2852	56	86	132	40.0134	26.926	48.9597	1.03502	1.56288	2.71651	9.08e-17	-4.23692	down
LOC_Os02g44870	3563	3028	4102	4975	7259	5325	39.9625	40.723	49.3134	68.5048	94.3522	75.4489	2.6e-05	1.03104	up
LOC_Os02g44930	1101	958	949	3563	2858	2614	15.3734	16.0325	14.1924	61.1005	46.2509	46.1213	9.67e-16	1.90214	up
LOC_Os02g45000	1984	1414	2067	466	734	859	18.7633	16.0234	20.9449	5.40862	8.03643	10.2546	4.2e-05	-1.06025	down
LOC_Os02g45010	3	18	10	106	178	127	0.023397	0.161126	0.083923	1.02593	1.6201	1.26432	1.32e-12	3.94027	up
LOC_Os02g45120	4640	3689	4436	1053	1347	1538	75.026	71.5394	76.7991	21.1129	25.0881	31.8731	5.11e-09	-1.35993	down
LOC_Os02g45170	2700	1898	2159	6517	4543	3832	14.1755	11.9927	12.0541	41.7489	27.6478	25.2667	6.01e-05	1.46544	up
LOC_Os02g45200	736	498	594	1244	1084	880	4.99395	4.10649	4.27234	10.3581	8.42399	7.98579	9e-05	1.13911	up
LOC_Os02g45225	2384	1685	2045	14	6	11	51.4159	43.5501	47.2571	0.361151	0.131059	0.279291	3.07e-85	-7.27274	down
LOC_Os02g45320	1390	1116	1059	15558	9165	8115	9.79836	9.82006	8.15142	130.514	71.9556	70.5341	7.4e-08	3.51951	up
LOC_Os02g45380	12	3	5	141	166	60	0.091847	0.020056	0.039323	1.43461	1.59014	0.622702	4.96e-08	4.55269	up
LOC_Os02g45450	463	545	849	58	73	102	5.59255	7.88961	10.9909	0.851193	1.01424	1.55019	1.61e-06	-2.6604	down
LOC_Os02g45460	4539	3637	4383	710	931	1294	63.693	61.1819	65.9099	12.2191	15.1251	22.9331	4.65e-14	-1.75103	down
LOC_Os02g45670	1055	612	741	3119	3883	3561	8.24646	5.38497	6.23573	25.6973	30.7023	30.0869	7.21e-25	2.47653	up
LOC_Os02g45710	9754	7181	8375	1307	1327	1300	116.925	103.19	107.581	19.2331	18.433	19.6835	2.21e-22	-2.35409	down
LOC_Os02g45760	487	322	370	1057	1039	1047	3.23717	2.56551	2.63341	8.63068	8.00955	8.79653	5.51e-09	1.75286	up
LOC_Os02g45780	556	489	351	191	112	73	6.71008	7.06684	4.53791	2.8241	1.56563	1.09888	0.000199704	-1.59596	down
LOC_Os02g45820	670	459	617	995	824	1029	14.2101	11.6693	14.0096	25.8955	20.232	27.5477	0.000635243	1.05225	up
LOC_Os02g45860	341	214	230	27	43	66	2.58113	2.12811	2.51338	0.276175	0.425243	0.614252	6.02e-06	-2.16404	down
LOC_Os02g45930	2910	2082	3013	127	157	279	40.2122	34.4761	44.6076	2.15326	2.51331	4.85291	7.04e-39	-3.46318	down
LOC_Os02g46080	434	264	483	87	56	70	4.28991	3.12245	5.1163	1.05006	0.640463	0.868575	1.38e-06	-2.11774	down
LOC_Os02g46090	1089	932	1049	273	297	282	7.15531	7.3423	7.3839	2.19899	2.2559	2.33964	2.02e-06	-1.5273	down
LOC_Os02g46340	52	46	25	573	429	418	0.623704	0.65973	0.310022	8.45836	5.97421	6.34506	1.07e-18	3.83661	up
LOC_Os02g46380	1343	1050	1213	2761	2738	1653	11.1992	10.7098	11.287	31.279	29.5141	18.4366	1.22e-06	1.29657	up
LOC_Os02g46420	4525	4122	4661	1411	2071	1547	40.3214	44.0304	44.5004	15.4288	21.3749	17.4018	5.31e-06	-1.09445	down
LOC_Os02g46460	118	36	129	516	1207	643	0.763912	0.251904	0.877921	4.07726	9.001	5.28518	5.43e-06	3.41839	up
LOC_Os02g46473	167	132	213	21	5	3	4.44128	4.19014	6.05466	0.655976	0.124162	0.067675	2.17e-11	-3.82912	down
LOC_Os02g46600	235	160	179	717	1080	537	1.2288	1.00402	1.00429	4.60886	6.55122	3.55309	1.03e-07	2.33192	up
LOC_Os02g46620	268	180	148	974	750	664	4.02037	3.22871	2.36677	17.9355	13.0399	12.5773	7.01e-12	2.32909	up
LOC_Os02g46640	1232	816	1066	249	417	339	17.6234	13.9898	16.3396	4.36144	6.90749	6.11661	3.97e-05	-1.29885	down
LOC_Os02g46680	51	20	73	381	343	320	0.179473	0.084902	0.276543	1.65346	1.40661	1.42816	2.42e-12	3.22506	up
LOC_Os02g46740	69	130	96	23	26	16	0.431202	0.956145	0.793979	0.222681	0.235036	0.116942	0.00947425	-1.92747	down
LOC_Os02g46750	4202	3127	3602	1025	1280	1374	36.6119	32.4066	33.384	10.8861	13.4543	15.5756	1.45e-07	-1.2346	down
LOC_Os02g46800	54	53	61	86	160	142	3.14401	3.66463	3.80079	6.13501	10.7395	10.4028	0.00337918	1.52267	up
LOC_Os02g46930	2641	1976	2757	7738	8347	5534	8.00642	8.02738	9.7508	31.6846	28.446	20.9778	1.65e-14	1.86915	up
LOC_Os02g46970	2330	1321	2544	5978	5026	6700	15.3909	10.4624	18.0064	48.478	38.4697	55.9049	9.45e-08	1.87779	up
LOC_Os02g47010	3826	2599	3417	5921	10459	5803	12.2607	9.94633	11.7639	23.5486	39.1095	23.4674	0.000189353	1.48694	up
LOC_Os02g47140	4358	3589	3750	7467	8867	7894	68.1071	67.2404	62.7963	143.275	160.589	155.849	4.83e-08	1.371	up
LOC_Os02g47180	479	456	510	116	126	77	2.81503	3.239	3.20113	0.828003	0.865844	0.56454	8.07e-06	-1.88117	down
LOC_Os02g47200	861	701	658	2373	2024	2361	9.5769	9.34646	7.84485	32.4162	26.0983	33.1795	5.34e-15	1.9351	up
LOC_Os02g47210	1914	1688	2228	343	456	380	12.8669	13.2346	15.5438	2.90693	3.22879	2.56798	1.28e-13	-1.98733	down
LOC_Os02g47320	239	88	129	325	402	352	2.71357	1.13605	1.49607	4.47715	5.59386	5.22441	0.000195122	1.61006	up
LOC_Os02g47370	161	93	96	391	382	360	3.97243	2.75239	2.53438	11.905	10.9551	11.2615	1.6e-06	2.03676	up
LOC_Os02g47470	6220	6164	5778	1302	1216	1090	40.489	48.145	40.295	10.3882	9.20247	9.01667	1.72e-17	-2.02426	down
LOC_Os02g47560	2525	1583	1846	8007	5060	8182	14.8711	8.35826	11.6522	43.8496	24.3146	43.7397	1.18e-05	2.19315	up
LOC_Os02g47580	3148	2693	2230	6084	5524	5242	21.3508	19.478	15.9878	45.1693	43.6736	45.3108	9.6e-09	1.37774	up
LOC_Os02g47600	18090	10659	13591	5224	5630	5752	241.607	170.581	194.436	85.7494	87.0841	96.9891	0.000160209	-1.00328	down
LOC_Os02g47620	11777	9373	9424	40487	30765	36486	105.965	104.257	91.2648	447.675	325.479	418.339	6.43e-12	2.14816	up
LOC_Os02g47810	59	70	46	686	1156	593	0.493822	0.701374	0.411142	7.13626	11.3444	6.34508	3.62e-13	4.06685	up
LOC_Os02g47840	701	462	700	259	255	220	9.32752	9.45069	11.5763	4.84945	4.87271	5.0491	0.00761028	-1.00864	down
LOC_Os02g47980	389	412	291	732	798	795	4.56813	5.67334	3.56354	9.66169	9.72422	11.3591	1.48e-05	1.39401	up
LOC_Os02g48080	817	603	768	2030	2185	1625	7.17938	6.38994	7.24288	21.7889	22.2057	18.2156	4.76e-12	1.73761	up
LOC_Os02g48100	2524	2170	2264	728	1219	786	10.9406	10.9358	10.309	3.70385	5.81129	6.25524	4.65e-05	-1.04332	down
LOC_Os02g48150	129	146	138	197	304	268	1.70634	2.3156	1.9493	3.19988	4.67076	4.48626	0.00781512	1.19928	up
LOC_Os02g48170	272	220	240	870	1106	656	2.86074	3.13383	2.91683	10.9903	13.4364	8.9265	2.52e-11	2.15154	up
LOC_Os02g48190	230	150	159	1698	1330	761	1.38506	1.07612	1.00066	10.9056	8.15427	5.9288	1.95e-07	3.12922	up
LOC_Os02g48210	567	386	405	119	67	59	3.1523	2.56743	2.40982	0.807891	0.428537	0.408367	5.53e-07	-2.14415	down
LOC_Os02g48220	139	61	192	32	16	22	1.12908	0.999791	1.12119	0.339141	0.092626	0.13798	0.00447234	-2.11292	down
LOC_Os02g48360	766	676	614	1643	1560	1282	4.90783	5.18337	4.24144	13.4651	11.4655	10.2978	4.48e-08	1.43503	up
LOC_Os02g48470	688	223	514	1688	1202	1092	19.167	7.43837	15.3379	57.7379	38.8003	38.4065	1.12e-06	1.85486	up
LOC_Os02g48560	5711	3951	5451	9229	13254	9371	41.1173	34.1298	41.9244	81.8122	110.879	85.7932	8.38e-08	1.40004	up
LOC_Os02g48640	4466	3226	3399	908	840	741	32.8708	28.481	26.805	8.227	7.14921	6.90189	1.27e-14	-1.82961	down
LOC_Os02g48710	41	27	36	124	147	125	1.13166	0.882386	1.08563	4.2876	4.7967	4.45066	1.71e-05	2.26281	up
LOC_Os02g48720	13476	10119	10894	26623	28676	21730	113.062	101.757	97.9461	274.035	278.786	229.897	8.39e-07	1.47794	up
LOC_Os02g48790	9535	7449	9241	1616	2175	1758	46.874	43.8979	48.6585	9.75295	12.3574	10.9234	3.4e-15	-1.91838	down
LOC_Os02g48820	103	93	39	231	157	203	1.36371	1.46452	0.438684	4.05712	2.47172	3.57296	0.000652605	1.64423	up
LOC_Os02g48850	140	339	103	564	1094	672	2.48668	7.2278	1.95897	12.3132	22.5608	15.1023	2.34e-05	2.21878	up
LOC_Os02g48860	435	391	315	896	899	617	2.63427	2.68627	2.05585	6.32767	5.69264	4.39461	1.33e-05	1.37971	up
LOC_Os02g48980	2835	1499	2101	6184	4412	4236	32.9392	20.3993	25.5807	88.4578	59.7939	65.6039	7.24e-07	1.55283	up
LOC_Os02g49130	209	189	239	46	56	38	2.67299	3.05619	3.37778	0.790757	0.813491	0.672284	0.000203964	-1.8784	down
LOC_Os02g49160	540	264	499	31	29	47	7.70502	4.36509	7.32574	0.490022	0.428056	0.845372	1.09e-12	-3.226	down
LOC_Os02g49230	6365	5058	6119	317	253	167	36.5472	35.5771	37.9877	2.02242	1.68308	1.06331	5.87e-63	-4.2616	down
LOC_Os02g49310	318	295	354	961	1064	826	1.73494	2.07628	2.21817	5.96009	7.83417	6.86434	1.35e-09	1.87035	up
LOC_Os02g49340	8	3	3	82	69	49	0.13065	0.054196	0.041073	1.97768	1.43853	1.19108	1.51e-11	4.19244	up
LOC_Os02g49680	9856	6956	7529	15223	17708	19291	104.022	88.681	88.0599	200.246	223	258.666	6.1e-07	1.43997	up
LOC_Os02g49760	5787	4458	5645	2148	2237	1544	28.3161	26.0669	29.8158	12.7522	12.9221	9.43711	4.34e-06	-1.10637	down
LOC_Os02g49770	55	39	33	133	141	92	0.410729	0.354661	0.273884	1.24454	1.26934	0.896761	0.000426515	1.83999	up
LOC_Os02g49780	943	782	904	1554	1743	1494	12.4318	12.059	13.0403	25.7477	27.2701	25.4768	4.58e-06	1.1856	up
LOC_Os02g49830	273	325	244	56	94	104	2.85319	4.08351	2.74073	0.715017	1.13123	1.37036	0.00270578	-1.42276	down
LOC_Os02g49850	57	48	59	15	5	0	1.06911	1.0813	1.18794	0.329416	0.110047	0	2.76e-06	-2.75397	down
LOC_Os02g49860	108	75	108	40	26	9	1.58749	1.15381	1.64022	0.592683	0.380725	0.141173	0.00317717	-1.6522	down
LOC_Os02g49870	9102	5146	8450	11048	15744	16246	63.3093	43.1779	63.0205	94.8107	126.881	143.36	0.000180833	1.27701	up
LOC_Os02g49880	4843	3969	6913	379	521	212	25.7126	24.9833	39.3969	2.46567	3.20184	1.21992	3.13e-15	-3.52279	down
LOC_Os02g49970	32	14	24	67	86	59	0.263427	0.137277	0.208937	0.707995	0.984474	0.69312	0.0004652	1.94692	up
LOC_Os02g50130	6545	4746	6096	1042	1161	1195	92.4282	80.3478	92.2599	18.0657	18.986	21.3038	6.72e-18	-2.01866	down
LOC_Os02g50140	157	89	65	1517	1319	873	2.62464	1.73745	1.11018	29.9348	23.906	17.6168	7.12e-21	3.90221	up
LOC_Os02g50280	2008	1577	1913	242	371	389	11.7566	11.067	12.0053	1.73628	2.51663	2.87408	7.28e-15	-2.12142	down
LOC_Os02g50330	1039	805	962	198	315	236	3.87082	3.98803	4.24419	0.969798	1.42582	1.17543	2.08e-06	-1.58624	down
LOC_Os02g50350	1310	851	1090	335	363	343	10.653	8.30073	9.49999	3.33857	3.65527	3.51721	2.58e-05	-1.3046	down
LOC_Os02g50374	252	336	266	33	29	19	4.43765	7.11693	5.03168	0.714453	0.576326	0.40435	9.51e-09	-3.12277	down
LOC_Os02g50600	4417	3128	4059	654	684	605	38.4399	32.6322	37.855	6.9881	6.89668	6.64775	4.54e-21	-2.24745	down
LOC_Os02g50620	14034	10466	11993	18790	20121	19777	130.185	116.382	119.212	213.98	216.28	231.731	0.000791905	1.01655	up
LOC_Os02g50730	1075	747	976	201	177	254	7.88842	6.57004	7.67709	1.80999	1.50463	2.34902	6.71e-08	-1.79412	down
LOC_Os02g50740	123	105	212	52	41	34	1.22103	1.25131	2.26282	0.625241	0.464572	0.419874	0.00573879	-1.46709	down
LOC_Os02g50810	164	111	110	632	565	424	1.96581	1.47763	1.33925	10.0161	7.89149	6.48579	6.22e-10	2.39649	up
LOC_Os02g50940	204	161	212	53	55	59	3.33087	3.16006	3.71888	1.05255	1.02867	1.21268	0.00402921	-1.45472	down
LOC_Os02g50960	360	271	292	1978	2295	1916	2.187	1.96742	1.88987	14.5361	15.9391	14.5739	3.35e-31	3.06825	up
LOC_Os02g51020	12838	10367	12885	2637	2284	3180	180.219	174.465	194.422	46.2719	37.543	56.9262	4.92e-13	-1.81327	down
LOC_Os02g51060	2524	1438	2290	409	667	447	17.1196	11.6618	16.6675	3.36305	5.17421	3.77157	5.44e-11	-1.70364	down
LOC_Os02g51070	7073	5159	5577	22844	20644	19378	33.9916	31.8516	28.7345	134.789	114.989	117.931	9.69e-14	2.14807	up
LOC_Os02g51080	24259	18362	22624	34820	58114	59525	202.222	183.5	202.1	356.342	561.35	626.792	0.000390936	1.56061	up
LOC_Os02g51119	1068	865	977	216	322	200	3.89296	3.65597	3.60338	0.840996	1.34049	1.04209	5.34e-07	-1.67163	down
LOC_Os02g51130	289	212	189	587	921	444	2.31133	2.02881	1.61468	5.76189	8.93518	4.47886	4.61e-05	1.80013	up
LOC_Os02g51570	12055	9251	11878	912	1778	2429	152.731	139.82	160.767	14.0363	26.0685	38.7481	2.28e-21	-2.34463	down
LOC_Os02g51670	15970	14240	14659	23064	27938	21819	118.595	126.777	116.661	210.276	240.41	204.674	0.000964946	1.00887	up
LOC_Os02g51750	926	653	1008	1552	2180	1867	10.1807	8.62375	11.958	21.012	28.1203	26.879	1.13e-08	1.44737	up
LOC_Os02g51790	3158	2995	3722	561	611	839	25.8731	29.2624	33.1361	5.75581	5.91736	8.86462	2.64e-16	-1.95991	down
LOC_Os02g51860	771	533	653	998	1648	783	3.88362	3.21473	3.52121	6.16695	9.61963	4.97739	0.00719578	1.11576	up
LOC_Os02g51900	929	790	854	84	89	57	6.66826	6.79683	6.56442	0.737099	0.734849	0.510531	4.25e-17	-3.17847	down
LOC_Os02g51910	642	562	676	108	225	268	3.6764	3.85485	4.14705	0.754295	1.48784	1.93425	0.000477109	-1.30795	down
LOC_Os02g52040	608	390	452	42	110	154	7.23618	5.55725	5.7688	0.609172	1.51092	2.31616	4.17e-06	-1.88098	down
LOC_Os02g52150	797	650	316	5558	4155	4155	6.97613	6.81774	2.95716	59.814	42.2084	46.0043	5.2e-25	3.28844	up
LOC_Os02g52170	177	146	77	31	16	26	2.63269	2.59691	1.22695	0.548314	0.259405	0.479179	0.000956234	-2.12522	down
LOC_Os02g52180	54	44	37	413	471	188	0.716775	0.696725	0.529412	6.83014	7.35812	3.19937	4.25e-07	3.27683	up
LOC_Os02g52190	39	16	59	104	75	94	0.363595	0.153406	0.654272	1.17427	0.783207	1.13454	0.00354432	1.63599	up
LOC_Os02g52230	2651	1771	2170	5153	4840	3763	14.6092	11.6999	12.8181	34.8722	30.9122	26.2014	5.1e-09	1.38861	up
LOC_Os02g52270	387	222	293	1382	1134	1436	7.13207	4.86321	5.82653	31.2522	24.3615	33.579	1.55e-14	2.48751	up
LOC_Os02g52370	188	243	176	841	682	553	1.67721	2.53273	1.70316	9.42451	7.10544	6.35118	2.35e-09	2.05665	up
LOC_Os02g52380	3	8	12	379	310	228	0.019017	0.08837	0.114843	4.4071	3.39697	2.72335	1.19e-24	5.59362	up
LOC_Os02g52420	2940	2426	2254	4754	4776	5101	29.0937	30.9175	24.1836	66.2667	62.6134	72.5953	1.38e-07	1.26677	up
LOC_Os02g52670	488	498	637	146	157	95	7.94545	9.70831	11.1061	2.91368	2.9521	1.93661	2.12e-05	-1.73046	down
LOC_Os02g52780	1502	1361	1435	4208	3475	3301	10.2087	11.2004	10.696	35.7611	28.0458	29.7293	9.54e-13	1.66972	up
LOC_Os02g52860	6918	5145	5432	13894	13724	11020	65.1121	58.0526	54.7887	160.545	149.68	131.015	5.09e-08	1.46406	up
LOC_Os02g53040	1603	1163	1571	154	181	164	10.2991	8.50986	10.3894	1.08506	1.28429	1.1858	9.6e-20	-2.78775	down
LOC_Os02g53140	2855	2253	2530	6597	7122	7304	16.2026	15.3272	15.3835	45.9623	46.8324	52.355	2.96e-13	1.79042	up
LOC_Os02g53200	69	40	102	1456	1854	1171	0.498399	0.340521	0.790251	13.1056	15.7415	10.8545	5.08e-50	4.74346	up
LOC_Os02g53350	5555	4293	4859	161	238	414	106.523	98.6848	99.8532	3.78272	5.27535	10.0201	2.24e-53	-3.81738	down
LOC_Os02g53400	6407	5469	5701	1502	1513	2232	95.6942	91.2118	75.0994	29.9212	26.6755	46.4723	1.94e-09	-1.40341	down
LOC_Os02g53410	306	229	260	97	74	93	6.2412	5.60733	5.68472	2.42155	1.73434	2.38823	0.00819084	-1.25165	down
LOC_Os02g53420	8073	6675	7343	18968	21106	19646	48.6521	48.221	47.422	140.339	147.389	149.555	9.48e-10	1.75747	up
LOC_Os02g53490	862	608	770	3286	4037	3889	6.96603	5.88977	6.65975	32.6499	37.8669	39.7413	1.92e-28	2.65892	up
LOC_Os02g53510	1305	979	1226	2022	1817	1944	19.8817	17.8854	20.0147	37.8256	32.0898	37.4148	3.05e-05	1.05489	up
LOC_Os02g53530	1771	931	1868	1943	2576	2849	20.9449	13.1918	23.6797	28.2113	35.3108	42.5722	0.00438318	1.05118	up
LOC_Os02g53580	184	140	196	0	12	14	4.85599	4.43992	5.56919	0	0.343569	0.443091	4.02e-12	-3.9687	down
LOC_Os02g53690	230	131	190	690	579	466	1.79483	1.22341	1.61753	6.63855	5.25715	4.64575	1.01e-07	1.99335	up
LOC_Os02g53720	141	66	200	10	10	8	0.791551	0.452273	1.24219	0.052877	0.045575	0.042027	4.02e-05	-3.50778	down
LOC_Os02g53750	4190	2302	4260	434	708	759	34.1628	22.6683	37.3257	4.29644	6.39661	7.41565	2.66e-10	-2.14056	down
LOC_Os02g53790	640	429	501	1646	1454	1202	7.62112	6.09404	6.39551	24.0025	20.1301	18.055	5.51e-11	1.78299	up
LOC_Os02g53810	407	339	286	1055	1400	1331	2.39614	2.5642	2.09434	8.24566	9.89045	10.2455	2.13e-14	2.19535	up
LOC_Os02g53960	89	61	58	5	15	5	1.26035	1.02542	0.873019	0.082965	0.23966	0.079841	2.08e-06	-2.76814	down
LOC_Os02g54010	2361	1776	2175	581	804	699	12.4609	11.7377	12.9218	3.95796	5.1438	4.78694	6.7e-07	-1.27127	down
LOC_Os02g54080	5327	3378	4384	1400	1168	1451	53.8251	41.1719	46.7891	16.8863	13.4421	18.295	4.46e-09	-1.3536	down
LOC_Os02g54110	2142	2065	1978	2918	4318	2928	7.86365	9.52039	8.16357	13.1914	18.9966	13.5784	1.27e-05	1.01575	up
LOC_Os02g54130	1443	1424	1324	4347	2890	2679	10.9126	13.2046	10.2194	40.8552	26.2343	26.5757	3.64e-05	1.54912	up
LOC_Os02g54140	85	121	47	2929	1689	1632	1.4604	2.50181	0.865063	62.4774	33.9942	35.8258	2.09e-12	4.89491	up
LOC_Os02g54360	2637	1994	2556	594	768	818	56.4756	51.2001	58.6734	15.5978	19.0394	22.1133	2.28e-08	-1.38401	down
LOC_Os02g54510	6574	5579	6131	11070	10057	8477	22.4081	22.8542	22.446	46.3466	39.7424	36.609	0.00013165	1.01117	up
LOC_Os02g54640	921	785	843	103	96	139	4.26865	4.3176	4.10304	0.581323	0.510986	0.795917	1.02e-12	-2.5753	down
LOC_Os02g54720	108	85	62	179	222	122	0.539317	0.501498	0.329394	1.09353	1.2788	0.764858	0.00626099	1.33454	up
LOC_Os02g54820	10609	8831	11049	2122	2447	2631	50.744	50.7748	56.6741	12.534	13.6232	15.9905	1.35e-12	-1.75085	down
LOC_Os02g54890	4997	4358	4628	377	352	446	36.7723	38.4413	36.496	3.40356	3.00113	4.14182	2.41e-40	-3.24106	down
LOC_Os02g55080	2331	1994	2214	680	787	1047	29.3364	30.6992	31.0785	11.195	12.033	18.0806	3.14e-05	-1.04097	down
LOC_Os02g55134	561	383	347	1054	863	750	12.1487	9.95744	8.04392	28.0465	21.6921	20.5282	1.02e-05	1.37306	up
LOC_Os02g55250	636	567	592	151	279	132	5.52776	7.19813	5.57776	1.59049	2.79534	1.43935	0.000459765	-1.3853	down
LOC_Os02g55330	50	68	42	277	100	178	0.562957	0.917336	0.496763	3.89682	1.32245	2.55574	0.00975674	2.09228	up
LOC_Os02g55370	667	537	364	1243	892	762	20.1563	19.7393	13.1248	49.519	34.4744	32.4952	0.000747638	1.19677	up
LOC_Os02g55440	2426	2008	2169	4753	5070	2962	14.2591	14.2234	13.6417	36.6629	34.6346	23.4311	9.83e-07	1.25657	up
LOC_Os02g55590	4803	3356	5493	743	1257	1022	32.2134	26.6194	39.5089	6.07119	9.8137	8.66727	9.92e-14	-1.84247	down
LOC_Os02g55600	2554	2022	2778	625	829	821	51.5995	48.9816	60.1493	15.503	19.3967	20.956	3.79e-08	-1.36012	down
LOC_Os02g55610	1525	1289	1680	149	197	236	26.1944	26.541	30.9309	3.13281	3.91545	5.12268	2.06e-18	-2.61132	down
LOC_Os02g55689	220	262	191	398	443	306	1.45196	2.2923	1.33915	3.0483	3.95608	2.77785	0.00826099	1.05127	up
LOC_Os02g55870	1188	727	1263	323	409	487	8.02229	5.43115	9.00623	2.55942	3.03229	4.09737	0.000757483	-1.02562	down
LOC_Os02g56014	1671	1241	1374	2547	2979	2972	47.8521	42.5785	42.1628	89.5344	98.8466	107.498	3.6e-08	1.3196	up
LOC_Os02g56020	786	760	768	1391	1593	1333	9.14389	10.6531	9.44121	19.8033	21.1735	19.326	4.33e-06	1.20795	up
LOC_Os02g56030	1252	757	1147	305	280	430	15.383	11.1555	15.1058	4.60018	3.98047	6.6672	3.33e-05	-1.27171	down
LOC_Os02g56100	122	130	108	10	36	15	0.623515	0.792949	0.589621	0.058517	0.209522	0.093112	4.06e-05	-2.29213	down
LOC_Os02g56280	2810	2341	2835	5042	5037	3636	13.0719	13.1312	14.0253	28.5753	27.3254	21.3341	4.38e-06	1.09299	up
LOC_Os02g56840	5620	3653	5268	1710	1975	1867	63.5505	49.5242	63.8413	23.7271	25.8683	26.6627	8.02e-06	-1.04894	down
LOC_Os02g56880	367	250	311	757	998	983	1.85866	1.48948	1.66089	4.65868	5.76383	6.09465	2.19e-09	1.89946	up
LOC_Os02g56930	75	9	67	134	127	108	1.49839	0.187173	1.40708	3.27583	2.91292	2.70278	0.00209882	1.69043	up
LOC_Os02g56940	4619	3236	4468	800	1262	1627	46.1547	38.6559	47.2319	9.3771	14.0506	20.1438	1.74e-09	-1.38704	down
LOC_Os02g56990	2237	1584	1864	3180	3068	3313	41.8436	35.5095	37.3626	73.0324	66.5012	78.2898	6.71e-06	1.08774	up
LOC_Os02g57050	460	438	440	1231	1366	969	4.0938	4.6743	4.20089	13.4669	14.1096	10.9061	1.25e-09	1.71621	up
LOC_Os02g57120	1381	745	1263	408	537	366	5.40339	3.38807	5.32561	2.15452	2.67525	2.09083	0.000707388	-1.03278	down
LOC_Os02g57160	4346	3127	3022	23613	23279	27759	22.8498	19.7058	17.0242	152.428	141.832	191.686	1.05e-22	3.16944	up
LOC_Os02g57250	5119	3449	4509	1385	1235	1461	57.0834	46.0435	53.8953	18.7635	16.1405	20.6737	8.15e-09	-1.33487	down
LOC_Os02g57260	22474	17512	21616	4675	5455	5175	168.689	157.581	173.872	43.0742	47.4451	49.0649	1.36e-09	-1.68014	down
LOC_Os02g57280	28993	21541	28918	1939	2234	4410	349.954	307.438	376.854	27.7806	30.7643	62.9369	1.42e-23	-2.84262	down
LOC_Os02g57310	140	111	70	28	21	15	0.610738	0.573642	0.3278	0.152345	0.10403	0.080574	0.000259434	-2.02147	down
LOC_Os02g57400	893	605	899	384	290	182	4.885	3.93848	5.27459	2.62606	1.86077	1.22122	0.000886668	-1.16478	down
LOC_Os02g57560	1036	702	1164	170	119	93	9.03588	7.34526	10.896	1.81752	1.19724	1.01801	1.07e-13	-2.59588	down
LOC_Os02g57670	7509	5498	7450	1472	1643	2486	106.24	93.2522	112.959	25.5547	26.9258	44.4295	9.91e-11	-1.51355	down
LOC_Os02g57720	4580	3164	2353	17798	12856	10241	45.4734	37.6532	25.0283	216.946	147.904	128.441	2.24e-08	2.33753	up
LOC_Os02g57760	3171	2408	2764	702	730	914	29.2143	26.6489	27.3307	7.93502	7.76569	10.7115	6.59e-10	-1.48929	down
LOC_Os02g57790	12	9	13	52	54	86	0.179592	0.154056	0.205271	0.992789	0.964414	1.6904	4.92e-05	2.85425	up
LOC_Os02g58070	838	627	710	1631	1420	1246	8.30933	7.4519	7.54762	19.8644	16.3247	15.6139	9.92e-07	1.30693	up
LOC_Os02g58100	20	22	8	266	312	313	0.21992	0.285817	0.097411	4.06961	4.39572	4.7971	1.51e-18	4.44685	up
LOC_Os02g58120	2216	1947	2242	130	192	238	28.3568	29.7772	30.7236	2.00976	2.77155	3.81065	1.84e-30	-3.17971	down
LOC_Os02g58210	202	214	248	12	12	10	0.89718	1.15331	1.21433	0.065391	0.061721	0.055018	7.03e-13	-3.98178	down
LOC_Os02g58230	3816	3146	3781	5435	6048	5830	24.7855	24.4371	26.4672	43.276	45.6356	47.5845	4.45e-05	1.01437	up
LOC_Os02g58310	308	249	283	6083	4380	5854	4.3167	4.15499	4.25603	103.903	69.6226	102.533	1.76e-24	4.61653	up
LOC_Os02g58450	3361	1997	2420	472	1032	965	18.003	11.7571	12.7381	2.85015	5.87758	5.98466	4.92e-06	-1.30967	down
LOC_Os02g58510	933	799	898	217	432	252	12.6076	12.941	13.0075	3.59295	6.76734	4.30001	0.000284224	-1.2434	down
LOC_Os02g58554	9971	8980	9020	3286	4024	2112	24.3586	25.4521	24.0407	9.48789	11.0135	6.29417	6.35e-07	-1.27632	down
LOC_Os02g58620	952	931	989	239	333	301	3.34153	3.88507	3.72354	0.996432	1.392	1.29499	1.92e-05	-1.40486	down
LOC_Os03g01018	2385	1961	2263	640	611	745	26.462	26.0746	26.9021	8.70715	7.84836	10.4376	3.23e-08	-1.39245	down
LOC_Os03g01140	292	214	292	15	28	45	5.13867	4.3088	4.88908	0.61512	0.534984	1.27185	1.08e-08	-2.81746	down
LOC_Os03g01150	3287	2463	3033	1034	1014	1143	36.2209	32.8234	34.8691	12.425	12.4742	16.4113	2.72e-06	-1.12329	down
LOC_Os03g01180	3505	2900	3586	902	1493	864	9.52616	9.5817	10.6241	3.30668	4.80447	3.64247	6.31e-08	-1.31103	down
LOC_Os03g01222	1827	1385	1462	695	645	531	14.9449	13.653	13.1886	7.17495	6.07641	5.38384	0.000307259	-1.00021	down
LOC_Os03g01240	341	349	402	84	192	104	1.84013	1.59158	1.77556	0.272505	0.96515	0.372213	0.00686408	-1.23269	down
LOC_Os03g01365	1276	1030	1296	201	175	227	15.602	16.4309	16.6139	2.79589	2.37672	4.07668	9.95e-13	-2.23939	down
LOC_Os03g01442	273	279	192	707	790	632	1.58187	1.93686	1.19396	5.03696	5.31503	4.63484	8.5e-08	1.81273	up
LOC_Os03g01530	634	481	621	1145	1802	1140	5.6176	5.10811	5.89631	12.4535	18.5092	12.7585	6.8e-08	1.54931	up
LOC_Os03g01580	5119	4563	6186	561	682	529	20.3405	21.6975	26.3191	2.68536	3.08345	2.64169	2.02e-32	-2.84758	down
LOC_Os03g01740	1917	1426	1580	296	221	220	35.5591	31.6957	31.4111	6.73449	4.74081	5.15525	4.99e-17	-2.41108	down
LOC_Os03g01830	17355	14124	16482	4232	4596	4964	111.262	108.548	113.23	33.3044	34.1378	40.1972	3.9e-08	-1.46692	down
LOC_Os03g01850	504	420	488	226	122	148	4.3958	4.30899	4.49939	2.35749	1.09522	1.51746	0.00415955	-1.18111	down
LOC_Os03g01900	1139	821	894	2355	2783	2270	24.2845	20.982	20.4165	61.6668	68.7847	61.1568	2.08e-12	1.70068	up
LOC_Os03g01930	304	254	308	2177	2450	2288	1.76256	1.76919	2.22182	15.4197	16.3813	16.6866	5.73e-37	3.32131	up
LOC_Os03g02040	1029	225	979	31	69	37	15.4071	3.79009	15.4046	0.536188	1.115	0.644639	0.00063887	-3.65937	down
LOC_Os03g02070	289	167	210	611	499	430	6.95402	4.79972	5.40278	18.0439	13.8314	13.0732	5.24e-05	1.54832	up
LOC_Os03g02240	160	101	185	50	39	24	0.74188	0.558853	0.916356	0.280297	0.20933	0.138514	0.00180416	-1.65454	down
LOC_Os03g02260	1054	826	858	4632	3874	3253	6.22335	5.84986	5.43239	33.5963	26.5215	24.2729	1.51e-24	2.4214	up
LOC_Os03g02390	704	490	645	1025	1117	1211	8.35534	6.96304	8.20053	14.9349	15.3637	18.1545	3.16e-05	1.20782	up
LOC_Os03g02410	6551	5339	6898	2483	1997	1470	30.718	29.3788	32.3873	13.3721	11.1191	8.74543	2.28e-08	-1.34377	down
LOC_Os03g02514	3042	1696	2622	6414	5140	5420	32.4257	21.6608	29.9284	83.8987	63.4522	72.9076	1.95e-10	1.55641	up
LOC_Os03g02530	97	81	52	478	444	313	1.01812	0.858133	0.634827	6.57402	5.73629	4.40312	1.05e-10	2.72668	up
LOC_Os03g02550	2142	1657	2642	348	417	293	18.5977	17.2756	24.606	3.66482	4.21614	3.19895	7.89e-18	-2.28552	down
LOC_Os03g02610	46	82	51	145	158	103	0.599746	1.3041	0.724404	2.3486	2.42821	1.71521	0.00374102	1.43586	up
LOC_Os03g02670	1088	546	907	196	204	274	9.03976	6.06768	7.39832	2.1168	2.22163	2.67088	4.63e-06	-1.54439	down
LOC_Os03g02685	202	94	140	703	641	634	4.47337	2.4924	3.32301	19.1483	16.4688	17.7736	7.3e-12	2.54	up
LOC_Os03g02750	3091	712	2454	5075	6067	5431	17.5348	4.83899	14.9158	35.3413	39.8787	38.914	1.39e-12	1.79373	up
LOC_Os03g02820	99	72	46	290	294	181	0.865339	0.743381	0.393596	3.13483	2.92827	2.07957	4.07e-06	2.12381	up
LOC_Os03g02860	2116	1911	1948	31	34	36	25.2927	27.2827	24.8015	0.445962	0.461719	0.527057	8.96e-64	-5.56412	down
LOC_Os03g02960	9835	7504	9751	1637	2447	3526	77.4919	70.8762	82.4407	15.7835	22.2753	35.1274	8.73e-10	-1.47879	down
LOC_Os03g02980	5479	4591	5226	327	588	622	37.9542	37.3438	38.2578	2.63272	5.06001	5.48096	2.12e-35	-2.98338	down
LOC_Os03g03020	5908	4538	5744	1057	1895	2136	86.1198	79.3035	89.7284	18.9142	32.0073	39.3255	1.2e-08	-1.32887	down
LOC_Os03g03034	211	129	252	1363	1544	1118	2.08614	2.15378	3.07268	18.6703	20.4874	16.2939	3.14e-25	3.10038	up
LOC_Os03g03140	339	247	291	470	655	561	4.13357	3.59951	3.79862	7.02492	9.24744	8.63571	0.000518411	1.27092	up
LOC_Os03g03320	449	270	325	583	804	558	6.32569	4.5596	4.90531	10.0911	13.1345	9.94028	0.000427204	1.22705	up
LOC_Os03g03360	8380	7271	8783	804	1636	1843	63.5271	65.8117	71.5578	7.44397	14.5788	17.5725	1.3e-19	-2.17739	down
LOC_Os03g03370	829	537	525	1967	1435	1226	9.70636	7.50327	6.56829	28.0189	19.418	18.0433	1.36e-06	1.62025	up
LOC_Os03g03510	2392	1708	1872	6758	8214	6737	16.6898	14.4492	13.9701	58.1637	66.9642	59.2327	3.96e-19	2.18756	up
LOC_Os03g03530	444	246	360	722	757	1203	6.24911	4.17671	5.56022	12.1018	11.5738	12.4831	0.00475299	1.72522	up
LOC_Os03g03550	88	77	91	565	489	368	1.03205	1.081	1.13144	8.13864	4.87126	5.34746	9.98e-12	2.7847	up
LOC_Os03g03590	2149	1279	1432	4870	4751	4220	17.4138	12.006	10.8907	44.7211	40.1486	46.4449	7.44e-15	1.84839	up
LOC_Os03g03660	10092	7600	11800	2184	2616	2002	57.0575	52.1239	73.6218	14.932	17.3274	14.136	3.96e-13	-1.79148	down
LOC_Os03g03670	3448	2706	2615	5876	5314	5847	36.5144	34.3966	29.4937	76.8638	65.0245	78.5308	1.34e-07	1.28773	up
LOC_Os03g03700	4813	4709	4915	1309	1308	1113	30.9133	36.4138	33.8312	10.6084	9.65795	8.98831	3.43e-12	-1.64413	down
LOC_Os03g03720	96934	75239	85925	181869	219117	250203	790.481	772.791	751.019	1820.59	2070.31	2577.13	0.000149911	1.67188	up
LOC_Os03g03724	2368	1537	2428	500	594	976	64.489	47.2687	70.8532	16.3654	18.2631	32.9615	2.72e-05	-1.24513	down
LOC_Os03g03900	4488	3739	4610	1313	1382	1223	15.6165	15.4166	17.1932	5.71865	5.63679	5.56488	3.44e-09	-1.39041	down
LOC_Os03g03910	90446	85975	75425	163026	174684	152767	654.317	745.642	584.731	1447.88	1464.33	1396	0.00265168	1.2698	up
LOC_Os03g03980	77	77	76	236	390	347	0.868121	1.00249	0.927187	3.22906	5.02504	4.88636	6.07e-08	2.39138	up
LOC_Os03g03990	1268	1153	1152	174	493	465	14.3362	15.6205	13.9547	2.4136	6.45901	6.62904	9.49e-06	-1.33717	down
LOC_Os03g04000	817	638	681	1891	1617	1399	5.71247	5.35108	5.10233	16.242	13.1035	12.363	4.35e-09	1.52067	up
LOC_Os03g04020	5436	4045	6014	1498	1875	1542	55.3833	49.2859	65.542	18.6817	21.9516	19.6104	1.63e-08	-1.32854	down
LOC_Os03g04070	2867	1965	2460	461	303	340	29.8189	24.9901	27.1518	6.08622	3.71107	4.57714	2.01e-20	-2.38501	down
LOC_Os03g04100	289	275	317	84	108	79	2.27037	2.57419	2.57031	0.783036	0.981808	0.743093	0.00316483	-1.39447	down
LOC_Os03g04120	910	641	1080	102	135	148	6.49386	5.48696	8.25915	0.891089	1.11014	1.32899	7.98e-12	-2.42654	down
LOC_Os03g04140	1311	968	978	2055	2015	2369	11.87	10.5051	9.48307	22.8504	21.1526	27.1046	1.03e-07	1.32066	up
LOC_Os03g04250	80	74	98	25	22	14	1.22218	1.35789	1.60157	0.464525	0.376514	0.26791	0.00196226	-1.74219	down
LOC_Os03g04260	3662	2640	3458	635	686	841	56.3156	48.6676	56.9841	11.9714	12.2253	16.3211	1.57e-14	-1.82943	down
LOC_Os03g04270	1750	1422	1776	613	607	451	11.3638	11.0007	12.3292	4.82726	4.52088	3.70292	5.09e-06	-1.25044	down
LOC_Os03g04340	2560	1852	2227	5216	5873	5030	20.996	18.2073	19.5744	52.5236	55.8135	52.1164	1.85e-11	1.60735	up
LOC_Os03g04370	1199	850	911	263	206	183	25.5007	21.6541	20.7479	6.85375	5.05366	4.91207	2.11e-08	-1.85591	down
LOC_Os03g04380	566	484	467	108	193	26	4.17981	4.28596	3.69507	0.974671	1.6513	0.242045	4.54e-06	-1.95637	down
LOC_Os03g04560	237	236	203	34	69	80	1.05988	1.26525	0.970406	0.184636	0.354471	0.450953	0.0015181	-1.56258	down
LOC_Os03g04570	9846	6715	11384	1318	1788	1627	58.4273	46.8794	71.5534	9.25847	11.0367	11.8175	3.53e-16	-2.22274	down
LOC_Os03g04610	629	500	517	821	873	993	8.9906	8.57544	7.91514	14.4187	14.4578	17.9427	0.000802728	1.03973	up
LOC_Os03g04660	1735	933	1971	394	517	341	12.4936	8.05058	15.21	3.47938	4.30763	3.09717	6.24e-05	-1.55148	down
LOC_Os03g04750	4638	3681	4159	7903	8697	8173	75.5512	71.8861	72.6116	158.062	164.185	168.182	2.22e-07	1.31508	up
LOC_Os03g04830	100	54	84	17	30	19	0.72388	0.462987	0.648483	0.14308	0.250473	0.165589	0.00651261	-1.51654	down
LOC_Os03g04890	37	31	42	179	224	115	0.210863	0.207399	0.253286	1.25255	1.48606	0.8264	5.01e-07	2.53721	up
LOC_Os03g04920	2164	1885	2250	3492	4507	3307	6.04154	6.28378	6.718	11.9583	14.5448	11.6309	8.44e-07	1.15554	up
LOC_Os03g04970	3091	2632	2863	4365	5583	4517	20.952	21.3808	20.7913	36.3217	43.8479	38.6707	8.8e-06	1.06792	up
LOC_Os03g05210	113	105	92	273	340	383	1.10968	1.24512	0.972491	3.3111	3.89493	4.77734	3.78e-06	2.00588	up
LOC_Os03g05270	5475	4533	5211	1184	941	891	46.9843	44.2837	46.5355	10.8561	8.55139	8.67874	1.09e-17	-2.01322	down
LOC_Os03g05290	12470	6387	13145	52050	65733	53874	164.898	101.258	186.289	845.035	1007.29	899.944	3.84e-16	2.77257	up
LOC_Os03g05310	2655	2179	2041	5050	3690	3336	18.0716	17.7798	14.891	42.2084	29.1044	28.6826	5.51e-05	1.12948	up
LOC_Os03g05330	1885	1707	2076	455	606	458	4.96689	5.39169	6.10816	1.46903	1.85015	1.52402	2.58e-09	-1.5883	down
LOC_Os03g05470	3711	2657	3994	900	802	700	31.9438	27.4431	36.8614	9.55264	7.97466	7.59961	8.38e-14	-1.77809	down
LOC_Os03g05560	155	145	245	6	33	24	1.90309	2.1403	3.22961	0.080928	0.471059	0.360759	1.55e-07	-2.79527	down
LOC_Os03g05570	70	49	94	27	9	14	0.929009	0.776684	1.32989	0.425144	0.123948	0.228234	0.00161836	-1.74319	down
LOC_Os03g05620	16857	12770	16861	1403	765	1043	122.06	110.856	130.832	12.4645	6.41483	9.53852	8.64e-40	-3.51581	down
LOC_Os03g05750	11265	12028	9532	121	193	172	109.565	139.353	98.5446	1.42682	2.14341	2.08383	1.81e-33	-5.77521	down
LOC_Os03g05760	640	440	545	917	849	831	3.8608	3.24765	3.78283	6.97582	5.89912	6.63915	0.00131332	1.01178	up
LOC_Os03g05806	2276	1999	1011	118	274	182	10.7831	11.3525	5.13177	0.684847	1.49996	1.08665	4.62e-05	-2.90845	down
LOC_Os03g05840	92	51	33	4034	2156	1895	1.39704	0.900863	0.594989	75.3565	38.0349	37.1583	2.25e-10	5.85647	up
LOC_Os03g05870	429	252	314	1020	576	717	7.04675	4.94846	5.51431	20.5571	10.9548	14.8728	0.000580576	1.56652	up
LOC_Os03g05880	147	96	36	1413	896	795	2.21709	1.54754	0.441898	21.0493	12.9435	12.3528	6.24e-11	3.79702	up
LOC_Os03g05900	77	122	33	356	202	159	0.647958	1.24419	0.286573	3.65661	1.96786	1.6941	0.00713956	1.87571	up
LOC_Os03g05980	8756	6113	7649	12252	11625	12220	127.744	106.937	119.596	219.35	196.541	225.214	0.000281246	1.01878	up
LOC_Os03g06090	250	188	248	712	480	671	2.78665	2.50906	2.95506	9.7434	6.19646	9.45018	2.26e-06	1.78532	up
LOC_Os03g06190	7397	6058	7206	2540	2881	2399	41.3761	40.5422	43.3347	17.3792	18.5238	16.8624	1.03e-05	-1.08195	down
LOC_Os03g06210	74	74	74	8	10	15	1.4979	1.78844	1.60019	0.180203	0.213408	0.366556	1.82e-05	-2.41542	down
LOC_Os03g06220	1998	1570	1592	3941	3534	2857	12.1691	11.4632	10.3894	29.4672	24.9404	21.9801	1.87e-08	1.31883	up
LOC_Os03g06350	185	174	236	38	59	60	1.88921	2.13203	2.5926	0.470539	0.693561	0.776234	0.00157516	-1.59581	down
LOC_Os03g06390	11288	9505	12544	2498	3210	3751	103.828	104.814	123.645	28.2026	34.2074	43.578	3.47e-09	-1.48081	down
LOC_Os03g06520	4596	3024	3765	4446	7580	6880	29.7928	23.5398	26.1665	35.4622	57.0346	56.4339	0.00269159	1.06958	up
LOC_Os03g06580	1641	1258	1798	444	664	490	21.8999	20.1792	25.7587	7.30876	10.183	8.24959	8.57e-06	-1.23374	down
LOC_Os03g06630	3649	2336	2425	8004	13591	13146	28.7556	23.1332	20.0824	84.4313	128.058	134.263	3.7e-07	2.38695	up
LOC_Os03g06654	605	623	703	65	127	66	2.4844	3.06556	3.08464	0.322576	0.598112	0.338135	7.76e-11	-2.61605	down
LOC_Os03g06680	3594	1958	3725	156	308	402	28.6498	18.7071	31.8264	1.5258	2.84322	4.04396	1.04e-14	-3.04994	down
LOC_Os03g06710	798	697	858	158	343	316	3.32824	3.43999	3.4081	0.650464	1.44833	1.342	0.00058058	-1.20137	down
LOC_Os03g06720	5443	3960	5395	1050	1815	1503	27.7642	24.2124	29.53	6.48942	10.7073	9.65539	9.78e-10	-1.43095	down
LOC_Os03g06730	947	663	826	265	347	297	7.34191	6.16056	6.86428	2.52203	3.11691	2.90679	0.00151091	-1.09161	down
LOC_Os03g06850	76	120	112	15	22	10	0.98478	1.79881	1.57444	0.218129	0.315985	0.15219	3.87e-05	-2.45379	down
LOC_Os03g06900	407	281	400	77	197	76	1.35363	1.10659	1.30626	0.203479	0.985668	0.199633	0.00328702	-1.33697	down
LOC_Os03g06930	12540	9979	12185	3490	5911	3751	65.2481	68.7461	75.0693	24.6722	39.9365	27.474	3.87e-05	-1.08892	down
LOC_Os03g06970	1839	2206	1302	3221	5014	2541	20.6892	29.7441	15.697	44.4832	65.356	36.1067	0.00194206	1.27621	up
LOC_Os03g07200	90	58	92	2	5	2	0.873712	0.684107	0.982253	0.017603	0.045615	0.0237	1.14e-11	-4.43139	down
LOC_Os03g07340	373	340	476	62	88	64	5.84403	6.40759	7.98013	1.17115	1.53155	1.16228	1.17e-06	-2.1617	down
LOC_Os03g07350	147	138	246	22	40	19	1.17797	1.11668	1.10059	0.099517	0.422182	0.127081	5.29e-06	-2.41426	down
LOC_Os03g07400	658	430	531	97	107	69	16.4274	12.8654	14.1901	2.96029	3.08092	2.14758	4.98e-08	-2.2464	down
LOC_Os03g07440	793	537	662	1145	1416	2081	14.4878	11.7566	12.9579	25.701	30	48.0604	0.00836306	1.57825	up
LOC_Os03g07450	57	23	58	315	374	340	0.478643	0.229827	0.524051	3.28609	3.68579	3.65272	1.71e-12	3.26395	up
LOC_Os03g07530	1570	1277	1514	4887	3686	2240	9.8508	8.97284	10.0123	37.3409	26.6293	16.9243	0.000835975	1.61708	up
LOC_Os03g07570	5071	2794	4363	253	609	719	39.8145	27.055	37.7662	2.38498	5.29405	6.80488	7.34e-18	-2.58638	down
LOC_Os03g07600	1439	1016	1413	192	161	178	9.75399	8.25085	10.2638	1.59601	1.25767	1.51632	6.95e-16	-2.52478	down
LOC_Os03g07920	221	128	190	21	41	22	2.22386	1.53506	2.04631	0.248881	0.469822	0.279816	6.85e-06	-2.35912	down
LOC_Os03g07970	781	719	835	3771	3962	4790	2.84488	3.04992	2.97992	16.1088	15.0996	19.4859	5.86e-15	2.75274	up
LOC_Os03g07990	1966	1636	2006	182	307	351	17.7748	17.7061	19.9329	2.04708	3.28475	4.11886	2.44e-18	-2.40226	down
LOC_Os03g08000	1018	695	909	1548	1361	1465	8.72553	6.87555	8.10858	15.8059	13.0601	15.4026	6.2e-05	1.07845	up
LOC_Os03g08020	8813	7246	8095	12549	15583	12440	78.2477	76.9823	76.399	134.596	162.168	143.254	0.00013048	1.06525	up
LOC_Os03g08050	7970	6164	6809	9879	12334	11215	79.5346	73.7914	73.5321	122.078	146.021	145.427	0.000253504	1.00058	up
LOC_Os03g08070	7011	6425	8739	12697	13883	10564	22.2771	24.7286	29.6118	50.4584	51.4369	43.3119	0.000106501	1.05687	up
LOC_Os03g08100	99	61	88	1424	1924	1466	1.28457	0.929537	1.22249	22.6745	29.0399	24.1076	2.26e-50	4.61278	up
LOC_Os03g08110	434	282	385	644	1024	795	4.79318	3.5084	4.46052	5.85513	9.84359	8.37665	3.73e-06	1.49354	up
LOC_Os03g08170	218	134	236	316	431	301	1.64164	1.20614	1.9913	2.91126	3.6761	2.87162	0.0062421	1.16632	up
LOC_Os03g08270	7494	4103	4940	13204	11719	11955	41.5998	27.5105	29.5403	84.6697	67.2706	77.4171	2.92e-08	1.5062	up
LOC_Os03g08320	1055	627	890	2557	1754	1346	11.8996	8.55493	10.8781	36.1195	23.4247	19.6459	0.000764456	1.47064	up
LOC_Os03g08390	739	449	600	1070	1284	1265	5.00351	3.56055	4.24983	9.31213	10.1056	10.347	1.73e-06	1.36215	up
LOC_Os03g08440	6550	5785	6088	8790	11913	9221	70.2642	74.0191	69.8797	115.791	149.144	124.566	0.000125063	1.01093	up
LOC_Os03g08460	139	59	111	37	13	12	1.48532	0.752678	1.26738	0.475334	0.149154	0.150961	0.000302118	-1.96238	down
LOC_Os03g08470	483	439	459	72	96	91	4.74237	5.00528	4.65886	0.78155	1.00531	1.03458	8.26e-07	-2.09603	down
LOC_Os03g08480	1364	1014	2305	223	457	417	7.26583	6.47211	19.3713	1.53039	3.30707	4.05908	0.00342717	-1.75199	down
LOC_Os03g08500	30705	24614	26227	6843	6550	5541	350.853	337.17	321.149	95.9917	86.7244	79.9699	7.93e-10	-1.78769	down
LOC_Os03g08580	15449	11325	17178	550	343	256	143.548	126.878	169.236	6.51736	3.81828	2.87094	1.87e-69	-4.935	down
LOC_Os03g08900	48	15	29	301	263	235	0.356484	0.125814	0.225813	2.816	2.26848	2.2637	2.12e-12	3.49343	up
LOC_Os03g08960	416	219	387	615	742	481	3.75227	2.44067	3.8892	6.82666	8.56953	5.63965	0.000929494	1.18352	up
LOC_Os03g09060	2506	2018	2567	433	836	846	15.8056	14.1609	17.2468	3.50292	6.96611	6.86253	1.4e-08	-1.41169	down
LOC_Os03g09070	195	188	121	528	332	390	1.12306	1.24144	0.75212	3.91764	2.30737	2.89055	5.34e-05	1.62072	up
LOC_Os03g09110	2351	1981	2427	3537	4522	3484	15.9287	15.856	17.4939	30.5925	36.4033	30.3431	4.21e-06	1.08801	up
LOC_Os03g09170	178	123	80	549	246	322	2.05011	1.69535	0.982829	7.78058	3.28599	4.70284	0.00608725	1.88433	up
LOC_Os03g09220	3057	1992	2286	7311	6430	7739	18.5406	16.1804	14.8893	52.7139	43.9356	57.4787	3.84e-13	1.8962	up
LOC_Os03g09230	551	293	385	767	1062	966	7.33024	4.66412	5.47502	12.5398	16.4023	16.2387	9.08e-07	1.53448	up
LOC_Os03g09250	1013	818	616	6167	3747	4448	7.01145	6.80076	4.49895	52.4429	30.2048	38.9553	7.92e-10	2.87696	up
LOC_Os03g09270	2821	1953	2913	1037	1083	795	11.3222	10.0207	12.7265	4.75407	5.26158	4.00528	1.45e-05	-1.07281	down
LOC_Os03g09850	237	144	176	314	418	340	2.03983	1.48553	1.62746	3.32677	4.17606	3.70245	0.00255256	1.28037	up
LOC_Os03g09880	389	227	241	850	655	723	5.83101	4.078	3.86314	15.6727	11.3985	13.7094	4.03e-07	1.72501	up
LOC_Os03g09900	4914	3580	4544	624	599	576	44.1191	38.5264	43.7124	6.87209	6.22606	6.53062	3.21e-26	-2.52534	down
LOC_Os03g10010	80	42	66	183	156	119	3.79418	2.37704	3.35401	10.7462	8.6227	7.19729	0.00155771	1.62608	up
LOC_Os03g10050	799	356	732	50	136	251	8.86497	4.73127	8.70623	0.669197	1.74072	3.51141	0.00112737	-1.7085	down
LOC_Os03g10060	4924	4634	4984	1026	1475	1832	84.8848	95.775	92.0859	21.702	29.4669	39.8928	1.27e-09	-1.41574	down
LOC_Os03g10080	559	347	342	2113	2016	2130	6.15565	4.02314	3.64966	30.7278	26.7701	31.4253	9.28e-25	2.66849	up
LOC_Os03g10090	8653	4700	7577	16487	28773	26460	56.5117	36.7934	53.0233	132.186	217.741	218.278	1.95e-06	2.12811	up
LOC_Os03g10180	3564	3318	3771	9352	8472	7025	21.6033	24.1145	24.4956	69.5972	59.509	53.7917	6.97e-10	1.53301	up
LOC_Os03g10300	0	27	28	455	297	313	0	0.389594	0.359401	6.91089	4.25417	4.88118	1.33e-19	4.51328	up
LOC_Os03g10310	45	16	20	157	88	78	0.341092	0.29192	0.163665	2.96022	1.56542	1.50832	0.000480839	2.36083	up
LOC_Os03g10320	226	162	134	378	487	280	2.99547	2.30568	1.67314	5.49728	6.21392	3.85049	0.000422026	1.44053	up
LOC_Os03g10340	8995	7664	8161	12842	14956	12576	72.2774	73.827	70.2721	126.68	139.252	127.647	0.000270593	1.01823	up
LOC_Os03g10478	68	40	71	119	195	108	0.481822	0.367655	0.578176	1.06643	1.64539	1.0121	0.0024364	1.56248	up
LOC_Os03g10500	357	225	284	881	839	1244	2.24905	1.54377	1.76492	6.03819	5.42823	10.3864	2.22e-05	2.13461	up
LOC_Os03g10510	1355	889	1757	2948	2806	2111	15.0653	11.8475	20.8692	40.1341	36.1732	29.5615	5.65e-08	1.30817	up
LOC_Os03g10650	1005	607	859	1424	1361	1621	7.37054	5.22564	6.77407	12.5871	11.5503	14.8001	1.21e-05	1.18715	up
LOC_Os03g10820	127	125	142	318	374	309	1.06566	1.26186	1.28098	3.28156	3.65039	3.28804	0.000102261	1.6545	up
LOC_Os03g10860	385	266	390	39	108	105	10.336	8.54726	11.2203	1.33064	3.34405	3.61858	0.000135578	-1.70344	down
LOC_Os03g10880	5766	4741	5369	1247	2149	2119	37.804	37.3152	37.6076	10.0394	16.299	17.5909	4.13e-07	-1.1967	down
LOC_Os03g10920	97	63	84	318	385	158	0.886653	0.729839	0.792506	3.27406	3.65495	1.74376	7.31e-05	2.12616	up
LOC_Os03g10950	2275	1783	2084	364	435	270	19.3489	18.1127	18.9118	3.7595	4.25028	2.88141	1.91e-16	-2.21264	down
LOC_Os03g11040	89	107	102	9	15	12	0.808183	1.1414	0.845634	0.071018	0.107575	0.089206	1.37e-06	-2.75394	down
LOC_Os03g11210	358	255	144	3261	2088	1732	4.71588	3.83791	2.07094	48.8553	28.5594	27.0202	2.39e-09	3.54125	up
LOC_Os03g11310	2449	2176	2230	799	984	949	17.8205	18.9796	17.3915	7.13449	8.29388	8.72545	6.7e-05	-1.00735	down
LOC_Os03g11380	958	688	844	335	270	327	8.36454	7.60685	7.999	3.14048	2.74712	3.52967	0.00140625	-1.07673	down
LOC_Os03g11530	1379	1019	1381	482	461	499	9.66028	8.89963	10.7711	4.23565	3.78532	4.45441	0.000302821	-1.05241	down
LOC_Os03g11614	301	324	275	506	626	496	3.54007	4.57043	3.45731	7.30003	8.52487	7.37161	0.00139968	1.15206	up
LOC_Os03g11650	846	439	839	106	186	85	4.34729	2.70427	4.82096	0.75589	1.10454	0.523004	1.2e-08	-2.16998	down
LOC_Os03g11670	1252	1057	1181	335	349	512	8.4597	8.56122	8.55128	2.77325	2.731	4.36442	5.45e-05	-1.20242	down
LOC_Os03g11780	945	790	870	390	284	350	22.4963	22.5227	22.1957	11.3813	7.82295	10.5016	0.0023121	-1.01608	down
LOC_Os03g11900	3549	2872	2327	8331	5268	4762	17.7917	17.2798	12.7266	54.8515	33.2835	31.6654	0.00138508	1.38417	up
LOC_Os03g11910	394	228	300	703	773	713	2.60697	1.79091	2.12659	5.7206	5.93733	5.95799	2.93e-06	1.5913	up
LOC_Os03g11980	855	888	1021	353	381	279	5.39945	6.72453	6.9072	2.73294	2.78607	2.22544	0.00062418	-1.14656	down
LOC_Os03g12030	1462	918	1623	1930	3525	2437	10.988	8.2729	13.0665	17.8045	30.7031	23.1393	0.000388016	1.31105	up
LOC_Os03g12110	144	59	121	825	983	392	1.53857	0.675428	1.3805	10.8312	11.6878	5.24197	1.11e-06	3.09616	up
LOC_Os03g12160	5804	4278	7282	1729	1887	1066	13.1122	11.4078	17.6953	4.6836	4.88733	2.95758	6.43e-08	-1.57572	down
LOC_Os03g12260	2452	1956	2099	879	764	765	18.655	17.8419	17.1169	8.20863	6.73318	7.35381	1.26e-05	-1.10837	down
LOC_Os03g12360	3487	2755	3278	11166	8016	5397	14.1296	12.3696	14.4534	54.2705	37.0596	26.2151	0.000375448	1.68031	up
LOC_Os03g12530	5680	4052	6784	1181	1588	1497	35.4321	29.772	44.4754	8.85263	9.7919	10.9206	2.86e-10	-1.61455	down
LOC_Os03g12620	2203	994	1996	5207	5585	4379	14.2357	7.69862	13.8204	41.3223	41.842	35.7518	2.79e-15	1.89919	up
LOC_Os03g12670	52332	41226	48627	74640	84957	70353	329.563	313.568	328.246	578.706	614.276	562.395	0.00841081	1.01495	up
LOC_Os03g12700	414	265	329	3217	3505	5350	4.15876	2.75974	3.3404	36.2888	38.3938	62.3454	5.64e-08	3.94349	up
LOC_Os03g12790	2007	2318	2051	911	527	952	12.1053	16.7614	13.3076	6.7559	3.68284	7.26447	0.00218849	-1.09241	down
LOC_Os03g12815	142	161	188	21	21	61	2.7782	3.78205	3.95174	0.484908	0.47676	1.48981	0.000213823	-1.89178	down
LOC_Os03g12840	1593	1161	1584	3517	3630	3276	13.4217	11.1997	14.9328	34.6006	35.1824	34.6277	1.4e-11	1.59551	up
LOC_Os03g12860	464	368	460	72	183	156	4.96129	5.13565	5.64325	0.816866	2.4239	2.02788	0.0017435	-1.32593	down
LOC_Os03g12890	901	540	316	3458	1830	1917	6.26561	4.50936	2.30764	29.4816	14.6273	16.688	0.000201749	2.37082	up
LOC_Os03g12990	701	427	805	4469	4947	6309	12.8485	9.38151	15.8186	100.684	105.201	146.256	1.31e-12	3.38423	up
LOC_Os03g13030	889	681	1001	1044	1641	1573	8.64595	7.65766	10.3054	12.1094	18.2349	19.1645	0.00147785	1.06251	up
LOC_Os03g13050	1640	1339	1953	131	532	304	17.4252	17.06	22.2365	1.70344	6.54696	4.07904	1.74e-12	-2.04264	down
LOC_Os03g13120	12	14	2	223	137	262	0.122978	0.162131	0.023517	2.99891	1.71155	3.55461	2.62e-09	4.77346	up
LOC_Os03g13230	122	88	130	15	29	19	0.832392	0.716198	0.946047	0.118049	0.223218	0.162549	0.000117838	-2.11177	down
LOC_Os03g13250	182	129	164	39	48	38	1.23587	1.05706	1.21921	0.318629	0.385043	0.341378	0.00230056	-1.59956	down
LOC_Os03g13450	21	25	0	251	242	158	0.206065	0.285755	0	3.00852	2.83938	1.97332	7.76e-15	4.07271	up
LOC_Os03g13520	1189	748	881	1411	1523	1519	9.57218	7.17498	7.55226	13.6491	13.8983	15.228	0.000197327	1.00164	up
LOC_Os03g13540	2343	1559	1836	5715	5228	4304	18.9727	15.1288	15.9323	56.8218	49.0578	44.0221	2.7e-13	1.73916	up
LOC_Os03g13560	893	722	687	3990	3402	2600	5.31741	4.46009	3.89048	27.6815	20.7372	18.5346	1.53e-19	2.43009	up
LOC_Os03g13600	718	573	700	139	210	119	7.72954	7.18715	8.10055	1.90906	2.77084	1.70312	3.13e-06	-1.78292	down
LOC_Os03g13750	2443	1372	1870	4305	3167	3260	41.236	27.7542	34.2271	90.294	62.4711	69.5091	1.44e-06	1.26436	up
LOC_Os03g13800	3940	3155	3221	8882	9173	8305	66.6637	63.9956	58.3904	184.478	179.836	177.488	2.69e-11	1.67509	up
LOC_Os03g13870	1200	656	946	2444	2928	2945	10.576	6.9269	8.93626	26.4507	29.9183	32.8013	2.8e-15	1.9218	up
LOC_Os03g14030	277	61	201	6	20	18	2.25747	0.522662	1.56557	0.044216	0.193884	0.159929	0.00137509	-3.21953	down
LOC_Os03g14120	2437	2161	1964	3161	3757	4024	16.8645	13.5238	9.1623	25.6496	33.4572	19.8348	1.21e-05	1.06021	up
LOC_Os03g14334	419	349	412	64	117	135	4.11344	4.13399	4.2496	0.75128	1.38783	1.68188	0.000285994	-1.56372	down
LOC_Os03g14420	91	101	64	0	0	0	0.813899	1.07238	0.614335	0	0	0	4.09e-15	#NAME?	down
LOC_Os03g14510	1700	1076	1329	2897	2370	2913	23.2744	17.6506	19.5076	48.1151	36.9981	50.0687	1.69e-07	1.34345	up
LOC_Os03g14654	4066	745	3284	33	118	149	66.6679	14.6335	57.6959	0.649284	2.23063	3.07967	0.000271382	-4.33486	down
LOC_Os03g14669	4015	5315	7671	493	1265	1265	31.3337	54.8482	73.0076	4.26818	10.9901	13.0211	0.000112588	-2.1764	down
LOC_Os03g14730	2794	1612	2800	4663	6555	6090	25.0096	17.2918	26.8583	51.2468	67.9972	68.8619	3.16e-09	1.61258	up
LOC_Os03g14900	144	97	196	344	418	297	0.690301	0.555206	1.00055	2.02444	2.33258	1.7976	0.000153566	1.60765	up
LOC_Os03g14990	3573	2890	3299	6461	6838	5373	33.6704	32.6479	33.3142	74.7487	74.6643	63.9508	2.79e-07	1.25258	up
LOC_Os03g15040	4109	3602	4661	710	1049	930	19.3767	20.0754	23.9289	4.00394	5.63724	5.28375	1.62e-15	-1.88008	down
LOC_Os03g15050	31835	31414	34966	3286	5976	5391	174.722	206.291	205.755	22.0953	37.817	37.5777	3.18e-16	-2.42993	down
LOC_Os03g15080	647	416	489	60	42	94	10.7299	8.16363	8.557	1.24115	0.791689	1.97624	3.51e-10	-2.61241	down
LOC_Os03g15190	113	106	130	0	14	18	1.69041	1.88773	2.08618	0	0.226396	0.340074	4.19e-08	-3.10072	down
LOC_Os03g15230	1816	1737	2280	75	130	157	13.2551	15.1242	17.7161	0.625161	1.07336	1.416	5.31e-36	-3.67593	down
LOC_Os03g15530	3079	2222	1982	6610	5611	2891	21.8985	18.946	15.1029	57.7262	46.2461	25.9747	0.00493869	1.35752	up
LOC_Os03g15840	2832	2043	2393	8060	6442	6597	20.8252	17.8862	18.8572	71.7677	54.2479	60.6534	2.6e-14	1.87041	up
LOC_Os03g15870	8873	7077	8894	1451	2301	2816	102.093	97.0667	108.131	20.8583	30.672	40.9968	5.18e-11	-1.577	down
LOC_Os03g15890	2164	1657	1828	9245	8420	4065	20.8041	19.0523	18.8393	110.383	94.2494	50.0696	2.81e-05	2.24534	up
LOC_Os03g15910	11776	7400	11582	1418	1317	1120	102.492	77.2113	108.026	15.1496	13.2831	12.3098	6.07e-27	-2.65916	down
LOC_Os03g15920	39438	26463	37497	3769	3261	4016	308.262	247.574	310.556	37.5682	29.2653	41.7377	3.78e-22	-2.87869	down
LOC_Os03g16010	2642	1993	2238	6689	6471	5101	15.6766	14.0329	14.1934	47.7008	44.0981	37.8079	6.11e-13	1.72999	up
LOC_Os03g16020	494	245	140	3333	2024	1902	16.3096	9.71233	4.94108	135.306	77.5523	79.4521	7.33e-09	3.39091	up
LOC_Os03g16030	129	40	53	453	322	364	2.01859	0.739899	0.879857	8.71748	5.8544	7.20096	5.56e-10	2.74319	up
LOC_Os03g16080	1259	1078	1020	2372	1961	1698	11.2012	11.4929	9.72614	25.9138	20.2211	19.0812	2.46e-06	1.15877	up
LOC_Os03g16090	1254	970	1031	3025	3008	1693	9.48533	8.71564	8.35013	27.4723	26.0787	15.9508	2.45e-06	1.55253	up
LOC_Os03g16334	935	628	695	4631	4051	3557	6.40297	5.15458	5.09553	38.9414	32.1565	30.7755	8.31e-31	2.76873	up
LOC_Os03g16430	7439	7330	8533	1595	2483	3589	54.3715	64.0613	66.982	14.2538	20.9454	33.0548	2.49e-05	-1.26503	down
LOC_Os03g16450	171	146	176	3	42	47	1.02699	1.05406	1.13174	0.014903	0.286444	0.351313	6.29e-05	-2.08068	down
LOC_Os03g16460	3051	2484	1870	602	515	701	22.271	21.7677	13.2074	4.83745	4.12632	6.62428	1.54e-06	-1.69326	down
LOC_Os03g16670	1003	446	600	2384	2038	2244	11.2018	5.9638	7.16762	32.6749	26.3631	31.6432	3.31e-16	2.06641	up
LOC_Os03g16780	2399	2095	2409	61	87	45	17.3757	17.8997	18.6154	0.550938	0.777212	0.394366	7.63e-58	-4.86375	down
LOC_Os03g16860	15436	12763	8292	138737	109494	92534	104.672	103.76	60.2533	1155.02	860.397	792.64	9.06e-20	3.53213	up
LOC_Os03g17174	10197	7404	10011	324	418	645	151.589	132.101	159.663	5.9006	7.15755	12.1033	7.64e-55	-3.95708	down
LOC_Os03g17250	45	25	53	145	116	84	0.278421	0.179652	0.35173	1.15691	0.843839	0.68859	0.000610587	1.82713	up
LOC_Os03g17520	2577	1793	2076	6920	7430	6545	24.5698	20.4885	21.2032	80.9951	82.0922	78.8254	1.12e-16	2.0269	up
LOC_Os03g17560	248	170	206	321	424	347	2.90598	2.39035	2.58423	4.77985	5.76314	5.14377	0.00693207	1.1367	up
LOC_Os03g17580	7176	5340	6646	1151	1831	2532	95.3899	85.0894	94.6733	18.7693	28.1892	42.5087	5.93e-10	-1.445	down
LOC_Os03g17590	552	428	408	1280	1093	1169	5.097	4.46689	3.78936	13.9224	11.3462	13.1844	4.53e-09	1.67988	up
LOC_Os03g17680	128	115	196	11	11	33	3.75618	4.03698	6.16065	0.36366	0.343248	1.19896	8.69e-07	-2.6152	down
LOC_Os03g17700	2392	2658	1860	565	457	500	21.8708	26.3691	18.3066	6.40801	4.91713	5.52036	1.41e-05	-1.88015	down
LOC_Os03g17730	3563	2932	3222	5681	6531	5202	26.1949	25.9118	25.3878	51.1028	55.5726	48.2452	1.92e-06	1.15797	up
LOC_Os03g17990	847	652	707	1573	1335	1060	7.79344	7.18567	6.97245	17.7669	14.233	12.3155	1.68e-05	1.16533	up
LOC_Os03g18020	162	354	359	20	71	77	3.44639	9.0628	8.2163	0.510628	1.74341	2.06226	0.00897791	-2.09012	down
LOC_Os03g18030	896	576	847	4382	3498	2595	6.32715	4.87612	6.43206	38.0947	28.7481	23.195	2.73e-12	2.50456	up
LOC_Os03g18060	23	16	45	115	184	109	0.030678	0.024885	0.089186	0.592597	0.417239	0.273226	8.16e-07	2.60704	up
LOC_Os03g18070	2387	1634	2006	7713	9877	10151	19.594	15.6549	17.2707	78.8615	94.5389	106.854	5.84e-17	2.54244	up
LOC_Os03g18140	644	529	667	1197	911	1230	3.42523	3.41696	3.88117	7.73071	5.67137	8.13795	8.95e-05	1.19794	up
LOC_Os03g18150	7057	7687	6195	1866	1417	1462	63.4347	79.9728	58.1527	19.8376	14.2296	15.841	6.59e-08	-1.83815	down
LOC_Os03g18160	763	483	572	1994	2092	1838	8.1471	6.18095	6.54162	26.1397	25.8887	24.7895	1.35e-15	2.0397	up
LOC_Os03g18170	39	35	18	469	543	704	0.383169	0.415027	0.184515	5.76462	6.29153	8.89353	5.4e-15	4.54353	up
LOC_Os03g18180	2068	1397	1702	4560	4022	3281	26.5599	21.5087	23.4266	71.9268	59.8688	53.2465	8.98e-11	1.52737	up
LOC_Os03g18740	7641	4819	7950	522	1067	779	87.8232	66.3979	97.928	7.3645	14.2043	11.3007	1.09e-25	-2.77406	down
LOC_Os03g18770	11778	8554	10131	1266	2245	1827	144.455	125.769	133.154	19.0567	31.9022	28.2898	8.67e-19	-2.18592	down
LOC_Os03g18860	3	3	7	96	190	83	0.01809	0.017704	0.047422	0.862833	1.61071	0.762923	4.75e-09	5.12576	up
LOC_Os03g18890	2674	1357	2275	4052	3836	2676	20.0847	12.2167	18.3173	37.3728	33.3947	25.3966	6.79e-06	1.08497	up
LOC_Os03g18900	40	22	20	81	126	68	0.667147	0.427196	0.345481	1.68169	2.45338	1.4486	0.000131407	2.06777	up
LOC_Os03g18910	1979	2163	1873	297	343	295	11.8007	15.4625	11.9692	2.17065	2.36715	2.22214	1.7e-13	-2.38569	down
LOC_Os03g19070	802	398	630	204	107	155	9.84792	5.85707	8.28745	3.0629	1.51805	2.39487	2.21e-05	-1.60775	down
LOC_Os03g19090	39	22	13	54	149	164	0.358502	0.23712	0.131062	0.616319	1.61473	1.94671	0.00532819	2.66344	up
LOC_Os03g19120	382	248	560	1214	1155	1475	2.27345	1.40708	3.17729	8.83215	7.67909	11.9985	1.55e-08	2.04979	up
LOC_Os03g19200	249	99	137	925	925	562	1.29445	0.612645	0.758581	5.92572	5.592	3.70104	2.24e-14	2.66186	up
LOC_Os03g19240	711	553	668	1870	2425	3278	5.36654	4.99761	5.40422	17.3268	21.2129	31.2567	7.86e-05	2.31713	up
LOC_Os03g19250	4801	3773	4973	885	928	887	35.6007	33.345	39.1902	8.06804	8.00104	8.58413	1.76e-17	-1.99783	down
LOC_Os03g19260	365	273	260	108	99	64	5.17518	4.64729	3.94868	1.87109	1.62932	1.13757	0.00256642	-1.41772	down
LOC_Os03g19270	228	236	271	9	5	13	3.26674	3.87298	4.19356	0.122226	0.057972	0.184732	2.34e-15	-4.4164	down
LOC_Os03g19350	78	82	106	15	49	8	0.422241	0.603478	0.741134	0.089485	0.293473	0.051638	0.00502107	-1.63603	down
LOC_Os03g19510	4076	3343	4048	1048	1319	1534	47.1644	46.2919	50.0823	14.7608	17.6864	22.3394	1.9e-07	-1.21958	down
LOC_Os03g19560	11100	8979	9045	22716	20481	20740	62.94	60.4646	55.2736	155.626	131.905	147.074	7.17e-07	1.45924	up
LOC_Os03g19670	861	1458	1206	353	348	287	3.11606	6.29096	4.68116	1.57889	1.47716	1.3239	0.0068817	-1.5607	down
LOC_Os03g19709	69	32	43	170	181	169	1.23996	0.683202	0.82003	3.794	3.79662	3.86381	1.46e-05	2.20898	up
LOC_Os03g19780	39	7	12	57	57	70	0.546203	0.102083	0.179664	0.982187	0.919273	1.24627	0.000320971	2.08343	up
LOC_Os03g20020	1162	866	1030	2390	2302	1983	6.61627	5.25575	6.73366	13.928	15.9639	11.4434	2.92e-09	1.45151	up
LOC_Os03g20210	147	114	110	3	11	22	1.50013	1.38578	1.19858	0.025227	0.119054	0.281799	6.82e-08	-2.994	down
LOC_Os03g20300	2123	1632	1985	892	679	531	11.9493	10.3956	10.6764	5.46282	3.84718	4.17366	1.73e-05	-1.13017	down
LOC_Os03g20330	2366	1093	1380	147	59	60	40.7878	22.5737	25.4852	3.10769	1.17867	1.29571	2.01e-11	-3.83266	down
LOC_Os03g20370	10057	6184	7205	18807	11062	12089	159.453	117.534	122.416	366.079	203.241	242.116	0.00520053	1.18123	up
LOC_Os03g20380	6898	4231	5398	21324	15618	16356	50.7984	36.4094	42.6703	190.071	128.322	150.739	7.42e-13	2.03219	up
LOC_Os03g20420	1070	721	1149	139	174	115	5.93922	4.70676	6.76207	0.957243	1.09462	0.831786	1.14e-12	-2.45563	down
LOC_Os03g20440	391	356	308	784	957	580	5.27926	5.75765	4.45044	13.0031	14.9867	9.88708	8.23e-06	1.43317	up
LOC_Os03g20600	159	119	153	34	38	46	3.15911	2.8267	3.25048	0.825007	0.873738	1.13407	0.00368031	-1.52632	down
LOC_Os03g20650	188	147	197	22	73	73	1.82231	1.71255	2.05787	0.250104	0.813279	0.893819	0.00972184	-1.32523	down
LOC_Os03g20700	21121	17963	21807	25467	52102	43444	56.7479	56.8428	65.0563	88.7925	169.865	148.687	0.00367948	1.31143	up
LOC_Os03g20720	1748	1898	1819	729	502	484	6.4146	8.52774	7.06836	3.25233	2.16388	2.23165	3.38e-07	-1.36805	down
LOC_Os03g21040	1323	1167	1023	3155	4332	2377	10.0063	10.5574	8.27232	29.1634	37.9401	22.6431	1.95e-08	1.78333	up
LOC_Os03g21050	390	338	395	84	96	137	1.59245	1.69965	1.66243	0.351902	0.38749	0.602194	0.000632611	-1.48316	down
LOC_Os03g21120	974	550	724	1857	1471	1255	6.7464	4.56877	5.37747	15.796	11.81	10.9845	2.73e-07	1.36775	up
LOC_Os03g21230	3947	3215	3764	1417	1173	1134	18.682	18.388	19.1049	8.66642	6.3763	6.08805	2.22e-07	-1.2286	down
LOC_Os03g21270	5337	3515	4904	11147	9051	6484	19.9385	15.6636	19.9599	50.2767	38.978	29.8578	2.47e-05	1.2819	up
LOC_Os03g21380	745	490	449	1428	1024	1064	7.90115	5.70994	4.825	18.0587	15.3055	13.3838	1.47e-06	1.39699	up
LOC_Os03g21400	2614	2336	2621	6301	7114	6765	8.77318	9.62527	10.5393	22.6279	20.182	26.4049	9.78e-13	1.73437	up
LOC_Os03g21510	537	455	462	4334	4641	2345	3.51558	3.56523	3.23637	34.8915	35.2744	19.4291	3.62e-12	3.25672	up
LOC_Os03g21630	3161	2467	3079	471	651	590	20.9377	19.8697	21.6199	5.48786	7.22128	7.55466	2.11e-16	-2.01872	down
LOC_Os03g21664	6736	5054	6390	1265	2038	2106	75.4644	68.1729	76.6171	18.5721	27.0455	31.585	1.94e-09	-1.41171	down
LOC_Os03g21710	323	145	227	10	15	7	2.8937	1.48322	2.08096	0.085146	0.158525	0.056094	1.4e-13	-4.10943	down
LOC_Os03g21950	1565	1418	1516	2796	2990	2228	12.0284	13.0655	12.4812	26.3832	26.6303	21.6224	1.38e-06	1.14059	up
LOC_Os03g21960	130	90	109	156	376	255	0.950292	0.787862	0.850751	1.39986	3.1864	2.35516	0.0045705	1.57989	up
LOC_Os03g22190	3645	3693	3690	7811	6091	4534	9.75058	11.8337	10.5665	25.6272	18.8603	15.301	0.000667049	1.04075	up
LOC_Os03g22200	520	292	485	729	1013	942	5.63525	3.86319	5.74636	9.64416	12.6619	12.5446	9.45e-06	1.39849	up
LOC_Os03g22259	748	638	716	128	227	207	8.39611	8.5826	8.60811	1.757	2.94266	2.93095	1.76e-05	-1.58023	down
LOC_Os03g22270	23660	20700	23677	3188	4745	5677	275.661	289.643	297.255	47.406	68.1144	87.6932	1.13e-12	-1.98728	down
LOC_Os03g22340	3558	2659	3153	5868	5948	6093	64.8249	58.0693	61.5638	131.255	125.586	140.252	2.65e-07	1.26751	up
LOC_Os03g22430	7310	6076	6654	2108	2807	3019	67.5666	66.4871	65.1919	23.5721	29.6288	34.8732	3.47e-05	-1.00651	down
LOC_Os03g22490	8361	6283	8647	2351	2116	2252	76.0826	68.5442	84.3227	26.3173	22.3048	25.9232	1.31e-09	-1.45779	down
LOC_Os03g22634	5896	3901	4972	13962	13697	14116	40.9704	32.5058	37.0298	118.952	110.081	122.416	1.36e-11	1.84052	up
LOC_Os03g22670	1945	1796	2179	667	731	653	10.786	10.4827	11.6929	5.43715	4.76486	5.04476	3.34e-06	-1.21239	down
LOC_Os03g22700	1108	855	1121	188	377	289	7.61606	7.00705	8.26637	1.47476	2.87792	2.49376	1.99e-06	-1.52989	down
LOC_Os03g22730	4124	4150	3959	6262	8270	5543	33.888	43.4116	35.0955	66.8505	83.1112	58.2075	3.56e-05	1.01068	up
LOC_Os03g22810	3835	2510	3204	7584	6339	6195	50.1864	39.38	44.9392	121.859	96.1447	102.418	1.22e-08	1.41266	up
LOC_Os03g23010	60933	49016	52142	9116	7972	6344	825.539	792.409	750.521	153.781	128.063	113.237	1.11e-14	-2.4744	down
LOC_Os03g23030	1064	1047	1116	373	535	297	1.95492	2.26242	2.14249	0.831256	1.10982	0.67133	0.000423293	-1.12925	down
LOC_Os03g23970	691	619	711	165	291	221	8.10391	8.66033	8.88462	2.37927	3.94026	3.27919	0.000686942	-1.26591	down
LOC_Os03g23980	1901	1305	1619	5837	5862	7104	20.6153	17.2017	18.8192	70.4603	67.5937	87.0583	3e-13	2.30808	up
LOC_Os03g24020	7900	5548	8190	1083	1253	1867	115.049	96.8712	127.819	19.3526	21.1336	34.3333	1.38e-17	-2.00585	down
LOC_Os03g24030	568	439	552	167	225	203	8.3316	7.72497	8.6779	3.01048	3.82808	3.76516	0.00825255	-1.06161	down
LOC_Os03g24390	28	13	20	54	158	85	0.369977	0.198159	0.279024	0.90098	2.48963	1.45108	0.0020687	2.61791	up
LOC_Os03g24460	1705	1113	1673	478	656	580	12.1229	9.42936	12.7958	4.21415	5.29844	5.28781	0.000143223	-1.05139	down
LOC_Os03g24560	364	526	154	1346	1424	792	6.66512	11.5673	3.01649	30.3058	30.2764	18.3577	6.13e-07	2.01522	up
LOC_Os03g24730	2490	2134	2436	269	175	140	11.5049	11.8215	12.0634	1.52615	0.936966	0.812804	3.82e-33	-3.28311	down
LOC_Os03g24870	236	283	198	63	50	48	1.78785	2.56789	1.60757	0.584155	0.436373	0.45653	0.000172241	-1.86236	down
LOC_Os03g24930	4007	2919	3413	847	544	816	33.4819	28.8843	30.4217	8.85836	5.21974	8.76019	1.87e-15	-1.88158	down
LOC_Os03g24950	1540	1295	1850	203	346	284	9.07358	8.74427	11.6671	1.42807	2.17977	1.84106	5.56e-14	-2.16904	down
LOC_Os03g25050	628	361	485	845	847	865	14.38	9.90546	11.8889	23.7739	22.4908	25.0247	0.000355653	1.14305	up
LOC_Os03g25380	219	169	237	39	37	56	1.58881	1.4742	1.84159	0.345444	0.30542	0.512052	0.000138464	-1.89194	down
LOC_Os03g25440	1213	401	1392	56	85	55	17.9967	7.12351	22.1385	1.00767	1.4539	1.01692	5.78e-05	-3.57887	down
LOC_Os03g25620	1227	1076	1253	1888	2399	1741	8.92081	9.3791	9.74996	16.8429	20.2206	15.9833	1.24e-05	1.07177	up
LOC_Os03g25770	831	668	641	1921	2011	1771	9.15552	8.68255	6.81198	26.0388	22.974	25.0323	6.33e-12	1.73346	up
LOC_Os03g25850	198	184	201	873	1182	1594	1.78635	1.9917	1.95033	9.69943	12.4024	18.2366	6.14e-06	2.98155	up
LOC_Os03g25869	53	34	31	188	243	279	0.421419	0.321777	0.263159	1.84053	2.24639	2.81458	2.31e-09	2.93472	up
LOC_Os03g25960	7114	5951	7751	1332	2256	2576	89.0343	89.0376	103.641	20.3755	32.4881	39.9137	2.38e-09	-1.41824	down
LOC_Os03g26130	3	8	11	62	78	63	0.033514	0.158167	0.195855	1.26119	1.50056	1.30796	1.97e-09	3.4839	up
LOC_Os03g26210	246	152	165	496	518	635	2.94468	2.18826	2.13064	7.37435	7.31208	9.75018	5.94e-07	1.90136	up
LOC_Os03g26229	622	500	597	800	1143	947	8.22449	7.58191	8.14677	11.9581	16.0937	14.3713	0.000345814	1.07103	up
LOC_Os03g26460	1792	1125	1432	2994	3034	2833	21.1377	16.2981	19.867	45.0623	42.971	44.1854	1.21e-08	1.36594	up
LOC_Os03g26670	81	85	125	21	19	7	2.63771	3.32348	4.39041	0.828029	0.704879	0.274783	3.37e-05	-2.34594	down
LOC_Os03g26870	939	681	945	2220	2142	1518	5.11335	4.47403	5.46844	16.5445	13.4934	10.6536	1.14e-09	1.51803	up
LOC_Os03g26910	38	45	61	210	249	147	0.341659	0.480507	0.58481	2.31509	2.59394	1.66759	1.11e-06	2.36458	up
LOC_Os03g27019	7477	4482	4420	39992	26311	29832	46.3395	33.2161	28.3809	300.728	178.28	230.319	8.09e-13	2.89724	up
LOC_Os03g27040	708	443	638	2561	2958	3613	9.92172	7.43933	9.5813	44.1152	48.0833	64.0424	1.35e-10	2.70581	up
LOC_Os03g27250	3537	2896	3161	7266	6511	4012	15.5459	15.0309	14.7568	40.2856	33.2439	22.7953	0.000108806	1.19669	up
LOC_Os03g27260	5295	4032	4373	8877	9859	8205	73.9666	67.5087	65.4521	152.228	159.581	144.78	4.06e-07	1.29769	up
LOC_Os03g27280	1159	877	1039	2176	1819	1985	11.1031	10.126	10.3067	25.3338	20.0067	23.5055	2.42e-07	1.29308	up
LOC_Os03g27290	2287	1612	1829	3531	3108	2996	37.1809	31.4179	31.8537	70.4681	58.5448	61.5135	6.54e-06	1.08213	up
LOC_Os03g27390	3426	2880	3403	803	1076	846	16.6388	16.316	17.3389	5.43234	6.52785	6.14289	2.83e-10	-1.51665	down
LOC_Os03g27880	270	145	263	83	69	24	1.8475	1.18351	1.92696	0.695554	0.544558	0.206371	0.00111208	-1.62828	down
LOC_Os03g28080	403	294	489	76	92	87	4.80661	4.20128	6.24841	1.10174	1.26389	1.30377	1.63e-05	-1.88077	down
LOC_Os03g28140	1315	1120	1185	2606	2918	1617	3.34951	3.03135	2.77009	8.26243	8.757	4.51341	4.84e-06	1.27963	up
LOC_Os03g28160	3870	2021	3716	4789	4607	6142	67.7833	42.5511	69.6068	102.597	93.2049	135.478	0.00404745	1.06144	up
LOC_Os03g28270	291	290	333	71	74	88	1.62622	1.95616	2.00912	0.461545	0.505993	0.66933	0.000365242	-1.64724	down
LOC_Os03g28330	2683	1356	2296	788	995	572	13.284	8.01531	12.0992	4.71492	5.73623	3.5667	0.000190285	-1.0938	down
LOC_Os03g28400	1245	803	879	2109	1736	1486	10.4992	8.38611	9.97931	22.3621	17.2911	16.4087	2.76e-06	1.19617	up
LOC_Os03g29184	621	425	631	77	81	67	12.3241	10.1224	13.4258	1.86318	1.85132	1.66623	5.12e-10	-2.56633	down
LOC_Os03g29190	508	304	446	50	132	57	3.41336	2.45692	3.18434	0.426765	1.01485	0.488244	2.14e-06	-2.08476	down
LOC_Os03g29410	823	530	796	149	201	71	6.73549	5.21979	7.00272	1.50495	1.92659	0.724068	6.69e-08	-2.04804	down
LOC_Os03g29460	7057	5411	5832	9655	11496	10313	137.204	126.129	121.505	230.464	258.996	253.291	3.43e-05	1.10709	up
LOC_Os03g29540	6319	4746	6698	78	147	214	50.9589	46.1719	52.603	0.770489	1.35565	1.56333	1.62e-80	-4.98097	down
LOC_Os03g29730	2183	1614	1952	614	771	871	26.8554	23.5985	25.44	8.86508	10.7516	13.2187	8.74e-05	-1.00956	down
LOC_Os03g29760	6770	4595	7540	1541	2442	1649	43.6143	34.9402	51.543	11.6156	17.4601	16.9283	2.39e-09	-1.42122	down
LOC_Os03g29770	13750	10622	13027	2118	2779	2641	219.823	203.574	223.187	41.5572	51.4731	53.3254	5.46e-15	-1.98078	down
LOC_Os03g29810	3256	2565	3122	686	730	1088	37.9982	35.7209	39.0706	9.59554	9.83552	15.8096	3.7e-10	-1.4879	down
LOC_Os03g29850	4728	3162	4047	1017	825	943	48.5364	39.7323	44.8154	10.4732	8.69713	11.5447	5.6e-14	-1.75679	down
LOC_Os03g29920	636	244	524	13	46	35	6.29031	3.0818	6.02939	0.131719	0.510146	0.353145	1.28e-08	-3.53831	down
LOC_Os03g29930	642	441	537	95	126	100	8.87227	7.30814	7.95573	1.61081	2.01174	1.72986	7.72e-07	-2.00741	down
LOC_Os03g29950	6436	4887	6561	1026	1201	1422	48.7162	43.8937	52.5945	9.37137	10.5098	13.1047	6.89e-17	-1.95125	down
LOC_Os03g29980	2516	2009	2021	3652	3925	3160	13.0168	12.7394	10.9705	24.2633	24.5968	19.7105	1.36e-05	1.03066	up
LOC_Os03g30000	563	463	954	1096	1868	896	3.66514	3.61358	6.64381	8.77526	14.093	7.35516	0.00840422	1.27019	up
LOC_Os03g30092	2386	1605	2060	582	686	851	39.8172	31.7985	42.9274	9.65534	12.3585	17.5274	4.22e-06	-1.16399	down
LOC_Os03g30130	172	51	117	36	20	6	1.49178	0.495947	1.07872	0.363052	0.185158	0.061574	0.00648467	-2.10827	down
LOC_Os03g30570	2417	1730	1895	3829	2962	3147	22.3168	19.0435	18.7372	43.5373	31.7218	36.6566	1.27e-05	1.0516	up
LOC_Os03g30840	291	197	251	440	361	421	4.005	3.24705	3.69576	7.43701	5.75755	7.31267	0.00985188	1.06877	up
LOC_Os03g30890	391	180	257	75	70	127	1.83617	1.06858	1.49135	0.473443	0.438187	0.868211	0.00714199	-1.21898	down
LOC_Os03g31160	372	268	378	491	846	561	4.2275	3.58511	4.34113	7.4016	8.75609	7.0262	0.000472575	1.21887	up
LOC_Os03g31170	9850	6594	8986	2755	3321	3718	76.5562	67.8876	73.6657	34.6014	39.3832	40.4115	2.69e-05	-1.0305	down
LOC_Os03g31290	949	458	608	1941	2329	2258	13.1302	7.17643	8.88964	34.9716	39.2403	43.5743	5.11e-16	2.05256	up
LOC_Os03g31550	7479	6856	7801	2642	2908	2315	24.6865	27.1488	27.6097	10.7015	11.1208	9.65657	1.73e-06	-1.1818	down
LOC_Os03g31679	5664	3379	5059	1114	1639	1697	98.0416	70.1757	93.6103	23.5981	32.9638	37.557	1.28e-08	-1.31331	down
LOC_Os03g32040	173	259	206	43	54	33	1.42231	2.62022	1.78889	0.448213	0.515872	0.283053	0.000256122	-2.02753	down
LOC_Os03g32100	185	316	307	0	5	3	2.4992	5.13708	4.26722	0	0.058921	0.034494	8.5e-13	-6.39091	down
LOC_Os03g32314	7628	5067	6576	10758	12859	9640	43.9537	34.9997	40.6058	77.5801	85.8639	70.1687	3.5e-05	1.11493	up
LOC_Os03g32420	59	35	40	123	130	157	0.704351	0.490162	0.507837	1.80894	1.79536	2.36906	0.000186897	1.96661	up
LOC_Os03g32470	4499	1840	3962	684	1181	802	56.4605	27.4466	52.9402	10.2416	17.0336	12.196	0.000516761	-1.59697	down
LOC_Os03g32490	4963	3128	3453	9161	7208	9792	62.0537	46.8844	46.2698	140.615	104.431	154.649	5.43e-06	1.5321	up
LOC_Os03g34280	642	522	808	1318	1083	1165	9.68197	9.30562	12.8335	24.0972	18.9972	22.0159	2.67e-05	1.18819	up
LOC_Os03g35600	118	55	68	285	232	114	0.608409	0.339118	0.357683	1.72121	1.33607	0.729279	0.00381305	1.72022	up
LOC_Os03g36080	1580	1044	1564	267	567	460	23.0078	18.2286	24.41	4.76374	9.55303	8.45948	1.99e-06	-1.35918	down
LOC_Os03g36110	408	288	392	86	119	119	3.34915	2.96904	3.30258	0.749997	1.03296	1.28117	0.0013552	-1.40873	down
LOC_Os03g36630	314	229	217	68	12	38	5.36488	4.78031	4.03083	1.44358	0.226437	0.779543	1.61e-06	-2.33804	down
LOC_Os03g36790	2514	1851	2340	759	747	689	18.9553	20.8027	23.8349	8.53328	7.24756	6.60312	3.77e-07	-1.28115	down
LOC_Os03g37010	5674	4070	5309	1829	1173	1575	30.9573	26.617	31.0859	14.8456	8.57446	12.5464	3.11e-09	-1.37367	down
LOC_Os03g37090	415	393	416	1181	1230	833	4.2958	4.53309	4.9167	14.662	14.9422	11.7446	4.53e-09	1.70748	up
LOC_Os03g37411	801	878	869	1913	1699	1323	5.42573	6.02691	5.28556	13.9697	12.8009	9.61704	7.4e-07	1.251	up
LOC_Os03g37490	2616	1691	1850	6795	6749	4805	18.9647	14.6931	14.3746	60.484	56.7013	44.0048	2.77e-15	1.9	up
LOC_Os03g37570	540	443	632	141	167	184	7.8561	7.71815	9.83948	2.51275	2.80534	3.36441	0.000481764	-1.37907	down
LOC_Os03g37640	2711	1952	2319	5428	8992	8252	19.0671	16.5837	17.3788	43.1541	70.3431	70.4374	2.24e-07	2.032	up
LOC_Os03g37830	4803	3118	4489	25647	17822	17075	26.08	20.2989	26.1202	170.992	112.148	117.13	2.6e-12	2.62383	up
LOC_Os03g37864	3847	2437	3730	862	904	1044	66.0979	50.2007	68.689	18.171	17.9948	22.6588	2.67e-10	-1.48276	down
LOC_Os03g37878	125	92	103	309	373	283	1.73782	1.52006	1.52559	5.27873	6.00779	4.97892	1.14e-05	1.91323	up
LOC_Os03g37970	5422	4445	4970	7280	9435	7700	72.5065	71.2557	71.2225	119.524	146.206	130.081	5.32e-05	1.03691	up
LOC_Os03g38540	9853	6902	9303	909	1107	966	85.3893	72.2142	87.3616	9.33861	10.427	9.84439	2.64e-30	-2.79527	down
LOC_Os03g38570	85	63	101	13	16	11	0.216469	0.192118	0.274565	0.038726	0.046064	0.032461	3.77e-05	-2.31642	down
LOC_Os03g38870	26	51	40	93	97	149	0.354992	0.827093	0.577072	1.56802	1.5366	2.58776	0.00186496	1.82978	up
LOC_Os03g38950	133821	111623	114402	29239	25224	28680	1577.78	1575.48	1443.44	422.686	373.162	426.265	2.02e-06	-1.78566	down
LOC_Os03g39110	158	127	148	243	506	450	1.27383	1.31539	1.31676	2.29864	4.98058	4.86322	0.00065637	1.79548	up
LOC_Os03g39530	0	29	12	138	235	60	0	0.254809	0.100223	1.43066	2.28449	0.633856	0.000647795	3.53376	up
LOC_Os03g39610	87317	55407	82644	109087	157273	179880	797.387	606.568	808.774	1223	1660.94	2071.26	0.00183098	1.33783	up
LOC_Os03g39690	25	13	44	96	99	66	0.172342	0.1052	0.336209	0.839368	0.814178	0.5901	0.000239929	2.01388	up
LOC_Os03g39710	1277	873	1371	168	158	125	10.4558	8.57513	12.0228	1.68871	1.49713	1.28838	7.82e-16	-2.63473	down
LOC_Os03g39920	63	57	64	9	14	5	0.166572	0.183069	0.182351	0.026511	0.043163	0.013639	2.58e-05	-2.43483	down
LOC_Os03g40020	4012	3778	4031	1093	1537	1482	10.9651	12.3784	11.8059	3.66488	4.86655	5.11464	3.78e-07	-1.20515	down
LOC_Os03g40070	116	86	129	23	8	12	1.47552	1.3115	1.75671	0.347064	0.117022	0.177899	2.64e-06	-2.60376	down
LOC_Os03g40100	1444	977	877	3399	3198	3321	11.2479	9.11966	7.32456	32.5152	28.8746	32.6966	6.06e-16	1.92361	up
LOC_Os03g40540	620	536	551	1354	1661	1238	4.50356	4.70968	4.37099	11.0849	13.6571	10.928	1.29e-09	1.62695	up
LOC_Os03g40550	2060	1858	2142	546	731	785	14.1534	15.4429	15.8473	4.66025	5.87918	6.8363	1.78e-06	-1.22843	down
LOC_Os03g40610	273	203	81	4	2	9	2.00707	1.79231	0.633742	0.027324	0.03514	0.075233	9.14e-06	-4.83687	down
LOC_Os03g40670	1691	810	1660	333	340	353	13.0517	5.22792	10.7431	3.50368	2.80692	3.6011	1.16e-05	-1.65821	down
LOC_Os03g40770	620	647	599	51	54	81	6.16278	7.72469	6.38546	0.619423	0.622092	1.01245	2.2e-13	-2.99757	down
LOC_Os03g40840	63	50	79	7	10	6	0.360031	0.33482	0.479955	0.048651	0.062997	0.038582	2.12e-06	-2.74853	down
LOC_Os03g41080	10816	8109	9374	18513	17538	18186	91.0003	81.7907	84.5163	191.215	170.982	193.277	1.36e-05	1.27097	up
LOC_Os03g41110	2500	2027	2445	643	1038	864	29.7079	28.8754	31.1425	9.37189	14.2861	12.9701	6.77e-06	-1.13196	down
LOC_Os03g41320	20	38	31	64	79	66	1.2198	2.80847	2.05046	4.90921	5.7048	5.2123	0.00502895	1.50206	up
LOC_Os03g41350	1759	1301	1611	637	505	307	8.89148	7.95067	8.56895	4.26851	3.11764	1.86207	9.45e-07	-1.37593	down
LOC_Os03g42020	9299	8676	8530	520	633	580	34.9839	40.1865	35.2423	2.22802	2.73984	2.55265	8.62e-47	-3.62088	down
LOC_Os03g42070	345	243	364	6	17	26	2.35481	2.00394	2.66522	0.044126	0.129898	0.217808	1.65e-14	-3.91308	down
LOC_Os03g42130	3127	2305	2537	5750	7134	8639	35.3598	31.2486	30.7347	79.8294	93.4812	123.4	1.15e-05	1.77549	up
LOC_Os03g42190	69	64	48	109	173	91	1.45982	1.60062	1.08746	2.81803	4.23459	2.41372	0.00948682	1.32971	up
LOC_Os03g42235	1	1	1	447	157	345	0.001988	0.001202	6.6e-05	7.89842	2.61941	6.2681	7.47e-11	8.63836	up
LOC_Os03g42240	115	83	90	22	23	26	0.835162	0.750851	0.717404	0.196742	0.188213	0.239239	0.00213031	-1.68184	down
LOC_Os03g42480	244	208	227	265	515	389	4.72947	5.34482	5.23741	6.27278	11.9385	10.1991	0.00708073	1.09741	up
LOC_Os03g42600	611	421	597	72	30	54	15.9562	13.1804	16.7266	2.28984	0.88263	1.76178	9.24e-13	-3.03121	down
LOC_Os03g42710	93	125	141	996	1308	1491	0.877034	1.41644	1.43296	11.6349	14.4188	17.9233	7.51e-15	3.71225	up
LOC_Os03g42770	918	616	789	1263	1415	1113	6.52455	5.24661	6.01378	11.0255	11.6566	9.99549	0.000183107	1.03539	up
LOC_Os03g42820	1822	1239	1269	3740	2810	2307	12.2066	10.1267	9.03893	31.4829	22.6702	20.5392	1.13e-05	1.35778	up
LOC_Os03g42830	208	138	200	885	1581	734	1.61233	1.27135	1.67272	8.20659	12.9565	7.04996	1.54e-06	2.86093	up
LOC_Os03g43010	5794	4287	5993	350	550	630	46.9106	41.7583	52.0195	3.28987	4.89525	6.47895	5.14e-37	-3.04871	down
LOC_Os03g43470	468	415	529	54	103	85	4.53563	4.82804	5.49475	0.633133	1.15404	1.03528	1.71e-07	-2.22604	down
LOC_Os03g43590	15	20	44	488	450	278	0.085704	0.136242	0.269988	3.59581	3.00005	2.02256	6.28e-20	4.2465	up
LOC_Os03g43670	185	119	173	290	362	217	0.743876	0.570082	0.748819	1.43314	1.66315	1.10453	0.00750651	1.18713	up
LOC_Os03g43720	190	138	178	553	998	948	1.21284	1.01317	1.37371	4.30629	7.52264	7.53527	3.4e-07	2.63975	up
LOC_Os03g43930	1708	1212	1459	4583	4442	3964	8.36949	7.11753	7.66523	27.5821	25.2299	24.5443	8.76e-16	1.89826	up
LOC_Os03g44250	10	15	13	120	103	122	0.164136	0.318188	0.251722	2.657	2.1603	2.78221	4.94e-10	3.47842	up
LOC_Os03g44380	434	405	398	827	961	787	2.49799	2.79278	2.45524	5.84314	6.4068	5.71731	1.12e-05	1.36653	up
LOC_Os03g44420	784	365	710	126	278	235	5.48419	3.05093	5.31102	1.06848	2.25264	2.06798	0.00299871	-1.18364	down
LOC_Os03g44430	421	414	406	736	939	689	3.4165	4.0204	3.52486	7.33326	8.82481	7.06327	0.00010435	1.2313	up
LOC_Os03g44740	101	80	69	780	740	909	0.84193	0.798798	0.613307	8.02334	7.18681	9.62385	3.84e-23	3.61316	up
LOC_Os03g44760	709	547	727	1315	1244	846	3.46703	3.0785	3.7412	7.69784	6.95716	5.05125	0.000103752	1.09577	up
LOC_Os03g44780	448	461	331	710	993	719	2.04909	2.53151	1.62027	3.98906	5.26967	4.15685	5.73e-05	1.25859	up
LOC_Os03g44810	176	148	105	900	964	275	1.32025	1.0156	0.899668	6.76857	6.79332	2.75129	0.002131	2.59263	up
LOC_Os03g44820	3180	2184	2765	662	868	977	61.1333	50.3266	56.9616	15.6207	19.3334	23.7146	2.04e-08	-1.35244	down
LOC_Os03g44840	1338	986	1332	174	204	205	10.7218	9.53208	11.4244	1.72963	1.89557	2.06441	2.06e-13	-2.31296	down
LOC_Os03g45194	1333	1090	1298	324	346	395	6.86831	6.29868	7.25515	2.36432	2.4794	2.9675	7.66e-07	-1.4712	down
LOC_Os03g45220	968	688	820	218	257	316	24.6416	20.9972	22.3646	6.81344	7.57363	10.1486	0.000125266	-1.3008	down
LOC_Os03g45250	17	21	6	246	116	128	0.144839	0.282314	0.061173	3.20457	1.50662	1.88139	8.69e-06	3.75353	up
LOC_Os03g45400	11694	9684	11051	2359	3898	4253	109.198	108.407	110.58	27.0337	42.1693	50.1598	3.08e-07	-1.29223	down
LOC_Os03g45710	3234	2755	3179	408	689	1109	54.2359	55.3818	57.1248	8.39099	13.3866	23.4878	3.04e-12	-1.70302	down
LOC_Os03g45930	348	270	272	759	658	574	3.41758	3.17807	2.85845	9.14848	7.48222	7.1208	1.79e-05	1.48227	up
LOC_Os03g46070	692	513	518	369	117	128	11.4095	10.1341	9.15641	7.46861	2.22933	2.65039	0.00806638	-1.16497	down
LOC_Os03g46090	3415	3606	4161	356	622	489	17.0593	21.7062	22.2251	2.14877	3.58809	3.08667	7.21e-23	-2.62477	down
LOC_Os03g46410	878	461	872	245	275	248	9.10028	5.72269	9.67319	3.1109	2.79434	3.24702	0.000868609	-1.17441	down
LOC_Os03g46420	254	178	310	31	44	44	3.51331	2.95543	4.60249	0.514553	0.707726	0.758787	2.89e-06	-2.29758	down
LOC_Os03g46550	3071	2609	2838	221	360	328	13.3289	13.5739	13.1984	1.1748	1.80863	1.79403	1.03e-29	-2.90604	down
LOC_Os03g46600	515	472	158	649	881	709	6.8969	7.48366	2.28546	10.5379	13.5058	11.8382	0.000156035	1.26207	up
LOC_Os03g46640	388	318	298	70	113	110	6.08812	5.67801	5.02829	1.27028	1.94031	2.05577	0.0013067	-1.45189	down
LOC_Os03g46660	862	545	883	1785	2466	1685	5.769	4.39293	6.34646	14.6975	19.0039	14.2744	1.23e-11	1.70348	up
LOC_Os03g46770	76996	62004	73852	12286	14701	16074	1204.56	1171.05	1253.26	236.507	264.372	315.113	4.75e-09	-1.97208	down
LOC_Os03g47050	2020	2127	1510	4007	4805	4984	24.8693	31.3888	19.9171	60.5652	68.5487	77.5152	5.87e-10	1.59285	up
LOC_Os03g47500	1739	1361	1050	610	635	389	14.6276	13.6176	9.75185	8.0837	8.14478	5.25648	0.0013724	-1.04136	down
LOC_Os03g47530	2114	1957	1600	61	54	33	20.6017	22.8638	16.7026	0.72203	0.60055	0.394301	1.73e-37	-4.96605	down
LOC_Os03g47610	103503	133284	101839	27709	37831	33522	624.991	762.262	633.81	194.262	222.57	210.251	0.000614684	-1.48292	down
LOC_Os03g47620	53169	6497	54339	2162	1855	1734	93.8614	13.4863	102.804	4.53064	3.67327	3.74174	0.00535766	-3.9068	down
LOC_Os03g48000	1448	1083	972	4992	5852	5780	10.8294	9.66887	7.75116	45.6821	51.1904	55.0836	1.04e-26	2.57502	up
LOC_Os03g48050	1104	1034	971	137	187	211	9.54	12.4325	9.91627	2.13293	2.20151	3.14635	2.16e-11	-2.21526	down
LOC_Os03g48150	362	286	337	97	121	122	11.3839	10.7609	11.3476	3.73358	4.38322	4.8342	0.00787861	-1.20397	down
LOC_Os03g48220	149	78	158	22	67	27	1.89534	1.18358	2.15956	0.331501	0.980243	0.422701	0.00973449	-1.41316	down
LOC_Os03g48270	222	107	227	1491	1724	1537	1.54862	0.895887	1.65893	12.5791	13.7349	13.3775	1.83e-32	3.45098	up
LOC_Os03g48660	1333	809	1300	2130	2044	1723	7.78111	6.44404	9.20722	17.1758	15.2981	14.348	9.89e-06	1.11555	up
LOC_Os03g49180	1652	1153	1374	2708	2629	2057	15.667	12.7075	14.1675	31.2739	29.0611	24.6168	2e-06	1.14819	up
LOC_Os03g49380	829	679	815	2033	1954	1539	4.06907	4.02923	4.31651	12.7911	11.6448	9.8912	5.1e-10	1.56708	up
LOC_Os03g49430	24	43	21	143	169	195	0.141932	0.270341	0.136237	1.4643	1.48429	1.82651	3.6e-08	2.79925	up
LOC_Os03g49485	325	249	314	488	459	545	5.757	5.29913	5.96806	10.6398	9.43844	12.2187	0.00482255	1.08723	up
LOC_Os03g49600	2828	1363	2029	2884	3990	3897	20.6398	11.8895	15.8768	25.8409	33.6175	35.9136	0.000132007	1.15081	up
LOC_Os03g49620	8787	6903	8251	2065	1964	1440	50.1598	47.0831	49.3803	13.2945	11.4783	10.5596	7.29e-14	-1.81406	down
LOC_Os03g49630	2992	2197	2416	5049	6577	7261	18.3658	15.966	15.8095	38.9411	32.4949	38.1149	1.24e-06	1.65056	up
LOC_Os03g49710	8287	5918	8105	2181	1890	2819	144.504	123.703	151.449	46.6901	38.1753	62.0832	1.48e-08	-1.34199	down
LOC_Os03g49720	3984	3224	2952	8203	6615	7469	57.4262	55.7059	45.5991	145.147	110.477	135.988	4.49e-09	1.46041	up
LOC_Os03g49730	440	300	397	69	173	163	3.51395	2.89773	3.38877	0.637916	1.58168	1.64666	0.00816422	-1.14894	down
LOC_Os03g49940	2070	1567	1678	3480	3032	3365	15.602	14.1611	13.5527	32.2038	26.4821	32.0456	2.78e-07	1.22712	up
LOC_Os03g50080	6647	6076	5904	1541	2500	3050	86.7112	95.0112	82.5305	24.6702	37.7754	50.2541	8.3e-05	-1.06261	down
LOC_Os03g50130	1830	1456	1597	3853	3160	2915	25.9057	24.4953	24.2186	68.411	52.496	54.4128	1.12e-08	1.3462	up
LOC_Os03g50160	89	78	58	1776	1901	1300	1.75506	1.8481	1.21665	43.1372	43.5867	32.4847	3.59e-54	4.76732	up
LOC_Os03g50210	3148	2771	2925	872	987	967	31.7809	33.6109	31.6677	10.8129	11.6137	12.3814	4.33e-08	-1.32487	down
LOC_Os03g50310	4866	4423	4413	6898	8355	9287	36.4167	39.6851	35.3918	63.3735	72.4564	87.7919	3.06e-05	1.16544	up
LOC_Os03g50430	168	196	159	24	38	20	1.46636	1.93352	1.50028	0.200709	0.291735	0.182523	7.12e-06	-2.39821	down
LOC_Os03g50450	908	734	945	1544	1931	1498	4.50731	4.36967	5.02858	9.41173	11.1151	9.39461	8.7e-07	1.26188	up
LOC_Os03g50480	10849	9036	9329	16661	19633	16695	75.0857	74.9779	69.1936	141.571	157.458	145.967	4.73e-05	1.17661	up
LOC_Os03g50510	8778	7213	9463	953	1453	1285	58.7499	60.1445	72.0016	7.52218	11.3011	10.0081	4.18e-24	-2.46049	down
LOC_Os03g50530	513	413	453	95	146	199	7.71256	7.29851	7.17265	1.87226	2.6799	3.98042	0.00144166	-1.30312	down
LOC_Os03g50810	1485	1112	1385	2308	2588	1539	6.69882	6.01185	6.69237	12.7799	13.5285	8.76721	3.61e-05	1.00396	up
LOC_Os03g50870	5898	3812	3399	61601	45161	48993	50.0307	38.7593	30.8993	641.549	443.93	524.989	2.83e-30	3.90834	up
LOC_Os03g50885	2614	2009	2194	6710	6059	4344	27.472	25.3116	24.7137	86.5884	73.7989	57.6767	5.34e-12	1.64276	up
LOC_Os03g50960	2486	1250	1468	16848	19501	13125	47.7269	28.769	30.2037	397.15	433.88	318.332	3.73e-37	3.58675	up
LOC_Os03g50970	187	83	175	336	541	713	1.18841	0.631795	1.19308	2.62217	3.98701	5.72893	0.00206218	2.21774	up
LOC_Os03g51000	3442	2640	3108	788	914	1049	25.0175	23.1606	23.8158	7.00671	7.62839	9.30102	3.89e-09	-1.40235	down
LOC_Os03g51030	2604	2257	2756	503	829	699	9.81061	10.1741	11.1168	2.30232	3.5607	3.30959	1.76e-10	-1.58758	down
LOC_Os03g51050	3549	2710	3178	819	775	607	21.8045	19.5786	20.2818	6.01926	5.50955	4.82964	1.91e-13	-1.7803	down
LOC_Os03g51110	440	244	616	102	107	109	3.67328	2.8769	6.34027	1.22587	1.12737	1.35892	0.00227295	-1.67513	down
LOC_Os03g51150	1234	506	1064	87	160	208	8.51721	4.1841	7.86752	0.734513	1.27764	1.8126	9.14e-06	-2.23891	down
LOC_Os03g51270	1095	1023	1096	2286	1965	1382	6.58245	7.23195	6.78277	16.4241	13.18	10.4588	1.56e-05	1.11277	up
LOC_Os03g51330	174	155	97	1793	1517	1018	1.04629	1.11718	0.624702	13.2885	10.6145	7.76231	4e-18	3.64009	up
LOC_Os03g51350	11	18	4	152	78	114	0.151799	0.319075	0.048693	2.96173	1.36853	2.29486	4.2e-08	3.64649	up
LOC_Os03g51380	1159	1073	1380	204	258	240	9.22965	10.2508	11.7786	1.98606	2.37496	2.40932	5.81e-11	-2.04272	down
LOC_Os03g51440	147	151	177	888	762	665	0.725183	0.846585	0.897266	5.22004	4.2574	3.8369	7.5e-14	2.59364	up
LOC_Os03g51470	25	10	24	75	73	55	0.418965	0.20312	0.431582	1.58504	1.46752	1.1934	0.000132941	2.13953	up
LOC_Os03g51580	322	237	322	957	1173	655	2.27004	1.99416	2.44555	6.97963	8.72796	5.60172	3.22e-10	1.97179	up
LOC_Os03g51610	6895	5793	7286	1447	1849	1640	33.4235	35.1208	37.5561	9.08838	10.3798	10.3388	1.09e-12	-1.69396	down
LOC_Os03g51650	5590	2725	4569	12569	8029	6286	38.9545	22.763	34.1157	107.528	64.8319	55.3287	0.00571025	1.40667	up
LOC_Os03g51870	162	136	109	27	25	17	1.11708	1.12106	0.805322	0.221566	0.199206	0.13945	3.32e-05	-2.25709	down
LOC_Os03g51920	573	269	335	11258	5979	5262	4.18125	2.31376	2.65784	101.974	50.9953	49.0384	1.11e-07	4.60554	up
LOC_Os03g51930	2907	2094	2310	10766	10245	10564	38.1779	32.9347	32.4414	175.091	157.23	175.709	2.56e-21	2.44442	up
LOC_Os03g51984	518	461	458	97	155	204	5.71725	5.76004	5.35314	1.32262	1.908	2.53195	0.00116145	-1.31961	down
LOC_Os03g52130	3523	2192	3237	307	506	663	75.7791	56.5133	74.5975	8.08224	12.5957	17.9918	3.98e-20	-2.23944	down
LOC_Os03g52170	26176	19357	19408	65255	52494	57836	159.505	141.407	126.731	488.16	370.654	445.169	3.45e-07	1.76749	up
LOC_Os03g52340	1425	1026	1142	3196	2339	1938	12.0062	10.3563	10.2568	31.6581	21.8674	19.8785	1.86e-05	1.37984	up
LOC_Os03g52410	871	607	601	47	23	41	21.524	17.9679	15.9114	1.39701	0.657853	1.25314	2.14e-20	-3.8771	down
LOC_Os03g52640	7653	6066	7275	1267	1728	2064	80.1238	76.4794	81.7551	16.3935	21.0402	27.3089	4.26e-13	-1.7135	down
LOC_Os03g52680	2292	2434	1860	163	303	395	29.7608	37.8966	25.8859	2.59078	4.5478	6.46602	2.32e-10	-2.61311	down
LOC_Os03g52690	9236	11020	9875	415	669	809	75.3358	100.665	83.271	5.84503	8.97859	11.615	1.12e-18	-3.67812	down
LOC_Os03g52910	773	802	117	14982	4137	5503	8.85429	11.1487	1.3613	214.716	55.6205	81.1319	0.00539693	4.14742	up
LOC_Os03g53050	1929	1476	1528	3434	2871	2288	15.2044	13.9447	12.9047	33.2273	26.2216	22.7797	2.44e-06	1.11879	up
LOC_Os03g53150	3118	2271	2918	751	875	863	37.9067	33.282	38.2658	11.1845	12.0638	13.3168	6.81e-09	-1.40405	down
LOC_Os03g53190	7808	5264	7622	2661	2623	2590	116.478	94.2344	121.84	48.812	45.4422	48.7958	1.23e-05	-1.05482	down
LOC_Os03g53300	6886	4518	4881	21237	14975	16734	88.8569	69.887	67.4882	336.445	223.942	272.8	5.04e-11	2.04068	up
LOC_Os03g53520	1541	1091	1611	386	425	460	13.8873	11.7884	15.5625	4.26846	4.43916	5.23214	8.13e-07	-1.39711	down
LOC_Os03g53640	2452	1862	2505	470	554	948	33.9884	30.7364	37.3033	7.74455	9.07822	16.602	6.39e-09	-1.42988	down
LOC_Os03g53660	1619	1259	1433	5299	6048	3303	4.74163	4.56146	4.52988	19.0329	21.147	12.2607	2.36e-10	2.06984	up
LOC_Os03g53710	7916	6419	8116	206	428	897	84.1968	81.8499	94.7543	2.68032	5.78079	12.0506	1.43e-46	-3.5026	down
LOC_Os03g53860	4238	1501	3765	313	744	762	21.5439	9.22754	22.3533	2.10898	5.132	4.99947	0.000802879	-2.00461	down
LOC_Os03g53910	1847	1219	1469	3608	3524	2820	17.0837	13.4342	14.4761	40.0168	36.9969	32.1847	5.84e-10	1.463	up
LOC_Os03g53930	661	319	546	2420	2120	2374	8.31747	4.80175	7.35827	37.3886	30.918	37.7292	2.28e-23	2.5421	up
LOC_Os03g54040	1932	1425	1932	305	480	584	22.7442	21.2275	26.8788	5.18501	7.67216	9.10435	1.8e-09	-1.6027	down
LOC_Os03g54084	8470	7936	8867	2093	3280	2602	32.5322	36.5453	36.497	9.868	14.5989	12.6221	4.88e-08	-1.35327	down
LOC_Os03g54114	73	62	83	25	2	19	0.364641	0.367149	0.443708	0.153665	0.007532	0.115274	0.000596456	-1.87941	down
LOC_Os03g54870	493	494	445	893	773	691	2.09301	2.37413	1.76918	4.12339	3.2951	3.3712	0.0012139	1.02437	up
LOC_Os03g54890	9035	7118	8078	12460	14951	12445	129.647	123.085	124.177	219.986	248.873	225.548	0.00020079	1.03919	up
LOC_Os03g55010	533	292	360	169	25	83	5.1593	3.36562	3.74553	1.99787	0.270717	1.01156	9.43e-05	-1.73094	down
LOC_Os03g55030	4710	3892	1741	7291	8970	4406	43.6605	43.2706	17.2958	82.9727	96.3772	51.599	0.00262316	1.28392	up
LOC_Os03g55090	12988	11982	6521	26068	19059	13478	57.0562	63.0998	30.6962	140.588	97.0165	74.7885	0.00759699	1.18865	up
LOC_Os03g55164	2476	1947	2450	564	716	895	16.4306	15.6092	17.7318	4.67794	5.58578	7.63926	1.1e-07	-1.31755	down
LOC_Os03g55180	2030	1687	1756	489	644	455	6.48826	6.87818	6.29988	1.59799	2.58394	1.99161	4.04e-08	-1.4749	down
LOC_Os03g55410	3961	2685	5093	198	367	336	47.1193	38.3296	64.8993	2.84592	4.98422	4.9669	7.65e-15	-3.36097	down
LOC_Os03g55430	1804	1552	1812	627	549	615	30.1258	31.0652	32.4106	12.8438	10.6108	12.9531	7.03e-06	-1.20074	down
LOC_Os03g55460	61	66	62	8	9	18	1.51042	1.68056	1.63587	0.301521	0.216306	0.504688	0.000180437	-2.0907	down
LOC_Os03g55470	377	306	415	92	107	79	2.43209	2.36212	2.87054	0.728974	0.800109	0.640386	0.000191889	-1.66434	down
LOC_Os03g55540	26122	23238	21120	4355	4004	3256	312.648	333.436	270.888	63.9891	55.5264	49.2178	6.51e-16	-2.29248	down
LOC_Os03g55590	2845	2007	3031	10861	12128	14159	18.7827	15.7498	21.4785	87.1687	91.9636	116.882	6.28e-14	2.58264	up
LOC_Os03g55640	4730	3401	4181	7971	7233	5967	31.135	26.9384	29.5742	64.5542	55.2432	49.7062	1.08e-05	1.10767	up
LOC_Os03g55660	4595	4340	4515	36	40	64	17.0389	18.7364	18.6357	0.147644	0.155127	0.401725	6.93e-104	-6.24572	down
LOC_Os03g55770	2590	1931	2218	40	32	39	156.199	139.616	143.31	2.93599	2.19378	2.96516	1.34e-68	-5.58562	down
LOC_Os03g55776	42074	33269	35211	3611	57	55	762.188	722.53	683.561	80.2962	1.1896	1.24896	9.33e-47	-4.58556	down
LOC_Os03g55840	315	300	270	44	32	107	2.97284	3.38985	2.73154	0.501364	0.346486	1.26535	3.08e-05	-1.90779	down
LOC_Os03g55970	13170	11129	11997	1952	2616	3163	99.0823	99.9126	96.5219	18.0299	22.9214	30.2645	5.21e-14	-1.89621	down
LOC_Os03g55980	88	48	84	16	22	5	1.87887	1.22114	1.9312	0.396321	0.546471	0.122733	0.000293612	-2.05306	down
LOC_Os03g55990	534	557	673	59	178	124	4.66577	6.68399	7.57911	0.517131	1.89383	1.09798	6.49e-07	-1.98641	down
LOC_Os03g56060	264	99	192	570	378	381	1.32307	0.592	1.03385	3.51749	2.19958	2.41432	6.71e-05	1.62852	up
LOC_Os03g56241	1765	1354	1488	2339	2632	2698	47.1088	43.3253	42.5728	76.6477	81.4353	90.9662	1.16e-05	1.06641	up
LOC_Os03g56260	376	304	338	940	737	512	1.78673	1.76812	1.73551	5.54606	4.12391	3.09736	6.26e-05	1.41541	up
LOC_Os03g56370	995	766	795	1940	2138	2408	13.8372	12.7586	11.8353	33.0792	34.8535	42.2718	1.45e-10	1.67782	up
LOC_Os03g56580	1142	796	1322	371	439	451	10.1075	8.45264	12.2727	3.77922	4.47445	5.2277	0.000769873	-1.02777	down
LOC_Os03g56590	275	298	349	45	63	85	1.58836	2.03799	2.0144	0.439838	0.368819	0.657707	3.14e-05	-1.92635	down
LOC_Os03g56600	388	353	391	15	46	48	9.40449	10.2618	10.1765	0.44073	1.27203	1.44322	6.49e-11	-3.04776	down
LOC_Os03g56840	3709	3102	3773	831	1323	1703	30.3532	29.6016	33.0475	8.57802	12.493	18.0023	3.23e-06	-1.11433	down
LOC_Os03g56850	307	388	373	87	117	129	1.39858	2.11042	1.69843	0.453459	0.552674	0.677864	0.00215761	-1.37402	down
LOC_Os03g57310	2185	1702	1966	477	306	294	21.3071	19.8948	20.5447	5.70404	3.44737	3.61553	3.69e-15	-2.11784	down
LOC_Os03g57340	21407	16903	14693	39359	28523	27645	211.321	200.033	155.434	476.994	326.264	344.712	0.000226366	1.17043	up
LOC_Os03g57349	5078	3399	4751	864	153	1140	78.723	63.1765	78.9232	16.4409	2.74666	22.3252	9.78e-17	-2.22389	down
LOC_Os03g57500	5081	3718	4624	1225	1665	1436	36.5677	29.2068	32.6963	11.4499	12.9023	13.2666	2.66e-08	-1.3049	down
LOC_Os03g57640	64	41	75	348	262	143	0.716558	0.546204	0.90245	4.83673	3.4279	2.04059	0.000155076	2.38637	up
LOC_Os03g57840	10448	9405	10064	2869	3820	3838	81.1487	87.8127	83.0948	26.1913	35.0562	37.032	3e-06	-1.18453	down
LOC_Os03g57880	291	256	251	457	656	513	1.90661	2.00864	1.79935	3.8075	5.0147	4.2465	0.000263964	1.33764	up
LOC_Os03g58040	5580	2936	5326	408	777	577	51.6493	32.5876	52.8689	4.59596	8.31891	6.6887	9.49e-14	-2.62993	down
LOC_Os03g58204	3208	3099	3004	5241	7186	5761	32.8196	38.1231	32.9252	66.071	85.198	74.5386	1.3e-07	1.27239	up
LOC_Os03g58250	1648	1268	1587	466	444	399	13.6931	12.6259	14.1253	4.74799	4.27403	4.18715	2.28e-07	-1.45629	down
LOC_Os03g58290	321	200	207	1288	599	845	3.13016	2.3239	2.15924	15.5561	6.80486	10.4096	0.000521313	2.25489	up
LOC_Os03g58430	5211	4528	4555	7304	9421	7830	90.1802	93.9225	84.4917	155.163	188.98	171.196	1.71e-05	1.09482	up
LOC_Os03g58570	352	302	247	925	852	560	2.08678	2.22539	1.7184	6.92592	6.08828	4.40199	2.74e-07	1.67607	up
LOC_Os03g58580	2752	1595	1787	5964	6228	4469	18.1557	12.6147	12.6325	48.3045	47.6145	37.2436	1.36e-13	1.77312	up
LOC_Os03g58620	1010	840	1000	247	388	337	11.8598	11.8282	12.5903	3.55509	5.27973	4.98846	0.000169293	-1.22962	down
LOC_Os03g58630	1705	852	1060	4489	2969	2820	31.5945	18.8734	20.5876	101.636	63.8402	65.8044	4.98e-06	1.85618	up
LOC_Os03g58690	1837	1733	1887	517	548	470	19.8987	22.1752	21.5922	7.27058	7.02652	6.30239	1.54e-08	-1.51812	down
LOC_Os03g58764	103	90	86	318	263	222	0.764906	0.799162	0.686187	2.91213	2.27041	2.08341	4.9e-05	1.8367	up
LOC_Os03g58790	2002	1084	1485	285	252	169	14.5069	9.41691	11.5279	2.53159	2.10895	1.54277	1.11e-15	-2.36069	down
LOC_Os03g58800	122	89	78	433	461	225	0.917666	0.799703	0.629436	4.02309	4.03614	2.14444	5.74e-07	2.25441	up
LOC_Os03g58810	2142	1705	1932	3962	4827	3522	10.1483	9.68243	9.80519	23.0408	26.4998	21.0794	1.89e-09	1.40613	up
LOC_Os03g58940	298	222	287	519	941	616	3.29316	3.10285	3.53478	6.91859	11.702	8.60542	7.32e-06	1.6798	up
LOC_Os03g59040	719	490	735	1188	1156	937	5.68559	4.63821	6.2292	11.5382	10.6013	9.3611	0.000176641	1.08582	up
LOC_Os03g59080	1250	904	1383	2603	2416	2148	6.97576	6.04132	8.23977	17.3081	15.6781	15.0949	2.8e-08	1.35051	up
LOC_Os03g59225	362	222	460	16	38	19	1.95768	1.43912	2.66241	0.105853	0.236019	0.123658	1.1e-11	-3.51776	down
LOC_Os03g59240	689	449	674	140	177	165	4.63381	3.83033	4.40298	1.15579	1.29565	1.32085	4.35e-05	-1.57011	down
LOC_Os03g59264	3824	3576	3874	818	1527	1262	12.0421	13.8807	12.6412	3.11781	5.3357	4.97619	2.24e-08	-1.3313	down
LOC_Os03g59310	5375	4172	4437	8482	10223	8390	74.2703	69.1081	65.6953	143.885	163.692	146.442	6.65e-07	1.27473	up
LOC_Os03g59320	1761	1347	1204	14718	11031	13426	21.3681	19.7093	15.7057	220.165	155.616	203.434	4.03e-24	3.51612	up
LOC_Os03g59600	527	365	436	219	133	142	4.65107	3.86614	4.10222	2.48958	1.3133	1.59773	0.00912728	-1.09196	down
LOC_Os03g59610	1698	1046	1383	417	383	428	19.8544	14.8917	17.6033	5.85619	5.26349	6.41124	9.01e-07	-1.40101	down
LOC_Os03g59620	891	690	954	298	355	268	3.82549	3.55004	4.39199	1.56998	1.76408	1.45338	0.000859504	-1.13969	down
LOC_Os03g59670	155	86	104	37	0	0	1.72528	1.14428	1.23619	0.493188	0	0	2.82e-07	-2.89392	down
LOC_Os03g60090	7721	4824	6140	12891	12205	7114	54.0543	40.5812	46.1917	111.055	99.1047	62.994	0.000466114	1.10636	up
LOC_Os03g60100	9274	6948	9506	1707	2518	2913	146.442	131.52	160.848	33.0746	46.0694	58.1027	4.29e-10	-1.50624	down
LOC_Os03g60200	103	89	111	19	57	0	0.510361	0.527824	0.592133	0.110548	0.324768	0	0.00245392	-1.76203	down
LOC_Os03g60250	196	92	158	29	41	39	3.18068	1.74768	2.75156	0.57139	0.759037	0.80913	0.00129489	-1.67302	down
LOC_Os03g60260	74	52	147	257	600	265	0.690129	0.595114	1.51922	3.08078	6.79453	3.27319	0.00228011	2.35318	up
LOC_Os03g60370	561	367	528	990	880	709	4.1653	3.26236	4.20348	9.02906	7.57499	6.6533	0.000236768	1.15639	up
LOC_Os03g60419	89	106	79	9	19	15	2.36747	3.38999	2.26251	0.278657	0.586985	0.495806	2.61e-05	-2.38154	down
LOC_Os03g60570	903	1007	786	0	142	130	15.172	20.2917	14.1504	0	2.7484	2.75523	9.75e-11	-3.00162	down
LOC_Os03g60580	5546	3491	5014	7483	7414	7335	40.9659	30.8883	40.1	68.4289	63.3461	69.1894	0.000117318	1.00471	up
LOC_Os03g60630	55	49	123	154	162	169	0.590824	0.621454	1.42109	2.03151	2.01815	2.29673	0.00492546	1.43514	up
LOC_Os03g60730	297	336	395	512	541	612	1.50218	2.03445	2.11342	3.07388	3.18993	3.89563	0.00536338	1.01258	up
LOC_Os03g60780	4880	3835	2943	7881	5514	5499	42.5244	39.2197	28.2265	90.3641	60.2768	65.4679	0.00112768	1.01667	up
LOC_Os03g60850	1021	818	1098	1655	3642	2733	7.27869	6.98938	8.3898	14.4862	30.0907	24.6089	0.000556124	1.77137	up
LOC_Os03g60900	8	11	8	168	113	112	0.175033	0.277541	0.182918	4.58172	2.8972	3.14622	5.38e-13	4.14949	up
LOC_Os03g60910	9148	8218	9195	2145	2985	2951	40.4923	43.5916	43.5987	11.6531	15.2881	16.492	1.58e-08	-1.39394	down
LOC_Os03g61060	2702	1866	2209	897	635	606	22.8755	19.2379	20.3202	9.64853	6.4024	6.49406	1.18e-07	-1.33276	down
LOC_Os03g61080	62	31	49	108	109	137	0.42799	0.198702	0.284942	0.730093	0.702552	0.950759	0.00188268	1.68444	up
LOC_Os03g61090	2661	1858	2034	5401	6112	9282	43.1139	36.096	35.3158	107.442	114.769	190.006	0.00102795	2.02125	up
LOC_Os03g61120	893	704	934	191	176	263	5.93982	5.61058	6.65788	1.55538	1.35147	2.21052	1.21e-06	-1.65781	down
LOC_Os03g61150	2293	2255	2084	11	16	9	31.7366	37.3965	31.522	0.154676	0.224108	0.136563	2.8e-87	-7.23568	down
LOC_Os03g61200	1874	1770	1662	748	577	536	19.309	19.4201	17.8639	8.06592	6.7277	6.33357	7.98e-06	-1.20123	down
LOC_Os03g61260	10027	7366	10212	961	1351	1997	150.306	132.374	164.033	17.6711	23.4554	37.8074	6.34e-22	-2.32287	down
LOC_Os03g61360	75	70	81	602	491	242	0.879826	0.995184	1.02706	8.83403	6.80714	3.68549	1.28e-05	2.85548	up
LOC_Os03g61490	313	252	247	40	19	14	5.61409	5.42004	4.75318	0.874031	0.385657	0.314087	4.56e-10	-3.16594	down
LOC_Os03g61560	1770	1789	1723	2698	3550	2484	11.8123	14.314	12.3216	22.0939	27.4534	20.9361	1.16e-05	1.02304	up
LOC_Os03g61690	444	392	516	813	1114	891	3.05513	3.76106	4.33112	6.88345	9.04428	8.04164	5.66e-06	1.37635	up
LOC_Os03g61710	3633	2722	3783	706	788	817	25.7609	23.1364	28.7458	6.14061	6.47434	7.30913	4.38e-14	-1.79675	down
LOC_Os03g61720	248	128	286	27	65	10	2.0257	1.20795	2.42112	0.254491	0.58617	0.099818	1.47e-05	-2.40636	down
LOC_Os03g61780	176	134	176	37	35	52	1.27009	1.16166	1.36025	0.320772	0.287795	0.470989	0.00163592	-1.62052	down
LOC_Os03g61910	1221	1106	1521	29	57	109	10.7622	11.653	14.343	0.154641	0.413765	1.24575	6.81e-31	-3.93994	down
LOC_Os03g62010	1502	857	1483	221	297	274	22.5909	15.4607	23.9078	4.0674	5.17505	5.19099	1.61e-10	-1.92995	down
LOC_Os03g62160	633	436	438	1321	786	774	9.02413	7.4474	6.69315	23.1653	13.0061	13.9487	0.00468203	1.26455	up
LOC_Os03g62170	2124	1904	1873	5668	5449	5467	11.7241	12.8875	11.1443	40.9302	35.6524	39.9079	3.24e-14	1.80954	up
LOC_Os03g62240	1505	1088	2005	3599	3159	3829	19.3244	16.8134	27.0196	56.1874	47.1972	61.3926	1.74e-08	1.55074	up
LOC_Os03g62270	965	882	747	150	354	188	7.29051	7.99529	6.02896	1.60067	3.59139	1.78317	3.68e-06	-1.61696	down
LOC_Os03g62340	3019	2068	2572	6915	5824	4353	12.8012	11.6756	11.6855	35.9974	28.6164	23.3156	6.37e-09	1.48235	up
LOC_Os03g62400	276	237	321	47	72	85	1.19748	1.23489	1.49688	0.246523	0.359777	0.466153	0.000309245	-1.69355	down
LOC_Os03g62480	148	96	80	27	14	8	1.26164	0.982051	0.728568	0.275272	0.136544	0.084962	1.47e-05	-2.41142	down
LOC_Os03g62610	905	708	687	1947	2127	2099	5.60566	5.53446	4.63	15.083	14.9146	16.5501	2.31e-12	1.75069	up
LOC_Os03g62620	3075	2141	2733	6097	4845	4383	27.9071	23.301	26.5923	67.5883	50.6799	50.3113	1.24e-07	1.27786	up
LOC_Os03g62630	7795	6082	7528	1449	2478	3401	113.633	106.288	117.594	25.9238	41.8524	62.6206	3.46e-06	-1.19673	down
LOC_Os03g62670	8197	7592	9045	10561	15014	16572	121.471	134.435	144.076	189.529	254.482	307.907	0.00281078	1.09101	up
LOC_Os03g62690	1140	959	1365	93	136	222	3.94489	4.26488	5.20422	0.380456	0.558234	0.940711	1.36e-15	-2.58535	down
LOC_Os03g63060	369	257	380	51	132	99	2.93329	2.44634	3.23874	0.495352	1.21039	0.987448	0.000872977	-1.50581	down
LOC_Os03g63110	281	190	305	84	99	74	2.12339	1.71572	2.46754	0.774742	0.863403	0.706413	0.00861106	-1.26492	down
LOC_Os03g63140	1656	1095	1567	456	396	516	18.5871	14.7687	18.8296	6.38119	5.13854	7.39056	2.73e-06	-1.3069	down
LOC_Os03g63150	1231	1050	1351	160	346	259	4.14533	4.24064	4.87171	0.660101	1.32792	1.09775	4.95e-10	-1.93092	down
LOC_Os03g63300	111	43	88	191	212	191	0.789451	0.342241	0.689305	1.6065	1.84128	1.81265	0.000831032	1.6615	up
LOC_Os03g63310	810	531	679	2055	1393	1341	6.24593	4.86576	5.60724	19.4028	12.4164	13.0614	4.94e-06	1.58078	up
LOC_Os03g63330	1293	1128	1560	5442	10163	7983	9.61431	10.0588	12.4375	49.7083	87.6241	75.0306	7.41e-10	2.88534	up
LOC_Os03g63370	707	335	547	1147	1229	1093	8.32928	4.73039	6.897	16.5829	16.782	16.2604	3.72e-07	1.48072	up
LOC_Os03g63390	7	6	6	297	519	134	0.119915	0.133513	0.10704	7.24417	11.9633	3.35717	2.02e-06	5.9158	up
LOC_Os03g63400	1433	1004	1151	2230	2824	2328	23.208	19.5268	19.9799	44.4429	53.0834	47.7154	1.47e-08	1.36842	up
LOC_Os03g63540	48	40	56	140	169	109	0.522577	0.519919	0.655665	1.89701	2.16227	1.52272	0.000309407	1.84868	up
LOC_Os03g63690	452	374	380	707	822	622	4.80962	4.85495	4.38331	9.28005	10.3394	8.56991	0.00051637	1.14739	up
LOC_Os03g63710	2166	1353	1761	3727	2828	2183	14.9179	11.1363	12.9543	31.6367	22.4771	19.0576	0.000785038	1.05732	up
LOC_Os03g63900	3102	1927	3675	456	658	653	30.6613	22.8305	38.9222	5.52498	7.52746	8.14291	2.42e-08	-1.9511	down
[truncated: 3,206 more rows]
