# Supplementary material for: Exploring the molecular mechanism of OsROS1a in regulating resistance to bacterial leaf streak through transcriptome and DNA methylation profiling in rice (Oryza sativa L.)
Source: BMC Genomics. 2025 Aug 1;26:713. doi: 10.1186/s12864-025-11895-1 (PMC12315458; doi:10.1186/s12864-025-11895-1)
Supplement: Supplementary file 8 — Supplementary Material 8 [file 12864_2025_11895_MOESM8_ESM.xlsx]

## Sheet: Sheet1
Supplemental Table S8 Differentially expressed genes of the comparison of C6 (NP0 vs. NP10) identified with the criteria of FDR ≤ 0.01 and the absolute value of |log2(fold change)|≥1
#ID	NP0-1_Count	NP0-2_Count	NP0-3_Count	NP10-1_Count	NP10-2_Count	NP10-3_Count	NP0-1_FPKM	NP0-2_FPKM	NP0-3_FPKM	NP10-1_FPKM	NP10-2_FPKM	NP10-3_FPKM	FDR	log2FC	regulated
LOC_Os01g01060	2221	1897	2105	4985	3978	3903	37.125	38.0123	37.6996	94.789	93.694	77.4534	1.10728e-07	1.22322	up
LOC_Os01g01160	135	331	427	859	574	677	1.90313	5.58862	6.44926	13.7741	11.4117	11.3381	6.99685e-05	1.36682	up
LOC_Os01g02560	921	788	710	229	110	346	6.70766	6.799	5.53003	1.89897	1.11645	2.94342	3.60967e-06	-1.67743	down
LOC_Os01g02780	2065	1276	1445	317	84	440	13.3869	9.94894	10.0307	2.33337	0.760912	3.38377	1.6921e-13	-2.36113	down
LOC_Os01g02790	406	358	410	69	31	69	2.40628	2.11738	2.29955	0.301897	0.164609	0.350643	2.18499e-09	-2.65233	down
LOC_Os01g03290	499	433	503	1123	972	1223	7.76037	7.81822	6.81169	19.4623	20.7678	22.0095	4.33001e-06	1.38535	up
LOC_Os01g03310	24005	15580	20836	62241	40328	56406	405.263	315.326	376.952	1195.3	959.374	1130.59	2.5117e-07	1.57612	up
LOC_Os01g03330	157	85	73	341	254	199	1.29192	0.836743	0.640368	3.20097	2.9537	1.94779	0.00184355	1.53212	up
LOC_Os01g04050	946	748	910	7025	6072	5244	18.0952	17.1345	18.6516	152.855	163.666	119.093	6.67017e-33	3.00269	up
LOC_Os01g04280	3379	1853	2016	508	402	276	25.6023	16.7928	16.2998	4.2446	4.18722	2.41997	5.20556e-09	-2.40775	down
LOC_Os01g04330	4756	3782	4227	1172	1485	1229	80.281	76.5369	76.4726	22.501	35.3153	24.6225	1.21948e-11	-1.51273	down
LOC_Os01g04590	571	338	509	969	711	808	5.1631	3.70456	5.11349	9.99939	9.18696	8.6365	0.00533802	1.00532	up
LOC_Os01g06882	250	116	218	6	56	21	4.03191	2.24536	3.77886	0.102438	1.25985	0.401004	2.44041e-06	-2.49507	down
LOC_Os01g06920	0	0	0	142	106	123	0	0	0	0.730996	0.678963	0.661529	1.16295e-22	Inf	up
LOC_Os01g08670	59	28	43	129	175	120	1.12139	0.61966	0.869722	2.78354	4.69358	2.69916	0.00110363	1.94736	up
LOC_Os01g09190	354	192	257	28	11	7	5.75071	3.73298	4.46234	0.513609	0.22971	0.116592	1.62236e-14	-3.95826	down
LOC_Os01g09450	1827	1570	1818	4168	3771	4370	15.5114	15.9941	16.5563	40.3276	45.0211	44.2648	4.39764e-10	1.41849	up
LOC_Os01g09870	152	178	88	18	10	14	4.47718	6.31765	2.77281	0.583016	0.380306	0.458799	0.000613237	-3.19394	down
LOC_Os01g10440	355	291	453	112	76	93	2.29689	2.25498	3.14251	0.821181	0.687402	0.709266	6.66996e-05	-1.79335	down
LOC_Os01g10590	53	32	91	144	155	180	1.57851	1.12284	2.91545	4.9195	6.54634	6.42809	0.00344212	1.66183	up
LOC_Os01g11810	1040	517	1124	223	317	319	8.65373	5.2246	9.91581	2.11085	3.79414	3.18963	0.00234929	-1.40569	down
LOC_Os01g11860	279	202	383	85	63	92	2.85005	2.47372	4.19829	0.978819	0.899256	1.11038	0.000614096	-1.6624	down
LOC_Os01g12160	1713	2155	1786	795	529	800	9.70591	18.5582	9.27823	6.55287	5.45182	4.71687	0.0047953	-1.27694	down
LOC_Os01g12360	169	182	136	31	28	33	0.426805	0.55154	0.366558	0.086554	0.099168	0.097994	5.47328e-05	-2.24658	down
LOC_Os01g13210	33351	19414	33176	12594	12875	11105	404.162	282.088	431.373	173.353	219.983	159.863	0.000389728	-1.01731	down
LOC_Os01g13690	6639	4662	6481	13606	8872	13364	53.0488	44.6766	55.5755	123.897	100.114	127.191	1.97183e-06	1.18771	up
LOC_Os01g14410	5938	3538	3500	8832	8586	7405	95.3192	68.0951	60.2013	161.288	194.233	141.125	1.12215e-05	1.14158	up
LOC_Os01g16310	1685	1667	649	152	53	189	8.33007	9.87955	3.43336	0.852118	0.368703	1.10709	0.00334655	-3.23454	down
LOC_Os01g16980	514	325	251	3546	3361	2280	11.1021	8.40243	5.8001	87.1185	102.277	58.4667	1.19923e-11	3.27654	up
LOC_Os01g17050	1097	933	896	271	331	400	16.4812	16.7984	14.4318	4.62325	7.01114	7.12556	3.90792e-05	-1.35804	down
LOC_Os01g18220	58	34	26	154	108	76	0.507598	0.359198	0.241121	1.54336	1.33814	0.794716	0.00520936	1.708	up
LOC_Os01g19170	414	262	202	966	591	607	3.63495	2.8287	1.93523	9.7961	7.51464	6.53216	3.93336e-05	1.47654	up
LOC_Os01g19330	243	213	142	37	35	35	3.40373	3.57212	2.11734	0.576608	0.67414	0.579048	1.0501e-05	-2.30979	down
LOC_Os01g20910	409	208	280	107	86	127	6.65325	4.03967	4.86867	1.96789	1.95506	2.44726	0.00954164	-1.28449	down
LOC_Os01g20980	5	4	7	96	63	85	0.02828	0.033508	0.045459	0.766432	0.616611	0.702569	1.66376e-09	4.10599	up
LOC_Os01g21250	860	447	556	2045	1818	1249	15.5729	12.3061	10.8246	42.0279	46.2845	26.8163	0.000114463	1.67047	up
LOC_Os01g23970	616	508	724	170	76	279	3.56035	3.36029	4.28359	0.808777	0.632614	1.9071	2.42122e-05	-1.66505	down
LOC_Os01g24690	1327	2193	2325	5106	4331	3606	24.3048	48.2698	45.799	106.635	112.15	78.726	3.99802e-05	1.30503	up
LOC_Os01g24780	460	240	377	171	128	68	3.53701	2.23988	3.2063	1.4443	1.3959	0.597024	0.00362242	-1.34462	down
LOC_Os01g26240	1175	802	1081	481	108	406	5.28841	3.74303	4.57111	2.38642	0.603883	1.86566	1.21669e-05	-1.48348	down
LOC_Os01g26280	585	400	762	225	220	254	3.38093	2.4474	4.50436	1.30937	1.57616	1.53479	0.00633157	-1.11877	down
LOC_Os01g27230	5507	4323	7614	1714	1303	1595	36.5055	34.2862	55.2439	12.5131	11.9808	12.5641	1.9937e-06	-1.73564	down
LOC_Os01g28500	695	335	607	160	214	115	13.9483	8.05331	13.0446	3.64838	6.03987	2.73052	0.000271797	-1.4976	down
LOC_Os01g28790	15940	11893	13856	4662	4224	4371	262.761	235.024	244.757	87.4137	98.1013	85.5349	1.19853e-09	-1.46402	down
LOC_Os01g31370	389	206	372	60	82	62	2.93112	1.86193	3.00072	0.509309	0.870572	0.549014	7.99404e-06	-2.00906	down
LOC_Os01g34880	327	195	251	498	459	571	2.91157	2.07508	2.39218	5.05201	5.76337	6.0376	0.00509664	1.18407	up
LOC_Os01g36294	321	283	423	28	15	44	2.69182	2.93839	3.79811	0.265592	0.179326	0.414998	3.71691e-13	-3.40652	down
LOC_Os01g36790	108	96	79	303	355	195	0.665682	0.458297	0.471812	2.13044	3.16014	1.47642	0.00769047	1.78587	up
LOC_Os01g37810	198	174	245	39	23	45	4.57903	4.82598	6.08644	1.01425	0.727919	1.2281	6.25341e-06	-2.36821	down
LOC_Os01g37910	45122	30306	47137	14847	12686	18884	354.482	285.471	398.026	132.673	140.738	176.523	5.66612e-05	-1.2093	down
LOC_Os01g38359	752	465	765	305	186	284	7.16885	5.12248	7.59282	3.19208	2.42319	3.09298	0.00330257	-1.17233	down
LOC_Os01g38580	21	154	96	924	1312	893	0.103431	1.11739	0.527969	5.40772	9.53328	7.03701	7.97068e-08	3.63577	up
LOC_Os01g38980	15861	9070	8147	3180	3407	1622	100.157	67.8265	54.2906	22.9877	30.235	12.0149	0.000575752	-1.79067	down
LOC_Os01g39770	2011	1598	2447	745	550	803	17.9872	17.6414	23.8169	7.37111	6.95065	8.32721	2.02426e-07	-1.35197	down
LOC_Os01g39860	73	72	51	332	408	183	0.651721	0.794923	0.488174	3.42496	5.26124	1.96312	0.00796831	2.42576	up
LOC_Os01g40070	12695	11728	10512	2751	3846	4535	85.2598	94.4246	75.6523	21.0114	36.3947	36.1578	3.63719e-08	-1.46263	down
LOC_Os01g40120	255	240	132	458	513	393	1.86691	2.21256	1.17746	3.66042	5.57059	3.2762	0.00225765	1.29804	up
LOC_Os01g40280	100	89	78	376	260	200	1.01487	1.09737	0.844645	4.23118	3.78817	2.45709	8.4394e-05	1.81019	up
LOC_Os01g40570	709	492	507	1259	1079	859	8.1473	6.76997	6.23808	16.4569	17.4656	11.7197	0.000599968	1.09616	up
LOC_Os01g41240	1265	805	1038	3664	3723	1967	14.9741	11.234	12.8332	48.4855	60.8845	26.7044	0.00690694	1.80276	up
LOC_Os01g41420	4270	3303	2219	363	518	686	34.6331	32.1166	19.2817	3.34129	5.91303	6.60037	5.71988e-06	-2.45159	down
LOC_Os01g41810	1906	1422	1370	628	396	636	18.1371	16.2601	14.0363	6.80257	5.2743	7.18459	2.739e-06	-1.33514	down
LOC_Os01g41820	378	220	358	117	47	161	3.15715	2.26139	3.24424	1.10938	0.544359	1.58553	0.00493715	-1.3899	down
LOC_Os01g42520	4013	1060	3520	73	250	91	32.8459	10.3987	30.8679	0.679198	2.87591	0.87514	7.33224e-05	-4.05228	down
LOC_Os01g42790	58	1	1	88	91	108	0.626955	0.000118	0.007202	1.108	1.40145	1.40492	6.90808e-05	2.59452	up
LOC_Os01g43370	273	192	231	603	446	456	1.47889	1.1903	1.4002	3.77873	3.57464	2.98465	0.0016131	1.29594	up
LOC_Os01g43750	460	238	249	48	55	50	4.03806	2.52569	2.36916	0.538543	0.653587	0.743652	2.5082e-06	-2.40819	down
LOC_Os01g44110	415	227	460	106	133	128	2.43019	1.59245	2.86216	0.697607	1.08713	0.865529	0.00258284	-1.35904	down
LOC_Os01g44120	211	201	190	50	21	16	3.70019	4.24471	3.58207	0.984399	0.505834	0.329891	6.10787e-07	-2.65663	down
LOC_Os01g45250	5184	4261	5135	1037	1141	931	52.9023	52.1238	56.1527	12.0344	16.4064	11.2759	4.46023e-20	-2.03297	down
LOC_Os01g47070	2039	824	1713	425	186	340	24.6649	11.9473	22.2092	5.83873	3.16722	4.87957	0.00014022	-2.07602	down
LOC_Os01g47730	7928	6745	6353	1915	1482	1849	101.52	103.553	87.1795	27.8883	26.7407	28.0973	3.62917e-16	-1.83424	down
LOC_Os01g47760	2302	2302	2962	801	670	692	36.0854	43.2502	49.764	14.2674	14.7959	12.876	1.98242e-11	-1.63447	down
LOC_Os01g48360	333	190	213	124	68	42	7.91764	5.60335	5.45627	3.30791	2.20184	1.15456	0.00473576	-1.4715	down
LOC_Os01g48446	1831	1675	1365	281	270	287	21.35	23.4048	17.0553	3.71998	4.42697	3.96165	1.53974e-13	-2.36596	down
LOC_Os01g48620	246	204	179	45	6	35	1.33674	1.32637	1.04432	0.27428	0.045666	0.22126	2.06493e-07	-2.76473	down
LOC_Os01g48950	354	273	356	169	86	104	7.67905	7.09768	8.27082	4.15622	2.628	2.67206	0.00957543	-1.29267	down
LOC_Os01g49290	5527	4743	4984	10918	8965	8041	59.3842	61.0757	57.3337	133.373	135.298	102.471	2.5553e-05	1.04872	up
LOC_Os01g50100	1566	1236	1159	452	259	423	3.60494	3.79701	2.88012	1.27947	0.780691	1.05438	3.61195e-08	-1.64661	down
LOC_Os01g50420	3351	2472	2270	440	630	670	31.3032	27.6835	22.7242	4.66981	8.28574	7.42684	7.6216e-14	-2.01327	down
LOC_Os01g50840	6349	5622	7211	2616	2274	3262	76.2206	80.9169	92.7674	35.7178	38.4691	46.4885	1.08447e-05	-1.05908	down
LOC_Os01g51670	4862	4119	3931	925	799	967	73.1661	74.3121	63.3835	15.8313	16.9284	17.2682	2.37725e-20	-2.08827	down
LOC_Os01g52490	2090	1707	1860	3999	3245	2973	37.1581	36.3693	35.4287	80.8677	81.2967	62.7485	1.71948e-05	1.03186	up
LOC_Os01g52594	3313	2462	3016	1327	1300	1145	78.733	70.1385	76.8267	35.8794	43.5255	32.2923	2.67609e-05	-1.02504	down
LOC_Os01g53350	3229	2016	2138	165	1113	184	26.0542	19.4981	18.4828	1.51405	12.6518	1.762	0.000266856	-2.02347	down
LOC_Os01g53920	833	700	687	358	167	360	3.12722	3.02215	2.70912	1.47727	0.84043	1.6227	0.00277636	-1.18145	down
LOC_Os01g55240	1063	799	836	2719	2234	1570	8.28966	7.89619	6.87537	24.7064	25.4585	14.7439	0.000316432	1.45999	up
LOC_Os01g55510	664	304	466	184	199	181	14.2129	7.78784	10.6913	4.4604	5.98947	4.5931	0.00890413	-1.11761	down
LOC_Os01g56220	171	145	168	52	31	47	3.15229	3.22043	3.32091	1.09552	0.795956	1.03164	0.00270819	-1.73695	down
LOC_Os01g56240	461	395	439	57	41	41	14.9152	15.2999	15.2167	2.08262	1.84158	1.55704	1.60156e-12	-3.0498	down
LOC_Os01g57770	20	31	19	160	142	62	0.269611	0.588186	0.272991	2.69966	2.80736	1.01956	0.00480494	2.52034	up
LOC_Os01g57840	300	206	295	475	478	655	5.00694	4.11923	5.27652	9.03439	11.2593	13	0.00358527	1.2021	up
LOC_Os01g57854	129	74	70	231	239	157	1.05416	0.725869	0.61156	2.15718	2.76842	1.53179	0.00905152	1.41395	up
LOC_Os01g58140	2082	1660	1565	486	501	388	41.3618	39.5413	33.3138	10.9819	14.0279	9.13115	2.96879e-11	-1.75676	down
LOC_Os01g58280	761	561	791	201	74	184	5.02293	4.46236	5.62015	1.50783	0.682539	1.42864	4.13144e-08	-2.05342	down
LOC_Os01g58760	8	11	2	111	194	182	0.127997	0.205372	0.03508	2.08582	4.52285	3.56683	5.71549e-09	4.68359	up
LOC_Os01g59350	1328	1461	1271	521	247	749	6.92682	9.10995	7.17861	3.06509	1.82035	4.80282	0.0055719	-1.29295	down
LOC_Os01g60020	259	161	191	500	498	429	2.87041	2.10533	2.24741	6.31564	7.78252	5.67243	0.000625052	1.43005	up
LOC_Os01g60420	3750	2339	3084	348	376	487	28.6818	21.5149	25.2395	3.00825	4.04383	4.36144	2.15453e-30	-2.7168	down
LOC_Os01g60600	1190	773	856	82	90	99	7.63941	6.00122	5.80002	0.773556	0.955812	0.996162	5.1743e-20	-3.1754	down
LOC_Os01g60640	4749	4156	3949	230	431	399	36.6451	38.4429	32.6565	2.01496	4.6809	3.65413	8.57204e-49	-3.39253	down
LOC_Os01g60790	2718	2192	2279	5353	4628	3647	48.8871	47.2632	43.9167	109.533	117.299	77.8875	6.22357e-05	1.10639	up
LOC_Os01g60830	513	422	491	1042	766	876	5.63082	5.54154	5.76859	13.002	11.8409	11.4057	0.00127327	1.08527	up
LOC_Os01g61010	1307	1424	1583	3097	2513	2739	6.35762	7.13239	7.33016	15.1001	14.8068	13.9929	2.87147e-06	1.1149	up
LOC_Os01g61080	3348	3392	2635	458	348	419	22.8136	27.661	19.1369	3.48114	3.32308	3.2655	3.75301e-12	-2.78177	down
LOC_Os01g61610	51	103	111	914	959	1027	0.450315	1.04093	1.03004	8.96991	11.4865	10.3814	4.19576e-27	3.5983	up
LOC_Os01g61760	376	265	279	745	754	555	2.46189	2.15607	2.0637	5.85393	6.99051	4.46136	0.000234761	1.35915	up
LOC_Os01g62430	1385	1234	1246	205	109	166	20.7751	23.7888	19.8495	3.24958	2.22812	2.75947	3.62548e-20	-2.86014	down
LOC_Os01g62980	825	536	795	8503	7134	4470	5.68653	4.397	5.83707	66.4629	69.0142	36.437	6.46176e-09	3.42283	up
LOC_Os01g63690	1227	1215	1127	190	124	206	9.44189	11.2099	9.29106	1.66295	1.3355	1.88194	8.05271e-17	-2.6292	down
LOC_Os01g63980	61	30	21	197	130	160	0.506382	0.29458	0.181451	1.88718	1.5432	1.59739	1.56415e-05	2.31431	up
LOC_Os01g64310	1388	1670	1358	667	391	673	12.6209	18.3873	13.1654	6.95456	5.08635	7.53247	0.00657822	-1.21986	down
LOC_Os01g64440	1254	1045	979	480	463	378	24.0357	24.0037	20.1193	10.4584	12.499	8.58452	0.000529715	-1.12614	down
LOC_Os01g64470	5455	4860	3642	421	275	354	82.8994	88.5394	59.3004	7.26945	5.87644	6.37192	4.18656e-16	-3.57843	down
LOC_Os01g65130	4206	4875	5597	1908	2042	2131	20.5945	27.1965	28.3199	11.7744	16.2524	12.9969	0.000557087	-1.09834	down
LOC_Os01g65510	123	45	84	7	17	10	1.29146	0.567015	0.948635	0.080266	0.245681	0.119523	0.000150135	-2.60601	down
LOC_Os01g65790	168	138	107	487	375	408	1.27496	1.25589	0.869408	4.20626	4.00975	3.67913	1.29317e-05	1.78944	up
LOC_Os01g66350	1415	1064	1138	2839	2347	2169	9.15332	8.2499	7.88753	20.8912	21.393	16.6592	8.55496e-07	1.20812	up
LOC_Os01g66860	491	370	496	115	111	73	3.66158	3.28506	4.0164	0.922852	1.22578	0.626042	1.88979e-06	-1.98284	down
LOC_Os01g67810	3182	2285	2174	367	533	503	24.226	20.846	17.7371	3.17109	5.71774	4.5415	4.71672e-18	-2.23565	down
LOC_Os01g67820	392	182	181	27	59	40	3.38773	1.87745	1.67394	0.257464	0.710623	0.402406	0.00115143	-2.32264	down
LOC_Os01g68269	8337	7448	8725	2298	1327	4101	84.9124	90.9405	95.2305	26.618	19.0459	49.586	2.53696e-07	-1.51442	down
LOC_Os01g70790	17884	19281	14387	3373	3682	3769	180.012	232.663	155.182	38.6189	52.2096	45.0304	1.42238e-06	-2.08407	down
LOC_Os01g72000	1166	1054	1351	436	328	458	6.13877	6.35046	7.55248	2.62235	2.48349	2.56154	9.68187e-06	-1.37824	down
LOC_Os01g72360	533	373	442	0	76	0	7.87685	6.60985	6.99986	0	1.57002	0	7.03117e-19	-3.78403	down
LOC_Os01g72530	7842	7279	5803	1344	1693	1608	120.729	134.331	95.7259	23.5201	36.7214	29.3816	2.9078e-09	-1.98606	down
LOC_Os01g73200	386	292	132	3099	2338	1181	4.56987	4.13798	1.67143	41.7342	38.9943	16.6006	0.000171266	3.20367	up
LOC_Os01g74040	4135	4092	3415	560	657	933	41.6672	49.4358	36.878	6.40911	9.32343	11.1642	6.36538e-12	-2.26499	down
LOC_Os01g74160	6881	6527	7372	2985	1596	3041	46.4852	49.1942	52.1688	22.6156	16.8804	25.3105	4.93547e-08	-1.29967	down
LOC_Os01g74450	14817	11712	11501	28717	18724	40035	161.733	153.265	134.523	356.572	287.988	518.827	0.00922389	1.36331	up
LOC_Os02g01360	847	554	1053	2859	2452	2498	8.51724	6.67498	11.3583	32.734	34.777	29.8503	3.83831e-15	1.87064	up
LOC_Os02g01365	1626	1265	1519	10	11	9	17.2703	16.0552	17.2952	0.10954	0.160657	0.124668	2.3786e-74	-7.00034	down
LOC_Os02g02120	756	445	499	165	60	197	4.13432	2.86457	2.93366	0.991376	0.430853	1.25224	3.92848e-06	-1.85152	down
LOC_Os02g02290	8981	8824	9464	3808	2781	5046	18.3095	21.5679	20.6779	8.83826	7.99207	12.2121	2.12109e-05	-1.07199	down
LOC_Os02g03280	7487	6602	5773	1695	1408	1602	78.2744	77.4321	63.3046	23.5109	24.1025	22.9361	3.56553e-15	-1.90835	down
LOC_Os02g03410	4751	3185	4447	1754	1440	1985	33.3993	26.8717	33.4806	14.0463	14.2571	16.59	6.38497e-06	-1.06814	down
LOC_Os02g04760	827	845	1178	327	194	340	2.26239	2.34436	3.65661	1.02784	0.712462	1.22245	3.65601e-06	-1.57373	down
LOC_Os02g06930	1145	962	951	302	201	205	7.86357	7.87368	7.70809	2.60056	2.2552	1.88279	2.39476e-09	-1.94574	down
LOC_Os02g07890	2992	2449	2618	5419	5140	3658	59.7624	58.6328	56.0191	123.104	144.653	86.7312	0.00471373	1.00815	up
LOC_Os02g08100	1724	858	1444	2843	2746	2296	12.9455	7.71823	11.6188	24.2836	29.05	20.4635	1.34476e-05	1.19057	up
LOC_Os02g09980	1000	1062	985	314	264	283	16.7653	21.3363	17.7013	5.98907	6.23303	5.61943	3.67645e-07	-1.66212	down
LOC_Os02g09990	2027	2543	1976	372	221	292	23.6608	35.5998	24.7169	4.93671	3.62438	4.04613	1.98026e-07	-2.75678	down
LOC_Os02g11070	2351	2157	1592	680	629	641	16.7776	18.5822	12.286	5.59891	6.38589	5.51156	7.35113e-05	-1.47513	down
LOC_Os02g11760	827	864	915	2031	1554	1567	2.69309	3.38437	3.17094	7.42476	7.05851	6.09809	1.15382e-05	1.14466	up
LOC_Os02g11859	503	428	372	204	173	102	11.0921	11.3109	8.77509	5.11213	5.3498	2.66095	0.00480054	-1.26436	down
LOC_Os02g13430	324	285	278	50	25	52	1.55128	1.63882	1.42593	0.268011	0.169144	0.290939	2.57612e-08	-2.65864	down
LOC_Os02g13460	202	116	160	43	24	31	1.93033	1.32869	1.63917	0.463967	0.321478	0.345901	0.000176448	-2.1049	down
LOC_Os02g13620	72	81	112	264	294	206	1.92556	2.60638	3.20548	8.0499	11.0935	6.5601	0.000387346	1.71483	up
LOC_Os02g13630	179	140	139	388	305	297	1.89551	1.84243	1.58392	4.6101	4.88155	3.59422	0.00563565	1.28984	up
LOC_Os02g13870	277	54	193	918	510	863	2.49325	0.58092	1.86203	9.39334	6.46717	9.22343	1.89893e-09	2.36137	up
LOC_Os02g15280	408	324	269	85	70	32	13.3784	12.7402	9.45729	3.15297	3.19591	1.24803	8.75554e-07	-2.23706	down
LOC_Os02g15290	162	114	131	24	12	15	3.14883	2.64503	2.73581	0.51333	0.304564	0.32644	1.50187e-06	-2.83385	down
LOC_Os02g17340	91	91	143	0	0	5	1.49936	1.78636	2.51388	0	0	0.08172	1.94774e-14	-5.88215	down
LOC_Os02g18070	464	240	193	22	33	0	1.6653	0.950936	0.744006	0.083746	0.149377	0	5.29291e-06	-3.76298	down
LOC_Os02g18080	330	184	220	61	55	84	1.23059	0.821359	0.907682	0.257823	0.28747	0.371612	0.000881773	-1.6755	down
LOC_Os02g19470	91	107	113	19	21	26	0.516384	0.729019	0.688645	0.117636	0.16204	0.170579	0.00110904	-2.06795	down
LOC_Os02g21040	1696	1705	1796	362	385	468	12.0144	14.479	13.6365	2.91412	3.83826	3.93417	7.85742e-13	-1.92154	down
LOC_Os02g22130	4900	3933	4981	2358	1742	1857	42.5099	39.9915	45.2815	24.758	22.6261	20.0601	1.54625e-05	-1.0369	down
LOC_Os02g24080	6525	5017	5920	1953	1535	1990	63.8544	57.9588	60.8776	21.7493	21.2788	23.4841	3.71214e-11	-1.49406	down
LOC_Os02g26430	325	296	240	85	72	87	4.52969	4.95181	3.51836	1.34004	1.40329	1.42796	0.000738797	-1.6529	down
LOC_Os02g26810	0	3	0	132	90	79	0	0.023905	0	1.15035	0.973885	0.718125	4.98478e-17	6.59537	up
LOC_Os02g27674	48	27	36	116	87	103	0.429296	0.252211	0.316694	0.756424	0.951916	0.756226	0.00898902	1.65926	up
LOC_Os02g27760	3135	2538	2874	6278	5327	4068	58.2205	56.5032	57.1968	132.633	139.406	89.6967	0.000513536	1.05909	up
LOC_Os02g27769	2893	2126	2283	5615	4748	3848	44.4436	38.8136	37.3731	97.2796	102.887	69.7923	1.11928e-05	1.14874	up
LOC_Os02g28170	164	102	102	35	25	33	1.31138	0.978346	0.872049	0.311151	0.27183	0.30721	0.00334258	-1.80019	down
LOC_Os02g30230	242	469	313	835	608	785	1.35432	3.10119	1.75363	3.2908	2.76393	2.634	0.000235535	1.23406	up
LOC_Os02g31867	3218	2869	3294	1127	976	894	31.0815	33.2246	34.102	12.3789	13.2737	10.2456	4.48123e-10	-1.46785	down
LOC_Os02g32760	245	191	195	752	593	456	5.23452	4.8895	4.45376	18.2856	17.8477	11.5583	5.71019e-06	1.69392	up
LOC_Os02g33330	642	317	429	989	995	742	12.1329	7.18271	8.68296	21.2764	26.5124	16.6642	0.00160567	1.19691	up
LOC_Os02g33680	1472	1522	1361	343	299	249	14.9117	18.4865	14.7754	3.94632	4.26829	2.98829	4.28555e-13	-2.12267	down
LOC_Os02g36190	441	282	453	206	94	141	3.58155	2.74842	3.95	1.90114	1.07681	1.35545	0.00852232	-1.2474	down
LOC_Os02g36330	276	228	184	87	51	78	3.12805	3.10595	2.23711	1.12376	0.804448	1.04598	0.00473576	-1.51731	down
LOC_Os02g37160	254	158	272	60	46	59	3.14735	2.35111	3.61619	0.846109	0.803982	0.859886	0.000264987	-1.8575	down
LOC_Os02g37290	2384	1444	1655	347	197	293	82.0088	59.5847	55.0765	13.2625	7.00939	11.0919	1.13534e-20	-2.53536	down
LOC_Os02g37320	151	68	158	25	22	44	3.60728	1.94992	3.98609	0.698876	0.746254	1.25306	0.00220703	-1.83877	down
LOC_Os02g37330	908	619	836	206	123	222	15.4181	12.5922	15.2227	3.97676	2.92801	4.47467	6.60836e-08	-1.92784	down
LOC_Os02g37610	223	204	241	509	403	460	2.72985	2.99701	3.16631	7.09552	6.95315	6.70167	0.004256	1.2093	up
LOC_Os02g37862	5620	4703	4783	11695	9990	7951	84.1515	84.4307	76.7473	199.22	210.815	141.367	2.31518e-05	1.15271	up
LOC_Os02g37960	356	180	317	13	8	6	2.98124	1.79815	2.84435	0.121206	0.092956	0.053079	3.44942e-19	-4.78351	down
LOC_Os02g38320	123	62	127	351	274	172	1.13094	0.701215	1.35414	3.39426	3.70086	2.01325	0.00675069	1.56673	up
LOC_Os02g39390	396	140	431	55	69	38	2.21575	0.923032	2.6008	0.352342	0.549001	0.268202	0.00408055	-2.31891	down
LOC_Os02g39660	378	247	281	35	37	24	3.43241	2.68546	2.7339	0.361691	0.462404	0.258067	1.24268e-10	-3.02869	down
LOC_Os02g40010	431	292	318	768	875	779	5.80097	4.72447	4.59831	11.8603	16.6597	12.475	3.81943e-05	1.42414	up
LOC_Os02g40040	1248	879	926	2235	1624	1535	24.3552	20.5662	19.3535	49.6055	44.6424	35.5513	0.000190814	1.00235	up
LOC_Os02g40130	175	123	129	19	2	47	3.24696	2.74	2.57021	0.389542	0.047685	1.03166	1.68518e-05	-2.51893	down
LOC_Os02g40530	351	156	134	24	46	22	3.21016	1.76977	1.44789	0.265597	0.62027	0.252272	0.00597676	-2.53522	down
LOC_Os02g40784	565	367	232	1028	907	617	3.49111	2.71089	1.53044	7.32243	7.88872	4.55291	0.00725753	1.32629	up
LOC_Os02g41670	64	27	44	280	152	300	0.375799	0.186291	0.27556	1.88622	1.27141	2.1123	4.63649e-08	2.63482	up
LOC_Os02g41860	5727	4349	4648	11638	8845	11068	60.3946	56.2561	52.1505	143.034	133.665	138.836	1.41669e-07	1.276	up
LOC_Os02g42160	874	720	713	268	173	313	3.63574	3.59176	3.17952	1.26575	1.01372	1.54645	7.8052e-05	-1.45306	down
LOC_Os02g42190	294	166	187	81	44	80	1.79627	1.21557	1.22595	0.563083	0.371267	0.578465	0.00631106	-1.4808	down
LOC_Os02g43540	511	449	190	1665	1299	796	8.02052	8.43837	3.1862	29.7445	28.7462	14.8446	0.00255271	1.87101	up
LOC_Os02g43740	88	33	64	293	208	143	0.444938	0.200383	0.346366	1.69795	1.49134	0.862404	0.000452202	2.02166	up
LOC_Os02g44710	248	119	147	38	37	11	3.97889	2.28662	2.52362	0.678004	0.815414	0.191958	1.18507e-05	-2.34775	down
LOC_Os02g44720	162	83	129	12	19	18	2.92312	1.79064	2.49363	0.227523	0.460627	0.365061	4.33001e-06	-2.69471	down
LOC_Os02g44730	381	186	366	85	111	78	2.99772	1.48093	2.93899	0.766998	1.24939	0.68503	0.000955153	-1.5278	down
LOC_Os02g45010	3	18	10	118	64	66	0.023397	0.161126	0.083923	1.05471	0.709881	0.610744	8.89933e-07	3.05301	up
LOC_Os02g45450	463	545	849	70	62	27	5.59255	7.88961	10.9909	0.960942	1.04504	0.382779	1.30743e-07	-3.36443	down
LOC_Os02g45780	556	489	351	101	116	98	6.71008	7.06684	4.53791	1.38313	1.96964	1.40154	3.65601e-06	-1.96287	down
LOC_Os02g46210	307	261	304	148	80	31	3.86512	3.936	4.09537	2.11833	1.41828	0.451932	0.00132244	-1.59141	down
LOC_Os02g47470	6220	6164	5778	380	627	690	40.489	48.145	40.295	2.81481	5.72341	5.2676	7.45216e-32	-3.22835	down
LOC_Os02g47810	59	70	46	459	588	346	0.493822	0.701374	0.411142	4.42306	7.01368	3.47991	7.867e-06	3.16846	up
LOC_Os02g48080	817	603	768	1579	1600	1095	7.17938	6.38994	7.24288	15.9296	19.7295	11.359	0.00358527	1.16763	up
LOC_Os02g49160	540	264	499	156	202	122	7.70502	4.36509	7.32574	2.53792	3.87188	2.06429	0.00521627	-1.19905	down
LOC_Os02g50130	6545	4746	6096	1996	2063	1985	92.4282	80.3478	92.2599	32.062	41.0429	33.2739	4.20579e-09	-1.32554	down
LOC_Os02g50140	157	89	65	350	355	427	2.62464	1.73745	1.11018	6.31174	8.24106	8.52237	1.50226e-06	2.06724	up
LOC_Os02g50374	252	336	266	26	20	15	4.43765	7.11693	5.03168	0.505571	0.476481	0.309476	2.80186e-09	-3.6631	down
LOC_Os02g50570	4422	4149	3712	1496	1280	1667	19.7215	22.185	17.7405	7.58689	8.03985	8.82403	2.69062e-08	-1.30129	down
LOC_Os02g50600	4417	3128	4059	565	804	659	38.4399	32.6322	37.855	5.58751	9.85519	6.80536	1.19768e-24	-2.29953	down
LOC_Os02g50730	1075	747	976	298	257	322	7.88842	6.57004	7.67709	2.48712	2.65174	2.79983	9.78482e-06	-1.48388	down
LOC_Os02g51130	289	212	189	721	464	523	2.31133	2.02881	1.61468	6.65308	5.21888	4.96067	0.000105537	1.47683	up
LOC_Os02g51900	929	790	854	427	210	499	6.66826	6.79683	6.56442	3.48329	2.12374	4.24634	0.00699376	-1.03135	down
LOC_Os02g52040	608	390	452	27	60	31	7.23618	5.55725	5.7688	0.353435	0.997097	0.426887	7.78696e-16	-3.36969	down
LOC_Os02g52210	1874	1654	2164	64	224	130	13.6903	13.6013	18.9069	0.568047	2.25865	1.18661	2.05972e-37	-3.52082	down
LOC_Os02g52670	488	498	637	183	105	150	7.94545	9.70831	11.1061	3.37613	2.41028	2.89436	1.94668e-05	-1.7387	down
LOC_Os02g53200	69	40	102	363	331	221	0.498399	0.340521	0.790251	3.01558	3.41882	1.91679	1.92742e-06	2.33412	up
LOC_Os02g53960	89	61	58	6	17	5	1.26035	1.02542	0.873019	0.095253	0.326567	0.067708	9.98245e-05	-2.62774	down
LOC_Os02g54640	921	785	843	431	186	394	4.26865	4.3176	4.10304	2.27396	1.21849	2.17204	0.00145743	-1.19103	down
LOC_Os02g54890	4997	4358	4628	609	738	1084	36.7723	38.4413	36.496	5.09593	7.6464	9.46955	1.14163e-25	-2.33979	down
LOC_Os02g56014	1671	1241	1374	3556	3300	2061	47.8521	42.5785	42.1628	115.847	133.181	70.0624	0.00955288	1.25253	up
LOC_Os02g57560	1036	702	1164	437	409	380	9.03588	7.34526	10.896	4.33938	5.02635	3.93655	0.00235352	-1.04089	down
LOC_Os02g57720	4580	3164	2353	10847	7746	6333	45.4734	37.6532	25.0283	122.502	108.372	74.6455	0.000134671	1.48211	up
LOC_Os03g01530	634	481	621	1272	1108	957	5.6176	5.10811	5.89631	12.8234	13.8388	10.0632	0.000273915	1.13279	up
LOC_Os03g01740	1917	1426	1580	494	459	620	35.5591	31.6957	31.4111	10.4217	11.9767	13.6519	9.20281e-08	-1.46037	down
LOC_Os03g01900	1139	821	894	2417	2330	1833	24.2845	20.982	20.4165	58.6426	70.0164	46.4145	7.08263e-07	1.40141	up
LOC_Os03g02685	202	94	140	422	372	276	4.47337	2.4924	3.32301	10.6514	11.6144	7.24734	0.000940591	1.51566	up
LOC_Os03g03034	211	129	252	868	1046	1190	2.08614	2.15378	3.07268	11.1291	16.3965	15.0762	8.21584e-13	2.60731	up
LOC_Os03g04070	2867	1965	2460	793	815	742	29.8189	24.9901	27.1518	9.24052	11.7308	8.9598	3.82117e-09	-1.4315	down
LOC_Os03g04270	1750	1422	1776	940	672	431	11.3638	11.0007	12.3292	6.90594	6.10139	3.26614	9.9801e-05	-1.09804	down
LOC_Os03g04370	1199	850	911	315	326	255	25.5007	21.6541	20.7479	7.61292	9.75999	6.43909	2.82457e-06	-1.52344	down
LOC_Os03g04740	122	72	107	32	15	32	1.15843	0.817545	1.09339	0.343642	0.189899	0.353006	0.00751887	-1.75868	down
LOC_Os03g05620	16857	12770	16861	3493	2458	3663	122.06	110.856	130.832	28.7687	25.0706	31.4826	1.03173e-18	-2.09866	down
LOC_Os03g05750	11265	12028	9532	973	1158	1609	109.565	139.353	98.5446	10.7539	15.7012	18.5403	1.12341e-12	-2.96634	down
LOC_Os03g05840	92	51	33	279	342	231	1.39704	0.900863	0.594989	5.10769	7.20971	4.22052	8.90875e-06	2.49708	up
LOC_Os03g06970	1839	2206	1302	520	290	511	20.6892	29.7441	15.697	6.65029	4.58669	6.82502	0.00710922	-1.89511	down
LOC_Os03g07200	90	58	92	5	16	9	0.873712	0.684107	0.982253	0.049687	0.214669	0.088797	2.78616e-05	-2.73612	down
LOC_Os03g07400	658	430	531	98	91	116	16.4274	12.8654	14.1901	2.75874	3.18554	3.41571	2.27262e-08	-2.21292	down
LOC_Os03g07440	793	537	662	1374	1113	1453	14.4878	11.7566	12.9579	28.5724	28.6724	31.5447	5.47328e-05	1.17129	up
LOC_Os03g08100	99	61	88	348	230	154	1.28457	0.929537	1.22249	5.14707	4.19385	2.3507	0.00487604	1.75176	up
LOC_Os03g08970	3084	2212	2103	914	826	923	37.3381	32.1017	27.2808	12.5896	14.0818	13.2702	1.84769e-07	-1.28719	down
LOC_Os03g09230	551	293	385	1901	1528	1094	7.33024	4.66412	5.47502	28.7738	28.6675	17.2822	1.43185e-06	2.08739	up
LOC_Os03g09850	237	144	176	418	376	395	2.03983	1.48553	1.62746	4.09815	4.57533	4.04487	0.00399975	1.29459	up
LOC_Os03g09900	4914	3580	4544	1974	1450	1879	44.1191	38.5264	43.7124	20.1521	18.3371	20.0284	2.37239e-06	-1.11823	down
LOC_Os03g09970	330	321	332	106	50	193	1.34392	1.61484	1.10945	0.479042	0.171457	0.563579	0.00689797	-1.35694	down
LOC_Os03g10300	0	27	28	240	294	209	0	0.389594	0.359401	3.36576	5.11651	3.06364	7.16696e-12	3.86899	up
LOC_Os03g10320	226	162	134	650	592	402	2.99547	2.30568	1.67314	8.75592	9.9061	5.53353	2.31518e-05	1.84685	up
LOC_Os03g10640	662	424	725	279	160	198	2.60481	2.0217	3.13164	1.23509	0.861367	0.919985	0.00099273	-1.32777	down
LOC_Os03g10950	2275	1783	2084	851	637	643	19.3489	18.1127	18.9118	8.20692	7.64771	6.5053	1.85683e-07	-1.34958	down
LOC_Os03g11220	818	825	663	1434	1179	1762	8.16075	9.85949	7.09019	16.2793	16.5689	20.8696	8.06532e-05	1.07995	up
LOC_Os03g12110	144	59	121	460	228	231	1.53857	0.675428	1.3805	5.56296	3.40179	2.93411	0.00763693	1.70096	up
LOC_Os03g12160	5804	4278	7282	3224	723	2057	13.1122	11.4078	17.6953	8.29578	2.36496	5.4979	0.00340373	-1.39817	down
LOC_Os03g12700	414	265	329	844	561	576	4.15876	2.75974	3.3404	9.49764	8.05047	6.59805	0.00235853	1.15853	up
LOC_Os03g12990	701	427	805	2468	1569	1326	12.8485	9.38151	15.8186	51.5123	40.5582	28.8845	0.000246248	1.66285	up
LOC_Os03g13210	49	15	51	431	357	134	0.405644	0.14826	0.439885	4.82896	4.93287	1.49085	0.00383293	3.24808	up
LOC_Os03g13300	390	377	236	126	65	90	2.44586	2.81832	1.54939	1.00881	0.637854	0.711494	0.0028005	-1.70102	down
LOC_Os03g13810	15672	15165	13623	5357	4416	5671	75.8861	88.5697	71.4681	30.6051	31.3227	32.9058	5.56041e-08	-1.36278	down
LOC_Os03g13840	3158	2623	3867	1470	969	1566	21.9681	21.6111	28.6039	12.1671	9.89205	13.4501	7.88711e-06	-1.09949	down
LOC_Os03g13870	1200	656	946	1877	1789	1944	10.576	6.9269	8.93626	18.8207	22.2197	20.3482	5.14557e-06	1.21182	up
LOC_Os03g14654	4066	745	3284	132	278	73	66.6679	14.6335	57.6959	2.45826	6.42145	1.41913	0.00422506	-3.7446	down
LOC_Os03g15020	2500	2104	2569	5188	4158	3590	10.1011	10.4954	11.3955	24.1657	22.7011	17.2889	1.53394e-05	1.03018	up
LOC_Os03g15080	647	416	489	141	179	162	10.7299	8.16363	8.557	2.60767	4.12108	3.17895	0.000261433	-1.47274	down
LOC_Os03g15230	1816	1737	2280	841	503	1043	13.2551	15.1242	17.7161	6.9224	5.14952	9.05569	7.98933e-05	-1.13504	down
LOC_Os03g16290	0	0	19	74	58	48	0	0	0.213015	0.721392	1.01138	0.535126	1.50226e-06	3.47613	up
LOC_Os03g17250	45	25	53	166	118	137	0.278421	0.179652	0.35173	1.2271	1.07666	1.00767	0.000495593	1.97458	up
LOC_Os03g18030	896	576	847	3900	3892	3673	6.32715	4.87612	6.43206	31.4174	38.8247	30.9202	3.5046e-28	2.51157	up
LOC_Os03g18150	7057	7687	6195	2632	2211	2041	63.4347	79.9728	58.1527	25.8789	26.3892	20.8865	6.2955e-05	-1.44657	down
LOC_Os03g18740	7641	4819	7950	2218	3070	1979	87.8232	66.3979	97.928	28.9952	49.7146	26.9973	1.34495e-05	-1.26016	down
LOC_Os03g18850	396	190	166	1190	1257	799	6.91197	3.97412	3.09539	23.612	30.9107	16.5433	1.70941e-05	2.33665	up
LOC_Os03g18910	1979	2163	1873	178	229	262	11.8007	15.4625	11.9692	1.20395	1.92291	1.85456	9.07752e-16	-2.99382	down
LOC_Os03g19070	802	398	630	130	97	73	9.84792	5.85707	8.28745	1.81444	1.67014	1.05127	3.54644e-10	-2.40031	down
LOC_Os03g19400	1289	868	1085	520	357	409	15.9735	12.984	14.5363	7.31762	6.22598	6.0122	0.000455379	-1.15224	down
LOC_Os03g19720	9171	8081	6964	1471	1617	1428	270.198	285.417	219.882	49.2894	67.1134	49.9482	1.28218e-16	-2.23757	down
LOC_Os03g20330	2366	1093	1380	630	358	549	40.7878	22.5737	25.4852	12.341	8.6743	11.2204	0.0033342	-1.46176	down
LOC_Os03g20420	1070	721	1149	401	353	469	5.93922	4.70676	6.76207	2.47579	2.69762	3.00891	0.00173417	-1.07097	down
LOC_Os03g20440	391	356	308	725	841	576	5.27926	5.75765	4.45044	11.1325	16.0024	9.23073	0.00846463	1.21159	up
LOC_Os03g20480	128	47	64	181	239	193	3.07511	1.35967	1.63543	4.97567	8.12886	5.52404	0.00320908	1.61038	up
LOC_Os03g20720	1748	1898	1819	971	645	770	6.4146	8.52774	7.06836	4.08566	3.28497	3.34458	0.000231927	-1.04678	down
LOC_Os03g21030	4769	3073	4062	1201	1546	1381	40.0344	31	36.4976	11.4076	18.2087	13.7412	5.57695e-09	-1.31148	down
LOC_Os03g21040	1323	1167	1023	2998	2378	1807	10.0063	10.5574	8.27232	25.6725	25.1948	16.1785	0.000661988	1.20331	up
LOC_Os03g21230	3947	3215	3764	1609	1244	1500	18.682	18.388	19.1049	7.75891	7.65711	7.73169	1.47072e-06	-1.15244	down
LOC_Os03g21400	2614	2336	2621	4940	3675	5474	8.77318	9.62527	10.5393	15.7406	13.0627	17.0338	5.4354e-06	1.06159	up
LOC_Os03g21510	537	455	462	1562	1202	1071	3.51558	3.56523	3.23637	11.645	11.0887	8.33055	2.89643e-08	1.57255	up
LOC_Os03g21710	323	145	227	32	24	35	2.8937	1.48322	2.08096	0.297967	0.245227	0.390918	5.75263e-08	-2.72529	down
LOC_Os03g22180	475	363	337	1404	1794	1012	8.17862	7.48826	6.21887	27.5326	43.5857	20.7166	0.00335604	2.05048	up
LOC_Os03g23010	60933	49016	52142	21765	19132	24036	825.539	792.409	750.521	340.07	365.875	392.559	0.000477238	-1.14046	down
LOC_Os03g25440	1213	401	1392	35	211	58	17.9967	7.12351	22.1385	0.590035	4.41369	1.0166	0.00210654	-2.96812	down
LOC_Os03g29360	21	3	2	176	48	111	0.602642	0.08382	0.046522	5.96889	1.9914	3.93732	0.000753348	3.91627	up
LOC_Os03g29460	7057	5411	5832	13543	11897	8187	137.204	126.129	121.505	299.531	325.94	188.988	0.00712189	1.06719	up
LOC_Os03g29850	4728	3162	4047	2118	1098	1727	48.5364	39.7323	44.8154	25.3731	16.0005	20.2391	4.98795e-06	-1.10421	down
LOC_Os03g29930	642	441	537	295	115	220	8.87227	7.30814	7.95573	4.62849	2.23096	3.60346	0.0055719	-1.20959	down
LOC_Os03g37090	415	393	416	1006	981	662	4.2958	4.53309	4.9167	11.9933	15.7763	7.54397	0.0016131	1.29692	up
LOC_Os03g42440	77	75	81	259	281	157	0.962041	1.66899	1.24202	3.76223	4.81585	2.37997	0.00427968	1.77078	up
LOC_Os03g42480	244	208	227	594	467	389	4.72947	5.34482	5.23741	14.3649	15.3617	9.4975	0.00219592	1.2706	up
LOC_Os03g42710	93	125	141	330	256	264	0.877034	1.41644	1.43296	3.56511	3.42119	2.97671	0.00309432	1.3948	up
LOC_Os03g42830	208	138	200	606	403	479	1.61233	1.27135	1.67272	5.21134	4.31496	4.25914	4.2068e-05	1.6292	up
LOC_Os03g43420	2568	3346	2394	5725	4649	5008	27.5206	45.1567	28.8749	73.3162	73.7521	66.9398	7.08756e-06	1.03067	up
LOC_Os03g43590	15	20	44	188	144	149	0.085704	0.136242	0.269988	1.24663	1.17408	1.01422	2.0187e-07	2.77787	up
LOC_Os03g44380	434	405	398	1131	818	993	2.49799	2.79278	2.45524	7.40602	6.63499	6.78325	5.91155e-06	1.41137	up
LOC_Os03g44810	176	148	105	302	287	312	1.32025	1.0156	0.899668	2.54962	2.41024	1.96617	0.00978986	1.246	up
LOC_Os03g46600	515	472	158	1028	841	847	6.8969	7.48366	2.28546	15.4662	15.8905	13.2957	1.13899e-05	1.39996	up
LOC_Os03g47140	72	0	0	181	150	174	0.268814	0	0	0.763714	0.778326	0.739062	1.97275e-08	3.14677	up
LOC_Os03g47530	2114	1957	1600	209	281	304	20.6017	22.8638	16.7026	2.30653	3.85752	3.50645	2.45907e-15	-2.65046	down
LOC_Os03g48220	149	78	158	15	26	17	1.89534	1.18358	2.15956	0.204773	0.4528	0.244389	1.59874e-05	-2.48007	down
LOC_Os03g50160	89	78	58	658	568	350	1.75506	1.8481	1.21665	14.7937	15.8243	8.22101	2.6379e-07	2.9838	up
LOC_Os03g50210	3148	2771	2925	955	968	944	31.7809	33.6109	31.6677	11.0056	13.8279	11.3453	1.14813e-09	-1.44127	down
LOC_Os03g51010	328	413	603	1317	1135	1389	2.63833	4.0378	5.34852	10.9744	12.5411	14.0927	2.43382e-09	1.6795	up
LOC_Os03g51390	1713	1384	1281	493	523	461	22.5831	21.8778	18.0975	7.39137	9.71261	7.21905	1.25723e-06	-1.37752	down
LOC_Os03g51930	2907	2094	2310	5470	4568	4493	38.1779	32.9347	32.4414	81.4391	84.4131	69.9166	5.14894e-07	1.1779	up
LOC_Os03g52410	871	607	601	154	183	57	21.524	17.9679	15.9114	4.31312	6.3564	1.64833	1.89893e-09	-2.18047	down
LOC_Os03g52680	2292	2434	1860	529	721	495	29.7608	37.8966	25.8859	7.80788	13.1897	7.62313	3.59343e-05	-1.73028	down
LOC_Os03g52830	538	202	407	751	631	878	1.97082	0.904765	1.62045	3.18067	3.32062	3.87916	0.00130898	1.20175	up
LOC_Os03g53540	500	385	503	1939	1492	1686	8.44379	7.79734	9.10453	37.3092	35.5529	33.8677	2.60358e-15	2.0629	up
LOC_Os03g54114	73	62	83	0	0	0	0.364641	0.367149	0.443708	0	0	0	1.3351e-14	#NAME?	down
LOC_Os03g55090	12988	11982	6521	27269	22387	18509	57.0562	63.0998	30.6962	136.266	146.421	96.5324	0.000213812	1.27582	up
LOC_Os03g55280	1464	1341	1533	3228	3163	2502	15.2798	16.7799	17.1442	38.334	46.5242	31.016	8.60843e-06	1.22031	up
LOC_Os03g55410	3961	2685	5093	1541	1630	1639	47.1193	38.3296	64.8993	20.8192	27.3601	23.1064	0.00278939	-1.07865	down
LOC_Os03g55540	26122	23238	21120	4777	5524	6873	312.648	333.436	270.888	65.0357	93.1566	97.6531	2.2099e-13	-1.85518	down
LOC_Os03g55590	2845	2007	3031	5777	4303	4523	18.7827	15.7498	21.4785	43.2036	40.1231	35.1751	6.31433e-06	1.07609	up
LOC_Os03g55770	2590	1931	2218	916	838	549	156.199	139.616	143.31	62.835	71.2157	39.298	5.38795e-08	-1.35435	down
LOC_Os03g56250	1166	1117	1283	603	472	441	5.51687	6.15925	6.69874	3.30647	3.33946	2.5656	0.00098342	-1.06452	down
LOC_Os03g57310	2185	1702	1966	605	646	485	21.3071	19.8948	20.5447	6.70576	8.86465	5.60525	1.2613e-09	-1.55492	down
LOC_Os03g58204	3208	3099	3004	6681	5820	4620	32.8196	38.1231	32.9252	77.9763	83.9026	56.2288	0.000156037	1.05126	up
LOC_Os03g58300	905	528	934	1590	955	1620	10.0695	7.03326	11.1349	20.1257	14.9678	21.4022	0.00091632	1.00001	up
LOC_Os03g58430	5211	4528	4555	10123	8413	7057	90.1802	93.9225	84.4917	199.263	205.154	144.975	4.34363e-05	1.01654	up
LOC_Os03g58580	2752	1595	1787	5794	4228	4311	18.1557	12.6147	12.6325	43.4858	39.3088	33.7633	5.849e-10	1.41745	up
LOC_Os03g60080	24276	23054	17665	4976	6942	6214	283.062	322.268	220.727	65.9899	114.048	86.0144	8.84367e-06	-1.65323	down
LOC_Os03g60260	74	52	147	298	263	220	0.690129	0.595114	1.51922	3.30482	3.63192	2.55216	0.000399229	1.72396	up
LOC_Os03g60570	903	1007	786	131	169	64	15.172	20.2917	14.1504	2.50055	3.99652	1.27426	4.75265e-09	-2.69911	down
LOC_Os03g60850	1021	818	1098	2984	2653	2732	7.27869	6.98938	8.3898	24.2015	26.6546	23.1194	3.77973e-13	1.6974	up
LOC_Os03g60900	8	11	8	157	169	154	0.175033	0.277541	0.182918	3.97304	5.29796	4.06466	5.18812e-14	4.3065	up
LOC_Os03g62670	8197	7592	9045	4729	1867	4625	121.471	134.435	144.076	79.7116	39.0532	81.4794	0.00123387	-1.00896	down
LOC_Os03g63310	810	531	679	1485	1590	1165	6.24593	4.86576	5.60724	13.0075	17.2664	10.6951	0.000455379	1.2797	up
LOC_Os03g63330	1293	1128	1560	3372	2832	2637	9.61431	10.0588	12.4375	28.5388	29.6846	23.2886	1.47962e-08	1.33264	up
LOC_Os03g63390	7	6	6	292	213	170	0.119915	0.133513	0.10704	6.58952	5.96693	4.00042	5.62424e-21	5.32145	up
LOC_Os04g02754	960	617	785	141	221	486	8.17477	6.35194	6.65877	1.21769	2.58056	4.44304	0.00207509	-1.27592	down
LOC_Os04g03920	192	187	190	26	19	12	1.85912	2.16614	1.96667	0.277829	0.24692	0.12758	5.23518e-09	-3.15367	down
LOC_Os04g08824	102	85	166	5	21	11	0.980199	0.931856	1.57563	0.035468	0.214213	0.093136	3.14611e-06	-2.98851	down
LOC_Os04g08828	508	256	501	48	38	160	2.35561	1.41912	2.48525	0.244319	0.242008	0.874505	2.50058e-05	-2.16959	down
LOC_Os04g09654	2959	2410	3451	1246	851	1597	18.8111	17.2361	23.3128	9.52766	8.73198	8.57781	1.30944e-05	-1.0862	down
LOC_Os04g09680	136	134	181	31	4	41	1.55661	1.84311	2.23011	0.395722	0.065127	0.559966	2.34469e-05	-2.45713	down
LOC_Os04g10350	2318	1615	1994	8192	7168	3883	23.502	19.6545	21.6695	94.6488	102.606	46.8265	0.00358527	1.89791	up
LOC_Os04g13160	151	87	99	289	322	207	1.15253	0.789638	0.803609	2.50541	3.46058	1.87522	0.00360546	1.49924	up
LOC_Os04g14690	2610	3274	2672	6346	4380	4987	19.8681	28.7141	22.1428	54.5355	45.5199	42.5357	9.17729e-06	1.01628	up
LOC_Os04g15690	1295	718	1189	361	302	369	16.2854	10.554	15.9287	5.20718	5.33184	5.37288	6.72997e-06	-1.42985	down
LOC_Os04g22300	130	93	179	359	297	229	2.82961	2.36949	3.91107	8.71182	9.1195	6.05708	0.0061721	1.33659	up
LOC_Os04g23550	802	720	596	106	51	108	8.59426	9.5824	7.09046	1.13977	0.663079	1.12997	3.84008e-14	-2.85891	down
LOC_Os04g24510	93	65	82	6	3	25	0.76137	0.415029	0.467776	0.030785	0.01514	0.191035	8.4394e-05	-2.66187	down
LOC_Os04g25650	37	12	24	96	61	67	0.410566	0.154257	0.283421	1.21521	0.958732	0.877643	0.00791049	1.8381	up
LOC_Os04g27790	4955	3808	4124	13610	12005	14150	39.2712	36.2922	35.0702	123.003	134.114	133.586	3.57415e-14	1.80877	up
LOC_Os04g29790	1372	620	1101	211	110	245	5.54566	3.14694	5.12861	0.988117	0.544517	1.215	3.72208e-07	-2.25954	down
LOC_Os04g30030	554	256	374	154	73	83	5.69058	3.08188	3.99442	1.76156	1.00543	0.965054	0.000133968	-1.74695	down
LOC_Os04g30160	473	337	371	119	96	66	2.8205	2.33568	2.30413	0.782075	0.772291	0.454059	1.53394e-05	-1.88197	down
LOC_Os04g30240	1135	734	660	171	72	219	6.59606	5.13852	4.0365	1.1298	0.588885	1.51525	3.36677e-08	-2.29696	down
LOC_Os04g30250	1047	824	1104	358	61	317	8.44276	6.77044	8.04527	2.65164	0.284994	2.76662	2.30545e-08	-1.89256	down
LOC_Os04g30420	7174	6636	4842	1842	1771	1767	64.9777	71.4432	45.9985	21.2645	25.3736	20.6275	2.87178e-05	-1.62213	down
LOC_Os04g32480	82	75	59	253	197	189	1.29672	1.41124	0.98983	4.58342	4.40132	3.54353	0.000560438	1.72893	up
LOC_Os04g33390	770	479	806	1324	1260	1179	7.1252	5.30337	7.98719	13.927	16.4239	12.9489	0.000419084	1.08001	up
LOC_Os04g33530	152	69	149	7	21	15	1.36624	0.745743	1.43523	0.069266	0.255842	0.159184	1.27083e-06	-2.83032	down
LOC_Os04g33660	3260	2231	3337	5000	3940	6973	39.9745	32.7964	43.9191	69.7807	68.0719	100.631	0.00771593	1.03481	up
LOC_Os04g33820	175	144	112	13	39	13	2.06677	2.03951	1.41188	0.162432	0.637683	0.169534	7.88711e-06	-2.47834	down
LOC_Os04g33920	0	0	0	97	77	57	0	0	0	1.57176	1.54085	0.953161	4.78994e-17	Inf	up
LOC_Os04g34180	19	44	25	782	411	628	0.215097	0.616761	0.311699	10.5268	6.85127	8.81674	4.80599e-26	4.4543	up
LOC_Os04g35090	6184	5150	5530	12326	10369	8052	172.3	172.025	165.107	390.638	407.064	266.335	0.000368259	1.04768	up
LOC_Os04g35100	689	504	650	1203	1200	849	5.25602	4.4215	5.3195	10.0246	12.6171	7.29463	0.00556067	1.02038	up
LOC_Os04g35140	1052	731	644	2306	1921	1609	4.98141	4.14803	3.26521	12.4276	12.8248	9.0483	5.2807e-08	1.45349	up
LOC_Os04g35560	1459	642	1446	415	336	435	14.0508	8.00675	15.9658	4.98876	4.88086	5.51008	0.00449394	-1.36516	down
LOC_Os04g35880	1545	1627	1650	449	478	786	11.0226	13.9079	12.6868	3.67353	4.77886	6.6069	7.8432e-06	-1.32646	down
LOC_Os04g35890	79	57	49	238	318	277	0.423661	0.364376	0.2834	1.45694	2.41567	1.77602	3.2459e-07	2.37704	up
LOC_Os04g36040	186	183	249	863	696	452	1.09975	1.27966	1.69769	6.33402	6.02998	3.63113	0.000206562	1.8792	up
LOC_Os04g37500	174	51	184	0	24	5	1.35145	0.465392	1.52464	0	0.239463	0.035854	0.000997127	-3.43878	down
LOC_Os04g37710	6762	3917	5376	1792	1079	1642	63.6056	39.3363	51.2268	27.9136	19.244	25.159	1.75726e-13	-1.64769	down
LOC_Os04g38540	81	47	76	14	3	7	0.836052	0.577546	0.843549	0.161509	0.029523	0.083473	3.90792e-05	-2.94575	down
LOC_Os04g39320	701	455	1098	142	61	137	7.8935	6.32134	13.2732	1.8915	0.977088	1.79119	0.000501856	-2.55943	down
LOC_Os04g39350	1972	1139	1728	378	244	245	42.8927	29.6839	40.271	9.35056	7.46908	6.30626	2.14279e-16	-2.29017	down
LOC_Os04g40510	358	211	462	43	73	78	1.82083	1.2748	2.5007	0.2562	0.513499	0.447757	3.09948e-05	-2.17629	down
LOC_Os04g41680	262	147	218	66	95	36	3.63547	2.445	3.24167	1.03173	1.85238	0.590395	0.00606038	-1.42536	down
LOC_Os04g42800	280	204	409	859	1410	1827	3.32138	2.74092	5.18154	10.9845	22.332	24.3875	0.00116318	2.41466	up
LOC_Os04g43440	902	827	791	214	134	219	3.54843	3.90032	3.3353	0.956892	0.739249	1.02228	1.23424e-08	-1.99887	down
LOC_Os04g43670	113	52	51	281	298	211	1.79435	0.986899	0.872301	5.09493	6.68642	3.98246	1.21075e-05	2.09961	up
LOC_Os04g44030	352	413	624	8	24	14	1.73088	2.43581	3.28702	0.04385	0.160334	0.076899	8.21334e-13	-4.68388	down
LOC_Os04g44300	2428	892	2322	244	237	273	12.427	5.51463	12.7718	1.40775	1.69037	1.64797	0.000102106	-2.6701	down
LOC_Os04g44510	505	220	360	143	136	110	7.22034	3.76539	5.50482	2.31799	2.73396	1.86391	0.00634708	-1.2525	down
LOC_Os04g44870	837	362	727	248	196	204	11.0701	5.17129	10.3593	3.9464	4.0231	3.38193	0.00195813	-1.35462	down
LOC_Os04g45270	362	236	321	778	706	681	2.54035	1.98665	2.42001	6.21905	6.99415	5.6864	6.31872e-05	1.43571	up
LOC_Os04g46970	402	333	204	71	96	68	1.9697	1.95358	1.06685	0.391741	0.662672	0.392343	0.00223379	-1.80139	down
LOC_Os04g46980	824	779	748	328	243	297	7.22332	8.18322	7.02359	3.26624	2.998	3.0892	0.000605356	-1.27627	down
LOC_Os04g46990	4037	2777	4659	1057	1212	1157	37.3282	30.7814	46.1686	11.1132	15.7916	12.7034	1.36005e-09	-1.53331	down
LOC_Os04g47420	1063	657	800	1638	1453	1333	9.21964	6.82676	7.43562	16.1593	17.7539	13.7184	0.00050291	1.01255	up
LOC_Os04g48130	1013	445	905	228	268	202	10.9752	5.79003	10.5085	2.82845	4.09582	2.58074	0.000792795	-1.52011	down
LOC_Os04g48290	4449	4950	4035	260	226	358	17.3663	23.1621	16.8774	1.15293	1.23933	1.65512	1.66615e-17	-3.84046	down
LOC_Os04g48350	450	374	375	43	38	28	6.56394	6.54266	5.86334	0.710416	0.775883	0.483686	1.53517e-13	-3.27624	down
LOC_Os04g48880	214	161	97	416	404	333	1.99449	1.87712	0.814125	3.97196	4.34887	2.95704	0.0007425	1.47412	up
LOC_Os04g49000	653	519	395	1166	1264	898	8.09012	7.706	5.23888	16.4505	22.0847	13.2107	0.00245936	1.27899	up
LOC_Os04g49170	32	27	58	168	172	125	0.867668	0.872678	1.70037	5.24585	6.65972	4.06684	5.66612e-05	2.19559	up
LOC_Os04g50930	835	583	835	337	305	340	4.84827	4.05492	5.22047	2.22517	2.49708	2.34014	0.00897454	-1.00347	down
LOC_Os04g50940	13	5	7	67	44	52	0.074923	0.024169	0.032407	0.484778	0.390818	0.389935	5.47328e-05	2.91692	up
LOC_Os04g50990	2906	2388	2370	6370	5840	4061	49.763	49.0315	43.4976	124.09	140.923	82.5632	0.000934769	1.27235	up
LOC_Os04g51160	513	376	294	157	146	122	5.68794	5.0107	3.48686	1.98521	2.26888	1.58241	0.00482633	-1.28867	down
LOC_Os04g51460	1125	323	684	48	101	40	14.7609	5.03511	9.59077	0.672027	1.84648	0.586393	0.00081778	-3.19637	down
LOC_Os04g52090	9494	8447	7097	2644	3560	2964	132.86	141.703	106.427	42.0836	70.2025	49.2468	3.03834e-05	-1.25528	down
LOC_Os04g52190	983	568	599	208	116	125	5.22989	3.6249	3.43336	1.28178	0.87061	0.793485	1.9563e-08	-2.08046	down
LOC_Os04g52250	3634	2471	4046	1420	1451	892	64.3144	52.412	76.7371	28.5727	36.1731	18.7301	1.08925e-05	-1.22017	down
LOC_Os04g52260	11616	4877	8674	45419	39135	38769	174.802	87.981	139.875	777.508	829.889	692.675	9.49183e-19	2.5153	up
LOC_Os04g52390	3707	3718	4465	1349	932	1694	15.9819	19.3187	20.551	6.55916	5.48058	8.67721	4.28662e-09	-1.42454	down
LOC_Os04g52780	50	46	38	403	261	317	0.187287	0.209081	0.154333	1.73906	1.39395	1.42869	9.05304e-12	3.0259	up
LOC_Os04g52840	2028	1962	2544	487	435	602	15.8206	17.8334	19.9158	4.37641	4.84775	6.72185	2.13401e-14	-1.92722	down
LOC_Os04g53850	387	410	444	85	69	128	3.37607	4.41215	4.18814	0.851853	0.718985	1.21643	5.17666e-06	-1.98103	down
LOC_Os04g53860	1211	735	1130	368	283	412	14.5183	10.5366	14.4923	4.95025	4.76699	5.82151	3.90792e-05	-1.3403	down
LOC_Os04g53930	239	172	199	558	330	325	2.0213	1.39347	1.68761	5.2935	3.84966	3.10907	0.00884697	1.16241	up
LOC_Os04g53990	307	206	187	530	439	461	2.233	1.67647	1.42369	4.41062	4.36699	4.00525	0.00405115	1.21806	up
LOC_Os04g54020	3849	2948	4393	1461	1498	1813	6.23368	5.86866	7.31272	2.75491	3.20769	3.51708	1.32956e-05	-1.03497	down
LOC_Os04g54210	352	428	275	51	35	55	18.9623	27.6574	15.8582	3.07057	2.61201	3.48819	2.87091e-05	-2.77114	down
LOC_Os04g57340	3392	3038	2922	981	1210	1020	91.0349	97.7466	84.0306	29.9455	45.7431	32.488	8.12246e-09	-1.35003	down
LOC_Os04g58090	206	107	192	50	42	27	2.77559	1.72181	2.7809	0.755831	0.783932	0.419928	0.000653147	-1.8704	down
LOC_Os04g58280	19570	17194	21033	4697	5421	13193	120.564	126.805	138.993	32.3058	47.1378	96.9099	0.00870823	-1.13482	down
LOC_Os04g58810	7006	6002	5863	1205	1302	1553	67.2163	69.027	60.2765	13.1474	17.5905	17.681	4.64052e-20	-2.03318	down
LOC_Os04g58850	11854	9921	11324	2884	2617	3766	154.763	155.285	158.435	42.8179	48.1403	58.3709	1.02046e-12	-1.65885	down
LOC_Os04g58890	2240	1861	1706	506	493	598	23.5951	23.4926	19.2492	6.06011	7.31262	7.4773	8.30611e-11	-1.68272	down
LOC_Os04g59120	138	119	195	302	416	374	1.23434	1.28301	1.8814	3.0681	5.29475	3.93129	0.00106135	1.48079	up
LOC_Os04g59150	178	82	139	428	307	231	1.59095	1.02394	1.34401	4.70246	4.18755	2.57285	0.0016131	1.48644	up
LOC_Os04g59200	91	79	60	6	15	17	0.922155	0.955143	0.652244	0.061758	0.202629	0.195577	0.000368259	-2.39084	down
LOC_Os05g01380	5	52	5	113	102	146	0.050932	0.775663	0.054581	1.61961	1.80775	2.18485	2.44041e-06	2.5442	up
LOC_Os05g01810	85	62	102	15	14	15	0.884307	0.776636	1.13722	0.168347	0.205064	0.175623	0.000510318	-2.30408	down
LOC_Os05g02780	43175	33493	38773	15592	10657	15120	468.389	430.753	447.566	197.626	165.9	198.773	1.10696e-05	-1.30979	down
LOC_Os05g02880	3575	1745	2019	5094	4324	3797	40.2909	23.0232	23.9343	64.6128	69.4928	50.478	0.000246248	1.0609	up
LOC_Os05g02940	6022	5022	6143	2160	2051	2977	27.9525	26.9981	28.5717	11.5926	15.9291	24.2341	5.70118e-06	-1.07681	down
LOC_Os05g03620	2566	2428	1980	1007	850	944	14.4471	16.3883	11.9438	6.4477	6.73863	6.31068	5.11058e-05	-1.15114	down
LOC_Os05g03760	49699	46702	45297	17951	19642	19537	316.122	356.122	308.76	129.878	176.047	147.535	0.000391455	-1.12887	down
LOC_Os05g04584	1473	759	837	4158	2497	2367	11.7022	7.22803	7.12677	37.5893	27.9639	22.3309	4.9551e-05	1.74646	up
LOC_Os05g08770	269	249	169	545	473	395	1.63726	1.81437	1.09969	3.77476	4.05244	2.85172	0.00382719	1.20803	up
LOC_Os05g08860	1105	778	878	131	177	138	20.2897	17.1316	17.2851	2.72417	4.57731	2.99613	4.94211e-13	-2.41604	down
LOC_Os05g08900	3029	2061	1703	368	466	357	29.9583	24.4301	18.0504	4.13718	6.48765	4.19114	2.77667e-08	-2.30232	down
LOC_Os05g08910	330	214	292	92	58	57	7.64919	5.93085	7.2548	2.40902	1.88165	1.54838	0.000157897	-1.83191	down
LOC_Os05g08930	1473	1220	1158	2735	2188	2261	14.5474	14.4461	12.2494	30.7263	30.4504	26.5098	1.42666e-05	1.07343	up
LOC_Os05g09480	97	73	78	321	237	166	1.15302	1.06063	0.982423	4.49384	4.27913	2.35397	0.000414258	1.72651	up
LOC_Os05g11320	31549	15101	22777	1842	103	2916	636.162	361.222	489.567	41.0135	3.7119	67.4434	3.56553e-15	-3.69006	down
LOC_Os05g12040	1337	977	881	9521	7217	5214	11.9559	10.4777	8.44342	96.8929	90.9775	55.376	8.12363e-10	2.9618	up
LOC_Os05g13900	152	98	166	13	16	25	1.53533	1.17861	1.78742	0.138787	0.214929	0.289629	2.00999e-06	-2.73868	down
LOC_Os05g15770	6074	3638	8792	16782	10073	16150	71.0413	50.9998	110.189	223.272	166.01	224.258	1.29009e-05	1.40434	up
LOC_Os05g16740	2744	2000	3375	1002	671	1148	11.3218	9.9698	15.0382	4.73043	3.93953	5.6191	3.37558e-06	-1.34738	down
LOC_Os05g19910	293	147	141	47	15	22	2.80887	1.68798	1.44796	0.505512	0.190668	0.240665	9.9801e-05	-2.6299	down
LOC_Os05g24650	3603	2088	2987	8359	6760	5297	48.5258	33.6895	38.2179	127.819	113.744	84.7556	8.95172e-06	1.43737	up
LOC_Os05g29030	612	441	417	1994	1394	914	3.57111	2.72031	2.29163	13.6182	11.6592	5.82049	0.00324285	1.72832	up
LOC_Os05g30500	744	485	668	266	204	252	14.1413	11.0378	13.6045	5.73329	5.44681	5.68279	0.00258284	-1.20452	down
LOC_Os05g31140	1193	501	1327	221	168	269	11.0777	5.47474	13.0885	2.20648	2.14304	2.83438	0.00225765	-1.98559	down
LOC_Os05g31470	26	26	6	183	194	71	0.529144	0.64898	0.092005	4.25609	5.75918	1.60117	0.00483648	3.11726	up
LOC_Os05g31570	885	729	1037	388	241	439	2.51206	2.81666	3.60415	1.52467	1.21619	1.90349	0.00158661	-1.14631	down
LOC_Os05g31620	7581	7656	6617	1284	1413	1351	119.094	144.182	111.391	22.9329	31.2736	25.1867	8.79664e-14	-2.25653	down
LOC_Os05g32544	2295	1501	2356	789	761	907	13.793	10.7972	15.1763	5.39047	6.72788	6.45295	1.38196e-05	-1.12317	down
LOC_Os05g32970	1056	833	1302	362	323	422	14.1896	13.414	18.7515	5.52715	6.10785	6.73569	3.05297e-05	-1.34012	down
LOC_Os05g33960	28	21	30	107	122	132	0.185545	0.17099	0.218441	0.828702	1.17081	1.06688	3.80146e-05	2.39316	up
LOC_Os05g34150	49	45	22	125	148	92	0.551328	0.603038	0.260451	1.60573	2.35593	1.22918	0.0022901	1.83639	up
LOC_Os05g37050	43	49	71	149	202	192	0.639825	1.11465	1.11427	2.3497	4.01527	3.18098	0.000243309	1.92746	up
LOC_Os05g37060	5	14	6	153	150	162	0.079514	0.262898	0.092165	2.86409	3.48935	3.16543	4.72109e-14	4.31292	up
LOC_Os05g37080	198	156	255	64	64	37	2.25187	2.24236	3.24379	0.857645	1.08179	0.513427	0.0014765	-1.67994	down
LOC_Os05g38350	658	583	662	198	197	224	4.54979	4.8193	4.93976	1.55203	1.9124	1.80517	0.000205771	-1.43845	down
LOC_Os05g38680	3217	2115	2465	6147	4826	4454	58.4052	46.0214	47.9542	126.962	123.463	96.0191	6.28121e-07	1.17506	up
LOC_Os05g39720	867	892	731	133	115	121	5.36384	6.66903	4.80473	0.957318	1.02437	0.866685	6.00413e-13	-2.59266	down
LOC_Os05g39930	7400	6282	6194	1660	1748	1476	43.2211	43.9873	38.7679	11.0268	14.38	10.2321	1.30472e-16	-1.83634	down
LOC_Os05g40890	420	283	316	1799	1262	1373	6.95121	5.61759	5.60083	33.8971	29.4679	27.0063	6.10497e-17	2.30312	up
LOC_Os05g41110	4266	3585	3554	8804	7761	5353	88.855	89.9256	79.6503	209.463	228.171	132.911	0.00443996	1.12539	up
LOC_Os05g41780	26412	21782	21447	9264	9358	9938	359.477	355.408	312.807	143.416	179.464	160.58	7.19175e-05	-1.10106	down
LOC_Os05g43240	1477	1347	792	3521	2692	2016	9.8243	10.8441	5.50577	27.28	25.4451	16.1603	0.00200725	1.34723	up
LOC_Os05g43390	578	414	502	229	163	195	4.29437	3.68934	3.99527	1.9316	1.70111	1.71767	0.00769047	-1.16855	down
LOC_Os05g43910	409	347	307	835	744	607	2.59592	2.81136	2.0935	6.66629	7.10643	4.84957	0.000713618	1.21927	up
LOC_Os05g44060	170	155	137	29	55	51	3.07595	3.3643	2.66854	0.5857	1.39228	1.0934	0.00617852	-1.57074	down
LOC_Os05g44100	5559	4235	5648	2008	1935	2682	24.405	22.2869	26.5706	10.0254	11.9709	13.9796	1.29009e-05	-1.0325	down
LOC_Os05g44900	5927	5343	5529	1415	1683	1726	77.0649	83.5487	77.6549	21.1269	30.8879	26.8619	4.36878e-13	-1.6119	down
LOC_Os05g45410	1746	1084	1160	540	330	416	13.3235	9.89984	9.31851	4.49997	3.3723	3.75274	1.00555e-06	-1.45509	down
LOC_Os05g46480	7	7	20	138	63	64	0.074214	0.085745	0.294909	2.10226	1.28873	1.08708	0.000171266	3.12415	up
LOC_Os05g46760	5869	4837	5385	938	1063	1449	63.6094	62.8415	62.5476	11.5639	16.2268	18.6429	4.46023e-20	-2.03423	down
LOC_Os05g47640	1331	1101	1149	2549	2128	2020	10.0883	10.0021	9.33493	21.9888	22.7366	18.1833	1.68518e-05	1.08168	up
LOC_Os05g47650	364	195	247	110	65	76	3.46396	2.22439	2.51813	1.19179	0.860179	0.85778	0.00305085	-1.4955	down
LOC_Os05g47870	977	847	1573	449	309	420	4.78555	5.04447	8.31982	2.45465	2.12623	2.41116	0.00665217	-1.35289	down
LOC_Os05g48210	880	465	646	164	172	188	15.3232	9.69102	12.0512	3.24381	4.21663	3.88194	3.95192e-06	-1.71006	down
LOC_Os05g48220	1460	1255	1214	3564	3160	2366	27.3627	28.2588	24.426	75.9225	83.3767	52.5984	1.82717e-05	1.39074	up
LOC_Os05g49030	3756	3114	3349	7242	5842	5922	58.6969	58.3377	56.0946	128.752	128.667	109.894	7.58308e-06	1.07178	up
LOC_Os05g49730	66	71	45	198	111	141	0.663578	0.858734	0.488754	2.25181	1.58099	1.69827	0.00964342	1.43822	up
LOC_Os05g50340	4041	2839	4162	1329	786	2001	227.64	191.685	251.217	85.1115	62.3191	133.796	6.31756e-06	-1.2541	down
LOC_Os05g50550	5209	3456	3714	8761	7797	7464	43.045	34.2337	32.8876	82.3547	90.7904	73.2361	2.80007e-06	1.15111	up
LOC_Os05g50600	990	891	702	2401	1895	1885	8.72743	9.41734	6.62905	24.0952	23.554	19.7422	6.74041e-09	1.42424	up
LOC_Os05g51570	271	102	345	25	32	39	2.50923	1.12629	3.43428	0.258035	0.408233	0.423782	0.00436387	-2.66008	down
LOC_Os06g01760	969	922	356	10858	6332	5339	6.69742	7.64042	2.63943	85.4952	66.1139	46.9745	1.9997e-08	3.46266	up
LOC_Os06g01990	153	89	96	407	407	261	2.27449	1.59059	1.52482	6.89624	8.55285	4.61441	0.000136554	1.88251	up
LOC_Os06g03670	64	72	84	14	12	13	0.860865	1.17526	1.22425	0.217124	0.229987	0.195298	0.000767533	-2.33142	down
LOC_Os06g03800	1431	929	1332	525	508	427	11.088	8.62002	11.0243	4.55445	5.42432	3.85202	0.000203905	-1.13321	down
LOC_Os06g03810	156	109	99	19	29	23	2.19395	1.84032	1.48694	0.290743	0.567797	0.379008	0.000294422	-2.14166	down
LOC_Os06g04220	305	190	185	82	73	59	8.05496	6.02637	5.2249	2.45041	2.69249	1.83426	0.00507006	-1.46857	down
LOC_Os06g04230	13003	11612	10949	2655	3071	3278	386.807	414.108	349.031	89.8292	128.716	115.758	9.65592e-15	-1.7967	down
LOC_Os06g04240	3307	2229	1953	305	377	229	69.5679	56.2037	44.0292	7.29387	11.1556	5.7148	3.98838e-13	-2.82573	down
LOC_Os06g04480	498	501	428	926	860	764	7.66355	9.51486	7.14611	16.5588	19.0565	14.1979	0.00362242	1.00691	up
LOC_Os06g04920	4066	1339	2618	113	356	179	47.9363	18.8841	32.7628	1.49801	5.91262	2.50637	3.3684e-05	-3.32759	down
LOC_Os06g05050	956	501	532	97	277	77	5.39713	3.02088	2.99886	0.684799	1.67009	0.403717	0.00213332	-1.8565	down
LOC_Os06g05430	99	99	66	370	261	251	2.56924	3.06323	1.83203	10.9563	9.56183	7.74907	2.55362e-05	1.89097	up
LOC_Os06g08360	68	29	50	203	141	105	0.892657	0.465862	0.691259	3.0865	2.66278	1.66325	0.00133055	1.82421	up
LOC_Os06g08460	502	429	417	201	114	189	5.27576	5.41365	4.70233	2.39706	1.6829	2.36202	0.00547025	-1.26608	down
LOC_Os06g09310	939	858	753	383	335	310	9.65589	10.5783	8.29525	4.47169	4.84944	3.77957	0.00175801	-1.13848	down
LOC_Os06g10109	4382	4265	5645	2160	1401	2683	24.2981	22.7495	28.0227	16.5832	15.5027	13.8773	0.000455379	-1.03765	down
LOC_Os06g10510	585	500	468	1391	1196	987	8.95238	9.1628	7.66101	24.199	25.791	17.9252	2.63683e-06	1.38022	up
LOC_Os06g11310	73	48	41	294	237	209	1.21557	0.951348	0.722443	5.58086	5.56546	4.13041	6.45845e-07	2.38018	up
LOC_Os06g12310	5908	2969	4407	8732	7420	7723	51.714	29.9079	40.5592	84.9131	88.9703	76.5942	3.22856e-05	1.05636	up
LOC_Os06g12455	291	183	184	576	430	470	3.8306	2.88933	2.60192	8.6495	7.98526	7.36547	0.00101816	1.35294	up
LOC_Os06g13190	7027	6710	6505	2150	1934	2458	136.969	156.801	135.879	47.6636	53.1076	56.8761	1.83439e-10	-1.46079	down
LOC_Os06g14420	10129	7938	9000	339	4564	4108	107.137	100.659	102.015	4.06952	68.0162	51.5859	0.0066016	-1.33309	down
LOC_Os06g14450	1465	1335	1503	575	460	546	7.89325	8.14641	8.86051	3.44033	3.48303	3.72004	1.29118e-05	-1.27432	down
LOC_Os06g16240	115	62	100	274	205	158	1.02259	0.658547	0.956587	2.77961	2.56921	1.67269	0.00870823	1.40564	up
LOC_Os06g18000	7987	6461	7923	2993	2490	3348	63.6426	61.7251	67.6578	27.1246	27.9579	31.6722	1.05455e-06	-1.16266	down
LOC_Os06g20150	4211	3051	5309	1930	1237	1905	51.2693	44.5356	69.2704	26.7242	21.2257	27.5289	0.000231335	-1.13189	down
LOC_Os06g21820	919	442	628	146	138	114	10.5146	6.04722	7.65926	1.83483	2.20861	1.50263	1.26079e-07	-2.10065	down
LOC_Os06g33200	905	574	882	2001	1490	1161	19.7899	15.0545	20.6602	49.7937	45.924	30.1376	0.00147611	1.17339	up
LOC_Os06g35520	45	90	79	441	340	423	0.460993	1.11574	0.842752	5.28183	5.1175	5.22185	1.75057e-10	2.61576	up
LOC_Os06g36040	229	120	184	961	793	503	5.46327	3.41887	4.72225	26.1834	26.7587	14.2789	2.41648e-05	2.29444	up
LOC_Os06g36070	63	33	54	187	153	118	0.677813	0.41929	0.618407	2.31323	2.34318	1.51681	0.00124256	1.82092	up
LOC_Os06g36560	387	272	244	1683	996	696	3.56475	2.95192	2.46369	13.9576	11.1042	6.12694	0.00362242	2.07242	up
LOC_Os06g37020	334	237	303	679	654	505	3.9795	3.38113	3.87141	9.20449	10.982	7.14038	0.00110944	1.27217	up
LOC_Os06g37080	765	442	484	2087	2042	1736	5.56213	3.85592	3.77182	17.2786	20.9409	14.9964	6.18544e-15	2.00336	up
LOC_Os06g37140	72	35	63	165	138	132	1.08993	0.598004	0.976711	2.77249	2.88812	2.64207	0.00768484	1.56946	up
LOC_Os06g37150	843	679	756	1400	1526	1822	3.41741	2.76557	3.06744	6.34739	8.34702	8.62705	4.33009e-06	1.24909	up
LOC_Os06g38120	770	411	435	116	44	42	5.34972	3.41894	3.20596	0.921136	0.392473	0.371125	2.41403e-08	-2.83533	down
LOC_Os06g38340	5307	3987	3389	1234	388	1227	22.3225	20.1048	15.2738	5.90163	2.29507	6.12723	5.01328e-08	-2.01912	down
LOC_Os06g38450	8076	5205	6241	3240	1165	2451	86.1893	66.5998	71.3724	39.3334	17.5154	31.0521	2.28652e-07	-1.35658	down
LOC_Os06g38660	340	172	224	597	536	401	10.1641	6.16284	7.17053	20.3192	22.5841	14.2166	0.00253265	1.27522	up
LOC_Os06g40440	6009	3749	3866	9057	8791	7302	74.1125	55.4325	51.0885	127.055	152.777	106.916	4.69109e-05	1.0882	up
LOC_Os06g42560	1805	1593	1748	3604	3324	2832	13.6793	14.5434	14.1878	31.274	35.5113	25.6429	3.92848e-06	1.10537	up
LOC_Os06g46160	279	126	193	73	61	46	4.17698	2.22652	3.08681	1.25754	1.30108	0.818422	0.00473594	-1.51283	down
LOC_Os06g46920	203	144	92	428	437	273	2.14845	1.81718	1.01858	5.24997	6.56241	3.34977	0.00367743	1.57061	up
LOC_Os06g46950	17285	13601	13567	3021	3926	3975	324.992	306.568	273.36	64.6057	104.005	88.7276	8.53928e-15	-1.826	down
LOC_Os06g47530	972	684	1094	450	385	360	5.75216	4.56531	7.27337	3.18296	2.96177	2.52326	0.00440811	-1.00693	down
LOC_Os06g47620	77	44	98	242	192	166	0.558516	0.381846	0.767686	2.01496	1.97416	1.43995	0.00170344	1.6608	up
LOC_Os06g47910	64	62	45	373	301	350	0.577439	0.671725	0.439279	3.93927	3.9785	3.90085	3.01317e-10	2.74091	up
LOC_Os06g48160	294	85	174	13	11	0	3.0268	1.03657	1.91746	0.147775	0.165722	0	5.16044e-05	-4.26845	down
LOC_Os06g49460	1354	1131	1311	2	1	1	16.9349	16.9652	17.5734	0.01631	0.007224	0.003954	5.45389e-82	-9.73632	down
LOC_Os06g49470	104	64	92	1560	1421	1107	0.659952	0.431872	0.669989	10.4311	11.5558	9.32805	4.12832e-28	4.18088	up
LOC_Os06g49760	9	3	7	108	70	63	0.128198	0.038551	0.10338	1.95013	1.56312	1.18835	1.09529e-08	3.88647	up
LOC_Os06g50950	409	191	370	676	1130	1206	3.95585	2.28056	3.88038	7.6397	15.3878	13.9544	0.00398517	1.87758	up
LOC_Os06g50960	46	55	58	179	252	248	0.445878	0.66656	0.583896	2.15481	3.68166	3.00516	2.97316e-06	2.27575	up
LOC_Os07g01870	4091	3139	3829	8410	7177	5533	48.4834	44.6014	48.6344	113.389	119.85	77.8639	0.000144896	1.12207	up
LOC_Os07g02330	1978	1595	1455	594	360	378	20.8303	20.1327	16.418	7.10658	5.33899	4.72669	1.54577e-10	-1.75509	down
LOC_Os07g02850	33	29	21	184	102	94	0.57919	0.610742	0.406203	3.78206	2.58737	2.00762	3.02292e-05	2.34321	up
LOC_Os07g02970	326	221	244	584	528	498	2.50143	2.03636	2.00911	5.10999	5.71687	4.54862	0.00298073	1.21997	up
LOC_Os07g03040	460	240	267	112	46	71	2.26844	1.44722	1.45289	0.671063	0.256989	0.404522	4.5008e-05	-1.90784	down
LOC_Os07g03200	886	528	714	350	181	188	18.4171	13.9967	16.5716	8.51648	6.69257	5.5618	0.000250535	-1.38921	down
LOC_Os07g03870	1210	952	918	532	233	592	5.49039	5.17798	4.46563	2.74635	1.48449	3.18897	0.00362242	-1.03633	down
LOC_Os07g04390	542	452	493	184	132	182	1.46056	1.49352	1.344	0.593141	0.521707	0.550507	0.000960852	-1.41012	down
LOC_Os07g04990	48853	37822	38126	93848	68112	88986	510.194	473.835	426.592	1114.87	1002.34	1103.85	0.0012216	1.17974	up
LOC_Os07g05360	1633	2711	3112	296	16	477	12.7241	42.3405	25.992	2.62098	0.174793	4.93316	5.25895e-05	-3.16021	down
LOC_Os07g05370	436	239	447	130	155	101	1.8967	1.2217	2.06368	0.629812	0.934222	0.515918	0.00355845	-1.30869	down
LOC_Os07g05940	168	83	163	14	31	28	1.20142	0.707444	1.25048	0.111347	0.304386	0.23106	6.15445e-05	-2.24982	down
LOC_Os07g07320	4429	3200	3375	7341	6531	6644	65.8131	57.0007	53.7375	124.089	136.736	117.208	7.95326e-06	1.08734	up
LOC_Os07g07900	637	414	705	207	238	235	5.47143	4.35191	6.1782	1.89482	2.97419	2.33893	0.00407176	-1.15587	down
LOC_Os07g07950	739	767	793	356	242	418	3.8818	4.84229	4.47278	2.12345	1.78526	2.60214	0.00975817	-1.02726	down
LOC_Os07g08330	6163	5434	5636	12458	10220	9305	55.0086	58.1434	53.9069	126.492	128.542	98.6112	2.24149e-05	1.06658	up
LOC_Os07g09710	184	108	133	330	297	349	1.36196	0.958838	1.0526	2.77896	3.10278	3.06537	0.00297701	1.4006	up
LOC_Os07g10050	1331	1694	1431	215	231	387	3.71752	5.67154	4.28317	0.682174	0.908173	1.28047	2.84566e-06	-2.26726	down
LOC_Os07g10060	1375	1648	1590	532	561	700	7.99651	11.495	9.91497	3.51825	4.59885	4.83108	0.000669304	-1.20016	down
LOC_Os07g10720	3951	2982	3257	8547	7577	5362	77.0172	69.6709	68.0215	189.508	208.119	124.09	0.00063069	1.26695	up
LOC_Os07g10910	1092	796	1487	306	435	491	5.14714	4.49183	7.51872	1.62635	2.87826	2.73133	0.00311608	-1.23938	down
LOC_Os07g11630	61	50	55	10	16	7	1.32043	1.29001	1.27477	0.247547	0.465157	0.157117	0.0040741	-2.10725	down
LOC_Os07g12250	2451	1846	2002	4905	3869	2917	46.2407	41.7612	40.469	105.279	102.861	65.3466	0.00219907	1.07617	up
LOC_Os07g12340	9352	7533	7547	2033	2360	2982	109.544	105.774	94.7247	27.0852	38.9405	41.4584	1.17172e-11	-1.53892	down
LOC_Os07g13969	3572	2666	3523	0	0	0	50.162	44.8788	53.021	0	0	0	3.21246e-164	#NAME?	down
LOC_Os07g13980	0	0	0	4083	3846	3920	0	0	0	25.9451	30.2714	25.9959	4.45801e-195	Inf	up
LOC_Os07g14740	574	391	541	231	99	210	8.41703	6.86624	8.50791	3.85417	2.03827	3.64425	0.00251033	-1.32059	down
LOC_Os07g18154	1148	665	1402	236	222	394	4.06983	2.77065	5.15355	0.986146	1.14119	1.70527	0.000250535	-1.71238	down
LOC_Os07g18230	1113	1005	996	510	270	526	7.6038	8.23042	7.2911	3.95683	2.59772	4.26609	0.00147929	-1.1068	down
LOC_Os07g19000	25	21	17	240	178	81	0.598695	0.595786	0.427482	6.74773	6.21456	2.36306	0.00116338	3.15874	up
LOC_Os07g25002	472	393	422	4	4	175	12.3693	12.3411	11.8677	0.096986	0.112631	5.42605	1.2568e-08	-2.66988	down
LOC_Os07g25004	596	574	515	71	32	224	1.99139	2.29825	1.84147	0.268497	0.14886	0.887712	3.13759e-07	-2.23323	down
LOC_Os07g25014	57	66	56	1	0	14	3.10603	4.30383	3.22918	0.025295	0	0.895679	5.0348e-06	-3.46501	down
LOC_Os07g25022	68	54	57	0	0	34	4.16898	3.94136	3.72802	0	0	2.45701	0.0025602	-2.25276	down
LOC_Os07g26630	86	45	37	172	102	185	0.995501	0.617613	0.462527	2.27486	1.6684	2.55878	0.00371706	1.63326	up
LOC_Os07g28890	211	205	232	593	428	413	1.86598	2.16376	2.25871	6.12282	5.42621	4.33551	0.00137487	1.31016	up
LOC_Os07g29940	457	264	300	153	98	122	1.71818	1.21474	1.21002	0.651806	0.519945	0.544427	0.00890413	-1.26716	down
LOC_Os07g29960	180	104	141	37	52	23	1.67567	1.12098	1.41961	0.358722	0.718637	0.233564	0.00325939	-1.68505	down
LOC_Os07g33280	11	6	13	95	69	51	0.186649	0.125241	0.239381	1.9859	1.78824	1.11611	6.02221e-06	3.04663	up
LOC_Os07g33780	4591	3260	3272	1190	702	1242	14.0657	11.7714	10.7598	4.08671	5.66163	4.48797	6.00413e-13	-1.66162	down
LOC_Os07g34850	113	92	113	9	14	15	1.0991	1.07156	1.17825	0.089575	0.18022	0.163609	3.93328e-06	-2.85882	down
LOC_Os07g34940	483	311	466	122	168	136	4.14727	3.19989	4.28527	1.18552	2.02983	1.38339	0.00198993	-1.34162	down
LOC_Os07g34980	3269	2679	3526	1186	488	1294	14.7832	14.4893	17.0526	6.08622	3.09926	7.00451	2.0438e-10	-1.52755	down
LOC_Os07g35380	47	49	72	179	147	106	0.268884	0.344914	0.445973	1.3972	1.28984	0.80751	0.00744636	1.5388	up
LOC_Os07g35880	2398	1778	1079	5232	4710	3400	17.4039	15.9225	8.22613	43.4606	47.2206	29.2728	0.000205771	1.52871	up
LOC_Os07g35960	432	295	321	126	70	160	2.21759	1.81337	1.76695	0.73225	0.504279	0.976789	0.00369415	-1.39231	down
LOC_Os07g36170	8037	7460	6155	1634	1465	1584	43.6082	48.533	35.7895	10.0818	11.2006	10.197	8.91315e-12	-2.03969	down
LOC_Os07g37210	49	48	62	215	198	202	0.556108	0.640724	0.725719	2.74029	3.15787	2.73279	2.04999e-05	2.12921	up
LOC_Os07g37530	184	245	325	42	37	80	1.55278	2.45141	2.96049	0.391198	0.434423	0.790457	0.000330138	-2.09315	down
LOC_Os07g37920	364	121	165	24	9	51	2.52997	1.03329	1.26228	0.177789	0.074911	0.396534	0.00950787	-2.75723	down
LOC_Os07g38540	531	495	42	1069	814	795	8.97282	10.0256	0.744055	20.5348	19.3725	15.9511	0.00252057	1.46668	up
LOC_Os07g39720	372	428	416	100	87	116	6.36198	8.78279	7.63233	1.94819	2.08903	2.35361	2.42122e-05	-1.84798	down
LOC_Os07g39880	1165	981	950	301	237	275	10.0644	10.1614	8.78915	2.95055	2.88232	2.81702	5.38795e-08	-1.7578	down
LOC_Os07g42450	1853	1514	1718	4408	4146	2793	21.1343	20.7013	21.0023	57.1983	66.642	37.8277	0.000982217	1.34855	up
LOC_Os07g42950	5574	4289	4935	10905	9747	6748	113.843	105.004	108.013	253.346	280.526	163.636	0.00502105	1.07989	up
LOC_Os07g43800	673	392	606	235	235	194	10.9757	7.64665	10.583	4.34196	5.38898	3.74307	0.0066016	-1.11781	down
LOC_Os07g45080	929	664	1009	113	174	153	15.3501	13.1633	17.8755	2.11213	4.04429	2.99709	5.04972e-12	-2.34345	down
LOC_Os07g46330	1475	1161	866	2700	1861	2029	15.8258	15.0007	9.80843	33.0103	28.1048	25.7621	1.50084e-05	1.07787	up
LOC_Os07g47400	573	573	782	121	63	190	6.88345	8.24151	10.0581	1.64742	1.05623	2.7077	7.04493e-09	-2.22017	down
LOC_Os07g47750	196	160	119	772	678	529	4.06864	3.97821	2.64986	18.2798	19.893	13.0744	5.06925e-10	2.23732	up
LOC_Os07g48010	125	113	54	347	496	537	1.52421	1.65362	0.707879	4.82197	8.54835	7.79441	2.51355e-06	2.42192	up
LOC_Os07g48280	19911	10593	17604	2398	2277	3617	111.385	71.0342	89.9097	15.2129	15.5042	23.8496	3.46039e-14	-2.32928	down
LOC_Os07g48450	121	121	92	15	11	28	1.08271	1.3291	0.878775	0.114313	0.100993	0.286235	6.0258e-05	-2.48363	down
LOC_Os07g48800	122	76	76	3	3	5	2.93147	2.18892	1.93589	0.055126	0.068287	0.115071	3.68671e-10	-4.44437	down
LOC_Os07g48910	67	51	88	4	11	13	0.628661	0.56548	0.884568	0.042737	0.139035	0.138325	0.000115279	-2.65009	down
LOC_Os07g48980	1052	701	894	389	142	520	9.91905	7.91911	9.03735	4.17517	1.88329	5.81741	0.00133055	-1.1792	down
LOC_Os07g49080	580	480	735	255	83	244	3.75302	3.72855	5.09809	1.87911	0.749173	1.87543	0.000279708	-1.48408	down
LOC_Os08g01380	40665	25721	39142	66646	66132	60317	654.213	496.077	674.822	1219.64	1499.19	1152.07	0.00325939	1.07911	up
LOC_Os08g01530	139	50	91	4	28	20	1.9107	0.816647	1.3335	0.047473	0.542472	0.313039	0.00385024	-2.12506	down
LOC_Os08g01880	938	789	998	512	198	495	7.98633	8.06013	9.10618	4.96496	2.43334	4.99723	0.00600027	-1.03471	down
LOC_Os08g02410	5201	4073	4677	9705	8847	6166	84.0179	78.8742	80.9596	178.347	201.402	118.259	0.00680771	1.01626	up
LOC_Os08g03240	85	102	82	7	4	12	0.530288	0.767846	0.550003	0.043214	0.026825	0.089146	3.84334e-07	-3.42121	down
LOC_Os08g07660	410	479	317	80	59	53	7.26734	10.1793	6.02421	1.60588	1.45469	1.10494	2.77494e-05	-2.50733	down
LOC_Os08g08160	180	122	130	380	224	367	1.34064	1.08173	1.04049	3.2351	2.35577	3.2593	0.00386633	1.33831	up
LOC_Os08g08205	754	889	912	251	266	300	6.3983	9.04718	8.29266	2.42274	3.17516	3.01656	2.34943e-05	-1.47745	down
LOC_Os08g09840	2394	1855	2788	914	737	990	12.5903	11.4357	15.9597	5.65581	5.60151	6.13889	1.05624e-06	-1.23102	down
LOC_Os08g10500	4475	3900	4809	1170	1129	1205	53.056	58.4606	62.9221	20.0107	21.3281	19.207	1.41359e-14	-1.72778	down
LOC_Os08g13270	213	175	174	8	12	13	1.50009	1.47074	1.31377	0.062153	0.109856	0.101096	2.96199e-12	-3.88964	down
LOC_Os08g13570	5672	5823	5479	1306	1090	1229	40.0146	49.2463	41.4216	10.4796	10.8348	10.2927	4.44121e-16	-2.06484	down
LOC_Os08g19480	542	474	405	1406	1115	1158	5.72426	5.28194	4.56931	13.4483	13.7636	11.6719	7.79167e-08	1.54079	up
LOC_Os08g19670	2730	2014	2327	660	756	612	41.3542	36.5695	37.7807	11.3705	16.138	11.0082	4.68052e-11	-1.59818	down
LOC_Os08g24200	15	8	11	121	79	87	1.43993	0.878688	1.09573	13.2734	10.7388	9.88346	1.75904e-07	3.27115	up
LOC_Os08g26230	21776	16341	15806	6764	2403	6693	210.305	176.277	162.896	72.4489	30.9342	76.2147	8.12246e-09	-1.62422	down
LOC_Os08g27720	5464	4028	4831	10640	9462	8269	56.6072	50.2516	52.2271	121.504	136.128	99.001	2.03797e-06	1.17733	up
LOC_Os08g28350	322	142	269	417	538	481	6.06183	3.1928	5.42576	8.87243	14.2741	10.6806	0.006768	1.20994	up
LOC_Os08g28970	125	53	143	15	14	30	1.32218	0.674383	1.62744	0.177697	0.195221	0.368821	0.00184969	-2.22759	down
LOC_Os08g29020	2450	2400	3676	855	478	1080	7.68432	9.02302	12.3556	3.05056	2.10946	4.02115	5.72519e-05	-1.66762	down
LOC_Os08g29660	16857	11476	11724	2889	2886	2676	114.008	93.0459	84.9754	22.2206	27.501	21.4814	9.49183e-19	-2.04661	down
LOC_Os08g30510	944	643	547	401	155	287	23.1074	15.2279	9.05106	13.5898	5.58651	8.7363	0.00807421	-1.19146	down
LOC_Os08g31630	3980	2859	3100	7425	6574	5675	24.8523	21.9942	21.0475	53.7604	58.7333	42.54	9.07376e-07	1.17625	up
LOC_Os08g31860	332	229	174	114	80	51	3.59042	2.96251	2.01206	1.40149	1.21842	0.653231	0.00736014	-1.40539	down
LOC_Os08g33210	414	288	314	794	708	568	4.72606	3.88725	3.74848	10.2754	11.1358	7.58256	0.00109314	1.221	up
LOC_Os08g33710	1191	840	1403	3480	3396	2103	12.8976	10.9027	16.284	42.8739	51.8157	27.0356	0.00185123	1.59417	up
LOC_Os08g33720	5525	3870	3448	10428	9052	7961	50.099	42.064	33.4994	107.562	115.668	85.7095	1.07664e-07	1.28417	up
LOC_Os08g34580	971	880	1095	435	246	447	5.06634	5.62945	6.09339	2.57306	1.81149	2.7498	0.00037571	-1.23082	down
LOC_Os08g35330	5	24	40	91	51	99	0.020758	0.166599	0.210413	0.669634	0.635481	1.0318	0.00245725	1.91877	up
LOC_Os08g35630	405	311	401	129	119	124	6.11366	5.39131	6.20956	2.12491	2.42256	2.11487	0.0023951	-1.39656	down
LOC_Os08g36480	2627	2298	2133	5021	4577	5638	12.4833	13.0909	10.8608	27.1427	30.648	31.8099	1.96921e-08	1.28406	up
LOC_Os08g36680	1071	834	1017	247	210	174	17.0555	15.9224	17.3624	4.46425	4.68917	3.25689	7.05972e-10	-2.02432	down
LOC_Os08g36920	354	253	289	20	27	16	4.84983	4.1418	4.23441	0.29773	0.504545	0.245757	8.52185e-14	-3.61186	down
LOC_Os08g37345	53	40	54	228	203	152	0.827608	0.738485	0.906695	4.07576	4.51048	2.84317	1.94668e-05	2.18141	up
LOC_Os08g37930	109	82	82	27	3	40	1.9556	1.95458	1.58724	0.586832	0.049084	1.46443	0.00773929	-1.84318	down
LOC_Os08g38710	3515	3500	4107	899	483	1461	19.6624	23.551	24.6214	5.66663	3.65939	9.64022	9.80194e-10	-1.82442	down
LOC_Os08g38900	1751	1066	1148	2575	2684	2452	19.6147	14.2634	13.7776	32.8512	42.3963	32.5717	3.14611e-06	1.16731	up
LOC_Os08g39140	9064	6675	5226	3267	2326	3262	39.9279	37.1554	26.0897	17.0613	14.1909	16.705	0.00409115	-1.07346	down
LOC_Os08g39450	31923	24385	25780	10216	11293	8382	402.768	368.829	348.564	146.621	200.767	125.559	4.56338e-06	-1.25746	down
LOC_Os08g39730	12	11	17	63	80	50	0.102567	0.107234	0.153113	0.630365	0.994301	0.525815	0.000328021	2.47774	up
LOC_Os08g39830	518	344	286	66	84	95	3.26982	2.61088	1.8835	0.466906	0.725929	0.682666	3.22649e-06	-2.02425	down
LOC_Os08g39840	2075	1113	1200	390	142	268	9.81416	6.31055	6.08227	2.09506	0.941032	1.50052	7.25179e-07	-2.29228	down
LOC_Os08g40990	159	122	140	382	287	257	0.939116	0.863898	0.886813	2.57328	2.39385	1.80463	0.00553958	1.31694	up
LOC_Os08g41000	1272	1221	1138	2825	1810	1958	12.2549	14.0685	11.7615	30.9288	24.602	22.3997	4.21343e-05	1.01461	up
LOC_Os08g41290	110	54	66	685	552	503	1.30414	0.756652	0.830013	9.26638	9.2418	7.10189	7.78696e-16	3.12883	up
LOC_Os08g41440	2425	2076	1708	702	829	731	18.513	18.9993	13.9731	6.09563	8.91801	6.62633	2.01401e-05	-1.26732	down
LOC_Os08g41780	232	170	235	672	571	547	2.07422	1.72325	2.08918	6.46662	6.94505	5.61111	7.99404e-06	1.68114	up
LOC_Os08g41880	10831	5376	9557	17473	14174	16477	72.2473	42.625	67.5437	132.654	133.448	128.705	5.00082e-05	1.1106	up
LOC_Os08g42350	15	28	9	118	83	86	0.137587	0.324218	0.084283	1.31222	1.13862	0.996945	1.57051e-05	2.55959	up
LOC_Os08g44270	7286	3840	8305	1103	1784	1804	76.8579	48.5579	93.874	13.2305	26.5073	22.5893	0.000108329	-1.81218	down
LOC_Os08g44480	3590	2780	2888	7030	6599	4849	76.9324	71.4017	66.3329	171.375	199.247	123.354	0.000347336	1.18801	up
LOC_Os09g04050	201	125	135	1124	721	624	1.87652	1.39737	1.35256	11.983	9.52357	6.93698	6.46176e-09	2.6043	up
LOC_Os09g08430	6596	5618	5747	13450	11189	9536	106.777	109.028	99.7044	247.69	255.233	183.277	1.21278e-05	1.10559	up
LOC_Os09g09500	101	67	131	7	11	27	0.768491	0.614053	1.07079	0.058036	0.108564	0.238446	5.47598e-05	-2.52854	down
LOC_Os09g10010	119	72	45	2430	1829	388	2.97293	2.16004	1.18341	69.3423	64.6489	11.535	0.00690574	4.49593	up
LOC_Os09g10054	1328	1599	2052	406	208	503	5.71083	8.24567	9.50348	1.97691	1.20048	2.50041	8.84367e-06	-2.01996	down
LOC_Os09g11500	80	109	79	12	22	34	0.205634	0.338345	0.216786	0.034581	0.077731	0.102555	0.00685421	-1.81679	down
LOC_Os09g13440	2655	1463	1643	88	30	241	28.0216	17.8892	18.2369	1.04302	0.631952	3.34272	1.94846e-17	-3.84172	down
LOC_Os09g16510	7575	6191	5494	1703	1967	2254	60.4744	58.8335	46.664	15.506	22.224	21.5319	4.10666e-10	-1.51304	down
LOC_Os09g16950	1168	974	940	396	188	362	8.59738	8.49188	7.43839	3.16288	1.85953	3.20393	2.80007e-06	-1.55743	down
LOC_Os09g17329	35758	37273	50708	14998	6018	18105	194.458	241.964	293.485	93.8349	46.6445	119.306	0.0002142	-1.52621	down
LOC_Os09g19229	278	223	430	93	66	55	1.48295	1.42618	2.4657	0.560721	0.497417	0.347867	0.000198032	-1.93658	down
LOC_Os09g21710	1431	1390	1155	287	245	253	24.7155	28.7843	21.3766	5.62615	5.9424	5.18266	2.66075e-12	-2.17547	down
LOC_Os09g23570	814	874	760	311	339	256	5.43	6.99121	5.43551	2.36166	3.18151	2.02201	0.000481376	-1.25803	down
LOC_Os09g23620	70	41	38	215	178	169	0.754132	0.514558	0.43705	2.64498	2.7108	2.15752	4.51347e-05	2.11262	up
LOC_Os09g24490	515	292	345	1129	865	660	4.98221	3.37897	3.57323	12.4273	11.7913	7.57455	0.00026432	1.40387	up
LOC_Os09g24620	2543	1494	1867	5454	4999	4074	33.8869	23.8653	26.6639	82.6712	93.8706	64.4508	1.3799e-08	1.50579	up
LOC_Os09g25060	4555	2570	3278	674	376	423	42.124	28.4875	32.4836	7.08199	4.89429	4.63718	7.71648e-20	-2.63806	down
LOC_Os09g25430	99	102	160	745	583	369	1.22405	1.5496	2.12827	10.7662	10.3189	5.40447	2.57632e-05	2.40983	up
LOC_Os09g25625	227	224	211	542	419	394	2.96051	3.50129	2.93586	8.03136	7.70019	6.09372	0.00461534	1.19641	up
LOC_Os09g25850	384	280	378	1252	1021	677	2.233	2.01325	2.52114	8.72767	8.6263	4.9817	0.000323132	1.69347	up
LOC_Os09g26200	6	7	5	76	68	60	0.084506	0.138662	0.071703	1.43222	1.59508	1.18053	1.22647e-07	3.65771	up
LOC_Os09g26210	273	310	149	1448	1137	886	5.11307	6.9492	2.98599	30.8811	30.0364	19.7156	7.19469e-10	2.3892	up
LOC_Os09g26780	786	644	434	2434	2064	1916	8.8637	8.72047	5.23697	31.3394	32.8793	25.728	1.14048e-15	1.95603	up
LOC_Os09g27750	1064	680	866	2886	2123	1512	11.1943	8.57638	9.75872	34.5581	31.4806	18.8959	0.00103091	1.51326	up
LOC_Os09g28440	3552	4210	2845	91	67	98	49.6529	70.5528	42.615	1.43677	1.30775	1.62525	3.57415e-14	-5.23415	down
LOC_Os09g29660	310	269	360	45	76	41	1.93061	1.99875	2.39375	0.309002	0.660653	0.29696	3.58491e-07	-2.31226	down
LOC_Os09g30414	2995	1603	2391	4787	3776	4960	12.4079	6.40223	8.01927	34.1527	31.5347	30.9097	1.35548e-06	1.15343	up
LOC_Os09g31130	167	189	204	588	366	448	1.06134	1.34952	1.46503	4.37689	3.45815	3.49739	0.000231927	1.4704	up
LOC_Os09g31180	12064	9223	10463	24257	22383	15324	124.685	114.121	115.729	284.81	325.557	187.791	0.00326229	1.15771	up
LOC_Os09g31200	15702	11904	14195	5763	5349	4651	213.139	193.712	206.486	88.9797	102.311	74.9522	1.00263e-06	-1.21525	down
LOC_Os09g31260	880	652	929	37	23	21	15.2543	13.541	17.2589	0.710777	0.544316	0.425653	6.5128e-33	-4.74981	down
LOC_Os09g32000	187	265	218	18	36	43	2.99908	5.095	3.75405	0.312378	0.813742	0.806121	1.58407e-05	-2.61526	down
LOC_Os09g32180	179	183	214	52	55	72	1.85524	2.2902	2.40035	0.623525	0.798798	0.887409	0.00646508	-1.51088	down
LOC_Os09g34214	1118	1129	1329	281	156	261	9.47664	11.3837	12.7461	2.68461	1.91765	2.60327	1.18542e-12	-2.20983	down
LOC_Os09g35010	5873	5299	5274	408	472	96	91.9743	99.4883	88.5161	7.26112	10.396	1.77252	9.57872e-63	-3.86873	down
LOC_Os09g35020	585	654	482	27	34	32	9.66814	12.9569	8.527	0.492144	0.771991	0.627118	1.26993e-13	-4.03709	down
LOC_Os09g36030	186	152	167	415	350	293	2.11074	2.06332	2.02158	5.35586	5.58884	3.95041	0.00680771	1.24896	up
LOC_Os09g36700	1862	890	2132	9978	9350	5392	23.6016	13.5199	28.9581	143.9	167.05	81.1651	3.81576e-05	2.56782	up
LOC_Os09g37080	684	657	719	118	220	153	8.33677	9.59679	9.38843	1.63286	3.78037	2.20854	3.13759e-07	-1.85668	down
LOC_Os09g37200	3	15	20	71	51	60	0.016667	0.139799	0.175154	0.662354	0.586193	0.583601	0.000441697	2.37582	up
LOC_Os09g37540	340	152	173	31	16	51	3.75953	2.04251	2.23704	0.405951	0.230612	0.683883	0.000196778	-2.57557	down
LOC_Os09g39500	2626	2083	2023	5770	5151	3688	51.1088	48.7055	42.3413	128.434	141.806	85.4902	0.000338982	1.30396	up
LOC_Os10g02070	128	193	88	1228	832	373	1.52626	2.81662	1.12829	17.0532	14.1408	5.2952	0.00793827	2.69222	up
LOC_Os10g03570	420	242	407	187	89	86	1.68174	1.13512	1.73627	0.830566	0.488688	0.514143	0.00351566	-1.38582	down
LOC_Os10g05130	120	104	95	329	268	279	1.32378	1.37822	1.11976	4.15503	4.19168	3.6752	0.00043893	1.62869	up
LOC_Os10g08930	4931	3880	4237	10133	8609	6114	93.1669	87.8691	85.7806	217.776	229.198	137.149	0.00288344	1.11584	up
LOC_Os10g10130	4837	4490	4883	795	195	1020	22.0813	24.4353	23.6407	3.66763	1.46845	5.63321	7.45216e-32	-2.70005	down
LOC_Os10g13850	22	53	33	1034	676	819	0.325258	0.940748	0.515713	18.0662	14.1764	14.4605	4.22972e-36	4.64539	up
LOC_Os10g14920	808	469	621	122	73	183	7.26523	3.58224	5.14632	0.912279	0.623575	1.61705	1.81115e-08	-2.14903	down
LOC_Os10g17650	100	62	108	12	4	17	0.829256	0.617551	0.960731	0.113597	0.035495	0.159502	1.30284e-05	-2.87378	down
LOC_Os10g20090	3985	2800	3907	1505	1327	1707	21.5863	18.1616	22.6591	9.18126	10.1235	10.9735	1.28382e-05	-1.04526	down
LOC_Os10g21670	219	93	122	622	585	291	3.91552	1.98155	2.3317	12.6481	14.7189	6.17101	0.00841129	2.01991	up
LOC_Os10g22070	726	835	653	310	332	229	14.9396	20.5874	14.3987	7.25585	9.63178	5.59666	0.00870823	-1.17578	down
LOC_Os10g23310	13	30	13	215	356	151	0.112624	0.325561	0.120692	2.28234	4.68114	1.66504	0.00235403	3.83393	up
LOC_Os10g23820	20	7	18	268	220	217	0.190416	0.069047	0.174641	2.92588	2.97317	2.48985	8.4935e-16	4.19978	up
LOC_Os10g25400	21	57	38	221	177	156	0.188319	0.64735	0.40258	2.54097	2.3706	1.83245	2.20497e-06	2.36197	up
LOC_Os10g27030	99	152	137	30	27	50	0.51553	1.03251	0.769527	0.176568	0.198757	0.309859	0.00667364	-1.72139	down
LOC_Os10g27174	4774	3618	4186	9633	8568	5690	111.066	100.913	104.353	254.941	280.896	157.181	0.00870823	1.11779	up
LOC_Os10g27430	135	93	139	43	21	20	5.08121	4.18984	5.59186	1.83839	1.11513	0.875578	0.00141021	-1.96014	down
LOC_Os10g30540	207	145	220	64	53	44	1.33297	1.12028	1.52286	0.467254	0.47472	0.331366	0.00270829	-1.63435	down
LOC_Os10g30560	444	384	388	55	28	62	3.55344	3.67797	3.42788	0.49357	0.306426	0.621688	3.35003e-11	-2.9205	down
LOC_Os10g30880	811	653	572	238	165	201	11.0976	9.93496	7.85442	4.43842	3.11263	3.45073	2.8146e-05	-1.58706	down
LOC_Os10g31320	162	244	231	694	466	831	2.67145	4.83229	4.09308	13.0491	10.8426	16.3119	9.25414e-07	1.77341	up
LOC_Os10g31330	2016	1570	1506	7536	7356	4815	24.4623	23.4714	19.585	107.399	125.816	69.9505	4.49229e-06	2.14519	up
LOC_Os10g31780	714	515	458	160	135	121	13.9603	12.0675	9.59681	3.54285	3.7144	2.79731	3.22649e-06	-1.83444	down
LOC_Os10g33440	100	85	95	23	12	35	0.257584	0.263713	0.262399	0.064934	0.040397	0.106624	0.00590674	-1.84999	down
LOC_Os10g35630	4509	4282	4047	1896	1624	2136	47.3	52.4759	47.3494	21.5213	21.5009	25.2445	3.08651e-05	-1.01649	down
LOC_Os10g36200	391	212	320	796	462	693	9.97526	6.53532	8.67775	23.2584	16.7142	20.9273	0.000809613	1.26602	up
LOC_Os10g36848	391	281	285	767	736	504	2.81593	2.42452	2.19605	6.29126	7.47598	4.31147	0.00177761	1.2654	up
LOC_Os10g37340	5481	4501	3247	9929	7778	7140	40.6307	39.8977	25.729	83.9604	81.2237	63.1912	1.5595e-05	1.07966	up
LOC_Os10g37660	181	185	138	473	312	334	1.3537	1.3504	1.08539	3.56508	2.71599	2.69514	0.00298073	1.2981	up
LOC_Os10g37720	522	254	517	1284	1024	1178	3.36039	2.05452	3.65202	9.87282	9.44417	9.2026	4.65206e-08	1.64143	up
LOC_Os10g37760	1545	1580	1307	304	267	287	14.172	17.5478	13.2107	3.40677	3.47065	3.2231	4.14131e-11	-2.20613	down
LOC_Os10g38040	652	538	413	3107	2410	1815	8.32646	8.23273	5.64303	45.1435	43.3719	27.5207	6.46176e-09	2.36569	up
LOC_Os10g38080	5077	2830	4997	1496	1942	1350	29.1246	19.4611	30.7161	9.7604	15.6983	9.19438	0.000222104	-1.19801	down
LOC_Os10g38360	377	188	188	60	29	39	5.8598	3.49863	3.13176	1.05307	0.615522	0.706032	0.000103977	-2.37644	down
LOC_Os10g38780	2675	1541	2251	614	340	637	33.6572	23.2471	30.3581	8.78836	6.029	9.51615	3.38726e-13	-1.84377	down
LOC_Os10g38870	1625	1177	1105	3345	2167	2537	38.9864	31.9202	26.3224	92.8281	73.2071	71.6624	3.61684e-07	1.21346	up
LOC_Os10g39700	648	645	520	145	108	121	6.72576	7.61134	5.45609	2.05015	1.559	1.44585	4.45288e-08	-2.1214	down
LOC_Os10g40960	627	414	569	150	135	197	5.50682	4.39225	5.39587	1.55677	1.7209	2.12089	0.000124586	-1.54699	down
LOC_Os10g41040	165	132	137	416	248	332	0.937425	0.907215	0.872818	2.93619	1.98272	2.23468	0.00283988	1.36006	up
LOC_Os10g41100	129	91	79	278	287	196	1.39986	1.17653	0.913447	3.42374	4.39853	2.52656	0.00184942	1.54756	up
LOC_Os10g41330	887	585	465	118	191	146	11.5259	9.10609	6.47676	1.7437	3.49036	2.24735	7.98934e-05	-1.86819	down
LOC_Os10g41410	1527	788	1246	2640	2570	1776	15.5436	16.7481	17.2798	51.9969	64.4927	27.299	0.00487604	1.1934	up
LOC_Os10g41420	695	484	482	155	145	152	16.7269	13.9639	12.4078	4.23242	4.91632	4.33347	2.03363e-05	-1.68578	down
LOC_Os10g42030	1221	1111	993	629	119	509	5.68545	5.10928	4.55893	3.01077	1.50813	2.62891	0.0073212	-1.29473	down
LOC_Os10g42040	1916	867	1184	189	41	174	54.0634	29.3158	35.7792	6.06694	1.62239	5.81678	2.2492e-08	-3.13653	down
LOC_Os10g42110	245	201	116	525	453	380	1.51355	1.58439	0.799767	3.74106	3.98853	2.81808	0.000456871	1.44586	up
LOC_Os10g42130	762	664	211	2300	2237	1133	5.84802	6.18724	1.7408	20.0634	23.9889	10.093	0.00945502	1.96597	up
LOC_Os10g42860	416	278	331	728	586	587	8.13324	6.44138	6.94868	16.1937	16.1329	13.5771	0.00603779	1.08143	up
LOC_Os11g01410	18	21	8	58	71	53	0.272001	0.377129	0.122263	1.0248	1.5486	0.974586	0.00234929	2.11374	up
LOC_Os11g02240	182	180	171	559	404	296	1.30431	1.54797	1.31943	4.5885	4.10797	2.53185	0.00150591	1.40183	up
LOC_Os11g02290	129	93	131	39	27	21	2.27162	1.95006	2.45436	0.773033	0.670113	0.42591	0.0030028	-1.83731	down
LOC_Os11g02379	735	401	662	270	234	235	7.63452	4.98512	7.36685	3.1888	3.41695	2.8874	0.00842952	-1.07431	down
LOC_Os11g02630	45	158	121	308	205	278	0.318253	1.36126	0.936545	2.53116	2.07929	2.3843	0.00268204	1.37836	up
LOC_Os11g03730	4168	2896	4712	1645	1081	1832	23.3803	19.8535	28.9771	10.2685	7.82314	11.0746	6.28121e-07	-1.19063	down
LOC_Os11g03840	83	61	59	11	2	33	0.456192	0.400431	0.342778	0.062995	0.007809	0.211635	0.0062472	-2.0069	down
LOC_Os11g04010	122	65	172	9	13	19	1.13489	0.718082	1.70791	0.08524	0.158123	0.199952	0.000184497	-2.90311	down
LOC_Os11g04104	492	313	500	751	836	664	3.23722	2.23997	3.56966	4.84924	7.82172	5.18582	0.00946079	1.00167	up
LOC_Os11g04830	237	202	112	37	51	11	1.22359	1.24671	0.617628	0.212787	0.365902	0.061749	0.00223329	-2.26582	down
LOC_Os11g04860	2684	2353	3553	1192	738	1192	24.2172	25.4513	34.3599	12.2373	9.37927	12.7632	3.64417e-06	-1.29589	down
LOC_Os11g05380	520	335	468	44	46	57	4.16208	3.20637	4.00934	0.393878	0.509499	0.534924	2.96199e-12	-2.96707	down
LOC_Os11g05614	103	104	77	0	0	0	0.63042	0.767455	0.506761	0	0	0	3.86982e-17	#NAME?	down
LOC_Os11g06150	54	24	27	1243	721	1018	0.689131	0.369334	0.369986	18.1498	13.0391	15.5158	5.05036e-43	5.02375	up
LOC_Os11g06440	1100	985	982	407	364	430	9.11797	9.78082	8.72408	3.83193	4.24172	4.23022	0.00043893	-1.17893	down
LOC_Os11g06770	15	32	25	496	499	336	0.151993	0.315744	0.295238	5.58434	7.34958	3.46657	6.98118e-16	4.34498	up
LOC_Os11g07950	149	88	91	812	685	339	2.02926	1.42381	1.32143	12.5754	13.1411	5.47571	0.000734189	2.68991	up
LOC_Os11g07980	3599	2402	2668	1021	881	992	57.9282	47.2358	45.9249	20.4298	19.7444	18.73	4.7147e-09	-1.39151	down
LOC_Os11g10470	1324	1135	1021	333	317	184	28.906	29.7064	23.895	8.26827	9.75459	4.75512	9.91161e-10	-1.87492	down
LOC_Os11g10520	227	154	200	52	56	71	2.06303	1.59133	1.91751	0.506307	0.694165	0.762121	0.00605878	-1.49873	down
LOC_Os11g12300	85	71	61	25	13	3	1.26873	1.28313	0.974295	0.417178	0.255112	0.036044	0.00137721	-2.24998	down
LOC_Os11g12340	933	600	625	247	155	216	4.18535	3.22058	3.00391	1.25925	0.976874	1.14836	1.10696e-05	-1.62751	down
LOC_Os11g17380	65	49	73	6	5	23	0.357003	0.304411	0.406821	0.04662	0.04472	0.168888	0.00166386	-2.28984	down
LOC_Os11g19240	2275	1490	2597	4173	4852	4054	23.9775	18.8998	29.4126	49.5376	72.258	50.9035	0.000206562	1.25581	up
LOC_Os11g24610	1751	1387	1450	3603	2989	2166	29.6806	28.1819	26.3139	69.5642	71.4017	43.5768	0.00228146	1.11626	up
LOC_Os11g25700	235	153	207	33	15	61	3.12853	2.45492	2.98285	0.475632	0.273065	0.962505	1.59371e-05	-2.28641	down
LOC_Os11g26760	352	229	358	115	135	55	6.80092	5.29657	7.40481	2.51008	3.6707	1.25295	0.00299483	-1.39675	down
LOC_Os11g26850	17781	12453	13474	31127	27147	21489	131.401	110.355	106.718	262.406	283.545	188.456	0.000471856	1.06063	up
LOC_Os11g28104	223	207	186	41	40	93	1.53147	1.65542	1.62083	0.3278	0.365802	0.740726	0.00218603	-1.66137	down
LOC_Os11g28360	2269	1624	2218	674	549	820	9.56117	8.23425	10.7177	3.28797	3.41402	4.17259	5.75046e-08	-1.39631	down
LOC_Os11g28365	440	729	367	1289	862	1359	3.83811	7.64223	3.42386	12.8224	10.6229	14.1141	0.000497754	1.29936	up
LOC_Os11g28910	157	75	133	301	258	249	0.909493	0.421138	0.789447	1.6653	1.97759	1.39585	0.0073212	1.36228	up
LOC_Os11g29190	5719	4394	4898	10207	9316	6949	82.5082	76.5945	75.6507	167.346	190.917	118.417	0.00136917	1.00939	up
LOC_Os11g29290	231	166	175	618	841	557	2.11775	1.82104	1.72485	6.46275	10.9012	6.07749	0.000729879	2.03262	up
LOC_Os11g29970	1198	995	1099	492	313	595	3.6924	3.28504	3.38703	1.66124	1.59908	1.91571	0.00149138	-1.07273	down
LOC_Os11g31430	442	318	405	135	119	128	1.56471	1.5172	1.77005	0.93564	0.569131	0.653994	0.0017371	-1.41816	down
LOC_Os11g31530	334	194	210	17	7	10	8.50248	5.91343	5.73136	0.490116	0.241455	0.27701	1.84372e-15	-4.27624	down
LOC_Os11g31540	568	392	425	96	58	38	8.54748	6.6853	6.73104	1.67634	1.17428	0.688859	1.85515e-10	-2.67534	down
LOC_Os11g33270	446	51	383	2	11	9	5.44948	0.73727	5.01403	0.027836	0.173455	0.116994	0.00430154	-4.98908	down
LOC_Os11g35080	46	15	17	99	105	68	0.547766	0.204738	0.213142	1.34468	1.75788	0.960952	0.00174155	2.05352	up
LOC_Os11g35890	350	290	275	120	62	118	1.81918	1.80681	1.52975	0.706729	0.452731	0.728055	0.00355845	-1.45872	down
LOC_Os11g38650	260	446	237	4735	3508	5246	1.94396	4.01093	1.89964	40.4055	37.0768	46.7208	2.21486e-57	3.94961	up
LOC_Os11g39220	2033	1517	2250	800	544	1017	12.7682	11.4159	15.1165	5.71289	4.77875	7.56813	3.16268e-05	-1.12244	down
LOC_Os11g41500	116	101	188	17	21	19	1.72082	1.79458	2.98143	0.280624	0.437877	0.318561	5.57118e-06	-2.62306	down
LOC_Os11g42510	442	384	331	1290	984	766	3.48132	3.67893	2.7444	9.42063	10.5903	6.89795	1.29009e-05	1.56346	up
LOC_Os11g42970	314	212	275	88	22	71	4.81338	3.9309	4.56391	1.53377	0.456409	1.28133	5.66612e-05	-2.00667	down
LOC_Os11g43390	132	46	131	0	0	0	0.72119	0.296468	0.769038	0	0	0	3.27171e-11	#NAME?	down
LOC_Os11g43934	1243	721	1306	457	273	475	4.25603	3.0129	4.66649	1.79239	1.28945	1.95631	0.000103189	-1.25535	down
LOC_Os11g43990	2049	1705	1882	684	192	854	7.91859	8.12161	7.73068	2.92822	1.03566	4.28248	1.38476e-07	-1.57286	down
LOC_Os11g44380	1437	815	924	431	304	395	15.8573	10.7875	10.9309	5.40576	4.72485	5.16597	5.7895e-05	-1.30026	down
LOC_Os11g44680	966	709	807	369	180	377	6.66412	5.63574	6.10627	2.6544	1.63185	2.86409	0.000605075	-1.26508	down
LOC_Os11g45740	334	286	348	1109	933	590	3.49907	3.62661	3.94319	12.378	13.1939	6.89806	0.00112147	1.6271	up
LOC_Os11g45990	137	53	125	26	29	26	0.852043	0.392397	0.832262	0.179018	0.255141	0.186396	0.00583548	-1.71862	down
LOC_Os11g46000	76	47	84	13	16	10	0.45719	0.34794	0.546003	0.085783	0.092698	0.044226	0.00160395	-2.18152	down
LOC_Os11g46870	238	483	111	1205	845	1032	1.42956	3.4862	0.716433	8.32813	7.16913	7.37624	2.00501e-09	1.97081	up
LOC_Os11g47220	123	131	163	43	17	58	1.06226	1.35892	1.5164	0.417707	0.204061	0.591185	0.00617852	-1.6899	down
LOC_Os12g01140	6209	6170	7270	3227	1219	3828	26.505	31.8358	31.8924	14.7597	7.39089	19.5994	0.0043978	-1.11594	down
LOC_Os12g02470	575	291	563	83	91	122	8.01284	4.85593	8.45564	1.24424	1.75445	2.00394	4.68132e-07	-2.05222	down
LOC_Os12g03090	5553	4835	4928	10356	9159	7850	85.2351	88.965	81.0568	180.817	198.095	143.044	5.29514e-05	1.01647	up
LOC_Os12g03370	277	211	257	74	29	65	3.25573	2.98219	3.247	0.982653	0.467031	0.89996	7.41518e-05	-2.00121	down
LOC_Os12g03470	10449	8822	12760	4055	3485	5301	57.487	58.4629	75.6274	25.5127	26.9783	35.2412	3.95577e-06	-1.13975	down
LOC_Os12g03650	80	82	92	19	5	42	0.489569	0.599348	0.601249	0.131276	0.042568	0.300074	0.00975817	-1.8222	down
LOC_Os12g05260	954	798	514	4441	2687	2373	14.8959	14.9263	8.5849	78.8679	59.1093	43.9751	4.42828e-06	2.22255	up
LOC_Os12g05360	77	99	109	37	34	0	0.784743	1.20074	1.18879	0.419716	0.476937	0	0.0052369	-1.82486	down
LOC_Os12g05430	2568	2019	2209	5264	4601	3366	47.9906	45.2166	44.229	111.891	121.137	74.6724	0.000713618	1.1485	up
LOC_Os12g05609	102	81	152	31	37	25	1.24245	1.172	1.98236	0.428632	0.63188	0.359283	0.00881088	-1.63561	down
LOC_Os12g06220	2902	2148	2707	1096	1066	1149	44.533	39.5183	44.5175	19.1219	23.0561	20.9291	3.3684e-05	-1.0351	down
LOC_Os12g06640	1354	1528	1893	870	413	376	9.14259	13.9836	15.7471	7.12916	3.65128	3.02727	0.00121479	-1.38728	down
LOC_Os12g06780	884	711	985	159	143	181	11.7935	11.3709	14.0808	2.40126	2.68445	2.85552	9.06528e-11	-2.23244	down
LOC_Os12g07030	111	99	113	450	489	304	0.665099	0.965637	1.01102	4.23802	5.16646	2.973	5.9631e-05	2.13867	up
LOC_Os12g07580	310	198	260	622	485	374	5.49407	4.20114	4.94303	12.5467	12.1333	7.88161	0.00763245	1.14246	up
LOC_Os12g08760	688	178	601	2281	2605	1279	6.04762	1.86365	5.60171	22.6339	32.074	13.2307	0.00534394	2.33971	up
LOC_Os12g10740	13629	10406	16732	4780	3502	6137	60.9257	55.8131	80.2221	24.3222	22.0754	32.5964	1.21874e-06	-1.32148	down
LOC_Os12g12090	2034	1292	1257	346	135	320	51.771	39.4127	34.2867	10.0114	4.81627	9.66976	2.81628e-11	-2.36153	down
LOC_Os12g12130	1250	1131	1314	588	311	745	5.7747	6.26402	6.50502	3.08943	2.02336	4.08434	0.00208361	-1.01954	down
LOC_Os12g12934	660	521	394	1164	672	1093	4.45157	4.59652	3.11324	8.81078	5.82507	9.44476	0.00106135	1.05002	up
LOC_Os12g13550	512	341	372	187	146	123	2.3622	1.76462	1.86115	0.949472	0.90594	0.607567	0.00681459	-1.23607	down
LOC_Os12g16540	2965	2364	2622	1308	668	1554	17.8264	16.902	18.1212	9.51813	5.93701	10.8746	9.98004e-05	-1.01782	down
LOC_Os12g18560	7	5	5	197	60	118	0.078352	0.07673	0.055914	2.88895	1.09475	1.8075	2.03963e-05	4.60089	up
LOC_Os12g19420	680	714	1112	314	244	342	24.533	30.8695	42.9914	12.8884	12.3693	14.6417	0.00325939	-1.30961	down
LOC_Os12g21730	367	362	379	102	101	200	1.04826	1.23693	1.15845	0.330463	0.405677	0.678225	0.00650726	-1.29381	down
LOC_Os12g21798	4145	3625	3768	7785	7263	5497	48.6639	51.0197	47.3998	103.965	120.148	76.6226	0.000819449	1.01582	up
LOC_Os12g24170	3797	3275	4124	1615	991	2242	19.0856	19.7113	22.2134	9.23231	7.00444	13.3783	4.37622e-05	-1.04895	down
LOC_Os12g24320	681	365	539	210	86	183	5.06604	3.37812	4.20285	1.75041	0.928896	1.62383	0.000171266	-1.55552	down
LOC_Os12g28590	330	201	171	26	34	17	2.73216	1.98871	1.51519	0.236291	0.392211	0.166154	2.40591e-08	-2.96304	down
LOC_Os12g28750	49	34	42	146	182	112	0.627668	0.535393	0.480072	1.87727	3.30816	1.7354	0.000881773	2.03205	up
LOC_Os12g32330	472	383	435	1067	747	859	5.70798	5.34884	5.62859	14.6817	12.7211	12.3219	0.000214981	1.22195	up
LOC_Os12g32610	614	665	511	161	0	0	9.8076	12.7333	8.74818	2.92507	0	0	6.14137e-09	-3.4494	down
LOC_Os12g33080	2521	1998	2301	5067	3990	3950	19.1309	18.1763	18.7184	43.7548	42.6791	35.5998	2.37239e-06	1.11081	up
LOC_Os12g33120	56976	47423	50245	23596	13484	20677	1503.1	1499.82	1420.46	708.073	501.229	647.616	7.98879e-05	-1.26385	down
LOC_Os12g33130	9959	6522	8194	702	145	1274	295.676	232.153	260.705	23.6873	6.02728	44.8824	1.82483e-49	-3.39783	down
LOC_Os12g33150	30040	22079	23581	9856	4628	9234	1540.06	1356.97	1295.52	574.751	334.299	562.038	1.66733e-08	-1.51939	down
LOC_Os12g33300	92	36	91	299	130	188	1.00038	0.471915	1.06606	3.71583	2.00053	2.44287	0.0044529	1.68711	up
LOC_Os12g33610	1307	1078	553	7185	6184	3636	7.74923	7.72234	3.51112	48.8682	52.2661	25.9113	1.19172e-05	2.70772	up
LOC_Os12g35340	508	409	685	1155	1155	1588	8.10227	7.8146	11.7023	20.9587	25.9447	30.0686	1.05455e-06	1.47417	up
LOC_Os12g35940	516	459	520	229	133	237	2.70846	2.7003	3.05614	1.693	1.15768	1.6297	0.00957402	-1.16508	down
LOC_Os12g36110	1769	1362	1348	474	243	463	10.8146	10.1711	9.03873	3.40545	1.9165	3.42114	6.58664e-10	-1.76962	down
LOC_Os12g36210	443	134	280	5	9	19	12.0371	4.33883	8.12723	0.124056	0.30658	0.612755	5.30683e-06	-4.44998	down
LOC_Os12g36850	1466	745	1296	632	434	368	27.2144	16.5739	25.7889	13.349	11.3511	8.10923	0.00141277	-1.08747	down
LOC_Os12g36940	434	233	269	78	78	52	2.82082	1.83293	1.85478	0.549667	0.717531	0.381092	2.02139e-05	-1.95173	down
LOC_Os12g37690	21	0	16	80	106	76	0.197417	0	0.190781	0.977351	1.70316	1.00858	2.09475e-06	3.14249	up
LOC_Os12g38170	29366	24945	25720	97674	76983	73658	397.223	404.524	372.829	1502.93	1467.36	1182.94	3.02614e-08	1.8075	up
LOC_Os12g40115	263	169	282	557	468	401	5.29817	4.27884	6.0031	14.7108	14.9157	11.0197	0.00541453	1.19863	up
LOC_Os12g40180	734	479	671	80	105	86	18.0626	14.1055	17.6713	2.23112	3.61443	2.512	8.91315e-12	-2.57844	down
LOC_Os12g43130	2091	1296	1420	4143	3322	2809	20.1048	14.8755	14.5573	46.5706	45.9427	32.6851	1.13369e-06	1.291	up
LOC_Os12g43640	1526	1257	1397	3842	3248	3073	6.65746	6.57406	6.53036	19.0733	19.9695	15.923	1.88348e-10	1.46226	up
LOC_Os12g43820	380	254	321	548	627	578	13.0114	10.4254	11.7491	21.3193	30.2521	23.4858	0.00882337	1.0845	up
Oryza_sativa_newGene_1029	21	20	55	200	112	179	0.127063	0.150352	0.37117	1.43019	0.992791	1.33234	1.9937e-06	2.52499	up
Oryza_sativa_newGene_1420	0	0	0	253	185	250	0	0	0	4.4031	3.97917	4.53938	6.5128e-33	Inf	up
Oryza_sativa_newGene_2161	642	1068	351	3405	4232	9159	7.91164	15.7874	4.63634	47.7668	73.5369	134.115	0.00708084	3.1399	up
Oryza_sativa_newGene_2239	73	60	80	11	0	2	1.3514	1.07741	1.28395	0.181335	0	0.0336	1.31751e-07	-3.96765	down
Oryza_sativa_newGene_2317	0	0	0	251	185	135	0	0	0	2.14755	1.95883	1.20334	2.76928e-26	Inf	up
Oryza_sativa_newGene_2481	545	457	541	1437	1240	998	4.86421	4.88693	5.17863	14.6007	15.6069	10.5857	8.46562e-07	1.4355	up
Oryza_sativa_newGene_2926	34	54	16	257	266	117	0.654145	1.26471	0.338542	5.77878	7.39653	2.72751	0.00226324	2.75449	up
Oryza_sativa_newGene_3542	170	113	136	22	0	39	0.979948	0.775736	0.869281	0.170446	0	0.248903	7.14319e-06	-2.65769	down
Oryza_sativa_newGene_4090	3131	2364	2674	6700	5267	4393	76.9236	69.6293	70.3793	187.244	182.329	128.13	5.70118e-06	1.18531	up
Oryza_sativa_newGene_4102	3215	2591	3533	7243	5354	6692	46.939	39.608	42.5384	117.283	111.074	98.0877	1.57963e-07	1.22263	up
Oryza_sativa_newGene_4461	2108	1164	1220	374	123	540	6.44806	4.2666	3.99721	1.29971	0.530133	1.9603	7.7611e-05	-1.95564	down
Oryza_sativa_newGene_4517	737	579	576	1365	1166	925	6.65932	6.28244	5.68353	13.5741	15.2748	10.5731	0.00066046	1.05298	up
Oryza_sativa_newGene_4757	247	255	193	100	86	26	1.1336	1.40348	1.02517	0.518075	0.552769	0.136997	0.00330257	-1.54198	down
Oryza_sativa_newGene_5432	1323	978	1047	362	71	184	22.4007	19.8442	18.9991	6.96566	1.6767	3.69056	8.76108e-13	-2.31946	down
