# Supplementary material for: Exploring the molecular mechanism of OsROS1a in regulating resistance to bacterial leaf streak through transcriptome and DNA methylation profiling in rice (Oryza sativa L.)
Source: BMC Genomics. 2025 Aug 1;26:713. doi: 10.1186/s12864-025-11895-1 (PMC12315458; doi:10.1186/s12864-025-11895-1)
Supplement: Supplementary file 9 — Supplementary Material 9 [file 12864_2025_11895_MOESM9_ESM.xlsx]

## Sheet: Sheet1
Supplemental Table S9 Differentially expressed genes of the comparison of C7 (NP0 vs. NP24) identified with the criteria of FDR ≤ 0.01 and the absolute value of |log2(fold change)|≥1
#ID	NP0-1_Count	NP0-2_Count	NP0-3_Count	NP24-1_Count	NP24-2_Count	NP24-3_Count	NP0-1_FPKM	NP0-2_FPKM	NP0-3_FPKM	NP24-1_FPKM	NP24-2_FPKM	NP24-3_FPKM	FDR	log2FC	regulated
ChrSy.fgenesh.gene.14	6433	5757	4420	2215	372	511	45.428	48.2631	32.8766	18.8221	3.36566	4.65947	0.000208009	-2.12508	down
LOC_Os01g02360	127	104	86	41	0	0	0.577391	0.645929	0.51592	0.317413	0	0	0.00368531	-2.78468	down
LOC_Os01g02560	921	788	710	225	86	135	6.70766	6.799	5.53003	2.05792	0.846677	1.30154	0.00070902	-2.04192	down
LOC_Os01g02780	2065	1276	1445	292	58	76	13.3869	9.94894	10.0307	2.42957	0.50772	0.661388	6.79171e-10	-3.15184	down
LOC_Os01g02790	406	358	410	78	15	25	2.40628	2.11738	2.29955	0.573166	0.112421	0.183685	2.08742e-05	-2.98404	down
LOC_Os01g02830	1009	379	1064	0	0	7	6.5707	2.95944	7.42416	0	0	0.057841	2.14709e-13	-7.78786	down
LOC_Os01g04050	946	748	910	5705	3183	1891	18.0952	17.1345	18.6516	140.389	82.9597	48.8288	0.000696327	2.44144	up
LOC_Os01g04280	3379	1853	2016	612	166	155	25.6023	16.7928	16.2998	5.95003	1.71477	1.59545	3.45321e-07	-2.60059	down
LOC_Os01g04330	4756	3782	4227	1213	808	600	80.281	76.5369	76.4726	26.3319	18.5835	13.6672	0.000146127	-1.8644	down
LOC_Os01g04460	269	224	320	95	27	23	1.59545	1.59158	2.41051	0.90207	0.212127	0.21279	0.00819169	-2.14912	down
LOC_Os01g06310	6104	5752	2236	17846	17483	11916	124.836	141.02	49.0059	469.543	487.235	329.095	0.000931105	2.1744	up
LOC_Os01g06876	495	372	542	143	83	10	7.04198	6.33747	8.25702	2.6188	1.60555	0.176825	0.00155001	-2.2173	down
LOC_Os01g06920	0	0	0	175	83	59	0	0	0	1.01994	0.510968	0.357561	3.78557e-12	Inf	up
LOC_Os01g08510	7393	6493	7431	3179	401	446	40.7331	42.9064	43.2969	22.3817	2.88742	3.39737	0.000139667	-2.13439	down
LOC_Os01g08630	1962	1553	1580	919	138	104	8.55798	8.22134	7.26083	5.04698	0.742288	0.632503	0.00283957	-1.86149	down
LOC_Os01g09190	354	192	257	23	0	9	5.75071	3.73298	4.46234	0.462672	0	0.176678	2.107e-08	-4.31332	down
LOC_Os01g09220	1	1	1	115	5776	7517	0.005572	0.006345	0.004041	1.23133	65.9929	85.1281	6.7466e-05	12.7155	up
LOC_Os01g09700	16	9	0	56	78	59	0.128354	0.086134	0	0.570178	0.846338	0.631546	5.0485e-05	3.44765	up
LOC_Os01g09830	317	222	230	787	872	699	6.68565	5.61274	5.20098	21.4053	25.1257	19.9699	0.000142247	2.09614	up
LOC_Os01g10440	355	291	453	80	20	31	2.29689	2.25498	3.14251	0.664808	0.175997	0.262986	0.000148081	-2.70635	down
LOC_Os01g10590	53	32	91	173	232	126	1.57851	1.12284	2.91545	6.67861	9.53023	5.09115	0.00868153	2.0937	up
LOC_Os01g10800	1594	1540	1647	473	78	103	7.40857	8.58323	8.20188	2.82686	0.488	0.64132	8.50308e-07	-2.57464	down
LOC_Os01g11460	94	34	35	176	272	176	0.977133	0.416688	0.384857	2.37343	3.88219	2.48508	0.00219705	2.47561	up
LOC_Os01g11810	1040	517	1124	375	39	54	8.65373	5.2246	9.91581	4.10258	0.487155	0.586633	0.00541727	-2.21702	down
LOC_Os01g12160	1713	2155	1786	560	32	63	9.70591	18.5582	9.27823	3.82214	0.175897	0.271466	1.85509e-05	-2.8956	down
LOC_Os01g12190	902	566	431	3051	4018	3465	18.891	14.215	9.6749	82.2363	114.703	98.0252	3.32609e-08	2.97317	up
LOC_Os01g16310	1685	1667	649	128	41	77	8.33007	9.87955	3.43336	0.808927	0.270209	0.511751	0.00214865	-3.65404	down
LOC_Os01g16980	514	325	251	4036	4699	3832	11.1021	8.40243	5.8001	112.15	138.293	111.767	1.49018e-17	4.01522	up
LOC_Os01g20110	11066	9770	11401	4991	534	703	94.0259	99.5247	103.816	54.5551	6.18162	8.06101	0.000681489	-2.10684	down
LOC_Os01g20910	409	208	280	94	18	33	6.65325	4.03967	4.86867	1.95818	0.394282	0.725013	0.00352231	-2.2607	down
LOC_Os01g20980	5	4	7	92	92	107	0.02828	0.033508	0.045459	0.822774	0.876047	1.00907	2.53922e-08	4.67491	up
LOC_Os01g23970	616	508	724	152	60	32	3.56035	3.36029	4.28359	1.10201	0.310099	0.130934	5.9035e-05	-2.56958	down
LOC_Os01g25740	557	441	497	199	73	22	1.41906	1.59312	1.55203	0.756984	0.353371	0.089176	0.00519718	-2.02201	down
LOC_Os01g26280	585	400	762	226	46	76	3.38093	2.4474	4.50436	1.48072	0.317458	0.52295	0.00424846	-1.97137	down
LOC_Os01g27230	5507	4323	7614	1600	277	312	36.5055	34.2862	55.2439	14.3502	2.36628	3.12571	6.25523e-07	-2.68368	down
LOC_Os01g28790	15940	11893	13856	4685	1291	1282	262.761	235.024	244.757	99.3412	28.9957	28.5333	0.000468901	-2.17685	down
LOC_Os01g29330	3435	2618	2403	1179	215	223	53.3529	48.7534	40.0016	23.5445	4.54744	4.66502	4.45903e-05	-2.08402	down
LOC_Os01g32730	4323	2244	4172	1356	550	689	38.9832	23.6179	44.1726	15.7758	7.37663	9.18308	0.00134444	-1.62485	down
LOC_Os01g35170	1590	1341	1743	746	77	119	13.8246	14.1846	16.5149	8.31386	0.849086	1.25437	0.000295681	-2.03677	down
LOC_Os01g36294	321	283	423	16	0	5	2.69182	2.93839	3.79811	0.163852	0	0.043314	4.77704e-12	-5.31974	down
LOC_Os01g37810	198	174	245	25	14	3	4.57903	4.82598	6.08644	0.725057	0.412844	0.063076	7.01082e-06	-3.51883	down
LOC_Os01g38980	15861	9070	8147	2992	2567	1650	100.157	67.8265	54.2906	24.3802	22.0098	14.1334	0.00310527	-1.74216	down
LOC_Os01g39770	2011	1598	2447	751	190	117	17.9872	17.6414	23.8169	8.35436	2.23644	1.40383	1.81645e-05	-2.2011	down
LOC_Os01g40280	100	89	78	328	640	733	1.01487	1.09737	0.844645	4.39159	9.17461	10.1192	0.0057889	3.19334	up
LOC_Os01g41240	1265	805	1038	3354	2754	1952	14.9741	11.234	12.8332	48.4829	42.6075	29.9298	0.000134117	1.82781	up
LOC_Os01g41420	4270	3303	2219	397	607	692	34.6331	32.1166	19.2817	4.13816	6.70866	7.56975	0.000269316	-2.01912	down
LOC_Os01g41820	378	220	358	112	28	38	3.15715	2.26139	3.24424	1.20026	0.309274	0.419647	0.00861742	-2.05459	down
LOC_Os01g41950	130	129	331	0	0	0	0.623646	0.740507	1.70249	0	0	0	8.12493e-07	#NAME?	down
LOC_Os01g42690	380	264	126	996	1029	845	4.97582	4.23191	1.75235	16.9877	18.4462	15.1462	4.27888e-06	2.36501	up
LOC_Os01g43460	642	539	399	1213	1425	1191	4.04344	4.11976	2.70486	9.92973	12.4224	10.2641	0.000657206	1.74835	up
LOC_Os01g43750	460	238	249	58	28	26	4.03806	2.52569	2.36916	0.920567	0.326396	0.292113	0.000234197	-2.6588	down
LOC_Os01g44120	211	201	190	41	17	27	3.70019	4.24471	3.58207	0.910085	0.406177	0.620502	0.00253727	-2.42247	down
LOC_Os01g45640	78	58	46	223	360	281	1.53847	1.36907	0.963929	5.70634	9.74436	7.53052	0.000256063	2.75018	up
LOC_Os01g47730	7928	6745	6353	1717	794	865	101.52	103.553	87.1795	28.2782	13.8495	14.9554	9.98531e-06	-2.24362	down
LOC_Os01g48446	1831	1675	1365	249	413	516	21.35	23.4048	17.0553	3.72028	6.5549	8.12457	0.00199604	-1.53566	down
LOC_Os01g48620	246	204	179	9	33	10	1.33674	1.32637	1.04432	0.056468	0.238746	0.073305	3.29302e-05	-3.07029	down
LOC_Os01g48874	5932	4628	5990	2420	495	468	40.8955	37.7678	44.8991	21.0603	4.90601	4.3293	0.000223787	-1.97787	down
LOC_Os01g50420	3351	2472	2270	352	472	566	31.3032	27.6835	22.7242	4.22909	5.99871	7.13475	6.80943e-06	-2.03173	down
LOC_Os01g50840	6349	5622	7211	2866	767	790	76.2206	80.9169	92.7674	44.2636	12.5452	12.7939	0.00159435	-1.77974	down
LOC_Os01g51670	4862	4119	3931	888	1008	870	73.1661	74.3121	63.3835	17.1834	20.6676	17.6624	0.000264776	-1.74974	down
LOC_Os01g52060	4	3	8	62	159	145	0.277909	0.268438	0.649521	6.19567	17.0208	15.4381	0.00025713	5.16582	up
LOC_Os01g52594	3313	2462	3016	1073	592	494	78.733	70.1385	76.8267	32.8047	19.1548	15.8443	0.00155001	-1.61507	down
LOC_Os01g55510	664	304	466	169	50	46	14.2129	7.78784	10.6913	4.6339	1.44672	1.31068	0.00365506	-2.05849	down
LOC_Os01g56240	461	395	439	59	22	14	14.9152	15.2999	15.2167	2.45347	0.969784	0.582534	4.78961e-07	-3.4224	down
LOC_Os01g56270	1923	1839	2055	846	222	248	8.36982	9.29998	9.48903	5.13855	1.2678	1.54144	0.000719768	-1.8112	down
LOC_Os01g56450	67	13	52	167	141	179	0.873862	0.190601	0.724125	2.81529	2.51687	3.18251	0.00241574	2.42672	up
LOC_Os01g57770	20	31	19	157	73	53	0.269611	0.588186	0.272991	2.84095	1.42617	1.01369	0.00314434	2.34619	up
LOC_Os01g58140	2082	1660	1565	440	394	347	41.3618	39.5413	33.3138	11.2451	10.6437	9.30828	0.000657206	-1.71251	down
LOC_Os01g58280	761	561	791	136	114	125	5.02293	4.46236	5.62015	1.14855	1.02199	1.10717	0.000739073	-2.02346	down
LOC_Os01g58310	194	209	155	37	23	20	12.0784	15.6526	10.3625	2.91822	1.91658	1.63197	0.0031308	-2.40622	down
LOC_Os01g59350	1328	1461	1271	382	161	174	6.92682	9.10995	7.17861	2.61695	1.20127	1.31998	6.54789e-05	-2.13259	down
LOC_Os01g59520	16418	11136	6924	665	307	321	89.729	73.0848	37.8975	4.5713	2.27036	2.26838	1.5247e-07	-4.33528	down
LOC_Os01g60600	1190	773	856	94	67	117	7.63941	6.00122	5.80002	1.03455	0.583997	0.920467	1.59459e-07	-2.85504	down
LOC_Os01g60640	4749	4156	3949	287	848	768	36.6451	38.4429	32.6565	2.8469	8.90798	7.99404	5.46259e-07	-2.2167	down
LOC_Os01g61070	800	607	489	1933	2457	2353	15.7734	13.1693	7.76666	63.0241	75.9121	78.4215	4.46218e-06	2.32215	up
LOC_Os01g61080	3348	3392	2635	467	546	502	22.8136	27.661	19.1369	4.11261	4.98577	4.64884	2.2146e-06	-2.16479	down
LOC_Os01g62430	1385	1234	1246	167	146	135	20.7751	23.7888	19.8495	3.34023	3.20067	2.64811	1.87091e-07	-2.65851	down
LOC_Os01g62810	44	48	54	102	8961	7408	0.287468	0.392112	0.441417	1.05431	94.1764	81.7489	0.00922409	7.40333	up
LOC_Os01g63220	1313	1194	1318	535	80	87	9.37763	10.3227	9.96316	4.80158	0.759056	0.931932	0.000161173	-2.16535	down
LOC_Os01g63690	1227	1215	1127	223	54	33	9.44189	11.2099	9.29106	2.19874	0.563186	0.342633	3.60068e-09	-3.23413	down
LOC_Os01g63980	61	30	21	185	291	145	0.506382	0.29458	0.181451	2.00122	3.3351	1.64831	0.00352642	2.98187	up
LOC_Os01g64310	1388	1670	1358	582	212	248	12.6209	18.3873	13.1654	6.85931	2.6925	3.0429	0.00199196	-1.73182	down
LOC_Os01g64470	5455	4860	3642	352	514	400	82.8994	88.5394	59.3004	6.86734	10.6265	8.19193	3.34827e-11	-2.97957	down
LOC_Os01g65110	96	115	22	350	583	339	0.780509	1.11936	0.183542	3.65892	6.46316	3.71674	0.00199196	2.893	up
LOC_Os01g65130	4206	4875	5597	2452	8	15	20.5945	27.1965	28.3199	17.9862	0.036241	0.071766	0.00791581	-2.40953	down
LOC_Os01g66100	468	566	384	1099	1059	833	4.63452	6.72694	4.08113	14.0169	14.3166	11.1579	0.00530507	1.50345	up
LOC_Os01g66150	2095	1434	1773	3171	4587	3999	24.9667	20.4874	22.6417	48.6304	74.516	64.3759	0.00585866	1.65843	up
LOC_Os01g67570	3782	3149	3903	1113	171	228	24.345	24.4135	27.3499	9.39549	1.4551	1.93578	1.83775e-07	-2.54125	down
LOC_Os01g67810	3182	2285	2174	410	335	407	24.226	20.846	17.7371	4.00087	3.46964	4.17834	8.48242e-07	-2.25946	down
LOC_Os01g68140	517	402	571	225	8	8	4.56067	4.25177	5.4041	2.54932	0.095332	0.084071	0.00101989	-2.41768	down
LOC_Os01g68269	8337	7448	8725	2654	1260	1968	84.9124	90.9405	95.2305	34.7724	17.4852	27.0658	0.00434039	-1.63649	down
LOC_Os01g68720	211	146	189	43	5	24	2.167	1.79128	2.08102	0.56029	0.056413	0.320289	0.00199196	-2.54608	down
LOC_Os01g69830	2523	1546	2462	642	114	149	9.03229	6.27407	8.7963	3.12949	0.954417	1.06872	3.58369e-07	-2.52014	down
LOC_Os01g69980	346	584	422	0	0	0	6.27518	12.7123	8.21106	0	0	0	7.05112e-14	#NAME?	down
LOC_Os01g70460	5040	5221	5328	2517	780	874	24.0149	27.916	25.3489	17.477	3.9723	5.33734	0.00643402	-1.55752	down
LOC_Os01g71970	864	911	645	1920	2734	2232	7.93253	10.0115	5.81577	22.5008	35.043	28.4517	0.000698048	1.9805	up
LOC_Os01g72340	4239	4144	4407	2213	677	600	14.3847	16.9391	15.9599	10.7107	3.48084	3.13257	0.00653053	-1.53974	down
LOC_Os01g72360	533	373	442	57	29	35	7.87685	6.60985	6.99986	1.06874	0.567496	0.683436	3.68424e-06	-3.05171	down
LOC_Os01g72530	7842	7279	5803	1296	2040	1584	120.729	134.331	95.7259	25.6563	42.7932	32.9314	0.0023879	-1.60098	down
LOC_Os01g72570	1176	812	709	1804	2526	2308	7.83061	6.47553	5.12824	15.287	23.3038	20.8094	0.00230458	1.80365	up
LOC_Os01g72990	9178	7066	11588	4268	1089	806	29.8944	27.7325	40.0496	18.3148	5.66899	4.48602	0.00241298	-1.84816	down
LOC_Os01g73310	444	289	473	885	1411	1072	2.49197	2.16009	2.70185	7.56729	6.96057	5.2456	0.0058069	1.99935	up
LOC_Os01g74040	4135	4092	3415	426	86	113	41.6672	49.4358	36.878	5.52132	1.16958	1.53109	8.8382e-17	-3.91106	down
LOC_Os01g74160	6881	6527	7372	2087	422	709	46.4852	49.1942	52.1688	19.0434	4.01175	6.34119	5.33751e-06	-2.35875	down
LOC_Os02g02860	3574	2158	2703	1521	228	342	25.8771	17.9916	20.1789	13.6207	1.84203	2.75048	0.00461357	-1.6908	down
LOC_Os02g03280	7487	6602	5773	1383	989	1144	78.2744	77.4321	63.3046	21.6942	16.1593	18.0975	3.93531e-05	-2.05694	down
LOC_Os02g03410	4751	3185	4447	1805	720	697	33.3993	26.8717	33.4806	16.329	6.88277	6.60189	0.00369968	-1.55131	down
LOC_Os02g04640	4020	2779	3158	1787	484	538	30.0282	22.4554	22.9324	15.5384	4.28594	4.71439	0.00867587	-1.47208	down
LOC_Os02g04760	827	845	1178	159	258	80	2.26239	2.34436	3.65661	0.523048	0.748196	0.299634	0.00021506	-2.05304	down
LOC_Os02g04840	3442	2265	3648	1032	731	695	13.5212	10.4779	14.818	5.6897	3.8644	3.61005	0.00356554	-1.47443	down
LOC_Os02g05530	629	443	691	259	38	61	9.73154	8.21318	11.4618	5.15603	0.800229	1.25925	0.00495589	-1.98193	down
LOC_Os02g06930	1145	962	951	283	228	194	7.86357	7.87368	7.70809	2.87422	2.19699	1.90967	0.00360571	-1.67591	down
LOC_Os02g07400	95	61	63	14	0	4	0.60479	0.464324	0.427377	0.113875	0	0.02733	0.000327479	-3.30932	down
LOC_Os02g08100	1724	858	1444	2978	4100	3891	12.9455	7.71823	11.6188	28.7679	41.9557	39.4514	0.000883015	1.97509	up
LOC_Os02g09980	1000	1062	985	300	122	169	16.7653	21.3363	17.7013	6.4646	2.77431	3.81708	0.00057164	-1.98214	down
LOC_Os02g09990	2027	2543	1976	287	186	118	23.6608	35.5998	24.7169	4.30152	2.94747	1.84847	5.39163e-08	-3.09209	down
LOC_Os02g11070	2351	2157	1592	661	511	494	16.7776	18.5822	12.286	6.16282	5.01385	4.78015	0.00615195	-1.43881	down
LOC_Os02g13430	324	285	278	80	41	29	1.55128	1.63882	1.42593	0.489093	0.26177	0.185409	0.00457862	-2.1825	down
LOC_Os02g13870	277	54	193	1066	623	356	2.49325	0.58092	1.86203	12.3417	7.64317	4.32842	0.00164255	2.43002	up
LOC_Os02g15280	408	324	269	74	8	44	13.3784	12.7402	9.45729	3.09568	0.319481	1.94858	0.000310407	-2.62239	down
LOC_Os02g15290	162	114	131	18	23	19	3.14883	2.64503	2.73581	0.42804	0.586541	0.476746	0.00591752	-2.26744	down
LOC_Os02g17340	91	91	143	22	4	0	1.49936	1.78636	2.51388	0.447468	0.06784	0	0.000142247	-3.40313	down
LOC_Os02g17360	3331	3009	3454	1696	270	288	18.3237	20.3901	20.3383	11.9616	1.99977	2.13015	0.000663647	-1.83329	down
LOC_Os02g17760	1183	831	1093	519	39	53	4.91474	4.13699	4.86491	2.77295	0.216648	0.295974	0.000769778	-2.09038	down
LOC_Os02g18070	464	240	193	12	34	0	1.6653	0.950936	0.744006	0.05042	0.14897	0	2.58808e-05	-3.7702	down
LOC_Os02g21040	1696	1705	1796	416	411	414	12.0144	14.479	13.6365	3.79196	3.9648	3.95477	0.00159435	-1.60548	down
LOC_Os02g22130	4900	3933	4981	2157	534	584	42.5099	39.9915	45.2815	25.3575	6.33385	7.1123	0.00127468	-1.73957	down
LOC_Os02g22820	313	308	128	0	0	24	1.1951	1.41226	0.521793	0	0	0.120379	0.00011723	-4.372	down
LOC_Os02g24080	6525	5017	5920	1939	1304	1461	63.8544	57.9588	60.8776	24.3782	17.2071	18.8834	0.00826045	-1.44679	down
LOC_Os02g26810	0	3	0	110	87	53	0	0.023905	0	1.08889	0.904848	0.551839	8.35189e-12	6.59034	up
LOC_Os02g29500	978	825	1036	435	120	72	12.1912	12.3259	13.8452	6.97911	2.03557	1.20341	0.00322888	-1.86209	down
LOC_Os02g30770	89	52	62	19	0	0	0.777026	0.447143	0.447306	0.353148	0	0	0.000796576	-3.22709	down
LOC_Os02g33330	642	317	429	1037	1275	1216	12.1329	7.18271	8.68296	25.2244	32.8534	31.0537	0.000427022	1.8649	up
LOC_Os02g33680	1472	1522	1361	165	606	377	14.9117	18.4865	14.7754	2.1439	8.359	5.14898	0.00591752	-1.39441	down
LOC_Os02g36940	6119	4459	5412	2764	534	788	84.6632	73.8753	80.1984	48.9952	9.99019	14.7167	0.00407915	-1.63424	down
LOC_Os02g37160	254	158	272	50	5	5	3.14735	2.35111	3.61619	0.798907	0.068169	0.067334	4.92757e-05	-3.23827	down
LOC_Os02g37290	2384	1444	1655	240	78	92	82.0088	59.5847	55.0765	7.87111	2.72204	3.13978	9.7183e-12	-3.3573	down
LOC_Os02g37320	151	68	158	35	0	4	3.60728	1.94992	3.98609	1.07775	0	0.095916	0.000681994	-3.01173	down
LOC_Os02g37330	908	619	836	209	73	37	15.4181	12.5922	15.2227	4.55372	1.68585	0.847628	2.7709e-05	-2.54329	down
LOC_Os02g37610	223	204	241	638	500	494	2.72985	2.99701	3.16631	10.065	8.36076	8.18439	0.0049252	1.73344	up
LOC_Os02g38240	3504	2967	3887	1762	356	492	40.7753	41.454	48.8909	26.1157	5.10053	7.64951	0.00230458	-1.66052	down
LOC_Os02g39660	378	247	281	57	3	10	3.43241	2.68546	2.7339	0.658003	0.024939	0.114447	5.33751e-06	-3.41789	down
LOC_Os02g40130	175	123	129	23	0	18	3.24696	2.74	2.57021	0.529243	0	0.428837	0.000301478	-2.98851	down
LOC_Os02g40200	1634	1342	1554	655	106	185	7.17792	7.0793	7.31934	3.64535	0.62418	1.05338	0.000483242	-1.93939	down
LOC_Os02g40530	351	156	134	37	0	9	3.21016	1.76977	1.44789	0.361084	0	0.08199	0.00267083	-3.49658	down
LOC_Os02g41670	64	27	44	205	159	114	0.375799	0.186291	0.27556	1.56622	1.28389	0.910122	0.00329071	2.29554	up
LOC_Os02g43740	88	33	64	263	172	113	0.444938	0.200383	0.346366	1.72231	1.18852	0.774676	0.00915203	2.02272	up
LOC_Os02g44300	937	677	910	356	77	89	8.92221	7.79183	9.32879	4.37038	1.03543	1.24089	0.00238758	-1.94071	down
LOC_Os02g44710	248	119	147	21	21	27	3.97889	2.28662	2.52362	0.415726	0.437987	0.567349	0.00244271	-2.37954	down
LOC_Os02g44720	162	83	129	41	0	6	2.92312	1.79064	2.49363	0.934705	0	0.123017	0.00264465	-2.72718	down
LOC_Os02g44770	34	27	27	72	116	112	0.153306	0.144009	0.129603	0.416632	0.718736	0.686764	0.00844488	2.28017	up
LOC_Os02g45010	3	18	10	118	208	252	0.023397	0.161126	0.083923	1.19359	2.23037	2.67929	5.32714e-05	4.64485	up
LOC_Os02g45450	463	545	849	49	47	25	5.59255	7.88961	10.9909	0.750931	0.762216	0.393973	2.54605e-07	-3.50879	down
LOC_Os02g45980	0	0	0	184	96	254	0	0	0	0.651535	0.531762	1.17031	7.88033e-09	Inf	up
LOC_Os02g46600	235	160	179	428	742	620	1.2288	1.00402	1.00429	2.88271	5.29375	4.38197	0.00834253	2.16138	up
LOC_Os02g47470	6220	6164	5778	609	503	473	40.489	48.145	40.295	5.03301	4.45678	4.14979	4.41708e-11	-3.07985	down
LOC_Os02g47810	59	70	46	468	302	170	0.493822	0.701374	0.411142	5.09284	3.47935	1.93643	1.25598e-05	2.79634	up
LOC_Os02g48080	817	603	768	1571	1404	1195	7.17938	6.38994	7.24288	17.6135	16.8083	14.2933	0.00964523	1.39263	up
LOC_Os02g48100	2524	2170	2264	1350	243	278	10.9406	10.9358	10.309	11.8838	1.46458	1.70348	0.00564975	-1.59337	down
LOC_Os02g48150	129	146	138	535	360	194	1.70634	2.3156	1.9493	9.13182	6.49807	3.47435	0.00608092	1.78303	up
LOC_Os02g48320	92	51	61	7	5	15	0.65908	0.462375	0.463979	0.076334	0.038915	0.133612	0.00615195	-2.38587	down
LOC_Os02g50130	6545	4746	6096	1963	1458	1191	92.4282	80.3478	92.2599	35.6614	28.0548	22.7142	0.00683338	-1.47185	down
LOC_Os02g50140	157	89	65	385	515	593	2.62464	1.73745	1.11018	7.85265	11.191	12.8254	0.000146041	2.78543	up
LOC_Os02g50280	2008	1577	1913	934	242	195	11.7566	11.067	12.0053	7.03063	1.93126	1.54112	0.00289931	-1.67737	down
LOC_Os02g50374	252	336	266	29	16	11	4.43765	7.11693	5.03168	0.640462	0.366836	0.23986	1.13984e-06	-3.56966	down
LOC_Os02g51130	289	212	189	780	724	556	2.31133	2.02881	1.61468	8.10505	7.88637	5.99959	0.000314219	2.03433	up
LOC_Os02g51900	929	790	854	371	44	59	6.66826	6.79683	6.56442	3.41974	0.421158	0.565724	0.000663647	-2.16597	down
LOC_Os02g52040	608	390	452	20	41	23	7.23618	5.55725	5.7688	0.292331	0.653706	0.356322	1.7782e-08	-3.58707	down
LOC_Os02g52180	54	44	37	123	215	160	0.716775	0.696725	0.529412	2.12744	3.95241	2.89999	0.00461357	2.38559	up
LOC_Os02g52670	488	498	637	151	44	26	7.94545	9.70831	11.1061	3.16412	0.961793	0.552273	0.000133711	-2.56395	down
LOC_Os02g53040	1603	1163	1571	720	111	165	10.2991	8.50986	10.3894	5.32553	0.921721	1.28022	0.00179505	-1.80788	down
LOC_Os02g53200	69	40	102	316	571	514	0.498399	0.340521	0.790251	2.98027	5.72045	5.09265	0.00039004	3.27497	up
LOC_Os02g54640	921	785	843	374	75	142	4.26865	4.3176	4.10304	2.15584	0.416131	0.887606	0.00632729	-1.76436	down
LOC_Os02g54890	4997	4358	4628	695	688	650	36.7723	38.4413	36.496	6.57201	6.89509	6.4593	4.78961e-07	-2.31671	down
LOC_Os02g57480	1286	864	1146	8	1	8	9.48834	7.64546	9.0623	0.075231	0.003753	0.078303	6.23478e-29	-7.16316	down
LOC_Os02g57560	1036	702	1164	359	149	105	9.03588	7.34526	10.896	4.02081	1.76103	1.22197	0.00199196	-1.8626	down
LOC_Os02g57720	4580	3164	2353	10532	16548	12173	45.4734	37.6532	25.0283	134.528	223.883	163.216	0.000666729	2.46152	up
LOC_Os03g01580	5119	4563	6186	2721	706	581	20.3405	21.6975	26.3191	13.7965	3.65967	3.00629	0.00348623	-1.66211	down
LOC_Os03g01740	1917	1426	1580	628	251	286	35.5591	31.6957	31.4111	14.9791	6.34545	7.15365	0.00179505	-1.68703	down
LOC_Os03g02685	202	94	140	447	610	547	4.47337	2.4924	3.32301	12.7594	18.4194	16.3678	7.53355e-05	2.40793	up
LOC_Os03g02980	5479	4591	5226	2696	302	323	37.9542	37.3438	38.2578	23.939	2.69402	3.06193	0.00112275	-1.94145	down
LOC_Os03g03034	211	129	252	1012	566	486	2.08614	2.15378	3.07268	13.9283	8.60218	7.09	4.92757e-05	2.23113	up
LOC_Os03g03724	2368	1537	2428	1153	153	183	64.489	47.2687	70.8532	40.0192	5.61099	6.5808	0.00647729	-1.79072	down
LOC_Os03g04070	2867	1965	2460	836	258	260	29.8189	24.9901	27.1518	11.2466	3.60323	3.60718	3.29302e-05	-2.06575	down
LOC_Os03g05470	3711	2657	3994	1515	392	361	31.9438	27.4431	36.8614	16.7583	4.631	4.18749	0.000337285	-1.85115	down
LOC_Os03g05620	16857	12770	16861	3268	969	1135	122.06	110.856	130.832	30.4356	9.55849	11.0975	3.4635e-06	-2.74993	down
LOC_Os03g05750	11265	12028	9532	1042	1184	979	109.565	139.353	98.5446	13.01	15.5943	12.9334	2.64175e-08	-2.90175	down
LOC_Os03g06210	74	74	74	19	4	4	1.4979	1.78844	1.60019	0.473221	0.092669	0.105517	0.00353209	-2.7391	down
LOC_Os03g06970	1839	2206	1302	446	280	302	20.6892	29.7441	15.697	6.45074	4.28192	4.58298	0.00714456	-1.98075	down
LOC_Os03g07400	658	430	531	149	43	53	16.4274	12.8654	14.1901	4.76332	1.43145	1.76351	0.00040297	-2.35369	down
LOC_Os03g07570	5071	2794	4363	1597	660	875	39.8145	27.055	37.7662	15.48	6.74247	9.5466	0.00309709	-1.53956	down
LOC_Os03g09230	551	293	385	1941	1445	1046	7.33024	4.66412	5.47502	33.2269	26.1822	18.8224	1.10908e-06	2.30448	up
LOC_Os03g09900	4914	3580	4544	2017	239	284	44.1191	38.5264	43.7124	23.2908	2.9224	3.44115	7.11153e-05	-2.08014	down
LOC_Os03g10300	0	27	28	295	345	184	0	0.389594	0.359401	4.6937	5.81509	3.06994	2.92439e-09	4.27785	up
LOC_Os03g10320	226	162	134	993	507	524	2.99547	2.30568	1.67314	14.9119	8.36343	8.15509	1.3669e-05	2.36619	up
LOC_Os03g10950	2275	1783	2084	692	248	195	19.3489	18.1127	18.9118	7.5623	2.81993	2.23537	4.00879e-05	-2.07824	down
LOC_Os03g12990	701	427	805	1932	2397	2778	12.8485	9.38151	15.8186	45.6033	59.93	68.8362	0.000161435	2.39969	up
LOC_Os03g13870	1200	656	946	1766	2248	1939	10.576	6.9269	8.93626	20.0292	27.0048	23.0875	0.00230458	1.59949	up
LOC_Os03g15080	647	416	489	179	37	19	10.7299	8.16363	8.557	3.81677	0.768054	0.378687	0.000483635	-2.42444	down
LOC_Os03g15230	1816	1737	2280	656	272	143	13.2551	15.1242	17.7161	6.16268	2.66312	1.40544	4.00879e-05	-2.09793	down
LOC_Os03g17174	10197	7404	10011	4856	639	780	151.589	132.101	159.663	92.7912	12.9783	15.6918	0.00317449	-1.84725	down
LOC_Os03g18740	7641	4819	7950	2493	1095	1145	87.8232	66.3979	97.928	36.8628	17.1475	17.766	0.00199464	-1.69742	down
LOC_Os03g18850	396	190	166	1205	3098	2013	6.91197	3.97412	3.09539	27.0564	73.6787	47.446	0.00912826	3.62743	up
LOC_Os03g18910	1979	2163	1873	213	355	300	11.8007	15.4625	11.9692	1.62756	2.88199	2.41262	6.27793e-07	-2.30538	down
LOC_Os03g19070	802	398	630	118	68	99	9.84792	5.85707	8.28745	1.85678	1.13502	1.63313	0.000362938	-2.21045	down
LOC_Os03g19270	228	236	271	75	13	18	3.26674	3.87298	4.19356	1.31979	0.194606	0.286153	0.00212471	-2.49297	down
LOC_Os03g19709	69	32	43	152	300	219	1.23996	0.683202	0.82003	3.55538	7.42068	5.37916	0.00647729	2.76818	up
LOC_Os03g20330	2366	1093	1380	464	71	65	40.7878	22.5737	25.4852	10.2788	1.66563	1.49743	0.000159682	-2.69762	down
LOC_Os03g20780	49	34	4	1203	415	629	0.385577	0.322565	0.028776	12.3109	4.50032	6.76054	2.10372e-09	5.07403	up
LOC_Os03g21030	4769	3073	4062	1265	1118	881	40.0344	31	36.4976	13.7167	12.8324	10.0014	0.00642978	-1.40173	down
LOC_Os03g21510	537	455	462	1627	1036	747	3.51558	3.56523	3.23637	13.7231	9.24246	6.60443	0.00117166	1.63812	up
LOC_Os03g21710	323	145	227	36	4	2	2.8937	1.48322	2.08096	0.406064	0.033618	0.017008	1.97578e-06	-3.77237	down
LOC_Os03g24560	364	526	154	1932	1970	1303	6.66512	11.5673	3.01649	45.6143	49.2676	32.2869	1.89161e-09	2.71505	up
LOC_Os03g24730	2490	2134	2436	954	109	147	11.5049	11.8215	12.0634	5.67038	0.685274	0.91668	9.45288e-06	-2.2723	down
LOC_Os03g29850	4728	3162	4047	2002	326	343	48.5364	39.7323	44.8154	26.7088	3.76363	4.91806	0.000514492	-1.85502	down
LOC_Os03g31690	767	665	893	1338	1475	1757	6.24273	6.43838	7.7527	13.9768	16.4279	18.9703	0.00653298	1.4661	up
LOC_Os03g39920	63	57	64	4	1	2	0.166572	0.183069	0.182351	0.012313	0.001594	0.005758	4.67701e-06	-4.34655	down
LOC_Os03g40020	4012	3778	4031	101	718	1048	10.9651	12.3784	11.8059	0.35204	2.67387	3.86798	1.55317e-06	-2.08485	down
LOC_Os03g40210	1407	973	1009	488	129	36	6.92708	5.78735	5.28469	3.26157	0.949634	0.232889	0.000457787	-2.07686	down
LOC_Os03g40670	1691	810	1660	597	254	229	13.0517	5.22792	10.7431	4.63836	2.82854	2.65525	0.00717904	-1.5316	down
LOC_Os03g42235	1	1	1	86	185	251	0.001988	0.001202	6.6e-05	1.57975	3.62698	4.86609	6.59917e-06	7.97291	up
LOC_Os03g44250	10	15	13	53	65	50	0.164136	0.318188	0.251722	1.21782	1.5994	1.20384	0.00282648	2.58703	up
LOC_Os03g46550	3071	2609	2838	1416	280	416	13.3289	13.5739	13.1984	7.90776	1.65615	2.43593	0.001822	-1.68494	down
LOC_Os03g47530	2114	1957	1600	235	100	117	20.6017	22.8638	16.7026	2.94048	1.31813	1.53125	1.838e-11	-3.26591	down
LOC_Os03g48050	1104	1034	971	558	83	97	9.54	12.4325	9.91627	6.86988	0.384207	1.46691	0.00518845	-1.79584	down
LOC_Os03g50160	89	78	58	578	687	486	1.75506	1.8481	1.21665	14.7078	18.5267	12.9751	2.3317e-09	3.42259	up
LOC_Os03g50510	8778	7213	9463	4807	704	920	58.7499	60.1445	72.0016	42.1518	6.45023	6.40257	0.00841218	-1.68867	down
LOC_Os03g52410	871	607	601	162	65	89	21.524	17.9679	15.9114	5.14885	2.16411	2.96096	0.000172497	-2.31127	down
LOC_Os03g52680	2292	2434	1860	414	520	453	29.7608	37.8966	25.8859	6.91824	9.18703	7.93731	0.000206589	-1.78211	down
LOC_Os03g52690	9236	11020	9875	4598	521	574	75.3358	100.665	83.271	45.8038	5.06158	6.14956	0.00279307	-2.16341	down
LOC_Os03g55410	3961	2685	5093	1627	309	176	47.1193	38.3296	64.8993	24.5709	4.90468	2.7583	0.00133259	-2.17605	down
LOC_Os03g55590	2845	2007	3031	5186	7439	7471	18.7827	15.7498	21.4785	43.6912	66.2151	65.921	0.00467776	1.86626	up
LOC_Os03g55770	2590	1931	2218	837	62	55	156.199	139.616	143.31	64.8762	5.07739	4.44049	4.67027e-07	-2.58369	down
LOC_Os03g56600	388	353	391	193	2	2	9.40449	10.2618	10.1765	6.01764	0.046663	0.039419	0.00373777	-2.34734	down
LOC_Os03g56850	307	388	373	54	12	130	1.39858	2.11042	1.69843	0.263531	0.058653	0.747038	0.00515701	-1.96529	down
LOC_Os03g57310	2185	1702	1966	578	548	485	21.3071	19.8948	20.5447	7.23957	7.2711	6.37789	0.0071719	-1.39575	down
LOC_Os03g58580	2752	1595	1787	6054	6550	4809	18.1557	12.6147	12.6325	51.3812	58.8851	42.8466	0.000207204	1.99055	up
LOC_Os03g59340	3357	2471	3279	1650	319	338	11.4143	10.0962	11.9617	7.17361	1.47042	1.5416	0.00244274	-1.66466	down
LOC_Os03g60570	903	1007	786	96	241	137	15.172	20.2917	14.1504	2.06461	5.5011	3.10011	0.000256063	-2.00913	down
LOC_Os03g60910	9148	8218	9195	4785	830	743	40.4923	43.5916	43.5987	27.2224	4.91291	4.43403	0.00511514	-1.77721	down
LOC_Os03g61490	313	252	247	133	7	2	5.61409	5.42004	4.75318	3.06775	0.147721	0.043955	0.00746963	-2.31497	down
LOC_Os03g61910	1221	1106	1521	606	30	76	10.7622	11.653	14.343	6.72701	0.18133	0.621355	0.000681489	-2.1902	down
LOC_Os03g62010	1502	857	1483	533	201	189	22.5909	15.4607	23.9078	10.301	4.10692	3.82265	0.00371611	-1.66357	down
LOC_Os03g62690	1140	959	1365	462	122	49	3.94489	4.26488	5.20422	2.0972	0.565683	0.22007	0.000223787	-2.15027	down
LOC_Os03g63310	810	531	679	1501	2432	2243	6.24593	4.86576	5.60724	14.914	25.6647	23.4214	0.00508321	2.13558	up
LOC_Os03g63390	7	6	6	226	144	51	0.119915	0.133513	0.10704	5.77025	3.89487	1.36674	0.000122321	4.84919	up
LOC_Os03g64100	108	95	61	248	394	260	2.02236	2.13883	1.23079	6.02261	10.1367	6.6236	0.00363991	2.25449	up
LOC_Os04g03920	192	187	190	15	17	7	1.85912	2.16614	1.96667	0.175633	0.212937	0.079203	9.22291e-06	-3.42984	down
LOC_Os04g09654	2959	2410	3451	1082	86	117	18.8111	17.2361	23.3128	10.044	0.278172	0.572011	4.50469e-07	-2.52564	down
LOC_Os04g09680	136	134	181	20	5	0	1.55661	1.84311	2.23011	0.296022	0.063337	0	3.97627e-06	-3.914	down
LOC_Os04g11820	2222	1873	1759	1056	239	325	9.89502	9.99037	8.29644	6.00204	1.48393	1.91548	0.00832611	-1.52028	down
LOC_Os04g12600	372	249	355	0	70	111	2.36605	1.89876	2.41945	0	0.604499	0.953789	0.00678332	-1.80971	down
LOC_Os04g15690	1295	718	1189	390	132	115	16.2854	10.554	15.9287	6.28831	2.36142	2.02771	0.000763786	-1.95034	down
LOC_Os04g23550	802	720	596	86	95	67	8.59426	9.5824	7.09046	1.04807	1.03391	0.844729	6.73036e-06	-2.63844	down
LOC_Os04g24220	4165	2821	5284	1713	455	631	18.7387	15.722	26.0027	10.0238	2.70087	3.2433	0.000843034	-1.75931	down
LOC_Os04g24510	93	65	82	9	11	8	0.76137	0.415029	0.467776	0.055659	0.086113	0.056909	0.00255508	-2.61274	down
LOC_Os04g30030	554	256	374	115	52	51	5.69058	3.08188	3.99442	1.66252	0.7388	0.679992	0.00523812	-2.01577	down
LOC_Os04g30160	473	337	371	85	17	26	2.8205	2.33568	2.30413	0.628226	0.127487	0.196545	4.61294e-05	-2.86597	down
LOC_Os04g30240	1135	734	660	154	46	39	6.59606	5.13852	4.0365	1.13786	0.294309	0.303272	2.00446e-07	-3.05317	down
LOC_Os04g30250	1047	824	1104	88	107	101	8.44276	6.77044	8.04527	0.926643	0.46303	0.434825	1.18892e-07	-2.83648	down
LOC_Os04g31340	4270	3117	4918	2208	157	235	35.5767	31.8399	44.5729	22.8984	1.89462	2.80096	0.0081696	-1.98581	down
LOC_Os04g33820	175	144	112	19	25	19	2.06677	2.03951	1.41188	0.275912	0.388725	0.289311	0.00515701	-2.29536	down
LOC_Os04g34180	19	44	25	849	638	249	0.215097	0.616761	0.311699	12.9255	10.2902	3.96701	3.00721e-06	4.63671	up
LOC_Os04g35140	1052	731	644	2671	3136	2122	4.98141	4.14803	3.26521	16.2803	20.2472	13.5725	3.36922e-06	2.18397	up
LOC_Os04g35890	79	57	49	389	208	230	0.423661	0.364376	0.2834	2.70121	1.52666	1.67267	0.000121672	2.58047	up
LOC_Os04g36040	186	183	249	1041	1163	801	1.09975	1.27966	1.69769	8.38113	9.39778	6.29845	5.74038e-08	2.74236	up
LOC_Os04g38540	81	47	76	8	0	0	0.836052	0.577546	0.843549	0.095585	0	0	4.27888e-06	-4.47879	down
LOC_Os04g39010	183	81	102	30	0	15	4.17084	2.1968	2.47875	0.860533	0	0.457864	0.0023477	-2.65227	down
LOC_Os04g39320	701	455	1098	136	71	46	7.8935	6.32134	13.2732	1.98291	1.11567	0.656439	0.000719768	-2.74722	down
LOC_Os04g39350	1972	1139	1728	328	298	394	42.8927	29.6839	40.271	9.15919	8.81177	11.5546	0.000427022	-1.74405	down
LOC_Os04g40630	1799	1325	1073	2877	4143	3362	14.4143	12.5233	9.13265	30.0494	44.3425	37.2208	0.00276454	1.8032	up
LOC_Os04g43200	189	284	157	787	607	409	2.34711	4.19314	2.04383	12.5244	10.1697	6.73909	0.000756102	1.89713	up
LOC_Os04g43440	902	827	791	170	158	187	3.54843	3.90032	3.3353	0.856887	0.847534	0.988947	0.00177266	-1.82409	down
LOC_Os04g43670	113	52	51	339	308	337	1.79435	0.986899	0.872301	6.9505	6.69655	7.24852	5.05908e-05	2.68927	up
LOC_Os04g44300	2428	892	2322	234	256	227	12.427	5.51463	12.7718	1.51938	1.80088	1.56532	0.00072226	-2.45343	down
LOC_Os04g47420	1063	657	800	1811	2450	2882	9.21964	6.82676	7.43562	20.2054	28.9555	33.7577	0.00617465	2.02627	up
LOC_Os04g48270	1215	1237	1494	683	74	37	10.9433	13.7861	14.7986	8.13493	0.860218	0.438872	0.00463192	-2.08394	down
LOC_Os04g48290	4449	4950	4035	324	114	218	17.3663	23.1621	16.8774	1.62467	0.60569	1.14698	2.10325e-17	-3.97011	down
LOC_Os04g48350	450	374	375	27	11	9	6.56394	6.54266	5.86334	0.492585	0.217729	0.174743	7.88933e-10	-4.30526	down
LOC_Os04g49170	32	27	58	220	88	92	0.867668	0.872678	1.70037	7.78094	3.29013	3.40134	0.00534896	2.16596	up
LOC_Os04g49450	3312	2843	3491	1463	159	77	25.1727	24.8412	28.0595	13.9523	1.70236	0.757996	3.7424e-05	-2.26771	down
LOC_Os04g49500	536	372	552	190	35	44	2.50927	2.06462	2.77014	1.1425	0.215035	0.268969	0.00331602	-2.11489	down
LOC_Os04g49739	131	74	85	0	15	0	1.35133	0.912866	0.93597	0	0.210878	0	8.50962e-06	-3.66278	down
LOC_Os04g51460	1125	323	684	33	63	121	14.7609	5.03511	9.59077	0.534627	1.07645	2.07846	0.00765716	-2.6877	down
LOC_Os04g51680	222	61	213	26	1	4	15.7939	5.16845	16.2417	2.36592	0.046495	0.335586	0.00295027	-3.68892	down
LOC_Os04g52190	983	568	599	221	113	141	5.22989	3.6249	3.43336	1.51378	0.809715	1.03692	0.00609172	-1.73999	down
LOC_Os04g52600	5092	4260	6484	2775	722	677	22.8802	22.7395	31.2535	15.9789	4.70196	4.07303	0.00573395	-1.58875	down
LOC_Os04g52660	6004	4593	6326	2793	537	576	53.6278	49.1201	60.3184	30.6078	6.58944	6.51096	0.00124768	-1.8002	down
LOC_Os04g52840	2028	1962	2544	627	269	312	15.8206	17.8334	19.9158	7.63937	3.02896	3.71739	3.32391e-05	-2.04514	down
LOC_Os04g53850	387	410	444	130	8	6	3.37607	4.41215	4.18814	1.32422	0.069052	0.044349	7.28863e-05	-2.90253	down
LOC_Os04g53860	1211	735	1130	424	82	111	14.5183	10.5366	14.4923	6.59002	1.35335	1.75485	0.000976201	-1.97617	down
LOC_Os04g53990	307	206	187	624	982	594	2.233	1.67647	1.42369	5.9096	9.86973	5.71163	0.00843213	2.15147	up
LOC_Os04g54210	352	428	275	66	30	31	18.9623	27.6574	15.8582	4.54946	2.17794	2.24307	0.000160712	-2.69213	down
LOC_Os04g58280	19570	17194	21033	4530	40	51	120.564	126.805	138.993	35.2651	0.32235	0.735434	7.29952e-08	-3.46606	down
LOC_Os04g58420	2813	1544	1980	396	58	72	6.83242	4.42326	5.28066	3.44518	0.15833	0.644774	2.64843e-11	-3.27603	down
LOC_Os04g58810	7006	6002	5863	1391	832	856	67.2163	69.027	60.2765	17.1644	10.8712	11.084	8.58793e-06	-2.19621	down
LOC_Os04g58850	11854	9921	11324	3040	2527	2096	154.763	155.285	158.435	51.058	44.9468	36.9539	0.00578353	-1.66538	down
LOC_Os04g59150	178	82	139	438	512	356	1.59095	1.02394	1.34401	5.21402	6.27941	4.29661	0.000551519	2.21623	up
LOC_Os04g59200	91	79	60	6	0	0	0.922155	0.955143	0.652244	0.077007	0	0	3.10124e-07	-5.09926	down
LOC_Os05g01380	5	52	5	87	229	199	0.050932	0.775663	0.054581	1.40733	3.93685	3.39013	0.00974238	3.42212	up
LOC_Os05g02060	1674	1132	734	2983	2234	2312	29.5885	23.9842	13.8952	67.8307	53.7977	55.1907	0.00216711	1.54098	up
LOC_Os05g04584	1473	759	837	4275	2673	2330	11.7022	7.22803	7.12677	43.7096	28.9415	25.0009	1.14302e-05	2.04184	up
LOC_Os05g06660	1211	929	1218	606	150	106	10.1657	9.36674	10.9576	6.59544	1.74026	1.15145	0.00968653	-1.64331	down
LOC_Os05g07626	40	26	22	117	83	98	0.604303	0.466624	0.341296	2.26324	1.7049	1.98586	0.00848741	2.21928	up
LOC_Os05g08770	269	249	169	699	615	527	1.63726	1.81437	1.09969	5.47257	5.09803	4.33043	0.00147804	1.86032	up
LOC_Os05g08860	1105	778	878	202	106	163	20.2897	17.1316	17.2851	4.75328	2.63397	4.03819	0.000207204	-2.10731	down
LOC_Os05g08900	3029	2061	1703	314	740	763	29.9583	24.4301	18.0504	3.98763	9.97326	10.1814	0.00849326	-1.35795	down
LOC_Os05g11320	31549	15101	22777	1583	499	4052	636.162	361.222	489.567	40.6478	12.4979	89.2527	1.09127e-06	-2.95548	down
LOC_Os05g12040	1337	977	881	9635	14445	9870	11.9559	10.4777	8.44342	110.901	176.101	119.256	1.49483e-07	3.90426	up
LOC_Os05g13770	472	359	513	163	42	37	3.00597	2.73877	3.50382	1.33069	0.35938	0.317197	0.00324701	-2.13917	down
LOC_Os05g16420	58	56	124	15	0	0	2.05819	2.40094	4.7418	0.692512	0	0	0.00265304	-3.81085	down
LOC_Os05g16740	2744	2000	3375	889	204	148	11.3218	9.9698	15.0382	4.65809	1.1193	0.828455	1.13048e-06	-2.39086	down
LOC_Os05g24650	3603	2088	2987	7609	9095	8726	48.5258	33.6895	38.2179	131.764	166.852	158.506	0.000515282	2.05981	up
LOC_Os05g28740	13348	12340	15839	7301	12	52	229.372	254.206	291.671	161.397	0.273453	1.20645	0.00564467	-2.32368	down
LOC_Os05g30660	64	61	58	18	5	0	0.456406	0.521041	0.442728	0.164545	0.039566	0	0.00508402	-2.73065	down
LOC_Os05g31470	26	26	6	209	300	160	0.529144	0.64898	0.092005	5.76404	8.58358	4.60428	6.73036e-06	3.97272	up
LOC_Os05g31570	885	729	1037	342	114	128	2.51206	2.81666	3.60415	1.52599	0.466673	0.52658	0.00360571	-1.81208	down
LOC_Os05g31620	7581	7656	6617	1278	1660	1432	119.094	144.182	111.391	25.8199	35.5294	30.3654	0.000319709	-1.8492	down
LOC_Os05g35260	3612	3407	2734	1553	508	425	26.0221	28.9514	21.314	15.1357	4.80908	4.10027	0.00249283	-1.63739	down
LOC_Os05g35460	2814	1977	3062	1125	430	406	18.2151	15.3417	21.2387	9.36038	3.79134	3.54659	0.0020766	-1.61757	down
LOC_Os05g35500	6250	5454	5437	2340	102	77	80.4337	84.1379	74.9774	38.7443	1.78721	1.32515	3.97627e-06	-2.56589	down
LOC_Os05g37050	43	49	71	209	234	206	0.639825	1.11465	1.11427	3.72382	4.4351	3.8689	0.000678454	2.46037	up
LOC_Os05g37060	5	14	6	136	47	62	0.079514	0.262898	0.092165	2.88358	1.04524	1.37917	3.29302e-05	3.58599	up
LOC_Os05g37080	198	156	255	54	7	11	2.25187	2.24236	3.24379	0.813505	0.089608	0.165163	0.000696327	-2.77923	down
LOC_Os05g38264	199	158	122	22	11	33	2.93038	2.78546	1.92774	0.410718	0.209568	0.658742	0.00308473	-2.38459	down
LOC_Os05g39310	6	11	16	53	67	64	0.171833	0.331159	0.469978	1.89424	1.84898	1.38062	0.000549195	2.94335	up
LOC_Os05g39720	867	892	731	177	117	92	5.36384	6.66903	4.80473	1.51591	1.05179	0.785061	9.2614e-05	-2.28766	down
LOC_Os05g40630	46	13	48	124	114	118	0.659569	0.211383	0.750871	2.33159	2.26159	2.31026	0.00780852	2.25955	up
LOC_Os05g41030	1187	779	883	1871	2035	1654	16.0127	14.9814	14.3667	39.9542	37.2722	29.415	0.00615195	1.448	up
LOC_Os05g44100	5559	4235	5648	1747	397	407	24.405	22.2869	26.5706	9.86456	2.36974	2.41026	6.2398e-06	-2.2693	down
LOC_Os05g44330	1681	1423	1609	926	113	138	9.08624	8.5502	8.56556	6.84537	0.686859	0.979408	0.00961939	-1.72808	down
LOC_Os05g44900	5927	5343	5529	1590	608	504	77.0649	83.5487	77.6549	26.3395	10.6013	8.81818	4.80393e-06	-2.27853	down
LOC_Os05g45110	4	4	14	47	67	43	0.034659	0.033935	0.137918	0.565243	0.848562	0.533804	0.000126042	3.33543	up
LOC_Os05g46480	7	7	20	101	139	78	0.074214	0.085745	0.294909	1.86317	2.84927	1.58323	5.08066e-06	3.7131	up
LOC_Os05g46760	5869	4837	5385	1197	669	786	63.6094	62.8415	62.5476	16.6802	9.86919	11.4918	6.38794e-06	-2.17659	down
LOC_Os05g48200	7174	13103	11969	2782	14	32	15.8446	34.3072	27.8757	7.94294	0.040221	0.090863	0.00143512	-3.37581	down
LOC_Os05g48210	880	465	646	172	71	75	15.3232	9.69102	12.0512	3.85101	1.66222	1.75517	0.000364312	-2.23402	down
LOC_Os05g49240	2973	1602	3798	699	484	515	70.1215	45.2807	95.9908	21.1941	15.5553	16.3918	0.00254291	-1.83076	down
LOC_Os05g50600	990	891	702	2372	2572	1406	8.72743	9.41734	6.62905	26.9178	30.9228	16.7529	0.00164291	1.7404	up
LOC_Os05g51610	443	406	459	201	0	0	2.91103	3.08046	3.24179	1.65093	0	0	0.000894225	-2.53703	down
LOC_Os06g01760	969	922	356	10199	13099	6962	6.69742	7.64042	2.63943	97.25	132.23	65.0504	7.71202e-08	4.19511	up
LOC_Os06g01990	153	89	96	407	424	310	2.27449	1.59059	1.52482	7.80842	8.6254	6.24541	0.000610671	2.23622	up
LOC_Os06g02630	268	217	182	699	833	501	2.1886	2.12985	1.59475	7.36729	9.29729	5.53445	0.000262017	2.07048	up
LOC_Os06g03670	64	72	84	0	3	12	0.860865	1.17526	1.22425	0	0.037442	0.204581	9.51906e-05	-3.27715	down
LOC_Os06g03810	156	109	99	24	23	8	2.19395	1.84032	1.48694	0.419457	0.424032	0.150779	0.00802429	-2.29422	down
LOC_Os06g04220	305	190	185	48	17	17	8.05496	6.02637	5.2249	1.62255	0.594095	0.575584	0.000643274	-2.6717	down
LOC_Os06g04240	3307	2229	1953	368	686	678	69.5679	56.2037	44.0292	9.93972	19.6454	19.2416	0.000666729	-1.58245	down
LOC_Os06g05050	956	501	532	44	80	0	5.39713	3.02088	2.99886	0.239426	0.775673	0	4.21131e-09	-3.52455	down
LOC_Os06g05430	99	99	66	332	327	215	2.56924	3.06323	1.83203	11.1029	11.5812	7.54232	0.00155531	2.15882	up
LOC_Os06g07550	1469	1408	1527	764	163	257	6.64267	6.96184	6.92823	4.00055	1.02522	1.42564	0.00871458	-1.56299	down
LOC_Os06g08460	502	429	417	138	0	14	5.27576	5.41365	4.70233	1.86202	0	0.198171	4.07657e-05	-2.93502	down
LOC_Os06g11310	73	48	41	518	682	527	1.21557	0.951348	0.722443	11.1201	15.5339	11.8753	2.56003e-11	3.90897	up
LOC_Os06g12310	5908	2969	4407	9668	14524	13502	51.714	29.9079	40.5592	106.608	166.153	153.097	0.00312295	2.03826	up
LOC_Os06g12450	84	27	39	157	274	277	0.431052	0.161071	0.319829	1.57444	2.45187	2.57959	0.00327435	2.81105	up
LOC_Os06g13190	7027	6710	6505	1496	891	841	136.969	156.801	135.879	37.5096	23.6544	22.1225	7.69179e-06	-2.24068	down
LOC_Os06g15730	3759	4147	2815	1154	252	416	14.8056	19.4306	12.437	5.78288	1.42567	2.24766	0.000590463	-2.23633	down
LOC_Os06g16150	675	552	649	293	22	15	7.64647	7.48987	7.88258	4.26598	0.338797	0.218647	0.00115877	-2.28029	down
LOC_Os06g16410	1796	1304	1815	722	234	212	8.34558	7.21473	8.96946	4.31521	1.46673	1.33115	0.00199196	-1.71203	down
LOC_Os06g19200	417	355	455	165	10	12	15.5809	15.9033	18.2222	7.93014	0.465088	0.60609	0.000991348	-2.48447	down
LOC_Os06g19444	16379	12925	12586	7139	135	59	110.74	104.825	92.5901	62.3985	1.2274	0.534081	0.00289124	-2.33034	down
LOC_Os06g19540	45	74	35	353	203	102	0.33321	0.790392	0.287658	3.6479	2.1636	1.13233	0.00525823	2.42286	up
LOC_Os06g20150	4211	3051	5309	1783	15	23	51.2693	44.5356	69.2704	27.9314	0.233758	0.377576	0.000703204	-2.59276	down
LOC_Os06g21570	148	171	215	54	7	5	1.52584	2.09822	2.45926	0.759628	0.084203	0.059935	0.00123819	-2.77154	down
LOC_Os06g21820	919	442	628	113	31	9	10.5146	6.04722	7.65926	1.56026	0.445992	0.109046	7.96451e-08	-3.37425	down
LOC_Os06g23530	91	922	1251	1	1	1	0.397623	4.8303	5.86059	0.00187	0.000129	0.000535	0.000484769	-9.14744	down
LOC_Os06g36040	229	120	184	866	415	437	5.46327	3.41887	4.72225	26.6791	13.5207	14.1219	0.000259374	2.11802	up
LOC_Os06g36320	110	111	151	0	0	0	0.412112	0.508833	0.61052	0	0	0	3.58929e-13	#NAME?	down
LOC_Os06g36670	39	25	17	152	114	157	0.631203	0.47851	0.285157	3.22927	2.55839	3.49721	0.000215163	2.8577	up
LOC_Os06g37080	765	442	484	2344	2044	1260	5.56213	3.85592	3.77182	21.9413	20.2706	12.3805	2.4186e-06	2.19652	up
LOC_Os06g38120	770	411	435	97	38	25	5.34972	3.41894	3.20596	0.849652	0.384623	0.243067	4.74429e-06	-2.95681	down
LOC_Os06g38340	5307	3987	3389	784	156	95	22.3225	20.1048	15.2738	4.23941	0.891002	0.535432	3.78557e-12	-3.327	down
LOC_Os06g38450	8076	5205	6241	2190	128	291	86.1893	66.5998	71.3724	30.0676	1.85117	4.18917	3.33536e-07	-2.63861	down
LOC_Os06g40650	11119	8223	11334	5256	807	1099	64.6342	57.5149	70.7548	39.0566	6.75058	8.5478	0.00541245	-1.79005	down
LOC_Os06g41020	1701	1791	1587	884	197	206	8.31168	10.1438	8.51379	5.66727	1.24382	1.20491	0.00463192	-1.67756	down
LOC_Os06g41480	973	753	1122	353	112	130	3.81094	3.51328	4.69805	1.77102	0.586248	0.684636	0.00181218	-1.88806	down
LOC_Os06g46950	17285	13601	13567	3476	2107	2163	324.992	306.568	273.36	84.0658	53.9787	54.8973	0.000594051	-2.09492	down
LOC_Os06g47620	77	44	98	244	395	366	0.558516	0.381846	0.767686	2.29001	3.93829	3.61259	0.000549195	2.73451	up
LOC_Os06g48200	3603	1105	2907	624	84	120	42.8179	15.7398	37.0206	9.53128	1.35329	1.92301	0.00463192	-2.8549	down
LOC_Os06g48500	5322	4457	6981	2854	33	39	39.8777	39.9902	55.9923	27.4301	0.320419	0.380951	0.00833748	-2.33001	down
LOC_Os06g48510	864	688	931	387	109	84	6.94428	6.64816	7.84514	3.71908	1.22771	0.724218	0.00749414	-1.76437	down
LOC_Os06g49500	17633	12868	21010	8284	986	1133	114.164	102.153	145.49	70.6572	8.78681	9.79813	0.00462076	-2.02564	down
LOC_Os06g49660	59	49	31	213	286	127	0.541267	0.535468	0.300953	2.54612	3.61818	1.5895	0.00549372	2.62825	up
LOC_Os06g50080	2514	1739	2571	1207	69	50	30.298	25.12	33.1972	18.7122	1.12381	0.801425	0.00458236	-2.13542	down
LOC_Os06g50960	46	55	58	297	795	703	0.445878	0.66656	0.583896	3.91283	11.1687	9.78428	0.00313456	4.01609	up
LOC_Os06g51330	4388	4061	4481	1929	658	715	15.7572	17.4923	17.2338	8.85631	3.2153	3.36635	0.00305089	-1.60891	down
LOC_Os07g01560	4322	2822	4154	2093	340	257	20.8952	16.7617	22.0871	13.3981	2.03816	1.45489	0.00587126	-1.77641	down
LOC_Os07g01660	526	249	451	930	1080	1069	6.03825	3.42998	5.55185	13.7405	16.9149	16.5791	0.000678454	1.84846	up
LOC_Os07g02330	1978	1595	1455	568	143	150	20.8303	20.1327	16.418	7.68975	2.04394	2.13154	2.21589e-05	-2.21495	down
LOC_Os07g02850	33	29	21	117	213	115	0.57919	0.610742	0.406203	2.71969	5.24244	2.78254	0.00768625	2.91006	up
LOC_Os07g03870	1210	952	918	391	69	128	5.49039	5.17798	4.46563	2.27928	0.426492	0.778699	0.000525822	-2.0566	down
LOC_Os07g05040	4113	3297	3783	2129	114	137	65.1784	62.5468	64.3024	43.2357	2.45806	2.92743	0.00854065	-2.00873	down
LOC_Os07g05360	1633	2711	3112	217	10	85	12.7241	42.3405	25.992	2.17396	0.103086	0.892976	4.27729e-07	-4.28981	down
LOC_Os07g05470	4314	2421	4311	1434	508	775	12.096	8.07813	12.6892	4.77343	1.85097	2.85203	0.00174621	-1.6049	down
LOC_Os07g13090	62	83	65	12	0	0	0.768301	1.22032	0.863331	0.176844	0	0	3.46283e-05	-3.99215	down
LOC_Os07g13770	229	156	283	74	0	0	2.0375	1.66897	1.91924	0.837719	0	0	0.000374719	-2.9869	down
LOC_Os07g14700	502	428	498	223	4	9	6.72354	6.86844	7.14058	3.83019	0.071063	0.145347	0.00139607	-2.39984	down
LOC_Os07g14740	574	391	541	218	20	19	8.41703	6.86624	8.50791	4.11293	0.382106	0.357671	0.00166187	-2.29264	down
LOC_Os07g15940	1463	1145	1798	658	7	16	9.83811	9.22969	12.9519	5.69067	0.055352	0.137081	0.000588134	-2.49778	down
LOC_Os07g17184	1856	1607	1598	122	309	391	24.6205	25.5565	22.7167	2.07766	5.57317	7.0012	7.72482e-06	-2.07859	down
LOC_Os07g17330	1293	909	808	1961	2396	1661	33.6908	28.4275	22.6079	65.7541	85.2317	58.5058	0.00463192	1.47952	up
LOC_Os07g18154	1148	665	1402	223	189	110	4.06983	2.77065	5.15355	1.22842	0.882565	0.591865	6.54789e-05	-2.16513	down
LOC_Os07g29960	180	104	141	33	21	8	1.67567	1.12098	1.41961	0.447025	0.229785	0.083942	0.00553799	-2.36981	down
LOC_Os07g32510	1034	778	855	1564	1979	1925	6.15483	5.55289	5.45154	11.9764	16.0534	15.4755	0.00364558	1.53258	up
LOC_Os07g33720	115	101	111	0	0	42	0.510812	0.539671	0.52637	0	0	0.251563	0.00312295	-2.34665	down
LOC_Os07g34850	113	92	113	23	0	0	1.0991	1.07156	1.17825	0.278166	0	0	7.28863e-05	-3.61666	down
LOC_Os07g34980	3269	2679	3526	1010	16	8	14.7832	14.4893	17.0526	5.86138	0.09267	0.04859	1.6445e-09	-3.0107	down
LOC_Os07g35380	47	49	72	188	205	116	0.268884	0.344914	0.445973	1.64214	1.72838	0.98539	0.00901686	2.04873	up
LOC_Os07g37210	49	48	62	224	181	167	0.556108	0.640724	0.725719	3.25288	2.77996	2.55796	0.00214357	2.28958	up
LOC_Os07g38290	124	78	116	225	366	335	1.3581	0.95117	1.44497	3.26309	5.22751	5.07387	0.00712075	2.06918	up
LOC_Os07g39190	119	61	55	12	0	0	2.0284	1.24356	0.998023	0.263364	0	0	1.45821e-05	-4.09547	down
LOC_Os07g39720	372	428	416	104	70	41	6.36198	8.78279	7.63233	2.27822	1.62593	0.947187	0.00313417	-2.11215	down
LOC_Os07g40690	525	238	410	154	28	7	6.02714	3.27395	5.04986	2.27665	0.437842	0.102308	0.00203748	-2.33857	down
LOC_Os07g40940	149	98	117	305	338	333	1.4621	1.14928	1.22797	3.84965	4.52852	4.41634	0.00677797	1.91761	up
LOC_Os07g41280	3866	2543	3152	1696	197	261	36.2312	26.9034	30.288	20.4886	2.55846	3.35004	0.00212471	-1.86191	down
LOC_Os07g41420	78	80	106	36	0	0	0.853008	1.03991	1.23563	0.498993	0	0	0.00608092	-2.71153	down
LOC_Os07g43925	97	110	91	277	454	353	0.929232	1.00072	0.840643	3.1529	6.35113	5.37057	0.00179505	2.34288	up
LOC_Os07g45080	929	664	1009	115	292	235	15.3501	13.1633	17.8755	2.42784	6.56302	5.24224	0.00959848	-1.47344	down
LOC_Os07g46860	68	52	83	11	0	12	1.20236	1.09647	1.57757	0.233618	0	0.265887	0.00255508	-2.71107	down
LOC_Os07g47300	5586	5589	5869	2878	546	542	31.8406	38.5445	35.7225	21.1504	4.2781	4.20176	0.00139364	-1.8122	down
LOC_Os07g47400	573	573	782	120	15	21	6.88345	8.24151	10.0581	1.84863	0.230763	0.326277	1.49483e-07	-3.34998	down
LOC_Os07g47820	7185	5609	7181	3366	890	931	29.2102	27.3366	31.2887	17.59	4.9207	5.10284	0.00703837	-1.60239	down
LOC_Os07g48280	19911	10593	17604	2314	2148	1732	111.385	71.0342	89.9097	17.0322	16.9217	12.6833	1.78083e-05	-2.47419	down
LOC_Os07g48800	122	76	76	5	0	0	2.93147	2.18892	1.93589	0.124273	0	0	2.46413e-08	-5.5912	down
LOC_Os08g01270	2746	2021	2635	1238	307	355	20.0738	17.5746	20.4651	11.6418	3.00968	3.43272	0.00303525	-1.61665	down
LOC_Os08g02110	93	71	49	693	471	375	0.988743	0.904239	0.554318	9.53626	6.87273	5.41203	2.12802e-08	3.27402	up
LOC_Os08g03240	85	102	82	9	4	22	0.530288	0.767846	0.550003	0.065308	0.034332	0.179331	0.00417059	-2.45719	down
LOC_Os08g03310	5067	5455	6424	3013	517	899	27.1815	34.9811	36.5462	20.4978	3.48622	6.70643	0.0057889	-1.62339	down
LOC_Os08g06100	3917	1527	2368	6204	8041	8408	39.685	18.5363	25.7043	80.8541	111.008	115.035	0.000659954	2.07709	up
LOC_Os08g07660	410	479	317	118	25	9	7.26734	10.1793	6.02421	2.68209	0.595594	0.19316	0.000436284	-2.74039	down
LOC_Os08g09840	2394	1855	2788	869	324	579	12.5903	11.4357	15.9597	5.94792	2.38619	4.27652	0.00236054	-1.57193	down
LOC_Os08g10330	456	369	584	191	39	28	2.10213	2.02175	2.91397	1.44505	0.238256	0.169821	0.00339633	-2.14714	down
LOC_Os08g12780	2794	2271	2896	964	114	202	16.3257	15.8979	18.189	7.03475	0.893381	1.59456	2.90229e-06	-2.34262	down
LOC_Os08g13270	213	175	174	5	23	4	1.50009	1.47074	1.31377	0.036333	0.21266	0.028748	2.2146e-06	-3.60146	down
LOC_Os08g13570	5672	5823	5479	1049	763	621	40.0146	49.2463	41.4216	9.51543	7.32932	5.9139	6.27793e-07	-2.38611	down
LOC_Os08g14760	412	156	411	89	20	23	2.96934	1.34182	3.17674	0.82039	0.188069	0.222839	0.00302817	-2.51796	down
LOC_Os08g19670	2730	2014	2327	646	266	242	41.3542	36.5695	37.7807	12.5833	5.48391	4.94744	4.22708e-06	-2.23195	down
LOC_Os08g23280	505	497	534	212	59	49	2.4843	2.93185	2.81536	1.34361	0.391817	0.324799	0.00757397	-1.94212	down
LOC_Os08g23430	6495	6654	6757	3558	793	839	23.9213	28.8354	26.2288	16.2576	4.13751	4.20795	0.007247	-1.63148	down
LOC_Os08g25010	2724	1929	3156	1216	404	407	15.7014	13.3362	19.549	9.00417	3.18335	3.16831	0.00331653	-1.57262	down
LOC_Os08g25030	16	0	12	49	64	46	0.173836	0	0.136047	0.686922	0.911295	0.581579	0.000552572	3.09642	up
LOC_Os08g26230	21776	16341	15806	5659	259	457	210.305	176.277	162.896	72.3092	2.05231	2.63669	1.02486e-05	-2.85068	down
LOC_Os08g28710	193	91	97	414	331	297	1.4483	0.820357	0.782451	4.0082	3.39422	3.01698	0.00505338	1.92918	up
LOC_Os08g29020	2450	2400	3676	788	104	88	7.68432	9.02302	12.3556	3.17649	0.442565	0.370143	6.70461e-07	-2.8574	down
LOC_Os08g29660	16857	11476	11724	2994	2139	2474	114.008	93.0459	84.9754	26.0473	19.7132	22.5938	0.00112275	-1.93838	down
LOC_Os08g33710	1191	840	1403	2997	3736	2386	12.8976	10.9027	16.284	41.7547	55.1365	34.8868	0.00040297	1.89566	up
LOC_Os08g34580	971	880	1095	349	48	48	5.06634	5.62945	6.09339	2.42498	0.397241	0.38154	3.91257e-05	-2.45439	down
LOC_Os08g36920	354	253	289	22	7	24	4.84983	4.1418	4.23441	0.385362	0.129498	0.428131	4.09813e-07	-3.62699	down
LOC_Os08g37930	109	82	82	6	3	9	1.9556	1.95458	1.58724	0.112031	0.152086	0.406999	5.0485e-05	-3.44116	down
LOC_Os08g38710	3515	3500	4107	783	265	307	19.6624	23.551	24.6214	5.62227	1.99228	2.3038	1.28086e-08	-2.67607	down
LOC_Os08g38900	1751	1066	1148	3074	4030	5200	19.6147	14.2634	13.7776	44.3089	61.5563	78.3116	0.00922409	2.15854	up
LOC_Os08g38910	3506	1160	1418	5050	3343	3838	20.4846	7.70048	14.2232	67.4869	45.3841	50.2659	0.00642978	1.5009	up
LOC_Os08g39840	2075	1113	1200	254	48	18	9.81416	6.31055	6.08227	1.54222	0.303788	0.109211	1.93804e-09	-3.48412	down
LOC_Os08g40180	32	33	45	122	130	113	0.195877	0.241475	0.29621	0.95759	1.08599	0.935093	0.00780852	2.19517	up
LOC_Os08g41290	110	54	66	644	492	302	1.30414	0.756652	0.830013	9.85281	7.962	4.84559	2.1285e-07	3.09752	up
LOC_Os08g41440	2425	2076	1708	831	294	267	18.513	18.9993	13.9731	8.16338	3.05699	2.74766	0.000590463	-1.80383	down
LOC_Os08g41780	232	170	235	828	496	389	2.07422	1.72325	2.08918	9.19205	5.36437	4.43	0.00176088	1.84582	up
LOC_Os09g09500	101	67	131	21	9	9	0.768491	0.614053	1.07079	0.198231	0.08494	0.083277	0.00411152	-2.533	down
LOC_Os09g10010	119	72	45	2456	1085	671	2.97293	2.16004	1.18341	79.2635	37.089	22.7049	7.47491e-05	4.53525	up
LOC_Os09g10054	1328	1599	2052	438	39	52	5.71083	8.24567	9.50348	2.41491	0.216156	0.283885	1.00382e-06	-2.99467	down
LOC_Os09g11460	1860	1245	1368	3262	2999	2959	19.6618	15.9997	15.7266	44.7151	43.8675	42.2192	0.00370222	1.51933	up
LOC_Os09g13440	2655	1463	1643	69	30	69	28.0216	17.8892	18.2369	0.991428	0.497935	0.816707	1.22627e-20	-4.63231	down
LOC_Os09g16330	11369	10724	12829	4064	1896	1980	47.9784	52.2	57.2862	33.0859	11.4393	10.4357	0.00546576	-1.74447	down
LOC_Os09g16510	7575	6191	5494	1486	1127	728	60.4744	58.8335	46.664	15.3	12.3905	7.96765	2.57884e-05	-2.10577	down
LOC_Os09g16950	1168	974	940	297	125	255	8.59738	8.49188	7.43839	2.68067	1.26551	2.41641	0.00224347	-1.75734	down
LOC_Os09g17152	251	169	156	59	0	8	2.38518	1.92789	1.5904	0.713519	0	0.099631	0.000701292	-2.86313	down
LOC_Os09g17329	35758	37273	50708	14001	17	9	194.458	241.964	293.485	95.8218	0.114018	0.056334	0.000301478	-2.97728	down
LOC_Os09g17344	619	481	729	280	0	3	4.38825	4.08322	5.53574	2.54636	0	0.019161	0.000618484	-2.50814	down
LOC_Os09g19229	278	223	430	88	4	10	1.48295	1.42618	2.4657	0.603708	0.029146	0.069872	0.000129533	-2.94015	down
LOC_Os09g19390	3471	3783	3411	1450	306	170	14.7575	19.5508	16.0976	7.63164	1.79728	0.961977	8.9366e-05	-2.19948	down
LOC_Os09g20330	498	522	76	2328	1851	1744	4.05948	5.09971	0.657027	24.5681	20.5424	19.1735	2.39359e-10	2.84158	up
LOC_Os09g20990	3448	2878	4183	1414	233	195	15.6633	15.7729	20.3653	8.26	1.43701	1.19573	1.00591e-05	-2.22548	down
LOC_Os09g21450	742	608	771	377	63	49	3.95551	4.38785	4.37099	2.92311	0.457501	0.390422	0.00977753	-1.83324	down
LOC_Os09g21710	1431	1390	1155	301	338	257	24.7155	28.7843	21.3766	6.67459	7.95861	5.97826	0.00139548	-1.69362	down
LOC_Os09g24620	2543	1494	1867	6013	5682	4703	33.8869	23.8653	26.6639	103.083	103.175	84.646	0.000223787	1.95207	up
LOC_Os09g26200	6	7	5	90	102	85	0.084506	0.138662	0.071703	1.91491	2.31555	1.91039	1.15103e-07	4.39138	up
LOC_Os09g26210	273	310	149	1470	591	920	5.11307	6.9492	2.98599	35.4593	15.1037	23.2839	1.38927e-05	2.40005	up
LOC_Os09g28440	3552	4210	2845	62	606	415	49.6529	70.5528	42.615	1.11474	11.5417	7.83096	1.30414e-05	-2.74269	down
LOC_Os09g28530	81	50	69	15	8	0	2.95387	2.17672	2.7267	0.672884	0.362939	0	0.00290385	-2.77189	down
LOC_Os09g29660	310	269	360	55	20	10	1.93061	1.99875	2.39375	0.429467	0.159432	0.075214	1.87992e-05	-3.12862	down
LOC_Os09g30414	2995	1603	2391	4789	6402	5170	12.4079	6.40223	8.01927	38.7377	54.5139	43.2572	0.00230458	1.74206	up
LOC_Os09g32000	187	265	218	12	55	44	2.99908	5.095	3.75405	0.247271	1.20182	0.93689	0.00568586	-2.06764	down
LOC_Os09g34214	1118	1129	1329	288	151	99	9.47664	11.3837	12.7461	3.10982	1.72034	1.16031	1.2712e-05	-2.35588	down
LOC_Os09g34920	49	53	33	212	136	115	0.413238	0.527118	0.299697	2.68694	1.57707	1.31383	0.00435975	2.1723	up
LOC_Os09g35010	5873	5299	5274	447	139	70	91.9743	99.4883	88.5161	8.99724	2.95162	1.47276	2.14498e-19	-4.33372	down
LOC_Os09g35020	585	654	482	52	21	14	9.66814	12.9569	8.527	1.0979	0.453728	0.311471	6.79171e-10	-3.97178	down
LOC_Os09g37540	340	152	173	38	3	16	3.75953	2.04251	2.23704	0.593825	0.03425	0.224776	8.54155e-05	-3.17557	down
LOC_Os09g38670	2586	1636	1429	4143	5665	4661	54.9527	42.9265	19.6589	69.9879	98.3651	78.654	0.00070902	1.85961	up
LOC_Os09g38768	3023	1758	2901	1201	469	365	19.4511	13.8314	19.9185	9.98738	4.43587	3.50337	0.00434039	-1.53024	down
LOC_Os09g39620	1514	1120	1331	514	98	122	8.36017	7.34566	7.8719	3.32994	0.63917	0.810698	0.000161435	-2.11177	down
LOC_Os10g01380	1243	822	751	0	0	268	16.5501	13.164	9.89548	0	0	5.44576	5.18907e-06	-2.76555	down
LOC_Os10g05250	3615	2708	2791	1373	357	331	23.1467	20.7458	19.0789	11.2954	3.10921	2.88116	0.00052085	-1.81106	down
LOC_Os10g08790	108	123	115	47	0	0	3.54553	4.84802	4.04844	1.98269	0	0	0.00450101	-2.73022	down
LOC_Os10g10130	4837	4490	4883	543	87	82	22.0813	24.4353	23.6407	3.4907	0.491326	0.50359	2.51389e-17	-4.04023	down
LOC_Os10g13850	22	53	33	740	4097	3594	0.325258	0.940748	0.515713	14.1696	85.4704	74.7677	0.000839336	6.7878	up
LOC_Os10g14920	808	469	621	167	66	132	7.26523	3.58224	5.14632	1.56895	0.684641	1.27558	0.00244271	-1.93308	down
LOC_Os10g17650	100	62	108	6	3	14	0.829256	0.617551	0.960731	0.05401	0.022883	0.155575	0.000295681	-3.02269	down
LOC_Os10g23310	13	30	13	151	277	122	0.112624	0.325561	0.120692	1.81331	3.52416	1.53489	0.00463192	3.7108	up
LOC_Os10g25400	21	57	38	169	163	104	0.188319	0.64735	0.40258	2.15595	2.13136	1.35715	0.00255508	2.28823	up
LOC_Os10g26850	3915	4035	4687	1664	994	891	45.7203	56.4912	58.6472	24.9888	15.8087	14.039	0.00878557	-1.42694	down
LOC_Os10g27430	135	93	139	32	0	4	5.08121	4.18984	5.59186	1.51085	0	0.182105	0.000483242	-3.10844	down
LOC_Os10g30832	391	356	413	103	0	0	1.9652	2.08686	2.16599	0.66651	0	0	6.73036e-06	-3.32751	down
LOC_Os10g30880	811	653	572	230	99	111	11.0976	9.93496	7.85442	4.14578	1.85269	2.12537	0.00551355	-1.8189	down
LOC_Os10g31320	162	244	231	652	603	581	2.67145	4.83229	4.09308	13.8617	13.5738	12.9551	0.000678454	1.95722	up
LOC_Os10g31330	2016	1570	1506	8240	7372	4425	24.4623	23.4714	19.585	132.418	123.706	73.7568	2.2146e-06	2.4155	up
LOC_Os10g31780	714	515	458	134	36	34	13.9603	12.0675	9.59681	3.35109	0.951662	0.888702	3.29968e-05	-2.7096	down
LOC_Os10g35260	417	332	108	0	0	0	1.90917	1.78246	0.515733	0	0	0	1.59459e-07	#NAME?	down
LOC_Os10g36200	391	212	320	873	859	648	9.97526	6.53532	8.67775	28.8724	30.0743	22.3873	0.00100942	1.85039	up
LOC_Os10g37720	522	254	517	1436	869	862	3.36039	2.05452	3.65202	12.1177	8.16661	8.03624	0.000800301	1.749	up
LOC_Os10g37760	1545	1580	1307	322	367	215	14.172	17.5478	13.2107	4.27234	4.79317	3.08004	0.000310407	-1.85005	down
LOC_Os10g38080	5077	2830	4997	1834	341	449	29.1246	19.4611	30.7161	13.5279	2.66322	3.47204	0.000234197	-1.95625	down
LOC_Os10g38780	2675	1541	2251	679	80	156	33.6572	23.2471	30.3581	10.9874	1.3589	2.64467	5.30656e-07	-2.50207	down
LOC_Os10g39700	648	645	520	124	72	71	6.72576	7.61134	5.45609	1.98711	0.990168	0.691463	0.000183583	-2.36156	down
LOC_Os10g40130	1724	1449	1400	868	149	73	10.4821	10.5572	9.26719	6.84971	1.22392	0.593106	0.00995773	-1.80379	down
LOC_Os10g40830	2831	1973	2779	1080	344	553	19.3469	16.1642	20.3536	9.49301	3.20372	5.09996	0.00348623	-1.54231	down
LOC_Os10g41330	887	585	465	143	68	62	11.5259	9.10609	6.47676	2.3794	1.19385	1.0836	0.000100743	-2.42573	down
LOC_Os10g41420	695	484	482	161	84	88	16.7269	13.9639	12.4078	4.97323	2.7492	2.84801	0.00463192	-1.90027	down
LOC_Os10g42040	1916	867	1184	153	90	85	54.0634	29.3158	35.7792	5.54834	3.43742	3.21944	6.07103e-08	-3.14391	down
LOC_Os11g01140	6325	5893	6948	2528	621	862	29.7989	34.4648	36.8324	14.0015	3.60943	5.02689	0.000429427	-1.91487	down
LOC_Os11g02379	735	401	662	178	40	53	7.63452	4.98512	7.36685	2.37234	0.561941	0.731459	0.000294167	-2.36863	down
LOC_Os11g03730	4168	2896	4712	1337	737	1170	23.3803	19.8535	28.9771	9.58913	5.79894	8.81408	0.00675889	-1.40301	down
LOC_Os11g03840	83	61	59	9	0	0	0.456192	0.400431	0.342778	0.057129	0	0	8.31224e-06	-4.32068	down
LOC_Os11g04409	1445	1122	1451	559	36	160	9.48317	8.83745	10.2312	4.74259	0.327819	1.40504	0.000192388	-2.10757	down
LOC_Os11g04830	237	202	112	41	5	6	1.22359	1.24671	0.617628	0.267015	0.028348	0.041299	0.000402375	-3.14397	down
LOC_Os11g04860	2684	2353	3553	1048	495	452	24.2172	25.4513	34.3599	12.1579	6.08567	5.49891	0.000703204	-1.71207	down
LOC_Os11g05380	520	335	468	55	23	7	4.16208	3.20637	4.00934	0.560139	0.241406	0.065308	1.1701e-07	-3.6088	down
LOC_Os11g05494	263	189	239	106	5	9	7.43093	6.39524	7.23778	3.84025	0.154384	0.30806	0.00940573	-2.28765	down
LOC_Os11g05552	4838	3310	4564	1857	412	1050	36.222	29.3145	36.599	17.7486	3.89254	10.5974	0.0039577	-1.54386	down
LOC_Os11g06150	54	24	27	1257	971	457	0.689131	0.369334	0.369986	20.7531	16.9846	7.92188	3.54448e-10	5.12541	up
LOC_Os11g06290	279	287	177	64	2	3	1.68913	2.1098	1.14178	0.393417	0.002176	0.008064	0.000103005	-3.24496	down
LOC_Os11g06770	15	32	25	487	289	211	0.151993	0.315744	0.295238	6.59177	3.72512	2.44595	1.81948e-10	4.1265	up
LOC_Os11g07980	3599	2402	2668	880	480	499	57.9282	47.2358	45.9249	18.5474	11.2658	11.3631	0.000240464	-1.7951	down
LOC_Os11g10470	1324	1135	1021	266	106	94	28.906	29.7064	23.895	7.46624	3.14917	2.76518	3.19228e-06	-2.53455	down
LOC_Os11g10870	264	120	224	588	520	638	3.91709	2.13196	3.55601	11.2403	10.5341	12.7996	0.00080873	2.03103	up
LOC_Os11g11970	485	265	470	147	8	10	11.2013	9.87852	12.9392	3.98708	0.2119	0.230181	0.000387274	-2.63458	down
LOC_Os11g12340	933	600	625	174	82	90	4.18535	3.22058	3.00391	1.00116	0.497345	0.542631	0.000266967	-2.22561	down
LOC_Os11g18366	1865	1380	2251	731	171	209	12.0884	10.2921	15.6266	5.67647	1.60141	1.72052	0.000206589	-1.96082	down
LOC_Os11g29290	231	166	175	714	423	318	2.11775	1.82104	1.72485	8.4502	5.29579	3.94266	0.00444236	1.75952	up
LOC_Os11g29970	1198	995	1099	518	145	147	3.6924	3.28504	3.38703	1.93532	0.639213	0.561076	0.00631324	-1.68168	down
LOC_Os11g30560	87	47	81	12	3	11	0.760691	0.489075	0.752222	0.134532	0.024016	0.118849	0.00359386	-2.5958	down
LOC_Os11g31530	334	194	210	28	3	0	8.50248	5.91343	5.73136	0.903789	0.069978	0	5.55885e-08	-4.33727	down
LOC_Os11g32260	2604	2441	3593	1169	668	589	10.1806	10.6615	14.0319	5.53498	3.84175	2.9018	0.0076543	-1.42294	down
LOC_Os11g35310	171	133	226	78	3	0	9.21331	8.5842	13.0474	5.36393	0.157929	0	0.00586421	-2.51176	down
LOC_Os11g35850	249	124	326	60	19	19	1.19522	0.709953	1.68041	0.367209	0.118864	0.117626	0.00322888	-2.44596	down
LOC_Os11g37040	128	135	177	46	13	7	0.522104	0.661745	0.774084	0.239933	0.067371	0.035647	0.00615195	-2.43173	down
LOC_Os11g37230	4227	3119	3664	1748	602	633	44.9203	43.366	42.2713	26.8648	8.69635	9.34742	0.00552913	-1.5114	down
LOC_Os11g39160	655	895	904	334	3	6	2.46402	3.85352	3.55038	1.54273	0.009854	0.024383	0.00236379	-2.6826	down
LOC_Os11g39190	9649	7639	9837	4662	272	358	42.8543	40.6218	46.843	26.6134	1.59295	2.08776	0.00114567	-2.12366	down
LOC_Os11g39220	2033	1517	2250	659	105	128	12.7682	11.4159	15.1165	5.27955	0.882422	1.10075	3.00721e-06	-2.39418	down
LOC_Os11g40590	1930	1334	1887	749	317	240	8.08338	6.67188	8.37749	4.13188	1.89938	1.35906	0.00371611	-1.59679	down
LOC_Os11g41034	3101	3688	3466	1306	51	119	14.0805	19.2119	17.4349	7.56452	0.234256	0.527187	0.000110729	-2.59096	down
LOC_Os11g41500	116	101	188	23	4	4	1.72082	1.79458	2.98143	0.422607	0.079772	0.060415	6.42926e-05	-3.40557	down
LOC_Os11g42970	314	212	275	101	9	15	4.81338	3.9309	4.56391	2.00089	0.17032	0.295252	0.00339633	-2.40188	down
LOC_Os11g43990	2049	1705	1882	705	197	138	7.91859	8.12161	7.73068	3.67752	1.22947	0.59688	4.92757e-05	-2.11526	down
LOC_Os11g44380	1437	815	924	508	93	98	15.8573	10.7875	10.9309	7.20288	1.38454	1.45762	0.00321355	-1.86037	down
LOC_Os11g45740	334	286	348	906	843	549	3.49907	3.62661	3.94319	11.1119	11.723	7.79799	0.00279307	1.69253	up
LOC_Os12g01140	6209	6170	7270	2621	712	609	26.505	31.8358	31.8924	15.339	4.63618	3.15396	0.000256063	-1.99609	down
LOC_Os12g02060	10	8	4	60	73	72	0.095818	0.092793	0.041398	0.744112	0.953077	0.929023	1.10079e-05	3.70038	up
LOC_Os12g02240	92	46	102	10	10	5	4.7142	2.77381	5.55666	0.600227	0.631075	0.304118	0.00129555	-2.78783	down
LOC_Os12g02550	157	182	281	55	6	19	1.76546	2.45453	3.40494	0.792758	0.083773	0.288122	0.00127099	-2.64008	down
LOC_Os12g03470	10449	8822	12760	3721	1838	1702	57.487	58.4629	75.6274	26.3572	13.8808	12.5966	0.00434039	-1.7405	down
LOC_Os12g03650	80	82	92	23	3	7	0.489569	0.599348	0.601249	0.174093	0.016825	0.050023	0.00462908	-2.63747	down
LOC_Os12g04204	6970	4742	6890	2271	485	1239	54.739	44.9488	58.2843	23.0983	5.29981	12.7366	0.000571564	-1.82867	down
LOC_Os12g05260	954	798	514	4311	2211	1387	14.8959	14.9263	8.5849	86.5871	47.0297	29.2304	0.00506519	2.17602	up
LOC_Os12g05609	102	81	152	21	7	4	1.24245	1.172	1.98236	0.327129	0.101361	0.060737	0.000456354	-3.04457	down
LOC_Os12g06220	2902	2148	2707	1040	258	280	44.533	39.5183	44.5175	20.5245	5.38183	5.7964	0.000126588	-1.9565	down
LOC_Os12g06740	1521	1432	1810	700	278	212	9.64302	11.0084	12.2518	5.49839	3.21446	2.32354	0.00348623	-1.6417	down
LOC_Os12g06780	884	711	985	127	173	138	11.7935	11.3709	14.0808	2.16434	3.13344	2.4851	0.000234197	-2.06411	down
LOC_Os12g07480	692	562	874	373	31	35	5.19717	5.06247	7.0391	3.60192	0.309305	0.35473	0.00802928	-2.02618	down
LOC_Os12g07640	13	41	14	72	106	77	0.148518	0.552156	0.160642	1.07928	1.69025	1.20117	0.00546216	2.29955	up
LOC_Os12g09550	420	424	542	1182	840	875	1.90556	1.97293	1.95928	4.08983	3.08331	3.17845	0.00606501	1.49834	up
LOC_Os12g10730	3720	2692	3581	1871	283	233	51.6905	44.8071	53.3458	33.4331	5.34425	4.33577	0.00412525	-1.78089	down
LOC_Os12g10740	13629	10406	16732	4612	728	786	60.9257	55.8131	80.2221	26.4989	4.4389	4.74243	6.54789e-05	-2.43424	down
LOC_Os12g12090	2034	1292	1257	260	50	57	51.771	39.4127	34.2867	8.49417	1.70813	1.92941	1.42068e-10	-3.31846	down
LOC_Os12g12115	1537	1040	1151	218	289	280	43.0373	34.9005	34.555	7.84115	11.0239	10.5916	0.000788907	-1.73752	down
LOC_Os12g15400	3253	2792	3560	1741	36	32	24.9765	25.701	29.2905	17.1948	0.367685	0.331825	0.00609172	-2.21914	down
LOC_Os12g16540	2965	2364	2622	1083	121	200	17.8264	16.902	18.1212	9.46705	0.92139	1.68929	1.27841e-05	-2.21741	down
LOC_Os12g17880	694	491	793	276	47	28	3.58843	3.04198	4.39517	1.83248	0.326177	0.18935	0.00108874	-2.20751	down
LOC_Os12g19030	3520	2697	3414	1712	435	400	23.4055	21.493	24.3255	14.6376	3.93343	3.58516	0.00407838	-1.58613	down
LOC_Os12g24170	3797	3275	4124	1257	497	541	19.0856	19.7113	22.2134	8.11311	3.38903	3.66789	0.000128568	-1.90392	down
LOC_Os12g24320	681	365	539	165	31	90	5.06604	3.37812	4.20285	1.55489	0.305382	0.981602	0.00230458	-2.07076	down
LOC_Os12g28590	330	201	171	22	53	35	2.73216	1.98871	1.51519	0.224997	0.591057	0.383249	0.00400428	-2.13556	down
LOC_Os12g28750	49	34	42	155	205	197	0.627668	0.535393	0.480072	2.24733	3.36814	3.50645	0.00040297	2.66163	up
LOC_Os12g32970	45	13	24	98	106	98	0.772386	0.267406	0.426154	2.14621	2.46532	2.26431	0.00492766	2.41645	up
LOC_Os12g33130	9959	6522	8194	809	525	712	295.676	232.153	260.705	30.8782	21.2359	28.5284	1.37278e-10	-3.12925	down
LOC_Os12g33610	1307	1078	553	7385	10084	8132	7.74923	7.72234	3.51112	57.3993	82.3881	66.0334	1.02212e-09	3.60235	up
LOC_Os12g35940	516	459	520	238	35	40	2.70846	2.7003	3.05614	1.76136	0.239489	0.266973	0.00867759	-1.97279	down
LOC_Os12g36110	1769	1362	1348	376	182	202	10.8146	10.1711	9.03873	3.07757	1.37186	1.54145	2.81664e-05	-2.15141	down
LOC_Os12g36210	443	134	280	3	0	22	12.0371	4.33883	8.12723	0.070151	0	0.774813	1.61156e-05	-4.47153	down
LOC_Os12g36850	1466	745	1296	571	170	101	27.2144	16.5739	25.7889	13.6445	4.28592	2.52851	0.0049349	-1.70489	down
LOC_Os12g36940	434	233	269	70	47	37	2.82082	1.83293	1.85478	0.569112	0.402624	0.303988	0.00350144	-2.15769	down
LOC_Os12g37690	21	0	16	75	114	65	0.197417	0	0.190781	1.0985	1.70691	0.965696	0.000301478	3.3737	up
LOC_Os12g37840	1541	1247	1698	716	94	117	8.30321	8.48329	9.6969	5.51663	0.684275	0.825201	0.000456354	-1.98903	down
LOC_Os12g38650	1857	1217	1835	700	310	295	20.4137	16.1037	21.5991	9.87741	4.86711	4.53331	0.00664257	-1.50792	down
LOC_Os12g40180	734	479	671	93	45	59	18.0626	14.1055	17.6713	2.92847	1.49117	1.93528	3.93173e-06	-2.82572	down
LOC_Os12g42830	427	556	619	225	11	12	2.56057	4.3811	4.21311	1.94856	0.04989	0.047221	0.00237295	-2.49752	down
LOC_Os12g43380	2980	1847	1935	1140	273	157	52.1979	38.7739	36.3226	25.6865	6.49483	3.69323	0.00422286	-1.79028	down
LOC_Os12g43640	1526	1257	1397	4193	3800	2746	6.65746	6.57406	6.53036	23.5417	22.5934	16.1839	0.000228925	1.80905	up
LOC_Os12g44380	228	112	202	1841	4657	2541	1.64376	0.960412	1.55607	17.1719	46.0523	24.8426	0.00244271	4.61373	up
Oryza_sativa_newGene_2351	11555	9490	13303	5372	506	862	71.8723	71.2884	88.2987	42.7123	4.21263	7.18073	0.00100801	-2.07492	down
Oryza_sativa_newGene_2422	352	254	352	672	1080	848	0.714534	0.616648	0.765877	1.75539	2.98716	2.32541	0.00681103	1.95264	up
Oryza_sativa_newGene_2870	80	79	77	0	1	0	0.578712	0.683096	0.595161	0	0.001128	0	4.75495e-10	-7.3061	down
Oryza_sativa_newGene_2912	412	230	339	123	0	0	3.90543	2.61265	3.4364	1.48633	0	0	0.000386643	-2.80086	down
Oryza_sativa_newGene_2926	34	54	16	255	160	90	0.654145	1.26471	0.338542	6.4686	4.29443	2.40492	0.000248287	2.61404	up
Oryza_sativa_newGene_3220	149	108	141	24	0	0	1.39197	1.20245	1.40481	0.24949	0	0	1.10079e-05	-3.87202	down
Oryza_sativa_newGene_386	5130	4750	5055	2189	478	632	28.7951	31.5524	27.2113	15.5637	3.11421	3.85891	0.000536951	-1.8538	down
Oryza_sativa_newGene_4056	88	59	121	0	0	0	0.79614	0.604292	1.39437	0	0	0	1.59343e-11	#NAME?	down
Oryza_sativa_newGene_4461	2108	1164	1220	346	87	117	6.44806	4.2666	3.99721	1.35922	0.358469	0.483077	2.94093e-07	-2.6603	down
Oryza_sativa_newGene_5127	193	130	335	36	0	0	3.95321	3.17805	7.33996	0.928187	0	0	0.000438627	-3.99924	down
Oryza_sativa_newGene_5432	1323	978	1047	271	8	20	22.4007	19.8442	18.9991	5.90171	0.18341	0.448589	1.26993e-08	-3.26203	down
Oryza_sativa_newGene_5583	157	96	166	23	3	38	2.35128	1.71926	2.6781	0.442261	0.056758	0.764159	0.00734087	-2.21843	down
Oryza_sativa_newGene_606	81	121	91	0	0	0	0.732425	1.31271	0.8799	0	0	0	1.6189e-11	#NAME?	down
