# Supplementary material for: Exploring the molecular mechanism of OsROS1a in regulating resistance to bacterial leaf streak through transcriptome and DNA methylation profiling in rice (Oryza sativa L.)
Source: BMC Genomics. 2025 Aug 1;26:713. doi: 10.1186/s12864-025-11895-1 (PMC12315458; doi:10.1186/s12864-025-11895-1)
Supplement: Supplementary file 10 — Supplementary Material 10 [file 12864_2025_11895_MOESM10_ESM.xlsx]

## Sheet: Sheet1
Supplemental Table S10 Differentially expressed genes of the comparison of C8 (RS0 vs. RS5） identified with the criteria of FDR ≤ 0.01 and the absolute value of |log2(fold change)|≥1
#ID	RS0-1_Count	RS0-2_Count	RS0-3_Count	RS5-1_Count	RS5-2_Count	RS5-3_Count	RS0-1_FPKM	RS0-2_FPKM	RS0-3_FPKM	RS5-1_FPKM	RS5-2_FPKM	RS5-3_FPKM	FDR	log2FC	regulated
ChrSy.fgenesh.gene.28	4205	5113	3791	22	703	34	32.9816	38.7423	31.5042	0.142918	4.56196	0.167986	2.10753e-40	-4.41466	down
ChrSy.fgenesh.gene.32	31	35	27	76	206	141	0.368651	0.274478	0.328213	0.676521	1.36158	0.8433	0.00649156	1.8647	up
ChrSy.fgenesh.gene.74	1469	1573	1424	658	893	829	20.1653	20.7464	20.3674	8.49155	9.98321	7.94637	2.64434e-07	-1.21527	down
ChrUn.fgenesh.gene.69	383	484	461	143	251	254	4.53555	5.27587	5.66709	1.62018	2.87322	2.04413	8.58238e-05	-1.35944	down
ChrUn.fgenesh.gene.74	230	395	303	123	200	226	3.02688	4.89501	4.06531	1.50226	2.06879	1.99278	0.0053364	-1.0853	down
ChrUn.fgenesh.gene.86	116	86	114	44	48	39	1.67029	1.17724	1.70046	0.583966	0.560931	0.384085	0.00105551	-1.55953	down
LOC_Os01g01060	1883	1833	1728	4219	5556	5898	41.2926	38.6201	39.4984	87.0195	99.2677	90.3963	5.27278e-09	1.21374	up
LOC_Os01g01120	4129	5494	4305	432	969	986	23.6579	32.3415	33.3412	3.9367	5.27833	4.1232	3.11378e-23	-2.87815	down
LOC_Os01g01280	4166	6256	5951	1153	1718	2070	71.5028	86.7888	105.292	17.8207	24.0142	24.7334	1.09407e-09	-2.05583	down
LOC_Os01g01340	36794	35555	30374	1525	1804	2818	428.923	398.282	369.039	16.712	17.1263	22.9515	9.72127e-67	-4.38931	down
LOC_Os01g01350	290480	379327	307019	14097	14579	23563	892.91	1945.45	1911.9	62.9391	58.8366	46.5437	6.10935e-27	-4.54915	down
LOC_Os01g01360	211	153	142	419	461	448	1.69373	1.18409	1.18729	3.17307	3.02653	2.5187	0.00276077	1.09611	up
LOC_Os01g01660	2725	5161	3090	26961	21475	36897	45.5299	82.7672	53.7179	432.282	274.386	429.161	1.5572e-13	2.64303	up
LOC_Os01g01680	0	65	73	168	219	261	0	1.22747	1.49981	3.11194	3.51628	3.58592	1.44078e-05	1.90055	up
LOC_Os01g01740	1275	899	1121	338	419	443	11.8384	8.10339	10.6736	3.02933	3.18414	2.89621	8.5268e-12	-1.76454	down
LOC_Os01g01970	491	856	811	250	236	317	8.22232	14.3952	14.8806	4.05855	3.17125	3.81385	3.67797e-05	-1.7384	down
LOC_Os01g02060	81	55	58	0	24	7	0.786085	0.5231	0.585214	0	0.187961	0.040792	5.54287e-08	-2.97734	down
LOC_Os01g02080	1931	2675	2098	149	457	388	31.5626	42.0249	35.7514	2.28248	6.08705	4.43066	4.01355e-21	-3.0893	down
LOC_Os01g02130	146	152	140	64	68	69	3.11667	3.10652	3.10965	1.26962	1.17061	1.02238	0.00159251	-1.4233	down
LOC_Os01g02139	238	256	275	111	189	113	9.10173	9.38948	10.9583	3.96914	5.88902	3.01236	0.00250877	-1.19555	down
LOC_Os01g02150	1028	992	897	374	638	425	19.7623	18.3243	17.9656	6.76522	9.99803	5.70679	4.15857e-07	-1.32289	down
LOC_Os01g02170	203	145	164	492	563	677	1.18789	0.850983	1.00565	2.78131	2.6781	2.78194	1.72655e-05	1.44863	up
LOC_Os01g02270	40	9	0	61	97	118	0.531262	0.082347	0	0.752734	0.887995	1.16663	0.000157394	2.18544	up
LOC_Os01g02290	165	281	170	19	15	20	1.40477	2.48621	1.52581	0.148495	0.091983	0.122089	9.28613e-10	-3.81218	down
LOC_Os01g02300	136	87	130	33	42	40	1.14788	0.723196	1.11254	0.255424	0.294924	0.249612	5.17965e-05	-1.92158	down
LOC_Os01g02334	110	56	83	25	24	41	2.64441	1.29168	2.27798	0.663716	0.511547	0.766747	0.000391121	-1.78643	down
LOC_Os01g02550	139	156	92	37	15	43	1.19955	1.30179	0.83203	0.300389	0.099639	0.25598	9.03029e-07	-2.3287	down
LOC_Os01g02560	401	328	280	186	46	90	3.76804	3.02798	2.77685	1.64658	0.347017	0.564333	4.91213e-07	-1.89467	down
LOC_Os01g02570	497	368	418	235	209	177	4.61232	3.23948	3.9702	2.07582	1.5754	1.17013	8.93386e-05	-1.32654	down
LOC_Os01g02770	703	679	816	387	406	381	6.26194	5.62697	7.68726	3.30605	2.87682	2.45975	2.29982e-05	-1.20052	down
LOC_Os01g02780	613	563	375	73	26	82	5.21494	4.59581	3.32443	0.582245	0.168664	0.483758	7.89857e-16	-3.39799	down
LOC_Os01g02790	111	106	60	45	5	31	0.840903	0.77688	0.314221	0.275794	0.016616	0.118275	0.000190825	-2.03817	down
LOC_Os01g02880	1685	1106	1314	3500	3424	3281	22.2038	13.9978	18.0439	43.3739	36.7613	30.2172	2.88111e-06	1.02419	up
LOC_Os01g03020	5621	6572	5772	2028	2834	3131	27.383	30.675	33.8343	11.6636	13.9476	12.1905	1.03957e-12	-1.48617	down
LOC_Os01g03030	195	149	392	1266	692	999	2.70703	1.97754	5.74009	18.8336	7.87208	9.80215	0.00439574	1.72194	up
LOC_Os01g03040	2356	2896	2266	5129	6043	7810	45.3097	53.5233	45.4137	92.789	94.6949	104.976	8.52409e-07	1.01837	up
LOC_Os01g03050	259	202	251	634	694	725	3.08263	2.52696	3.07006	7.60463	6.65634	6.34801	0.000106771	1.22629	up
LOC_Os01g03070	3000	3589	4274	9915	10581	13614	16.8112	19.7846	25.2611	52.8889	49.4524	54.56	1.54075e-10	1.33635	up
LOC_Os01g03130	239	175	232	53	78	32	4.31093	3.03012	4.36746	0.898975	1.13516	0.393712	8.58305e-08	-2.26318	down
LOC_Os01g03180	67	156	101	20	48	42	0.859701	1.92642	1.35234	0.233792	0.498484	0.375709	0.00586454	-1.89058	down
LOC_Os01g03510	625	456	542	1210	1530	1561	5.22729	3.68756	4.75128	9.73106	10.5645	8.4883	1.00698e-05	1.0995	up
LOC_Os01g03660	863	1116	958	107	181	220	10.372	13.0042	12.2811	1.24803	1.79483	1.89974	2.60555e-23	-2.86303	down
LOC_Os01g03690	1655	1515	1754	441	594	627	17.9065	15.4302	18.3513	4.3375	5.35087	4.72371	2.14586e-15	-1.87998	down
LOC_Os01g03710	321	235	293	142	146	145	3.48514	2.5043	3.36042	1.50702	1.32486	1.14206	0.000997665	-1.26664	down
LOC_Os01g03740	279	188	277	1088	1173	1009	1.96201	1.12482	1.81887	7.38233	6.71266	4.89449	3.57648e-11	1.84496	up
LOC_Os01g03760	2306	2081	2407	6430	5614	7648	13.0784	11.0741	15.5418	37.9837	26.9155	33.4208	3.14981e-09	1.23072	up
LOC_Os01g03980	167	169	140	409	385	378	3.30266	3.20552	2.88846	7.61019	6.20133	5.23309	0.0081632	1.009	up
LOC_Os01g04050	3243	1346	1576	11576	13478	13051	81.3847	32.4601	41.2155	273.216	275.59	228.881	4.65533e-28	2.3334	up
LOC_Os01g04130	4235	4759	4815	2141	2120	2871	26.4568	29.9386	28.6361	12.2496	10.2527	11.6842	1.44428e-09	-1.2653	down
LOC_Os01g04200	624	500	647	2273	3065	4065	5.26214	3.84777	5.64661	16.1227	21.2625	22.1171	2.89755e-14	2.08426	up
LOC_Os01g04230	30	17	38	111	132	111	0.252428	0.130957	0.328424	0.883336	0.904899	0.653207	0.000375673	1.76238	up
LOC_Os01g04260	850	1149	901	347	535	488	13.6844	17.5809	14.7044	5.14969	6.84137	5.36242	1.35321e-07	-1.39534	down
LOC_Os01g04280	3034	2897	3092	312	422	483	30.2488	27.6838	32.0952	2.87163	3.32034	3.26387	9.80781e-45	-3.20758	down
LOC_Os01g04330	8439	8525	6968	1641	1474	1290	186.917	181.45	160.861	34.182	26.5861	19.9605	2.55095e-38	-2.72463	down
LOC_Os01g04460	235	188	129	49	64	83	2.08173	1.63029	1.04727	0.353116	0.406286	0.449597	3.49107e-05	-1.81229	down
LOC_Os01g04590	632	427	581	1577	1607	1634	7.54338	4.85322	7.04317	17.7573	15.815	13.4285	2.62041e-07	1.25902	up
LOC_Os01g04620	192	165	165	45	65	87	2.26736	1.85687	2.10746	0.502579	0.636343	0.746648	9.60819e-05	-1.73295	down
LOC_Os01g04670	236	245	267	112	101	103	5.94988	5.93067	7.02768	2.63787	2.06489	1.81373	0.00012046	-1.53519	down
LOC_Os01g04710	254	200	179	71	130	69	2.57404	1.94821	1.88578	0.672617	1.07397	0.489575	0.00024913	-1.52266	down
LOC_Os01g04800	53	60	74	22	28	18	0.66088	0.719143	0.961981	0.261192	0.287273	0.15111	0.000685127	-1.74916	down
LOC_Os01g04860	3557	4097	3744	1892	2471	2707	35.9886	39.0246	39.1403	17.7506	20.3332	19.2001	2.41117e-06	-1.0033	down
LOC_Os01g04910	360	345	276	841	852	999	6.6532	6.17729	5.28595	14.7519	12.521	12.9666	5.90216e-05	1.15324	up
LOC_Os01g04920	803	795	752	2479	2578	3969	8.75627	8.26733	8.36322	25.3098	22.7638	30.0662	2.83899e-11	1.62123	up
LOC_Os01g04930	246	425	495	1418	1572	2218	1.97121	3.29294	4.22742	10.9461	10.3681	12.5549	3.4492e-14	1.83535	up
LOC_Os01g05060	5820	7276	5815	726	909	920	99.6888	119.753	103.806	11.6918	12.685	11.0085	1.28354e-40	-3.19626	down
LOC_Os01g05080	2485	3289	2653	305	688	551	48.5002	61.5111	53.7388	5.54131	10.7073	7.64162	5.94785e-24	-2.77098	down
LOC_Os01g05090	833	879	805	459	568	509	15.6922	15.9255	15.8175	8.13683	8.71227	6.7064	0.000184397	-1.01366	down
LOC_Os01g05289	398	363	283	137	264	176	7.90219	7.33131	6.18051	2.67474	4.38996	2.54523	0.00151099	-1.16078	down
LOC_Os01g05430	23	23	26	151	170	117	0.188838	0.190092	0.221434	1.38165	1.48251	0.894162	2.03554e-06	2.31965	up
LOC_Os01g05480	67	110	62	16	16	0	0.742239	1.15382	0.585362	0.129177	0.11092	0	6.08541e-07	-3.12603	down
LOC_Os01g05650	9951	7593	7911	19142	21505	27257	264.494	194.384	219.588	478.351	466.962	507.685	9.39369e-07	1.10392	up
LOC_Os01g05660	781	523	707	1565	1674	1891	5.44992	3.48861	5.13098	10.3552	9.57822	9.2889	1.25737e-05	1.04765	up
LOC_Os01g05820	278	220	254	91	125	104	2.14413	1.78695	2.34519	0.654275	0.824274	0.551609	0.000130664	-1.53384	down
LOC_Os01g05830	679	647	627	319	353	359	6.93001	6.3501	6.75699	3.06708	2.89362	2.57671	3.79627e-05	-1.22284	down
LOC_Os01g05840	241	264	241	1830	1954	2435	3.34958	3.60302	3.54314	24.4625	22.5451	24.0439	4.62599e-29	2.74867	up
LOC_Os01g05870	270	196	297	76	126	125	1.21473	0.845073	1.38964	0.319735	0.460654	0.390586	0.000136873	-1.54102	down
LOC_Os01g05960	246	228	216	540	532	791	1.44641	1.28798	1.32304	2.98588	2.54587	3.2512	0.000556012	1.11801	up
LOC_Os01g06310	1239	880	1645	4121	4363	7983	33.24	22.6675	46.0041	103.99	95.3659	149.673	4.6833e-05	1.79763	up
LOC_Os01g06454	111	121	140	355	301	339	2.84765	3.00555	3.77752	8.63234	6.35559	6.1448	0.00456232	1.1249	up
LOC_Os01g06490	1358	937	1146	2462	2945	3141	15.5158	10.2914	13.6534	26.4653	27.4307	25.0875	4.8487e-06	1.00705	up
LOC_Os01g06500	345	212	267	1646	1678	2257	7.21841	4.25749	5.81096	32.4294	28.6306	33.0429	4.22446e-23	2.45086	up
LOC_Os01g06600	2345	1456	1507	693	634	657	23.5001	13.815	15.4746	6.52276	5.17393	4.60013	6.55242e-06	-1.70844	down
LOC_Os01g06740	371	225	283	2177	1929	3143	4.75625	2.7618	3.7704	26.2437	20.1401	28.1535	1.76169e-18	2.73173	up
LOC_Os01g06900	237	188	144	580	530	667	1.08911	0.835683	0.69021	2.58528	1.99318	2.24763	5.8573e-05	1.34344	up
LOC_Os01g07110	149	110	119	345	288	585	0.554891	0.393964	0.460725	1.22182	0.88666	1.56658	0.000989817	1.36538	up
LOC_Os01g07140	236	226	178	64	85	119	1.72239	1.58883	1.34018	0.434281	0.501486	0.6023	0.000188781	-1.58141	down
LOC_Os01g07260	729	876	815	186	265	297	6.78813	7.83856	7.91014	1.62477	2.00934	1.92819	3.9607e-12	-2.01377	down
LOC_Os01g07270	113	191	156	31	54	69	6.06268	9.83639	8.73591	1.52602	2.33588	2.57437	3.11217e-05	-1.91585	down
LOC_Os01g07300	312	327	278	196	133	128	4.96178	5.02383	4.53184	2.84851	1.69114	1.36776	0.000567302	-1.27735	down
LOC_Os01g07420	159	96	126	372	346	316	1.93443	1.05893	1.58593	4.23696	3.46858	2.64349	0.00347468	1.1559	up
LOC_Os01g07700	446	484	455	2007	2440	2380	4.79655	4.96674	5.07127	20.5869	21.7739	18.1057	8.2344e-18	1.99663	up
LOC_Os01g07750	597	619	642	281	290	244	10.5268	10.0348	11.0386	4.15198	3.87243	3.04323	1.07009e-06	-1.4785	down
LOC_Os01g07770	218	197	278	501	729	534	0.985918	0.901432	1.17716	2.11602	2.40095	1.55314	0.00161834	1.04758	up
LOC_Os01g07800	1037	1097	860	3390	3042	2891	6.81946	6.86131	6.71039	23.1493	17.3243	13.3573	1.27031e-07	1.35174	up
LOC_Os01g07880	434	296	302	1635	1527	1518	10.818	7.11505	7.9683	36.9033	28.7461	26.7705	5.94648e-14	1.89253	up
LOC_Os01g07890	292	258	267	133	222	97	8.05814	6.85878	7.70055	3.4485	4.99415	1.8608	0.00305998	-1.13839	down
LOC_Os01g07970	8534	11108	9411	121	146	171	169.658	212.206	194.99	2.25502	2.35905	2.36442	2.92259e-91	-6.36625	down
LOC_Os01g08020	173	175	217	3070	3379	4422	1.29896	1.25348	1.69248	21.537	20.526	23.0369	6.6513e-62	3.95037	up
LOC_Os01g08110	47	35	27	135	137	160	0.462445	0.332895	0.276218	1.26692	1.1099	1.11392	0.000415628	1.68622	up
LOC_Os01g08220	60	19	33	335	407	238	1.01878	0.30828	0.576435	5.3772	5.65756	2.83822	2.22471e-07	2.85532	up
LOC_Os01g08380	142	87	101	51	51	11	1.6293	0.958766	1.21302	0.545168	0.475869	0.088411	0.000114996	-1.78664	down
LOC_Os01g08440	357	527	451	3002	1807	2099	3.96317	5.6163	5.21567	31.3453	16.344	16.2869	0.000324749	2.09356	up
LOC_Os01g08460	779	683	740	3753	4027	4193	5.75619	3.51184	5.94463	18.3668	17.6373	15.0182	3.60255e-23	2.14225	up
LOC_Os01g08470	10	38	21	92	91	94	0.080331	0.320486	0.185989	0.762183	0.655759	0.581333	0.000879218	1.70149	up
LOC_Os01g08510	5249	7040	5673	452	959	787	37.7595	48.8528	42.2342	3.14161	5.73226	3.94201	3.25795e-30	-3.35226	down
LOC_Os01g08560	4341	2692	4557	22336	24146	33532	27.4722	16.37	30.06	132.969	124.513	148.314	4.57675e-28	2.47186	up
LOC_Os01g08680	224	279	233	528	556	777	2.24148	2.66259	2.39175	4.9114	4.46807	5.37391	0.0015402	1.02141	up
LOC_Os01g08710	56	76	58	43	26	6	0.905794	1.18614	0.974292	0.644836	0.325947	0.056751	0.00150552	-1.56536	down
LOC_Os01g08960	532	500	547	1179	1180	1573	9.63445	8.69762	10.3141	20.082	17.4062	19.9059	7.30988e-05	1.00561	up
LOC_Os01g09100	131	134	145	34	20	30	2.73751	2.69192	3.15916	0.663575	0.33158	0.427439	5.02224e-08	-2.5754	down
LOC_Os01g09190	98	119	94	15	0	20	2.08646	2.42049	2.07623	0.282737	0	0.28461	4.68903e-11	-3.46634	down
LOC_Os01g09320	3496	3083	3287	10060	12066	10667	27.8713	24.0445	27.4162	75.4483	78.1765	59.4068	8.56952e-12	1.4347	up
LOC_Os01g09370	2541	3773	2666	1472	1944	1756	22.8247	34.8765	24.7387	12.0748	13.7567	10.925	0.000317162	-1.10229	down
LOC_Os01g09540	18920	24722	19388	1705	3028	2203	279.079	350.412	298.058	23.647	36.3841	22.7065	3.34964e-34	-3.49274	down
LOC_Os01g09620	1336	1240	1247	370	497	447	13.0264	11.5527	12.6677	3.36841	3.95114	3.0382	1.28614e-13	-1.84525	down
LOC_Os01g09660	48	79	62	15	38	13	1.24321	1.96082	1.66937	0.347402	0.801571	0.220696	0.000447507	-1.81435	down
LOC_Os01g09670	347	280	280	934	965	894	4.60221	3.56978	3.86757	11.6511	10.4311	8.28615	3.47792e-06	1.33083	up
LOC_Os01g09700	0	5	0	151	79	224	0	0.040881	0	1.4965	0.676049	1.647	1.89894e-09	6.17463	up
LOC_Os01g09770	8525	8969	8426	3833	3936	4696	74.2422	78.2364	76.695	31.9941	29.0347	28.8893	7.73136e-11	-1.36246	down
LOC_Os01g09830	242	247	221	912	987	793	6.71667	6.5805	6.391	23.8012	22.307	15.3652	2.78545e-08	1.63372	up
LOC_Os01g09850	401	331	328	863	889	1095	3.07431	2.49132	2.57102	6.25912	5.77558	5.94177	6.83401e-05	1.11915	up
LOC_Os01g09870	526	599	565	29	33	50	20.4224	22.3633	22.8713	1.055	1.03724	1.33458	2.85224e-29	-4.24039	down
LOC_Os01g10080	1004	1203	868	333	483	400	14.0614	16.0585	12.6123	4.27039	5.42831	3.86261	3.36936e-10	-1.64331	down
LOC_Os01g10250	475	456	407	1192	1459	1512	5.32114	5.82622	5.49519	13.3185	12.4968	12.3641	1.29704e-07	1.3308	up
LOC_Os01g10320	381	216	302	1567	1376	1738	2.77895	1.6882	2.60088	10.8964	7.75653	8.60253	2.2794e-16	2.08284	up
LOC_Os01g10440	260	308	310	53	53	56	2.21163	2.51652	2.74146	0.41684	0.362404	0.327518	1.80197e-11	-2.73821	down
LOC_Os01g10450	1177	1038	1074	4786	4304	6233	8.99961	7.56244	8.29358	33.9272	26.399	32.9538	8.38504e-20	1.91126	up
LOC_Os01g10580	3470	3491	3527	1582	1674	1708	45.8737	44.3483	48.6092	19.669	18.0298	15.7736	5.09913e-11	-1.37894	down
LOC_Os01g10590	135	84	100	307	423	419	5.32345	3.17094	4.1024	11.4085	13.6049	11.5841	5.43332e-05	1.54118	up
LOC_Os01g10640	416	416	398	83	60	60	10.3742	9.96639	10.3569	1.94233	1.21956	1.04487	1.49505e-14	-2.87723	down
LOC_Os01g10680	895	706	751	2787	2948	3306	8.27327	6.26951	7.33748	24.7686	22.5326	21.5602	8.59815e-14	1.63996	up
LOC_Os01g10800	719	646	501	157	183	187	4.38092	3.78212	3.18465	0.89499	0.904931	0.796143	1.89843e-11	-2.12649	down
LOC_Os01g10810	305	418	328	75	112	142	7.20959	9.51754	8.10381	1.6616	2.16328	2.35179	1.25526e-07	-2.0042	down
LOC_Os01g10890	629	517	672	1994	1723	1924	6.15084	4.85579	6.85639	18.3532	13.7388	13.1594	1.54619e-08	1.34032	up
LOC_Os01g10990	142	122	137	24	28	28	1.82986	1.50961	1.84673	0.285118	0.286632	0.251561	3.82795e-08	-2.62833	down
LOC_Os01g11010	153	92	108	7	17	10	1.48812	0.86242	1.09488	0.055538	0.128832	0.061899	1.83079e-12	-3.68312	down
LOC_Os01g11020	75	65	60	0	3	11	2.65801	2.21632	2.22406	0	0.068887	0.253866	2.84764e-12	-4.25369	down
LOC_Os01g11150	82	116	32	234	326	600	0.751863	1.27964	0.209406	2.07595	2.83826	3.60567	0.00174096	1.99205	up
LOC_Os01g11230	3802	3731	3313	11312	12370	15772	72.7176	68.5565	66.0372	203.479	192.755	210.797	1.64285e-13	1.55092	up
LOC_Os01g11340	367	289	351	88	43	62	3.65721	2.76139	3.64349	0.819888	0.343326	0.429745	7.99587e-12	-2.65671	down
LOC_Os01g11460	55	24	41	471	486	618	0.745202	0.317485	0.588112	6.09775	5.45268	5.94195	1.81959e-18	3.40912	up
LOC_Os01g11520	850	631	756	101	84	95	13.8034	9.84557	12.7907	1.54008	1.10362	1.07308	1.10333e-24	-3.28856	down
LOC_Os01g11650	4400	3609	4178	8800	10194	13240	50.9341	40.5218	50.7217	93.9356	94.7691	105.14	2.10216e-07	1.08759	up
LOC_Os01g11660	142	126	145	360	540	625	2.20005	1.87245	2.3524	5.26172	6.84727	6.79496	8.39467e-06	1.56234	up
LOC_Os01g11810	584	593	552	44	104	30	6.33951	6.25118	6.98841	0.516433	1.05314	0.197811	1.05011e-23	-3.56613	down
LOC_Os01g11860	190	256	257	123	76	65	2.54238	3.30025	3.59446	1.54586	0.827222	0.601969	2.86204e-05	-1.67786	down
LOC_Os01g11880	996	889	912	422	565	424	9.30895	7.98323	8.88477	3.70604	4.30272	2.76778	1.08496e-06	-1.28295	down
LOC_Os01g11952	2627	2374	2005	1161	1471	1657	12.4952	12.8082	11.5239	6.01801	6.60773	6.38547	3.90442e-06	-1.01976	down
LOC_Os01g12000	19	0	9	94	118	79	0.297092	0	0.13759	1.45108	1.57549	0.900241	1.42704e-08	3.10177	up
LOC_Os01g12160	1203	1064	1311	42	77	85	8.18909	7.08585	10.028	0.150594	0.522218	0.552509	2.87923e-50	-4.46106	down
LOC_Os01g12190	934	811	1013	8074	11923	14116	25.6569	21.4152	29.0236	208.733	267.044	271.165	5.54559e-28	3.30565	up
LOC_Os01g12230	1027	986	656	193	271	241	10.4648	8.60299	6.04703	1.82031	2.27934	1.75147	5.38006e-11	-2.22504	down
LOC_Os01g12260	290	267	254	17	47	38	4.37564	3.87418	3.99483	0.2284	0.577629	0.39244	1.82643e-14	-3.31878	down
LOC_Os01g12270	9421	12585	9336	146	167	89	720.094	924.359	743.697	10.4895	10.3739	4.70268	2.22895e-60	-6.56109	down
LOC_Os01g12280	4544	3682	3056	337	373	380	31.3445	24.2743	21.6958	1.88376	1.96907	1.69768	4.24287e-29	-3.67069	down
LOC_Os01g12290	148	146	142	39	56	35	1.27614	1.21485	1.27739	0.312049	0.389871	0.206265	8.02035e-06	-2.03764	down
LOC_Os01g12390	556	399	502	1421	1468	1647	4.69385	3.22287	4.40753	11.2949	10.0851	9.71367	6.61052e-08	1.33692	up
LOC_Os01g12520	116	111	108	1159	576	1362	2.17787	1.12647	2.19976	18.1837	8.63487	17.456	1.20235e-05	2.90486	up
LOC_Os01g12580	8	0	3	54	125	109	0.128418	0	0.033741	0.801746	1.63463	1.21939	3.37174e-09	4.39939	up
LOC_Os01g12680	23	21	8	196	385	293	0.150613	0.132166	0.050189	1.45794	2.50074	1.61225	3.72507e-11	3.76195	up
LOC_Os01g12710	33147	36983	34498	13535	13730	17777	310.637	333.042	336.918	119.298	104.825	116.41	3.39557e-10	-1.52638	down
LOC_Os01g12720	3098	2563	2676	6751	8507	8921	27.1022	21.5436	24.4016	55.5573	60.6449	54.548	3.26517e-09	1.22798	up
LOC_Os01g12730	2208	1770	1853	4550	5484	6442	33.2414	25.6081	28.9073	64.8943	67.6669	68.0679	1.09159e-08	1.187	up
LOC_Os01g12810	882	899	805	4272	4632	6302	6.92147	6.58283	6.41813	30.5526	29.574	33.7917	3.3767e-26	2.24033	up
LOC_Os01g12820	39	35	19	118	85	140	0.386363	0.34588	0.198525	1.08922	0.703514	0.960547	0.00142085	1.58186	up
LOC_Os01g12890	164	148	171	314	373	531	0.767682	0.665855	0.832526	1.38139	1.4231	1.7401	0.00600583	1.0118	up
LOC_Os01g13030	3700	3549	3644	1819	2213	1968	53.5138	49.315	54.9296	24.7293	26.0717	19.8877	3.06431e-08	-1.16004	down
LOC_Os01g13120	913	1296	1010	153	150	70	15.1359	20.6356	17.4537	2.38103	2.02149	0.80966	2.78289e-22	-3.37424	down
LOC_Os01g13160	1708	1491	1491	3656	4135	4653	12.0863	10.1348	10.9978	24.3315	23.8412	23.0102	1.99429e-07	1.10102	up
LOC_Os01g13210	26869	26305	26002	5604	6142	5974	426.868	402.095	431.414	83.9031	79.4279	66.3693	1.78964e-26	-2.45853	down
LOC_Os01g13370	877	1036	988	310	510	430	9.92258	11.2658	11.6485	3.29723	4.69857	3.3954	9.26062e-09	-1.52696	down
LOC_Os01g13390	327	436	348	4403	5329	5363	6.09834	7.80229	6.75697	77.2148	80.9641	69.8834	4.86695e-54	3.45711	up
LOC_Os01g13430	616	551	721	1622	1699	2058	3.38644	2.91254	4.12889	8.39065	7.61059	7.90858	3.82095e-07	1.2021	up
LOC_Os01g13480	458	653	425	3300	3055	3792	6.01967	8.2593	5.82615	40.8748	32.7772	34.8985	1.41159e-27	2.41986	up
LOC_Os01g13550	459	478	435	969	1311	1819	4.86624	4.81119	4.76391	9.73609	11.3577	13.5707	3.17996e-06	1.25166	up
LOC_Os01g13570	9079	10489	8948	2423	2849	3031	114.643	122.64	116.574	28.8078	29.7622	30.5543	3.0725e-23	-2.08758	down
LOC_Os01g13660	1154	1228	1197	542	542	515	20.0645	20.7916	20.635	8.94116	7.77584	6.08949	3.82759e-09	-1.45608	down
LOC_Os01g13690	8368	8832	7953	17708	27487	26891	87.9022	89.1516	86.9937	175.061	235.451	197.61	8.42829e-08	1.20332	up
LOC_Os01g13740	1476	1880	1401	4136	4710	5953	11.7485	14.3612	11.7885	31.2319	30.8895	33.3895	2.00992e-10	1.32228	up
LOC_Os01g13770	29244	39968	37294	13578	23998	20623	301.153	410.54	400.68	133.975	205.303	146.727	3.10557e-06	-1.18915	down
LOC_Os01g13780	201	221	246	28	22	32	3.24042	3.41928	4.12823	0.422721	0.288319	0.351464	1.40525e-13	-3.33003	down
LOC_Os01g13930	271	227	228	925	780	1140	3.41452	2.74373	2.99559	10.9722	8.01598	10.0509	7.25076e-09	1.66524	up
LOC_Os01g14080	321	301	436	138	148	178	4.20381	3.8071	5.9842	1.71228	1.58171	1.63532	4.67148e-05	-1.4993	down
LOC_Os01g14410	4408	3532	3575	57006	51436	70448	92.845	71.4783	78.4752	1129.26	882.667	1036.93	4.19448e-45	3.65264	up
LOC_Os01g14440	8803	8069	10152	4976	4474	6921	84.0206	74.0112	100.994	44.6672	34.7909	46.1606	1.27917e-06	-1.03684	down
LOC_Os01g14514	565	740	568	81	186	152	16.3288	20.6409	14.8359	1.94521	3.73846	3.11404	2.55081e-14	-2.48422	down
LOC_Os01g14550	75	48	67	3	6	0	1.4457	0.884492	1.33633	0.036547	0.091636	0	7.98465e-14	-4.64699	down
LOC_Os01g14630	197	140	189	1910	1209	1374	2.86402	1.9533	2.85326	26.1396	14.3291	13.9707	1.4537e-06	2.8188	up
LOC_Os01g14670	702	579	624	208	361	204	12.8017	10.1361	11.8581	3.56038	5.35456	2.59506	1.44187e-07	-1.59623	down
LOC_Os01g14810	5959	7444	6596	2608	3459	3667	49.0754	58.7744	56.5728	20.2358	23.1515	21.1166	9.16768e-11	-1.35272	down
LOC_Os01g14890	1360	1933	1391	543	634	738	20.8636	28.4949	22.2334	7.82794	7.9184	7.90719	7.4097e-08	-1.60315	down
LOC_Os01g15010	2730	2579	2547	7968	8800	10787	44.6786	40.5429	43.4332	122.631	117.328	123.355	4.21009e-13	1.49977	up
LOC_Os01g15640	7279	6981	7866	2923	3552	4664	66.6513	59.2548	71.027	20.5389	21.1418	31.7948	4.75831e-10	-1.3099	down
LOC_Os01g15770	442	297	298	1093	1509	1175	7.82482	5.04569	5.49657	18.1979	21.778	14.5432	5.67419e-09	1.56871	up
LOC_Os01g15790	2520	2983	2842	926	1061	1095	29.0885	33.1281	34.3236	10.1929	10.0644	8.88499	8.37187e-16	-1.74247	down
LOC_Os01g16060	460	457	430	181	244	277	1.89196	1.99125	2.15805	0.767408	0.88052	0.824435	0.00023649	-1.25666	down
LOC_Os01g16130	1318	1659	1621	448	569	515	13.1169	15.8611	16.818	4.18951	4.60709	3.57604	2.9111e-15	-1.8902	down
LOC_Os01g16152	2319	2765	2388	1283	1599	1675	39.0566	44.7424	41.9054	20.3175	21.9382	19.7046	2.94595e-06	-1.02328	down
LOC_Os01g16170	151	193	180	2529	2657	3135	1.41348	1.82273	1.77482	22.5825	21.1213	21.1931	3.62729e-51	3.68067	up
LOC_Os01g16310	453	784	702	3167	2471	4090	2.93781	4.88088	4.74041	19.318	13.0543	18.5338	2.11521e-10	2.01357	up
LOC_Os01g16340	1444	1681	1481	803	809	1101	24.1899	27.0692	25.8694	12.6462	11.0418	12.8862	4.98765e-06	-1.07651	down
LOC_Os01g16450	578	327	376	2773	3448	4670	6.94134	3.76766	4.70715	31.3346	33.7541	39.2159	4.86176e-25	2.77005	up
LOC_Os01g16530	2385	3174	2842	1432	1717	2041	37.394	47.8147	46.437	21.1037	21.9234	22.3543	3.43386e-06	-1.01034	down
LOC_Os01g16620	5580	6728	5990	2604	2477	3478	67.79	78.8933	75.8672	29.7464	24.503	29.6902	1.28269e-11	-1.40812	down
LOC_Os01g16750	9	15	16	585	482	396	0.143212	0.221109	0.265742	8.97355	6.39937	4.51216	1.65384e-15	4.91224	up
LOC_Os01g16950	570	637	472	286	235	216	7.52937	8.083	6.49349	3.55256	2.52947	1.9888	2.50679e-06	-1.46877	down
LOC_Os01g16960	630	1304	840	1849	3851	4308	5.19139	10.3369	7.21755	14.3472	25.8878	24.8406	0.00165664	1.51323	up
LOC_Os01g16980	504	201	197	3918	5956	5123	14.278	5.4618	5.80482	104.423	137.506	101.451	6.8197e-32	3.75556	up
LOC_Os01g17000	479	548	490	213	218	240	4.28419	4.70956	4.56663	1.78386	1.58495	1.49791	6.34476e-06	-1.47927	down
LOC_Os01g17050	1930	2398	1910	226	362	291	38.0577	45.4382	39.2527	4.17457	5.81165	4.00545	7.41965e-39	-3.13576	down
LOC_Os01g17150	5812	7920	6222	1656	2475	2714	164.014	214.782	183.007	43.9476	56.8896	53.5186	1.30351e-12	-1.86474	down
LOC_Os01g17170	8081	9381	8823	30061	43459	47958	80.8618	90.3116	92.1231	282.898	354.565	335.664	1.16524e-15	1.88887	up
LOC_Os01g17214	4656	4570	4179	1875	2531	2921	52.1646	49.1935	48.6662	19.7327	23.0372	22.8239	1.61037e-08	-1.18859	down
LOC_Os01g17390	1170	1222	1037	5338	7696	7617	10.1108	10.3252	9.48394	44.1522	55.7319	47.3285	1.15139e-27	2.27775	up
LOC_Os01g17396	75	75	53	1527	1159	1495	0.786191	0.726992	0.55915	15.7948	10.1004	11.2648	2.20464e-28	4.07182	up
LOC_Os01g17430	2582	1989	2427	5645	6377	7680	15.2346	11.2751	14.9292	31.3319	30.6629	31.671	1.11718e-08	1.18317	up
LOC_Os01g17470	794	361	493	188	318	143	14.9271	6.47762	9.60467	3.3038	4.84419	1.86137	0.00648493	-1.62561	down
LOC_Os01g18100	175	66	90	789	705	964	1.80251	0.650728	0.959096	7.65018	5.92324	7.11305	7.04006e-16	2.59392	up
LOC_Os01g18120	39	7	45	450	498	377	0.466349	0.070505	0.611432	5.53135	5.24214	3.6746	3.80252e-18	3.5791	up
LOC_Os01g18160	58	67	70	23	37	30	3.1971	3.50556	4.00313	1.15987	1.627	1.13926	0.00590909	-1.4253	down
LOC_Os01g18210	1069	1397	1057	476	773	584	18.4824	23.1904	19.0337	7.72171	10.8819	7.04552	8.71546e-07	-1.24921	down
LOC_Os01g18220	71	97	98	678	574	692	0.819285	1.07041	1.17307	7.38417	5.41601	5.59959	1.05358e-13	2.57044	up
LOC_Os01g18240	119	54	121	217	414	374	1.14878	0.523099	1.1074	1.95037	3.03381	2.34541	0.000367309	1.45525	up
LOC_Os01g18320	2998	4313	3406	1274	1867	1983	31.2067	42.9669	37.039	12.8322	16.2982	14.9265	4.80566e-07	-1.38372	down
LOC_Os01g18630	31903	31147	32397	14615	13899	17110	155.878	137.446	234.267	112.753	63.1458	56.0404	1.15978e-08	-1.36871	down
LOC_Os01g18744	193	113	159	96	61	97	2.34431	1.3137	2.00836	1.09179	0.60209	0.818529	0.00852195	-1.16485	down
LOC_Os01g19130	8519	9081	8773	3170	3494	3856	100.996	103.493	108.165	35.288	33.6937	31.9335	5.49735e-15	-1.632	down
LOC_Os01g19140	2326	2836	2482	1034	1451	1416	23.5129	27.376	25.9362	9.69795	11.8219	11.0695	4.00318e-09	-1.28263	down
LOC_Os01g19160	146	147	100	58	75	76	1.88959	1.86681	1.31794	0.669942	0.758117	0.692068	0.0085852	-1.21849	down
LOC_Os01g19170	406	303	201	626	752	1039	4.78606	3.38389	2.47339	6.89884	7.18293	8.55942	0.00022004	1.09217	up
LOC_Os01g19220	330	257	207	60	193	61	2.36061	1.76301	1.53789	0.3989	1.12433	0.301428	0.000359128	-1.63409	down
LOC_Os01g19330	409	494	367	62	43	47	7.5059	8.70743	7.02167	1.06765	0.632972	0.601692	2.37017e-18	-3.34336	down
LOC_Os01g19450	3285	2159	2324	6431	7316	7803	26.4978	16.7723	19.5218	48.7645	48.0523	43.9564	2.02158e-08	1.17	up
LOC_Os01g19480	19	17	13	93	129	143	0.135595	0.134371	0.137631	0.631353	0.75522	0.722426	3.48836e-07	2.5824	up
LOC_Os01g19610	1437	1005	1162	4495	4745	4312	14.8645	9.98963	12.5225	43.7911	40.0371	31.2094	2.26005e-14	1.61941	up
LOC_Os01g19670	156	179	116	15	17	38	6.69089	7.40538	5.1713	0.586483	0.595764	1.11966	3.81163e-10	-3.03253	down
LOC_Os01g19800	310	268	238	60	152	127	5.79524	4.83225	4.31613	1.14318	2.44404	1.81463	6.62101e-05	-1.59263	down
LOC_Os01g19820	542	383	364	55	24	39	10.0928	6.99303	7.12903	0.937166	0.351925	0.500649	1.52642e-21	-3.72008	down
LOC_Os01g19880	116	148	164	11	20	19	3.05592	3.75306	4.488	0.250065	0.409281	0.349437	6.26303e-12	-3.42101	down
LOC_Os01g19970	570	455	567	1751	1784	1458	8.86221	6.797	9.19177	25.6081	22.6082	15.8414	3.49151e-07	1.36276	up
LOC_Os01g20110	6125	8434	7283	789	1250	1185	68.2781	90.3511	84.6231	8.26684	11.3455	9.23067	2.17006e-26	-3.07722	down
LOC_Os01g20206	397	260	375	2281	2122	3447	5.35136	3.89844	5.33965	30.8639	24.4234	35.0574	2.82974e-17	2.6112	up
LOC_Os01g20894	410	370	447	101	101	128	18.089	15.6577	20.562	4.19305	3.62175	3.94015	1.39454e-09	-2.20265	down
LOC_Os01g20910	311	276	340	78	95	60	6.62888	5.66109	7.54462	1.56047	1.64721	0.891787	5.06278e-09	-2.27712	down
LOC_Os01g20980	22	3	7	109	55	66	0.201293	0.017827	0.058007	0.940067	0.406327	0.419728	0.00350927	2.59232	up
LOC_Os01g21034	1456	806	909	168	559	270	19.5775	10.4925	12.7576	2.12901	6.15778	2.56584	0.000207423	-1.97806	down
LOC_Os01g21120	983	923	779	175	126	160	19.6295	17.7079	16.2132	3.2881	2.0478	2.22942	3.1747e-22	-2.83098	down
LOC_Os01g21250	1552	1260	1545	23883	25513	31392	43.8366	28.7429	38.1905	531.432	491.774	518.994	9.42873e-62	3.90374	up
LOC_Os01g21420	549	534	527	4311	4950	5805	5.73756	5.55874	5.92207	44.0973	44.1282	45.5474	6.89104e-41	2.91562	up
LOC_Os01g22010	5833	3411	4302	30058	32681	35730	61.8923	34.779	47.5285	300.208	282.857	265.093	2.55446e-28	2.56095	up
LOC_Os01g22570	21	8	13	196	224	247	0.179656	0.059928	0.115641	1.61542	1.60531	1.51407	4.43558e-14	3.68807	up
LOC_Os01g22600	731	539	599	1888	2044	2388	8.02617	5.68151	6.85608	19.5274	18.3122	18.3549	3.36055e-10	1.45212	up
LOC_Os01g23710	421	460	450	189	274	223	3.39008	3.74833	3.95657	1.31702	1.86865	1.21824	0.000209153	-1.26085	down
LOC_Os01g23870	48	41	66	142	166	188	0.562253	0.458938	0.809286	1.58532	1.60539	1.55626	0.00300854	1.36695	up
LOC_Os01g23970	363	296	341	176	92	61	2.76384	2.15209	2.74394	1.25145	0.31576	0.241086	4.50063e-07	-1.84599	down
LOC_Os01g24020	253	354	279	161	154	194	2.83012	4.34624	5.83397	3.43987	3.58422	3.09601	0.00391279	-1.1067	down
LOC_Os01g24090	1489	2198	1642	220	348	338	21.2009	29.4599	24.7533	2.486	3.73805	3.27348	5.96219e-15	-2.87437	down
LOC_Os01g24420	531	571	541	145	236	144	4.49971	4.65033	4.78418	1.15142	1.62726	0.85299	2.51848e-09	-1.94294	down
LOC_Os01g24440	490	454	438	1556	1848	2139	8.13158	7.23549	7.58124	24.2948	25.0043	24.8192	1.28225e-12	1.69294	up
LOC_Os01g24764	1141	1476	1647	537	807	447	16.9208	21.0337	25.4582	7.48968	9.74615	4.62785	5.02501e-07	-1.5434	down
LOC_Os01g24790	71	17	45	260	195	202	0.819468	0.180047	0.542461	2.83944	1.83969	1.63878	1.4699e-05	2.02983	up
LOC_Os01g24940	147	130	175	79	82	84	1.26477	1.07666	1.57566	0.64019	0.572022	0.504471	0.00829255	-1.18292	down
LOC_Os01g25386	4897	4129	4850	23212	25684	32139	18.7139	15.1629	19.3155	83.4267	79.9699	85.8302	2.98651e-23	2.23421	up
LOC_Os01g25560	59	57	31	129	167	171	1.51744	1.40409	0.825133	3.13193	3.51825	3.09892	0.00361981	1.36084	up
LOC_Os01g25610	1741	1710	1570	3988	4462	5629	28.2721	26.6834	26.5796	60.9318	59.0583	63.9049	1.87185e-08	1.17467	up
LOC_Os01g25760	127	158	199	62	77	85	0.59415	0.666146	0.984812	0.26954	0.297147	0.265531	0.00139957	-1.42595	down
LOC_Os01g25820	20003	16997	17908	6637	9337	8023	118.19	96.5181	110.292	36.8554	44.9267	33.1103	1.56003e-11	-1.4981	down
LOC_Os01g25990	2240	2341	2097	7258	7342	11383	16.1134	14.1187	14.2282	43.3466	38.604	49.1023	1.30276e-11	1.64067	up
LOC_Os01g26039	3318	3447	3832	14334	14863	20991	25.4997	25.7287	30.923	103.288	92.2891	113.105	1.7631e-19	1.92717	up
LOC_Os01g26070	316	455	386	144	242	224	10.3852	14.3641	13.2329	4.43247	6.46749	5.13384	0.000542761	-1.24219	down
LOC_Os01g26240	764	374	544	239	198	275	7.18481	1.87887	3.05551	1.15075	0.819657	1.00343	0.00125868	-1.53861	down
LOC_Os01g26280	301	268	374	84	95	94	2.11197	1.7197	2.91142	0.648797	0.665394	0.433515	6.57288e-08	-2.09059	down
LOC_Os01g26970	738	1054	1011	169	187	218	9.34831	12.9786	13.4943	2.12118	1.87882	1.93241	1.91968e-16	-2.59926	down
LOC_Os01g27120	230	156	195	60	98	96	4.35408	2.83418	3.838	1.06819	1.51084	1.26928	0.000442765	-1.50935	down
LOC_Os01g27140	773	980	771	317	344	331	20.2976	24.726	21.1035	7.83103	7.3442	6.07646	2.90898e-09	-1.64627	down
LOC_Os01g27200	72	74	53	6	21	4	0.238833	0.23388	0.182312	0.016141	0.054495	0.008016	3.73093e-08	-2.97053	down
LOC_Os01g27230	1918	1691	1861	306	273	207	16.4147	13.6595	17.276	2.81012	1.76961	1.25977	1.65599e-36	-3.07527	down
LOC_Os01g27260	68	55	42	0	5	2	1.53552	1.28786	1.03101	0	0.072544	0.034803	9.89137e-14	-4.89939	down
LOC_Os01g27360	459	319	435	3674	3839	4134	8.88433	5.94681	8.86967	67.4451	61.0532	56.2261	7.68993e-40	2.96315	up
LOC_Os01g27480	274	171	262	181	115	116	5.75489	3.56543	6.00711	3.81953	1.87106	1.54461	0.00770194	-1.04871	down
LOC_Os01g27590	159	172	205	847	702	1080	1.64834	1.63417	2.23719	8.2004	5.58121	7.81888	4.22848e-11	1.98405	up
LOC_Os01g27730	1504	1376	1347	3847	4006	5046	11.6717	10.2547	10.8897	28.0774	25.3259	27.3618	6.42327e-10	1.30072	up
LOC_Os01g27750	499	392	445	1299	1329	1387	4.6943	3.44888	4.41705	11.2217	9.94512	8.9367	4.429e-07	1.28989	up
LOC_Os01g27770	119	235	128	18	13	27	1.22745	2.49157	1.409	0.18961	0.093621	0.16944	9.94945e-06	-3.3763	down
LOC_Os01g28540	3064	4443	3587	814	923	925	30.0568	42.5192	37.583	6.84852	6.53015	5.66378	1.78298e-14	-2.36354	down
LOC_Os01g28580	206	193	218	95	126	99	2.70045	2.49046	2.92855	1.19178	1.34251	0.892405	0.00285577	-1.24552	down
LOC_Os01g28790	21325	22398	20719	1588	1788	1489	461.226	465.494	467.035	32.2815	31.4957	22.5022	5.93632e-65	-4.02057	down
LOC_Os01g28840	54	20	22	117	116	177	0.418154	0.149732	0.189832	0.93788	0.815831	1.00904	0.000212591	1.78579	up
LOC_Os01g28980	110	116	124	75	54	48	4.3469	4.42471	5.09671	2.78551	1.73648	1.31504	0.0064159	-1.25695	down
LOC_Os01g29240	66	72	43	22	29	26	1.22918	1.28341	0.820218	0.371239	0.42948	0.32715	0.00311072	-1.53567	down
LOC_Os01g29280	66	65	75	21	7	14	1.20064	1.13427	1.42565	0.347763	0.090338	0.176172	8.80142e-07	-2.56389	down
LOC_Os01g29330	3669	2867	3184	670	761	1197	74.7813	56.1494	67.6363	12.8352	12.6211	17.0416	3.4204e-24	-2.2114	down
LOC_Os01g29830	1164	1657	1411	680	969	916	15.3912	21.3772	19.9714	7.93257	9.48863	8.53585	2.25029e-05	-1.03479	down
LOC_Os01g31110	4197	4944	4757	1864	2093	2146	33.7725	38.3094	40.0179	13.9202	13.7709	12.0668	6.77628e-13	-1.49138	down
LOC_Os01g31360	3946	3629	3687	13727	15326	18498	34.0276	30.9262	33.4826	99.0049	96.6022	98.8734	1.12634e-16	1.7677	up
LOC_Os01g31370	641	539	403	216	317	352	6.3426	5.12751	4.15536	2.01049	2.55326	2.43362	0.000346402	-1.1555	down
LOC_Os01g31870	1570	1669	1490	361	625	438	8.93393	9.14146	9.31487	1.7986	2.89254	1.95773	1.92332e-17	-2.03662	down
LOC_Os01g31890	255	250	180	43	56	35	4.12412	3.88714	3.02778	0.640508	0.727577	0.386135	6.56771e-10	-2.63976	down
LOC_Os01g31940	626	734	599	2298	2529	3439	9.21841	10.3885	9.19129	31.8501	30.3584	35.4181	2.25471e-15	1.76006	up
LOC_Os01g31980	439	393	347	1276	1235	1856	3.35801	3.71266	2.90481	9.90938	8.18656	10.7953	3.33796e-10	1.57511	up
LOC_Os01g32090	275	228	371	191	80	190	0.772168	0.60005	1.06916	0.506602	0.17414	0.349559	0.00386867	-1.21776	down
LOC_Os01g32170	285	264	231	688	757	847	2.21651	2.01756	2.06758	4.99287	5.01599	4.64959	3.97932e-05	1.25007	up
LOC_Os01g32350	3692	4676	4087	1829	1997	2429	54.2916	65.9912	63.8068	26.2731	24.0926	24.9603	4.86551e-10	-1.30526	down
LOC_Os01g32380	151	178	111	51	49	45	5.18757	5.864	3.96523	1.64033	1.35566	1.06733	2.96416e-05	-1.89037	down
LOC_Os01g32610	107	174	144	80	69	43	1.12569	1.7189	1.5515	0.744095	0.581491	0.289922	0.00144262	-1.41651	down
LOC_Os01g32730	2756	2150	2743	461	764	750	35.7247	24.5109	36.5478	5.61237	8.07094	6.88338	3.84171e-24	-2.27118	down
LOC_Os01g32770	701	1281	1152	199	206	304	9.34511	16.4228	16.0164	2.49055	2.23801	2.83027	5.91278e-07	-2.46633	down
LOC_Os01g33784	927	850	831	2460	2347	2659	6.28081	5.57538	5.48483	15.1714	12.4733	12.2612	5.93931e-08	1.21862	up
LOC_Os01g34050	57	27	18	148	271	125	0.950743	0.42389	0.31602	2.33485	3.71503	1.47173	0.00466912	2.133	up
LOC_Os01g34100	70	62	50	186	214	161	1.77121	1.50193	1.30649	4.44466	4.41871	2.84528	0.00336185	1.33666	up
LOC_Os01g34350	754	792	766	351	347	387	3.7659	4.26768	3.97706	1.6375	1.409	1.34659	7.96621e-07	-1.3924	down
LOC_Os01g34590	28	11	21	93	94	136	0.647797	0.238536	0.500884	2.07272	1.8191	2.26085	2.83806e-05	2.11772	up
LOC_Os01g34630	798	547	397	79	207	135	3.83181	2.97348	3.84324	0.685027	1.2238	0.868987	2.06927e-05	-2.36151	down
LOC_Os01g34790	2883	3074	2915	533	703	590	47.5224	48.695	50.0845	8.25799	9.42899	6.78625	1.98198e-31	-2.5819	down
LOC_Os01g35170	1143	1322	1080	209	171	209	13.0937	14.5243	12.8241	2.21617	1.57179	1.62358	8.41014e-27	-2.88511	down
LOC_Os01g35184	1205	988	1036	2510	3015	3566	13.2335	10.4575	11.8967	26.2383	27.2651	27.6167	5.2912e-08	1.18139	up
LOC_Os01g36350	481	398	405	162	229	193	4.94896	3.91802	4.35989	1.50088	1.83696	1.22234	3.11431e-05	-1.43944	down
LOC_Os01g36580	21	12	34	784	826	1139	0.146924	0.092659	0.27563	10.3199	8.90704	11.0544	6.85283e-43	5.04209	up
LOC_Os01g36720	57	62	63	2576	2352	1945	0.72562	0.76477	0.830293	30.9742	24.4558	17.3438	9.00748e-25	4.95612	up
LOC_Os01g36790	87	33	54	630	517	593	0.481358	0.164695	0.305191	4.65326	3.17805	3.2313	2.09578e-16	3.03602	up
LOC_Os01g37050	2136	1937	1779	953	1101	1091	29.1203	25.3667	25.2796	12.2111	12.2202	10.3866	9.0282e-08	-1.19721	down
LOC_Os01g37460	1294	1383	1356	722	813	667	27.7439	28.4951	30.2999	14.5456	14.2035	9.98511	9.82103e-07	-1.16587	down
LOC_Os01g37490	134	181	145	18	29	17	2.28381	2.98123	2.57944	0.278234	0.393023	0.193184	5.58563e-11	-3.14158	down
LOC_Os01g37510	456	611	533	85	103	71	7.86458	10.0906	9.55424	1.3744	1.44429	0.855173	6.11864e-17	-2.91708	down
LOC_Os01g37690	2026	1461	1300	8123	12065	13533	19.7692	13.7552	13.3396	74.3639	95.5244	92.5652	3.02799e-22	2.49946	up
LOC_Os01g37750	400	362	332	1332	1199	1398	7.63839	6.63941	6.60518	23.9528	18.6766	18.6808	2.36947e-09	1.5478	up
LOC_Os01g37810	284	295	233	37	21	49	8.61804	8.60484	7.38156	1.03334	0.500587	1.03329	4.6703e-14	-3.23462	down
LOC_Os01g37910	28609	30817	30337	12136	13627	18144	295.132	305.815	325.969	117.691	114.452	131.018	1.95324e-08	-1.34868	down
LOC_Os01g37920	601	612	558	2155	2538	2224	33.9151	33.2041	32.8698	114.507	116.861	87.8208	3.65345e-13	1.66824	up
LOC_Os01g38530	2186	2172	2196	799	818	1012	15.0677	14.6679	16.0295	5.09268	4.56321	4.63526	3.07126e-13	-1.62576	down
LOC_Os01g38580	233	21	147	4472	3304	4955	1.56945	0.130356	1.02482	37.5476	18.2123	26.8041	4.72046e-32	4.69691	up
LOC_Os01g38980	11837	12917	14548	2674	3412	3370	97.0136	100.39	124.154	21.0294	23.1972	19.5336	5.54681e-28	-2.36388	down
LOC_Os01g38990	891	768	980	2015	2620	3215	7.51212	6.31951	8.63228	15.9484	17.9103	18.9548	1.28506e-08	1.25358	up
LOC_Os01g39600	31	18	13	64	109	78	0.243369	0.141502	0.093219	0.450216	0.663273	0.433593	0.000967107	1.71873	up
LOC_Os01g39770	754	538	651	86	78	53	8.87337	5.93527	8.08526	0.710005	0.74341	0.405124	2.97385e-24	-3.43365	down
LOC_Os01g39790	1637	1506	1530	894	865	1028	23.9947	21.6503	22.9971	12.5682	10.4845	10.4249	6.81531e-06	-1.04785	down
LOC_Os01g39830	181	132	189	56	73	65	1.119	0.780851	1.21524	0.323519	0.368338	0.274589	0.000148517	-1.67402	down
LOC_Os01g39890	998	1243	1214	3395	2283	4052	4.59438	6.2114	7.10872	20.615	10.1593	18.141	0.000486269	1.18696	up
LOC_Os01g39960	3372	4167	3661	738	1102	1126	34.4848	40.951	39.0225	7.09568	9.17641	8.04068	2.39218e-25	-2.23422	down
LOC_Os01g39970	344	268	355	206	188	154	2.35441	1.7491	2.52315	1.33289	1.04403	0.71959	0.00263226	-1.10018	down
LOC_Os01g40070	22788	21404	23911	6494	6931	8157	200.804	181.233	219.593	53.8155	49.7574	50.2234	4.47231e-18	-1.9653	down
LOC_Os01g40094	4499	3860	3135	9543	14770	18626	54.8161	36.7936	32.4108	89.0351	119.372	152.319	5.16837e-07	1.57545	up
LOC_Os01g40190	238	183	223	109	121	116	1.78633	1.3149	1.74539	0.764007	0.73531	0.608217	0.00383837	-1.194	down
LOC_Os01g40280	68	43	67	1048	739	1095	0.930339	0.556493	0.928654	13.4895	8.42965	10.6866	9.37065e-20	3.72128	up
LOC_Os01g40570	482	422	535	1231	1363	1612	7.26942	6.1132	8.39578	17.4542	16.7441	16.981	7.61787e-07	1.23782	up
LOC_Os01g40630	10311	10939	16457	38368	44247	31164	133.722	136.199	217.856	468.645	469.605	281.489	0.000165552	1.30399	up
LOC_Os01g40660	148	165	201	73	98	97	3.33495	3.51552	4.58855	1.47164	1.80632	1.52449	0.00444401	-1.25117	down
LOC_Os01g40860	1651	1142	1288	9765	12044	11347	17.6062	11.6948	14.3065	97.9461	104.646	84.5633	1.71688e-37	2.72166	up
LOC_Os01g41030	348	282	253	614	699	914	4.81325	3.74349	3.65339	8.09517	8.01969	8.84634	0.000781124	1.02088	up
LOC_Os01g41120	13	13	21	123	172	206	0.116021	0.111547	0.201778	1.10887	1.34262	1.37827	4.03387e-10	3.09035	up
LOC_Os01g41240	1017	710	793	5329	5220	4824	15.5121	10.3045	12.6592	76.129	65.2034	51.9525	4.59289e-22	2.32071	up
LOC_Os01g41420	19704	19786	19205	1691	1410	2307	209.712	202.35	213.032	16.9213	12.223	17.1558	1.51751e-58	-3.7524	down
LOC_Os01g41430	311	241	290	82	71	74	3.18646	2.37708	3.10467	0.791694	0.588081	0.526091	4.19293e-08	-2.18007	down
LOC_Os01g41550	1338	1142	1180	656	737	599	14.258	11.6904	13.1055	6.5715	6.39863	4.45507	1.51766e-06	-1.1682	down
LOC_Os01g41720	40	27	60	246	249	474	0.40581	0.23716	0.613177	2.17572	1.9749	3.23126	4.08615e-07	2.59937	up
LOC_Os01g41750	407	409	449	185	196	191	2.26933	2.19549	2.61111	0.969809	0.890017	0.744733	3.05868e-05	-1.44302	down
LOC_Os01g41780	187	264	237	45	36	57	1.16217	1.58065	1.53656	0.259339	0.179027	0.244505	9.98855e-10	-2.62838	down
LOC_Os01g41820	216	280	172	79	40	35	2.36444	2.94681	1.962	0.808781	0.355039	0.261754	1.97014e-08	-2.36942	down
LOC_Os01g41890	83	144	94	53	34	59	0.565019	0.939967	0.662656	0.33654	0.183778	0.278705	0.00263166	-1.44028	down
LOC_Os01g41900	1792	1776	1894	937	692	905	21.1047	20.2228	22.9381	10.5789	6.89286	7.6651	5.69579e-10	-1.40153	down
LOC_Os01g42190	12036	10748	12667	4384	3897	5569	179.837	154.455	197.926	63.0544	48.632	59.7967	5.49941e-15	-1.66409	down
LOC_Os01g42200	85	77	86	5	5	4	2.27356	1.98113	2.40937	0.101995	0.088504	0.069333	4.36958e-14	-4.43176	down
LOC_Os01g42280	1354	1682	1478	500	657	867	10.6924	12.759	12.1618	3.71281	4.22337	4.78324	6.28508e-10	-1.48187	down
LOC_Os01g42480	626	637	647	1731	1957	2201	9.57587	9.35063	10.3004	24.9174	24.3943	23.5355	1.61267e-08	1.3163	up
LOC_Os01g42520	12708	7933	7998	1345	3223	2133	136.476	81.8604	89.5137	13.5773	28.1982	16.0005	6.41931e-08	-2.40643	down
LOC_Os01g42690	129	79	129	3432	3746	4552	2.25478	1.34737	2.29417	55.7341	52.769	55.2141	4.66644e-84	4.81279	up
LOC_Os01g42780	143	95	56	0	0	3	2.04983	1.31187	0.829399	0	0	0.020236	5.24503e-10	-7.06084	down
LOC_Os01g42960	38	27	30	102	104	145	0.325013	0.179198	0.25497	0.799647	0.69	0.783208	0.00136031	1.5739	up
LOC_Os01g43070	6606	8280	6760	2456	2966	3284	68.3187	82.292	72.8651	23.8916	24.9808	23.7287	5.65572e-15	-1.62534	down
LOC_Os01g43100	1897	2362	1928	981	1151	1351	19.5645	23.9142	20.4141	10.0701	9.67999	10.6902	3.57788e-07	-1.14178	down
LOC_Os01g43120	8011	9769	8518	3360	4252	5256	67.2157	78.7595	74.4849	26.5056	29.0623	30.8146	1.75766e-10	-1.35047	down
LOC_Os01g43140	21	17	17	58	85	81	0.253348	0.204564	0.145781	0.496094	0.629899	0.50772	0.00108989	1.71599	up
LOC_Os01g43220	226	210	267	65	122	92	1.80449	1.61484	2.25787	0.486238	0.802499	0.524101	6.31337e-05	-1.64542	down
LOC_Os01g43230	5886	5787	4651	1446	2028	795	96.0864	91.6509	83.0917	21.6916	26.4437	9.09685	3.09647e-22	-2.20806	down
LOC_Os01g43270	3502	1953	2434	1335	1256	949	48.9645	26.2405	35.4696	17.5463	14.2999	9.26837	0.000432421	-1.43144	down
LOC_Os01g43330	1872	1437	1642	9101	10940	15309	10.846	7.59175	9.28891	46.6674	48.1634	57.4624	4.27858e-22	2.51517	up
LOC_Os01g43370	192	86	99	1085	2120	1619	1.3215	0.560358	0.693849	7.57894	12.9814	8.85519	2.30373e-10	3.37068	up
LOC_Os01g43372	785	598	749	6933	8088	9435	8.15616	5.97371	8.1106	67.7761	68.5036	68.5402	3.23667e-50	3.20979	up
LOC_Os01g43390	2407	3080	2315	731	917	772	27.493	37.3531	30.6908	8.64192	9.35158	6.32683	8.50889e-16	-1.98844	down
LOC_Os01g43420	2165	2292	2257	5592	6362	6932	24.6215	25.051	26.7512	59.8138	58.9577	55.0983	1.14523e-08	1.18504	up
LOC_Os01g43460	495	387	443	1208	1759	2282	4.12211	3.07112	3.85577	9.54548	12.0119	13.3904	1.10974e-08	1.66038	up
LOC_Os01g43480	2374	2320	2280	4694	5053	7780	14.5759	14.0452	16.0578	30.1935	28.0186	36.2283	8.84957e-06	1.00753	up
LOC_Os01g43580	282	173	163	466	647	541	2.28806	1.2331	1.21989	3.53189	3.97475	2.84601	0.00101076	1.12186	up
LOC_Os01g43590	57	31	42	187	266	184	0.725353	0.371446	0.557505	2.24687	2.77644	1.64849	8.06881e-06	2.00084	up
LOC_Os01g43610	159	127	107	45	60	35	2.1468	1.64642	1.49503	0.570505	0.651378	0.322423	0.000113341	-1.77216	down
LOC_Os01g43650	188	104	167	657	560	699	2.64973	1.40365	2.45499	8.79377	6.4917	6.97274	1.06619e-07	1.76556	up
LOC_Os01g43740	102	47	84	989	761	1208	0.971598	0.442448	0.866944	9.18826	6.18547	8.41991	8.0496e-22	3.36372	up
LOC_Os01g43760	1291	1940	1852	781	600	698	13.8397	20.2821	21.3722	7.97671	5.30921	5.25647	6.29278e-07	-1.58215	down
LOC_Os01g43870	2364	1473	2077	3802	5378	6422	19.1588	11.6227	16.3049	32.385	38.2013	40.0389	3.00746e-06	1.08035	up
LOC_Os01g43890	138	201	131	46	38	20	1.34213	1.87724	1.32802	0.41767	0.301206	0.13513	7.41069e-08	-2.43604	down
LOC_Os01g43895	1815	2250	2055	774	1054	937	49.6212	59.1157	58.5402	19.8784	23.4733	17.8898	9.20979e-11	-1.45285	down
LOC_Os01g44069	174	219	190	79	67	52	1.68253	2.03934	1.91467	0.717865	0.52628	0.346076	1.4938e-05	-1.83457	down
LOC_Os01g44110	532	529	416	138	215	130	4.03344	3.85268	3.3222	0.99435	1.32439	0.68937	1.43277e-08	-1.90577	down
LOC_Os01g44120	344	258	407	24	28	18	7.94351	5.72579	9.78144	0.501586	0.524378	0.28933	1.43682e-21	-4.13288	down
LOC_Os01g44390	6363	7333	6834	1445	1870	1385	201.248	224.957	226.547	40.384	47.2282	29.3873	5.03234e-31	-2.42235	down
LOC_Os01g44394	274	313	302	125	248	136	2.48837	2.89703	3.14669	1.09045	1.79169	1.14718	0.0037247	-1.10605	down
LOC_Os01g45250	6107	4339	5021	2399	2237	2080	81.7719	55.8272	70.0641	30.2056	24.3956	19.4568	2.74109e-11	-1.4898	down
LOC_Os01g45439	675	703	659	2030	2256	2602	8.8873	8.64891	8.90494	24.7513	23.9289	23.7019	1.80598e-10	1.44923	up
LOC_Os01g45460	42	16	32	450	496	719	0.362268	0.105394	0.281667	4.21411	4.02066	4.47514	7.67499e-23	3.89421	up
LOC_Os01g45550	66	42	69	345	420	661	0.501536	0.311002	0.545841	2.53845	2.73662	3.69393	2.94841e-11	2.68204	up
LOC_Os01g45640	71	37	41	337	206	376	1.83088	0.907939	1.09214	8.26957	4.36817	6.85276	1.12807e-06	2.32914	up
LOC_Os01g45750	3557	3656	3267	7459	8860	11641	36.3894	35.9403	34.8384	71.7802	73.8555	83.2353	1.2375e-07	1.09755	up
LOC_Os01g45914	191	302	147	45	101	64	5.03476	7.65177	4.03628	1.10478	2.16743	1.17243	0.00155968	-1.91966	down
LOC_Os01g46169	702	569	543	274	380	383	9.19466	7.10868	8.48435	2.86832	4.0199	3.85243	0.000261295	-1.11678	down
LOC_Os01g46350	488	332	315	77	216	79	3.69872	2.41899	2.48521	0.54296	1.33387	0.415433	9.31205e-06	-1.90456	down
LOC_Os01g46570	2251	1980	1963	1023	1026	765	19.4388	15.7806	17.0042	8.4059	6.99017	4.48531	1.08095e-10	-1.41932	down
LOC_Os01g46800	891	733	975	212	227	220	16.0682	13.6469	17.3364	3.97025	3.50543	2.63456	1.47231e-15	-2.27713	down
LOC_Os01g46820	51	107	83	5	0	33	2.4253	4.95621	4.1501	0.194196	0	1.0977	2.88878e-05	-3.07805	down
LOC_Os01g46926	2595	2142	2489	6838	8502	9798	50.5259	42.5661	53.0574	129.721	132.908	132.847	5.83489e-13	1.48573	up
LOC_Os01g47130	7	13	3	114	83	120	0.082918	0.158556	0.028806	1.46679	0.920438	1.14755	2.84291e-10	3.48645	up
LOC_Os01g47270	731	947	697	285	300	301	18.5497	23.0954	18.4203	6.7935	6.18836	5.33108	1.38359e-09	-1.72194	down
LOC_Os01g47330	1979	3370	2201	439	812	615	45.418	74.3234	52.6611	9.466	15.1744	9.85015	2.36408e-06	-2.3302	down
LOC_Os01g47350	2510	2512	2605	710	951	1056	32.6321	31.3678	35.2984	8.67716	10.0689	9.58574	2.64001e-16	-1.80468	down
LOC_Os01g47370	3032	3061	2777	304	639	558	221.639	214.988	211.544	20.8766	38.0185	28.4756	2.43308e-37	-2.88522	down
LOC_Os01g47450	3228	4354	3738	1829	2274	2401	27.9663	35.6532	32.7969	14.0282	15.7855	14.7377	1.48347e-07	-1.1106	down
LOC_Os01g47550	461	447	412	128	232	207	6.10345	5.69826	5.67319	1.19053	2.48074	1.89858	9.49332e-06	-1.53627	down
LOC_Os01g47570	690	1166	678	372	364	424	20.0914	32.6128	20.559	10.1779	8.63456	8.60913	0.00232307	-1.43174	down
LOC_Os01g47610	2	1	2	92	139	67	0.01698	0.001844	0.016303	1.2771	1.68469	0.697182	2.17821e-09	5.61508	up
LOC_Os01g47630	486	371	375	3455	3246	4426	10.4021	7.71724	8.35753	70.2855	57.1691	66.8111	1.94702e-37	2.8687	up
LOC_Os01g47730	13351	14003	13748	918	1109	1245	224.324	226.073	240.735	14.503	15.1804	14.6084	5.29855e-68	-3.96236	down
LOC_Os01g47740	3077	2039	3067	1561	1615	1763	24.5939	14.6117	25.9202	12.272	11.4581	10.5945	0.00010157	-1.0289	down
LOC_Os01g47760	5927	6685	5559	1200	1421	1132	121.902	132.119	119.177	23.2001	23.8014	16.2633	2.37771e-34	-2.56918	down
LOC_Os01g47780	140	104	74	18	77	18	2.67067	1.90692	1.47779	0.308367	1.19387	0.229395	0.00261487	-1.78758	down
LOC_Os01g48060	769	799	748	420	472	489	5.70287	5.63589	5.76609	2.86678	2.83141	2.50194	0.000171406	-1.0494	down
LOC_Os01g48290	187	214	160	70	38	42	7.13253	7.85496	6.37307	2.48353	1.16217	1.11986	5.07542e-07	-2.16986	down
LOC_Os01g48500	2780	3672	2788	1443	1650	1825	51.6887	65.6131	54.0258	25.2266	24.9997	23.7169	3.64252e-08	-1.21855	down
LOC_Os01g48610	228	143	260	70	35	52	1.4638	0.880867	1.74549	0.420553	0.179709	0.234233	1.13144e-06	-2.28354	down
LOC_Os01g48680	2969	3364	3173	1494	1846	1766	20.201	22.0139	22.8315	9.34641	9.30458	7.96861	1.5142e-08	-1.20159	down
LOC_Os01g48690	10081	13425	10898	1854	3203	3090	197.597	252.866	222.674	34.1198	51.1317	42.3083	1.9302e-20	-2.39925	down
LOC_Os01g48700	330	321	267	153	150	184	5.90051	5.55376	4.96989	2.61715	2.16979	2.32017	0.00130972	-1.21867	down
LOC_Os01g48874	4565	5157	4333	328	338	305	41.3086	45.1542	39.6068	3.0577	2.45543	1.90066	8.62628e-74	-4.14804	down
LOC_Os01g48940	284	474	267	23	6	7	8.44969	13.5478	8.27032	0.642348	0.122509	0.132212	1.3401e-12	-5.06168	down
LOC_Os01g48950	317	287	298	50	55	36	9.00741	7.84673	8.83507	1.33213	1.26527	0.698145	4.07006e-13	-2.95811	down
LOC_Os01g49219	2147	2973	2717	745	890	725	20.6171	26.0848	26.1406	6.82823	7.2779	4.96697	8.03205e-15	-2.0287	down
LOC_Os01g49230	24	34	29	165	105	183	0.306405	0.409895	0.375263	1.9934	1.09092	1.63999	1.39527e-05	2.07747	up
LOC_Os01g49280	10	20	24	172	136	174	0.607789	0.191314	0.266221	1.92483	1.26989	1.32436	6.23445e-09	2.85621	up
LOC_Os01g49290	4163	3748	3881	8780	10398	11677	58.6878	50.7714	57.001	116.32	119.41	115.048	2.92558e-07	1.07832	up
LOC_Os01g49310	5305	4961	5420	2650	2933	3752	30.8879	30.2706	33.1121	14.7194	15.1715	15.3592	4.33277e-07	-1.06222	down
LOC_Os01g49320	493	432	523	182	227	190	7.42967	6.24849	8.21225	2.5771	2.785	1.99903	2.41486e-06	-1.57152	down
LOC_Os01g49410	1294	1430	1421	389	379	463	25.5217	27.526	29.7797	7.42394	7.5433	6.76632	8.26184e-17	-2.05704	down
LOC_Os01g49440	211	258	222	159	124	114	3.30558	3.87718	3.61249	2.33907	1.57785	1.24453	0.00691395	-1.07904	down
LOC_Os01g49670	2061	2114	1691	1171	1157	1197	19.8959	20.5056	18.2065	11.3878	9.53069	8.63391	3.75078e-06	-1.03078	down
LOC_Os01g49710	58	0	0	169	100	224	1.25754	0	0	3.45748	1.77258	3.40707	0.000157836	2.80215	up
LOC_Os01g49730	157	279	44	851	581	686	3.55602	6.09305	1.02641	18.1879	10.7655	10.8971	0.000410081	1.85875	up
LOC_Os01g49760	834	928	794	2236	2373	3066	5.40707	5.77552	5.35728	13.6238	12.5248	13.8747	9.62948e-09	1.27406	up
LOC_Os01g49830	1269	1373	1144	825	733	0	15.6591	16.2755	14.7126	9.57529	7.36913	0	0.000500926	-1.49973	down
LOC_Os01g50030	5827	4840	5028	13913	17815	23206	57.7157	46.0678	51.911	129.614	143.779	160.637	5.23689e-12	1.48728	up
LOC_Os01g50032	45	30	39	98	125	138	0.558988	0.354947	0.502397	1.1646	1.28554	1.2192	0.00565003	1.35241	up
LOC_Os01g50040	508	492	412	3092	3447	4937	5.69392	5.27384	4.76511	32.8035	31.2179	37.6759	6.05241e-28	2.7039	up
LOC_Os01g50050	2621	3045	3083	12294	13582	15584	30.5692	32.9709	37.0153	132.544	128.213	126.623	4.74638e-20	1.9354	up
LOC_Os01g50060	58	77	73	239	285	260	0.700007	0.900164	0.91572	2.79226	2.85485	2.23773	0.000129916	1.61204	up
LOC_Os01g50080	1341	1187	1372	4456	6877	6426	7.07235	6.00556	7.51968	22.1718	29.7336	23.8389	1.1289e-15	1.87409	up
LOC_Os01g50200	161	149	133	393	482	327	1.73612	1.54264	1.49077	3.99124	4.23604	2.46761	0.00232438	1.15315	up
LOC_Os01g50350	59	59	40	149	160	188	1.47144	1.41463	1.04095	3.54456	3.3327	3.34257	0.00355371	1.34747	up
LOC_Os01g50370	218	187	181	1098	939	1150	2.764	2.27857	2.39067	13.1109	9.72015	10.2088	5.71156e-14	2.14687	up
LOC_Os01g50410	5231	5267	4680	1378	1110	1394	77.8419	75.3084	72.5809	19.2846	13.4472	14.4937	3.04964e-27	-2.26254	down
LOC_Os01g50420	11109	10504	10933	995	808	860	136.187	123.742	139.689	11.4628	8.06655	7.36705	1.40553e-68	-3.89889	down
LOC_Os01g50450	515	405	428	4962	5188	7423	7.20319	5.4588	6.16952	64.5323	58.5698	71.6167	4.04855e-47	3.38954	up
LOC_Os01g50460	45	32	27	5736	6045	9710	0.723527	0.462424	0.466688	92.2011	84.0845	115.716	8.82607e-54	7.37139	up
LOC_Os01g50610	168	114	107	412	499	521	1.52547	1.08554	1.14654	4.11812	4.41168	3.59552	1.20878e-05	1.57654	up
LOC_Os01g50616	38361	61647	42117	1095	1104	1535	171.47	228.395	197.281	6.84253	5.46189	6.99144	8.87623e-23	-5.56591	down
LOC_Os01g50720	95	80	167	450	410	407	1.20657	0.985713	2.23729	5.4042	4.26972	3.62134	1.96632e-05	1.5962	up
LOC_Os01g50760	3537	3387	3680	15036	14757	18711	46.1605	42.4745	50.0596	184.559	156.917	170.66	1.1368e-18	1.88643	up
LOC_Os01g50820	91	77	87	205	291	394	0.862134	0.698111	0.85731	1.83616	2.2576	2.62013	0.000252632	1.47587	up
LOC_Os01g50840	8303	7885	7860	774	1196	989	130.786	119.353	129.034	11.4641	15.3446	10.8827	2.90693e-53	-3.32981	down
LOC_Os01g50910	37	26	40	105	112	136	0.682345	0.439392	0.795138	1.90275	1.79035	1.84515	0.00277493	1.4688	up
LOC_Os01g50930	3836	4746	3916	1691	2418	2385	66.6057	78.8235	70.6885	27.7786	34.0328	28.8038	2.12083e-09	-1.2579	down
LOC_Os01g50940	1635	2092	1910	499	369	373	15.6106	19.1956	19.0078	4.47487	2.87076	2.48326	7.2957e-26	-2.46517	down
LOC_Os01g51010	3024	3380	3994	1615	2026	2249	15.7606	16.417	21.5211	7.90436	8.39405	8.15606	9.87998e-08	-1.13402	down
LOC_Os01g51040	85	86	113	377	561	562	0.455951	0.716887	0.811643	2.83704	2.97106	3.01804	8.59127e-09	2.0845	up
LOC_Os01g51060	330	90	318	732	754	755	2.39236	0.615573	2.4545	4.54843	3.30509	3.66425	3.6287e-05	1.30898	up
LOC_Os01g51290	2914	2614	2833	8600	8320	10960	14.2474	12.5146	14.4749	39.651	33.2159	37.5871	5.52354e-12	1.4297	up
LOC_Os01g51400	0	0	22	134	120	187	0	0	0.200511	1.1245	0.8704	1.16805	1.5229e-13	3.99706	up
LOC_Os01g51410	34525	32421	34050	145181	167189	231937	178.593	161.152	183.571	706.325	704.637	838.403	6.36765e-11	2.11053	up
LOC_Os01g51540	145	138	166	2697	2592	4574	2.01977	1.83887	2.40845	35.4197	29.4849	44.6273	2.14104e-19	4.1325	up
LOC_Os01g51570	126	172	162	353	557	738	2.01438	2.64649	2.70215	5.31944	7.26899	8.25578	2.27291e-05	1.50704	up
LOC_Os01g51630	185	144	224	68	101	107	1.82755	1.32461	2.34817	0.637704	0.787829	0.740645	0.00238263	-1.32051	down
LOC_Os01g51670	6421	5110	6800	1361	1260	1280	126.779	96.9362	139.921	25.2682	20.2623	17.6539	6.30854e-29	-2.52441	down
LOC_Os01g51754	2913	2942	2956	1420	1601	2221	17.1422	16.5813	17.717	7.83127	8.00971	9.501	8.37314e-07	-1.06816	down
LOC_Os01g51770	20	27	25	123	95	84	0.291343	0.370995	0.38072	1.69679	1.13809	0.856776	0.000467235	1.79021	up
LOC_Os01g51840	61	54	54	28	22	12	0.58851	0.394187	0.444395	0.197418	0.168142	0.064845	0.000865143	-1.70299	down
LOC_Os01g51860	652	1332	605	2019	2125	2678	3.37976	7.11866	5.47675	9.75314	8.83358	10.0798	0.000228691	1.08483	up
LOC_Os01g51920	13907	15200	15357	5772	7676	7094	104.013	109.095	117.386	50.6572	47.9835	45.9014	7.69614e-11	-1.42084	down
LOC_Os01g52070	11	3	18	282	208	206	0.108664	0.019311	0.19082	3.11803	1.82361	1.61142	1.07384e-12	4.16356	up
LOC_Os01g52140	70	70	73	241	353	355	0.396081	0.369933	0.424518	1.67336	2.08225	1.73722	5.20311e-06	1.84085	up
LOC_Os01g52340	41	29	33	140	185	176	0.438547	0.303071	0.365605	1.42647	1.63793	1.33912	2.38055e-05	1.97755	up
LOC_Os01g52450	123	122	101	40	57	39	1.19126	1.10994	0.980017	0.346757	0.432505	0.251619	0.000490101	-1.64171	down
LOC_Os01g52500	22322	17313	23044	10779	12028	11858	169.283	125.167	187.004	76.2234	73.4156	62.495	4.14037e-07	-1.15442	down
LOC_Os01g52594	4427	4820	4461	1289	1401	1913	138.074	144.447	145.001	37.7884	35.5886	41.6781	2.23748e-19	-1.89093	down
LOC_Os01g52640	1728	1714	1686	3906	4564	6236	9.5646	9.13275	9.77412	20.1067	20.2683	24.5592	7.1024e-09	1.20031	up
LOC_Os01g52750	1327	904	444	81	86	81	9.94668	6.74407	3.47744	0.592204	0.547729	0.42625	5.18719e-05	-3.72039	down
LOC_Os01g52780	70	72	54	267	217	340	0.314189	0.338834	0.253402	1.30488	0.878429	1.17953	2.42234e-05	1.76429	up
LOC_Os01g52890	77	107	108	37	49	46	2.05611	2.76092	3.02361	0.918297	1.05792	0.849958	0.0028858	-1.45468	down
LOC_Os01g52920	5391	6634	4856	1480	1822	1286	35.1363	40.3448	32.9871	8.96586	9.17308	5.69032	3.56161e-17	-2.16984	down
LOC_Os01g53150	5284	6724	4870	1219	2128	2042	63.6467	78.1603	66.1368	14.8077	18.6477	17.5648	6.16291e-13	-1.9674	down
LOC_Os01g53160	178	228	197	60	55	57	2.57848	3.17029	2.96959	0.817396	0.646307	0.571493	9.34841e-07	-2.10415	down
LOC_Os01g53220	4261	5196	4028	151	138	217	74.757	87.6107	73.6505	2.48902	1.95953	2.65348	3.69825e-70	-5.05169	down
LOC_Os01g53294	861	660	723	2356	3277	3349	6.23914	4.84108	5.45893	16.0667	19.835	17.0461	1.38566e-14	1.68992	up
LOC_Os01g53390	348	355	396	211	190	280	3.60053	3.52229	4.26358	2.04557	1.59719	2.02481	0.00570889	-1.00187	down
LOC_Os01g53430	24	37	9	197	223	387	0.25884	0.389332	0.093839	2.0667	2.03251	3.02564	3.69783e-10	3.19685	up
LOC_Os01g53500	76	58	42	173	229	177	2.5567	1.87151	1.4559	5.49668	6.31441	4.18681	0.00160559	1.42454	up
LOC_Os01g53520	6382	5246	5888	24850	29532	36192	96.0302	75.8365	92.317	351.478	361.894	380.446	1.47606e-19	2.05674	up
LOC_Os01g53720	16052	15888	14440	2599	3093	2973	98.9783	93.9375	92.748	15.2081	15.6741	12.9448	2.81737e-35	-2.72226	down
LOC_Os01g53730	17292	18324	16681	1272	1093	699	245.553	250.034	246.885	16.9789	12.641	6.93504	1.33962e-77	-4.36122	down
LOC_Os01g53800	1342	1848	1668	307	250	295	9.53845	12.5921	12.3774	2.0483	1.43951	1.45285	2.17805e-23	-2.80685	down
LOC_Os01g53880	2006	1709	1511	905	843	1002	17.111	14.1065	13.5578	7.55	6.09025	6.20992	7.48678e-08	-1.22512	down
LOC_Os01g53910	1611	1906	1702	933	971	1152	22.1074	25.1309	24.3435	12.0424	10.8572	11.0478	2.53039e-06	-1.07956	down
LOC_Os01g54010	854	1055	1087	357	437	495	5.8952	7.1165	7.90207	2.4876	2.62442	2.48533	6.35947e-09	-1.53085	down
LOC_Os01g54050	1105	1141	1110	507	560	704	13.4693	15.2692	14.6551	6.34039	4.65481	5.93137	1.04695e-06	-1.2349	down
LOC_Os01g54190	1312	1580	1444	321	489	423	22.1962	25.8808	25.7124	5.09776	6.44225	5.07698	5.42443e-18	-2.12434	down
LOC_Os01g54210	265	161	172	34	31	43	3.04456	1.77824	2.06527	0.359404	0.283054	0.339903	1.02654e-09	-2.77288	down
LOC_Os01g54370	413	351	353	144	225	241	3.53274	2.92369	4.0747	1.39485	1.94938	1.65018	0.00102827	-1.19179	down
LOC_Os01g54540	6456	8996	6931	1136	1883	1749	114.025	155.39	127.883	18.7291	26.9115	21.7548	1.08525e-16	-2.54856	down
LOC_Os01g54560	4269	4037	4886	1147	1135	1208	23.7513	21.4762	28.2055	6.21838	5.22681	4.86851	6.66609e-26	-2.21721	down
LOC_Os01g54600	9838	9600	9059	5672	4535	6050	114.688	107.538	110.056	62.1738	43.0632	49.2803	1.50014e-07	-1.10803	down
LOC_Os01g54670	238	177	147	29	45	31	4.17381	2.96912	2.67745	0.471763	0.64075	0.37066	1.4995e-09	-2.71619	down
LOC_Os01g54700	1686	1987	2049	486	553	681	14.2339	15.8086	17.4459	3.71848	3.72141	3.81851	1.07997e-18	-2.04859	down
LOC_Os01g54860	1271	1107	1087	3188	3769	3592	13.3066	11.1366	11.8602	31.4045	32.1683	26.2948	1.30466e-09	1.30566	up
LOC_Os01g54940	1292	1228	970	2867	3272	3385	17.7412	16.2439	13.9115	37.4924	37.0783	32.9681	1.36208e-07	1.14575	up
LOC_Os01g55030	951	1030	517	365	299	362	19.3728	20.1703	10.9699	6.98677	4.96267	5.14947	0.00078683	-1.57647	down
LOC_Os01g55070	113	153	119	77	67	58	0.885739	1.15216	0.972017	0.568341	0.428462	0.313295	0.00785321	-1.21348	down
LOC_Os01g55100	223	180	135	33	83	46	2.19308	1.70351	1.38479	0.29808	0.665358	0.311676	3.77068e-06	-2.03808	down
LOC_Os01g55110	319	424	257	158	126	147	4.88401	6.24388	4.10829	2.27593	1.57062	1.57406	4.63754e-05	-1.50603	down
LOC_Os01g55270	592	469	522	3884	3641	5190	12.3015	9.3658	11.3045	75.9074	61.641	75.3598	8.43863e-35	2.69635	up
LOC_Os01g55290	2844	3722	3201	1410	1498	1885	29.3544	35.7901	33.9975	14.9194	12.1501	13.3821	3.20664e-10	-1.33922	down
LOC_Os01g55300	1907	2209	1966	1004	925	1057	11.1544	16.5716	16.8264	7.30251	5.98268	4.35683	2.65305e-09	-1.32528	down
LOC_Os01g55390	633	721	715	338	346	443	6.10365	6.67905	7.18371	3.0624	2.71551	2.9825	5.01782e-05	-1.18722	down
LOC_Os01g55510	1767	2570	1802	86	178	134	49.6543	69.3946	52.7797	2.25534	4.06259	2.62373	2.69939e-22	-4.26404	down
LOC_Os01g55670	1276	1020	1479	424	598	729	5.80795	3.99249	7.42201	2.36244	2.75163	2.41415	4.71748e-08	-1.43085	down
LOC_Os01g55799	2818	3704	3150	1184	2128	2504	14.4234	17.5909	16.1391	5.53841	9.14906	8.88115	2.12404e-05	-1.06626	down
LOC_Os01g55820	34	62	40	229	203	231	0.54859	0.968749	0.674204	3.8229	2.86814	2.9521	7.23192e-06	1.98647	up
LOC_Os01g55830	2923	2658	2680	7437	9359	9748	46.8422	40.9322	44.7688	112.095	122.2	109.172	3.20754e-11	1.37556	up
LOC_Os01g55870	949	955	945	3160	3770	3556	12.6842	12.2673	13.1671	39.7316	41.0689	33.2202	2.51783e-13	1.57816	up
LOC_Os01g55900	241	190	237	557	573	683	3.03468	2.38434	3.19143	6.55855	5.89418	5.97673	0.000557024	1.13522	up
LOC_Os01g55940	123	266	109	671	649	1361	1.04014	2.17353	0.962564	5.37028	4.49573	8.09602	0.000294693	2.09132	up
LOC_Os01g56070	1014	877	1022	2343	2555	3604	12.7633	11.4086	14.4789	27.6794	28.0808	33.7061	1.82374e-08	1.22766	up
LOC_Os01g56130	522	514	493	228	269	220	4.23262	4.01764	4.17754	1.73501	1.78007	1.24409	1.83407e-05	-1.38671	down
LOC_Os01g56150	1823	2111	1936	714	685	854	17.8397	19.9359	19.5757	6.69298	5.56632	5.90641	1.06424e-13	-1.68729	down
LOC_Os01g56180	1390	861	1168	3395	3404	4225	17.5959	10.4659	15.3978	40.4138	35.1058	37.3668	9.67091e-11	1.3847	up
LOC_Os01g56220	258	210	276	53	57	51	6.25698	4.88929	6.98764	1.19218	1.1221	0.853668	2.03453e-09	-2.50198	down
LOC_Os01g56240	1182	1005	1206	48	51	46	50.2055	41.0131	53.3841	1.91183	1.75282	1.35281	8.06789e-55	-4.84183	down
LOC_Os01g56270	1373	1470	1467	370	334	327	8.00079	8.70728	9.23046	2.07292	1.52842	1.20018	1.63065e-21	-2.3536	down
LOC_Os01g56350	3371	4294	3693	1324	1491	1690	28.5279	34.598	32.8642	10.5775	10.2901	10.052	6.11952e-15	-1.64357	down
LOC_Os01g56460	260	197	223	616	710	696	4.12225	3.01237	3.66704	9.14263	9.04732	7.66654	6.61178e-05	1.27205	up
LOC_Os01g56470	861	726	800	2341	2272	2693	17.6908	14.3349	17.1347	45.2752	38.0718	38.697	5.72778e-09	1.31201	up
LOC_Os01g56680	73796	102898	78586	37977	57269	49851	1074.54	1441.39	1217.81	531.27	679.079	518.34	0.00019346	-1.12547	down
LOC_Os01g56690	488	699	544	73	60	75	7.15291	9.39069	8.23495	1.06266	0.864966	0.934455	1.48023e-21	-3.3556	down
LOC_Os01g56780	1014	746	833	5625	7044	6309	5.75547	4.298	4.90552	30.7256	33.155	25.195	9.40025e-34	2.57219	up
LOC_Os01g56810	146	91	181	846	786	978	1.28989	0.759506	1.70795	7.02788	5.467	5.78805	3.68397e-14	2.33957	up
LOC_Os01g56820	1586	1249	1434	10784	13124	19147	17.3328	14.4795	15.3788	54.9393	62.062	71.9693	3.19356e-20	3.01037	up
LOC_Os01g56880	2061	1723	1662	1014	1087	1088	19.4612	15.6306	16.3836	8.98385	8.24132	7.18567	2.15285e-06	-1.0697	down
LOC_Os01g56890	3414	3115	5862	628	1775	1116	47.2321	42.7061	103.987	10.0473	27.3333	13.1188	0.000545724	-2.13736	down
LOC_Os01g56940	29	18	30	74	64	124	0.181129	0.108939	0.193523	0.577977	0.384168	0.58468	0.00459456	1.44393	up
LOC_Os01g56980	1719	1821	1974	892	1091	1008	8.82452	9.66776	11.1738	4.29552	4.33303	3.48462	1.64438e-07	-1.18534	down
LOC_Os01g57020	525	309	446	38	58	63	5.42493	3.36512	4.67422	0.350185	0.548183	0.464416	2.43207e-14	-3.32637	down
LOC_Os01g57082	1296	1465	1561	605	525	706	7.85485	7.98182	9.18427	3.14097	2.4701	2.80779	1.22339e-10	-1.54015	down
LOC_Os01g57240	617	849	741	2096	2195	2629	5.64323	6.92003	6.6459	16.2838	14.8373	15.3423	3.22926e-09	1.33933	up
LOC_Os01g57360	2295	2390	2366	1245	1267	1469	36.4503	35.392	39.3954	17.5488	15.4767	16.3217	2.48095e-07	-1.12919	down
LOC_Os01g57410	926	1276	1017	428	764	584	6.22738	8.43463	7.45341	2.75301	4.24621	2.81476	1.89204e-05	-1.16974	down
LOC_Os01g57460	787	786	610	328	353	361	8.21803	7.8819	6.64029	3.21316	2.99913	2.63275	1.93148e-06	-1.36641	down
LOC_Os01g57550	669	686	669	253	411	437	6.60745	6.79193	7.35801	2.23832	3.39158	2.96275	5.57886e-05	-1.20024	down
LOC_Os01g57560	7827	6010	8071	3755	4649	4388	49.9362	36.6638	53.5039	22.4446	24.0474	19.4309	2.47153e-07	-1.07905	down
LOC_Os01g57599	3911	4650	4201	2034	2118	2133	42.3168	48.3395	47.3649	20.6927	18.6625	16.1217	1.97939e-10	-1.32106	down
LOC_Os01g57710	1152	1266	1277	336	545	477	11.9693	11.7978	15.1903	3.10738	4.91098	3.7948	2.6964e-12	-1.75722	down
LOC_Os01g57854	217	162	131	770	634	1017	2.33619	1.67634	1.47381	7.81261	5.57427	7.66865	3.54851e-10	1.94011	up
LOC_Os01g58024	3	5	9	344	154	1135	0.071918	0.112317	0.213825	7.77759	3.00644	19.0964	0.00302081	6.21066	up
LOC_Os01g58100	2368	1161	1958	8268	11502	13680	24.2885	12.072	21.3659	83.4552	99.0241	101.221	5.50226e-21	2.29086	up
LOC_Os01g58150	355	339	314	661	943	962	7.61067	6.97445	7.01219	13.3341	16.4839	14.4199	0.000347156	1.03478	up
LOC_Os01g58280	341	248	172	99	75	65	2.93238	2.13419	1.55441	0.794103	0.531287	0.383753	7.48794e-05	-1.94042	down
LOC_Os01g58310	395	485	476	41	17	23	32.3722	38.1544	40.6485	3.09562	1.0733	1.26644	3.6335e-27	-4.32821	down
LOC_Os01g58335	77	137	95	31	39	28	3.20474	5.50596	4.13079	1.20453	1.32144	0.818142	5.50033e-05	-1.95157	down
LOC_Os01g58350	92	103	64	2	8	8	3.37841	3.62042	2.41657	0.04795	0.214922	0.197069	3.41381e-13	-4.19413	down
LOC_Os01g58440	111	80	83	194	240	298	1.77169	1.21876	1.37288	2.91962	3.12827	3.33031	0.00921541	1.10301	up
LOC_Os01g58444	240	243	478	1062	1600	1621	1.48874	1.52523	1.4242	5.37354	6.90149	6.48508	2.5453e-11	1.83623	up
LOC_Os01g58470	2571	3202	2778	1277	1793	1948	45.7499	54.9231	51.5157	21.368	25.8928	24.1783	5.55685e-07	-1.08661	down
LOC_Os01g58640	361	276	356	5028	5424	8866	2.09099	1.99649	1.9264	25.031	21.9549	29.7112	2.06153e-21	3.95735	up
LOC_Os01g58750	929	939	937	2117	2499	3032	12.2427	11.9307	12.8842	26.3254	26.9151	28.0567	3.22724e-07	1.13303	up
LOC_Os01g59020	187	172	179	2697	2916	3905	2.14314	1.89292	2.13651	29.0746	27.2375	31.285	8.05821e-57	3.83063	up
LOC_Os01g59060	5197	7250	5523	833	1267	1357	138.716	185.954	153.638	20.8944	27.5312	25.3083	1.39473e-17	-2.69883	down
LOC_Os01g59100	344	380	336	211	187	228	3.34712	3.55406	3.40437	1.92672	1.47883	1.54657	0.00343732	-1.05967	down
LOC_Os01g59110	85	0	0	206	186	282	1.02655	0	0	2.45407	1.94494	2.53044	2.53634e-07	2.70099	up
LOC_Os01g59340	2119	2179	2504	733	887	927	16.0397	15.9007	19.9206	5.14651	5.28428	4.93161	8.75656e-15	-1.72562	down
LOC_Os01g59350	776	927	734	104	78	105	5.49595	6.2792	5.23187	0.711421	0.417633	0.651674	4.35664e-27	-3.38213	down
LOC_Os01g59520	13286	14226	12207	749	782	883	91.9735	100.182	89.584	4.96645	7.23767	6.94075	2.26752e-79	-4.34433	down
LOC_Os01g59530	184	199	209	14599	14352	17180	3.52046	3.59044	4.06818	288.714	245.605	252.386	2.99144e-128	5.97902	up
LOC_Os01g59550	517	309	347	146	301	184	3.9701	2.58119	2.79209	1.02407	1.85293	0.972829	0.00382611	-1.19672	down
LOC_Os01g59730	325	349	307	903	867	1093	9.25225	9.53165	9.06851	24.1156	20.1118	21.7677	1.06305e-05	1.23962	up
LOC_Os01g59750	359	414	379	100	128	104	5.87171	6.55042	6.44771	1.26951	1.44428	1.03966	1.1026e-08	-2.0938	down
LOC_Os01g59760	415	368	323	116	269	208	5.01601	4.02023	3.71829	1.12311	2.64327	1.74012	0.000821233	-1.21825	down
LOC_Os01g59840	100	125	89	26	44	42	0.951217	1.21907	0.978191	0.223427	0.328239	0.490841	0.000207423	-1.80585	down
LOC_Os01g59920	813	1381	1040	79	123	137	8.41162	12.4142	10.6258	0.842425	1.0726	0.886545	1.06141e-12	-3.57922	down
LOC_Os01g59930	1891	1542	1800	4179	4665	4301	28.2158	22.0987	28.007	58.908	56.6415	44.9455	1.28753e-06	1.03241	up
LOC_Os01g59970	625	720	572	2467	3716	3498	15.1448	16.76	14.4591	56.2587	73.4252	59.2686	2.35918e-19	2.02363	up
LOC_Os01g60040	3298	2720	3478	7228	7556	10316	10.0875	7.98723	11.085	20.8144	18.8266	22.0753	1.58859e-07	1.08846	up
LOC_Os01g60230	1455	1035	1219	2477	3123	3801	13.5743	8.99217	11.6085	22.0393	24.0805	25.3076	2.0315e-06	1.02671	up
LOC_Os01g60420	6390	5184	6181	2279	2753	2693	64.6342	50.4398	65.0688	21.798	22.7722	19.2467	3.3698e-13	-1.50384	down
LOC_Os01g60450	9	3	0	153	139	331	0.0858	0.020646	0	1.5559	1.20549	2.5268	6.66915e-09	5.37622	up
LOC_Os01g60600	4732	6842	4467	560	479	483	41.7676	61.114	40.1804	5.06249	4.2784	3.68931	3.64144e-16	-3.68691	down
LOC_Os01g60640	11918	12167	12476	657	454	825	122.555	119.086	131.652	6.25356	3.74393	5.83613	6.42263e-86	-4.54748	down
LOC_Os01g60700	662	549	654	1457	1691	1843	6.05727	5.03822	6.3998	13.384	13.4602	12.6476	3.71927e-06	1.11329	up
LOC_Os01g60790	2157	2116	2025	4626	5485	6365	50.8918	47.9814	49.8102	102.674	105.462	104.968	2.36375e-07	1.07591	up
LOC_Os01g60830	298	267	219	23365	22833	33336	4.28193	3.69042	3.27614	316.496	267.93	335.515	2.1929e-104	6.35204	up
LOC_Os01g60910	203	230	175	1671	1760	2795	1.22443	1.36947	1.09841	9.07184	8.93798	11.6526	4.33958e-19	3.03343	up
LOC_Os01g61010	1146	889	736	9308	14126	11714	7.91643	5.83803	4.34587	58.4608	63.2204	48.3067	2.25145e-26	3.36131	up
LOC_Os01g61030	1705	2623	1429	10646	6988	12629	8.66954	11.4895	6.40065	45.5111	22.9929	41.9792	6.49561e-07	2.08834	up
LOC_Os01g61060	230	51	148	562	540	846	2.0082	0.429015	1.3466	4.62617	3.85121	4.82844	1.14115e-07	1.87297	up
LOC_Os01g61070	362	414	356	3796	4544	6040	8.59002	6.86835	6.43183	106.991	119.94	139.567	3.85126e-48	3.34721	up
LOC_Os01g61080	6280	5678	7047	977	814	945	56.5966	48.8952	66.0739	8.21323	5.88402	5.87725	3.616e-47	-3.09013	down
LOC_Os01g61120	817	933	1103	6626	8120	8863	6.26689	7.16456	8.81628	49.0718	52.2498	49.2238	2.71064e-38	2.73653	up
LOC_Os01g61150	362	273	275	876	1068	1056	3.17411	2.33997	2.67488	7.00182	7.44988	6.44133	3.9673e-07	1.4184	up
LOC_Os01g61320	1690	2336	1870	559	678	760	23.0674	30.7542	26.3754	7.0991	7.56107	7.24083	4.46349e-13	-1.87477	down
LOC_Os01g61400	3354	3495	3181	14300	15175	21670	32.7718	32.8101	32.388	131.412	120.812	147.973	1.99282e-21	2.03293	up
LOC_Os01g61410	823	996	892	2399	3129	3468	8.43279	9.65739	9.58494	22.0527	24.96	24.1037	7.62145e-11	1.41531	up
LOC_Os01g61440	415	330	428	1702	1650	2057	5.40013	4.21265	5.87179	21.2539	17.1141	18.1805	4.63374e-15	1.90032	up
LOC_Os01g61590	403	404	457	954	1243	981	3.79433	3.65538	4.48878	8.36733	9.54505	6.40714	0.000148899	1.03185	up
LOC_Os01g61610	259	41	91	4039	2923	4535	2.86858	0.424965	1.167	42.447	26.7729	35.7648	6.79836e-28	4.58903	up
LOC_Os01g61620	395	300	317	760	1027	1354	2.9137	1.9883	2.39517	5.05125	6.04623	6.78463	1.40797e-06	1.31152	up
LOC_Os01g61630	895	1166	938	401	535	652	7.87085	9.85586	8.59407	3.31676	3.83192	4.00741	2.39317e-06	-1.23848	down
LOC_Os01g61670	1927	2032	1960	4824	4921	6077	29.4674	30.4624	31.6088	77.4046	65.9298	69.9796	1.04284e-07	1.11061	up
LOC_Os01g61690	35	66	59	620	661	1153	0.17354	0.313806	0.346431	2.94065	2.68376	4.12154	7.6641e-14	3.59405	up
LOC_Os01g61700	75	31	65	667	724	1042	0.947249	0.475166	0.834559	7.64251	7.17983	8.74995	1.17587e-24	3.51544	up
LOC_Os01g61780	1849	1499	1827	4506	4758	6097	10.5671	8.29313	11.0755	22.8267	20.7697	23.0252	1.47536e-09	1.25913	up
LOC_Os01g61830	829	851	749	2890	3091	3870	10.1983	10.0555	9.56715	32.8938	30.4463	32.5796	3.40821e-15	1.70954	up
LOC_Os01g61880	7873	6597	7174	27338	33047	51150	54.8128	44.292	52.199	179.225	188.419	250.158	1.90542e-09	2.03845	up
LOC_Os01g61940	27	8	10	128	206	167	0.190155	0.049473	0.075073	0.878098	1.22535	0.851352	2.0126e-10	3.17875	up
LOC_Os01g62230	2072	2609	2092	966	1365	1441	48.2762	58.4072	50.8045	21.1507	25.8972	23.4512	1.73897e-07	-1.16069	down
LOC_Os01g62290	4526	1554	6177	10171	12702	15231	34.7795	11.4687	49.4636	73.5034	79.5157	81.7842	6.06432e-05	1.32103	up
LOC_Os01g62300	1894	1441	1472	4859	5259	6124	15.3863	11.2514	12.4677	37.1306	34.8176	34.7743	3.21924e-12	1.45133	up
LOC_Os01g62360	174	178	159	101	70	105	1.37057	1.5642	1.32717	0.892297	0.387733	0.500572	0.00647376	-1.18551	down
LOC_Os01g62430	2773	2379	3253	345	259	306	55.7212	45.7321	67.8142	6.58454	4.31254	4.66946	3.84812e-35	-3.49644	down
LOC_Os01g62460	692	810	655	2086	1999	3339	4.88835	5.13237	4.94583	14.178	11.8947	16.7675	3.5306e-07	1.46184	up
LOC_Os01g62660	59	76	66	32	24	32	0.435845	0.536725	0.505225	0.217779	0.139869	0.16199	0.00358723	-1.48827	down
LOC_Os01g62770	71	68	75	1080	859	1410	0.413004	0.382892	0.455477	5.96113	4.10458	5.78388	2.76337e-24	3.65789	up
LOC_Os01g62780	1133	1116	1114	2786	2294	3264	6.13015	4.50252	6.37753	12.6998	8.69971	8.28755	5.25832e-06	1.00721	up
LOC_Os01g62810	25	61	32	3758	3831	6004	0.231157	0.654522	0.290885	35.8551	32.442	42.5838	1.03427e-57	6.52309	up
LOC_Os01g62850	53	55	40	115	162	171	1.14682	0.961164	0.825725	2.24552	2.81451	2.52829	0.00622859	1.2839	up
LOC_Os01g62860	81	92	79	215	287	242	0.933467	1.14542	1.20051	2.3427	2.80001	2.24697	0.00299365	1.25969	up
LOC_Os01g62870	1168	1063	1081	7591	8575	9135	15.8008	13.979	15.2709	96.4072	93.8038	85.7915	1.32398e-35	2.62904	up
LOC_Os01g62890	223	161	199	690	790	908	3.53936	2.43503	3.25431	9.28449	10.0605	10.0974	1.77792e-08	1.72637	up
LOC_Os01g62950	286	225	180	1124	1330	1779	5.08409	3.84322	3.33534	18.7953	19.2719	22.1171	2.48431e-18	2.29893	up
LOC_Os01g62980	1507	1116	1169	5646	4978	4360	13.5823	9.72292	10.9735	48.0608	36.6438	27.5044	5.07797e-07	1.70205	up
LOC_Os01g63060	895	703	856	1807	2239	2908	9.79631	7.40929	9.74291	18.7155	20.1131	22.3773	1.33044e-07	1.18394	up
LOC_Os01g63150	1210	1333	1115	478	735	656	10.5031	9.30441	9.10657	3.84306	5.12393	3.10278	2.33533e-07	-1.27968	down
LOC_Os01g63190	4462	6986	4164	18	134	89	44.4048	66.3242	42.3305	0.201052	1.07591	0.643077	1.98544e-21	-6.36244	down
LOC_Os01g63210	775	37	550	5439	5781	6877	16.2955	0.745836	12.0571	107.627	99.0965	101.11	1.37314e-54	3.43276	up
LOC_Os01g63220	863	913	943	168	187	221	8.01512	8.18849	8.9707	1.51277	1.41851	1.40922	7.38147e-19	-2.54929	down
LOC_Os01g63270	11932	10800	11986	34118	39206	60486	72.7709	63.2782	76.0914	190.379	188.928	261.671	1.72436e-08	1.6212	up
LOC_Os01g63280	704	695	744	297	465	410	7.22501	7.08845	8.16824	2.60113	3.46301	2.708	4.42551e-05	-1.18199	down
LOC_Os01g63400	2303	1362	1600	405	730	1197	14.4047	8.26694	10.4834	2.35208	3.74244	5.27865	0.000403818	-1.5189	down
LOC_Os01g63410	5416	6931	5822	2780	2516	4202	79.3089	97.5234	88.8513	38.2788	30.0063	42.9968	2.31017e-09	-1.25503	down
LOC_Os01g63620	3699	3761	3451	36276	41604	63340	44.2921	28.636	28.4733	381.41	399.136	322.99	3.12995e-22	3.36961	up
LOC_Os01g63690	2675	2035	2570	89	65	44	27.0094	19.7405	27.0426	0.844901	0.529367	0.304703	6.65844e-87	-5.46084	down
LOC_Os01g63710	511	514	613	1658	1409	2217	2.24118	2.02274	2.54884	6.13077	4.95563	6.10208	7.11424e-09	1.37751	up
LOC_Os01g63810	446	570	397	1850	1861	3287	4.02095	5.02839	3.69379	15.878	13.9102	23.364	2.44254e-07	1.98112	up
LOC_Os01g63870	997	1320	1036	193	495	442	8.96972	11.3064	9.57047	1.63186	3.86717	2.70506	3.30102e-11	-1.90103	down
LOC_Os01g63930	415	413	432	1389	1463	989	2.20987	2.11564	2.47134	7.11129	6.72747	3.9404	0.000381996	1.32734	up
LOC_Os01g63980	95	31	78	522	465	568	1.04084	0.321065	0.897359	5.42445	4.19111	4.38924	1.37046e-12	2.6351	up
LOC_Os01g63990	2051	2140	2017	816	803	996	21.2798	25.9488	20.4323	8.49769	6.47088	6.89299	4.1831e-12	-1.5534	down
LOC_Os01g64020	133	183	121	25	22	43	1.12372	1.52117	1.05857	0.184852	0.133137	0.228488	3.79059e-08	-2.60606	down
LOC_Os01g64100	153	133	136	1832	2402	2919	2.05094	1.71162	1.90058	23.2186	26.3722	27.4878	4.76617e-50	3.76532	up
LOC_Os01g64250	376	361	319	49	65	41	4.29296	4.1064	3.93494	0.541099	0.646565	0.334928	1.05389e-14	-3.05614	down
LOC_Os01g64270	5905	8641	6545	2678	4107	3715	98.1512	138.011	113.385	41.8543	55.6087	43.1455	7.65968e-06	-1.31955	down
LOC_Os01g64310	2837	2492	3011	417	337	309	34.174	28.6859	37.6737	4.89896	3.38404	2.5465	1.14116e-45	-3.25205	down
LOC_Os01g64360	1641	1547	1576	493	414	566	28.9584	26.2309	28.985	8.17598	5.95347	6.98139	5.99386e-17	-1.99579	down
LOC_Os01g64460	144	140	126	50	75	54	8.24631	7.70938	7.49699	2.65226	3.49843	2.14035	0.00107032	-1.49493	down
LOC_Os01g64470	9954	6580	10806	875	721	1009	198.465	126.062	224.557	16.392	11.7117	14.0577	5.53295e-17	-3.69377	down
LOC_Os01g64520	1038	1371	1292	162	185	250	13.3225	16.9189	17.3001	1.93797	1.90716	2.23763	4.79579e-28	-2.95221	down
LOC_Os01g64570	275	221	227	76	97	80	4.55622	3.51117	3.91272	1.18037	1.31195	0.917157	8.69592e-06	-1.81172	down
LOC_Os01g64770	4450	4845	5136	2489	2816	3141	38.0953	42.3862	45.9729	19.8934	19.6331	18.0968	2.38428e-07	-1.08137	down
LOC_Os01g64790	0	0	0	943	1031	904	0	0	0	10.9214	10.347	7.77468	1.16036e-77	Inf	up
LOC_Os01g64870	3047	3027	2932	1589	1300	1751	17.9572	18.8494	19.1398	9.91779	7.00062	8.34612	3.29267e-09	-1.25711	down
LOC_Os01g64890	612	492	514	1549	1609	1881	7.08558	5.46478	6.19106	16.8524	15.1556	15.1753	3.18213e-08	1.33498	up
LOC_Os01g65010	242	259	267	532	861	683	1.96703	2.02821	2.26514	4.07314	5.71796	3.88997	0.000320334	1.12624	up
LOC_Os01g65060	25	14	22	285	349	302	0.282287	0.152911	0.263514	3.09756	3.29088	2.4353	6.93808e-16	3.64345	up
LOC_Os01g65100	5003	5186	4622	879	991	1010	50.408	50.7258	48.7478	8.14659	8.08937	7.07739	6.24917e-36	-2.66509	down
LOC_Os01g65110	60	23	40	385	378	676	0.632878	0.230499	0.444065	3.85825	3.28484	5.03852	2.52956e-12	3.22806	up
LOC_Os01g65130	2276	3144	2771	36	24	11	16.3497	23.6285	20.3183	0.200402	0.124529	0.034616	6.44638e-73	-7.09556	down
LOC_Os01g65140	2847	1994	2125	5	7	25	21.3055	14.3373	16.5766	0.030482	0.037332	0.130441	1.27454e-71	-7.93242	down
LOC_Os01g65150	111	188	135	24	38	30	1.23768	2.03009	1.58097	0.252958	0.340657	0.228024	6.08621e-08	-2.54729	down
LOC_Os01g65169	10631	11275	11253	522	326	582	63.8818	68.7283	64.9168	2.31736	1.27441	2.07752	2.35765e-95	-4.83693	down
LOC_Os01g65200	1545	1305	1427	787	852	966	14.9908	12.1722	14.4631	7.14523	6.70384	6.52769	1.74987e-05	-1.02046	down
LOC_Os01g65210	434	467	366	118	156	161	3.95988	4.08816	3.4813	1.01159	1.15313	1.02228	1.73283e-07	-1.85293	down
LOC_Os01g65230	3177	3826	3428	873	1168	1101	26.9729	32.0383	30.146	7.14191	8.29062	6.6419	1.43727e-21	-2.03938	down
LOC_Os01g65370	4050	3951	3760	2596	2402	1560	94.5836	88.651	91.5215	57.0085	45.6941	25.446	4.5785e-08	-1.11457	down
LOC_Os01g65400	1892	2521	2009	386	515	443	13.2926	16.484	14.5862	2.6892	2.8878	2.17587	3.02322e-22	-2.56058	down
LOC_Os01g65420	594	578	498	55	55	45	9.75699	9.12379	8.51778	0.840015	0.727962	0.508864	1.36764e-24	-3.7148	down
LOC_Os01g65480	473	316	300	160	250	158	5.54305	3.56012	3.66188	1.75536	2.38029	1.29267	0.000592063	-1.23138	down
LOC_Os01g65520	908	642	804	4020	3699	5294	5.92569	3.978	5.40542	24.3887	19.7729	23.8629	6.57519e-24	2.15847	up
LOC_Os01g65550	493	295	382	844	1246	1338	4.45386	2.54526	3.59525	7.17108	9.1697	8.44078	3.03697e-06	1.23606	up
LOC_Os01g65640	151	133	163	34	26	27	2.04289	1.7301	2.3048	0.432959	0.287021	0.248413	1.39191e-08	-2.64443	down
LOC_Os01g65660	215	159	244	652	924	629	1.87812	1.27665	2.17141	4.99798	6.1707	3.5946	1.20232e-05	1.54039	up
LOC_Os01g65670	89	159	199	647	424	584	0.940337	1.69893	2.25094	6.6573	3.80206	4.48649	0.000177921	1.59385	up
LOC_Os01g65690	137	67	96	4	15	3	2.18497	0.940568	1.58355	0.049206	0.169996	0.02083	2.23869e-09	-4.05706	down
LOC_Os01g65692	2263	2545	2180	849	959	1061	45.6987	49.384	45.8821	16.1097	15.7676	14.9675	5.47817e-13	-1.59165	down
LOC_Os01g65700	173	135	147	34	43	33	3.54197	2.65137	3.15299	0.654636	0.717518	0.46623	3.36693e-07	-2.34155	down
LOC_Os01g65770	247	346	172	60	96	117	7.04918	9.49661	5.10741	1.58883	2.22718	2.3194	0.000630984	-1.81455	down
LOC_Os01g65800	531	423	595	1335	1700	1692	4.45303	3.82298	5.49333	10.9263	12.0615	10.5771	9.56982e-08	1.30222	up
LOC_Os01g65880	8040	10108	8307	1238	2125	1751	112.656	137.142	121.072	16.405	23.6852	17.9711	9.80808e-33	-2.68393	down
LOC_Os01g65904	740	1070	671	53	47	39	9.80925	13.631	9.26675	0.650304	0.499264	0.352907	5.37974e-18	-4.43949	down
LOC_Os01g65970	555	701	584	154	152	157	5.8122	7.06011	6.38228	1.51439	1.2945	1.14961	9.76074e-13	-2.28846	down
LOC_Os01g66000	9713	12920	8339	2416	3434	3640	158.549	202.066	140.967	36.3926	44.7516	41.7632	6.93369e-09	-2.02275	down
LOC_Os01g66020	266	304	291	124	169	137	2.75815	3.03414	3.14807	1.20542	1.42475	0.994732	0.000722999	-1.30356	down
LOC_Os01g66150	1656	1440	1470	6476	6296	8075	25.903	21.64	23.9556	95.2642	80.2328	88.2638	1.04965e-19	1.88482	up
LOC_Os01g66180	433	510	417	211	296	247	12.4119	14.082	12.4683	5.75298	6.90014	4.91909	0.000595631	-1.15506	down
LOC_Os01g66190	826	748	765	1637	1936	2572	7.17912	6.25098	6.92717	13.1915	12.5758	15.5976	2.69049e-06	1.07542	up
LOC_Os01g66200	892	698	748	342	577	351	7.29075	5.0345	5.85899	2.41718	3.52794	1.84388	2.25331e-05	-1.17665	down
LOC_Os01g66240	171	144	190	894	957	1073	2.074	1.67681	2.40237	10.2244	9.48063	9.11799	4.26987e-14	2.2286	up
LOC_Os01g66310	109	156	103	51	47	59	5.59526	7.71486	5.55097	2.45569	1.96616	2.12183	0.0010518	-1.53333	down
LOC_Os01g66350	1007	836	911	11935	13933	17269	8.54757	6.81513	8.05871	95.2826	96.3597	103.604	3.01516e-61	3.65599	up
LOC_Os01g66600	1691	2643	2280	1083	1031	1723	22.5761	26.0657	25.6707	11.6456	11.0128	14.8655	0.000615808	-1.10912	down
LOC_Os01g66610	2489	2092	2133	953	1578	858	17.779	14.3562	15.8761	6.40041	9.18127	4.28246	4.66033e-09	-1.2777	down
LOC_Os01g66680	262	356	282	63	151	152	1.82965	2.39361	2.05325	0.404176	0.860747	0.741758	3.10471e-05	-1.63351	down
LOC_Os01g66720	362	249	301	1289	1339	1020	5.62225	3.70456	4.92487	19.1019	17.1594	11.2726	1.49084e-07	1.71741	up
LOC_Os01g66810	260	298	255	52	27	62	4.92406	5.78353	5.62273	0.836882	0.621303	1.04219	1.22013e-11	-2.83317	down
LOC_Os01g66820	295	174	259	115	112	96	3.36676	1.90683	3.0797	1.22967	1.03971	0.763534	0.000261077	-1.45683	down
LOC_Os01g66830	635	606	609	108	103	149	6.96781	7.14727	7.18357	1.24968	0.878423	1.24804	5.3886e-16	-2.67376	down
LOC_Os01g66840	181	126	196	1066	1345	1719	1.34955	0.960178	1.52448	7.92042	8.97504	9.64278	1.73403e-23	2.71842	up
LOC_Os01g66850	367	288	402	2380	2692	3572	4.67486	3.53083	5.34032	28.6072	28.0106	31.8774	4.46247e-32	2.71545	up
LOC_Os01g66900	5	0	2	78	56	87	0.078134	0	0.037323	1.5305	0.938593	1.26562	8.1444e-13	4.69378	up
LOC_Os01g66940	1595	1442	2434	4512	6844	9005	17.944	15.5899	28.5438	53.1707	62.7494	70.8132	6.96315e-06	1.56433	up
LOC_Os01g66980	2956	4478	3375	701	985	1004	42.3916	64.072	51.8211	10.0323	11.6515	10.4515	7.54883e-11	-2.322	down
LOC_Os01g67180	2604	2748	2186	1011	1024	1163	36.0682	35.7039	30.8491	12.9762	11.5646	10.9811	1.49959e-12	-1.53929	down
LOC_Os01g67190	206	185	231	90	165	84	1.58071	1.08335	1.5814	0.527975	0.85991	0.362532	0.00485201	-1.17045	down
LOC_Os01g67210	848	721	499	2088	1259	2546	7.70082	6.29186	4.71436	17.8311	9.31447	16.1518	0.00571594	1.20751	up
LOC_Os01g67290	1871	1420	1688	4258	4088	5468	9.77859	6.87762	9.85226	22.1736	18.5454	21.3654	2.92077e-08	1.16501	up
LOC_Os01g67330	407	309	301	844	1024	1104	3.95873	2.89149	3.05442	7.74493	8.13644	7.53119	8.20958e-06	1.24051	up
LOC_Os01g67420	71	48	47	210	240	233	0.509296	0.328568	0.354016	1.42835	1.41114	1.17765	6.70413e-05	1.74332	up
LOC_Os01g67520	133	102	74	17	19	27	1.33494	0.951116	0.783564	0.157286	0.14566	0.19413	1.89384e-07	-2.60998	down
LOC_Os01g67530	671	784	981	2617	1609	2323	6.06496	6.09692	8.23455	20.0531	11.5919	14.7209	0.00614353	1.13623	up
LOC_Os01g67540	713	772	668	7098	6283	11877	7.01469	7.29703	6.85317	65.7464	50.4288	81.7595	4.68913e-12	3.22841	up
LOC_Os01g67550	424	327	393	991	981	1071	2.62636	1.95325	2.52253	5.77394	4.94769	4.64353	5.57528e-05	1.11309	up
LOC_Os01g67570	2790	2616	2423	181	197	348	23.4506	21.5537	21.696	1.35017	1.31907	2.01309	4.45168e-55	-3.76031	down
LOC_Os01g67580	488	818	829	451	417	259	1.36839	2.18028	2.48287	1.12585	0.887546	0.519986	0.00449887	-1.19636	down
LOC_Os01g67810	5132	6934	5833	429	747	781	51.2571	66.5526	60.7224	4.02388	6.08263	5.44221	9.40424e-34	-3.51867	down
LOC_Os01g67820	1061	1936	924	79	89	132	12.0339	21.099	10.9123	0.834231	0.815152	1.04092	1.22905e-06	-4.03264	down
LOC_Os01g67850	2007	2029	1787	995	1442	1142	28.195	27.3648	26.1241	13.1392	16.0556	11.2005	7.65968e-06	-1.0044	down
LOC_Os01g67870	125	84	95	247	245	346	1.20828	0.777093	0.952022	2.65701	1.94477	2.68265	0.00503568	1.15245	up
LOC_Os01g67950	234	214	201	10	36	21	4.91583	4.33168	4.41362	0.178872	0.604604	0.305832	7.71771e-15	-3.59783	down
LOC_Os01g68010	827	919	841	496	552	532	11.2934	12.0478	11.8303	6.34089	6.12321	5.02876	0.000164799	-1.01123	down
LOC_Os01g68140	382	437	398	26	60	23	4.42025	4.86565	4.79907	0.278143	0.562894	0.182315	3.36498e-21	-3.77538	down
LOC_Os01g68269	4539	5687	4944	3221	1659	2432	60.6471	73.0237	68.8482	40.4699	18.0519	22.7039	3.20163e-07	-1.33261	down
LOC_Os01g68330	1508	1612	1422	5352	6765	8087	9.1142	9.3627	8.95768	30.4336	33.3241	34.1722	5.85178e-19	1.83679	up
LOC_Os01g68480	8444	7513	6375	19126	31417	24380	142.172	127.451	121.589	304.127	406.688	307.569	4.00309e-06	1.44082	up
LOC_Os01g68500	148	235	213	123	85	106	3.06985	4.69562	4.62878	2.41245	1.43516	1.53767	0.00367198	-1.21478	down
LOC_Os01g68680	1323	1352	1605	5040	4674	6318	5.03429	5.19648	6.41082	18.0845	14.6818	17.2534	1.69527e-14	1.59672	up
LOC_Os01g68720	117	81	78	21	9	8	1.56635	1.04572	1.08486	0.255073	0.088136	0.066296	1.62775e-09	-3.10095	down
LOC_Os01g68740	205	199	265	31	21	12	3.18469	3.07976	4.41973	0.441844	0.258103	0.163009	1.16482e-15	-3.63849	down
LOC_Os01g68840	192	157	184	30	69	46	4.29535	3.37749	4.26232	0.635341	1.25775	0.726292	8.69645e-07	-2.19115	down
LOC_Os01g68870	152	169	171	486	648	802	0.656269	0.703699	0.772188	1.99795	2.31473	2.47416	3.99674e-07	1.65463	up
LOC_Os01g68960	38	37	22	136	125	143	0.527644	0.502345	0.427423	2.64723	2.1408	1.82728	0.000278259	1.76266	up
LOC_Os01g69010	300	286	317	88	141	105	2.42944	2.19902	2.63975	0.672419	0.929356	0.589044	6.62253e-06	-1.73938	down
LOC_Os01g69030	1168	1146	1312	6746	6641	10373	6.67805	5.98754	7.65413	35.4101	30.2137	40.5089	1.47433e-18	2.39299	up
LOC_Os01g69070	3931	4019	4083	2338	1762	1684	52.8114	52.2394	57.395	29.7906	19.5257	15.9779	7.52314e-11	-1.33559	down
LOC_Os01g69120	11648	14145	13270	4323	4919	6003	74.3034	101.281	88.1418	37.962	32.3434	26.3512	8.64661e-15	-1.67128	down
LOC_Os01g69830	1058	1109	511	230	228	246	5.1389	4.85648	2.3413	1.42573	1.09992	1.37271	0.000127123	-2.22386	down
LOC_Os01g69840	2952	3891	3124	104	81	69	102.34	129.629	112.869	3.3693	2.27989	1.6711	7.51082e-64	-5.57047	down
LOC_Os01g69870	924	939	927	25	72	58	24.7755	24.0185	26.1109	0.617183	1.58727	1.07765	1.65514e-43	-4.49975	down
LOC_Os01g69980	315	319	396	0	0	0	7.50652	7.30039	9.82944	0	0	0	1.24038e-47	#NAME?	down
LOC_Os01g70080	784	613	644	1430	1590	2099	5.58948	4.19949	4.76419	10.631	10.4473	11.7487	2.12673e-05	1.01303	up
LOC_Os01g70130	1626	1594	1674	5629	6791	8557	12.9905	12.4237	14.0288	42.2638	44.2255	47.7744	5.1966e-18	1.78264	up
LOC_Os01g70240	1923	1430	1382	550	1142	653	35.8251	25.96	27.8884	10.1002	17.9227	9.06108	2.26947e-05	-1.3149	down
LOC_Os01g70310	1182	898	993	2504	3756	3481	14.9678	10.9289	13.1032	29.8294	38.7522	30.8109	3.54574e-10	1.35478	up
LOC_Os01g70380	1318	1182	1281	505	602	465	11.169	10.7644	11.3146	4.03081	4.1543	2.94785	1.95909e-10	-1.55803	down
LOC_Os01g70400	20409	26731	22378	4214	6360	6522	264	332.253	301.684	51.2578	67.0165	58.9513	1.82362e-23	-2.34195	down
LOC_Os01g70410	617	783	777	137	213	288	5.06929	6.01324	6.57368	1.03269	1.41923	1.67613	4.56272e-12	-2.10478	down
LOC_Os01g70460	2763	3417	3434	1176	1121	1389	19.6179	23.7265	25.544	8.05761	6.23384	7.36435	2.33939e-15	-1.68915	down
LOC_Os01g70520	6028	7243	6303	1683	1977	2215	59.5852	68.6556	65.4721	14.9008	13.8904	14.0454	9.40857e-23	-2.04679	down
LOC_Os01g70540	395	402	389	1218	853	955	3.64568	3.60422	3.6645	10.7256	6.5315	6.25515	0.00367065	1.06915	up
LOC_Os01g70550	5326	4879	5156	2402	2661	2919	50.6363	43.4081	54.965	21.6886	20.7136	19.9844	1.73905e-09	-1.2496	down
LOC_Os01g70710	2153	2051	1888	4718	5050	9319	18.0382	17.9005	17.1413	37.5032	39.2744	58.111	0.00100416	1.31632	up
LOC_Os01g70770	1087	716	828	2606	2777	3099	16.3998	10.4086	13.1054	37.2175	34.3264	32.7656	3.34518e-10	1.38727	up
LOC_Os01g70790	29047	30373	28419	7262	6348	6990	383.6	385.43	391.16	90.1858	68.2912	64.4979	1.48882e-24	-2.38582	down
LOC_Os01g70800	453	437	540	1112	1220	1286	3.96586	3.93056	5.67976	9.97868	9.26982	8.41204	7.09846e-05	1.03528	up
LOC_Os01g70820	336	269	312	931	976	1013	7.29607	5.63396	6.63918	18.4301	16.8136	15.3711	1.1391e-06	1.37213	up
LOC_Os01g70860	123	93	97	239	302	369	0.857112	0.607999	0.609829	1.57384	1.70602	1.58958	0.00228401	1.22441	up
LOC_Os01g71000	1202	922	1141	2815	3037	3330	9.16787	6.9213	9.28221	20.657	19.2876	17.7687	5.05293e-08	1.18868	up
LOC_Os01g71010	1796	1767	1660	571	639	720	22.4563	20.418	20.9656	6.07037	6.15415	6.35115	6.22413e-14	-1.74335	down
LOC_Os01g71050	1570	857	1361	3002	3300	3202	14.7033	7.84239	13.5491	26.7386	23.1045	20.3144	2.56279e-06	1.03092	up
LOC_Os01g71090	172	102	128	18	46	37	1.9322	1.09822	1.4982	0.181129	0.421382	0.284702	1.05516e-06	-2.31508	down
LOC_Os01g71190	2344	3229	2466	7657	11480	10715	50.0474	66.2369	54.8603	153.752	199.705	159.871	6.81598e-13	1.57937	up
LOC_Os01g71270	304	239	295	910	1024	1416	4.47061	3.37073	4.52223	12.5896	12.2688	14.5607	6.40084e-10	1.68158	up
LOC_Os01g71280	111	114	93	24	25	40	0.981934	0.958035	0.770282	0.174225	0.171054	0.212843	1.0832e-05	-2.1592	down
LOC_Os01g71310	1000	793	742	5522	6640	6538	6.63596	5.83983	5.4237	40.5165	42.5669	35.7943	5.90011e-34	2.58114	up
LOC_Os01g71320	308	461	374	1080	1197	1367	2.69042	3.86187	3.4033	8.87014	8.51643	8.34031	1.82507e-07	1.36262	up
LOC_Os01g71330	1726	2383	1729	464	625	584	40.6351	53.9042	42.4188	10.2734	11.9854	9.60235	4.2551e-12	-2.11141	down
LOC_Os01g71340	1033	568	749	446	450	489	14.7912	7.81487	11.1856	6.0043	5.24728	4.89616	0.00349179	-1.05918	down
LOC_Os01g71624	318	182	268	628	706	713	2.14562	0.839141	1.49674	4.54594	4.81089	3.48439	0.000426525	1.11508	up
LOC_Os01g71960	703	712	1005	278	303	359	5.25063	4.04796	7.43546	2.08946	1.98586	1.97623	9.5305e-08	-1.67495	down
LOC_Os01g71970	752	720	676	2483	2319	2391	8.97421	8.28258	8.34055	28.3395	22.6726	20.6819	1.77342e-10	1.45055	up
LOC_Os01g72000	1077	923	1182	426	517	683	7.13302	6.09244	8.36295	2.80914	2.91208	3.40254	6.02945e-07	-1.28834	down
LOC_Os01g72080	17664	16367	15152	4879	5869	5674	294.327	262.063	263.134	76.4477	79.6706	66.0669	6.2467e-18	-1.88486	down
LOC_Os01g72120	297	269	211	1178	1757	1618	4.84212	3.73666	3.61605	10.7609	19.3411	13.9681	2.8982e-18	2.24183	up
LOC_Os01g72130	538	442	578	182	7	6	15.8671	12.5155	17.7718	5.03891	0.16221	0.106729	1.39911e-17	-3.1602	down
LOC_Os01g72340	3334	2984	2956	809	687	825	16.5087	12.5995	14.7681	3.79993	2.79381	2.92201	4.37289e-26	-2.29388	down
LOC_Os01g72350	733	813	852	389	416	497	6.03772	6.45512	7.06217	2.85947	2.71171	2.79831	1.90005e-05	-1.19049	down
LOC_Os01g72370	1861	1634	727	190	220	0	13.9204	11.7032	3.72905	0.877197	0.882414	0	3.74297e-06	-3.58875	down
LOC_Os01g72460	98	105	126	2095	2103	2749	1.90973	1.45195	1.59488	35.0257	20.1872	23.3712	8.21465e-56	4.08892	up
LOC_Os01g72490	270	156	144	903	1476	2259	2.76356	1.56975	1.61741	8.84486	12.5532	16.5415	3.01057e-06	2.68932	up
LOC_Os01g72530	13464	12597	14583	2455	1759	2594	271.953	244.492	306.999	46.619	28.931	36.6057	8.57216e-40	-2.87605	down
LOC_Os01g72570	834	921	925	2532	2687	2943	7.25162	7.76337	8.36752	20.4259	18.92	18.1179	3.89903e-09	1.30243	up
LOC_Os01g72810	18	9	9	359	301	495	0.19625	0.088882	0.096403	3.87731	2.81509	3.96563	4.06824e-24	4.69723	up
LOC_Os01g72950	4743	7043	5241	1549	2097	2397	108.732	155.018	125.743	33.4298	40.0627	38.722	2.37478e-08	-1.81379	down
LOC_Os01g72970	110	121	115	294	316	371	0.750761	0.796381	0.830884	1.82431	1.71097	1.71394	0.00246584	1.19529	up
LOC_Os01g72990	5591	4517	5753	2063	2272	2009	23.6055	18.2956	28.6443	9.03687	7.76675	6.07881	4.09816e-15	-1.61614	down
LOC_Os01g73110	173	99	147	21	34	6	2.24684	1.21258	1.9822	0.257983	0.343209	0.05475	2.4096e-10	-3.03829	down
LOC_Os01g73160	484	436	404	1444	1450	1755	18.0755	15.6525	15.7154	50.7301	44.1383	45.8247	1.04858e-09	1.50756	up
LOC_Os01g73170	4982	4450	5264	950	815	708	68.4832	58.7666	75.4109	12.2711	9.12485	6.79656	8.18627e-41	-2.85195	down
LOC_Os01g73200	226	162	181	1708	2457	3419	3.4982	2.41092	2.92657	24.9463	31.0869	37.1082	4.30909e-16	3.40858	up
LOC_Os01g73234	2142	3160	2065	936	1020	1342	53.8642	76.6755	54.0919	21.842	20.6803	23.4457	3.32604e-05	-1.47522	down
LOC_Os01g73490	104	92	82	24	23	26	2.30776	1.96927	1.89449	0.497873	0.413421	0.401654	7.53625e-06	-2.22723	down
LOC_Os01g73500	2269	2093	2010	5831	5989	6775	32.2076	30.5553	29.8756	73.0339	65.3691	60.696	2.38662e-09	1.24262	up
LOC_Os01g73540	1746	2707	1939	89	126	154	44.8815	66.8429	51.9265	2.14786	2.62837	2.75061	2.56668e-20	-4.43953	down
LOC_Os01g73580	2419	2794	2779	1286	1538	1610	19.4281	19.6458	21.397	8.72915	8.99368	7.91531	8.72062e-08	-1.15818	down
LOC_Os01g73780	445	703	529	341	324	345	12.5157	18.9984	15.5152	9.01742	7.40648	6.77384	0.00104536	-1.03025	down
LOC_Os01g73910	6638	6984	7563	18298	14739	22056	89.7843	90.8416	106.685	232.429	162.206	208.601	1.27608e-06	1.07249	up
LOC_Os01g73940	14546	16004	16054	7132	6952	6883	504.345	533.18	580.108	232.552	196.368	166.756	2.85847e-11	-1.44713	down
LOC_Os01g73950	381	405	459	937	1035	1406	3.35354	3.42844	4.26812	7.89473	7.49837	8.7995	2.14757e-05	1.12217	up
LOC_Os01g73960	1299	1482	1424	3138	4161	5540	21.4799	22.9223	24.928	47.5448	54.1371	63.1224	2.38297e-08	1.28509	up
LOC_Os01g74000	351	388	328	131	96	124	3.12636	1.66806	2.08754	0.517931	0.713552	0.828193	2.85343e-07	-1.89627	down
LOC_Os01g74020	12955	15540	12837	188	187	195	199.713	230.188	206.234	2.7138	2.34462	2.0961	1.05373e-141	-6.47841	down
LOC_Os01g74030	1102	903	951	564	617	572	6.10916	4.79829	5.48476	2.93123	2.78281	2.21209	4.43803e-05	-1.04897	down
LOC_Os01g74040	5837	6672	6377	119	37	238	77.1844	84.7693	87.8782	1.47581	0.389475	2.1976	1.08789e-125	-5.92379	down
LOC_Os01g74110	109	45	70	19	32	16	1.63769	0.647882	1.08149	0.261466	0.390487	0.16362	0.00258466	-2.0259	down
LOC_Os01g74152	81	67	56	135	196	238	1.16639	0.904717	0.87031	1.88095	2.34749	2.43771	0.00937949	1.15883	up
LOC_Os01g74170	123	191	202	43	58	58	1.54807	1.96711	1.94624	0.357799	0.412557	0.361664	6.33746e-06	-2.01254	down
LOC_Os01g74190	5291	6765	5546	2892	3388	4505	69.6395	85.5682	76.0733	35.7974	36.3279	41.4287	1.28312e-06	-1.02632	down
LOC_Os01g74200	85	104	52	379	403	428	0.889147	1.04705	0.563645	3.75242	3.45127	3.26388	1.34387e-07	2.02709	up
LOC_Os01g74250	618	563	638	1330	1556	1688	7.16059	6.67115	7.64926	15.2536	15.2785	14.4263	3.01368e-05	1.02272	up
LOC_Os01g74370	261	202	242	633	878	940	3.50536	2.60858	3.38207	7.99454	9.60815	8.82355	7.06282e-07	1.48387	up
LOC_Os01g74450	14287	14667	15279	125383	99458	163136	204.613	201.846	228.053	1688.76	1160.46	1632.61	3.39814e-18	2.8225	up
LOC_Os01g74580	770	654	761	1976	1894	2448	8.82008	6.97941	8.8787	21.075	17.7091	19.6585	9.87774e-08	1.22567	up
LOC_Os02g01010	1798	1367	1530	864	792	1028	15.5873	11.8278	14.2825	7.22515	5.78484	6.4315	1.87529e-06	-1.10957	down
LOC_Os02g01150	68947	86763	75651	22640	27578	34050	473.746	572.145	541.103	146.769	154.738	164.017	3.91416e-10	-1.77478	down
LOC_Os02g01230	929	822	874	2213	2298	2927	7.8764	6.69668	7.72865	17.6536	15.8864	17.3505	9.28116e-08	1.19319	up
LOC_Os02g01280	947	887	969	3490	3843	4510	7.58234	7.03227	8.10742	26.475	25.1259	25.4847	1.05042e-16	1.7703	up
LOC_Os02g01332	1547	1398	1384	3486	3695	3873	32.9471	28.6102	30.7365	69.8412	64.1358	57.6547	9.93407e-07	1.05229	up
LOC_Os02g01350	634	691	605	1720	1786	1968	5.19053	5.43581	5.15891	13.2462	11.9166	11.2667	3.88698e-07	1.20128	up
LOC_Os02g01380	179	298	161	17	44	19	1.68561	2.70918	1.57945	0.14885	0.337057	0.119345	4.83037e-07	-3.29888	down
LOC_Os02g01440	4514	5046	4763	2069	2626	2860	29.7495	31.9899	32.5488	11.3012	12.8441	11.9377	3.44858e-09	-1.23539	down
LOC_Os02g01490	965	713	1284	3199	3256	4120	3.99926	2.9268	6.01427	13.1775	11.6192	12.5826	1.09109e-12	1.52659	up
LOC_Os02g01560	9103	8142	8335	18926	21485	24929	140.541	120.783	134.111	274.793	270.245	268.943	3.69395e-06	1.04408	up
LOC_Os02g01590	652	212	355	9270	9858	8502	4.5411	1.41934	2.2349	61.6465	49.4428	36.558	7.94653e-48	4.21833	up
LOC_Os02g01765	253	299	301	30	41	50	3.70915	4.21817	4.60484	0.410676	0.49004	0.503717	1.10832e-13	-3.14009	down
LOC_Os02g01890	232	263	206	35	82	82	2.74338	2.98875	2.54835	0.383222	0.792922	0.677653	3.65226e-07	-2.14944	down
LOC_Os02g02000	3498	4771	3604	798	969	1128	39.0371	51.1643	41.9132	8.36686	8.80389	8.79225	4.69112e-16	-2.35057	down
LOC_Os02g02020	560	396	595	1382	1474	1797	4.23413	2.88102	4.68997	9.83583	9.09205	9.50662	1.83065e-07	1.27662	up
LOC_Os02g02320	537	314	471	1128	1144	1064	6.10691	3.42585	5.57505	12.0616	10.5979	8.45042	0.000107359	1.04506	up
LOC_Os02g02340	59	31	29	1264	1155	1350	0.64168	0.321593	0.328109	12.9295	10.2284	10.2585	2.23572e-48	4.69253	up
LOC_Os02g02360	947	861	972	2229	2162	2546	9.28239	8.11502	9.93795	20.5572	17.2724	17.4488	7.62665e-06	1.01693	up
LOC_Os02g02380	25	16	31	865	884	771	0.407412	0.240997	0.523826	13.4965	11.959	8.93891	1.00836e-38	4.83916	up
LOC_Os02g02390	5557	6853	5779	2872	3709	4323	40.9824	48.5682	44.4204	19.9143	22.2834	22.2757	5.80653e-07	-1.05536	down
LOC_Os02g02400	67888	70206	78161	10173	12571	9068	627.76	618.424	758.189	92.6452	94.4166	58.3064	1.4711e-28	-3.05704	down
LOC_Os02g02410	9942	7569	8886	30417	32957	49939	81.0244	59.2722	75.4747	233.133	218.821	284.403	3.78933e-12	1.78175	up
LOC_Os02g02470	1227	1223	1104	2514	3111	3375	9.79109	9.37974	9.17853	18.8668	20.2298	18.8247	2.26998e-06	1.03052	up
LOC_Os02g02500	72	103	135	48	21	35	0.767258	1.06133	1.50985	0.478524	0.175842	0.257585	0.000273202	-1.85547	down
LOC_Os02g02524	200	127	140	887	867	1171	2.73018	1.6581	1.98266	11.4035	9.65695	11.1874	3.60279e-15	2.34038	up
LOC_Os02g02540	478	398	422	157	125	196	2.89931	2.31829	2.66918	0.895626	0.613768	0.830085	5.74808e-07	-1.74738	down
LOC_Os02g02730	260	201	272	618	519	883	3.50692	2.6026	3.82703	7.8441	5.70222	8.33372	0.000271127	1.14808	up
LOC_Os02g02780	56	45	96	228	300	351	0.500258	0.383578	0.88919	1.98185	2.25251	2.20232	7.598e-06	1.83808	up
LOC_Os02g02800	156	142	173	75	80	73	2.22559	1.95398	2.57776	1.00798	0.929367	0.725353	0.00242814	-1.34152	down
LOC_Os02g02830	3292	3396	3605	8733	9767	12209	80.8467	80.1614	92.4278	201.964	195.513	209.722	1.27133e-09	1.26354	up
LOC_Os02g02840	335	276	256	887	1275	1120	4.7077	3.69006	3.74504	11.7072	14.5887	10.9657	3.70689e-09	1.61544	up
LOC_Os02g02860	1866	2213	2096	619	671	577	16.5496	19.6233	19.9143	5.3716	3.90641	3.5834	5.08972e-19	-2.01953	down
LOC_Os02g02880	550	583	573	1312	1448	2062	5.14166	5.25185	5.64172	11.5763	11.0366	13.4912	9.51006e-07	1.17937	up
LOC_Os02g02930	1462	602	1509	7405	5176	8115	13.5012	5.34229	14.5177	64.3106	38.9427	52.3648	2.76937e-09	2.23649	up
LOC_Os02g03040	6039	7401	5894	2797	2904	1467	59.1863	82.3548	56.8753	25.605	22.8363	11.5367	8.96364e-12	-1.70079	down
LOC_Os02g03280	15453	15013	16334	2263	2753	3665	218.29	207.482	222.016	34.4462	35.6884	41.4964	1.78167e-35	-2.75107	down
LOC_Os02g03294	174	118	203	27	33	27	3.3733	2.19883	4.09269	0.477347	0.519076	0.360421	1.4081e-09	-2.80416	down
LOC_Os02g03410	5269	4819	6225	1620	1775	1964	48.6522	42.7642	59.8441	14.0589	13.3421	12.6744	3.67297e-20	-1.91207	down
LOC_Os02g03430	301	252	354	60	59	65	7.7892	6.26569	9.54588	1.44288	1.24202	1.15957	8.9028e-11	-2.60143	down
LOC_Os02g03570	807	1104	944	615	538	555	19.5218	25.6555	23.7886	13.9935	10.6008	9.36845	6.45933e-05	-1.03334	down
LOC_Os02g03580	1316	1685	1533	244	477	393	14.7672	18.8277	18.1931	2.59563	4.50772	3.18123	2.16615e-21	-2.34381	down
LOC_Os02g03670	6468	7885	7281	1801	2391	2502	81.9889	97.6057	96.2781	21.2544	24.5024	22.3508	7.38061e-22	-2.00564	down
LOC_Os02g03740	1428	1738	1390	4133	4681	5719	23.8699	27.9059	24.2182	64.9713	63.7519	66.812	6.58944e-11	1.36054	up
LOC_Os02g03750	96	69	101	10	46	34	0.957769	0.667593	1.05398	0.089808	0.374914	0.236867	0.000167362	-1.90116	down
LOC_Os02g03790	154	137	115	72	61	40	1.46878	1.26188	1.14811	0.640492	0.474967	0.265161	0.000840033	-1.49701	down
LOC_Os02g04120	556	545	467	1455	1604	1490	7.99462	7.53041	7.00095	19.6944	18.7972	14.9785	5.42012e-07	1.2404	up
LOC_Os02g04130	3808	3971	3611	957	677	717	71.2099	71.3492	70.366	16.821	10.3061	9.36481	7.17631e-33	-2.55627	down
LOC_Os02g04170	415	340	408	1013	1207	1430	3.26813	2.57084	3.34088	7.53761	7.73388	7.9275	2.92918e-07	1.33768	up
LOC_Os02g04230	657	627	687	1820	2070	2320	3.66563	4.32434	4.93803	10.3786	9.93624	9.47834	5.31015e-09	1.34757	up
LOC_Os02g04270	930	720	926	2192	2130	2897	4.37948	3.2603	4.54479	9.71206	8.17461	9.5373	1.56076e-07	1.17732	up
LOC_Os02g04320	607	583	559	1625	1949	2361	7.99668	7.37144	7.67487	20.1469	20.948	21.7797	4.97733e-10	1.44862	up
LOC_Os02g04369	97	117	108	428	359	530	2.42937	2.80566	2.8053	10.0846	7.31407	9.26956	3.14757e-06	1.72395	up
LOC_Os02g04450	1735	2032	1940	809	816	868	20.3452	23.116	23.6865	9.04063	7.85827	7.1963	3.70928e-11	-1.49528	down
LOC_Os02g04460	8648	11956	9166	2030	3181	3313	174.873	232.73	193.505	38.6477	52.4874	46.8911	1.90228e-13	-2.12495	down
LOC_Os02g04510	181	218	193	16772	15458	20543	1.50387	1.74213	1.67636	131.575	105.051	119.749	3.38997e-132	6.1708	up
LOC_Os02g04650	595	474	730	2833	2362	3615	10.2025	7.69881	13.2787	45.6423	32.9704	43.378	8.76192e-15	1.98294	up
LOC_Os02g04800	533	714	602	304	310	367	7.42346	9.52984	8.67614	3.97994	3.53064	3.57708	5.81379e-05	-1.22145	down
LOC_Os02g04810	654	799	721	1562	1784	2562	2.97912	4.04514	3.8816	7.63442	7.65297	9.05449	1.12866e-06	1.11975	up
LOC_Os02g04840	2165	1607	1528	914	949	926	11.8023	8.14142	8.03837	4.34903	3.83485	3.18591	1.48645e-07	-1.21979	down
LOC_Os02g05470	16484	19003	16546	6147	10125	9874	139.641	155.076	146.471	48.8683	69.7683	58.7479	5.31015e-09	-1.3115	down
LOC_Os02g05530	365	580	470	96	127	111	7.40378	11.3209	9.93711	1.83206	2.09353	1.56431	2.98295e-10	-2.38875	down
LOC_Os02g05550	60	46	72	323	252	481	0.357556	0.263967	0.443082	1.81497	1.22451	2.00551	5.6929e-08	2.25085	up
LOC_Os02g05630	1960	1840	1798	6798	7664	8463	18.9133	16.7592	18.5637	62.0623	60.0569	57.5772	6.87476e-17	1.72776	up
LOC_Os02g05640	171	189	144	29	25	17	4.82417	5.11131	4.23926	0.769013	0.567439	0.321685	3.11361e-11	-3.09771	down
LOC_Os02g05686	273	271	281	117	86	144	2.74287	2.61929	2.94525	1.10345	0.700563	1.00926	7.5918e-05	-1.55636	down
LOC_Os02g05744	223	113	165	940	1016	777	1.89956	0.91168	1.48199	7.93448	7.26949	4.79137	1.18505e-10	2.16464	up
LOC_Os02g05790	8919	10551	10083	4229	4212	4853	49.0933	55.7733	57.9058	21.9674	18.6842	18.5662	4.31746e-12	-1.45648	down
LOC_Os02g05830	174	157	161	51	56	73	2.57873	2.23335	2.47993	0.699771	0.672598	0.752663	7.83139e-05	-1.7641	down
LOC_Os02g05890	1971	3046	2460	168	288	224	32.6423	48.7154	42.5537	2.65242	3.87897	2.58568	1.15347e-19	-3.77065	down
LOC_Os02g05950	237	310	195	91	134	155	1.40224	1.75865	1.19736	0.504907	0.644341	0.639748	0.00154929	-1.28744	down
LOC_Os02g06130	7	3	6	87	110	112	0.057252	0.018338	0.056683	0.768257	0.846207	0.739841	6.30863e-12	3.96687	up
LOC_Os02g06360	1227	756	857	2787	3658	2621	16.7094	9.89049	12.1586	35.7024	40.5991	24.9541	1.07905e-05	1.38466	up
LOC_Os02g06400	197	156	174	54	39	54	1.88914	1.43898	1.74706	0.482079	0.298496	0.360967	1.33927e-06	-2.13558	down
LOC_Os02g06430	593	463	484	2342	3132	3729	4.5501	3.41036	3.86822	16.903	19.5807	19.9996	3.91636e-24	2.26228	up
LOC_Os02g06480	2350	2504	2968	961	1119	1210	12.8901	13.2102	16.9911	4.93906	4.9963	4.63386	7.94344e-13	-1.5582	down
LOC_Os02g06500	1737	1760	1780	769	829	884	7.07698	6.88735	7.83952	3.04885	2.83935	2.51603	1.2161e-09	-1.39122	down
LOC_Os02g06540	174	215	226	40	28	18	1.66355	1.97305	2.2552	0.357308	0.21649	0.118477	3.99756e-12	-3.0976	down
LOC_Os02g06560	1889	1447	1514	4185	4575	3688	142.739	105.061	119.236	297.423	281.658	194.74	6.33849e-06	1.07194	up
LOC_Os02g06605	189	225	208	82	115	148	4.86066	5.58212	5.58765	1.9922	2.40011	2.65685	0.00583262	-1.1765	down
LOC_Os02g06700	3815	3578	3412	8087	9832	11647	94.3017	84.7982	87.805	187.437	197.762	200.596	4.74294e-08	1.13889	up
LOC_Os02g06720	4539	3995	4797	15540	13998	22043	17.571	14.8245	8.85654	31.8999	20.1296	36.3397	6.27591e-12	1.63782	up
LOC_Os02g06760	43	73	58	22	25	12	1.34038	2.16422	1.84509	0.614545	0.612804	0.247076	0.000381662	-1.83469	down
LOC_Os02g06840	1495	999	1254	3064	3872	4504	13.8421	8.94095	12.2192	26.7858	29.335	29.3198	9.54367e-10	1.29728	up
LOC_Os02g06930	3203	3688	3385	340	522	446	28.8965	31.3524	31.2936	3.40283	4.38734	3.25387	5.03744e-48	-3.28341	down
LOC_Os02g07160	890	1112	853	3875	3756	4452	8.96539	10.7697	8.95924	36.7254	30.8398	31.3537	7.9248e-17	1.77791	up
LOC_Os02g07260	7879	6493	7106	19557	21735	23465	91.5891	72.1993	86.0011	214.253	198.858	190.916	7.66095e-09	1.28845	up
LOC_Os02g07340	11421	13684	12424	5816	6743	7909	30.4606	34.9709	35.0668	18.0249	17.732	17.596	4.90489e-08	-1.18704	down
LOC_Os02g07360	1125	1243	1289	519	553	602	12.6858	13.4698	15.1576	5.50031	5.08379	4.7468	7.11465e-09	-1.43167	down
LOC_Os02g07410	526	633	550	230	346	319	8.88117	10.1201	9.67964	3.65603	4.72145	3.76589	7.23588e-05	-1.24557	down
LOC_Os02g07680	6652	8551	7984	908	958	1019	57.5269	71.3706	71.9531	7.57913	6.73971	6.25276	1.15825e-43	-3.31005	down
LOC_Os02g07690	1852	1478	1778	886	909	667	32.6031	25.0076	32.6136	14.6666	13.034	8.19758	3.74795e-09	-1.3346	down
LOC_Os02g07700	84	109	90	9	17	15	1.92026	2.41211	2.14992	0.181201	0.317989	0.226781	2.80323e-09	-3.10737	down
LOC_Os02g07830	315	254	289	1243	1027	1274	3.66777	2.83609	3.49586	13.6057	9.73938	10.3638	8.94623e-11	1.75089	up
LOC_Os02g07930	114	142	99	653	671	851	1.54898	1.86491	1.40404	8.40064	7.47745	8.13162	1.95338e-12	2.30545	up
LOC_Os02g08100	1498	845	1077	7779	7897	8546	14.7521	7.99615	11.0551	72.0785	63.386	58.8339	4.68377e-33	2.52769	up
LOC_Os02g08110	3131	2734	2720	1078	1302	892	71.8697	60.298	65.0701	23.2524	24.3498	14.2969	3.50685e-15	-1.67824	down
LOC_Os02g08150	5235	4774	4179	15126	14290	12988	70.1828	61.4751	58.2837	191.35	156.349	121.919	6.9186e-08	1.2928	up
LOC_Os02g08270	237	331	270	29	74	62	3.52944	4.7333	4.184	0.392532	0.896282	0.64304	1.12105e-10	-2.67391	down
LOC_Os02g08364	4379	4358	4434	1045	1209	1110	36.7976	34.7083	38.1834	8.15796	8.18091	6.41905	6.07972e-27	-2.26813	down
LOC_Os02g08380	3457	4282	3367	1501	1943	2022	74.2085	88.3131	75.3223	30.2918	33.9764	30.3317	2.51725e-10	-1.33403	down
LOC_Os02g08440	27042	31931	29913	7019	5490	5588	291.35	330.257	336.115	71.2802	48.3145	42.15	2.31373e-28	-2.58085	down
LOC_Os02g08490	618	412	533	2289	2177	3267	3.75888	2.4068	3.38225	13.1083	10.8	13.9025	1.81969e-18	1.99442	up
LOC_Os02g08540	1435	1529	1374	783	786	1079	18.1515	19.8054	19.1958	9.55804	8.75796	10.1061	1.75646e-05	-1.02463	down
LOC_Os02g09050	860	822	777	424	489	542	29.8925	27.4577	28.1554	13.8434	13.8357	13.1555	0.000107629	-1.06454	down
LOC_Os02g09220	53	18	32	243	153	134	0.607263	0.194571	0.377214	2.64569	1.44186	1.08581	0.00426557	2.10568	up
LOC_Os02g09240	201	72	115	816	715	696	2.40381	0.819857	1.425	9.19007	6.97538	5.82355	3.32972e-11	2.24047	up
LOC_Os02g09250	527	476	518	1316	1168	1678	5.84073	5.07325	5.99021	13.73	10.5546	13.0087	5.06267e-06	1.14421	up
LOC_Os02g09390	975	721	743	417	488	423	12.8548	9.12879	10.2131	5.16116	5.23733	3.89296	1.82136e-05	-1.17127	down
LOC_Os02g09420	3165	3085	3024	1365	1662	1755	55.5721	52.0574	55.3389	22.5367	23.7675	21.5357	3.07768e-09	-1.2636	down
LOC_Os02g09590	5408	7984	5942	2318	2997	2949	128.681	182.563	147.363	51.8528	58.0986	49.0244	4.36952e-07	-1.53583	down
LOC_Os02g09810	398	292	264	154	132	131	4.26938	3.01041	2.94558	1.54368	1.14659	0.978232	7.17628e-05	-1.4779	down
LOC_Os02g09820	169	150	160	94	91	66	1.30137	1.11137	1.28379	0.680133	0.568655	0.355087	0.00537699	-1.21087	down
LOC_Os02g09930	1531	900	1003	485	556	409	14.1092	7.97842	9.62513	4.21094	4.1764	2.62641	0.000114309	-1.52785	down
LOC_Os02g09960	1153	898	1005	511	560	594	9.8031	7.33752	8.90576	4.08581	3.87537	3.52836	4.49323e-06	-1.17786	down
LOC_Os02g09970	147	150	126	32	42	21	3.49377	3.42642	3.10398	0.697811	0.799932	0.343727	1.65068e-07	-2.4334	down
LOC_Os02g09980	914	1107	828	181	169	192	20.1056	23.4014	18.9678	3.73293	3.01648	2.94663	2.98764e-21	-2.69306	down
LOC_Os02g09990	2449	2854	2805	250	163	113	37.5201	42.0142	44.7857	3.58985	2.02768	1.20009	1.24741e-67	-4.20402	down
LOC_Os02g10120	5141	4997	4625	41760	32071	67295	32.1751	30.0498	30.1696	246.921	164.485	296.287	1.74741e-08	2.93513	up
LOC_Os02g10190	3246	3134	3316	1219	1492	1349	19.3295	17.9314	20.5785	6.82728	7.23951	5.61385	1.99444e-13	-1.55687	down
LOC_Os02g10350	7353	8510	7379	17892	19686	23967	79.5131	88.4275	83.1583	181.965	173.431	181.108	9.14876e-07	1.09364	up
LOC_Os02g10450	158	220	163	19	59	64	2.29999	3.08451	2.47802	0.249094	0.701647	0.648446	4.67924e-07	-2.27665	down
LOC_Os02g10500	756	967	764	444	383	351	23.4787	28.8707	24.7581	12.978	9.68351	7.61161	5.37777e-07	-1.36285	down
LOC_Os02g10580	239	311	265	33	55	48	2.89492	3.61715	3.3359	0.373072	0.534713	0.403612	5.47884e-12	-2.89797	down
LOC_Os02g10590	483	709	564	112	213	172	8.92065	12.9765	10.6343	2.0939	3.47259	2.19708	6.16693e-11	-2.13825	down
LOC_Os02g10630	212	243	193	51	102	91	1.22511	1.39028	1.48045	0.280777	0.530679	0.388014	4.18563e-05	-1.73092	down
LOC_Os02g10660	1124	1117	1090	340	518	466	10.091	9.63726	10.2036	2.86897	3.78599	2.92101	1.58324e-10	-1.64174	down
LOC_Os02g10720	4502	5058	4661	2053	2674	2639	70.8792	79.5631	73.5961	30.3862	34.2755	28.2985	1.59758e-09	-1.25786	down
LOC_Os02g10780	1451	1414	1222	762	844	862	22.4129	21.0151	19.6744	11.0792	10.6005	9.30195	1.6581e-05	-1.0288	down
LOC_Os02g10860	363	430	322	966	996	1143	2.58534	3.52943	2.49035	6.78784	7.44019	7.55557	1.82341e-05	1.17309	up
LOC_Os02g10880	1136	1259	1004	787	524	719	15.9419	16.9878	14.6866	10.3868	5.98345	7.04572	2.75365e-05	-1.03344	down
LOC_Os02g10990	288	272	312	770	914	988	2.36548	2.12095	2.56178	6.18402	6.50256	5.37898	5.88596e-06	1.30703	up
LOC_Os02g11070	7573	5133	9752	1668	1411	2127	71.5076	46.3174	95.5976	15.0833	11.0853	14.4654	1.58389e-06	-2.41778	down
LOC_Os02g11640	356	185	196	2263	2083	2458	3.97017	1.98173	2.2702	23.7508	18.9402	19.1626	8.02296e-33	2.91259	up
LOC_Os02g11760	433	284	401	2507	2419	2517	2.079	1.1874	2.01369	9.98632	8.3146	7.43003	1.88472e-25	2.44098	up
LOC_Os02g11820	1595	1366	1356	3520	4236	5057	10.739	8.82142	9.52774	22.2814	23.2475	23.7987	2.20049e-09	1.25686	up
LOC_Os02g11830	1635	1478	1895	4209	5028	5692	10.0071	9.20821	12.4701	23.6049	24.6565	24.564	1.28101e-09	1.26444	up
LOC_Os02g11840	2477	2071	2381	5476	5302	7758	19.834	16.5152	20.4792	41.0956	34.7209	43.134	9.32478e-08	1.10637	up
LOC_Os02g11859	1149	1251	1219	529	509	606	33.2532	34.796	36.7665	14.399	11.9922	12.2514	6.03542e-09	-1.44165	down
LOC_Os02g11960	138	122	192	466	696	1077	0.733141	0.721154	1.21428	2.41316	3.09512	4.48476	3.49107e-05	1.96957	up
LOC_Os02g12090	27	9	21	103	79	67	2.10478	0.648651	1.69879	7.6175	5.04125	3.66299	0.000694753	1.85835	up
LOC_Os02g12130	160	190	186	56	115	69	1.61937	1.93064	1.96292	0.548589	0.972141	0.474716	0.000742979	-1.466	down
LOC_Os02g12350	34	28	24	82	112	137	0.330121	0.255203	0.243506	0.75019	0.915239	0.983507	0.00101702	1.62567	up
LOC_Os02g12360	685	1077	934	2450	2097	2855	3.6182	5.19019	4.75862	10.3111	8.98555	10.3962	2.72451e-07	1.15049	up
LOC_Os02g12380	110	84	64	253	215	221	0.969601	0.729032	0.549885	2.03495	1.52726	1.31227	0.00981298	1.13234	up
LOC_Os02g12420	254	267	283	45	59	59	1.6823	1.59851	1.84446	0.262964	0.293566	0.252148	2.97817e-10	-2.61218	down
LOC_Os02g12450	161	129	107	79	14	43	0.423913	0.326529	0.294098	0.196373	0.029074	0.079479	6.78456e-05	-1.79662	down
LOC_Os02g12750	682	787	764	492	242	459	10.7877	11.9595	12.5754	7.31265	3.1239	5.06744	2.08868e-05	-1.19577	down
LOC_Os02g12760	4989	5435	4859	1621	2076	1804	71.9738	75.9137	71.5905	19.9795	23.3358	17.6704	1.07027e-17	-1.77564	down
LOC_Os02g12794	4343	3726	3885	9071	9988	12201	50.1833	41.8794	46.8274	99.1177	94.3649	98.814	3.06216e-07	1.07706	up
LOC_Os02g13020	547	786	701	211	223	208	5.8101	8.03271	7.76173	2.11017	1.9302	1.54307	1.05944e-10	-1.96132	down
LOC_Os02g13060	10894	10550	9479	4653	5280	3865	175.302	163.131	158.975	70.4097	69.2199	43.4527	3.42777e-12	-1.45105	down
LOC_Os02g13190	237	187	207	470	600	557	2.8302	2.14736	2.57232	5.28395	5.83895	4.64714	0.00183706	1.06383	up
LOC_Os02g13304	552	915	681	107	110	120	12.3974	19.7561	15.948	2.2499	1.99992	1.87165	6.22161e-11	-2.97653	down
LOC_Os02g13460	66	58	66	16	24	12	0.819604	0.688888	0.858888	0.180509	0.236295	0.102332	3.33685e-05	-2.15436	down
LOC_Os02g13560	10494	9300	10129	38303	47834	64413	58.6176	49.866	58.9801	199.648	217.928	253.47	1.61202e-16	2.00938	up
LOC_Os02g13640	662	635	485	1793	1969	2409	6.91214	6.67434	4.86271	20.0746	18.5165	17.9362	1.6506e-10	1.48278	up
LOC_Os02g13800	15	3	13	92	87	99	0.203012	0.026133	0.176599	1.16469	0.950041	0.936387	1.07126e-07	2.87065	up
LOC_Os02g13870	863	722	596	440	496	284	10.1875	8.19156	7.33884	4.88522	4.76603	2.33677	7.42293e-05	-1.11281	down
LOC_Os02g13950	229	205	248	586	725	693	2.17045	1.81818	2.42681	5.30133	5.69469	4.68172	8.74077e-05	1.25084	up
LOC_Os02g13965	98	84	91	288	267	328	0.787407	0.642556	0.75657	2.17096	1.7437	1.83706	0.000645795	1.3921	up
LOC_Os02g14110	669	432	568	1394	1613	1871	5.47667	3.39927	4.85173	10.7383	10.7736	10.7054	3.08983e-07	1.23914	up
LOC_Os02g14170	1347	1512	1415	251	292	215	18.8309	20.1242	20.6136	3.29665	3.3706	2.10209	5.54681e-28	-2.78509	down
LOC_Os02g14440	22259	30874	25468	267	676	601	337.452	442.72	395.737	3.7725	8.12277	6.27819	3.14388e-58	-6.00165	down
LOC_Os02g14530	1872	1763	1775	1020	1046	1055	13.0683	11.7868	13.0787	6.52983	6.03086	5.08764	1.37387e-06	-1.09063	down
LOC_Os02g14760	795	607	697	2237	2453	2663	9.58381	7.06755	8.83535	25.54	24.392	22.4948	2.56173e-11	1.50573	up
LOC_Os02g15110	171	276	193	32	4	14	6.86056	10.6729	8.08419	1.18824	0.12421	0.367968	5.94648e-14	-3.92023	down
LOC_Os02g15120	374	506	338	40	37	19	7.06104	9.20065	6.65659	0.700395	0.559336	0.250263	9.76548e-21	-3.92961	down
LOC_Os02g15160	62	87	88	30	47	40	0.88924	1.19935	1.3105	0.404703	0.545465	0.401615	0.00857069	-1.33065	down
LOC_Os02g15280	337	411	315	15	12	19	14.5138	17.0045	14.125	0.58104	0.416823	0.565797	3.08321e-27	-4.83915	down
LOC_Os02g15290	187	257	252	16	7	9	4.78001	6.30412	6.71343	0.377573	0.125878	0.144117	5.98262e-22	-4.70734	down
LOC_Os02g15540	1029	1206	920	3357	2820	4571	21.6006	24.3218	20.1274	66.2789	48.2267	67.068	1.69135e-08	1.45593	up
LOC_Os02g15690	53	62	53	139	212	153	0.343559	0.391401	0.381907	0.96014	1.21874	0.786952	0.00547499	1.2835	up
LOC_Os02g15860	59	11	43	7400	8692	6731	4.11002	0.742474	3.15237	492.73	501.356	333.014	3.31647e-69	7.37309	up
LOC_Os02g15870	677	855	747	374	412	480	6.16824	7.53968	7.11872	3.12153	2.99108	3.08894	4.26497e-05	-1.15791	down
LOC_Os02g15900	6489	8892	6886	962	2068	1685	121.34	159.797	134.215	16.9084	31.5086	22.018	3.51378e-17	-2.56133	down
LOC_Os02g15930	49	23	25	100	119	165	0.214696	0.248235	0.112083	0.544664	0.485105	0.648132	0.000567347	1.67027	up
LOC_Os02g16060	40	17	51	143	149	165	0.233707	0.09501	0.314192	0.798615	0.718647	0.685263	0.000171504	1.77903	up
LOC_Os02g16680	394	504	513	1133	1146	1452	6.12589	7.51731	8.31019	16.5776	14.5153	15.7854	2.19583e-05	1.09218	up
LOC_Os02g16690	91	109	110	40	43	58	0.576349	0.664608	0.727902	0.23934	0.222835	0.255917	0.00277723	-1.45311	down
LOC_Os02g16709	854	1205	1095	345	510	432	13.8797	17.9266	18.0663	5.48966	6.57233	4.77242	1.15212e-09	-1.60224	down
LOC_Os02g16909	921	843	844	39	46	35	16.0393	14.1539	14.7182	0.649513	0.527052	0.46614	5.52012e-45	-4.73229	down
LOC_Os02g17000	110	61	61	0	0	4	0.893866	0.475439	0.512528	0	0	0.020801	1.85461e-12	-6.30482	down
LOC_Os02g17090	51	57	82	9	8	11	0.413102	0.448149	0.696465	0.062206	0.047062	0.063053	2.30195e-08	-3.07143	down
LOC_Os02g17304	489	344	263	904	840	1035	3.09496	2.08702	1.73343	5.37959	4.32831	4.57767	0.000246286	1.0442	up
LOC_Os02g17330	1503	1783	1424	161	201	227	12.0622	18.5826	15.5795	1.63389	1.79399	1.76751	8.22272e-38	-3.31276	down
LOC_Os02g17350	2093	1921	2113	6623	7501	9345	14.8778	13.0879	15.6459	44.2007	43.3505	46.3316	3.2175e-15	1.62443	up
LOC_Os02g17360	2016	2326	2104	509	660	791	14.4987	16.481	15.8173	3.65886	3.8173	3.96387	3.90345e-19	-2.03609	down
LOC_Os02g17400	134	161	140	69	78	55	0.932713	1.0783	1.01812	0.448278	0.440347	0.266807	0.00183905	-1.39339	down
LOC_Os02g17500	3236	2810	3207	17412	20313	25667	28.4381	23.8016	30.0446	145.856	145.832	157.77	4.17542e-29	2.46134	up
LOC_Os02g17760	696	844	839	195	87	82	3.79405	4.42172	4.76452	0.995246	0.382208	0.310536	1.7443e-22	-2.95849	down
LOC_Os02g18150	432	539	474	154	219	188	4.19119	4.70258	4.61228	1.20549	1.50057	0.966134	6.88583e-07	-1.67182	down
LOC_Os02g18450	8299	10084	8519	30773	36093	51686	58.4793	68.2462	62.9126	205.931	207.028	256.372	8.5104e-14	1.81638	up
LOC_Os02g18460	140	88	88	393	438	704	1.86703	1.1184	1.21399	4.92804	4.75959	6.55699	4.29701e-08	1.95817	up
LOC_Os02g18540	528	359	423	158	362	164	6.82983	4.96932	6.59449	2.23948	3.39367	1.45118	0.000848155	-1.23391	down
LOC_Os02g18630	47	37	54	206	201	210	0.638785	0.48047	0.763044	2.66798	2.26124	2.01995	3.21801e-05	1.86398	up
LOC_Os02g18880	61	58	65	14	26	11	1.50956	1.48163	1.72612	0.318514	0.5602	0.179598	4.09528e-05	-2.13989	down
LOC_Os02g19410	40	35	24	122	102	169	0.475729	0.404858	0.296774	1.39335	1.0036	1.43701	0.000514689	1.67868	up
LOC_Os02g19440	1120	1037	1197	533	517	998	15.546	14.2315	17.5746	6.77863	5.77461	9.8506	4.96322e-05	-1.04154	down
LOC_Os02g19530	193	141	168	400	497	440	1.89388	1.33031	1.72098	3.69641	3.97595	3.01938	0.00224247	1.11443	up
LOC_Os02g19629	298	344	379	112	155	133	6.8149	7.86584	9.37527	2.09801	2.97972	2.18137	8.71951e-06	-1.65788	down
LOC_Os02g19650	1785	1993	2344	628	803	592	21.4016	23.2423	29.571	7.08322	7.67291	5.0473	9.95488e-17	-1.89294	down
LOC_Os02g19820	10342	9044	8056	3373	7086	5918	136.393	114.613	110.736	41.8294	76.137	54.5376	3.87548e-06	-1.06349	down
LOC_Os02g19924	1205	1630	1189	432	456	681	15.7742	20.0844	15.4736	5.1487	4.70491	6.02647	2.41368e-09	-1.67954	down
LOC_Os02g19970	112	191	81	41	41	48	1.3148	2.17392	0.991297	0.450606	0.389922	0.377559	0.00730768	-1.86752	down
LOC_Os02g20040	61	7	45	85	200	167	1.26505	0.138384	0.97289	1.66087	3.39396	2.4278	0.00752431	1.68283	up
LOC_Os02g20170	781	756	762	1593	2213	2549	11.1343	10.2354	11.0374	17.7619	23.8858	21.7766	4.64237e-07	1.14821	up
LOC_Os02g20200	128	457	654	1694	1780	2283	0.501511	1.7266	2.68087	6.26858	5.7061	6.27835	2.55725e-12	1.8958	up
LOC_Os02g20360	5583	8217	5344	3280	2844	3306	68.048	96.1763	67.847	37.5948	28.2127	28.152	0.000146917	-1.31882	down
LOC_Os02g20490	3260	4239	3606	989	1296	1395	49.8659	62.3066	57.4915	14.225	16.1514	14.9131	2.85953e-19	-1.90768	down
LOC_Os02g20850	60	82	56	21	34	22	1.3371	1.7442	1.30252	0.430549	0.608371	0.339889	0.00120929	-1.66234	down
LOC_Os02g20934	968	982	1101	427	657	381	14.9406	11.2625	16.017	4.62889	9.16367	2.86338	1.39926e-07	-1.35123	down
LOC_Os02g21009	1807	1594	1482	3462	4437	5290	13.8585	10.3032	10.3391	19.8417	20.8379	23.3912	9.48945e-08	1.11798	up
LOC_Os02g21040	2866	2074	2778	668	475	642	26.649	18.5264	26.9152	5.83331	3.59587	4.16719	8.33312e-21	-2.4039	down
LOC_Os02g21110	499	552	463	314	257	281	6.3466	6.75422	6.14077	3.76116	2.66351	2.49431	0.000470342	-1.1191	down
LOC_Os02g21340	3612	2105	2785	8893	8042	7965	10.2185	5.58689	11.9825	34.1361	24.4918	21.6427	7.76749e-07	1.26366	up
LOC_Os02g21520	471	597	515	221	203	220	4.67484	6.72632	5.6203	1.92915	1.66276	1.30078	8.34135e-07	-1.5942	down
LOC_Os02g21630	2019	2132	1999	919	1303	1266	25.3515	25.5997	25.8482	10.7519	13.1361	11.0581	4.71765e-07	-1.12969	down
LOC_Os02g21700	171	194	132	690	809	697	2.42791	2.64513	1.95902	9.23877	9.3877	6.93755	6.51514e-09	1.84758	up
LOC_Os02g22130	5687	5200	6567	1100	1078	1255	66.4832	56.9863	78.5253	11.9055	10.6399	10.584	6.02712e-36	-2.6489	down
LOC_Os02g22260	4589	6541	5162	2226	3546	3579	69.2967	95.1048	81.3473	31.6399	43.8906	37.843	3.2868e-05	-1.12118	down
LOC_Os02g22570	422	590	484	66	121	210	1.49469	2.16172	1.78514	0.323515	0.46959	0.532095	9.96574e-11	-2.26734	down
LOC_Os02g23823	2206	2420	2286	1237	1313	1539	31.3279	36.7879	34.8423	9.60086	15.2396	9.85371	1.32191e-06	-1.06478	down
LOC_Os02g24080	7527	7088	8021	1817	2278	2578	95.4267	86.3496	108.929	22.3137	24.4844	22.8226	3.24119e-23	-2.07557	down
LOC_Os02g24100	193	166	192	13	2	3	6.3804	5.26812	6.61208	0.375968	0.053206	0.064219	3.43503e-22	-5.14726	down
LOC_Os02g24720	203	301	267	47	13	26	4.04282	5.66719	5.42445	0.83186	0.187758	0.33553	3.07285e-15	-3.42445	down
LOC_Os02g25020	8	19	9	95	91	153	0.095648	0.216473	0.10366	1.09602	0.90814	1.31935	2.45521e-08	2.91006	up
LOC_Os02g25080	429	476	472	215	359	239	7.16785	7.39491	8.46428	3.36428	4.74952	2.75153	0.00146213	-1.06238	down
LOC_Os02g26330	68	95	74	28	51	39	1.79825	2.43086	2.03969	0.693976	1.10074	0.724999	0.00920137	-1.31872	down
LOC_Os02g26430	725	659	734	203	209	331	13.536	11.9051	14.1953	3.49037	3.17252	4.36616	1.11955e-09	-1.8326	down
LOC_Os02g26670	19	0	5	58	65	64	0.258963	0	0.060022	0.770696	0.753424	0.634085	2.07984e-06	2.67873	up
LOC_Os02g26770	11	0	0	150	130	147	0.112813	0	0	1.48201	1.11371	1.08071	6.44612e-17	5.01042	up
LOC_Os02g26810	36	0	0	251	213	262	0.355417	0	0	2.38846	1.74878	1.85126	2.36509e-16	4.0624	up
LOC_Os02g27030	53655	46614	48777	29120	27765	32155	662.218	552.828	627.42	337.987	279.172	277.316	9.12744e-05	-1.04297	down
LOC_Os02g27060	4120	4506	4473	1913	2363	2180	43.5562	44.9354	46.5971	17.52	18.5068	14.4973	1.95215e-10	-1.32386	down
LOC_Os02g27070	866	1061	847	168	182	231	5.58187	6.58741	5.72075	1.01669	0.957065	1.05871	2.80834e-19	-2.56817	down
LOC_Os02g27100	656	866	444	167	292	244	5.18003	6.79503	4.0532	1.34555	1.79846	1.39092	0.000248829	-1.79659	down
LOC_Os02g27200	255	226	156	62	42	50	3.54605	2.97307	2.25556	0.80162	0.451155	0.515287	4.61422e-08	-2.32899	down
LOC_Os02g27360	630	473	670	2548	2919	3606	6.03777	4.39118	6.77396	22.9345	22.8315	24.2213	3.20724e-20	2.04259	up
LOC_Os02g27400	5135	5750	5876	1534	1808	1709	35.7876	38.5076	42.6854	10.054	10.2643	8.31995	1.43706e-22	-2.03282	down
LOC_Os02g27490	3362	3693	3464	9803	11127	16165	37.3104	39.3689	40.2319	102.949	100.585	125.856	2.28749e-11	1.49604	up
LOC_Os02g27960	559	553	603	1226	1381	1840	10.9791	10.3624	12.3243	22.6501	21.9481	25.3232	1.58455e-05	1.05764	up
LOC_Os02g28200	35	22	30	131	137	80	0.429305	0.255256	0.391744	1.54266	1.39632	0.701618	0.000999994	1.72821	up
LOC_Os02g28220	0	18	5	81	73	130	0	0.182437	0.046559	0.836668	0.654673	1.00432	2.20434e-09	3.29281	up
LOC_Os02g28810	2936	2776	2348	6743	7514	9038	56.1039	50.9642	46.744	121.18	117	120.693	3.71478e-09	1.22177	up
LOC_Os02g28830	4061	3698	4122	8402	9978	12039	23.4192	24.8676	27.9495	46.1626	55.1984	49.8608	6.61506e-07	1.04261	up
LOC_Os02g28980	1322	1006	1244	7970	9733	12307	11.7376	8.72921	12.8168	66.2465	70.3582	75.9004	8.7097e-39	2.75418	up
LOC_Os02g29480	1279	1046	1136	2832	3206	3863	11.8289	7.05789	11.0093	25.2557	24.6335	25.4895	2.1036e-08	1.20619	up
LOC_Os02g29500	801	980	803	57	80	104	13.1072	15.3994	13.6966	0.866359	1.06353	1.17801	3.37933e-32	-3.74894	down
LOC_Os02g29510	743	677	352	2515	2477	2633	3.24088	3.6335	3.40838	13.2304	9.71315	9.51873	1.60662e-15	1.81098	up
LOC_Os02g30110	1439	2264	2378	662	1537	1193	6.77112	9.28772	10.7792	2.78841	5.09233	5.11835	0.00496077	-1.16688	down
LOC_Os02g30410	6319	7896	6632	2308	2344	2563	75.01	91.8785	80.99	25.9879	22.6164	22.054	8.75874e-19	-1.83291	down
LOC_Os02g30470	129	115	125	376	397	543	3.16756	2.72764	3.22069	8.74382	7.99705	9.38249	3.3543e-05	1.52021	up
LOC_Os02g30600	315	388	321	116	149	205	30.2014	35.7955	32.138	10.401	11.6215	13.7624	0.000111823	-1.44899	down
LOC_Os02g30714	92	123	73	29	50	28	1.36792	1.7024	1.10821	0.393023	0.583973	0.28305	0.000395	-1.72438	down
LOC_Os02g30910	135	21	66	6836	8050	11978	1.515	0.154639	0.771315	60.4418	62.4045	80.4387	1.11612e-53	6.60459	up
LOC_Os02g30974	82	105	145	31	55	44	0.875894	0.83597	2.11862	0.224275	0.349112	0.243722	0.000514689	-1.66815	down
LOC_Os02g31080	1396	1177	1349	734	864	782	11.0661	9.27046	11.1828	5.33616	5.19083	4.11726	2.25147e-05	-1.01896	down
LOC_Os02g31874	861	636	772	2748	3320	3839	9.14564	6.75005	8.84598	28.5318	29.8846	29.6014	7.32147e-17	1.81549	up
LOC_Os02g32200	1337	1456	1215	423	507	649	8.91263	9.32529	8.4391	2.65234	2.75131	3.54829	1.46787e-11	-1.66129	down
LOC_Os02g32250	5167	4644	5888	2615	2800	2035	19.7978	17.9845	24.2822	9.21798	8.41532	5.9993	2.79013e-11	-1.3601	down
LOC_Os02g32380	125	187	157	52	56	79	1.63796	2.35222	2.14103	0.635589	0.595151	0.715189	0.000267414	-1.64654	down
LOC_Os02g32450	758	891	614	93	88	101	20.0234	22.6311	16.899	2.29109	1.89551	1.84845	9.40909e-25	-3.30408	down
LOC_Os02g32469	4163	5066	3760	1087	1229	1087	80.6911	94.066	75.2551	19.8405	19.4364	14.6954	1.82095e-20	-2.22879	down
LOC_Os02g32490	2622	2090	2573	911	878	897	17.9092	13.7223	18.3136	5.84501	4.88361	4.27993	2.28051e-15	-1.73348	down
LOC_Os02g32520	3831	2311	3572	22813	20887	46752	23.7811	13.5916	24.0523	131.585	105.289	202.521	9.35303e-06	2.88572	up
LOC_Os02g32550	15	11	7	75	71	111	0.155692	0.106749	0.069531	0.770757	0.631482	0.857589	7.91653e-07	2.64956	up
LOC_Os02g32590	4403	5644	5307	2623	2924	3505	35.8151	44.965	44.5457	20.0988	19.7697	20.0837	3.07801e-07	-1.07461	down
LOC_Os02g32610	673	477	671	1427	1771	1770	4.11676	2.86265	4.29706	8.88258	9.35105	7.69019	2.16188e-06	1.14264	up
LOC_Os02g32620	136	98	107	329	594	403	1.59581	1.10465	1.30948	3.64021	5.70892	3.3192	0.000156172	1.65634	up
LOC_Os02g32690	124	122	112	400	359	478	0.834426	1.33184	0.489804	2.66236	1.26319	1.9159	7.14033e-05	1.48442	up
LOC_Os02g32760	177	189	205	513	566	680	4.96052	5.08391	5.97309	13.5191	12.9229	13.3327	8.10308e-05	1.3121	up
LOC_Os02g32780	984	1249	1163	423	567	525	6.5136	7.9437	8.02392	2.63165	3.05348	2.42876	5.85525e-09	-1.4726	down
LOC_Os02g32840	25	11	20	73	58	71	0.639	0.255842	0.524089	1.79698	1.24796	1.31201	0.00362691	1.56116	up
LOC_Os02g32940	92	86	114	20	36	57	2.11286	1.91177	2.75493	0.426096	0.661414	0.914122	0.000588513	-1.71668	down
LOC_Os02g32970	536	376	433	1057	1346	1322	6.90769	4.61955	5.81639	12.8717	14.177	11.695	6.94777e-06	1.16521	up
LOC_Os02g32980	567	362	472	1237	1412	1158	10.14	6.21801	8.79468	20.8271	20.5908	14.487	9.22283e-06	1.15184	up
LOC_Os02g32990	251	210	186	3938	3048	2964	4.85667	3.90603	3.76189	71.9131	48.2128	40.2147	5.1481e-14	3.6643	up
LOC_Os02g33000	68	113	71	15	39	29	0.61441	0.987062	0.667609	0.128459	0.287356	0.180551	0.000140358	-1.92738	down
LOC_Os02g33060	81	112	82	13	22	15	1.53155	2.03606	1.61686	0.228013	0.339518	0.186157	6.86359e-08	-2.76367	down
LOC_Os02g33070	2563	1450	2200	693	853	820	43.6522	25.4438	36.1794	10.9489	11.3452	9.55367	6.25909e-06	-1.69418	down
LOC_Os02g33230	1847	1645	1588	3892	3940	5034	19.0457	16.298	17.0677	37.7603	33.1149	36.2886	1.04286e-06	1.03282	up
LOC_Os02g33330	455	381	358	5776	3511	6734	11.2702	9.08553	9.24164	134.823	70.9808	116.783	1.03682e-10	3.44423	up
LOC_Os02g33500	7344	9202	7350	3794	4787	5243	62.8532	75.6967	65.5888	30.6029	33.4051	31.3992	1.89209e-07	-1.10237	down
LOC_Os02g33540	236	318	243	129	109	159	1.36995	1.84294	1.61855	0.830218	0.592375	0.802969	0.000892594	-1.31343	down
LOC_Os02g33550	212	127	132	12	41	14	3.85921	2.21811	2.48835	0.204729	0.595194	0.166297	3.51203e-09	-3.11202	down
LOC_Os02g33560	158	120	123	338	443	439	1.92258	1.40011	1.56678	3.88185	4.40726	3.75111	0.000504389	1.29887	up
LOC_Os02g33580	2044	1869	2052	5637	6182	8268	14.4736	12.7393	15.085	37.7708	35.4727	40.9941	3.00496e-12	1.43645	up
LOC_Os02g33590	343	261	270	103	52	61	4.10077	3.00014	3.36959	1.15454	0.499196	0.50988	6.08833e-09	-2.28002	down
LOC_Os02g33610	14756	16671	15710	7143	7525	11045	94.9498	103.313	106.409	43.6333	39.8211	50.1248	9.73278e-08	-1.19369	down
LOC_Os02g33680	2491	2309	2146	1357	1222	1235	33.1049	29.4891	29.7261	16.963	13.231	11.4631	9.70854e-08	-1.15467	down
LOC_Os02g33820	3689	2920	3373	1614	2319	1349	86.3506	65.6838	82.2761	35.5254	44.213	22.0553	1.22202e-08	-1.20614	down
LOC_Os02g33944	166	187	141	9	17	27	2.67575	2.45347	1.96065	0.101448	0.142458	0.222547	3.93269e-13	-3.56827	down
LOC_Os02g34410	199	257	163	54	64	46	2.822	3.50334	2.40922	0.721682	0.740735	0.457154	2.49833e-07	-2.20541	down
LOC_Os02g34690	880	618	822	1615	2063	2681	6.98789	4.88603	7.13959	11.6963	14.1682	15.7868	6.19264e-07	1.13498	up
LOC_Os02g34900	572	439	407	299	216	254	4.77684	3.83021	3.85639	2.41819	1.63699	1.60291	0.000351509	-1.16646	down
LOC_Os02g34930	928	1275	1089	429	438	498	17.5499	23.1543	21.4553	7.63003	6.73501	6.57338	7.36191e-10	-1.57531	down
LOC_Os02g35000	43	26	31	130	114	114	0.457084	0.260315	0.345858	1.31353	1.00028	0.859375	0.0017246	1.55477	up
LOC_Os02g35010	1096	1001	1241	3192	3857	4652	8.04368	7.25744	9.71543	22.9753	25.139	24.2694	1.65251e-12	1.49447	up
LOC_Os02g35080	1858	1248	1307	5694	5738	7475	8.66173	6.37823	6.41306	28.8998	23.6681	21.7099	6.00753e-18	1.79264	up
LOC_Os02g35090	9076	9218	8152	37431	38448	50998	98.8828	96.5074	92.5714	383.552	341.29	388.287	2.69355e-16	1.95098	up
LOC_Os02g35100	249	234	267	912	921	1220	1.95278	1.76263	2.28176	7.01818	6.13434	7.01202	1.11642e-09	1.71429	up
LOC_Os02g35160	807	1038	894	2497	2847	3367	6.13388	7.91608	7.52152	19.0725	18.7358	19.108	5.24844e-10	1.35683	up
LOC_Os02g35220	720	742	662	1476	1847	2242	7.02894	6.96143	6.73983	13.5593	14.7002	15.3069	4.39104e-06	1.07309	up
LOC_Os02g35320	141	80	145	565	527	641	1.58653	0.841522	1.67409	5.49514	5.87453	4.99786	1.92595e-08	1.94291	up
LOC_Os02g35750	975	914	958	597	314	268	7.80475	8.44036	9.40478	5.19668	2.6204	1.84436	3.34449e-09	-1.52499	down
LOC_Os02g35870	298	144	294	990	754	1071	2.86226	1.30386	2.93535	9.19218	5.89534	7.20396	7.60129e-08	1.63829	up
LOC_Os02g36220	485	393	503	203	242	216	2.74033	2.8093	2.68121	1.07806	1.36995	0.758428	4.93482e-05	-1.36152	down
LOC_Os02g36330	299	340	272	91	122	135	4.44975	4.85947	4.22799	1.26557	1.47354	1.40115	1.06903e-05	-1.70369	down
LOC_Os02g36340	4368	4937	5511	859	1217	1424	37.6008	40.445	47.6115	7.13298	8.83546	8.71935	1.23779e-29	-2.40391	down
LOC_Os02g36414	279	363	316	178	145	147	2.43198	3.0472	2.87567	1.45859	1.02624	0.893143	0.000390732	-1.31449	down
LOC_Os02g36490	284	243	200	754	488	994	3.01113	2.50165	2.04325	7.00517	3.38551	6.94978	0.00140971	1.31222	up
LOC_Os02g36530	1275	1326	1299	628	549	424	96.2905	96.2986	102.307	44.5897	33.7833	22.3924	9.07956e-11	-1.56142	down
LOC_Os02g36570	4403	5009	4519	10412	13950	16249	31.2134	34.0413	33.344	69.3999	80.3262	80.2465	6.65878e-09	1.22512	up
LOC_Os02g36590	216	138	180	691	506	939	1.7733	1.008	1.49012	4.80146	3.29517	5.24084	4.80245e-06	1.6901	up
LOC_Os02g36595	1264	1080	1234	5713	4478	7105	12.9572	10.6392	13.1787	55.0832	37.4074	50.9049	1.79242e-12	1.96661	up
LOC_Os02g36850	2131	3446	2492	100	225	232	46.4221	72.1464	56.5785	2.04446	3.98152	3.53272	6.88771e-17	-4.19201	down
LOC_Os02g36880	308	175	204	602	436	774	4.15597	2.21606	2.78649	7.54683	4.90302	7.412	0.00197754	1.09428	up
LOC_Os02g36940	4355	3865	4199	1026	988	1010	79.0197	67.1798	79.2084	17.4681	14.5007	12.7832	3.57186e-28	-2.33231	down
LOC_Os02g37060	2309	3971	2841	42	19	27	60.7475	100.367	77.8824	1.01876	0.386112	0.480629	1.24678e-26	-6.96748	down
LOC_Os02g37070	39	47	46	115	172	169	1.03125	1.17981	1.26813	2.86741	3.70117	3.12722	0.00163448	1.47275	up
LOC_Os02g37090	2784	3158	2936	785	685	900	9.45331	10.2743	10.4644	2.44436	1.86366	2.4535	4.24832e-24	-2.20879	down
LOC_Os02g37109	212	231	246	99	140	81	3.65552	3.82257	4.40963	1.60427	1.95407	0.96552	0.000567302	-1.39576	down
LOC_Os02g37160	183	123	133	16	3	5	2.97459	1.92548	2.25647	0.23035	0.026737	0.055421	3.67048e-17	-4.41586	down
LOC_Os02g37290	2744	2541	2726	66	158	85	122.69	109.463	128.777	2.09577	5.60185	1.97125	7.70048e-85	-5.00288	down
LOC_Os02g37300	9062	9383	9759	155	326	262	486.155	471.146	544.488	6.36647	9.49431	6.55466	1.96691e-117	-5.56572	down
LOC_Os02g37309	249	319	317	69	36	77	4.00413	4.92689	5.31915	1.03083	0.463927	0.85709	1.51498e-10	-2.58488	down
LOC_Os02g37320	212	279	224	11	7	10	6.56365	8.31416	7.2276	0.303153	0.214845	0.331628	1.91892e-23	-4.96531	down
LOC_Os02g37330	1149	1350	1402	87	59	41	25.6126	28.9104	32.5812	1.81395	1.07129	0.630457	5.72546e-57	-4.64305	down
LOC_Os02g37590	736	463	584	1119	1469	2099	5.03234	3.0058	4.13843	7.37266	8.10962	9.91969	0.000285254	1.0697	up
LOC_Os02g37654	7196	5654	6228	16306	16933	13779	92.6066	69.9139	83.5244	197.346	177.537	123.909	4.01078e-05	1.01504	up
LOC_Os02g37830	1851	1501	1928	4082	4475	4967	16.9025	13.1674	18.3675	35.0423	33.1284	31.6811	6.34116e-07	1.05173	up
LOC_Os02g37834	1088	1267	1360	195	211	231	12.5754	13.2211	15.8502	1.82474	1.81852	1.73766	8.03757e-27	-2.84997	down
LOC_Os02g37862	4297	4028	4014	9281	10201	11091	84.4147	76.0499	82.1854	171.485	163.28	152.279	2.15535e-06	1.00482	up
LOC_Os02g37870	1140	1070	1007	2603	2721	3150	16.6655	15.027	15.3393	35.7832	32.4135	32.1805	6.99241e-07	1.0927	up
LOC_Os02g37880	1017	1030	905	3252	3850	4479	7.49827	6.65372	6.8331	22.3678	23.2365	22.5027	6.31116e-15	1.66057	up
LOC_Os02g37930	1389	1378	1449	5066	5859	6982	34.2134	32.6151	37.1859	117.376	117.59	120.201	1.15887e-17	1.77436	up
LOC_Os02g38120	166	104	88	677	814	646	1.37212	0.828186	0.773544	5.34389	5.59266	3.76272	4.40844e-12	2.28866	up
LOC_Os02g38140	2619	1962	2382	1103	1453	1279	26.2045	19.0615	24.8357	10.605	11.9956	9.08912	1.05912e-07	-1.16213	down
LOC_Os02g38160	4104	4299	3668	1811	2662	2205	37.7684	37.7685	35.614	15.6163	20.0623	14.3515	3.05968e-08	-1.15911	down
LOC_Os02g38220	322	295	290	605	1404	1722	3.04045	2.66949	2.81652	5.02466	10.9311	11.4642	0.00258702	1.6989	up
LOC_Os02g38240	2469	3228	2701	379	456	381	37.9731	45.6344	42.2029	5.39935	5.66369	4.21085	1.86298e-34	-3.08577	down
LOC_Os02g38340	532	353	487	1901	1942	2280	4.94579	3.17998	4.76666	16.7934	14.8649	14.9608	3.8679e-15	1.85487	up
LOC_Os02g38392	617	712	677	367	557	259	2.83536	3.49082	3.42234	1.79856	2.31863	0.859502	0.000279117	-1.04619	down
LOC_Os02g38690	1175	1549	877	462	819	761	4.80598	6.3214	3.39532	1.53537	2.26339	1.89266	0.0042902	-1.1372	down
LOC_Os02g38790	309	357	359	214	198	215	3.44492	4.81903	4.68771	2.35326	1.88125	1.64917	0.00582638	-1.00618	down
LOC_Os02g38900	1167	1088	1206	2532	2983	3563	15.1433	13.5666	16.3084	30.9167	31.5564	32.3264	6.77212e-07	1.07822	up
LOC_Os02g38920	3097	2402	2742	6920	7516	8844	38.8864	29.0031	35.8763	81.7104	76.8989	77.6102	9.76771e-09	1.19152	up
LOC_Os02g38970	297	130	250	80	131	70	2.0995	0.888523	1.76544	0.510464	0.766498	0.346431	0.00555536	-1.55648	down
LOC_Os02g39000	0	3	2	158	137	193	0	0.026415	0.014325	2.022	1.5235	1.83594	1.06462e-21	6.29005	up
LOC_Os02g39040	2426	3008	2863	1310	1730	1786	27.4591	33.0214	33.91	13.9971	15.9846	13.9302	4.4066e-07	-1.09439	down
LOC_Os02g39140	382	406	442	164	153	152	5.67983	6.26696	6.66584	2.09928	1.89645	1.70581	1.66606e-06	-1.68377	down
LOC_Os02g39160	12512	12011	12078	32096	30610	46971	93.9275	86.6417	94.4972	226.597	187.208	246.403	8.57919e-08	1.26768	up
LOC_Os02g39200	911	783	792	1986	2109	2541	8.69598	7.18228	7.88082	17.8362	16.4021	16.9544	1.12679e-06	1.10941	up
LOC_Os02g39540	936	875	933	2239	2245	2468	5.76765	5.19288	5.98164	12.9536	11.2987	10.6811	4.72809e-06	1.04073	up
LOC_Os02g39590	85	173	86	8	12	8	1.40316	2.76125	1.48255	0.110657	0.15955	0.088546	9.84208e-06	-3.91855	down
LOC_Os02g39660	118	142	159	8	14	0	1.39563	1.62373	1.96768	0.079039	0.131333	0	3.91105e-17	-4.498	down
LOC_Os02g39710	529	670	403	1275	1270	1539	7.28131	8.86748	5.767	16.5201	14.2607	14.8313	3.43145e-05	1.04488	up
LOC_Os02g39790	13576	10827	12121	56462	66136	89098	126.98	97.3734	118.126	494.001	504.528	583.023	1.51919e-17	2.21737	up
LOC_Os02g39820	636	626	664	1555	1562	2066	4.73469	4.47872	5.15299	10.8946	9.48217	10.7551	2.67299e-06	1.11753	up
LOC_Os02g39960	80	85	92	3	13	9	1.11131	1.12652	1.33486	0.02637	0.145591	0.083238	2.52187e-11	-3.6972	down
LOC_Os02g39970	10349	9671	9834	5660	5370	7074	70.7669	63.7642	71.128	37.6586	30.0611	33.9639	1.58617e-06	-1.02842	down
LOC_Os02g40330	9	2	3	188	116	100	0.034028	0.004087	0.008837	1.3071	0.697072	0.450656	2.15285e-06	4.60015	up
LOC_Os02g40510	12437	12486	11935	5435	6611	7861	94.8245	90.5044	94.4378	38.9295	41.0812	41.9596	3.10834e-08	-1.20288	down
LOC_Os02g40530	560	652	805	7	19	8	7.16419	7.82918	10.9257	0.075266	0.1912	0.053475	4.19687e-44	-6.1953	down
LOC_Os02g40664	41	43	42	327	389	495	0.277443	0.28081	0.292727	2.09125	2.15149	2.35372	2.88717e-13	2.94756	up
LOC_Os02g40690	551	389	384	1582	1861	1680	14.6171	9.90765	10.6077	39.4827	40.2389	31.1552	1.09474e-11	1.65634	up
LOC_Os02g40700	287	214	277	878	1080	960	6.38777	4.56693	6.41978	18.3985	19.6029	14.9476	1.68901e-08	1.60797	up
LOC_Os02g40730	207	65	147	699	640	547	2.08482	0.622987	1.53954	6.62559	5.25657	3.85168	1.12853e-06	1.89257	up
LOC_Os02g40784	176	94	144	4233	4973	8614	1.40792	0.725713	1.19755	32.0701	32.6217	48.5086	4.14319e-18	5.09809	up
LOC_Os02g40840	1173	822	914	2610	2208	2375	8.13495	5.47486	6.60145	17.0185	12.5005	11.5193	2.67044e-05	1.01816	up
LOC_Os02g41510	515	471	369	164	149	178	9.9604	8.77901	7.46256	2.97807	2.34405	2.43311	2.92041e-07	-1.76237	down
LOC_Os02g41520	981	831	854	2147	2364	3215	9.83586	8.00345	8.92373	20.2591	19.3179	22.5427	3.61181e-08	1.21976	up
LOC_Os02g41680	1328	955	1663	4362	3224	3110	10.5629	7.29679	13.7906	32.638	20.8942	17.2878	0.00763907	1.16059	up
LOC_Os02g41820	5	9	2	922	1364	2403	0.116575	0.218521	0.03633	24.5979	31.538	47.6557	5.00226e-17	7.85095	up
LOC_Os02g41840	336	293	424	13	14	19	6.33893	5.32141	8.34337	0.221787	0.201644	0.239297	5.11538e-27	-4.8329	down
LOC_Os02g41860	5859	5704	5804	43520	47386	45202	79.9911	73.7201	82.8744	617.193	566.555	464.4	4.0329e-28	2.67267	up
LOC_Os02g41954	936	456	609	1742	2066	1493	10.3148	4.89449	7.02921	18.1383	17.9999	11.2529	0.0015067	1.12142	up
LOC_Os02g42150	369	320	351	805	657	1153	2.31735	1.92547	2.29381	4.74223	3.35357	5.05147	0.000400428	1.01573	up
LOC_Os02g42210	605	542	625	1394	1487	2085	6.81654	5.8643	7.33495	14.7654	13.6411	16.4119	1.03088e-06	1.17024	up
LOC_Os02g42220	5108	4688	4942	2573	3012	2633	29.3259	27.6666	27.8437	16.5407	14.9734	10.4595	3.52318e-08	-1.13941	down
LOC_Os02g42280	9	5	7	107	69	195	0.113844	0.050053	0.081252	1.29032	0.720222	1.75423	1.13473e-05	3.81579	up
LOC_Os02g42330	3277	3565	3501	1028	1771	1562	33.0286	35.2464	37.3837	10.0049	14.7603	11.2418	2.06712e-13	-1.56175	down
LOC_Os02g42350	849	1077	1210	2577	3045	3726	3.48043	7.77721	15.2724	28.531	35.0106	36.7734	5.25308e-09	1.25876	up
LOC_Os02g42520	829	746	823	2138	2142	2016	9.66811	8.37097	10.0139	23.5319	20.374	16.476	2.17735e-06	1.10011	up
LOC_Os02g42560	96	124	67	30	15	13	0.896908	1.12158	0.652343	0.263549	0.115047	0.084943	7.5668e-07	-2.55784	down
LOC_Os02g42620	635	711	703	191	336	152	8.97423	9.64808	10.3464	2.53527	3.86414	1.49966	3.595e-10	-1.88302	down
LOC_Os02g42660	19	7	25	172	190	349	0.233803	0.074888	0.324719	2.08037	1.99563	3.14061	1.54172e-09	3.46883	up
LOC_Os02g42700	1178	1468	1177	501	619	469	23.2516	27.8462	24.2071	9.29437	9.94509	6.46788	1.74373e-10	-1.56072	down
LOC_Os02g42740	123	135	115	264	328	375	1.13689	1.19853	1.11129	2.30302	2.47187	2.42993	0.00724694	1.06094	up
LOC_Os02g42850	226	167	163	566	694	1244	3.05549	2.21342	2.30246	6.867	7.1471	11.7192	0.000156948	1.83708	up
LOC_Os02g42880	22	33	31	86	139	99	0.427877	0.607186	0.633867	1.59164	2.22332	1.35165	0.00126507	1.60779	up
LOC_Os02g42920	173	175	181	468	426	517	1.10891	1.0806	1.21228	3.66277	2.85168	2.99628	0.00184445	1.11437	up
LOC_Os02g42940	323	308	311	2450	2559	2947	4.33762	3.99665	4.32386	30.9675	27.9513	27.7214	3.19708e-32	2.77344	up
LOC_Os02g43020	1564	1255	1408	6089	5953	7878	14.232	10.9693	13.3471	52.1279	43.3202	50.1142	1.58632e-20	1.92875	up
LOC_Os02g43170	2113	2200	1843	138	204	175	33.9074	33.8162	30.6156	2.05742	2.63561	1.85168	8.39983e-54	-3.88055	down
LOC_Os02g43330	25	24	20	636	350	756	0.36362	0.340737	0.301002	9.03328	4.30052	7.97221	1.46856e-10	4.35428	up
LOC_Os02g43340	185	150	123	1302	1524	1696	2.26999	1.75438	1.56076	14.9029	15.1696	14.5743	1.38937e-28	2.9973	up
LOC_Os02g43500	14402	16199	13013	5891	6353	6624	195.963	211.801	184.536	75.3789	70.4211	62.9787	3.14049e-12	-1.51056	down
LOC_Os02g43540	216	132	137	3175	3070	4799	4.43317	2.59732	2.92351	61.5427	51.5374	69.1208	1.31997e-37	4.19578	up
LOC_Os02g43550	119	50	87	205	306	293	2.3288	0.932702	1.77458	3.79536	4.89775	4.02778	0.001256	1.34299	up
LOC_Os02g43600	7290	9771	8063	1961	3014	2879	142.944	184.121	164.79	36.1571	48.1389	39.4439	2.78233e-16	-1.99325	down
LOC_Os02g43740	156	76	125	442	429	501	1.04182	0.486837	0.865799	2.77501	2.33241	2.3407	7.16431e-06	1.64397	up
LOC_Os02g43790	2294	1886	2475	710	407	579	35.4995	28.0367	39.9109	10.3232	5.12814	6.25146	8.8157e-23	-2.25522	down
LOC_Os02g43820	154	93	95	684	614	680	2.01019	1.16181	1.2847	8.39257	6.52986	6.19891	3.34233e-11	2.24127	up
LOC_Os02g43940	131	147	83	689	576	568	1.82127	1.96584	1.1931	9.03297	6.53861	5.53012	1.90542e-09	2.05997	up
LOC_Os02g43970	208	138	153	54	65	68	3.20998	2.04958	2.45823	0.776309	0.808901	0.731692	0.000102087	-1.72012	down
LOC_Os02g44000	148	93	141	327	344	479	2.85917	1.71768	2.84471	5.95	5.42085	6.47792	0.000733143	1.27626	up
LOC_Os02g44090	36	24	58	128	175	138	0.914941	0.580378	1.54154	3.05163	3.6352	2.45684	0.000742979	1.60055	up
LOC_Os02g44155	153	194	137	41	38	41	4.86655	5.94409	4.56469	1.20382	0.980429	0.895073	3.55356e-07	-2.30806	down
LOC_Os02g44230	7475	10025	8531	1216	1489	1727	83.9254	108.014	99.4658	12.9077	13.7274	13.5325	5.11232e-28	-2.8693	down
LOC_Os02g44300	644	624	494	125	112	157	7.93821	7.68143	6.48681	1.48375	1.15738	1.39078	8.13118e-14	-2.46723	down
LOC_Os02g44360	1486	1193	1479	3273	4382	5139	10.9122	8.41622	11.3164	22.6074	26.2242	26.3745	4.83574e-10	1.30416	up
LOC_Os02g44370	1637	1426	1448	3475	4394	4281	11.0585	9.25561	10.1953	22.0793	24.1886	20.2162	1.17627e-07	1.12442	up
LOC_Os02g44490	14	7	8	59	73	85	0.116678	0.050053	0.068994	0.470874	0.511834	0.51128	2.13153e-06	2.59524	up
LOC_Os02g44500	10126	8558	10660	32147	39394	48555	152.242	127.263	187.258	493.905	515.868	542.29	3.82221e-13	1.71679	up
LOC_Os02g44680	185	253	178	31	31	21	2.13316	2.81767	2.1471	0.328694	0.284996	0.162638	1.99962e-12	-3.17084	down
LOC_Os02g44710	659	745	389	40	38	19	13.887	15.0882	8.5363	0.791214	0.636072	0.266703	1.5462e-13	-4.47046	down
LOC_Os02g44720	308	450	269	7	21	13	7.282	10.236	6.63226	0.13455	0.389091	0.199393	4.6288e-17	-4.9676	down
LOC_Os02g44770	17	18	46	234	248	324	0.096147	0.102092	0.282642	1.31523	1.20409	1.35213	1.80197e-11	2.99683	up
LOC_Os02g44820	2380	2124	1393	94	92	65	51.2569	43.7498	30.9223	1.87718	1.59025	0.944847	1.69364e-22	-4.82996	down
LOC_Os02g44930	890	697	712	2726	2877	3619	16.3042	12.2704	13.5913	46.9794	42.946	46.3452	9.83184e-15	1.69583	up
LOC_Os02g44990	320	310	269	111	117	81	2.32164	2.16005	2.03529	0.755795	0.689139	0.407647	1.97566e-06	-1.82133	down
LOC_Os02g45010	17	28	14	209	314	263	0.173651	0.271308	0.141006	2.02607	2.64403	1.89572	1.20675e-13	3.4275	up
LOC_Os02g45120	3665	4679	3704	1042	1447	1651	78.386	96.1732	82.3656	20.6255	25.1133	24.7022	4.62239e-17	-1.86051	down
LOC_Os02g45150	136	118	142	374	412	428	1.60974	1.21528	1.46676	3.94172	3.71287	3.33557	0.000451628	1.31388	up
LOC_Os02g45170	1497	1274	1382	5197	6608	9162	10.2218	8.41006	9.82173	33.655	37.0104	43.1963	4.49563e-14	2.01234	up
LOC_Os02g45225	2269	3141	2267	6	10	7	64.1918	85.4132	66.8544	0.136477	0.223302	0.134057	3.19518e-63	-8.68743	down
LOC_Os02g45320	1042	796	778	12389	11958	18069	9.95533	7.41245	7.84476	107.863	89.1154	117.363	4.84033e-41	3.706	up
LOC_Os02g45380	2	0	9	216	152	135	0.018146	0	0.091508	2.20596	1.34888	1.02362	8.82665e-11	5.23642	up
LOC_Os02g45450	1099	1438	1005	34	38	74	17.4229	21.914	16.6052	0.503157	0.480722	0.813116	9.08404e-35	-4.93841	down
LOC_Os02g45460	3325	3897	3624	776	1026	1112	61.2012	68.9418	69.5235	13.4242	15.3786	14.3052	8.16662e-25	-2.21065	down
LOC_Os02g45520	2105	1532	1588	6880	5809	7329	15.4612	10.1127	11.3416	45.6422	34.0608	36.9577	3.09772e-15	1.64172	up
LOC_Os02g45670	586	485	465	3579	5684	5735	5.80009	4.92411	4.75624	30.2664	45.7091	39.7793	4.1495e-24	2.97122	up
LOC_Os02g45710	12955	11578	12111	2734	3016	2848	203.756	174.973	198.525	40.4298	38.6445	31.2956	4.84614e-29	-2.38871	down
LOC_Os02g45760	536	452	427	2035	2138	2438	4.68007	3.78674	3.87813	16.7035	15.2081	14.8715	1.75279e-16	1.92091	up
LOC_Os02g45780	1599	1764	1605	262	272	302	25.3142	26.842	26.4843	3.89567	3.50623	3.33256	3.88326e-31	-2.87446	down
LOC_Os02g45930	2371	2856	1936	319	312	288	42.9763	49.7469	36.5644	5.42456	4.59583	3.6402	2.4535e-22	-3.25303	down
LOC_Os02g45974	346	420	384	192	236	242	4.09237	4.82613	4.69132	2.01778	2.3004	2.01357	0.00226486	-1.08794	down
LOC_Os02g46080	336	412	253	89	135	154	4.3538	5.13386	3.42417	1.08221	1.42552	1.39911	5.2489e-06	-1.72695	down
LOC_Os02g46090	856	1072	965	285	319	339	7.38067	8.88031	8.66885	2.30609	2.23425	2.04011	1.20288e-12	-1.92317	down
LOC_Os02g46210	566	748	666	141	136	144	9.35561	11.8736	11.4739	2.18725	1.8322	1.65754	1.70372e-15	-2.53215	down
LOC_Os02g46340	32	31	26	531	514	671	0.492414	0.461243	0.424447	7.88354	6.60544	7.39862	8.76672e-24	3.96235	up
LOC_Os02g46380	803	806	749	2011	2560	3302	8.77388	7.87104	8.21687	23.0294	25.4537	27.9221	1.36514e-10	1.41889	up
LOC_Os02g46420	5479	4560	5577	2212	2646	2271	64.0468	51.2211	67.9442	24.3162	25.2023	18.5452	4.12207e-12	-1.42809	down
LOC_Os02g46460	33	35	50	460	1031	784	0.25732	0.260273	0.407049	3.67112	7.14887	4.67088	2.90661e-09	3.94796	up
LOC_Os02g46473	129	177	108	12	7	6	4.49598	5.91545	3.92438	0.37086	0.171803	0.122143	3.50689e-16	-4.30952	down
LOC_Os02g46490	382	337	395	1077	1188	1257	2.17776	1.83359	2.33135	5.77991	5.50666	4.99781	2.9847e-07	1.35734	up
LOC_Os02g46600	165	181	169	1014	1080	1335	1.13139	1.19527	1.20617	6.55233	6.04635	6.4076	1.10772e-17	2.42481	up
LOC_Os02g46620	412	410	323	867	872	1294	8.10243	7.75219	6.61742	16.0463	13.9819	17.8001	6.73763e-05	1.08973	up
LOC_Os02g46640	806	925	791	290	358	344	15.1234	16.6683	15.4604	5.10649	5.47156	4.50857	3.0211e-09	-1.65093	down
LOC_Os02g46680	59	12	37	314	308	294	0.270148	0.053519	0.174959	1.37032	1.16294	0.951575	8.11354e-11	2.79973	up
LOC_Os02g46740	81	52	92	28	30	21	0.815823	0.401975	0.765647	0.242797	0.239377	0.148935	0.000353188	-1.79213	down
LOC_Os02g46750	2860	3441	3256	753	934	959	31.8385	38.2231	38.9712	8.05826	8.9573	7.56623	1.80134e-23	-2.16187	down
LOC_Os02g46930	1984	1775	1895	8819	9758	12777	8.68803	7.01547	8.20487	31.61	34.4253	34.0365	4.32076e-25	2.15712	up
LOC_Os02g46940	80	75	55	217	246	333	0.77261	0.66009	0.553905	2.29008	2.11753	2.42791	0.00012091	1.60659	up
LOC_Os02g46962	3457	2571	2932	7590	10121	12002	39.8564	28.3741	35.0028	82.783	95.6401	97.5789	8.45154e-12	1.41295	up
LOC_Os02g46970	2647	1611	2016	10555	11744	8356	22.9403	13.4184	18.2106	86.0383	82.9279	50.6091	3.12338e-08	2.00657	up
LOC_Os02g46990	701	622	679	1500	1531	1989	5.82527	4.93376	5.89556	11.8014	10.4057	11.5267	2.25255e-05	1.0165	up
LOC_Os02g47130	29	50	38	138	151	160	0.202326	0.350882	0.291003	0.944035	0.901475	0.823413	0.000536895	1.6338	up
LOC_Os02g47180	350	409	510	155	213	151	2.66706	3.0235	4.09652	1.13037	1.33519	0.802804	4.97607e-06	-1.58763	down
LOC_Os02g47200	472	490	439	1944	2352	3323	6.88706	6.86372	6.67054	26.6885	27.9787	33.8984	1.94011e-16	2.1201	up
LOC_Os02g47210	2086	1325	1442	599	679	670	17.7454	11.1624	13.2344	4.97217	4.73667	4.09916	8.79593e-07	-1.61463	down
LOC_Os02g47320	183	251	162	486	496	692	2.75064	3.62128	2.50036	6.79603	6.1919	7.2293	0.000474354	1.17495	up
LOC_Os02g47470	12161	11821	12036	1022	1262	1853	104.136	97.3536	107.53	8.23226	8.80167	11.0908	1.63899e-54	-3.44819	down
LOC_Os02g47560	625	761	625	12566	13408	19310	3.52073	6.25066	4.23521	62.6884	60.3058	73.2404	5.40765e-55	4.17408	up
LOC_Os02g47600	10195	15860	11288	6434	7518	8169	178.567	267.074	206.065	92.7241	107.27	99.9889	0.00083476	-1.06535	down
LOC_Os02g47620	8253	8748	7908	40788	36525	49771	97.3997	99.9208	97.2177	455.482	347.995	406.94	1.10772e-17	2.04494	up
LOC_Os02g47670	620	490	640	1597	1752	1927	3.72803	2.88177	3.82749	9.8834	9.44183	8.74408	6.80831e-08	1.28747	up
LOC_Os02g47810	118	42	54	391	302	456	1.30112	0.442471	0.614297	4.07824	2.73279	3.54222	5.8939e-08	2.12942	up
LOC_Os02g47840	585	584	465	228	347	274	13.9829	13.4188	11.5841	5.1157	4.60777	4.57142	8.13403e-05	-1.24825	down
LOC_Os02g48080	552	593	547	1811	2095	1908	6.43946	6.6068	6.4885	19.7318	19.5781	15.3381	3.20127e-10	1.48199	up
LOC_Os02g48110	2928	2966	3281	8513	6948	11233	17.5818	17.1093	20.551	48.3325	34.1238	47.3783	4.77551e-07	1.22953	up
LOC_Os02g48130	564	666	563	214	366	385	5.68903	7.65917	6.40475	2.27103	3.1774	2.86612	9.21454e-05	-1.21777	down
LOC_Os02g48170	242	220	244	801	856	1062	3.38418	2.99246	3.54143	10.5022	9.4857	9.97578	1.97587e-08	1.63542	up
LOC_Os02g48190	313	193	250	1858	1737	2453	2.34691	1.37048	2.0553	12.3355	9.84833	13.2134	9.34335e-28	2.6927	up
LOC_Os02g48210	463	402	449	72	121	170	3.37093	2.81727	3.40874	0.489526	0.714189	0.865346	1.23356e-09	-2.19255	down
LOC_Os02g48320	295	340	272	15	58	31	2.72317	3.01352	2.74714	0.146704	0.431601	0.194044	4.63155e-16	-3.44625	down
LOC_Os02g48460	644	442	558	1286	1681	1738	2.67973	1.76829	2.423	5.03922	5.70862	5.06196	7.22445e-07	1.20848	up
LOC_Os02g48470	603	382	572	2042	2718	2298	22.0306	13.4046	21.7697	70.1923	80.938	58.695	3.18596e-16	1.88058	up
LOC_Os02g48550	77	53	70	196	198	229	0.820926	0.540978	0.777805	1.96778	1.72284	1.7149	0.00249303	1.33741	up
LOC_Os02g48640	3697	3773	3392	1051	1059	1172	35.6358	34.9554	34.1119	9.5492	8.31957	7.91131	1.27348e-21	-2.02759	down
LOC_Os02g48710	46	39	33	194	204	165	1.6705	1.37913	1.26283	6.74666	6.15282	4.26595	1.87928e-05	1.96836	up
LOC_Os02g48720	9457	8153	9004	25519	27662	33925	104.069	86.2249	103.289	264.166	247.494	260.864	9.54367e-10	1.40106	up
LOC_Os02g48740	878	766	889	1944	2200	2610	6.67101	5.37647	6.62567	13.3148	12.3651	13.005	1.09714e-06	1.10459	up
LOC_Os02g48770	1160	418	991	2275	2109	2907	13.4966	4.57434	11.9492	25.2553	20.3684	24.2029	3.28342e-05	1.20058	up
LOC_Os02g48790	6047	6608	6546	2492	2640	2813	39.1003	41.0642	44.0378	15.0948	13.8846	12.6825	2.44887e-14	-1.57568	down
LOC_Os02g48850	67	96	61	1595	927	1453	1.56108	2.14563	1.4615	35.0141	17.6362	23.705	9.60834e-11	3.85892	up
LOC_Os02g48880	406	268	222	1104	1019	1157	2.5701	1.62726	1.4765	7.05098	5.62648	5.24399	9.12929e-09	1.57887	up
LOC_Os02g48980	2063	1608	1854	4553	5352	7884	29.8864	22.2914	28.5409	67.1557	67.8525	86.9576	5.73027e-08	1.36429	up
LOC_Os02g49130	158	223	144	45	37	61	2.59229	3.77494	2.92845	0.741165	0.463428	0.689383	9.57101e-07	-2.18941	down
LOC_Os02g49160	503	374	432	83	152	84	9.39026	6.70683	8.29877	1.44983	2.39217	1.07186	7.27925e-11	-2.3326	down
LOC_Os02g49230	4040	4132	4231	178	309	316	30.4769	29.9471	33.5021	1.32144	1.57419	1.80654	7.70901e-75	-4.27205	down
LOC_Os02g49310	204	114	220	1308	1618	1240	1.66846	0.613455	1.5561	9.96957	10.4129	7.57963	4.11277e-18	2.66058	up
LOC_Os02g49340	3	0	9	92	106	96	0.045523	0	0.211915	2.30361	2.24969	1.65568	6.83763e-13	4.31207	up
LOC_Os02g49720	82	73	88	40	24	16	0.636008	0.480792	0.734241	0.290166	0.140503	0.087231	0.000153292	-1.85351	down
LOC_Os02g49770	34	22	32	136	145	176	0.33382	0.212877	0.331867	1.29867	1.19067	1.24695	1.43482e-05	2.06953	up
LOC_Os02g49780	687	576	590	1469	1552	2066	12.0709	9.8018	10.8798	24.461	22.0925	25.5714	1.65333e-06	1.14499	up
LOC_Os02g49850	54	86	64	13	22	13	1.3252	2.04827	1.6624	0.303223	0.443115	0.224803	4.98985e-06	-2.38696	down
LOC_Os02g49880	2919	4317	3564	364	175	208	20.1049	28.2509	25.8272	2.37664	0.852578	1.0103	1.12549e-26	-4.11962	down
LOC_Os02g49950	300	264	226	99	197	169	2.52968	2.1363	1.98779	0.778394	1.35252	1.04193	0.0067586	-1.08242	down
LOC_Os02g50110	350	256	268	60	79	70	29.0221	20.3712	23.1394	4.68372	5.30564	4.03822	3.30606e-09	-2.36504	down
LOC_Os02g50130	6194	6658	5490	1305	1649	1644	114.772	118.535	106.025	22.7359	24.8844	21.2825	4.15853e-28	-2.30305	down
LOC_Os02g50140	102	91	152	1572	1518	2458	2.1871	1.82805	3.4207	31.5725	25.8322	36.383	1.27721e-25	3.68592	up
LOC_Os02g50240	7084	5699	6211	15101	20424	17493	82.0668	63.4335	74.9507	165.223	192.612	141.607	8.34755e-08	1.17928	up
LOC_Os02g50280	1117	1478	1223	245	329	440	8.57815	10.9118	9.79444	1.76377	2.05667	2.35928	2.61915e-18	-2.23938	down
LOC_Os02g50330	690	814	700	217	347	295	3.6198	4.11714	3.41723	1.02932	1.46535	1.07469	1.11972e-08	-1.67041	down
LOC_Os02g50350	1032	819	1122	552	543	513	12.4094	9.39774	12.4829	5.8193	4.71923	3.82267	4.4134e-06	-1.17844	down
LOC_Os02g50372	112	190	86	42	56	43	1.36161	2.33184	1.148	0.501996	0.55713	0.375975	0.00648421	-1.75912	down
LOC_Os02g50374	355	396	489	36	49	51	8.2248	8.80858	11.8086	0.768296	0.908048	0.819422	4.13353e-19	-3.50349	down
LOC_Os02g50600	7434	6477	6900	1525	1870	1685	84.8872	71.0669	82.1247	16.3731	17.3946	13.4397	5.7353e-29	-2.33446	down
LOC_Os02g50690	26	9	13	54	90	81	0.250463	0.077387	0.125902	0.57237	0.835918	0.645291	0.000278336	1.92205	up
LOC_Os02g50730	2021	1465	1832	659	535	536	19.4637	13.5542	18.3872	5.96457	4.19254	3.60577	1.43219e-16	-1.90322	down
LOC_Os02g50810	164	162	117	776	806	783	2.86039	2.70297	2.04161	12.0668	10.8838	8.89047	1.79683e-11	2.12177	up
LOC_Os02g50820	41	22	30	269	267	416	0.326879	0.170186	0.247327	2.05682	1.76688	2.36509	1.78555e-12	3.04084	up
LOC_Os02g50840	4307	3760	4380	11261	11349	17953	14.2873	11.9888	15.1374	35.1276	30.6793	41.6115	2.55315e-08	1.38429	up
LOC_Os02g50930	387	342	318	734	845	1299	4.92812	4.17552	4.20921	8.78714	8.76108	11.5554	4.28795e-05	1.1348	up
LOC_Os02g50940	363	329	297	123	141	102	7.79228	6.78709	6.64687	2.47468	2.45526	1.53164	3.96665e-06	-1.72037	down
LOC_Os02g50960	348	340	351	2319	2511	2777	2.71097	2.59865	2.88683	17.1125	16.1049	15.333	5.50321e-28	2.56727	up
LOC_Os02g51020	10724	15677	12058	1265	1818	2221	197.955	278.43	231.736	22.3165	27.6805	29.0849	1.63194e-18	-3.1836	down
LOC_Os02g51040	250	222	188	142	133	96	3.429	2.98597	2.71976	1.80921	1.47781	0.902816	0.00599086	-1.10654	down
LOC_Os02g51070	2842	3252	3116	17276	18925	26312	17.9254	19.6844	20.4737	102.491	97.7287	115.884	6.79373e-29	2.44438	up
LOC_Os02g51080	13477	14916	13175	32090	44920	47330	147.395	156.76	150.174	330.072	400.256	361.73	1.62991e-07	1.2657	up
LOC_Os02g51119	497	679	507	297	253	307	2.28139	2.90111	2.6124	1.32793	0.971619	0.948	4.67999e-05	-1.27215	down
LOC_Os02g51130	254	225	204	580	705	778	2.75173	2.26006	2.29359	5.72042	6.02318	5.69798	4.5819e-05	1.28585	up
LOC_Os02g51390	708	562	721	1438	1727	2188	3.8076	2.90268	4.03939	7.27126	7.56556	8.28619	2.4413e-06	1.11051	up
LOC_Os02g51480	1282	1776	1292	485	696	658	13.6495	18.0742	14.2942	4.89494	5.91164	4.92128	4.44786e-08	-1.55397	down
LOC_Os02g51570	9112	12371	10380	1079	2238	2037	149.6	195.28	176.856	16.6937	30.1588	23.7521	9.85539e-25	-2.89895	down
LOC_Os02g51710	1524	1812	1522	534	708	675	29.4268	33.6157	30.6258	9.69702	11.1267	9.10214	2.18114e-12	-1.64951	down
LOC_Os02g51790	3439	5772	3702	365	469	410	33.5875	58.2333	37.5784	3.76174	4.18788	3.14057	4.75614e-11	-3.67981	down
LOC_Os02g51900	612	849	530	185	87	167	5.76153	7.68186	5.19513	1.63062	0.665767	1.09554	4.44908e-09	-2.47019	down
LOC_Os02g51910	517	589	535	217	282	193	3.88189	4.24882	4.62311	1.5283	1.72263	1.00991	1.30751e-06	-1.53765	down
LOC_Os02g51930	43	5	9	93	72	126	0.492172	0.044644	0.096602	0.998248	0.669267	1.01189	0.000170008	2.05612	up
LOC_Os02g52040	1449	1267	993	77	100	124	22.6432	19.0204	16.1621	1.1239	1.26659	1.3513	7.97476e-35	-3.94048	down
LOC_Os02g52170	352	384	192	82	59	84	6.85663	7.19437	3.90216	1.49317	0.935235	1.14223	9.89406e-06	-2.33848	down
LOC_Os02g52180	0	67	44	442	415	438	0	1.12501	0.810873	7.36405	5.9789	5.41744	1.07701e-15	3.23657	up
LOC_Os02g52190	35	28	27	104	166	115	0.438921	0.295482	0.372633	1.20048	1.86753	1.03699	0.000234369	1.79796	up
LOC_Os02g52210	4254	3369	3809	572	1933	1206	39.3135	34.5468	41.1449	6.58453	17.0304	10.3931	1.52589e-14	-1.94555	down
LOC_Os02g52220	69	3	98	210	197	307	0.525479	0.021913	0.779505	1.5156	1.23304	1.6461	9.10086e-05	1.75629	up
LOC_Os02g52230	1465	1273	1424	4320	5783	6346	10.592	8.84312	10.7302	29.3822	34.076	32.0712	9.11727e-16	1.66855	up
LOC_Os02g52270	264	212	263	1504	1746	1852	6.43009	4.85786	6.62545	34.3609	34.659	31.4185	1.13867e-22	2.48198	up
LOC_Os02g52370	146	120	161	649	780	975	1.61576	1.37254	1.87378	7.26208	7.48591	8.0307	4.04661e-12	2.17689	up
LOC_Os02g52380	7	0	11	305	356	452	0.075101	0	0.13028	3.56217	3.6032	3.91993	7.68192e-29	5.63561	up
LOC_Os02g52450	2077	2868	2460	553	866	719	42.3626	56.502	51.8953	10.5296	14.1239	10.2839	1.69719e-15	-2.10251	down
LOC_Os02g52460	160	198	133	75	90	58	2.64707	3.15613	2.2955	1.15972	1.2076	0.667367	0.00109842	-1.4237	down
LOC_Os02g52490	28	34	46	160	158	116	0.326437	0.363423	0.541616	1.75047	1.50335	0.944211	0.000335513	1.7228	up
LOC_Os02g52560	1836	1291	1651	4347	4941	6144	15.9221	11.2582	11.4315	27.7245	27.139	28.6916	3.24411e-11	1.37988	up
LOC_Os02g52620	308	321	287	121	170	145	6.91673	6.93554	6.72073	2.55116	3.1075	2.27191	0.000300482	-1.37555	down
LOC_Os02g52640	23	44	34	196	213	224	0.223883	0.420538	0.344003	1.94605	1.82948	1.6216	2.36286e-07	2.34138	up
LOC_Os02g52670	922	772	548	178	162	115	19.6919	15.8533	12.2082	3.56949	2.81811	1.70987	4.03286e-11	-2.5728	down
LOC_Os02g52820	672	588	646	1510	1522	1976	6.25431	5.1284	6.33253	13.5785	11.7932	12.4388	6.24271e-06	1.08471	up
LOC_Os02g52860	4286	3752	4114	12737	13994	16577	52.929	44.517	52.9424	147.918	140.788	143.045	6.77534e-13	1.52495	up
LOC_Os02g52930	180	109	143	304	561	400	2.26761	1.41442	1.93253	3.68034	5.88498	3.58261	0.00257748	1.24472	up
LOC_Os02g52940	7256	10343	8524	4004	6736	5089	89.988	123.094	110.053	46.8001	67.9873	44.1103	0.000222656	-1.03192	down
LOC_Os02g53000	83	57	72	169	264	234	1.09472	0.715768	0.997446	2.0032	2.93226	2.20574	0.00194802	1.34451	up
LOC_Os02g53040	1359	1243	937	262	267	204	11.2394	9.93977	7.8311	1.88284	1.77782	1.37223	6.45746e-20	-2.55347	down
LOC_Os02g53130	206	118	327	2240	2376	6710	1.35088	0.737049	2.57771	14.2906	13.1235	31.6789	0.000715808	3.76399	up
LOC_Os02g53140	1770	1563	1683	7888	8752	10203	13.1774	11.1821	13.057	55.2362	53.0885	53.0873	3.35038e-24	2.11181	up
LOC_Os02g53200	69	61	76	1011	1346	1487	0.653087	0.538363	0.7432	9.13508	10.5529	10.0146	2.4939e-38	3.90698	up
LOC_Os02g53320	13	29	53	108	88	96	0.25668	0.520367	0.890309	2.08355	1.49584	1.37237	0.00932597	1.32265	up
LOC_Os02g53350	3734	5594	3856	239	238	329	93.9446	135.244	101.11	5.64318	4.86219	5.77425	1.96393e-20	-4.34602	down
LOC_Os02g53380	36	47	45	129	147	127	0.248333	0.314589	0.3259	0.855799	0.847674	0.624322	0.00492365	1.3573	up
LOC_Os02g53400	4684	5934	5768	1358	1233	1744	78.8461	97.2613	121.067	26.8269	20.3513	25.6823	4.84329e-26	-2.22905	down
LOC_Os02g53410	254	274	272	100	126	101	6.80548	7.05119	7.59417	2.50735	2.73917	1.88858	5.66137e-05	-1.58808	down
LOC_Os02g53420	4917	4678	4794	19262	23324	25592	38.8728	35.5421	39.5017	143.235	150.248	141.405	1.86768e-18	1.93464	up
LOC_Os02g53470	121	98	230	415	299	525	0.552591	0.428934	1.09985	1.79275	1.11822	1.68634	0.0062348	1.153	up
LOC_Os02g53490	680	620	651	3729	4479	4386	7.18526	6.3101	7.05059	37.2488	38.5984	32.5551	3.47648e-28	2.38708	up
LOC_Os02g53530	1627	1295	1406	3552	3673	3699	25.2416	19.3068	22.7308	51.845	46.4381	40.1151	1.50729e-06	1.03949	up
LOC_Os02g53580	144	116	141	16	19	19	4.98135	3.85344	5.08142	0.51737	0.51344	0.438755	1.00301e-10	-3.19609	down
LOC_Os02g53690	179	94	171	695	582	950	1.86729	0.9212	1.83556	6.7324	4.87921	6.83913	2.75154e-10	2.01636	up
LOC_Os02g53720	170	186	213	15	42	26	1.46384	1.57479	1.85685	0.07995	0.190744	0.103104	1.86299e-11	-3.09641	down
LOC_Os02g53750	3854	2749	3171	749	987	792	42.2337	28.3362	36.1802	7.57484	8.90697	5.80798	8.56291e-21	-2.24758	down
LOC_Os02g53790	653	90	630	1903	1667	1986	10.2285	1.33408	10.3661	28.0061	21.2691	21.6968	8.14106e-07	1.72386	up
LOC_Os02g53810	230	249	303	1593	1604	1971	1.90034	2.06996	2.88372	11.6335	10.2683	11.4462	6.92293e-22	2.41603	up
LOC_Os02g53994	1654	1825	1012	737	902	887	11.1906	11.8961	6.79383	4.94192	4.89869	4.09395	0.00209468	-1.13356	down
LOC_Os02g54010	1485	1896	1500	821	786	832	10.723	12.9413	11.2276	5.47776	4.65766	4.03519	1.81713e-08	-1.29824	down
LOC_Os02g54060	49	71	77	6	24	22	0.875927	1.23316	1.44768	0.09793	0.351545	0.267229	2.03307e-05	-2.26947	down
LOC_Os02g54080	3359	3783	3424	1730	1902	1720	44.0771	47.745	47.4267	20.8257	20.3353	15.4139	1.0288e-09	-1.27754	down
LOC_Os02g54110	1348	1347	1380	3289	3274	4100	8.01064	6.22506	6.9205	15.2212	13.1181	13.8724	4.64572e-07	1.08053	up
LOC_Os02g54130	883	888	972	2048	2271	2696	8.52651	8.45194	10.0613	18.6705	17.6401	18.5677	3.56529e-06	1.04443	up
LOC_Os02g54140	457	130	447	2561	2189	3913	10.3992	2.83128	10.6222	54.9147	40.6478	62.3384	1.17558e-11	2.7515	up
LOC_Os02g54254	608	555	657	5827	3439	8391	3.36117	3.05898	3.64051	33.4736	17.392	36.3013	2.85568e-06	2.96157	up
LOC_Os02g54360	2148	2508	1882	548	476	627	60.3593	67.7311	55.1156	14.4821	10.8813	12.3105	1.13838e-23	-2.28814	down
LOC_Os02g54510	3582	3201	3337	9326	11337	16247	16.0013	13.914	15.5267	39.3707	41.4174	50.8582	4.62805e-10	1.54335	up
LOC_Os02g54640	653	521	585	236	159	241	3.87877	2.92378	3.50421	1.3466	0.78143	1.02027	2.17084e-08	-1.7624	down
LOC_Os02g54720	76	29	53	104	162	236	0.489314	0.175555	0.352945	0.629028	0.865418	1.06667	0.00414893	1.33715	up
LOC_Os02g54780	3143	2747	3252	1192	1360	1359	27.9682	23.4947	30.1606	9.97468	9.86011	8.45037	7.48582e-13	-1.52707	down
LOC_Os02g54820	11155	10633	11452	3408	3203	3323	69.6931	64.1426	74.7466	20.2177	16.4206	14.6448	3.99402e-22	-2.03681	down
LOC_Os02g54890	8876	7771	8513	644	690	712	85.6964	72.0925	85.6568	5.8441	5.42349	4.79966	9.90931e-70	-3.92042	down
LOC_Os02g55134	311	286	262	879	864	935	8.83446	7.80803	7.74286	23.5043	20.0198	18.5797	3.71699e-06	1.34274	up
LOC_Os02g55170	85	28	74	187	157	235	1.31305	0.256069	0.868161	2.04249	1.26442	1.72623	0.00312002	1.32703	up
LOC_Os02g55250	408	401	380	165	181	201	4.63779	4.38385	4.4563	1.70741	1.65	1.58951	5.70011e-05	-1.4255	down
LOC_Os02g55440	1902	1406	1638	4843	6145	7113	14.6898	10.4277	13.1609	35.1249	38.6998	38.4081	4.69055e-14	1.55866	up
LOC_Os02g55590	3718	3179	3252	971	1736	1252	32.7396	26.9257	29.8295	8.02294	12.4266	7.68025	4.23679e-15	-1.66448	down
LOC_Os02g55600	2087	2008	1632	1065	1032	899	55.3331	51.1578	45.0862	26.5425	22.2865	16.6524	3.86043e-08	-1.22093	down
LOC_Os02g55610	1093	1187	805	240	238	149	24.6366	25.709	18.894	5.07145	4.37126	2.33377	1.91266e-16	-2.57209	down
LOC_Os02g55870	1032	736	804	308	783	475	9.16573	6.13306	7.36115	2.52026	5.53583	2.96854	0.0034926	-1.02691	down
LOC_Os02g56030	1075	1494	999	308	369	394	17.3257	23.1483	16.7854	4.66435	4.84002	4.43517	2.79364e-09	-2.04529	down
LOC_Os02g56110	374	371	339	827	1002	998	1.89771	1.54128	1.4497	3.82143	5.19567	3.94986	0.000129168	1.07822	up
LOC_Os02g56200	3596	4221	3836	8006	9779	13284	22.2854	25.0973	24.696	46.6651	49.407	57.3915	1.47478e-07	1.09228	up
LOC_Os02g56270	3173	2736	3394	9361	10877	13676	18.2712	15.1733	20.3413	50.065	50.8827	54.7775	8.89357e-14	1.55121	up
LOC_Os02g56280	1523	1055	1301	4375	4685	6447	9.22563	7.11784	8.34859	25.0264	23.1194	27.6517	5.9811e-16	1.68549	up
LOC_Os02g56300	409	429	361	971	980	1220	4.05033	4.02092	3.71991	9.07137	7.86649	8.46651	5.23001e-05	1.09601	up
LOC_Os02g56690	49	38	68	171	247	203	0.834427	0.484073	1.28386	2.93979	3.49126	2.49607	0.000132727	1.69707	up
LOC_Os02g56880	258	168	235	973	843	1186	1.64223	1.03563	1.75129	6.04729	4.40913	5.58672	5.34625e-11	1.87919	up
LOC_Os02g56930	71	54	76	218	176	190	1.78382	1.32117	2.01997	5.4294	3.74846	3.48657	0.00567022	1.25114	up
LOC_Os02g56940	3912	5189	3925	1016	1687	1227	51.6239	65.4789	53.2512	12.9603	18.0209	11.2027	1.31806e-13	-2.03481	down
LOC_Os02g56950	61	67	85	169	197	285	0.423951	0.430632	0.721738	1.29204	1.26522	1.38355	0.00287612	1.28708	up
LOC_Os02g57040	8598	10038	8237	4203	4812	5328	109.405	122.654	109.205	49.6618	49.5255	47.3506	8.72195e-09	-1.21396	down
LOC_Os02g57050	336	269	283	967	1057	1241	3.92778	3.01521	3.44498	10.6275	10.0725	10.1364	9.18567e-09	1.57171	up
LOC_Os02g57060	101	52	58	172	199	219	0.923228	0.458343	0.559288	1.4909	1.49413	1.4104	0.00844096	1.18114	up
LOC_Os02g57160	2042	1622	1587	23182	24491	35102	14.0851	10.7489	11.4106	150.401	137.651	169.215	4.46642e-50	3.6633	up
LOC_Os02g57250	3407	3734	3072	1680	1786	2098	50.2486	52.7517	47.0001	23.2977	21.3233	21.4586	2.22765e-08	-1.18319	down
LOC_Os02g57260	15136	14926	14403	6374	5648	7178	149.062	141.251	147.828	59.0288	45.3158	49.3954	3.14226e-12	-1.51303	down
LOC_Os02g57280	24348	42200	22524	3500	3669	3792	381.715	623.059	366.325	50.7877	45.1225	41.0152	7.1751e-07	-3.32439	down
LOC_Os02g57310	137	108	101	23	36	15	0.795617	0.597737	0.617137	0.121054	0.16675	0.060223	2.19784e-07	-2.50367	down
LOC_Os02g57350	62	60	51	4	4	0	1.13808	1.04479	0.960237	0.052062	0.05708	0	1.43553e-13	-4.65701	down
LOC_Os02g57480	920	482	232	1727	1693	2224	8.9078	4.48648	2.3407	15.7331	13.3573	15.054	5.08965e-06	1.48868	up
LOC_Os02g57560	962	835	830	232	253	184	11.0188	9.18806	9.90093	2.48517	2.35182	1.46111	1.35164e-15	-2.25744	down
LOC_Os02g57670	5327	8225	6111	991	1703	1656	98.8905	146.715	118.231	17.2866	25.7432	21.4798	1.01825e-10	-2.49837	down
LOC_Os02g57720	3062	2244	2472	11247	13174	18629	39.8804	28.0836	33.5625	137.785	139.811	169.58	1.76767e-18	2.1491	up
LOC_Os02g57760	2826	3692	3023	811	904	997	34.2794	42.9361	38.1377	9.20269	8.9419	8.39854	4.82737e-21	-2.12233	down
LOC_Os02g57790	13	13	12	130	96	104	0.256	0.245729	0.248018	2.505	1.60267	1.48274	7.05544e-08	2.83531	up
LOC_Os02g57810	12	13	11	137	76	88	0.144767	0.15297	0.139559	1.61937	0.77781	0.774881	0.000213217	2.79326	up
LOC_Os02g57840	22	26	15	76	62	80	0.452367	0.504588	0.30444	1.44314	1.03139	1.13867	0.00478682	1.49374	up
LOC_Os02g57960	44	61	47	13	6	15	0.370002	0.497975	0.420219	0.101741	0.041312	0.088873	5.76421e-06	-2.46519	down
LOC_Os02g58070	581	429	549	1271	1617	1579	7.55412	5.35826	7.43591	15.5539	17.1482	14.3612	9.22265e-07	1.21353	up
LOC_Os02g58100	3	18	2	135	263	278	0.043675	0.252095	0.030694	2.03079	3.45575	3.11125	9.11948e-15	4.54185	up
LOC_Os02g58120	1602	2087	1763	68	162	144	26.4675	33.886	30.7473	1.05793	2.15181	1.63982	6.77184e-51	-4.19504	down
LOC_Os02g58210	173	182	156	23	32	41	1.00405	1.04063	0.95635	0.119569	0.147783	0.16338	3.30606e-09	-2.73642	down
LOC_Os02g58230	2772	2511	2467	5910	7488	8270	23.5692	20.5245	21.7478	47.4021	51.9566	49.0794	1.50021e-08	1.17174	up
LOC_Os02g58250	231	208	108	415	615	563	1.27898	1.117	0.610561	2.16852	2.86323	2.23653	0.000336498	1.23545	up
LOC_Os02g58310	184	194	170	4672	5277	6612	3.36692	3.33947	3.21555	79.7022	78.5032	84.474	3.11788e-85	4.60413	up
LOC_Os02g58450	2154	2640	2319	459	1177	804	13.8828	16.4133	15.5814	2.7814	6.18671	3.62054	1.87251e-15	-1.86356	down
LOC_Os02g58510	733	645	646	359	464	401	12.996	10.9972	11.9348	5.98207	6.69668	4.96421	0.000425229	-1.02593	down
LOC_Os02g58560	5016	3045	3386	1975	2572	2446	36.4532	21.6728	26.4061	14.0114	15.9585	13.2703	0.00213506	-1.01332	down
LOC_Os02g58620	679	946	751	315	340	355	3.04517	4.13368	3.66442	1.28994	1.23829	1.10204	4.91842e-08	-1.53772	down
LOC_Os03g01014	3007	3583	4603	8824	9265	14428	29.1037	34.3269	47.8017	82.4844	74.4469	100.323	6.44348e-06	1.21426	up
LOC_Os03g01018	1705	2059	1809	701	762	1006	24.8098	28.7947	27.4428	9.59437	9.02695	10.2289	7.88312e-11	-1.48991	down
LOC_Os03g01140	269	325	299	35	48	22	5.45513	6.36956	6.39517	0.77007	1.04016	0.428176	1.00184e-15	-3.3678	down
LOC_Os03g01150	3087	2788	2660	1599	1441	1644	42.9764	38.4204	40.1958	19.751	17.1429	16.7331	4.75571e-08	-1.16151	down
LOC_Os03g01180	2387	2114	2178	1199	1325	1417	8.641	7.26038	8.32327	4.10732	4.22516	3.62586	1.34639e-06	-1.06437	down
LOC_Os03g01222	1140	1801	1479	619	671	746	12.4685	19.1943	16.9823	6.52344	5.96742	5.55824	7.25582e-06	-1.42635	down
LOC_Os03g01240	219	201	207	53	95	116	1.10751	1.17195	1.34375	0.220671	0.438967	0.326253	0.000217042	-1.58002	down
LOC_Os03g01360	7951	10120	9565	4122	4718	5986	22.8051	38.5159	41.3592	24.5701	13.9326	17.4939	1.13423e-08	-1.21498	down
LOC_Os03g01365	875	1112	1035	308	389	399	14.8335	20.4106	19.2409	5.13805	5.4826	4.16721	2.37757e-11	-1.77356	down
LOC_Os03g01442	135	125	129	318	395	503	1.02343	0.915189	1.02226	2.2748	2.44962	2.67625	0.000360443	1.32586	up
LOC_Os03g01530	382	356	408	1095	1564	1432	4.43415	3.97496	4.93759	11.9737	14.8153	11.6372	2.08374e-09	1.52696	up
LOC_Os03g01550	53	46	28	129	149	121	0.352447	0.305364	0.202388	0.745896	0.864928	0.584871	0.00509946	1.36194	up
LOC_Os03g01580	2848	2754	2864	603	764	790	14.6805	13.4846	15.3258	2.92924	3.19737	2.86306	4.32076e-25	-2.28175	down
LOC_Os03g01740	3230	3556	3376	369	435	469	78.6146	83.1555	85.6369	8.42522	8.61229	7.97093	1.86691e-48	-3.30528	down
LOC_Os03g01830	8313	9473	8469	3623	3791	5306	69.9201	76.5628	74.2421	28.6524	25.9778	31.1872	1.1034e-10	-1.36171	down
LOC_Os03g01930	167	186	207	1746	2251	2921	1.27831	1.37811	1.65443	12.4453	13.8787	15.4443	2.01223e-36	3.30374	up
LOC_Os03g02040	1062	493	538	107	285	132	21.2198	8.76561	10.3741	1.84558	4.28527	1.69543	0.00175835	-2.29629	down
LOC_Os03g02070	115	89	91	425	358	576	3.55713	2.54751	2.94793	12.6069	9.17918	12.6864	2.98235e-07	1.89391	up
LOC_Os03g02150	2756	2307	2544	5860	6543	8082	13.8356	11.1289	13.3239	27.6755	26.7562	28.3534	6.95008e-08	1.11806	up
LOC_Os03g02160	2498	2065	2488	5446	5579	6690	13.7383	11.0863	14.2857	25.7688	23.0386	23.7656	1.00583e-06	1.0235	up
LOC_Os03g02190	68	60	0	181	181	153	0.815157	0.686062	0	2.04927	1.77769	1.28652	0.000325268	1.72923	up
LOC_Os03g02240	235	336	236	48	64	45	1.42861	2.10387	1.49504	0.270206	0.317352	0.19104	1.28492e-10	-2.65685	down
LOC_Os03g02260	736	555	553	3948	4216	5489	5.70481	4.13353	4.46016	28.7806	26.6221	29.7303	1.08344e-32	2.57812	up
LOC_Os03g02400	136	104	128	17	56	16	2.42649	1.77783	2.37013	0.27677	0.809159	0.190449	9.1493e-07	-2.34352	down
LOC_Os03g02410	3673	3458	4305	2078	2461	2421	23.0708	20.9412	25.8095	11.7336	11.4749	10.5142	1.24199e-06	-1.0205	down
LOC_Os03g02420	12	3	2	1060	2375	65	0.230028	0.041587	0.024439	19.3984	37.6459	0.871859	0.00307623	7.44375	up
LOC_Os03g02514	3152	2423	2707	8784	10428	11191	44.0478	32.5267	39.4733	115.439	118.722	109.304	4.49454e-14	1.57001	up
LOC_Os03g02530	87	100	79	350	467	652	1.16805	1.15464	1.11149	4.65942	5.61568	6.21068	4.55749e-09	2.13809	up
LOC_Os03g02550	1453	1877	1345	354	492	555	16.6658	20.633	16.0471	3.79891	4.57875	4.4245	2.0076e-13	-2.05707	down
LOC_Os03g02610	50	41	28	115	120	152	0.864595	0.672476	0.494332	1.87357	1.68968	1.83998	0.00395515	1.39482	up
LOC_Os03g02670	954	1288	1118	232	391	419	11.4479	14.2849	14.1511	2.36618	3.20135	3.17455	1.68373e-14	-2.01461	down
LOC_Os03g02680	83	93	76	187	247	308	1.11068	1.20124	1.05392	2.60697	3.11731	3.28017	0.00322832	1.23724	up
LOC_Os03g02685	155	139	106	645	865	883	4.48527	3.86202	3.20012	17.6484	20.5003	17.9585	7.40637e-13	2.27178	up
LOC_Os03g02690	2044	2521	2211	1095	1576	1517	12.9847	16.8302	15.3881	4.95885	5.81551	4.84892	5.8384e-06	-1.0069	down
LOC_Os03g02820	11	19	26	78	93	106	0.098212	0.182686	0.266715	0.761404	0.853924	0.817772	0.000105003	1.98964	up
LOC_Os03g02860	1521	1572	1383	27	74	50	23.8499	23.6471	22.6604	0.386011	0.933021	0.532858	4.54826e-70	-5.2099	down
LOC_Os03g02960	7631	11045	8792	1493	3062	2957	78.8694	109.562	94.3805	14.539	25.8689	21.4185	7.59017e-12	-2.19889	down
LOC_Os03g02980	3370	3462	3365	499	466	550	30.9964	31.03	32.5497	4.44368	3.2609	3.46983	9.60882e-43	-3.05149	down
LOC_Os03g03020	4428	6119	4930	983	1977	1724	84.6864	112.454	98.2761	17.6705	30.8009	23.0383	6.31479e-13	-2.04688	down
LOC_Os03g03034	490	341	337	1404	1315	977	6.78815	5.14394	4.7502	18.9903	15.2527	11.3015	0.000480992	1.3867	up
LOC_Os03g03060	33	43	33	97	152	149	0.154067	0.191571	0.158735	0.423284	0.579404	0.485057	0.0012133	1.55119	up
LOC_Os03g03164	209	108	133	11	57	33	2.91958	1.43277	1.89216	0.141927	0.642377	0.307312	2.8014e-05	-2.48207	down
LOC_Os03g03200	2527	1779	2579	1184	1105	1177	32.5226	21.8592	33.2852	15.5643	12.2227	11.2168	3.55687e-07	-1.28441	down
LOC_Os03g03360	3955	10494	7568	955	1354	1229	39.1728	99.8945	78.7993	8.89368	10.9276	8.50289	0.000259502	-2.95142	down
LOC_Os03g03460	1165	990	1103	2719	2599	3833	13.5979	11.2292	13.3674	29.3895	24.5058	31.0266	5.64943e-08	1.17696	up
LOC_Os03g03550	150	122	98	321	591	709	2.26533	1.33781	1.5471	3.48823	7.40713	7.56575	1.83938e-05	1.80135	up
LOC_Os03g03590	1358	872	1341	4588	5926	7559	14.713	6.97224	16.1477	39.9582	46.6251	58.6755	1.08154e-19	2.02017	up
LOC_Os03g03660	6137	5003	5857	3229	3087	3565	46.9465	39.1943	45.1361	23.7032	18.3099	18.4342	1.7979e-07	-1.0823	down
LOC_Os03g03690	2807	3046	2992	1117	1380	1500	21.0252	21.9994	23.522	7.86141	8.44712	7.86426	1.15158e-11	-1.45706	down
LOC_Os03g03700	6412	5799	7025	2132	2097	1937	55.105	48.0809	62.6773	16.9005	14.3891	11.3316	6.87438e-21	-1.93257	down
LOC_Os03g03720	71308	84806	67515	147153	220160	231789	762.533	871.612	752.596	1480.66	2016.48	1732.91	0.00175476	1.10356	up
LOC_Os03g03724	1227	1011	1239	381	497	398	42.0686	34.6955	46.3386	12.7769	14.4192	9.86993	5.48747e-12	-1.74392	down
LOC_Os03g03890	301	329	330	157	144	181	5.17305	5.42416	5.90932	2.53228	2.00908	2.17579	0.000535706	-1.29778	down
LOC_Os03g03910	62647	66432	63837	155068	196066	253274	594.625	605.907	631.499	1384.2	1523.1	1679.86	0.00012047	1.3267	up
LOC_Os03g03920	2534	2353	2308	6104	6510	7414	23.5091	20.9936	22.2442	52.7434	48.9143	47.5981	1.74855e-08	1.17204	up
LOC_Os03g03980	57	85	56	238	272	362	0.831362	1.19133	0.861779	3.26418	3.25719	3.67801	9.63709e-06	1.82002	up
LOC_Os03g03990	570	969	567	201	262	299	8.44651	13.8086	8.76618	2.79896	3.1663	3.09489	0.000385313	-1.78427	down
LOC_Os03g04000	757	811	738	1846	1909	2335	6.94261	7.15285	7.06058	15.9329	14.2772	14.9791	2.24746e-06	1.09309	up
LOC_Os03g04020	4699	4971	4376	1184	1667	1215	62.823	63.837	61.1431	14.5893	18.1363	11.2534	1.83311e-23	-2.08605	down
LOC_Os03g04070	2540	2042	2649	518	674	563	34.9192	26.5415	38.0096	6.75326	7.57486	5.34506	2.19948e-25	-2.34235	down
LOC_Os03g04100	250	273	243	66	62	59	2.54701	2.62699	2.50633	0.641142	0.520727	0.423996	1.43085e-08	-2.32461	down
LOC_Os03g04120	611	474	567	274	232	208	5.71602	4.26056	5.52814	2.41197	1.7648	1.35747	2.07188e-06	-1.49065	down
LOC_Os03g04130	335	286	301	109	153	136	2.85438	2.33519	2.67261	0.866855	1.05637	0.809189	6.91123e-05	-1.51747	down
LOC_Os03g04140	866	824	741	1814	1993	2323	10.2857	9.41685	9.16847	20.2865	19.3083	19.3016	8.81275e-06	1.02694	up
LOC_Os03g04250	64	129	53	9	14	4	1.28681	2.4857	1.09861	0.156138	0.227725	0.051696	0.00039189	-3.4597	down
LOC_Os03g04260	2426	3276	2383	427	707	670	48.9353	63.5196	50.1089	8.10049	11.615	9.44199	1.60662e-15	-2.48209	down
LOC_Os03g04340	2109	1752	1729	5151	6699	6399	22.6889	18.1165	19.3857	52.132	58.7281	48.1227	1.42248e-11	1.40209	up
LOC_Os03g04370	1881	1723	1963	464	399	517	52.4763	46.1915	57.0983	12.1673	9.06028	10.0742	6.57511e-23	-2.31331	down
LOC_Os03g04380	631	658	672	305	280	310	6.11191	6.12348	6.78219	2.77401	2.20839	2.09723	1.65287e-06	-1.42852	down
LOC_Os03g04490	283	299	320	104	131	111	4.91266	4.98987	5.79605	1.69076	1.8413	1.33714	1.20278e-05	-1.68246	down
LOC_Os03g04550	55	84	81	29	31	28	0.636572	0.940736	0.981847	0.310664	0.29245	0.224167	0.00136811	-1.61939	down
LOC_Os03g04570	8930	6488	7001	2697	2802	2361	66.861	46.1251	56.1141	19.7105	17.5145	12.442	2.76877e-15	-1.79917	down
LOC_Os03g04580	774	1032	871	327	347	385	10.6712	13.6649	12.5191	4.23704	3.89847	3.7089	1.76094e-09	-1.64359	down
LOC_Os03g04600	1114	932	991	2320	2824	3507	6.28561	4.94624	5.82874	11.7484	13.0182	13.8082	4.20222e-08	1.19482	up
LOC_Os03g04680	849	1046	892	585	392	404	8.13721	9.63749	8.90665	5.26897	3.06141	2.7029	6.89148e-07	-1.28959	down
LOC_Os03g04690	296	274	352	167	167	198	2.77831	2.49112	3.47002	1.46941	1.27564	1.29751	0.00372567	-1.09842	down
LOC_Os03g04890	49	13	9	247	230	219	0.360851	0.087244	0.062979	1.74437	1.40699	1.14724	8.55465e-11	3.01759	up
LOC_Os03g04920	1339	1522	1288	4027	4459	5383	4.90164	5.3452	4.91464	13.8365	13.2902	13.7591	8.1354e-12	1.43015	up
LOC_Os03g04970	1788	1627	1711	4241	4527	6058	15.8941	13.8995	15.8559	35.4629	32.7973	37.6472	4.77207e-09	1.21859	up
LOC_Os03g05170	259	219	176	78	115	93	1.68546	1.37104	1.19458	0.474525	0.609659	0.423412	0.000309245	-1.49516	down
LOC_Os03g05200	1289	1343	1216	3525	3322	4720	6.89057	6.8992	6.77549	17.7296	14.4738	17.6404	1.7024e-09	1.27688	up
LOC_Os03g05210	99	67	77	237	316	399	1.28286	0.83426	1.03374	2.88254	3.34088	3.61202	3.75948e-05	1.65102	up
LOC_Os03g05270	3770	4361	3940	719	870	977	39.8829	45.478	43.6188	7.228	7.50359	6.81196	3.06476e-32	-2.54588	down
LOC_Os03g05290	16286	12650	14198	63485	72329	77392	282.568	210.904	256.751	1035.92	1022.42	938.337	2.71578e-14	2.00125	up
LOC_Os03g05300	3070	3313	2833	1481	1780	1857	50.0069	54.4631	47.861	22.9979	24.2142	21.3863	6.02379e-08	-1.15559	down
LOC_Os03g05310	1818	1601	1654	6176	5635	10055	16.2342	13.7387	15.3928	51.8795	41.0072	62.7631	2.00268e-07	1.78656	up
LOC_Os03g05330	1306	1359	1326	725	640	840	4.51265	4.51401	4.77761	2.35562	1.80116	2.02841	1.47039e-06	-1.15948	down
LOC_Os03g05350	268	231	269	940	785	1213	1.23118	1.0175	1.28874	4.06665	2.94163	3.89791	9.83217e-09	1.62689	up
LOC_Os03g05470	2380	2310	2333	1049	1324	1427	26.8665	25.0323	27.033	11.1958	12.2033	11.2707	5.31721e-08	-1.19697	down
LOC_Os03g05560	116	94	71	11	27	3	1.86892	1.44956	1.18542	0.152778	0.354789	0.022749	3.21184e-09	-3.04327	down
LOC_Os03g05570	123	123	92	28	25	13	2.13253	2.05581	1.65553	0.442702	0.353397	0.14694	6.90089e-08	-2.6173	down
LOC_Os03g05620	18768	14737	18507	2046	2449	2321	178.306	134.533	183.243	18.2745	18.9505	15.4029	9.33914e-47	-3.23307	down
LOC_Os03g05750	25807	24918	27812	801	606	591	330.145	304.368	368.415	9.60156	6.2503	5.22841	8.21232e-104	-5.57663	down
LOC_Os03g05840	63	75	81	3629	3452	3885	1.27104	1.52912	1.65486	69.3687	57.2095	55.0682	7.79344e-95	5.34499	up
LOC_Os03g05870	114	163	97	404	350	441	2.44012	3.36928	2.1708	8.18927	6.14377	6.63861	0.000263651	1.37501	up
LOC_Os03g05880	75	34	89	1769	1678	2231	1.49018	0.469138	1.45373	26.6998	21.7199	24.827	8.95034e-59	4.5353	up
LOC_Os03g05900	15	7	6	424	494	720	0.145408	0.068697	0.063969	4.42007	4.4551	5.54444	9.23268e-35	5.5552	up
LOC_Os03g06090	241	222	167	840	922	913	3.52419	3.11238	2.54378	11.555	10.9831	9.32592	1.66431e-09	1.78814	up
LOC_Os03g06139	3729	3945	4594	10651	11074	15879	15.793	21.2653	27.5082	35.5657	34.5411	60.002	6.03602e-10	1.29812	up
LOC_Os03g06190	4663	5032	4675	2628	2562	3050	34.1828	35.5088	35.6954	18.0372	15.2597	15.6232	1.08135e-07	-1.10599	down
LOC_Os03g06200	1930	1563	1596	4499	4626	5939	21.3989	16.6519	18.4416	46.9055	41.7775	46.013	1.70932e-09	1.25734	up
LOC_Os03g06220	1731	1422	1582	3503	3653	4796	13.8294	10.9152	13.1693	26.3266	23.7823	26.7784	1.34349e-06	1.02501	up
LOC_Os03g06230	7835	11055	9101	3846	4528	4970	86.2979	117.001	104.478	39.8366	40.6257	38.2538	1.50541e-08	-1.3794	down
LOC_Os03g06250	114	165	94	69	40	82	1.84015	2.55675	1.56763	1.0326	0.525551	0.919716	0.00650388	-1.27127	down
LOC_Os03g06350	221	210	204	63	96	46	2.96876	2.71025	2.84947	0.7947	1.05212	0.426022	4.80885e-06	-1.91512	down
LOC_Os03g06400	299	383	288	82	54	76	2.63826	3.27832	2.68055	0.679927	0.381143	0.469368	2.00453e-10	-2.48546	down
LOC_Os03g06580	1555	1306	1292	602	807	682	27.4415	22.1706	23.5328	10.0804	11.533	8.36942	6.45243e-08	-1.29047	down
LOC_Os03g06654	470	515	434	115	94	127	2.52176	2.65498	2.42748	0.577285	0.407795	0.475224	1.23522e-11	-2.37901	down
LOC_Os03g06680	2443	1985	2021	354	603	221	25.5546	19.9447	22.0332	3.48213	5.13606	1.61265	5.05058e-32	-2.73147	down
LOC_Os03g06710	441	551	507	212	374	297	2.08863	2.36499	2.52247	0.879489	1.61316	1.06705	0.00101702	-1.07634	down
LOC_Os03g06720	4149	5632	4612	1429	2329	2327	28.0123	36.301	32.2501	8.97662	12.7189	10.9	2.2913e-10	-1.5625	down
LOC_Os03g06730	1108	1575	1230	213	385	356	11.2719	15.393	13.036	2.03458	3.18465	2.5265	5.3118e-14	-2.35741	down
LOC_Os03g06850	105	97	115	12	15	25	1.78006	1.55129	1.98721	0.176827	0.195051	0.282669	8.29424e-09	-2.94182	down
LOC_Os03g06920	129	95	81	40	38	15	0.720421	0.510723	0.473004	0.206358	0.170876	0.054999	3.58343e-05	-1.96624	down
LOC_Os03g06970	849	1507	1213	5406	4153	7268	12.5298	21.3666	18.6539	75.0366	49.9368	74.9701	2.90902e-08	1.92182	up
LOC_Os03g07190	3088	2940	2593	6071	5497	10109	50.9407	46.6096	44.5822	94.1997	73.8919	116.548	0.00176652	1.00777	up
LOC_Os03g07340	258	308	272	76	53	82	5.26231	6.14916	5.81407	1.42717	0.750866	1.15827	1.23251e-08	-2.28992	down
LOC_Os03g07350	82	80	57	20	27	59	0.856439	0.622512	0.635508	0.11631	0.144986	0.367441	0.00778333	-1.39696	down
LOC_Os03g07370	2112	2738	1943	937	1047	986	43.3157	53.9903	41.5393	17.6976	17.3542	13.8239	7.29286e-09	-1.49273	down
LOC_Os03g07380	3327	3642	3162	1919	1734	2045	85.47	89.3615	84.5944	46.2295	36.1852	36.6802	8.01986e-08	-1.12921	down
LOC_Os03g07400	1136	813	926	88	102	110	37.1984	25.5813	31.5937	2.68275	2.70196	2.49681	2.64366e-32	-3.5652	down
LOC_Os03g07450	46	39	36	202	304	286	0.511526	0.418503	0.418014	2.11222	2.7604	2.22488	3.03029e-08	2.3999	up
LOC_Os03g07530	1510	1224	1247	3577	3786	4858	11.4941	9.30294	10.1543	27.9007	25.4237	27.8232	5.88501e-10	1.30841	up
LOC_Os03g07570	2980	3583	3182	643	1357	1138	32.4129	37.9468	36.5126	6.70248	10.8741	8.46696	1.30692e-19	-1.95671	down
LOC_Os03g07600	1698	2038	1729	229	269	326	15.0982	17.415	16.021	1.91077	1.94699	2.02007	3.36521e-35	-3.04396	down
LOC_Os03g07910	1398	1782	1485	493	807	829	15.5655	19.753	17.2084	4.47608	7.07943	6.40806	9.37542e-10	-1.45327	down
LOC_Os03g07920	201	164	145	24	49	21	2.65437	2.07182	1.98979	0.286761	0.520029	0.185679	2.44768e-09	-2.73013	down
LOC_Os03g07970	522	501	534	3733	4480	3850	2.30529	2.27389	2.45315	15.1847	15.6327	11.849	1.95755e-33	2.65616	up
LOC_Os03g07990	1940	1980	1923	271	284	297	23.1338	23.1189	23.963	2.91693	2.72569	2.54291	5.19141e-37	-3.07824	down
LOC_Os03g08070	5529	5536	4957	13744	17920	18688	23.3787	22.9359	22.5256	54.5122	59.7594	54.6108	5.20265e-10	1.34154	up
LOC_Os03g08080	1955	2633	2005	545	1010	987	34.5025	44.5781	36.7877	9.04181	14.5666	12.1909	7.26262e-10	-1.69927	down
LOC_Os03g08100	90	78	81	1538	1828	1643	1.52762	1.228	1.44745	24.7465	25.4055	19.6768	7.72381e-47	4.0321	up
LOC_Os03g08110	463	343	406	976	1483	1134	4.92178	4.0624	5.90462	8.91845	12.4017	8.3656	6.9755e-06	1.26636	up
LOC_Os03g08170	199	142	153	576	595	476	1.94762	1.35662	1.86208	5.48509	4.83972	3.243	2.70945e-05	1.45305	up
LOC_Os03g08270	4298	3504	4004	13648	12489	14678	30.7843	23.4496	29.133	85.8842	68.1957	69.4453	2.41859e-12	1.49136	up
LOC_Os03g08310	1965	1803	1645	751	387	587	38.0526	33.5379	33.1914	13.6607	6.09545	7.94039	4.20205e-17	-1.929	down
LOC_Os03g08330	12832	10563	13844	5465	4129	2730	234.973	185.854	264.191	94.1094	61.5957	34.9225	1.15473e-13	-1.85759	down
LOC_Os03g08470	415	371	451	222	113	119	5.02479	4.73807	5.97537	2.62971	1.18775	1.00457	7.63508e-07	-1.70709	down
LOC_Os03g08480	1586	985	1000	301	376	436	16.5022	6.65552	6.91449	1.96576	2.7742	3.01234	9.34841e-07	-1.9919	down
LOC_Os03g08500	35821	33665	31277	7542	8730	10225	537.025	484.977	488.701	106.335	106.625	107.109	7.49412e-21	-2.23734	down
LOC_Os03g08520	1463	1852	1245	483	325	383	32.5838	39.6283	28.8901	10.1055	5.88517	5.955	7.79552e-12	-2.21964	down
LOC_Os03g08580	11231	12912	11681	334	345	514	140.922	153.693	141.42	3.61203	3.22352	4.31746	8.56626e-106	-5.22738	down
LOC_Os03g08860	5821	5510	5997	2629	3445	3829	79.7134	75.8657	87.2326	37.875	43.3359	41.5906	9.0093e-08	-1.12153	down
LOC_Os03g08870	1509	1568	1647	721	843	990	30.708	30.6271	34.1272	15.3864	15.1264	15.9858	3.11706e-07	-1.19963	down
LOC_Os03g08900	47	44	44	559	673	797	0.455528	0.41049	0.440069	5.21218	5.42444	5.55137	7.30116e-23	3.59665	up
LOC_Os03g08940	276	293	288	167	144	150	10.0205	10.2116	10.8792	5.68063	4.25859	3.78617	0.00191203	-1.18495	down
LOC_Os03g08970	3857	4047	4071	1579	1668	1833	61.2754	61.7806	67.4009	23.591	21.5792	20.3416	1.68123e-13	-1.5409	down
LOC_Os03g09060	1409	2086	1568	444	938	666	11.7724	18.7608	13.0863	3.47657	7.43136	3.94241	2.73556e-06	-1.6213	down
LOC_Os03g09070	191	228	206	497	684	875	1.46007	1.60179	1.61332	3.3613	4.26803	4.4994	9.73513e-06	1.39297	up
LOC_Os03g09110	1682	1574	1566	3453	3976	4581	14.7782	13.2926	14.3013	29.905	29.8857	29.8009	2.11129e-06	1.00707	up
LOC_Os03g09220	1470	1446	1433	7319	8919	8820	12.8338	12.1853	11.7916	53.4011	56.6242	47.8858	1.86358e-26	2.22159	up
LOC_Os03g09250	490	409	496	8962	8384	13258	4.43449	3.55021	4.69644	76.5898	62.0982	84.2206	1.28286e-36	4.13934	up
LOC_Os03g09830	242	177	264	80	115	116	2.10675	1.59049	2.41522	0.699079	0.856461	1.00449	0.000451807	-1.44818	down
LOC_Os03g09900	4620	3885	4912	734	687	757	54.4141	43.9718	60.2998	8.1295	6.58696	6.2285	1.21152e-41	-2.9199	down
LOC_Os03g09970	261	195	163	555	435	662	1.3275	1.05325	0.963646	3.52028	2.42309	2.52161	0.00106221	1.11479	up
LOC_Os03g10050	1374	1408	1251	207	272	99	20.014	19.705	18.9817	2.83608	3.22258	0.999028	5.13979e-32	-3.07141	down
LOC_Os03g10060	4293	6423	4731	983	1378	1341	97.1105	139.61	111.53	20.909	25.3883	21.1924	3.38129e-11	-2.37382	down
LOC_Os03g10080	357	287	289	2170	2396	2599	4.5659	3.98492	4.12815	30.548	29.3604	27.6228	1.28628e-28	2.63803	up
LOC_Os03g10090	5658	4802	4642	29471	42754	30731	48.4765	39.5349	41.4499	237.488	298.455	184.003	2.25829e-12	2.4724	up
LOC_Os03g10100	165	137	97	885	367	797	1.47082	1.17157	0.895505	7.44048	2.67101	4.97642	0.0042257	2.07598	up
LOC_Os03g10180	2309	2385	2075	8556	7741	11324	18.3582	18.2148	17.1957	63.9958	50.1552	62.9434	1.00375e-16	1.7186	up
LOC_Os03g10224	97	155	80	57	9	9	1.06505	1.63849	0.913857	0.582554	0.075704	0.068422	0.000582767	-2.34734	down
LOC_Os03g10250	274	275	227	155	110	165	3.36327	3.23997	2.90736	1.78965	1.09555	1.41805	0.00353963	-1.14939	down
LOC_Os03g10260	130	109	81	6	60	21	2.25314	1.81106	1.45762	0.097172	0.845968	0.243444	7.33719e-06	-2.20173	down
LOC_Os03g10300	36	0	0	678	601	578	0.569037	0	0	10.345	7.94005	6.55473	1.96366e-36	5.42748	up
LOC_Os03g10310	13	16	23	157	126	353	0.252258	0.296051	0.479863	2.3893	1.79002	2.94046	0.000263693	3.26706	up
LOC_Os03g10320	258	152	191	655	604	641	3.89553	2.24067	3.13804	9.69611	6.92283	6.55911	3.04975e-05	1.36968	up
LOC_Os03g10420	243	227	213	577	550	709	2.04675	1.84061	1.87286	4.57427	3.77823	4.17649	0.000614132	1.12113	up
LOC_Os03g10500	391	359	335	1429	1643	2009	3.78678	3.18105	3.3617	10.8628	10.8327	10.9414	6.33751e-15	1.91541	up
LOC_Os03g10820	105	105	111	261	317	363	1.1573	1.11548	1.27198	2.70411	2.84844	2.79873	0.00186299	1.239	up
LOC_Os03g10860	511	532	441	144	255	69	18.0218	18.0276	16.1795	4.75396	7.31204	1.68873	5.93151e-09	-1.93811	down
LOC_Os03g10880	4426	6301	4612	1697	2497	2640	38.1284	51.97	41.2961	13.7486	17.5471	15.9183	4.85943e-07	-1.48513	down
LOC_Os03g10940	1014	1101	1197	648	643	563	12.3683	13.3004	15.5854	7.39125	6.36059	5.02614	5.77446e-06	-1.12715	down
LOC_Os03g10950	2733	2366	2634	459	518	524	30.5296	25.1184	30.4336	4.83852	4.69002	4.09679	4.7733e-32	-2.66686	down
LOC_Os03g11180	99	100	64	35	40	45	3.53983	3.42559	2.37616	1.1715	1.14564	1.11995	0.00367051	-1.43859	down
LOC_Os03g11210	141	217	154	1491	2123	3249	2.59155	3.59536	2.63413	22.324	28.4877	38.6556	2.25602e-11	3.40767	up
LOC_Os03g11250	675	1091	723	574	414	495	7.96398	12.6155	9.03815	6.34498	4.14705	4.2341	0.00761941	-1.03641	down
LOC_Os03g11440	3180	2747	3022	6990	8481	11283	32.3671	26.868	32.0579	66.9256	70.344	80.2711	9.78837e-10	1.2606	up
LOC_Os03g11650	792	580	638	250	288	248	5.32227	3.81075	4.79701	2.05639	2.01797	1.49564	3.39199e-08	-1.648	down
LOC_Os03g11670	1012	1147	826	424	508	544	8.97258	9.77091	7.62964	3.53385	3.66604	3.36534	3.85313e-07	-1.3239	down
LOC_Os03g11680	43	69	54	16	19	45	0.44779	0.692872	0.59105	0.156349	0.15485	0.329647	0.00982922	-1.40669	down
LOC_Os03g11780	651	850	745	380	375	626	20.3172	25.5094	24.2544	11.142	9.51806	13.6472	0.000361856	-1.02569	down
LOC_Os03g11900	2429	1925	1748	7140	12046	10334	17.0957	13.335	11.7606	49.044	69.1618	52.5983	6.25943e-10	1.96389	up
LOC_Os03g11910	296	171	246	685	906	886	2.56907	1.42412	2.22464	5.60002	6.41206	5.38327	6.28416e-07	1.49117	up
LOC_Os03g11950	24	9	8	56	106	123	0.280825	0.094596	0.089001	0.60948	1.01047	1.00568	2.1748e-06	2.47489	up
LOC_Os03g11980	883	648	898	496	391	371	7.31502	5.15581	7.75094	3.86671	2.63802	2.14695	5.8361e-06	-1.22881	down
LOC_Os03g12020	3238	4945	3656	996	1346	1436	34.1182	54.1643	37.736	12.0581	12.6716	18.4715	1.98879e-08	-1.96377	down
LOC_Os03g12030	1631	1192	1183	3275	4147	3492	16.0816	11.2932	12.1526	30.3763	33.3185	24.0664	9.56982e-08	1.14957	up
LOC_Os03g12110	117	59	76	989	780	1165	1.61307	0.78059	1.06849	12.4657	8.60409	11.3646	1.04155e-24	3.24212	up
LOC_Os03g12236	419	468	523	203	289	303	3.67451	3.73938	4.92922	1.571	1.96073	1.77815	0.000665608	-1.14343	down
LOC_Os03g12360	1852	1501	1893	6854	8627	12612	9.01035	7.78595	9.81583	32.6211	37.648	45.1703	2.41146e-11	2.09462	up
LOC_Os03g12500	129	119	145	11	5	19	1.28266	1.13874	1.50337	0.094485	0.03274	0.12562	2.08707e-13	-3.81836	down
LOC_Os03g12530	4648	4905	4350	1680	2279	1829	35.2182	37.9584	36.5818	11.68	12.5378	8.03874	4.34969e-14	-1.56444	down
LOC_Os03g12620	2608	1686	1897	7389	8988	7725	22.1271	13.7297	16.758	58.924	62.0924	45.7712	1.2047e-15	1.66599	up
LOC_Os03g12700	165	149	190	4197	4759	4445	2.10365	1.90977	2.21749	49.1528	50.5369	39.1628	3.40802e-77	4.4336	up
LOC_Os03g12815	173	220	159	7	24	31	4.4444	5.42863	4.25108	0.146049	0.50228	0.544402	2.58514e-13	-3.51117	down
LOC_Os03g12820	280	161	266	1417	999	1484	2.64714	1.33778	2.39885	10.8695	6.51915	8.58124	6.64738e-10	2.16825	up
LOC_Os03g12840	1225	1158	1218	3606	4024	4712	13.9349	12.4132	14.274	36.8354	35.772	35.4622	3.71979e-12	1.46798	up
LOC_Os03g12860	459	426	402	296	135	201	7.05176	6.28108	5.73315	4.03129	1.48462	1.87159	0.000111376	-1.29709	down
LOC_Os03g12879	375	320	361	707	949	1184	6.32734	5.19103	6.35178	11.2461	13.0716	13.9889	7.17267e-05	1.10658	up
LOC_Os03g12890	245	284	260	3516	4074	6630	2.22299	2.49868	2.45011	30.2921	30.3678	41.7472	1.42855e-17	3.84201	up
LOC_Os03g12910	7418	5243	6533	18279	20913	20396	68.2598	46.3723	62.9857	159.124	157.713	131.83	1.66031e-09	1.33497	up
LOC_Os03g12990	1024	597	735	4754	6135	4770	24.6469	13.809	18.4318	107.647	120.338	80.2551	8.33868e-18	2.43992	up
LOC_Os03g13030	595	479	462	1561	2529	1643	7.54676	5.87739	5.96794	18.6635	25.9516	14.6439	8.68176e-05	1.60322	up
LOC_Os03g13230	73	86	48	37	27	35	0.649414	0.733229	0.441268	0.310151	0.19115	0.213332	0.00757826	-1.35519	down
LOC_Os03g13300	827	645	876	264	325	328	6.99817	5.20245	7.78445	2.29431	2.48536	1.74203	5.7107e-09	-1.66249	down
LOC_Os03g13390	2105	2150	1874	982	990	969	28.469	27.9302	26.4056	12.4812	10.9031	9.15285	1.04291e-09	-1.35402	down
LOC_Os03g13540	1508	971	1370	8101	7652	10975	16.0194	9.90996	15.1665	80.9506	66.2387	81.4865	2.28194e-32	2.48618	up
LOC_Os03g13560	470	394	359	2978	3205	4170	3.19781	2.71426	2.84364	19.7743	18.5386	21.0697	8.74564e-35	2.77048	up
LOC_Os03g13600	813	1156	945	165	199	197	12.2207	16.6068	14.5253	2.33279	2.4587	2.09745	1.95211e-18	-2.68359	down
LOC_Os03g13800	3212	3033	2957	7171	8319	10178	71.2853	64.6902	68.3932	149.696	150.443	157.873	1.81903e-08	1.16701	up
LOC_Os03g13810	22294	26002	27176	10128	9088	12893	141.837	160.66	179.336	62.9951	49.1478	58.6722	2.65139e-11	-1.54287	down
LOC_Os03g13840	5431	5062	4891	1503	1623	1851	48.3529	43.2112	45.2463	13.3112	12.3637	12.06	1.58632e-20	-1.93365	down
LOC_Os03g13870	947	677	726	3703	4204	3819	10.9526	7.52639	8.7494	40.289	39.6235	30.8704	7.59447e-21	2.02412	up
LOC_Os03g13930	270	270	202	100	97	102	1.89063	1.81899	1.47845	0.657586	0.550525	0.496238	6.30395e-05	-1.60664	down
LOC_Os03g14030	339	453	353	22	174	54	3.52517	4.59956	3.63033	0.212279	1.35573	0.411315	1.23933e-10	-2.51559	down
LOC_Os03g14258	87	105	122	36	51	60	2.53081	2.92104	3.67536	0.972066	1.19666	1.20849	0.00359636	-1.41812	down
LOC_Os03g14334	326	421	314	77	73	65	4.43098	5.12267	4.33944	0.929964	0.762447	0.555792	1.42873e-11	-2.59126	down
LOC_Os03g14370	6629	6215	6684	2882	2570	4061	59.9972	54.2677	63.3818	24.8053	19.3931	25.9771	9.26729e-11	-1.35144	down
LOC_Os03g14654	13499	7848	8841	953	1819	1213	290.388	162.232	198.215	19.2752	31.8694	18.2239	8.86262e-11	-3.22387	down
LOC_Os03g14669	5705	7947	6488	868	1086	1134	52.66	71.2335	81.8249	9.53045	9.47888	9.01736	1.67583e-23	-3.01623	down
LOC_Os03g14690	2853	2376	2737	6571	6421	6588	19.002	15.2064	18.9979	41.165	34.8493	30.6665	2.10367e-06	1.00248	up
LOC_Os03g14730	4029	2986	3096	9633	10521	7252	47.3148	33.6966	37.8986	106.408	100.672	59.5154	0.000879614	1.15792	up
LOC_Os03g14900	132	55	102	707	857	690	0.829759	0.328431	0.659962	4.17937	4.39129	3.03295	9.1164e-16	2.67278	up
LOC_Os03g14910	15	29	5	84	70	92	0.224586	0.421688	0.073839	1.20618	0.866803	0.979236	0.000114176	2.02735	up
LOC_Os03g14915	451	365	377	6030	5315	8756	4.57168	3.44947	4.01915	57.5362	43.2648	61.342	6.18979e-27	3.76052	up
LOC_Os03g14990	2523	2249	2131	7725	7829	8018	31.1899	26.7163	27.4514	89.8215	78.859	69.2753	1.33672e-12	1.4754	up
LOC_Os03g15000	2484	1549	2611	5102	5205	6967	23.0781	13.8252	25.2749	44.5723	39.3925	45.2291	2.90265e-07	1.06785	up
LOC_Os03g15040	2767	3391	2972	1026	1111	1114	17.0584	19.9188	18.9535	6.21709	5.27304	4.75	6.3039e-17	-1.79081	down
LOC_Os03g15050	21929	19839	23305	2912	3161	3193	157.288	136.525	175.005	20.0983	18.6301	16.0933	6.06253e-42	-3.11246	down
LOC_Os03g15080	634	639	767	90	178	93	13.8109	13.3488	17.2535	1.82705	3.11746	1.38112	2.572e-18	-2.7981	down
LOC_Os03g15180	115	86	48	4	6	10	1.78935	1.17134	1.12095	0.042581	0.056221	0.073837	4.58505e-07	-3.97446	down
LOC_Os03g15230	1751	2052	1863	637	430	353	16.6525	18.8231	18.303	5.67744	3.30943	2.31067	8.46378e-23	-2.26281	down
LOC_Os03g15270	1291	1224	1075	485	644	518	15.295	13.9318	13.2757	5.39724	6.21233	4.28815	8.92127e-09	-1.42244	down
LOC_Os03g15410	684	529	636	1669	1285	2407	3.75216	2.76503	3.62864	8.63514	5.76922	9.23501	0.000270949	1.22121	up
LOC_Os03g15530	1340	1083	1129	4185	5069	6616	12.5043	9.71127	10.9823	36.7337	38.5438	43.1472	9.6101e-19	1.84223	up
LOC_Os03g15840	1508	1419	1267	6021	6657	8842	14.4657	13.168	12.4755	54.0785	51.7418	59.1693	6.07943e-23	2.04481	up
LOC_Os03g15870	6109	8110	6831	1056	2241	1911	93.0618	119.007	108.137	14.9933	27.2478	19.9253	1.0287e-19	-2.33845	down
LOC_Os03g15890	2398	2139	2589	8432	5437	11412	29.63	25.6217	33.135	101.287	56.8568	102.543	0.000443788	1.51431	up
LOC_Os03g15910	9467	9009	8288	1150	1326	1377	108.114	98.8551	98.6405	12.3493	12.3334	10.9875	4.46047e-47	-3.10025	down
LOC_Os03g15920	29984	33363	28724	4329	4248	4249	294.633	321.463	298.847	45.9216	35.4855	30.0771	1.5037e-39	-3.1387	down
LOC_Os03g15930	1970	2504	2036	1131	1217	1498	41.1007	50.3736	44.2489	22.082	20.6954	21.8221	1.51893e-06	-1.07053	down
LOC_Os03g16010	1963	1500	1997	4976	6154	7932	15.0157	11.1457	15.7787	35.5673	38.6805	42.6357	5.16834e-13	1.4852	up
LOC_Os03g16080	959	784	875	2265	2310	2950	11.1978	8.79373	10.6381	24.8651	21.9683	24.0703	5.25235e-08	1.21506	up
LOC_Os03g16090	894	733	778	2092	2727	3571	8.92795	7.17086	8.03019	19.46	21.815	24.3394	1.41722e-11	1.48142	up
LOC_Os03g16334	932	683	850	4118	4513	4894	8.37256	5.89234	7.95694	34.8048	33.0428	30.7336	7.03187e-24	2.15308	up
LOC_Os03g16430	5050	6884	5474	1428	2148	2067	48.4143	63.3622	54.8328	12.8569	16.7766	13.7978	9.33571e-14	-1.94029	down
LOC_Os03g16450	103	152	90	44	17	47	0.814392	1.15493	0.736699	0.32006	0.103718	0.255938	3.45459e-05	-1.97488	down
LOC_Os03g16460	2460	2473	2090	435	627	798	24.6569	23.5999	21.3184	3.90035	4.88228	5.49923	5.75768e-23	-2.24175	down
LOC_Os03g16470	1884	2752	2103	808	1465	1148	47.0235	66.0783	54.7893	18.9292	29.8685	18.981	3.48467e-05	-1.29192	down
LOC_Os03g16670	886	627	836	3018	3873	3778	13.0754	8.82115	12.7669	42.9424	47.7647	39.9321	4.2596e-18	1.87794	up
LOC_Os03g16780	1990	2180	1839	25	29	35	18.6032	19.4461	18.0319	0.182477	0.21734	0.216465	1.21628e-102	-6.39001	down
LOC_Os03g16860	31544	22144	40370	101225	114123	151894	280.658	189.321	374.435	847	827.238	944.369	2.97137e-08	1.64822	up
LOC_Os03g16920	15	8	40	61	123	100	0.176623	0.067842	0.338534	0.464156	0.809867	0.559958	0.00108113	1.85014	up
LOC_Os03g17010	9386	9489	10123	5306	5589	6269	73.7208	71.8184	82.7417	39.8021	36.2664	34.4339	6.2827e-07	-1.06122	down
LOC_Os03g17174	7281	9896	7766	402	681	602	142.139	185.509	157.929	7.35247	10.8385	8.18997	7.05321e-37	-4.20388	down
LOC_Os03g17200	286	346	193	127	133	144	1.89148	2.29342	1.43819	0.921373	0.840555	0.752832	0.000638787	-1.33134	down
LOC_Os03g17520	1963	1930	1948	7383	8232	9553	24.5466	23.2011	25.3957	86.8551	83.8954	83.5101	3.47222e-18	1.79855	up
LOC_Os03g17580	6308	8511	6866	987	1785	1495	110.006	142.624	124.797	16.1843	25.3603	18.2141	8.34083e-22	-2.66172	down
LOC_Os03g17590	294	332	259	1083	1158	1612	3.3351	3.78898	3.39572	11.9589	10.9632	13.2911	5.94104e-12	1.80591	up
LOC_Os03g17660	1302	1115	1191	2596	2945	3441	16.5005	11.1982	13.6703	32.0052	31.389	31.6218	4.00309e-06	1.00681	up
LOC_Os03g17680	179	252	109	28	39	23	6.90472	9.35651	4.38919	0.99087	1.19847	0.619126	4.02978e-05	-2.87294	down
LOC_Os03g17700	5637	5968	5780	935	975	1070	68.7298	69.9482	73.2904	9.86208	9.65373	8.43428	1.07598e-40	-2.8474	down
LOC_Os03g17730	2125	2353	2133	5187	5347	6410	20.3317	21.7511	21.4883	47.0214	41.9452	43.1764	4.91645e-07	1.05084	up
LOC_Os03g17800	834	629	642	1810	1747	1854	9.50166	6.60898	7.68554	19.9367	15.6207	14.7836	7.8157e-06	1.0676	up
LOC_Os03g17980	1476	1389	1336	8509	8538	16415	13.4894	12.2124	12.7192	73.1252	63.5687	104.732	1.33795e-07	2.66317	up
LOC_Os03g18020	292	493	417	245	7	70	8.19324	13.2758	12.175	6.45445	0.145695	1.36308	0.000306634	-2.11646	down
LOC_Os03g18030	1796	1092	1669	7712	6339	5874	16.6794	9.71082	16.1318	67.3956	48.0166	38.151	1.06521e-06	1.84886	up
LOC_Os03g18060	45	24	13	126	237	183	0.173559	0.063005	0.022231	0.285599	0.577524	0.248567	6.27269e-07	2.43115	up
LOC_Os03g18070	3777	3857	3531	12964	20725	18627	36.637	36.5854	37.5361	136.205	188.618	142.418	4.01384e-13	1.9156	up
LOC_Os03g18140	946	600	561	1777	1754	2183	6.28083	4.11994	3.86861	11.665	9.85452	10.7415	1.31582e-06	1.13752	up
LOC_Os03g18150	12247	13779	9790	2680	2724	3025	137.911	150.47	117.911	28.5082	24.6755	24.0738	1.96393e-20	-2.38855	down
LOC_Os03g18160	501	403	475	2168	2286	2829	7.01362	5.41376	6.9304	28.5704	26.0956	27.6954	1.06107e-19	2.09257	up
LOC_Os03g18170	51	29	29	503	714	697	0.658904	0.353619	0.389446	6.20231	7.64131	6.39487	4.80053e-24	3.82781	up
LOC_Os03g18180	1379	1127	1195	3577	4401	5234	23.2329	18.2408	20.9909	56.7105	60.4428	61.6551	4.09247e-13	1.52244	up
LOC_Os03g18440	1032	821	1084	2407	2422	3125	5.19756	3.95515	5.20448	11.1395	10.6922	11.0102	3.42711e-07	1.12864	up
LOC_Os03g18740	10585	8433	9596	1964	3100	1984	159.637	122.206	150.828	27.8434	38.0778	20.8998	2.81615e-28	-2.31734	down
LOC_Os03g18770	11227	11366	10006	2422	3021	2317	180.663	175.751	167.804	36.6536	39.5962	26.049	5.44423e-29	-2.36448	down
LOC_Os03g18779	124	196	312	0	0	0	1.93875	2.94873	5.08077	0	0	0	7.02394e-13	#NAME?	down
LOC_Os03g18890	2272	1939	2021	4349	5405	5992	22.3927	18.3649	20.7589	40.3132	43.4087	41.2728	9.00695e-07	1.02662	up
LOC_Os03g19020	6631	5200	5877	2808	1663	3628	36.0741	27.6695	33.1697	15.0671	7.57967	13.4422	2.1762e-11	-1.437	down
LOC_Os03g19070	1273	940	1049	225	301	490	20.5024	14.5558	17.6084	3.39687	3.94396	5.5147	3.36785e-14	-2.0162	down
LOC_Os03g19090	85	104	49	269	284	270	1.04086	1.22652	0.618765	3.11275	2.85312	2.32902	0.000338502	1.49517	up
LOC_Os03g19120	463	376	389	2781	2489	1978	4.03774	2.72386	3.12621	22.3689	16.2176	11.229	5.77684e-08	2.28378	up
LOC_Os03g19200	189	103	124	746	753	947	1.28308	0.686927	0.887298	4.79768	4.19357	4.52989	7.93951e-13	2.25236	up
LOC_Os03g19220	755	914	715	359	587	331	24.2406	28.2079	23.9153	10.8209	15.3618	7.41526	1.44524e-05	-1.19483	down
LOC_Os03g19240	481	435	364	2570	3380	3457	4.76434	4.13747	3.74843	23.9359	27.2757	23.9257	6.64991e-30	2.56893	up
LOC_Os03g19250	3600	2357	2849	922	1245	1071	35.089	22.0107	28.8344	8.45902	9.89258	7.29446	8.47202e-10	-1.74382	down
LOC_Os03g19260	277	290	329	86	68	94	5.1602	5.19303	6.38596	1.49649	1.0231	1.22188	4.21735e-08	-2.15427	down
LOC_Os03g19270	453	418	469	26	15	18	8.55593	7.64602	9.32331	0.37087	0.183121	0.201418	1.78029e-30	-4.77986	down
LOC_Os03g19400	2208	2343	1964	930	1132	1373	36.1129	36.9608	33.4794	14.1961	14.9718	15.6192	2.77218e-08	-1.23857	down
LOC_Os03g19490	130	166	116	56	74	66	0.997487	1.22467	0.923338	0.402178	0.459283	0.350653	0.00263853	-1.37625	down
LOC_Os03g19510	3190	3903	3169	1213	1332	1607	48.296	56.9554	50.0483	17.2231	16.3426	16.9877	2.69703e-14	-1.6163	down
LOC_Os03g19560	4947	4836	4843	21106	23009	29592	37.4383	40.263	37.4459	144.397	137.105	151.996	9.70978e-20	2.02032	up
LOC_Os03g19650	3523	4795	4103	1846	2382	3009	27.2353	36.0428	33.4886	13.4987	13.9975	15.4484	8.07955e-07	-1.10147	down
LOC_Os03g19709	40	31	33	190	96	250	0.952965	0.693741	0.806456	4.25207	1.85352	4.16101	0.00113497	2.05629	up
LOC_Os03g20020	633	568	562	2904	3027	3885	3.62285	3.9673	3.42714	17.6772	14.6588	17.0729	9.20838e-23	2.16734	up
LOC_Os03g20090	3925	3649	3174	867	670	836	45.0533	40.2428	37.9702	9.35468	6.25661	6.70342	1.67502e-30	-2.47127	down
LOC_Os03g20100	10177	13421	10583	4284	6396	7085	129.238	163.777	140.064	51.1639	66.1641	62.8716	3.30471e-08	-1.26556	down
LOC_Os03g20170	772	678	792	1838	2116	2168	11.5833	9.77077	12.3443	25.9153	25.9219	22.8354	7.53588e-07	1.14546	up
LOC_Os03g20330	1463	1272	1043	11	212	285	33.0792	27.6334	24.587	0.217645	3.89694	4.49407	1.96541e-26	-3.27337	down
LOC_Os03g20380	3708	3225	2596	12379	19920	25740	35.8893	30.106	26.2139	111.482	156.258	168.165	5.36251e-09	2.2777	up
LOC_Os03g20420	679	547	671	249	339	223	4.97112	3.75538	5.05539	1.70442	1.98153	1.16294	5.02343e-07	-1.51686	down
LOC_Os03g20440	292	264	236	742	831	842	5.17714	4.48249	4.35707	12.3611	12.0042	10.4327	1.30223e-05	1.30771	up
LOC_Os03g20600	156	172	136	105	74	71	4.04915	4.29299	3.68524	2.57415	1.55596	1.28016	0.00751508	-1.1669	down
LOC_Os03g20630	3975	4644	3522	1856	2535	2203	91.0876	102.566	84.3398	40.0854	47.5265	35.4555	1.43245e-08	-1.18502	down
LOC_Os03g20700	10717	12252	11020	22331	35856	39933	37.8433	41.4983	39.0058	74.973	107.956	105.746	1.98317e-06	1.20528	up
LOC_Os03g20720	2143	2642	1799	707	623	761	10.1753	12.3621	9.37656	3.23169	2.45052	2.58321	1.06204e-11	-1.95421	down
LOC_Os03g20780	1452	513	1515	51	45	119	15.1633	5.14712	16.485	0.497258	0.376998	0.862994	7.83605e-06	-4.3572	down
LOC_Os03g20850	47	41	34	156	148	170	0.489544	0.406952	0.359803	1.52741	1.25073	1.2381	0.000409664	1.66007	up
LOC_Os03g20970	38	5	24	97	104	96	0.182325	0.01918	0.118966	0.451366	0.418359	0.331831	0.000282861	1.86143	up
LOC_Os03g21050	200	294	214	70	81	114	1.04592	2.00791	1.0204	0.295461	0.303421	0.361973	2.6566e-05	-1.74044	down
LOC_Os03g21120	663	599	650	1592	1791	2299	6.02342	5.22563	6.15981	13.6129	13.2622	14.6086	7.4097e-08	1.2572	up
LOC_Os03g21210	996	966	887	457	507	606	8.64182	8.05384	8.0176	3.72391	3.57838	3.67428	9.18753e-06	-1.16915	down
LOC_Os03g21270	3425	2991	3358	9392	10715	13626	16.6023	13.7136	16.9416	43.0637	42.4689	46.2023	1.49959e-12	1.47296	up
LOC_Os03g21370	6284	8509	6632	3514	4466	5089	120.308	156.526	132.329	63.2536	69.6581	68.0781	4.37883e-06	-1.02881	down
LOC_Os03g21510	218	152	207	3000	3233	4164	1.8569	1.25106	1.84311	24.272	22.6563	25.0357	5.85731e-59	3.86038	up
LOC_Os03g21520	638	301	596	1341	1694	2050	6.4222	2.90502	6.24996	12.7002	13.8989	14.4319	4.0046e-09	1.41381	up
LOC_Os03g21530	1638	1379	1660	3621	3590	4648	9.1173	7.4226	9.60729	18.1639	16.0169	17.1791	1.14375e-06	1.03421	up
LOC_Os03g21640	1911	2487	1760	685	9	932	14.4517	17.6118	13.9403	3.49613	0.037341	4.77188	4.89846e-08	-2.23756	down
LOC_Os03g21664	5617	7039	6254	1604	2189	1936	82.946	100.658	95.4549	22.4756	26.2633	20.134	1.76823e-22	-2.02921	down
LOC_Os03g21710	131	160	108	18	16	14	1.60715	1.79778	1.1623	0.187015	0.162483	0.091457	1.81097e-11	-3.33846	down
LOC_Os03g21900	4532	5726	4186	1772	2645	2382	55.8929	67.8662	53.8009	20.5541	26.578	20.5272	6.56705e-09	-1.39766	down
LOC_Os03g21950	1158	944	1009	2452	2487	3294	11.6707	9.14351	10.6026	23.2486	20.4295	23.2075	6.76345e-07	1.09446	up
LOC_Os03g21960	108	129	77	388	502	340	1.03187	1.18841	0.761878	3.50081	3.92736	2.27804	9.15536e-06	1.67991	up
LOC_Os03g22180	594	421	302	882	1357	1312	13.4285	9.14471	7.10147	18.7647	25.0054	20.7381	4.2861e-05	1.12097	up
LOC_Os03g22190	2820	2008	2187	5076	4771	8263	9.90233	6.76417	8.00105	16.7408	13.6262	20.2456	0.00050982	1.04889	up
LOC_Os03g22259	492	704	597	163	199	183	7.24425	9.95247	9.15697	2.24639	2.38534	1.87664	2.35888e-10	-2.02191	down
LOC_Os03g22270	25615	28939	22516	5461	4549	4066	387.256	432.5	358.059	83.3943	60.1553	46.2686	1.37381e-32	-2.73356	down
LOC_Os03g22350	639	589	623	1535	1417	2112	8.34883	7.43283	8.49913	18.9192	15.1168	19.3555	1.86943e-06	1.13977	up
LOC_Os03g22370	3130	5543	3381	1039	1574	1434	82.7608	140.867	93.1876	25.8421	33.9055	26.484	0.000238432	-1.88835	down
LOC_Os03g22430	4970	6278	5157	2581	2862	3226	59.5209	72.4055	64.2467	29.1318	27.9793	26.9398	3.53435e-09	-1.22834	down
LOC_Os03g22490	4974	4918	6180	3146	2699	3182	58.9945	56.0002	76.5274	35.4681	26.3388	26.6631	4.64093e-08	-1.12934	down
LOC_Os03g22670	1351	1596	1517	703	589	799	10.0118	12.2118	11.6757	4.9919	4.14955	5.02691	3.34539e-09	-1.39756	down
LOC_Os03g22680	76	74	73	34	38	27	1.35047	1.29801	1.35647	0.541555	0.521552	0.334164	0.00358366	-1.45684	down
LOC_Os03g22700	677	796	856	274	345	270	5.70597	6.88328	8.03465	2.1724	2.40276	1.70057	3.31497e-09	-1.6868	down
LOC_Os03g22730	2955	2743	2466	6592	7448	8405	32.3772	29.871	28.0464	69.4531	69.0931	66.1025	2.99938e-08	1.15215	up
LOC_Os03g22770	4712	4596	4706	2515	2573	2986	53.7426	50.5601	56.0707	27.515	24.0507	24.2758	1.31899e-07	-1.09992	down
LOC_Os03g22790	546	611	454	310	279	270	5.44664	5.85662	4.72101	2.9075	2.26046	1.87921	0.000139729	-1.1955	down
LOC_Os03g22810	4608	4508	4585	11703	12327	14866	79.1352	74.3855	82.0543	189.001	172.468	178.401	1.75399e-08	1.19744	up
LOC_Os03g23010	74534	73962	74299	13320	13251	14597	1332.27	1262.89	1379.64	223.915	194.256	183.667	4.52795e-23	-2.73646	down
LOC_Os03g23050	58	60	46	15	16	9	0.316815	0.318409	0.329169	0.077843	0.071268	0.033213	1.27558e-05	-2.30855	down
LOC_Os03g23960	102	96	87	17	34	10	1.08559	1.22681	1.0347	0.173058	0.299855	0.084506	5.1033e-07	-2.50373	down
LOC_Os03g23980	1360	1415	1170	6916	6114	7265	18.8709	19.6705	17.1946	86.231	64.0315	67.7275	4.94005e-23	2.0655	up
LOC_Os03g24020	5279	8387	6075	621	1205	988	100.877	153.999	120.989	11.1517	18.7593	13.1801	1.68225e-12	-3.1295	down
LOC_Os03g24390	28	8	30	90	82	92	0.488885	0.132058	0.554163	1.50067	1.18159	1.1437	0.000989817	1.70626	up
LOC_Os03g24560	153	80	237	978	933	1323	3.68077	1.83576	5.92614	22.1265	18.3017	22.2607	1.42799e-17	2.4701	up
LOC_Os03g24730	1511	1318	1327	326	218	408	9.15948	7.67606	8.38341	1.85381	1.07315	1.72658	4.54801e-22	-2.43286	down
LOC_Os03g24870	160	151	174	36	50	50	1.58714	1.44102	1.80037	0.329112	0.398851	0.341611	2.16052e-06	-2.14641	down
LOC_Os03g24930	2708	3269	2311	1276	917	1542	29.3594	34.0423	26.6276	12.9609	8.17743	11.6344	2.21696e-08	-1.45573	down
LOC_Os03g24940	447	431	408	185	271	270	4.00128	3.6906	3.80318	1.5243	1.96268	1.67532	0.000985406	-1.13831	down
LOC_Os03g24950	1402	1428	1233	235	335	236	10.493	9.93621	9.09975	1.65824	2.01177	1.11682	7.2088e-25	-2.62993	down
LOC_Os03g25080	12	121	34	225	187	268	0.124054	1.22598	0.374141	2.23181	1.60872	1.97877	0.000900063	1.71161	up
LOC_Os03g25330	64	49	59	2	9	10	0.868313	0.636115	0.829751	0.025767	0.089587	0.08721	3.71544e-09	-3.38825	down
LOC_Os03g25380	142	109	111	43	86	55	1.35087	0.996101	1.10192	0.378621	0.665797	0.366936	0.0063396	-1.28103	down
LOC_Os03g25450	450	427	426	1383	1373	1963	4.0963	3.7321	4.0385	11.8457	10.1883	12.4956	3.31741e-10	1.543	up
LOC_Os03g25770	646	646	620	1599	1777	2251	9.4066	8.89957	9.6236	22.4812	20.9512	22.3337	1.07259e-07	1.2442	up
LOC_Os03g25850	177	138	156	1690	1643	1646	2.09785	1.57308	1.92058	18.8795	15.9032	13.6639	8.61019e-32	3.10923	up
LOC_Os03g25869	39	15	44	271	276	213	0.408075	0.143264	0.478982	2.66293	2.35364	1.55332	2.0385e-09	2.6726	up
LOC_Os03g25920	384	225	259	779	729	719	5.16359	2.89732	3.61807	9.85398	7.98299	6.75118	0.000532897	1.07187	up
LOC_Os03g25960	5085	6826	5820	1526	2518	2402	84.1499	108.069	100.177	22.9703	34.0087	27.5409	9.0549e-14	-1.77862	down
LOC_Os03g26044	2307	2627	2502	1372	1357	1822	14.4222	15.6202	15.5756	7.60991	6.80495	7.83034	3.33638e-06	-1.01972	down
LOC_Os03g26210	216	232	224	672	778	836	3.39177	3.48523	3.71851	10.2033	10.1191	9.27885	1.96203e-06	1.45908	up
LOC_Os03g26500	49	86	65	11	3	7	1.30579	2.20377	1.79867	0.270303	0.044889	0.122362	3.26258e-10	-3.52015	down
LOC_Os03g26670	56	71	78	12	10	15	2.37412	2.91616	3.50102	0.481705	0.346331	0.426876	2.02029e-07	-2.77993	down
LOC_Os03g26870	1036	902	836	2858	2531	2300	8.09414	6.17816	6.50449	19.11	14.4745	12.9832	2.92045e-05	1.18765	up
LOC_Os03g26910	56	52	51	169	186	157	0.653424	0.584535	0.619105	1.87969	1.77506	1.28465	0.00258175	1.39534	up
LOC_Os03g27019	3096	3040	3490	33704	35280	35556	24.1374	23.8428	29.5317	254.602	231.385	192.191	3.32102e-40	3.14193	up
LOC_Os03g27040	572	664	494	2142	2901	2738	10.5237	11.7368	9.4777	37.0724	43.5006	35.2252	1.62949e-16	1.86141	up
LOC_Os03g27120	18192	19076	19398	8958	7422	9131	239.614	241.437	266.284	110.959	79.6399	84.0359	7.38856e-11	-1.44825	down
LOC_Os03g27170	134	126	82	44	58	66	1.58406	1.64618	1.03315	0.511448	0.612175	0.563565	0.00499546	-1.33893	down
LOC_Os03g27280	927	971	829	1992	2526	3281	11.7112	11.5166	10.945	23.3359	25.6789	28.45	5.73215e-08	1.19535	up
LOC_Os03g27390	3167	3279	3317	624	862	705	19.7454	20.0048	20.4547	3.57059	5.34893	3.81916	1.75609e-29	-2.45808	down
LOC_Os03g27770	1374	1452	1271	459	643	612	15.5882	14.1741	15.0347	4.88021	5.94974	4.86005	1.13289e-10	-1.56684	down
LOC_Os03g28080	350	329	206	179	140	126	5.47208	4.94839	3.36049	2.63167	1.77642	1.37811	0.000723815	-1.26687	down
LOC_Os03g28140	646	602	741	2387	2332	3045	2.2017	1.97376	2.08486	6.68122	6.17916	6.1084	1.46682e-13	1.65594	up
LOC_Os03g28270	242	230	259	68	84	128	1.56039	1.70396	1.93194	0.468775	0.540631	0.736828	3.23993e-05	-1.71291	down
LOC_Os03g28330	1790	1028	1200	657	841	869	11.8451	6.58361	8.13566	4.09425	4.43964	3.98	0.00325186	-1.06876	down
LOC_Os03g29184	489	693	465	65	148	132	12.7417	17.3468	12.6297	1.57217	3.12474	2.40125	5.45515e-11	-2.58285	down
LOC_Os03g29190	421	374	410	191	279	228	3.79759	3.19248	3.87136	1.59297	2.00785	1.42605	0.00179243	-1.09166	down
LOC_Os03g29360	154	239	152	3	83	56	6.05445	8.99863	6.21792	0.088759	2.65197	1.52073	2.42347e-05	-2.29815	down
LOC_Os03g29410	870	608	369	344	194	173	9.34077	6.60015	4.27202	3.46973	1.69003	1.32401	0.00716007	-1.63086	down
LOC_Os03g29540	3324	4744	3836	195	185	147	31.4157	42.8122	38.1863	1.96718	1.56435	1.08969	4.00955e-37	-4.78168	down
LOC_Os03g29730	1618	1827	1614	467	734	749	26.0504	28.0682	27.1736	7.02451	9.43939	8.40661	5.40012e-13	-1.69414	down
LOC_Os03g29760	5132	4557	4945	1756	2634	2426	52.1357	37.264	42.301	14.028	17.9191	13.6138	1.13792e-11	-1.41299	down
LOC_Os03g29770	13117	15003	11315	4027	3562	3196	275.135	302.39	247.359	79.4315	60.8617	46.84	1.08715e-22	-2.15443	down
LOC_Os03g29810	2107	2776	2361	588	887	853	32.2999	40.8847	37.8918	8.34915	10.9068	9.12374	4.86115e-18	-1.95287	down
LOC_Os03g29850	2357	2606	2897	963	941	1079	32.4831	32.9692	36.8776	11.8158	9.86998	9.5549	5.2605e-15	-1.70065	down
LOC_Os03g29920	465	300	342	87	229	78	5.71088	3.89737	5.15189	1.09506	2.60193	0.688109	1.6085e-05	-1.78183	down
LOC_Os03g29930	498	458	570	149	117	121	9.0277	7.98081	10.7625	2.52808	1.72161	1.53418	2.34175e-11	-2.2643	down
LOC_Os03g29950	5392	5540	5339	1260	1507	1756	53.1686	52.6197	54.1543	11.3041	12.0033	11.9568	7.23481e-25	-2.15951	down
LOC_Os03g30050	36	10	27	49	89	114	0.922306	0.240773	0.730737	1.19714	1.8891	2.06904	0.00430825	1.45765	up
LOC_Os03g30092	1905	2681	2208	555	829	698	44.3198	71.998	59.7189	11.0713	15.6554	9.48158	3.42311e-13	-2.01511	down
LOC_Os03g30570	1571	1595	1385	3255	3795	4617	18.8984	18.5198	17.4527	37.0453	37.4285	39.0017	8.16428e-07	1.04521	up
LOC_Os03g31026	12368	13462	13904	5920	7913	7268	85.7023	90.5996	99.6598	37.5683	43.9977	34.8977	2.03417e-08	-1.21985	down
LOC_Os03g31290	698	647	618	1823	2657	2465	13.874	12.2692	11.8711	32.25	42.323	33.5084	2.72615e-11	1.51345	up
LOC_Os03g31560	62	121	152	3	8	10	0.527692	0.839586	1.03927	0.012103	0.038305	0.043016	5.86074e-07	-4.34934	down
LOC_Os03g31679	4974	5120	4646	1703	2551	1708	112.879	111.584	109.811	36.2204	47.2559	26.9956	8.36319e-15	-1.60249	down
LOC_Os03g32040	174	289	170	38	86	64	1.8299	3.10268	1.84749	0.324236	0.757655	0.468022	8.77963e-05	-2.07157	down
LOC_Os03g32100	223	283	153	3	19	9	3.85988	4.82964	2.81991	0.046519	0.274866	0.11187	2.04487e-14	-4.73764	down
LOC_Os03g32170	2003	1933	1634	3571	5207	7100	21.6748	20.1072	18.433	36.3539	45.9215	53.7059	8.16454e-05	1.18257	up
LOC_Os03g32230	281	375	284	50	63	53	5.14459	6.59361	5.41855	0.85585	0.930042	0.668983	3.23795e-12	-2.80163	down
LOC_Os03g32420	42	45	85	198	165	167	0.649991	0.66969	1.38705	2.92475	2.11058	1.83393	0.00372554	1.33299	up
LOC_Os03g32490	2708	2732	2585	8709	7873	9854	44.4157	43.0671	44.1998	134.364	105.229	112.958	9.08492e-12	1.41811	up
LOC_Os03g32630	1175	1217	1242	2930	3095	3864	9.49824	9.45614	10.463	22.285	20.3906	21.8357	1.38013e-07	1.13389	up
LOC_Os03g33580	458	402	443	1114	1020	1363	5.67459	4.78361	5.75182	13.1127	10.3261	11.8149	2.17163e-05	1.11873	up
LOC_Os03g33590	2965	3568	3382	1618	2112	2138	30.8348	34.8172	36.2273	13.846	17.7012	15.4842	5.57003e-07	-1.06759	down
LOC_Os03g34040	6592	8659	9883	1938	3011	3325	93.1193	117.739	145.595	26.0242	35.0172	33.0882	1.50569e-09	-1.92756	down
LOC_Os03g35600	85	67	44	248	290	376	0.544503	0.451114	0.300328	1.5277	1.57559	1.78668	3.15926e-06	1.90844	up
LOC_Os03g36080	1055	1068	1038	589	557	369	20.1511	19.6089	20.6687	10.5747	8.66906	4.91635	9.90786e-08	-1.33529	down
LOC_Os03g36110	224	186	221	113	122	109	2.34317	1.8048	2.38963	1.05844	1.00208	0.814793	0.00471458	-1.16871	down
LOC_Os03g36130	82	184	87	0	3	3	0.386996	0.836136	0.428174	0	0.007798	0.006688	1.93499e-07	-6.25741	down
LOC_Os03g36530	84	115	106	35	48	56	0.869088	1.13676	1.14146	0.344502	0.393921	0.405973	0.00290618	-1.45492	down
LOC_Os03g36630	214	208	167	61	34	52	4.83055	4.57954	3.85177	1.43416	0.594993	0.818608	1.28954e-07	-2.2867	down
LOC_Os03g36790	2006	2055	2063	1019	912	1180	19.8812	24.9517	26.3508	9.45101	9.16585	9.7627	9.28785e-09	-1.28058	down
LOC_Os03g36960	539	667	677	184	234	207	17.8038	21.1855	23.3072	5.71812	6.28398	4.76379	1.17437e-09	-1.89472	down
LOC_Os03g37090	342	256	290	1291	849	1030	5.68583	3.82727	5.20659	18.9696	10.0089	9.64429	0.000287249	1.55509	up
LOC_Os03g37490	1873	1493	1456	7200	8786	9338	17.8108	13.6463	14.4359	64.4159	68.093	62.0746	1.13253e-23	2.08619	up
LOC_Os03g37570	562	653	629	204	220	179	10.713	11.9647	12.4979	3.65711	3.41612	2.38669	1.04291e-09	-1.90352	down
LOC_Os03g37640	1704	1649	1529	7305	8134	8236	16.1295	15.1578	14.8592	60.2228	58.0806	49.8118	1.9747e-21	1.97662	up
LOC_Os03g37830	2359	1446	2213	26332	33549	41021	16.8088	9.89753	16.4273	176.451	194.75	204.247	1.99265e-55	3.75157	up
LOC_Os03g37864	3212	3942	3061	942	1395	1127	72.4196	85.4012	71.928	19.9702	25.6225	17.7408	6.11682e-18	-1.86535	down
LOC_Os03g37878	113	95	99	392	513	500	2.05639	1.66398	1.86756	6.72664	7.63674	6.37383	2.55765e-07	1.88779	up
LOC_Os03g38540	6162	7501	6106	661	1061	958	71.4963	81.5852	72.2288	6.88012	10.7622	7.59049	1.05952e-48	-3.19696	down
LOC_Os03g38730	4437	4527	3662	20407	16576	23121	54.5422	56.9836	49.4648	242.731	166.288	207.333	1.55568e-17	1.94981	up
LOC_Os03g38940	1427	1637	1890	687	814	901	13.7948	15.3543	18.3996	5.72579	6.05104	5.7361	5.61864e-09	-1.35562	down
LOC_Os03g38950	87893	104680	68913	23286	23236	39929	1362.92	1559.52	1118.46	338.891	293.621	431.49	1.16112e-09	-1.92106	down
LOC_Os03g39010	2270	2910	2395	1475	1406	1545	24.6744	30.0181	27.5715	15.5906	12.4639	12.105	6.69364e-07	-1.07446	down
LOC_Os03g39110	111	89	110	312	415	302	1.20495	0.865051	1.37675	3.20891	3.48278	2.45155	0.000267094	1.43675	up
LOC_Os03g39350	0	110	128	253	249	286	0	0.309369	0.391971	0.701557	0.597929	0.588392	0.00225566	1.41221	up
LOC_Os03g39690	18	6	0	217	133	156	0.168112	0.050968	0	1.90842	1.00935	1.02005	1.14341e-08	4.13785	up
LOC_Os03g39710	807	799	731	243	347	284	8.66732	8.24455	8.1811	2.43119	3.0369	2.12673	1.82458e-09	-1.72198	down
LOC_Os03g40000	236	283	265	76	112	100	2.10633	2.4289	2.47029	0.64011	0.816179	0.623644	1.23424e-05	-1.75503	down
LOC_Os03g40020	2080	2294	2536	938	1031	1127	7.45855	7.90325	9.47761	3.16225	3.01033	2.82299	2.97107e-11	-1.46466	down
LOC_Os03g40100	536	479	491	3836	5095	6131	5.47469	4.70477	5.23052	36.8976	42.4508	43.8215	4.43172e-43	3.00386	up
LOC_Os03g40270	8996	6526	8048	19629	23966	28754	116.59	81.2658	108.7	239.247	253.05	260.408	5.84031e-09	1.30478	up
LOC_Os03g40540	660	389	464	2414	2429	2023	6.4073	3.5529	4.17134	21.248	18.3747	13.0967	1.74415e-10	1.89861	up
LOC_Os03g40550	1385	1854	1466	489	550	634	12.5672	16.0743	13.8041	4.20762	4.05381	4.02374	4.87978e-14	-1.80207	down
LOC_Os03g40600	118	113	95	3	0	3	2.33056	2.14763	1.96504	0.05027	0	0.041253	1.38446e-20	-6.05507	down
LOC_Os03g40610	58	63	74	14	0	15	0.550268	0.589988	0.740942	0.118883	0	0.099112	2.31246e-08	-3.04858	down
LOC_Os03g40670	1621	1086	1419	393	643	488	17.3298	9.48399	15.344	2.96861	5.55327	2.66886	3.54574e-10	-1.74084	down
LOC_Os03g40770	715	565	382	75	26	37	9.33953	7.09272	5.19554	0.915921	0.276891	0.334941	9.16437e-13	-3.83945	down
LOC_Os03g41350	1261	1022	1102	638	628	764	7.74059	6.32195	7.85503	3.52366	3.32759	3.54327	3.08912e-05	-1.04118	down
LOC_Os03g41820	80	94	88	183	269	310	4.00945	4.51671	4.57132	8.63843	10.9864	10.8618	0.00348694	1.2177	up
LOC_Os03g42010	393	526	482	224	276	293	3.17213	3.968	4.06746	1.57822	1.74665	1.63613	0.000725367	-1.13225	down
LOC_Os03g42020	6947	7610	7004	788	527	873	34.213	35.0014	36.5666	3.67117	1.96372	2.89181	8.6555e-61	-3.6019	down
LOC_Os03g42070	290	303	350	19	99	45	2.60139	2.61681	3.29813	0.159278	0.722886	0.272329	1.9874e-12	-2.85639	down
LOC_Os03g42130	2135	2711	2248	6676	7592	7374	31.6758	38.6467	34.7581	93.148	91.7662	76.4497	3.1272e-10	1.30716	up
LOC_Os03g42230	412	218	407	890	943	1050	2.71505	1.36596	2.26525	5.48942	4.72377	4.29352	3.00124e-05	1.17317	up
LOC_Os03g42600	953	1244	735	50	16	32	32.6754	41.0213	26.2675	1.60941	0.421076	0.746953	1.25105e-21	-5.16954	down
LOC_Os03g42710	201	137	149	1136	1221	1317	2.5003	1.63559	1.93768	13.3326	12.4206	11.4834	1.28279e-20	2.61515	up
LOC_Os03g42770	541	482	438	1202	1153	1492	5.04038	4.31588	4.25554	10.5441	8.76139	9.72978	2.07722e-05	1.09134	up
LOC_Os03g42820	1078	1003	1195	2975	3941	4894	9.50412	8.45886	10.469	24.7804	28.6761	31.2922	4.27828e-13	1.5291	up
LOC_Os03g42830	231	114	154	973	1151	1146	2.2368	1.10202	1.63004	9.0905	9.24698	7.97943	5.69154e-17	2.41308	up
LOC_Os03g43010	5066	6155	4766	515	576	570	54.1326	60.2255	52.9324	5.0223	4.67481	3.97413	4.81397e-46	-3.56821	down
LOC_Os03g43410	133	58	98	28	41	48	2.43131	1.01009	1.86379	0.466989	0.603528	0.606026	0.00387985	-1.62196	down
LOC_Os03g43430	3116	4037	3224	1440	1939	2030	76.2976	94.9935	82.2852	33.1639	38.6672	34.7319	3.51726e-09	-1.25377	down
LOC_Os03g43440	3679	3794	3182	1954	1795	1992	43.4813	43.0957	39.203	21.7212	17.2863	16.4509	1.31698e-08	-1.18818	down
LOC_Os03g43470	355	376	350	50	80	115	4.51732	4.59691	4.64158	0.591561	0.824242	1.01609	1.36727e-10	-2.47818	down
LOC_Os03g43590	24	17	18	387	396	368	0.172109	0.115981	0.135821	2.7426	2.43346	1.93714	1.04965e-19	3.99547	up
LOC_Os03g43670	146	65	132	305	407	243	0.767511	0.320791	0.699121	1.52134	1.73026	0.898954	0.00956688	1.19367	up
LOC_Os03g43720	187	155	176	641	943	768	1.73476	1.24185	1.60442	5.43387	6.25894	4.37266	1.54939e-09	1.87921	up
LOC_Os03g43750	10	14	5	144	77	108	0.076697	0.089843	0.030107	1.51361	0.503394	1.082	1.06477e-05	3.22662	up
LOC_Os03g43880	169	258	96	3	5	11	2.11958	3.1217	1.25133	0.023851	0.041324	0.088493	5.42846e-07	-5.14296	down
LOC_Os03g43930	1173	814	1051	4294	5624	5109	7.54225	5.02777	7.04036	25.9717	29.4642	22.9576	2.21506e-21	2.00385	up
LOC_Os03g43980	58	40	99	702	272	610	0.58319	0.381773	1.39473	7.60711	2.90765	5.12554	0.00125612	2.71985	up
LOC_Os03g44150	905	913	811	2449	2064	3515	9.69954	9.40112	9.05828	24.691	18.1577	26.3331	2.03092e-06	1.29572	up
LOC_Os03g44250	18	25	18	116	163	143	0.425121	0.563014	0.427775	2.57538	3.14203	2.37327	4.65851e-07	2.48303	up
LOC_Os03g44430	281	256	246	534	685	924	2.99024	2.6117	2.72856	5.34266	5.94158	6.86817	0.000236141	1.13006	up
LOC_Os03g44440	65	69	52	18	13	19	0.465309	0.470814	0.38919	0.115309	0.070677	0.095243	2.85669e-05	-2.19261	down
LOC_Os03g44670	789	208	270	2961	2998	3387	5.02532	1.27222	1.78941	17.7336	15.5565	15.0749	5.28329e-30	2.59157	up
LOC_Os03g44740	59	41	54	2603	2307	2421	0.640334	0.424812	0.609063	26.916	20.6678	18.6029	1.45568e-61	5.28296	up
LOC_Os03g44760	478	493	444	1282	1448	1799	2.95666	3.00338	2.94142	7.38715	7.11564	8.08089	2.97137e-08	1.36556	up
LOC_Os03g44780	285	260	263	778	809	929	1.71225	1.50006	1.64449	4.3959	3.95761	3.9009	6.31268e-06	1.33466	up
LOC_Os03g44810	109	108	148	714	739	1148	1.03007	0.748417	1.54675	5.92322	4.83303	6.66811	8.78789e-16	2.51074	up
LOC_Os03g44820	2160	3250	2429	779	955	796	54.476	78.7657	63.855	18.4694	19.617	14.029	8.48303e-09	-1.93084	down
LOC_Os03g44840	907	880	912	227	291	249	9.4806	9.10631	9.97772	2.25271	2.56543	1.82266	3.60945e-14	-2.11563	down
LOC_Os03g45194	1137	1372	1144	243	331	446	8.65398	10.098	8.57328	1.78472	2.1186	2.47664	5.48044e-17	-2.16746	down
LOC_Os03g45220	752	928	760	333	362	292	25.1113	29.769	26.4627	10.4463	9.84689	6.80884	9.5486e-09	-1.59644	down
LOC_Os03g45250	25	17	26	259	181	389	0.46193	0.167158	0.442838	3.12905	1.95204	3.63701	6.50538e-09	3.29026	up
LOC_Os03g45400	7475	9193	8004	2840	3494	3832	91.5764	108.222	102.206	32.7229	34.8731	32.8064	2.71986e-14	-1.59098	down
LOC_Os03g45730	6915	4211	6270	3433	3440	3279	40.1503	28.5979	41.7955	20.3408	17.9938	15.9753	0.000394854	-1.06823	down
LOC_Os03g45930	267	275	325	883	930	954	3.44232	3.40164	4.3616	10.7036	9.76042	8.58835	1.66115e-06	1.37343	up
LOC_Os03g46070	285	333	245	173	46	143	6.16203	6.90809	5.52472	3.51542	0.794723	2.15227	5.9784e-05	-1.53458	down
LOC_Os03g46090	2530	2271	2134	465	645	484	16.5527	14.3046	14.5968	2.84839	3.45925	2.19904	1.66168e-26	-2.41828	down
LOC_Os03g46200	19	29	68	189	139	149	0.440242	0.632074	1.64978	4.13712	2.62928	2.42543	0.000422956	1.74999	up
LOC_Os03g46420	208	188	160	68	62	50	3.7816	3.27578	3.02391	1.14779	0.91903	0.627352	9.22846e-06	-1.90622	down
LOC_Os03g46550	1559	1843	1660	370	442	369	8.87758	10.0831	9.84896	1.98059	2.04929	1.46819	1.64112e-23	-2.39668	down
LOC_Os03g46640	377	337	267	93	119	112	7.84502	6.3528	5.47346	1.83569	1.89429	1.51205	5.6075e-07	-1.90119	down
LOC_Os03g46710	1169	1454	1415	428	809	757	5.21742	6.46413	6.72833	1.88941	2.94894	2.51102	4.09544e-08	-1.34141	down
LOC_Os03g46770	65701	81934	62940	14524	15622	14703	1343.89	1627.16	1349.83	278.131	259.715	210.336	1.78986e-20	-2.5284	down
LOC_Os03g47034	84	75	59	459	343	528	2.93303	2.51299	2.13669	15.1577	9.81274	12.9471	1.3038e-09	2.30825	up
LOC_Os03g47169	52	79	60	28	37	27	0.683501	1.00336	0.819735	0.340916	0.390473	0.250098	0.008747	-1.35088	down
LOC_Os03g47280	269	529	239	33	9	16	7.88217	14.8995	7.27706	0.885269	0.206077	0.327239	2.9519e-06	-4.41293	down
LOC_Os03g47500	2694	2679	2131	754	812	892	29.2368	28.1154	24.527	10.3558	7.31044	6.89751	3.64864e-18	-1.91334	down
LOC_Os03g47530	5390	6095	5079	107	126	128	68.9189	74.8887	67.6857	1.27584	1.30724	1.13702	3.58112e-122	-5.8249	down
LOC_Os03g47610	56796	102319	99661	25466	32218	41964	453.74	627.388	656.289	151.423	167.757	190.218	0.000181697	-1.70221	down
LOC_Os03g47620	27256	11131	7080	1474	1336	2123	63.1172	24.4043	16.7851	3.11198	2.44108	3.32778	0.00964877	-3.50898	down
LOC_Os03g48000	949	864	729	5082	4596	7226	9.25606	8.19069	7.42378	47.3477	37.0727	50.0005	1.38637e-19	2.42045	up
LOC_Os03g48040	4376	5542	4196	2148	2731	2718	90.0968	109.982	90.1713	41.6295	45.845	39.2049	8.29161e-09	-1.20183	down
LOC_Os03g48050	618	748	686	122	185	210	10.388	9.70207	11.6997	1.82791	2.13236	1.9248	1.44744e-13	-2.31206	down
LOC_Os03g48150	280	345	308	79	126	112	11.5199	13.6441	13.214	3.03166	4.23424	3.22618	1.28909e-06	-1.87091	down
LOC_Os03g48270	243	106	171	2663	2763	2249	2.21404	0.920687	1.60106	22.7077	20.3861	14.1814	2.70387e-25	3.6007	up
LOC_Os03g48310	1103	919	1090	2575	2961	3081	6.24486	5.21332	6.88738	14.0918	14.688	12.3203	1.12919e-07	1.16525	up
LOC_Os03g48320	171	77	122	409	514	490	0.970294	0.414928	0.717223	2.18486	2.38253	1.93751	6.82856e-06	1.63318	up
LOC_Os03g48430	519	698	554	287	415	219	8.02583	10.3742	8.92746	4.16431	5.22325	2.36787	5.10123e-05	-1.23049	down
LOC_Os03g48660	1051	983	1004	2289	2561	2815	9.06631	8.08692	9.07798	18.592	17.9559	17.0415	4.0141e-06	1.02941	up
LOC_Os03g49220	1513	1807	1358	693	1049	1075	17.2982	19.8566	16.5505	7.44389	9.76819	8.5917	8.87908e-06	-1.04883	down
LOC_Os03g49350	157	120	81	306	310	436	1.2813	0.804449	0.71826	1.95493	1.70325	2.28984	0.00133473	1.24514	up
LOC_Os03g49380	856	563	766	1545	2243	2529	5.51045	3.49095	5.17375	9.70887	12.2535	11.8355	1.07761e-07	1.21391	up
LOC_Os03g49440	3221	3702	3490	1606	1667	2197	52.4195	58.2288	59.0353	24.7241	22.2079	24.8928	4.80945e-09	-1.24165	down
LOC_Os03g49600	2791	2530	2241	5398	6083	7416	26.608	23.2451	22.0945	48.5642	47.4491	49.6256	1.22902e-06	1.01082	up
LOC_Os03g49620	5887	6206	5996	2082	2554	2637	43.8508	44.8806	46.7525	13.5061	15.1819	12.8683	4.94061e-15	-1.62235	down
LOC_Os03g49630	2807	3282	2635	6651	8008	8460	14.2892	23.086	14.1796	34.1759	37.701	45.8535	1.33003e-07	1.09787	up
LOC_Os03g49710	5898	8722	7057	1166	2016	1984	134.933	191.739	168.252	25.0744	37.5606	31.7086	5.36322e-13	-2.39186	down
LOC_Os03g49720	2545	2899	2521	7771	6806	9659	48.1243	52.6794	49.687	138.212	104.858	127.643	3.78626e-10	1.29783	up
LOC_Os03g49730	267	254	253	151	169	148	2.77255	2.53395	2.75501	1.4873	1.42003	1.05128	0.00951806	-1.02045	down
LOC_Os03g49940	1144	1176	1163	4051	3981	5245	11.3078	11.1778	11.9874	37.683	32.0805	36.2499	1.35685e-14	1.62119	up
LOC_Os03g50080	5541	8551	5275	1622	1582	1599	94.8365	140.627	94.082	26.0947	22.05	19.1192	3.5424e-07	-2.30816	down
LOC_Os03g50160	128	107	150	2078	1819	2009	3.31522	2.6624	4.04105	50.7429	38.4843	36.4532	6.66425e-44	3.64526	up
LOC_Os03g50210	4032	3410	3562	1604	1890	1635	53.5338	43.4688	49.3389	20.0375	20.4488	15.1463	2.1616e-11	-1.39706	down
LOC_Os03g50350	1623	1284	1565	3157	3284	4942	7.93734	6.03688	7.95536	14.5075	13.0881	16.4983	1.13417e-06	1.02962	up
LOC_Os03g50430	130	147	169	64	82	49	1.35425	1.55877	2.03221	0.686836	0.734005	0.4318	0.000900063	-1.4803	down
LOC_Os03g50450	545	459	583	1931	1802	2013	3.55134	2.8696	3.95874	11.8346	9.56786	9.16715	4.68062e-11	1.55876	up
LOC_Os03g50510	7822	8455	8527	1356	1496	1482	72.8695	75.6861	81.1139	11.8792	10.9873	8.52365	4.00288e-40	-2.81782	down
LOC_Os03g50530	398	678	465	81	122	103	7.80667	12.5893	9.32344	1.55689	2.08651	1.46742	6.01962e-08	-2.64232	down
LOC_Os03g50870	3421	2474	2902	59647	52850	90780	38.0693	26.4496	33.658	624.35	479.226	706.053	2.26835e-25	4.21391	up
LOC_Os03g50885	1943	1320	1691	5222	7138	7792	26.7931	17.4932	24.296	67.7287	80.2083	75.0995	1.17298e-16	1.71096	up
LOC_Os03g50960	2337	1258	1716	16038	17998	22701	58.8623	30.4425	45.0428	379.963	369.393	399.621	9.12387e-45	3.10771	up
LOC_Os03g50970	282	146	154	1018	1400	725	2.35407	1.17028	1.33422	7.9849	9.51512	4.22903	0.000209458	2.15612	up
LOC_Os03g51000	2112	2292	2235	712	682	971	20.6719	21.9907	22.9137	6.42194	5.33591	5.868	9.52384e-16	-1.80174	down
[truncated: 3,574 more rows]
