# Supplementary material for: Exploring the molecular mechanism of OsROS1a in regulating resistance to bacterial leaf streak through transcriptome and DNA methylation profiling in rice (Oryza sativa L.)
Source: BMC Genomics. 2025 Aug 1;26:713. doi: 10.1186/s12864-025-11895-1 (PMC12315458; doi:10.1186/s12864-025-11895-1)
Supplement: Supplementary file 11 — Supplementary Material 11 [file 12864_2025_11895_MOESM11_ESM.xlsx]

## Sheet: Sheet1
Supplemental Table S11 Differentially expressed genes of the comparison of C9 (RS0 vs. RS10） identified with the criteria of FDR ≤ 0.01 and the absolute value of |log2(fold change)|≥1
#ID	RS0-1_Count	RS0-2_Count	RS0-3_Count	RS10-1_Count	RS10-2_Count	RS10-3_Count	RS0-1_FPKM	RS0-2_FPKM	RS0-3_FPKM	RS10-1_FPKM	RS10-2_FPKM	RS10-3_FPKM	FDR	log2FC	regulated
ChrSy.fgenesh.gene.26	15	16	16	63	62	47	0.181673	0.18722	0.215065	0.64418	0.766979	0.743264	0.00822184	1.67606	up
ChrSy.fgenesh.gene.32	31	35	27	110	113	80	0.368651	0.274478	0.328213	0.801559	1.12488	1.02788	0.00540366	1.50823	up
LOC_Os01g01060	1883	1833	1728	5810	5040	4914	41.2926	38.6201	39.4984	101.515	108.768	133.37	3.47636e-11	1.34701	up
LOC_Os01g01120	4129	5494	4305	2712	1662	1023	23.6579	32.3415	33.3412	12.3124	9.08624	6.96925	7.86405e-09	-1.62305	down
LOC_Os01g01510	1584	1385	1488	3819	3191	3416	13.2276	11.128	12.967	25.4846	26.2719	35.3459	9.96141e-07	1.04337	up
LOC_Os01g01650	467	215	252	84	42	48	7.17607	3.17149	4.03091	1.02392	0.632856	0.907178	0.000645011	-2.64821	down
LOC_Os01g01660	2725	5161	3090	15570	16542	11049	45.5299	82.7672	53.7179	205.749	268.277	227.671	3.67761e-10	1.77632	up
LOC_Os01g01670	428	419	333	1176	929	902	8.70554	8.18511	7.06068	19.065	18.6124	22.7282	1.72164e-05	1.15434	up
LOC_Os01g01680	0	65	73	256	225	220	0	1.22747	1.49981	4.00942	4.36378	5.34907	5.33756e-07	2.14787	up
LOC_Os01g02060	81	55	58	32	15	12	0.786085	0.5231	0.585214	0.239567	0.133908	0.134068	0.00104509	-1.97822	down
LOC_Os01g02080	1931	2675	2098	1425	868	510	31.5626	42.0249	35.7514	18.5643	13.9646	10.3145	1.21241e-06	-1.51715	down
LOC_Os01g02150	1028	992	897	525	499	356	19.7623	18.3243	17.9656	8.04401	9.43271	8.4528	6.83456e-07	-1.28172	down
LOC_Os01g02290	165	281	170	62	0	36	1.40477	2.48621	1.52581	0.462566	0	0.39646	4.65125e-06	-2.90658	down
LOC_Os01g02334	110	56	83	37	25	31	2.64441	1.29168	2.27798	0.821071	0.749295	0.945178	0.00297249	-1.60912	down
LOC_Os01g02560	401	328	280	214	186	134	3.76804	3.02798	2.77685	1.64572	1.74124	1.52985	0.0024221	-1.12593	down
LOC_Os01g02780	613	563	375	402	258	171	5.21494	4.59581	3.32443	2.71635	2.15063	1.79902	0.00190157	-1.14282	down
LOC_Os01g02880	1685	1106	1314	4100	3474	3367	22.2038	13.9978	18.0439	43.0517	45.0568	54.9165	4.39587e-09	1.22643	up
LOC_Os01g03130	239	175	232	93	40	38	4.31093	3.03012	4.36746	1.33187	0.69761	0.828691	4.9631e-07	-2.17651	down
LOC_Os01g03330	243	142	134	1644	872	707	2.62534	1.4756	1.50705	14.1846	9.28971	9.4674	2.54961e-07	2.38895	up
LOC_Os01g03340	1301	912	920	8780	4243	2649	21.5049	14.4936	15.8503	115.695	69.054	54.2134	0.00388336	2.04816	up
LOC_Os01g03680	2262	1441	1492	982	501	287	45.826	28.0458	31.4926	15.8422	9.9863	7.19346	4.11215e-05	-1.82711	down
LOC_Os01g03690	1655	1515	1754	888	816	767	17.9065	15.4302	18.3513	7.9236	9.15878	10.2428	1.24982e-07	-1.17992	down
LOC_Os01g03740	279	188	277	918	812	865	1.96201	1.12482	1.81887	4.7812	5.57627	8.12259	1.17043e-08	1.62467	up
LOC_Os01g03870	238	181	202	560	617	490	1.98789	1.43558	1.80118	3.84828	4.99152	5.30215	0.000173006	1.24419	up
LOC_Os01g04050	3243	1346	1576	16325	9659	10005	81.3847	32.4601	41.2155	326.416	238.546	310.741	7.17549e-17	2.33153	up
LOC_Os01g04280	3034	2897	3092	989	594	630	30.2488	27.6838	32.0952	7.78148	5.66149	7.61925	1.304e-26	-2.24397	down
LOC_Os01g04330	8439	8525	6968	2062	1248	1523	186.917	181.45	160.861	36.3736	27.1933	41.7317	6.17322e-36	-2.51058	down
LOC_Os01g04620	192	165	165	88	67	54	2.26736	1.85687	2.10746	0.834314	0.783659	0.799051	0.000596721	-1.53401	down
LOC_Os01g04710	254	200	179	111	84	78	2.57404	1.94821	1.88578	0.893718	0.833375	0.978251	0.000760787	-1.41518	down
LOC_Os01g05480	67	110	62	14	13	20	0.742239	1.15382	0.585362	0.096502	0.108707	0.222072	2.21933e-05	-2.48953	down
LOC_Os01g05600	8	40	6	131	145	95	0.048878	0.260307	0.041305	0.706715	0.964102	0.793762	7.49816e-07	2.58275	up
LOC_Os01g05620	34	8	12	408	288	72	0.227358	0.052076	0.079067	2.20336	1.92277	0.597825	0.00217247	3.55355	up
LOC_Os01g06310	1239	880	1645	18755	22853	16720	33.24	22.6675	46.0041	400.951	603.451	555.202	1.34381e-23	3.77338	up
LOC_Os01g06500	345	212	267	1044	830	858	7.21841	4.25749	5.81096	17.4131	17.0958	22.239	3.16114e-08	1.54079	up
LOC_Os01g06740	371	225	283	1272	1140	855	4.75625	2.7618	3.7704	12.9833	14.376	13.554	1.14942e-10	1.69204	up
LOC_Os01g07420	159	96	126	394	289	254	1.93443	1.05893	1.58593	3.78741	3.61507	3.6183	0.00570236	1.08895	up
LOC_Os01g07910	696	679	677	1925	1620	1500	9.88171	9.26488	10.0151	21.7777	22.6319	26.3555	2.30177e-06	1.10368	up
LOC_Os01g07970	8534	11108	9411	5949	3656	2630	169.658	212.206	194.99	94.226	71.5177	64.7036	1.28031e-10	-1.49246	down
LOC_Os01g08110	47	35	27	122	129	86	0.462445	0.332895	0.276218	0.96548	1.2629	1.05383	0.00660125	1.43405	up
LOC_Os01g08440	357	527	451	208	230	142	3.96317	5.6163	5.21567	1.83831	2.51123	1.93786	2.80392e-05	-1.40371	down
LOC_Os01g08510	5249	7040	5673	4310	3241	2627	37.7595	48.8528	42.2342	24.4231	23.1146	23.0303	1.15062e-06	-1.03574	down
LOC_Os01g08760	251	189	221	52	16	46	4.79407	3.46816	4.40743	0.789836	0.293896	1.07864	1.89243e-10	-2.72712	down
LOC_Os01g08770	783	745	704	2007	1630	1703	7.16429	6.56294	6.69739	14.644	14.632	19.19	4.13678e-06	1.07124	up
LOC_Os01g09450	1811	1473	1530	6057	3379	3161	20.181	15.7594	17.701	53.9123	37.0038	43.6832	1.50364e-05	1.15503	up
LOC_Os01g09510	2443	2334	2328	8142	6591	5516	56.1979	51.5905	55.7949	149.237	149.212	157.028	6.64281e-11	1.30543	up
LOC_Os01g09540	18920	24722	19388	15784	9951	5726	279.079	350.412	298.058	185.419	144.376	104.512	1.41492e-05	-1.25914	down
LOC_Os01g09665	82	41	81	212	165	220	1.28613	0.62048	1.32206	2.66961	2.55837	4.29014	0.00240278	1.37917	up
LOC_Os01g09700	0	5	0	74	71	78	0	0.040881	0	0.6179	0.73622	1.00717	1.76967e-12	5.30519	up
LOC_Os01g09770	8525	8969	8426	1765	1647	1488	74.2422	78.2364	76.695	8.2168	14.7838	15.8299	2.49942e-38	-2.58996	down
LOC_Os01g09870	526	599	565	22	25	32	20.4224	22.3633	22.8713	0.677326	0.946244	1.53196	6.84021e-36	-4.56115	down
LOC_Os01g10440	260	308	310	105	70	39	2.21163	2.51652	2.74146	0.705841	0.578478	0.404583	8.11113e-09	-2.29046	down
LOC_Os01g10450	1177	1038	1074	2952	2468	2660	8.99961	7.56244	8.29358	17.4375	18.2095	24.2616	3.15482e-07	1.1148	up
LOC_Os01g10590	135	84	100	396	331	245	5.32345	3.17094	4.1024	12.4634	12.8703	11.9555	0.000282584	1.39807	up
LOC_Os01g10640	416	416	398	345	213	165	10.3742	9.96639	10.3569	6.8526	5.21073	5.08252	0.00565884	-1.00445	down
LOC_Os01g10810	305	418	328	150	101	104	7.20959	9.51754	8.10381	2.81727	2.34217	3.03746	1.09539e-06	-1.7741	down
LOC_Os01g10820	2013	2081	2171	6677	4824	4057	73.9654	73.4795	83.1655	195.499	174.478	184.498	5.29705e-08	1.09537	up
LOC_Os01g10960	63	28	57	232	161	111	0.683275	0.285965	0.644197	2.02313	1.72831	1.50648	0.000857005	1.53489	up
LOC_Os01g11340	367	289	351	237	134	73	3.65721	2.76139	3.64349	1.87633	1.31269	0.896952	0.00016234	-1.45071	down
LOC_Os01g11460	55	24	41	212	218	176	0.745202	0.317485	0.588112	2.32183	2.94877	2.98681	1.64396e-06	2.15291	up
LOC_Os01g11520	850	631	756	437	357	302	13.8034	9.84557	12.7907	5.64623	5.69274	6.06824	1.21056e-05	-1.23229	down
LOC_Os01g11570	718	638	956	2056	2013	1840	12.6864	10.8198	17.6006	28.8354	35.0188	40.1945	2.6835e-07	1.17082	up
LOC_Os01g11620	922	603	684	304	228	155	11.7287	7.38063	9.05706	3.07257	2.84645	2.43658	7.27195e-09	-1.91081	down
LOC_Os01g11660	142	126	145	351	305	311	2.20005	1.87245	2.3524	4.35272	4.66826	5.99256	0.00893979	1.04386	up
LOC_Os01g11810	584	593	552	290	145	134	6.33951	6.25118	6.98841	2.62658	1.56369	1.96336	6.6549e-09	-1.84941	down
LOC_Os01g11860	190	256	257	105	74	40	2.54238	3.30025	3.59446	1.11583	0.966047	0.651426	4.05074e-06	-1.93377	down
LOC_Os01g12060	339	371	312	204	158	150	15.2837	16.0896	14.6759	7.3048	6.97675	8.36776	0.00106446	-1.19715	down
LOC_Os01g12160	1203	1064	1311	778	396	356	8.18909	7.08585	10.028	6.0769	2.87085	3.94979	4.58394e-09	-1.47243	down
LOC_Os01g12190	934	811	1013	3663	3173	2875	25.6569	21.4152	29.0236	80.2288	85.8213	97.7839	7.16763e-15	1.62244	up
LOC_Os01g12270	9421	12585	9336	7264	5053	1923	720.094	924.359	743.697	442.301	380.029	181.85	0.000110059	-1.40811	down
LOC_Os01g12280	4544	3682	3056	3510	1358	1393	31.3445	24.2743	21.6958	19.1605	8.67411	11.6278	0.00385843	-1.11177	down
LOC_Os01g12920	1539	1771	1658	1386	1011	504	42.8191	47.3433	48.0839	30.7259	27.6715	17.3393	1.73781e-05	-1.02743	down
LOC_Os01g13030	3700	3549	3644	2751	1877	1600	53.5138	49.315	54.9296	31.6979	26.7036	28.6369	1.12684e-06	-1.02743	down
LOC_Os01g13210	26869	26305	26002	13657	9081	7908	426.868	402.095	431.414	172.64	141.86	155.227	1.45981e-12	-1.59108	down
LOC_Os01g13370	877	1036	988	643	451	479	9.92258	11.2658	11.6485	5.79237	5.01994	6.82348	2.77059e-05	-1.08464	down
LOC_Os01g13660	1154	1228	1197	955	689	351	20.0645	20.7916	20.635	13.0837	12.0146	7.62045	1.8436e-05	-1.09393	down
LOC_Os01g14080	321	301	436	185	142	98	4.20381	3.8071	5.9842	1.93788	1.82909	1.58882	2.57189e-05	-1.54247	down
LOC_Os01g14440	8803	8069	10152	4926	4456	3529	84.0206	74.0112	100.994	37.4584	41.8544	41.6801	4.12376e-10	-1.26591	down
LOC_Os01g14514	565	740	568	416	279	276	16.3288	20.6409	14.8359	9.61728	7.99859	9.93702	0.000125132	-1.15931	down
LOC_Os01g14550	75	48	67	5	1	0	1.4457	0.884492	1.33633	0.061922	0.019057	0	1.89467e-12	-5.3899	down
LOC_Os01g14630	197	140	189	816	406	385	2.86402	1.9533	2.85326	9.46288	5.81033	6.92693	0.00039999	1.36731	up
LOC_Os01g14670	702	579	624	321	297	160	12.8017	10.1361	11.8581	4.66566	5.31611	3.60807	5.58314e-07	-1.51481	down
LOC_Os01g14830	712	768	789	2135	1763	1364	9.94688	10.3104	11.4914	23.785	24.2528	23.5962	1.24532e-05	1.00303	up
LOC_Os01g15640	7279	6981	7866	3736	2789	2677	66.6513	59.2548	71.027	28.7817	19.8052	32.0238	1.95754e-13	-1.46897	down
LOC_Os01g16060	460	457	430	291	161	302	1.89196	1.99125	2.15805	0.988987	0.603452	1.37464	0.00209325	-1.0098	down
LOC_Os01g16130	1318	1659	1621	1073	751	605	13.1169	15.8611	16.818	8.50292	7.34886	7.4486	1.02947e-06	-1.14488	down
LOC_Os01g16810	9	9	5	198	106	124	0.10899	0.094246	0.051026	1.91579	1.26764	1.85846	3.55341e-13	4.00082	up
LOC_Os01g16910	730	690	878	2168	1713	1550	8.43717	7.66538	10.5716	19.9889	19.4981	22.1957	5.9996e-06	1.03778	up
LOC_Os01g16960	630	1304	840	4015	1731	2998	5.19139	10.3369	7.21755	26.3973	16.9327	30.6103	0.00765878	1.44682	up
LOC_Os01g16980	504	201	197	4183	2400	2199	14.278	5.4618	5.80482	94.4302	66.9225	77.1005	5.35261e-19	3.05779	up
LOC_Os01g17050	1930	2398	1910	242	243	280	38.0577	45.4382	39.2527	3.78814	4.70485	6.8301	2.05611e-41	-3.18848	down
LOC_Os01g17150	5812	7920	6222	5025	3102	2673	164.014	214.782	183.007	112.986	86.1412	93.3326	1.03327e-05	-1.1167	down
LOC_Os01g18120	39	7	45	142	174	99	0.466349	0.070505	0.611432	1.50232	2.52511	1.57112	6.98437e-05	1.9942	up
LOC_Os01g18240	119	54	121	227	311	260	1.14878	0.523099	1.1074	1.61859	2.68861	2.87209	0.00630304	1.28149	up
LOC_Os01g18660	82	93	82	45	23	16	0.925176	1.00751	0.95892	0.400157	0.256571	0.211902	0.000796821	-1.87804	down
LOC_Os01g18670	1919	1246	1610	4784	3931	3669	10.1371	6.35801	8.85171	19.9323	20.2734	23.8789	1.08664e-08	1.18074	up
LOC_Os01g19020	5858	3330	4025	979	648	768	83.1814	45.4333	59.5645	11.0662	9.04718	13.4832	3.86209e-08	-2.65776	down
LOC_Os01g19130	8519	9081	8773	4907	2844	2580	100.996	103.493	108.165	46.2556	33.263	37.5707	7.59516e-15	-1.58491	down
LOC_Os01g19220	330	257	207	35	32	42	2.36061	1.76301	1.53789	0.194805	0.224527	0.370025	1.53133e-13	-3.01963	down
LOC_Os01g19330	409	494	367	149	117	139	7.5059	8.70743	7.02167	2.17476	2.10671	3.15706	6.89105e-08	-1.82897	down
LOC_Os01g19800	310	268	238	136	99	101	5.79524	4.83225	4.31613	2.12737	1.83302	2.53101	0.000143771	-1.47881	down
LOC_Os01g19820	542	383	364	200	240	148	10.0928	6.99303	7.12903	2.96997	4.39578	3.45788	8.48108e-05	-1.32178	down
LOC_Os01g19840	1345	1606	1272	4026	3165	2939	49.2377	56.4947	48.5179	117.459	114.045	133.158	4.38583e-07	1.06169	up
LOC_Os01g19880	116	148	164	94	69	47	3.05592	3.75306	4.488	1.96208	1.78624	1.51036	0.0095559	-1.25964	down
LOC_Os01g20206	397	260	375	1345	1132	898	5.35136	3.89844	5.33965	15.6099	17.0858	15.8759	5.48367e-09	1.50428	up
LOC_Os01g20910	311	276	340	105	122	48	6.62888	5.66109	7.54462	1.77455	2.55866	1.25726	2.35459e-07	-1.97512	down
LOC_Os01g20980	22	3	7	163	99	123	0.201293	0.017827	0.058007	1.19259	0.894188	1.39972	4.2372e-10	3.39773	up
LOC_Os01g21034	1456	806	909	15	12	11	19.5775	10.4925	12.7576	0.149104	0.141732	0.178018	2.09425e-19	-6.57885	down
LOC_Os01g21120	983	923	779	510	474	360	19.6295	17.7079	16.2132	8.11643	9.30128	8.88297	5.9093e-06	-1.19727	down
LOC_Os01g22010	5833	3411	4302	15223	15917	11688	61.8923	34.779	47.5285	128.578	166.299	153.421	7.30598e-11	1.47136	up
LOC_Os01g22249	29	11	7	102	71	64	0.407561	0.140041	0.091196	1.16674	1.00359	1.13445	0.000247799	2.12899	up
LOC_Os01g22370	851	619	603	1807	1664	1578	12.3171	8.6079	9.0865	20.8369	23.6942	28.2614	2.98162e-06	1.10268	up
LOC_Os01g22490	5782	5538	5272	16104	13094	12765	130.361	119.982	123.868	289.257	290.505	356.147	4.85207e-08	1.14574	up
LOC_Os01g22640	247	178	160	89	79	93	2.58997	1.78116	1.74269	0.735735	0.803559	1.20367	0.00151171	-1.3311	down
LOC_Os01g23970	363	296	341	231	114	99	2.76384	2.15209	2.74394	1.41316	0.865967	0.945173	0.000185779	-1.42298	down
LOC_Os01g24070	1559	1711	1683	1261	617	635	22.8334	24.1726	26.2035	15.0237	9.11806	11.6932	1.76899e-07	-1.2194	down
LOC_Os01g24340	72	89	54	32	23	23	1.01238	1.20107	0.786242	0.351517	0.314316	0.385911	0.0034354	-1.66514	down
LOC_Os01g24420	531	571	541	286	224	137	4.49971	4.65033	4.78418	1.93373	2.9308	1.42893	8.60302e-07	-1.576	down
LOC_Os01g24690	1866	1956	1896	6053	4891	4668	44.9596	45.2693	47.1671	116.238	115.982	139.359	6.76325e-10	1.25315	up
LOC_Os01g24710	68	54	72	10	28	18	1.4069	1.06367	1.58477	0.146235	0.562142	0.343436	0.000655298	-1.9237	down
LOC_Os01g25540	1258	1164	1056	532	620	449	30.4016	27.0267	26.5828	10.2247	14.7277	13.4073	6.82137e-08	-1.30192	down
LOC_Os01g25610	1741	1710	1570	5699	4516	4085	28.2721	26.6834	26.5796	73.7675	72.1923	82.1167	1.0508e-10	1.30868	up
LOC_Os01g26970	738	1054	1011	594	444	366	9.34831	12.9786	13.4943	5.77412	5.30632	5.44722	4.47455e-06	-1.21423	down
LOC_Os01g27020	2087	2163	2041	1337	880	1312	17.8404	17.938	18.436	8.01857	6.56556	13.7861	2.18128e-06	-1.01124	down
LOC_Os01g27160	44	28	19	104	84	98	0.305005	0.196624	0.131594	0.845706	0.932563	1.31935	0.00817113	1.47822	up
LOC_Os01g27230	1918	1691	1861	581	434	250	16.4147	13.6595	17.276	4.27107	3.76593	2.71265	1.4696e-24	-2.35167	down
LOC_Os01g27260	68	55	42	5	10	3	1.53552	1.28786	1.03101	0.072823	0.214384	0.074301	2.21105e-07	-3.38625	down
LOC_Os01g27480	274	171	262	116	132	77	5.75489	3.56543	6.00711	1.9839	2.94416	2.08568	0.00117747	-1.32067	down
LOC_Os01g27590	159	172	205	468	398	404	1.64834	1.63417	2.23719	3.76765	3.92283	5.08515	0.00372857	1.05705	up
LOC_Os01g27730	1504	1376	1347	4463	3726	4186	11.6717	10.2547	10.8897	27.5959	28.454	40.1981	1.26605e-09	1.37118	up
LOC_Os01g27750	499	392	445	1343	1266	1170	4.6943	3.44888	4.41705	9.82126	11.7873	13.2873	1.65446e-07	1.31713	up
LOC_Os01g28580	206	193	218	132	99	89	2.70045	2.49046	2.92855	1.36166	1.27032	1.37721	0.00726588	-1.15504	down
LOC_Os01g28790	21325	22398	20719	6806	4140	4088	461.226	465.494	467.035	117.266	88.0934	109.391	3.28055e-27	-2.32063	down
LOC_Os01g29330	3669	2867	3184	2060	1611	1467	74.7813	56.1494	67.6363	33.4445	32.2953	36.9892	6.33652e-08	-1.12112	down
LOC_Os01g31370	641	539	403	102	106	99	6.3426	5.12751	4.15536	0.800818	1.02902	1.20683	4.76567e-13	-2.53814	down
LOC_Os01g32130	519	568	506	1489	1183	1332	8.74062	9.2144	8.9376	20.2249	19.7327	27.9428	3.95888e-06	1.1459	up
LOC_Os01g32380	151	178	111	48	43	50	5.18757	5.864	3.96523	1.31153	1.42936	2.11157	7.47083e-05	-1.8106	down
LOC_Os01g32460	1272	1139	885	399	412	490	33.2282	28.589	24.1042	8.29316	10.5931	15.8304	1.37808e-08	-1.49455	down
LOC_Os01g32610	107	174	144	68	33	26	1.12569	1.7189	1.5515	0.559731	0.328244	0.330714	3.66442e-05	-2.00599	down
LOC_Os01g32730	2756	2150	2743	2031	1416	1003	35.7247	24.5109	36.5478	18.9519	16.2405	14.5953	4.24856e-06	-1.01352	down
LOC_Os01g32770	701	1281	1152	213	197	193	9.34511	16.4228	16.0164	2.26472	2.5807	3.17662	4.7684e-07	-2.56218	down
LOC_Os01g32790	921	880	928	2749	2166	2054	11.602	10.6532	12.1775	27.6073	26.8655	32.0523	1.40395e-07	1.15395	up
LOC_Os01g32830	9262	12365	10364	7292	4914	4273	124.715	162.269	147.356	82.5553	72.7782	73.7046	2.94601e-08	-1.17882	down
LOC_Os01g33030	1217	1280	1206	3599	2997	2791	17.2683	17.5157	17.9396	40.8989	41.9818	49.2593	5.88884e-08	1.14706	up
LOC_Os01g34610	157	147	122	445	380	376	1.72988	1.60269	1.42863	4.25634	4.61271	5.22354	0.000348051	1.30909	up
LOC_Os01g34890	211	110	202	684	633	692	0.720662	0.35354	0.707303	2.04547	2.29807	3.03222	1.73516e-08	1.77075	up
LOC_Os01g35040	2729	2080	2947	1492	1163	1050	22.9653	17.299	25.9636	10.4324	9.93665	11.4039	5.75493e-08	-1.26944	down
LOC_Os01g36580	21	12	34	150	151	183	0.146924	0.092659	0.27563	1.60827	1.61431	2.76837	2.64746e-07	2.69421	up
LOC_Os01g36600	241	269	252	682	592	551	3.92765	4.20655	4.27929	8.85943	9.49644	11.1206	0.000875589	1.06858	up
LOC_Os01g36790	87	33	54	705	643	426	0.481358	0.164695	0.305191	4.70296	5.30159	4.31797	6.92521e-20	3.14289	up
LOC_Os01g37040	2265	2223	2136	1122	904	1004	33.3797	31.4829	32.7998	13.1722	13.1063	18.3125	6.11614e-10	-1.31163	down
LOC_Os01g37460	1294	1383	1356	913	461	239	27.7439	28.4951	30.2999	15.5836	9.72249	6.33901	1.16558e-10	-1.60616	down
LOC_Os01g37510	456	611	533	424	284	200	7.86458	10.0906	9.55424	5.80853	4.80107	4.24597	0.00138064	-1.05542	down
LOC_Os01g37630	1240	862	1102	817	356	357	19.4525	12.9959	18.0098	10.2067	5.49599	6.91871	2.41076e-05	-1.31914	down
LOC_Os01g37750	400	362	332	1327	1033	742	7.63839	6.63941	6.60518	20.2078	19.4339	17.5602	9.65867e-07	1.28392	up
LOC_Os01g37810	284	295	233	43	16	28	8.61804	8.60484	7.38156	1.02837	0.475994	1.04301	4.5966e-16	-3.44354	down
LOC_Os01g37910	28609	30817	30337	11368	7389	7761	295.132	305.815	325.969	93.6023	74.9373	98.996	1.43354e-18	-1.96877	down
LOC_Os01g38580	233	21	147	6465	4833	5637	1.56945	0.130356	1.02482	37.4806	36.407	61.1002	7.05101e-60	5.21992	up
LOC_Os01g38610	161	207	137	56	46	27	1.3381	1.65066	1.18823	0.370911	0.376791	0.278339	1.54831e-06	-2.19809	down
LOC_Os01g38980	11837	12917	14548	4147	4506	3575	97.0136	100.39	124.154	27.1496	36.5285	36.594	1.68559e-20	-1.86875	down
LOC_Os01g39770	754	538	651	392	366	247	8.87337	5.93527	8.08526	3.65306	4.19864	3.50263	9.7923e-05	-1.15787	down
LOC_Os01g39860	102	67	51	274	269	207	1.20008	0.754955	0.629155	2.58644	3.14511	3.04172	0.000163311	1.57966	up
LOC_Os01g40070	22788	21404	23911	6047	4528	5005	200.804	181.233	219.593	42.4491	39.2564	54.5703	1.93961e-27	-2.31917	down
LOC_Os01g40280	68	43	67	398	218	260	0.930339	0.556493	0.928654	4.31817	2.87286	4.5207	1.96374e-07	2.08404	up
LOC_Os01g40310	4885	7299	5316	4629	3347	2258	111.365	159.912	126.326	84.0872	75.0891	63.6897	0.00261704	-1.00745	down
LOC_Os01g40570	482	422	535	1475	1555	1362	7.26942	6.1132	8.39578	17.7193	23.0715	25.4136	3.23432e-09	1.43118	up
LOC_Os01g41030	348	282	253	870	781	647	4.81325	3.74349	3.65339	9.69626	10.6393	11.087	5.70598e-05	1.18508	up
LOC_Os01g41120	13	13	21	84	97	66	0.116021	0.111547	0.201778	0.643021	0.909981	0.784682	0.000133625	2.20219	up
LOC_Os01g41240	1017	710	793	5326	4166	3185	15.5121	10.3045	12.6592	65.5819	62.0934	59.098	1.62067e-25	2.1169	up
LOC_Os01g41420	19704	19786	19205	1990	1446	1753	209.712	202.35	213.032	16.8729	15.14	23.0798	1.29281e-64	-3.68559	down
LOC_Os01g41430	311	241	290	79	21	44	3.18646	2.37708	3.10467	0.64195	0.203705	0.549646	7.96408e-12	-2.78896	down
LOC_Os01g41550	1338	1142	1180	677	529	362	14.258	11.6904	13.1055	5.74351	5.54518	4.76714	3.89965e-09	-1.44585	down
LOC_Os01g41710	122563	144615	120156	71765	56770	28013	2001	2268.74	2044.53	933.452	912.05	565.957	1.72703e-06	-1.55081	down
LOC_Os01g41780	187	264	237	140	123	95	1.16217	1.58065	1.53656	0.691815	0.752328	0.729923	0.00576785	-1.14837	down
LOC_Os01g42030	270	248	287	733	617	552	2.72099	2.39974	3.01121	5.89162	6.13013	6.89833	0.000944784	1.04325	up
LOC_Os01g42200	85	77	86	13	16	14	2.27356	1.98113	2.40937	0.263254	0.398742	0.448797	1.20113e-06	-2.69311	down
LOC_Os01g42294	181	124	162	71	99	61	1.30976	0.863591	1.21573	0.410767	0.707863	0.541482	0.00847329	-1.1943	down
LOC_Os01g42520	12708	7933	7998	257	271	212	136.476	81.8604	89.5137	2.1977	2.85846	2.81421	1.47847e-21	-5.45753	down
LOC_Os01g42690	129	79	129	1089	1253	1055	2.25478	1.34737	2.29417	15.0856	21.3785	22.6137	7.86176e-22	3.16046	up
LOC_Os01g42860	3	0	0	136	108	62	0.083322	0	0	4.49309	4.37982	3.14299	4.75181e-17	6.45984	up
LOC_Os01g42900	44	6	36	159	185	123	0.440903	0.052526	0.374347	1.28129	1.83701	1.5354	3.257e-06	2.25503	up
LOC_Os01g43080	222	137	171	101	62	39	2.87029	1.70328	2.30556	1.03267	0.790062	0.609645	0.000304237	-1.64225	down
LOC_Os01g43330	1872	1437	1642	4283	4091	4581	10.846	7.59175	9.28891	18.8673	22.3142	31.5335	7.78467e-05	1.2216	up
LOC_Os01g43370	192	86	99	671	667	622	1.3215	0.560358	0.693849	3.86522	4.7662	5.56362	5.10693e-12	2.2051	up
LOC_Os01g43372	785	598	749	2446	2604	2487	8.15616	5.97371	8.1106	20.2534	26.6383	31.9928	1.88581e-09	1.65182	up
LOC_Os01g43650	188	104	167	710	534	467	2.64973	1.40365	2.45499	8.04857	7.48903	8.21584	1.95254e-07	1.69045	up
LOC_Os01g43890	138	201	131	68	67	37	1.34213	1.87724	1.32802	0.523509	0.635968	0.445443	0.000292797	-1.66733	down
LOC_Os01g43895	1815	2250	2055	1623	1069	556	49.6212	59.1157	58.5402	35.3517	28.751	18.7826	7.69054e-06	-1.17292	down
LOC_Os01g44069	174	219	190	59	63	26	1.68253	2.03934	1.91467	0.452674	0.594624	0.307726	5.20612e-07	-2.20518	down
LOC_Os01g44110	532	529	416	113	120	111	4.03344	3.85268	3.3222	0.68929	0.903321	1.05332	4.94157e-12	-2.27434	down
LOC_Os01g44120	344	258	407	64	30	46	7.94351	5.72579	9.78144	1.17328	0.660702	1.28953	5.27422e-14	-3.05957	down
LOC_Os01g44390	6363	7333	6834	3087	1381	869	201.248	224.957	226.547	77.3592	42.0509	33.0947	3.61887e-27	-2.22835	down
LOC_Os01g45250	6107	4339	5021	1972	1537	1109	81.7719	55.8272	70.0641	21.0302	20.2406	18.3609	9.79001e-16	-1.96254	down
LOC_Os01g45274	163508	217049	187426	144373	91646	75228	2611.58	3347.42	3129.06	1838.06	1441.42	1483.24	0.00485516	-1.10001	down
LOC_Os01g45460	42	16	32	112	94	116	0.362268	0.105394	0.281667	0.83215	0.908112	1.29452	0.00191211	1.67154	up
LOC_Os01g45640	71	37	41	865	881	904	1.83088	0.907939	1.09214	17.9736	22.6154	29.1735	5.42064e-26	3.98822	up
LOC_Os01g45700	196	155	185	75	43	24	4.66794	3.55158	4.5889	1.40752	1.00662	0.699517	1.82691e-06	-2.18276	down
LOC_Os01g45914	191	302	147	7	7	9	5.03476	7.65177	4.03628	0.127105	0.156819	0.262805	1.43002e-09	-4.94993	down
LOC_Os01g46070	5045	4848	4955	13629	11972	11115	68.6403	63.3772	70.264	147.743	160.302	187.15	9.20893e-08	1.11618	up
LOC_Os01g46350	488	332	315	61	78	35	3.69872	2.41899	2.48521	0.368578	0.578544	0.323848	5.60026e-12	-2.90886	down
LOC_Os01g46760	2404	2239	2432	1459	1144	1110	19.1419	20.2597	24.1216	11.2449	11.1467	13.947	1.26502e-07	-1.12738	down
LOC_Os01g46800	891	733	975	275	285	181	16.0682	13.6469	17.3364	4.38868	4.61217	3.70506	1.88585e-13	-2.01359	down
LOC_Os01g47130	7	13	3	57	90	45	0.082918	0.158556	0.028806	0.614065	1.20578	0.764342	0.000137297	2.8793	up
LOC_Os01g47270	731	947	697	594	420	282	18.5497	23.0954	18.4203	12.0105	10.4678	8.84521	0.000100926	-1.10895	down
LOC_Os01g47350	2510	2512	2605	2237	1134	993	32.6321	31.3678	35.2984	23.1657	14.502	15.9691	2.34102e-06	-1.05461	down
LOC_Os01g47370	3032	3061	2777	356	75	55	221.639	214.988	211.544	20.6968	5.39006	4.90668	1.92891e-79	-4.53431	down
LOC_Os01g47400	694	394	406	157	134	93	5.24211	2.7725	3.38881	0.944592	1.12023	0.76086	5.98372e-05	-2.17041	down
LOC_Os01g47660	2411	2822	2279	8081	6253	6119	54.229	60.9985	53.4166	144.833	138.413	170.329	6.25496e-10	1.24716	up
LOC_Os01g47730	13351	14003	13748	2436	1599	1336	224.324	226.073	240.735	32.5967	26.4269	27.7697	1.53279e-51	-3.16256	down
LOC_Os01g47760	5927	6685	5559	1259	853	800	121.902	132.119	119.177	20.6304	17.2567	20.3534	1.71841e-44	-2.85571	down
LOC_Os01g47780	140	104	74	8	5	7	2.67067	1.90692	1.47779	0.121642	0.07601	0.142746	1.96372e-11	-4.17516	down
LOC_Os01g48190	5494	4941	5911	3265	2767	2159	63.2008	55.1251	71.0912	34.0097	34.7292	33.4766	2.88043e-09	-1.20384	down
LOC_Os01g48290	187	214	160	2	86	74	7.13253	7.85496	6.37307	0.060055	3.22286	3.49971	4.67417e-06	-1.84963	down
LOC_Os01g48610	228	143	260	110	73	69	1.4638	0.880867	1.74549	0.564621	0.457717	0.546972	0.000433356	-1.54001	down
LOC_Os01g48690	10081	13425	10898	9426	5795	3849	197.597	252.866	222.674	147.198	111.728	93.3282	6.86845e-05	-1.10143	down
LOC_Os01g48874	4565	5157	4333	2322	1926	1386	41.3086	45.1542	39.6068	16.7999	19.4652	16.7211	3.24924e-14	-1.5335	down
LOC_Os01g48910	265	238	287	772	541	619	2.08106	1.79751	2.35267	4.82793	4.24865	6.02921	0.000475166	1.09539	up
LOC_Os01g48950	317	287	298	117	87	39	9.00741	7.84673	8.83507	2.63847	2.42616	1.35618	4.65205e-08	-2.1465	down
LOC_Os01g49210	92	98	117	44	22	19	2.04021	2.1085	2.71774	0.782111	0.472584	0.511353	7.05922e-05	-2.1055	down
LOC_Os01g49290	4163	3748	3881	11809	9638	8167	58.6878	50.7714	57.001	132.537	133.689	142.349	3.37855e-08	1.12492	up
LOC_Os01g49410	1294	1430	1421	658	444	348	25.5217	27.526	29.7797	11.7834	8.96662	9.03901	3.09671e-13	-1.7444	down
LOC_Os01g49440	211	258	222	152	79	69	3.30558	3.87718	3.61249	1.89073	1.21547	1.3201	0.000606449	-1.45092	down
LOC_Os01g49730	157	279	44	580	418	346	3.55602	6.09305	1.02641	10.5062	9.35178	9.73992	0.0051993	1.26998	up
LOC_Os01g50170	826	673	742	206	224	170	10.133	7.93726	9.49799	2.00974	2.70028	2.57631	3.09671e-13	-2.08642	down
LOC_Os01g50400	434	439	472	355	254	176	6.4072	6.22493	7.258	4.16972	3.69166	3.21076	0.00392571	-1.00883	down
LOC_Os01g50410	5231	5267	4680	1331	871	790	77.8419	75.3084	72.5809	15.7712	12.7475	14.5445	3.40588e-36	-2.56259	down
LOC_Os01g50420	11109	10504	10933	1869	1212	1177	136.187	123.742	139.689	18.2528	14.6136	17.8522	1.41342e-52	-3.14988	down
LOC_Os01g50440	23	8	21	106	91	87	0.452684	0.15605	0.430934	1.72406	1.82842	2.21244	4.84673e-05	2.26152	up
LOC_Os01g50450	515	405	428	1492	1519	1210	7.20319	5.4588	6.16952	16.2709	20.7086	20.3022	2.01188e-09	1.45974	up
LOC_Os01g50460	45	32	27	184	233	242	0.723527	0.462424	0.466688	2.48802	3.88519	5.07785	2.05241e-06	2.51736	up
LOC_Os01g50720	95	80	167	346	236	251	1.20657	0.985713	2.23729	3.51102	2.94068	3.94952	0.00836671	1.07783	up
LOC_Os01g50840	8303	7885	7860	3099	1893	1256	130.786	119.353	129.034	38.8824	29.3309	24.4743	3.75889e-27	-2.19404	down
LOC_Os01g50940	1635	2092	1910	343	371	336	15.6106	19.1956	19.0078	2.60579	3.4842	3.96582	1.07816e-30	-2.59922	down
LOC_Os01g50970	227	245	192	689	525	548	2.16229	2.25457	1.92136	5.29545	4.90386	6.47405	0.000168022	1.21458	up
LOC_Os01g51010	3024	3380	3994	2105	1793	1548	15.7606	16.417	21.5211	8.72661	9.10533	10.0648	3.79622e-08	-1.13338	down
LOC_Os01g51020	234	169	197	571	497	356	5.13876	3.98708	5.1085	9.60307	12.1381	10.1126	0.00271202	1.03797	up
LOC_Os01g51630	185	144	224	82	102	78	1.82755	1.32461	2.34817	0.633853	0.974554	0.93206	0.00356081	-1.25282	down
LOC_Os01g51670	6421	5110	6800	2033	1242	1406	126.779	96.9362	139.921	31.9736	24.1231	34.3512	8.26648e-22	-2.17848	down
LOC_Os01g52030	349	244	291	242	141	63	9.31995	6.26127	8.09705	5.14721	3.70103	2.07935	0.00196047	-1.26337	down
LOC_Os01g52060	11	0	0	78	51	49	1.13416	0	0	6.41413	5.18318	6.21061	5.14672e-08	3.82191	up
LOC_Os01g52250	3219	4523	3610	1261	614	775	12.7242	17.2364	14.859	3.97191	2.38122	3.79946	1.10883e-14	-2.32324	down
LOC_Os01g52260	816	905	817	609	345	308	11.6491	12.4223	12.1601	6.92909	4.83907	5.43224	7.42719e-06	-1.2443	down
LOC_Os01g52340	41	29	33	106	122	103	0.438547	0.303071	0.365605	0.911715	1.30377	1.38604	0.00472579	1.51251	up
LOC_Os01g52550	1668	1647	1745	3965	4245	3972	8.69963	8.34493	9.39011	16.6168	21.8831	25.5529	4.89877e-06	1.0955	up
LOC_Os01g52594	4427	4820	4461	1678	1082	900	138.074	144.447	145.001	41.6713	33.1934	34.737	1.09209e-25	-2.13378	down
LOC_Os01g52780	70	72	54	198	182	166	0.314189	0.338834	0.253402	0.785608	0.888115	1.02072	0.00537365	1.29195	up
LOC_Os01g53090	203	95	111	525	580	321	3.01273	1.33954	1.71218	6.22398	8.49545	5.90294	9.73671e-05	1.60045	up
LOC_Os01g53160	178	228	197	50	27	43	2.57848	3.17029	2.96959	0.56982	0.375089	0.769195	6.52302e-09	-2.52122	down
LOC_Os01g53720	16052	15888	14440	12761	6806	5938	98.9783	93.9375	92.748	63.5202	41.664	45.7862	6.96148e-07	-1.10617	down
LOC_Os01g53730	17292	18324	16681	11040	6188	3881	245.553	250.034	246.885	124.893	86.4588	68.1979	7.01061e-13	-1.57093	down
LOC_Os01g53790	309	247	228	128	138	75	3.7866	2.90368	2.91211	1.24463	1.65527	1.12625	0.000378205	-1.40864	down
LOC_Os01g53920	806	444	762	365	274	264	3.86799	2.08866	3.76329	1.38873	1.27257	1.5415	0.00123722	-1.35658	down
LOC_Os01g53980	104	126	209	44	46	59	1.64636	1.73186	3.4743	0.511654	0.32038	1.0984	0.00671026	-1.7112	down
LOC_Os01g54210	265	161	172	0	4	0	3.04456	1.77824	2.06527	0	0.034174	0	1.74561e-23	-7.36972	down
LOC_Os01g54560	4269	4037	4886	2387	1899	1579	23.7513	21.4762	28.2055	10.6767	10.5593	10.9045	1.05088e-11	-1.37812	down
LOC_Os01g54590	185	97	213	478	499	461	3.3681	1.67564	3.86775	6.65867	8.46686	10.2696	8.7462e-05	1.36359	up
LOC_Os01g54700	1686	1987	2049	1297	870	658	14.2339	15.8086	17.4459	8.33916	6.38712	6.46631	2.98646e-08	-1.25117	down
LOC_Os01g54870	2966	2722	2541	7315	6189	5720	64.1489	56.5628	57.2734	126.041	131.72	153.082	5.49992e-07	1.03113	up
LOC_Os01g55160	11	3	32	113	125	101	0.208144	0.040002	0.671478	1.84952	2.52531	2.56395	5.69934e-07	2.695	up
LOC_Os01g55240	1108	771	1002	2830	2672	2532	11.4685	7.6037	11.2328	24.1296	28.5881	33.452	1.91908e-09	1.29885	up
LOC_Os01g55510	1767	2570	1802	181	98	143	49.6543	69.3946	52.7797	4.03641	2.69492	4.93996	4.30818e-21	-4.06248	down
LOC_Os01g55570	8615	10966	9488	7780	5195	3683	165.328	203.708	187.644	117.549	95.219	87.5307	1.23475e-06	-1.04084	down
LOC_Os01g55670	1276	1020	1479	768	829	540	5.80795	3.99249	7.42201	2.738	3.812	2.16376	0.000140385	-1.01908	down
LOC_Os01g55730	1097	859	920	2804	2113	1998	22.3983	16.8188	19.5906	45.3015	42.243	50.1552	1.30391e-06	1.0639	up
LOC_Os01g56220	258	210	276	96	54	35	6.25698	4.88929	6.98764	1.84376	1.28293	1.05264	5.39536e-08	-2.26749	down
LOC_Os01g56240	1182	1005	1206	226	139	162	50.2055	41.0131	53.3841	7.61624	5.80244	8.47909	5.93053e-28	-2.89248	down
LOC_Os01g56420	1350	1655	1492	988	703	523	31.8232	37.4863	36.6438	18.5493	16.2924	15.2472	1.06188e-07	-1.25019	down
LOC_Os01g56450	50	42	28	249	208	125	0.848656	0.690804	0.501883	3.42613	3.52093	2.66063	4.57655e-06	2.05493	up
LOC_Os01g56460	260	197	223	662	521	455	4.12225	3.01237	3.66704	8.22945	8.10996	8.74252	0.00129437	1.06443	up
LOC_Os01g56680	73796	102898	78586	76482	45962	25088	1074.54	1441.39	1217.81	887.086	672.231	450.909	0.00435389	-1.05587	down
LOC_Os01g56690	488	699	544	23	5	18	7.15291	9.39069	8.23495	0.30633	0.069725	0.270564	2.84975e-37	-5.44327	down
LOC_Os01g56810	146	91	181	497	392	375	1.28989	0.759506	1.70795	3.37878	3.25744	4.16557	9.16111e-05	1.3979	up
LOC_Os01g56820	1586	1249	1434	3850	4040	3562	17.3328	14.4795	15.3788	23.1864	28.5172	28.0841	2.72683e-09	1.24645	up
LOC_Os01g56890	3414	3115	5862	1130	1987	952	47.2321	42.7061	103.987	14.4154	32.4613	16.7032	0.00461887	-1.78765	down
LOC_Os01g57770	48	36	40	227	179	170	0.872484	0.626217	0.73406	3.60649	3.31602	3.90979	8.01037e-06	2.0188	up
LOC_Os01g57854	217	162	131	649	454	395	2.33619	1.67634	1.47381	5.58212	4.82054	5.26649	6.85849e-05	1.34076	up
LOC_Os01g57910	753	747	773	2567	1970	1745	15.391	14.6658	16.468	41.8078	39.6201	44.1316	1.18995e-08	1.25992	up
LOC_Os01g58022	30	119	83	874	478	437	0.801416	3.11566	2.33599	19.0078	12.841	14.7398	8.82507e-12	2.70341	up
LOC_Os01g58024	3	5	9	161	311	655	0.071918	0.112317	0.213825	3.08648	7.35416	19.5165	0.00422414	5.97662	up
LOC_Os01g58130	184	168	173	81	53	93	4.54331	3.98665	4.45596	1.58003	1.28768	2.82344	0.00146767	-1.37186	down
LOC_Os01g58140	2742	2808	2658	607	469	427	71.4664	70.3452	72.2121	12.5903	12.0081	13.7496	5.19421e-35	-2.65284	down
LOC_Os01g58310	395	485	476	101	52	69	32.3722	38.1544	40.6485	6.59012	4.12487	6.91652	1.15989e-15	-2.82493	down
LOC_Os01g58335	77	137	95	46	37	25	3.20474	5.50596	4.13079	1.53603	1.51299	1.28971	0.000822517	-1.74056	down
LOC_Os01g58350	92	103	64	16	9	19	3.37841	3.62042	2.41657	0.448064	0.320128	0.860192	7.15385e-07	-2.71578	down
LOC_Os01g59350	776	927	734	292	176	162	5.49595	6.2792	5.23187	1.71936	1.22403	1.4698	2.02295e-14	-2.17919	down
LOC_Os01g59520	13286	14226	12207	855	670	683	91.9735	100.182	89.584	4.7452	6.91582	5.99358	2.78598e-89	-4.36205	down
LOC_Os01g59530	184	199	209	31269	18646	17065	3.52046	3.59044	4.06818	524.058	386.095	443.695	5.75464e-75	6.59219	up
LOC_Os01g59610	223	229	244	134	109	105	4.88059	4.8356	5.56853	2.33474	2.34809	2.84188	0.00352158	-1.19491	down
LOC_Os01g59730	325	349	307	1385	1120	1094	9.25225	9.53165	9.06851	31.308	31.31	38.614	4.27628e-11	1.68162	up
LOC_Os01g59750	359	414	379	268	179	110	5.87171	6.55042	6.44771	3.20878	2.61242	1.89619	0.000386106	-1.2952	down
LOC_Os01g59840	100	125	89	51	43	38	0.951217	1.21907	0.978191	0.515212	0.427139	0.428353	0.00468405	-1.4479	down
LOC_Os01g59990	4009	3803	3608	11335	9080	8681	84.2374	76.7389	78.8644	189.698	187.647	225.665	1.70561e-08	1.15347	up
LOC_Os01g60110	832	663	776	317	276	276	8.93965	6.90575	8.82001	2.64748	3.1279	3.53385	1.6861e-08	-1.57011	down
LOC_Os01g60420	6390	5184	6181	721	642	550	64.6342	50.4398	65.0688	5.71422	6.39685	6.68279	1.50385e-60	-3.4089	down
LOC_Os01g60600	4732	6842	4467	200	205	278	41.7676	61.114	40.1804	1.4775	1.923	3.01955	6.13159e-22	-4.69931	down
LOC_Os01g60640	11918	12167	12476	646	652	870	122.555	119.086	131.652	5.205	6.49509	11.2351	5.34005e-87	-4.22397	down
LOC_Os01g60770	1703	1009	1129	208	258	262	25.3548	14.4359	17.5198	2.46422	3.77022	4.82301	3.51645e-08	-2.5493	down
LOC_Os01g60810	148	117	144	81	73	36	1.75879	1.33024	1.77462	0.767056	0.853212	0.529873	0.00627074	-1.33714	down
LOC_Os01g60830	298	267	219	1657	1181	975	4.28193	3.69042	3.27614	19.0097	16.7282	17.3665	3.00742e-16	2.06466	up
LOC_Os01g61070	362	414	356	2056	1809	1987	8.59002	6.86835	6.43183	53.4653	60.4251	83.8977	1.32101e-16	2.19357	up
LOC_Os01g61080	6280	5678	7047	653	687	653	56.5966	48.8952	66.0739	4.54041	6.00359	7.23255	5.99801e-62	-3.42594	down
LOC_Os01g61330	205	131	121	84	80	40	2.63938	1.62191	1.62233	0.860773	1.00199	0.636362	0.00317143	-1.38558	down
LOC_Os01g61380	133	127	100	480	457	581	1.48948	1.3892	1.15109	4.35749	5.12932	8.14633	4.01496e-05	1.92071	up
LOC_Os01g61440	415	330	428	1343	1233	1055	5.40013	4.21265	5.87179	13.4356	16.0575	16.3551	1.37521e-08	1.43796	up
LOC_Os01g61610	259	41	91	4725	2651	2190	2.86858	0.424965	1.167	42.0248	29.3784	30.1844	3.54779e-21	4.37956	up
LOC_Os01g61680	1497	1020	1231	645	534	397	25.1535	16.4699	21.6039	8.61208	8.80545	8.22325	8.679e-09	-1.46057	down
LOC_Os01g61760	212	115	152	792	826	812	1.95191	0.759228	1.395	5.7489	7.37677	9.12008	3.10739e-12	2.17575	up
LOC_Os01g61814	4109	4329	4045	13014	9479	9820	88.6395	89.547	90.584	223.376	199.767	261.53	9.90898e-09	1.17307	up
LOC_Os01g62060	1737	2175	1857	5579	4542	4419	39.4438	46.131	43.0761	98.7336	96.1553	121.779	2.79739e-08	1.1394	up
LOC_Os01g62200	1051	953	884	574	473	395	11.6319	10.1583	10.1359	5.28637	5.3244	5.38163	3.31186e-06	-1.20522	down
LOC_Os01g62210	846	821	707	2172	1877	1794	18.7304	17.5545	16.4372	38.3084	40.7519	49.1621	1.09459e-06	1.11105	up
LOC_Os01g62350	1181	1215	1048	3774	3036	2861	38.4121	37.9937	35.5453	97.8469	97.2203	115.226	6.75493e-10	1.29295	up
LOC_Os01g62430	2773	2379	3253	430	178	212	55.7212	45.7321	67.8142	6.57885	3.50628	5.16334	2.13969e-33	-3.60366	down
LOC_Os01g62490	80	22	48	201	318	235	0.727879	0.194816	0.522791	1.48154	2.88423	2.66774	0.000198728	2.17699	up
LOC_Os01g62770	71	68	75	294	309	242	0.413004	0.382892	0.455477	1.37211	1.78182	1.75582	9.42013e-06	1.79417	up
LOC_Os01g62980	1507	1116	1169	6111	4134	4069	13.5823	9.72292	10.9735	43.881	36.7061	45.4785	1.40857e-17	1.70784	up
LOC_Os01g63190	4462	6986	4164	55	35	32	44.4048	66.3242	42.3305	0.451972	0.657334	0.364319	7.02278e-25	-7.2227	down
LOC_Os01g63230	2639	3751	3064	1676	1671	1441	19.7737	27.1058	23.9994	10.0454	12.3673	13.4056	3.03831e-06	-1.16721	down
LOC_Os01g63280	704	695	744	406	387	331	7.22501	7.08845	8.16824	3.27015	3.76215	3.99059	7.44756e-05	-1.12029	down
LOC_Os01g63620	3699	3761	3451	9398	10025	7838	44.2921	28.636	28.4733	92.8789	116.054	123.271	3.65413e-08	1.13562	up
LOC_Os01g63690	2675	2035	2570	260	130	114	27.0094	19.7405	27.0426	2.09003	1.28941	1.41369	1.76059e-55	-4.10199	down
LOC_Os01g63870	997	1320	1036	497	391	316	8.96972	11.3064	9.57047	3.2061	3.42491	3.17738	1.64354e-11	-1.68953	down
LOC_Os01g63980	95	31	78	451	363	374	1.04084	0.321065	0.897359	3.96963	3.95142	5.10873	2.86647e-10	2.35496	up
LOC_Os01g64090	1001	964	920	2919	2318	2139	17.7141	16.4065	16.9461	41.1492	40.3254	46.8901	1.0598e-07	1.15469	up
LOC_Os01g64100	153	133	136	453	288	253	2.05094	1.71162	1.90058	4.85959	3.80733	4.21986	0.00842071	1.01117	up
LOC_Os01g64310	2837	2492	3011	583	379	319	34.174	28.6859	37.6737	5.72598	4.42824	4.67246	6.16067e-41	-2.92968	down
LOC_Os01g64360	1641	1547	1576	608	394	304	28.9584	26.2309	28.985	8.5402	6.8415	6.62673	2.75663e-19	-2.10026	down
LOC_Os01g64440	1283	1153	1232	695	712	631	32.2582	27.8737	32.2902	13.921	17.6252	19.6463	1.48762e-05	-1.0273	down
LOC_Os01g64470	9954	6580	10806	1561	673	690	198.465	126.062	224.557	24.7899	13.189	17.0192	2.97795e-14	-3.47831	down
LOC_Os01g64570	275	221	227	75	70	65	4.55622	3.51117	3.91272	0.986623	1.13757	1.32631	1.02016e-06	-1.9667	down
LOC_Os01g64680	320	358	283	72	151	3	22.609	24.3505	20.8214	4.01862	10.4721	0.26231	3.61579e-09	-2.32695	down
LOC_Os01g64790	0	0	0	596	547	513	0	0	0	5.84351	6.62674	7.81809	2.17329e-60	Inf	up
LOC_Os01g65060	25	14	22	224	187	171	0.282287	0.152911	0.263514	2.05923	2.12598	2.44485	9.78166e-11	3.05981	up
LOC_Os01g65110	60	23	40	222	425	268	0.632878	0.230499	0.444065	1.88749	4.46335	3.53846	0.000300631	2.74402	up
LOC_Os01g65140	2847	1994	2125	286	735	779	21.3055	14.3373	16.5766	1.70117	5.40936	7.21159	1.02529e-09	-2.05256	down
LOC_Os01g65370	4050	3951	3760	2151	1452	1411	94.5836	88.651	91.5215	40.0172	33.3701	40.7797	1.54074e-12	-1.44132	down
LOC_Os01g65480	473	316	300	111	83	77	5.54305	3.56012	3.66188	1.02873	0.954199	1.10401	2.99504e-08	-2.20878	down
LOC_Os01g65550	493	295	382	1130	1025	1019	4.45386	2.54526	3.59525	8.13074	9.11024	11.386	2.17396e-06	1.2605	up
LOC_Os01g65690	137	67	96	5	0	7	2.18497	0.940568	1.58355	0.047497	0	0.110667	2.50947e-10	-4.78301	down
LOC_Os01g65790	203	165	147	489	335	381	2.01575	1.57556	1.52726	3.88374	3.28808	4.695	0.00526212	1.03126	up
LOC_Os01g65880	8040	10108	8307	5531	3552	2956	112.656	137.142	121.072	61.5861	48.6089	51.9836	3.17229e-11	-1.36526	down
LOC_Os01g65970	555	701	584	426	319	243	5.8122	7.06011	6.38228	3.55636	3.28914	3.14169	0.000272441	-1.11814	down
LOC_Os01g66000	9713	12920	8339	8572	4534	2937	158.549	202.066	140.967	110.713	72.0692	59.3926	0.00317813	-1.21464	down
LOC_Os01g66200	892	698	748	487	435	397	7.29075	5.0345	5.85899	2.91384	3.20609	3.62643	0.000221935	-1.01433	down
LOC_Os01g66240	171	144	190	492	509	567	2.074	1.67681	2.40237	4.76412	6.08529	8.52859	7.40792e-05	1.47345	up
LOC_Os01g66350	1007	836	911	2838	2682	2386	8.54757	6.81513	8.05871	19.1906	22.4051	25.0593	6.10085e-10	1.33553	up
LOC_Os01g66680	262	356	282	154	205	146	1.82965	2.39361	2.05325	0.870972	1.41192	1.26095	0.00710145	-1.00848	down
LOC_Os01g66860	1308	1371	1252	113	135	125	12.8721	12.8483	12.7816	0.862981	1.29123	1.49637	1.83907e-42	-3.56091	down
LOC_Os01g66980	2956	4478	3375	2209	1311	1049	42.3916	64.072	51.8211	25.4601	19.4836	18.3146	1.82461e-05	-1.48333	down
LOC_Os01g67134	13302	11979	12596	39867	31218	27381	142.063	121.207	140.574	315.593	332.642	374.773	3.62602e-07	1.17337	up
LOC_Os01g67540	713	772	668	2136	1739	1405	7.01469	7.29703	6.85317	16.7276	16.8029	17.0926	2.1394e-06	1.08641	up
LOC_Os01g67600	974	758	904	449	404	376	10.4448	8.081	10.205	3.83746	4.25837	4.98161	1.00771e-06	-1.28772	down
LOC_Os01g67630	329	251	228	122	148	64	3.18421	2.56062	2.31921	1.00093	1.43319	0.756057	0.000160221	-1.48495	down
LOC_Os01g67810	5132	6934	5833	378	528	509	51.2571	66.5526	60.7224	3.0038	5.17913	6.28328	4.08704e-39	-3.81013	down
LOC_Os01g67820	1061	1936	924	71	98	115	12.0339	21.099	10.9123	0.633551	1.08579	1.61344	3.06148e-06	-3.92144	down
LOC_Os01g67950	234	214	201	19	0	15	4.91583	4.33168	4.41362	0.313402	0	0.38511	2.40457e-20	-4.46818	down
LOC_Os01g68050	61	61	62	18	13	31	0.644868	0.651199	0.697784	0.135028	0.10534	0.389654	0.00283032	-1.69426	down
LOC_Os01g68140	382	437	398	251	215	137	4.42025	4.86565	4.79907	2.31159	2.44923	1.95615	0.000453234	-1.23366	down
LOC_Os01g68269	4539	5687	4944	2092	1043	564	60.6471	73.0237	68.8482	22.2712	13.7071	9.3135	3.8414e-21	-2.31938	down
LOC_Os01g68650	166	244	131	551	600	318	2.97964	4.2087	2.43752	7.87819	10.5955	7.06766	0.00254059	1.23109	up
LOC_Os01g68720	117	81	78	40	31	27	1.56635	1.04572	1.08486	0.423495	0.408274	0.447677	0.0013937	-1.6978	down
LOC_Os01g68740	205	199	265	73	41	55	3.18469	3.07976	4.41973	0.938061	0.625669	1.03194	1.68109e-07	-2.18925	down
LOC_Os01g69010	300	286	317	206	180	86	2.42944	2.19902	2.63975	1.32151	1.45563	0.860751	0.00289946	-1.17244	down
LOC_Os01g69840	2952	3891	3124	2747	1716	986	102.34	129.629	112.869	75.8801	58.5453	42.3017	0.000164295	-1.12899	down
LOC_Os01g70130	1626	1594	1674	5268	3236	4245	12.9905	12.4237	14.0288	34.0939	25.6701	42.6104	9.76557e-06	1.18545	up
LOC_Os01g70170	5808	4572	5142	14928	13678	12506	66.7807	50.5055	61.6202	136.741	154.755	177.938	5.88967e-09	1.2189	up
LOC_Os01g70240	1923	1430	1382	920	584	594	35.8251	25.96	27.8884	13.9771	10.8051	13.6271	2.25009e-08	-1.38617	down
LOC_Os01g70490	385	290	389	1214	1308	1136	2.61922	1.90109	2.8238	6.59402	8.99867	9.81002	3.12944e-10	1.60494	up
LOC_Os01g70550	5326	4879	5156	3740	2942	2115	50.6363	43.4081	54.965	28.2753	28.1797	25.003	8.77697e-07	-1.02365	down
LOC_Os01g70790	29047	30373	28419	4848	4252	4247	383.6	385.43	391.16	51.0074	55.2508	69.3938	5.19126e-39	-2.90273	down
LOC_Os01g70860	123	93	97	426	239	223	0.857112	0.607999	0.609829	2.36096	1.6443	1.94132	0.00115472	1.27256	up
LOC_Os01g71090	172	102	128	9	17	8	1.9322	1.09822	1.4982	0.071992	0.178512	0.098164	7.44832e-13	-3.73494	down
LOC_Os01g71270	304	239	295	1017	953	940	4.47061	3.37073	4.52223	11.9175	13.8026	17.1123	3.60685e-09	1.61719	up
LOC_Os01g71810	77	129	68	47	0	15	1.12991	2.05281	1.03324	0.584115	0	0.297581	0.00131537	-2.46616	down
LOC_Os01g71820	85	140	99	52	22	24	1.28666	2.13097	1.52383	0.609629	0.319693	0.423232	0.000148039	-1.97716	down
LOC_Os01g71970	752	720	676	1991	2223	1490	8.97421	8.28258	8.34055	19.301	26.1204	22.3434	4.21669e-07	1.21684	up
LOC_Os01g72000	1077	923	1182	448	433	378	7.13302	6.09244	8.36295	2.48883	2.48489	2.7005	1.03679e-09	-1.52414	down
LOC_Os01g72080	17664	16367	15152	10949	6767	5618	294.327	262.063	263.134	145.349	110.946	115.834	1.73035e-09	-1.30763	down
LOC_Os01g72300	315	193	249	71	38	40	5.54682	3.26278	4.55664	0.993699	0.64977	0.85512	5.34838e-10	-2.57153	down
LOC_Os01g72370	1861	1634	727	3	0	164	13.9204	11.7032	3.72905	0.007876	0	1.48195	6.54552e-08	-4.61343	down
LOC_Os01g72460	98	105	126	430	361	323	1.90973	1.45195	1.59488	5.10393	5.24663	7.84512	2.5546e-05	1.56086	up
LOC_Os01g72490	270	156	144	508	469	553	2.76356	1.56975	1.61741	4.17195	4.82774	7.12028	0.00164484	1.26306	up
LOC_Os01g72530	13464	12597	14583	3785	2506	2879	271.953	244.492	306.999	60.8989	49.7993	71.9532	1.05441e-30	-2.34816	down
LOC_Os01g73160	484	436	404	1458	1351	1249	18.0755	15.6525	15.7154	43.4047	49.6645	57.7302	6.17629e-09	1.43147	up
LOC_Os01g73200	226	162	181	3051	3977	3342	3.4982	2.41092	2.92657	37.7592	60.7892	64.2414	1.04512e-17	4.02603	up
LOC_Os01g73950	381	405	459	1050	926	878	3.35354	3.42844	4.26812	7.48357	8.19888	9.74549	0.00025998	1.00764	up
LOC_Os01g74040	5837	6672	6377	931	661	952	77.1844	84.7693	87.8782	9.80126	8.59567	15.5752	1.49893e-51	-3.06586	down
LOC_Os01g74152	81	67	56	214	173	165	1.16639	0.904717	0.87031	2.46383	2.58198	2.94348	0.00713688	1.24266	up
LOC_Os01g74200	85	104	52	249	271	223	0.889147	1.04705	0.563645	2.08577	2.80507	2.89808	0.000633336	1.44588	up
LOC_Os01g74540	317	264	241	846	572	526	6.83253	5.47334	5.42433	14.5613	12.143	14.051	0.000905407	1.02762	up
LOC_Os01g74670	651	691	672	10	455	348	6.2413	6.37344	6.7195	0.070529	4.29647	4.12391	0.00181429	-1.3729	down
LOC_Os02g01230	929	822	874	2522	2250	2039	7.8764	6.69668	7.72865	17.0458	18.7838	21.4094	8.0805e-08	1.18551	up
LOC_Os02g01280	947	887	969	2168	2321	2455	7.58234	7.03227	8.10742	14.2186	18.4015	24.3553	0.000499291	1.1467	up
LOC_Os02g01332	1547	1398	1384	6172	5396	4911	32.9471	28.6102	30.7365	104.778	113.139	129.477	4.24057e-18	1.73718	up
LOC_Os02g01380	179	298	161	19	5	13	1.68561	2.70918	1.57945	0.14073	0.0447	0.144267	4.29153e-09	-4.32968	down
LOC_Os02g01560	9103	8142	8335	33008	25514	22568	140.541	120.783	134.111	406.016	387.63	431.191	2.67068e-11	1.45919	up
LOC_Os02g01765	253	299	301	205	125	108	3.70915	4.21817	4.60484	2.39173	1.79735	1.96321	0.00272817	-1.194	down
LOC_Os02g02020	560	396	595	1379	1186	1152	4.23413	2.88102	4.68997	8.3173	8.82989	10.7906	2.31015e-05	1.07265	up
LOC_Os02g02340	59	31	29	274	223	170	0.64168	0.321593	0.328109	2.36678	2.38607	2.27925	1.8368e-07	2.27971	up
LOC_Os02g02360	947	861	972	2554	2148	1943	9.28239	8.11502	9.93795	19.9579	20.7327	23.5834	1.80323e-06	1.06097	up
LOC_Os02g02400	67888	70206	78161	59409	29483	22849	627.76	618.424	758.189	429.024	261.675	255.115	3.73363e-05	-1.21343	down
LOC_Os02g03280	15453	15013	16334	1879	1455	1420	218.29	207.482	222.016	23.0671	22.3295	26.3854	4.74408e-61	-3.49757	down
LOC_Os02g03294	174	118	203	30	49	52	3.3733	2.19883	4.09269	0.450285	0.923015	1.24046	2.90683e-06	-2.04758	down
LOC_Os02g03410	5269	4819	6225	2427	1726	1765	48.6522	42.7642	59.8441	17.8702	15.6321	20.1314	6.128e-17	-1.66612	down
LOC_Os02g03430	301	252	354	101	142	78	7.7892	6.26569	9.54588	2.06932	3.60069	2.48989	6.94837e-06	-1.68596	down
LOC_Os02g03580	1316	1685	1533	1009	524	472	14.7672	18.8277	18.1931	9.1935	5.98495	6.6898	1.91851e-09	-1.42269	down
LOC_Os02g03670	6468	7885	7281	5194	3245	2901	81.9889	97.6057	96.2781	52.2164	39.3004	46.5487	2.22386e-08	-1.15895	down
LOC_Os02g03750	96	69	101	25	38	25	0.957769	0.667593	1.05398	0.19537	0.368057	0.30439	0.000787469	-1.76464	down
LOC_Os02g04120	556	545	467	1513	1446	1274	7.99462	7.53041	7.00095	17.3489	20.4756	22.6779	3.11345e-07	1.24719	up
LOC_Os02g04130	3808	3971	3611	1275	967	877	71.2099	71.3492	70.366	18.9921	17.7936	20.2844	2.43685e-24	-2.07428	down
LOC_Os02g04270	930	720	926	2374	2223	2053	4.37948	3.2603	4.54479	8.91206	10.3077	11.9725	1.07725e-07	1.18399	up
LOC_Os02g04460	8648	11956	9166	9252	5399	3173	174.873	232.73	193.505	149.309	107.611	79.2487	0.00566678	-1.00319	down
LOC_Os02g04540	204	114	104	17	16	32	1.63255	0.871928	0.863596	0.102674	0.118938	0.316442	4.15929e-05	-2.81223	down
LOC_Os02g05550	60	46	72	165	180	174	0.357556	0.263967	0.443082	0.783731	1.05383	1.28017	0.003687	1.37553	up
LOC_Os02g05744	223	113	165	515	599	497	1.89956	0.91168	1.48199	3.51081	5.26229	5.25913	6.3533e-06	1.51414	up
LOC_Os02g06130	7	3	6	74	45	52	0.057252	0.018338	0.056683	0.557864	0.414311	0.600958	1.86136e-06	3.21234	up
LOC_Os02g06330	272	289	252	136	164	108	8.96377	9.12522	8.62657	3.56698	5.29771	4.39509	0.00233311	-1.18185	down
LOC_Os02g06700	3815	3578	3412	11802	9512	8169	94.3017	84.7982	87.805	233.048	231.495	248.589	7.3296e-10	1.24461	up
LOC_Os02g06930	3203	3688	3385	394	337	336	28.8965	31.3524	31.2936	3.2367	3.2021	4.13861	1.52103e-57	-3.45507	down
LOC_Os02g07490	1164	840	927	2736	2238	2034	14.0644	9.74784	11.669	26.3329	26.6089	30.4077	1.48572e-06	1.06101	up
LOC_Os02g07900	38	27	37	158	122	153	0.357052	0.243596	0.367627	1.19885	1.14325	1.80318	0.000104647	1.90928	up
LOC_Os02g08100	1498	845	1077	4904	4295	4241	14.7521	7.99615	11.0551	38.4961	41.6388	51.7024	1.26014e-18	1.79197	up
LOC_Os02g08110	3131	2734	2720	2230	1492	1062	71.8697	60.298	65.0701	40.7832	33.6848	30.1519	6.72023e-07	-1.07878	down
LOC_Os02g08270	237	331	270	89	70	49	3.52944	4.7333	4.184	1.05278	1.01934	0.895757	1.7709e-08	-2.23328	down
LOC_Os02g08440	27042	31931	29913	10319	7266	7180	291.35	330.257	336.115	88.4391	76.4246	95.5629	3.72665e-20	-2.05072	down
LOC_Os02g09490	676	461	358	1409	1419	1058	9.4237	6.17303	5.19739	15.6558	19.4831	18.2598	1.88919e-06	1.18801	up
LOC_Os02g09510	1248	1843	1872	790	999	603	15.2853	21.6902	23.895	7.70785	12.0406	9.14077	0.000248658	-1.24497	down
LOC_Os02g09810	398	292	264	1228	828	855	4.26938	3.01041	2.94558	10.5189	8.76081	11.3779	2.00028e-07	1.40536	up
LOC_Os02g09960	1153	898	1005	735	503	426	9.8031	7.33752	8.90576	4.97619	4.20745	4.47691	2.31232e-05	-1.09699	down
LOC_Os02g09980	914	1107	828	294	210	113	20.1056	23.4014	18.9678	5.1411	4.54165	3.05516	5.89238e-19	-2.45514	down
LOC_Os02g09990	2449	2854	2805	421	259	213	37.5201	42.0142	44.7857	5.13806	3.89772	4.03764	3.86332e-52	-3.41762	down
LOC_Os02g10120	5141	4997	4625	12835	11569	9764	32.1751	30.0498	30.1696	64.2664	72.2056	75.9144	1.2071e-06	1.01612	up
LOC_Os02g10520	1463	1007	1061	762	420	432	10.9145	7.16401	8.25897	4.53458	3.0828	3.99285	4.82681e-06	-1.35459	down
LOC_Os02g10540	300	211	257	739	561	534	4.79947	3.24561	4.27485	9.41702	8.83645	10.5833	0.000933607	1.05538	up
LOC_Os02g10590	483	709	564	477	299	218	8.92065	12.9765	10.6343	6.83555	5.87357	4.78762	0.000900911	-1.06332	down
LOC_Os02g11020	219	106	147	38	45	42	1.93737	0.984742	1.5346	0.295204	0.440787	0.447394	0.000314036	-2.07666	down
LOC_Os02g11070	7573	5133	9752	2171	1785	1748	71.5076	46.3174	95.5976	16.2501	16.6228	20.4769	2.10813e-05	-2.17021	down
LOC_Os02g11760	433	284	401	2846	2177	2405	2.079	1.1874	2.01369	9.57176	9.06801	12.5856	1.75204e-30	2.54423	up
LOC_Os02g11770	2704	2585	2726	1947	1169	1373	76.8335	70.577	80.7239	44.0647	32.6809	48.2628	9.84001e-07	-1.04401	down
LOC_Os02g11830	1635	1478	1895	3891	4105	4073	10.0071	9.20821	12.4701	20.1453	24.0703	32.1276	8.57191e-05	1.09987	up
LOC_Os02g11859	1149	1251	1219	540	370	416	33.2532	34.796	36.7665	12.4407	10.5274	14.8901	1.26711e-11	-1.64719	down
LOC_Os02g12090	27	9	21	91	48	77	2.10478	0.648651	1.69879	5.67882	3.69968	7.50383	0.00369056	1.73245	up
LOC_Os02g12380	110	84	64	374	273	375	0.969601	0.729032	0.549885	2.74873	2.45294	4.15008	7.22102e-06	1.81475	up
LOC_Os02g12440	86	53	54	242	168	173	0.55693	0.326261	0.361076	1.25469	1.07472	1.38874	0.00195273	1.39418	up
LOC_Os02g12750	682	787	764	396	286	231	10.7877	11.9595	12.5754	5.00986	4.48763	4.57372	1.29676e-07	-1.51066	down
LOC_Os02g12800	1855	1663	1709	5526	4899	4521	21.862	18.6396	20.7896	51.4232	56.437	65.4844	7.38953e-11	1.3266	up
LOC_Os02g12890	2022	2269	2273	1221	809	775	19.3995	21.2673	23.11	9.41601	7.4926	9.14055	3.0135e-11	-1.44217	down
LOC_Os02g13020	547	786	701	469	366	239	5.8101	8.03271	7.76173	3.9713	3.82886	3.13782	0.000116181	-1.1504	down
LOC_Os02g13290	96	46	98	299	247	166	1.54626	0.705614	1.64037	3.85501	3.94004	3.31829	0.00132509	1.34993	up
LOC_Os02g13530	2415	2495	2263	7452	5665	5280	52.4002	52.0164	51.158	128.81	120.956	141.769	1.07758e-08	1.15561	up
LOC_Os02g13620	56	93	51	232	200	162	1.96536	3.12615	1.83819	6.49947	6.89987	7.02246	0.00220646	1.36749	up
LOC_Os02g13900	47	39	40	201	112	79	0.53789	0.42664	0.483163	1.85842	1.28692	1.13643	0.00474177	1.38371	up
LOC_Os02g14110	669	432	568	1619	1262	1190	5.47667	3.39927	4.85173	10.573	10.1765	12.0709	9.24024e-06	1.08797	up
LOC_Os02g14160	154	88	105	13	0	11	1.93215	1.05496	1.36211	0.120798	0	0.168642	6.90573e-12	-4.05622	down
LOC_Os02g14170	1347	1512	1415	942	686	505	18.8309	20.1242	20.6136	10.5331	9.44612	8.6895	2.29828e-07	-1.22868	down
LOC_Os02g14440	22259	30874	25468	18646	9922	8011	337.452	442.72	395.737	223.19	143.752	145.88	3.1877e-06	-1.35479	down
LOC_Os02g14680	273	262	182	130	114	112	3.24399	2.98989	2.25633	1.22738	1.32885	1.64329	0.00297292	-1.19375	down
LOC_Os02g14929	502	497	486	1332	1058	1109	5.02277	4.78453	5.06955	10.6262	10.4314	13.7419	5.00579e-05	1.04691	up
LOC_Os02g14990	537	447	543	383	254	192	17.1989	13.7368	18.1025	9.76957	8.00065	7.5909	0.00079208	-1.11378	down
LOC_Os02g15200	9	3	7	62	52	76	0.525055	0.116851	0.396324	2.98745	3.07002	5.64048	2.07425e-06	3.16916	up
LOC_Os02g15280	337	411	315	125	74	40	14.5138	17.0045	14.125	4.28134	3.12331	2.08102	1.84705e-10	-2.41905	down
LOC_Os02g15290	187	257	252	40	30	29	4.78001	6.30412	6.71343	0.808962	0.734339	0.888827	2.23313e-12	-3.01749	down
LOC_Os02g15860	59	11	43	312	243	244	4.11002	0.742474	3.15237	17.5575	16.9075	21.3056	5.1117e-10	2.63123	up
LOC_Os02g15900	6489	8892	6886	6043	3792	2750	121.34	159.797	134.215	90.0242	69.7856	63.6276	0.000161483	-1.06526	down
LOC_Os02g16909	921	843	844	495	375	300	16.0393	14.1539	14.7182	6.92418	6.25664	6.38183	3.91662e-07	-1.37141	down
LOC_Os02g17000	110	61	61	2	4	0	0.893866	0.475439	0.512528	0.006807	0.030659	0	1.55257e-10	-5.51513	down
LOC_Os02g17090	51	57	82	8	5	6	0.413102	0.448149	0.696465	0.051731	0.03249	0.051091	3.10307e-08	-3.52652	down
LOC_Os02g17330	1503	1783	1424	812	580	492	12.0622	18.5826	15.5795	7.17125	6.27186	6.69092	2.32176e-11	-1.53886	down
LOC_Os02g17500	3236	2810	3207	7907	7981	7370	28.4381	23.8016	30.0446	56.9449	70.9212	80.2796	2.42269e-08	1.15204	up
LOC_Os02g17760	696	844	839	601	456	328	3.79405	4.42172	4.76452	2.60737	2.44727	2.20705	0.000393937	-1.00497	down
LOC_Os02g17780	538	579	467	294	107	134	3.68252	3.81432	3.33085	1.60467	0.721004	1.13048	3.32424e-08	-1.82029	down
LOC_Os02g18380	5593	5436	5314	16140	13116	10843	147.139	137.413	145.71	338.296	339.566	353.003	1.61463e-07	1.0888	up
LOC_Os02g18540	528	359	423	158	93	103	6.82983	4.96932	6.59449	1.65823	1.10104	1.9232	1.15287e-09	-2.10055	down
LOC_Os02g18550	3553	3550	3223	10004	7585	7220	58.1483	55.8271	54.9604	130.435	122.146	146.215	1.89377e-07	1.06303	up
LOC_Os02g18640	219	168	284	148	106	105	2.88955	2.12379	3.89938	1.55351	1.36916	1.70012	0.00836779	-1.10787	down
LOC_Os02g19770	2011	1715	1789	1348	898	658	46.799	38.3461	43.3951	24.9813	20.56	18.9376	3.89293e-07	-1.15895	down
LOC_Os02g21040	2866	2074	2778	596	482	458	26.649	18.5264	26.9152	4.40935	4.4075	5.2704	8.50956e-22	-2.52435	down
LOC_Os02g21350	8	11	26	129	100	71	0.205898	0.28506	0.752137	2.92075	2.78517	2.49163	4.74649e-06	2.50814	up
LOC_Os02g21660	1903	1951	1810	6004	5106	4939	30.8145	33.8887	30.6002	77.0452	81.4727	109.054	1.03969e-10	1.31294	up
LOC_Os02g22130	5687	5200	6567	2775	2102	1929	66.4832	56.9863	78.5253	26.7514	24.9302	28.2649	4.74106e-15	-1.5644	down
LOC_Os02g22480	240	93	153	431	372	402	1.9605	0.731628	1.26733	2.73505	2.96029	4.14519	0.00231454	1.13503	up
LOC_Os02g24080	7527	7088	8021	2153	1974	1675	95.4267	86.3496	108.929	21.1078	25.4422	26.1558	1.41983e-27	-2.15742	down
LOC_Os02g24100	193	166	192	92	57	40	6.3804	5.26812	6.61208	2.42783	1.83211	1.63963	6.4941e-05	-1.78813	down
LOC_Os02g24720	203	301	267	231	108	62	4.04282	5.66719	5.42445	3.64004	2.19142	1.66244	0.00538448	-1.23042	down
LOC_Os02g26430	725	659	734	153	90	114	13.536	11.9051	14.1953	2.25043	1.65083	2.59069	9.25471e-20	-2.77184	down
LOC_Os02g26770	11	0	0	129	104	59	0.112813	0	0	1.08214	1.07115	0.761257	2.46397e-12	4.51848	up
LOC_Os02g26810	36	0	0	220	174	113	0.355417	0	0	1.76923	1.7255	1.40919	1.54678e-12	3.61105	up
LOC_Os02g27760	2566	2892	2438	7190	5629	5944	62.5235	67.7133	61.9039	139.595	134.983	179.265	2.72798e-07	1.05821	up
LOC_Os02g27769	2348	2315	2183	6012	5124	4686	47.1198	44.6089	45.6309	95.8108	100.89	115.952	9.17885e-07	1.01489	up
LOC_Os02g28810	2936	2776	2348	11343	9108	8699	56.1039	50.9642	46.744	172.713	171.295	205.714	8.97802e-17	1.65962	up
LOC_Os02g29150	69	30	42	186	122	135	0.540013	0.211652	0.314177	1.28419	1.36177	1.28142	0.00283774	1.45224	up
LOC_Os02g29500	801	980	803	487	339	343	13.1072	15.3994	13.6966	6.34363	5.4469	6.93091	5.28268e-07	-1.35017	down
LOC_Os02g30910	135	21	66	1120	1672	1373	1.515	0.154639	0.771315	8.84164	15.4535	16.3885	1.58323e-11	4.08251	up
LOC_Os02g31867	3904	2761	3655	1493	1264	1156	49.475	33.6268	48.2769	15.0712	15.7614	18.1289	1.56825e-11	-1.59287	down
LOC_Os02g32450	758	891	614	588	458	276	20.0234	22.6311	16.899	12.3748	11.896	9.01124	0.000535397	-1.00757	down
LOC_Os02g32520	3831	2311	3572	9111	10798	10627	23.7811	13.5916	24.0523	45.4693	65.4542	82.2774	0.000131285	1.4943	up
LOC_Os02g32580	5846	7947	6197	3029	2189	1401	107.134	139.961	118.375	44.2248	39.4734	31.7543	1.90399e-11	-1.8314	down
LOC_Os02g32590	4403	5644	5307	2564	2016	1893	35.8151	44.965	44.5457	16.923	16.531	19.2078	4.71136e-13	-1.44714	down
LOC_Os02g32760	177	189	205	778	548	614	4.96052	5.08391	5.97309	17.3925	15.1305	21.3009	4.95075e-07	1.5678	up
LOC_Os02g32860	106	126	85	317	276	192	0.728333	0.831493	0.611771	1.74308	1.87654	1.64147	0.0081721	1.09639	up
LOC_Os02g33330	455	381	358	3016	2201	1808	11.2702	9.08553	9.24164	59.633	53.7401	55.5318	2.58128e-26	2.34109	up
LOC_Os02g33550	212	127	132	54	64	52	3.85921	2.21811	2.48835	0.772815	1.14495	1.15459	0.000245383	-1.64045	down
LOC_Os02g33560	158	120	123	375	317	334	1.92258	1.40011	1.56678	3.65133	3.80612	5.05536	0.00251947	1.17378	up
LOC_Os02g33590	343	261	270	148	69	77	4.10077	3.00014	3.36959	1.40626	0.806348	1.12791	3.70824e-06	-1.80832	down
LOC_Os02g33670	19	11	8	93	45	47	0.263164	0.135373	0.102584	1.03641	0.6121	0.802777	0.000868889	2.04931	up
LOC_Os02g33680	2491	2309	2146	361	515	399	33.1049	29.4891	29.7261	3.81659	6.73436	6.55657	2.31711e-33	-2.60728	down
LOC_Os02g33820	3689	2920	3373	2529	1763	1423	86.3506	65.6838	82.2761	47.156	40.6038	41.2036	1.36392e-06	-1.0267	down
LOC_Os02g33944	166	187	141	60	39	20	2.67575	2.45347	1.96065	0.641224	0.490754	0.260034	7.64566e-07	-2.31299	down
LOC_Os02g34410	199	257	163	90	85	71	2.822	3.50334	2.40922	1.02103	1.1841	1.23659	0.000280763	-1.52251	down
LOC_Os02g34860	3326	2619	2714	1460	999	984	38.9195	29.9683	33.1743	13.7605	11.5815	14.7819	1.48815e-13	-1.53831	down
LOC_Os02g35180	2136	2071	2402	1826	1363	709	25.4635	24.7232	30.5689	18.4413	15.9196	10.9461	9.72506e-06	-1.00829	down
LOC_Os02g35490	95	70	87	310	195	221	0.80602	0.55653	0.684809	2.19082	1.66092	2.40762	0.00173257	1.3215	up
LOC_Os02g35530	7	431	434	2136	1490	1151	0.117232	7.09735	7.7585	29.1939	25.1572	24.4208	1.81537e-10	2.2171	up
LOC_Os02g35950	3151	3236	3183	9039	7595	6691	44.9896	44.4047	47.367	102.836	106.732	118.235	9.85339e-08	1.08681	up
LOC_Os02g36000	52	66	64	28	19	14	1.89458	2.28497	2.4126	0.790387	0.675042	0.62971	0.00281412	-1.81087	down
LOC_Os02g36330	299	340	272	67	91	76	4.44975	4.85947	4.22799	0.791811	1.32344	1.38885	1.55686e-08	-2.12159	down
LOC_Os02g36340	4368	4937	5511	1598	1032	1026	37.6008	40.445	47.6115	11.0082	8.76708	11.2259	2.16947e-28	-2.2346	down
LOC_Os02g36530	1275	1326	1299	350	190	188	96.2905	96.2986	102.307	21.0523	14.0937	17.5426	6.44247e-26	-2.65401	down
LOC_Os02g36710	3740	3441	3412	9798	7529	7439	51.0189	45.1087	48.5173	106.498	101.075	125.595	5.69934e-07	1.02813	up
LOC_Os02g36850	2131	3446	2492	1843	1046	585	46.4221	72.1464	56.5785	31.9854	22.4246	15.7642	0.000974276	-1.48538	down
LOC_Os02g36940	4355	3865	4199	1972	1788	1157	79.0197	67.1798	79.2084	28.4217	31.8643	25.9544	2.28783e-14	-1.55009	down
LOC_Os02g37060	2309	3971	2841	2119	1018	139	60.7475	100.367	77.8824	44.4142	26.3466	4.49455	0.00422414	-1.81356	down
LOC_Os02g37109	212	231	246	123	89	69	3.65552	3.82257	4.40963	1.67993	1.49757	1.45246	0.000260088	-1.51725	down
LOC_Os02g37290	2744	2541	2726	377	263	198	122.69	109.463	128.777	10.0175	11.4588	10.1281	8.73287e-54	-3.48488	down
LOC_Os02g37300	9062	9383	9759	294	972	1200	486.155	471.146	544.488	9.90318	51.3252	78.7546	2.3706e-70	-3.59683	down
LOC_Os02g37309	249	319	317	115	115	110	4.00413	4.92689	5.31915	1.46429	1.81203	2.19164	3.17854e-05	-1.55783	down
LOC_Os02g37320	212	279	224	26	23	19	6.56365	8.31416	7.2276	0.625778	0.727994	0.771419	3.8135e-16	-3.59361	down
LOC_Os02g37330	1149	1350	1402	223	145	142	25.6126	28.9104	32.5812	3.94454	3.16005	3.89255	2.52354e-34	-3.15147	down
LOC_Os02g37862	4297	4028	4014	13694	11184	9493	84.4147	76.0499	82.1854	214.354	216.226	230.823	3.57757e-10	1.27452	up
LOC_Os02g37870	1140	1070	1007	3206	2717	2399	16.6655	15.027	15.3393	37.3397	39.0869	43.4025	4.04362e-08	1.17459	up
LOC_Os02g38140	2619	1962	2382	1465	1136	1042	26.2045	19.0615	24.8357	11.7196	11.1556	12.992	1.18522e-07	-1.13638	down
LOC_Os02g38240	2469	3228	2701	2374	1592	968	37.9731	45.6344	42.2029	28.8145	23.5956	17.7724	0.000117113	-1.01479	down
LOC_Os02g38320	155	151	154	437	403	290	1.7372	1.78935	1.9504	3.93654	4.62949	4.02328	0.00339033	1.09187	up
LOC_Os02g38340	532	353	487	1373	1253	1071	4.94579	3.17998	4.76666	10.2724	11.5642	12.4277	9.12236e-07	1.23825	up
LOC_Os02g38840	913	578	757	2057	1717	1585	8.45149	5.29462	7.18972	15.3445	15.7965	17.8264	4.71275e-06	1.05988	up
LOC_Os02g39590	85	173	86	16	25	18	1.40316	2.76125	1.48255	0.199772	0.395522	0.367418	0.000948849	-2.70583	down
LOC_Os02g39660	118	142	159	38	36	20	1.39563	1.62373	1.96768	0.352709	0.412177	0.287058	8.49647e-07	-2.37787	down
LOC_Os02g39820	636	626	664	1666	1393	1401	4.73469	4.47872	5.15299	9.8871	10.2124	12.9115	2.39228e-05	1.02292	up
LOC_Os02g39960	80	85	92	53	28	26	1.11131	1.12652	1.33486	0.581674	0.376817	0.44346	0.00696655	-1.50521	down
LOC_Os02g40330	9	2	3	116	147	134	0.034028	0.004087	0.008837	0.538477	0.607347	0.875104	4.2342e-15	4.67536	up
LOC_Os02g40460	264	408	203	120	111	75	3.31939	4.97158	2.28545	0.684661	0.709765	0.600105	0.00290964	-1.72449	down
LOC_Os02g40490	347	325	298	895	659	680	8.16986	7.36027	7.31741	16.7928	15.273	19.8165	0.000757177	1.00616	up
LOC_Os02g40530	560	652	805	79	30	46	7.16419	7.82918	10.9257	0.829602	0.35649	0.708702	1.80963e-25	-3.93639	down
LOC_Os02g40784	176	94	144	1116	1261	1359	1.40792	0.725713	1.19755	7.16957	10.0443	13.5228	3.48686e-10	3.02003	up
LOC_Os02g40880	2700	3044	2713	9513	7259	7252	64.7122	70.2159	67.8575	181.97	171.559	215.371	7.72896e-11	1.30848	up
LOC_Os02g40900	1234	1041	2234	473	327	334	14.511	10.3958	25.8738	4.48067	3.90294	5.15534	0.00370508	-2.20007	down
LOC_Os02g41590	2631	1908	2227	8274	7911	8341	30.5724	21.3051	26.9712	76.6238	90.4846	119.976	6.31996e-10	1.68727	up
LOC_Os02g41840	336	293	424	179	65	51	6.33893	5.32141	8.34337	2.6835	1.19681	1.1812	2.57295e-08	-2.12741	down
LOC_Os02g41954	936	456	609	2887	2742	1759	10.3148	4.89449	7.02921	24.6815	30.6233	22.3966	5.28801e-10	1.67822	up
LOC_Os02g42150	369	320	351	754	1100	817	2.31735	1.92547	2.29381	3.7645	6.78498	6.33537	0.00414817	1.19752	up
LOC_Os02g42160	501	409	478	239	246	231	2.734	2.14642	2.71755	1.03666	1.32235	1.55927	0.000497548	-1.12932	down
LOC_Os02g42210	605	542	625	1615	1435	1435	6.81654	5.8643	7.33495	14.4951	15.9041	20.0039	1.62296e-06	1.15661	up
LOC_Os02g42290	8587	9168	23253	51754	34865	26760	120.884	124.138	339.353	577.614	480.968	463.96	0.00358117	1.23126	up
LOC_Os02g42560	96	124	67	38	25	24	0.896908	1.12158	0.652343	0.279586	0.230545	0.278933	0.000247799	-1.93617	down
LOC_Os02g42660	19	7	25	61	68	70	0.233803	0.074888	0.324719	0.619241	0.853474	1.11522	0.00346896	1.8027	up
LOC_Os02g42850	226	167	163	442	453	409	3.05549	2.21342	2.30246	4.78357	5.68284	6.87872	0.0039158	1.05377	up
LOC_Os02g43170	2113	2200	1843	935	827	666	33.9074	33.8162	30.6156	11.5991	13.2253	12.0915	1.12437e-12	-1.54204	down
LOC_Os02g43290	201	171	209	86	102	97	2.43151	1.99136	2.6356	0.826072	1.20833	1.44711	0.00457953	-1.18947	down
LOC_Os02g43370	35	45	12	119	91	102	0.216726	0.267744	0.077741	0.592615	0.559739	0.792475	0.00349956	1.57749	up
LOC_Os02g43519	1835	1787	1652	4486	3914	3872	11.65	10.9016	10.9268	22.6933	24.4557	30.4236	9.16037e-07	1.03332	up
LOC_Os02g43540	216	132	137	1351	1224	1047	4.43317	2.59732	2.92351	22.1702	24.8192	26.6949	3.01427e-24	2.71061	up
LOC_Os02g43600	7290	9771	8063	6268	3721	2685	142.944	184.121	164.79	97.9187	71.8062	65.1406	3.11647e-06	-1.23527	down
LOC_Os02g43740	156	76	125	429	415	355	1.04182	0.486837	0.865799	2.28262	2.72886	2.93202	1.87431e-05	1.56273	up
LOC_Os02g43790	2294	1886	2475	1687	1143	1003	35.4995	28.0367	39.9109	20.7931	17.4053	19.1993	4.42617e-06	-1.01556	down
LOC_Os02g43820	154	93	95	362	316	252	2.01019	1.16181	1.2847	3.76351	4.05098	4.05828	0.00162382	1.24455	up
LOC_Os02g43970	208	138	153	58	37	22	3.20998	2.04958	2.45823	0.706799	0.551579	0.403188	4.75315e-07	-2.34288	down
LOC_Os02g44000	148	93	141	356	351	279	2.85917	1.71768	2.84471	5.48694	6.67836	6.67192	0.00258278	1.17756	up
LOC_Os02g44108	163	128	98	8	12	16	2.33469	1.76313	1.45487	0.090056	0.168986	0.283831	4.35971e-12	-3.54809	down
LOC_Os02g44230	7475	10025	8531	1428	1359	1343	83.9254	108.014	99.4658	12.773	14.9319	18.518	2.4987e-28	-2.83503	down
LOC_Os02g44680	185	253	178	169	115	40	2.13316	2.81767	2.1471	1.55991	1.30499	0.561904	0.00850076	-1.20304	down
LOC_Os02g44710	659	745	389	33	27	24	13.887	15.0882	8.5363	0.537686	0.539487	0.62206	2.21502e-13	-4.61387	down
LOC_Os02g44720	308	450	269	34	17	17	7.282	10.236	6.63226	0.638767	0.375693	0.472467	1.5288e-13	-4.1569	down
LOC_Os02g44820	2380	2124	1393	1616	887	461	51.2569	43.7498	30.9223	27.5779	18.5605	12.247	0.006938	-1.26504	down
LOC_Os02g44930	890	697	712	2135	1721	1644	16.3042	12.2704	13.5913	31.1615	31.0339	37.2774	3.78157e-06	1.0642	up
LOC_Os02g45000	1656	1850	1598	1100	789	437	20.5478	22.0584	20.6629	10.8704	9.6293	6.70735	2.61645e-09	-1.37978	down
LOC_Os02g45010	17	28	14	101	102	106	0.173651	0.271308	0.141006	0.826886	1.03213	1.35738	4.68316e-05	2.22011	up
LOC_Os02g45150	136	118	142	521	394	253	1.60974	1.21528	1.46676	4.58047	4.5807	3.4875	0.000223208	1.32908	up
LOC_Os02g45225	2269	3141	2267	1593	1119	703	64.1918	85.4132	66.8544	35.9116	31.1456	24.59	6.33251e-06	-1.4092	down
LOC_Os02g45320	1042	796	778	2233	2344	1698	9.95533	7.41245	7.84476	16.6224	21.3242	19.7872	1.97396e-06	1.07166	up
LOC_Os02g45380	2	0	9	90	43	65	0.018146	0	0.091508	0.776738	0.454818	0.868689	7.8619e-09	3.95182	up
LOC_Os02g45420	164	120	120	41	41	53	1.91314	1.3455	1.46419	0.383226	0.465361	0.762185	0.000180051	-1.73037	down
LOC_Os02g45450	1099	1438	1005	29	87	62	17.4229	21.914	16.6052	0.35474	1.35146	1.20521	1.65118e-31	-4.43589	down
LOC_Os02g45460	3325	3897	3624	2781	1899	1355	61.2012	68.9418	69.5235	40.7919	34.396	30.8643	3.96703e-07	-1.08047	down
LOC_Os02g45710	12955	11578	12111	5255	3207	3344	203.756	174.973	198.525	65.8413	49.6263	65.082	1.05874e-19	-1.84963	down
LOC_Os02g45750	1606	1622	1599	839	721	725	14.4281	14.0053	14.9749	6.00154	6.37233	8.0608	1.63367e-08	-1.26469	down
LOC_Os02g45780	1599	1764	1605	343	257	236	25.3142	26.842	26.4843	4.31711	4.00135	4.61818	7.25542e-32	-2.77735	down
LOC_Os02g46100	129	167	105	116	48	17	2.45139	3.06004	2.08194	1.75777	0.89411	0.402237	0.00993575	-1.46723	down
LOC_Os02g46210	566	748	666	100	56	67	9.35561	11.8736	11.4739	1.31468	0.904926	1.35192	2.74674e-25	-3.36496	down
LOC_Os02g46340	32	31	26	90	112	74	0.492414	0.461243	0.424447	1.13078	1.73523	1.43004	0.00989818	1.44933	up
LOC_Os02g46420	5479	4560	5577	2756	2171	1723	64.0468	51.2211	67.9442	25.662	24.9667	24.9175	7.81171e-13	-1.44384	down
LOC_Os02g46473	129	177	108	112	48	35	4.49598	5.91545	3.92438	3.09563	1.62345	1.47185	0.00697841	-1.36491	down
LOC_Os02g46600	165	181	169	511	628	595	1.13139	1.19527	1.20617	2.79653	4.24499	5.05405	2.37608e-05	1.59184	up
LOC_Os02g46680	59	12	37	150	140	104	0.270148	0.053519	0.174959	0.555345	0.636698	0.593119	0.000875261	1.6713	up
LOC_Os02g46910	940	908	853	343	330	288	9.68326	8.95742	8.89318	2.85109	3.47019	3.68727	2.19953e-10	-1.67695	down
LOC_Os02g46990	701	622	679	1640	1493	1455	5.82527	4.93376	5.89556	10.812	10.3397	14.9497	2.77959e-05	1.01383	up
LOC_Os02g47020	37595	45591	27542	26149	16873	15959	415.918	484.662	317.57	230.475	183.687	218.493	0.00099608	-1.12607	down
LOC_Os02g47140	3393	3265	3107	10222	7554	7881	69.5703	64.3204	66.4072	167.007	152.423	199.997	3.666e-09	1.19712	up
LOC_Os02g47470	12161	11821	12036	789	681	855	104.136	97.3536	107.53	5.29826	5.72137	9.05724	3.50538e-83	-4.12009	down
LOC_Os02g47600	10195	15860	11288	9455	5648	4976	178.567	267.074	206.065	131.948	97.4449	107.837	0.00206943	-1.12819	down
LOC_Os02g47744	1378	1951	1868	1155	1024	555	15.0248	15.2162	16.1386	9.05484	9.10556	7.68339	9.82649e-05	-1.15615	down
LOC_Os02g47810	118	42	54	604	370	438	1.30112	0.442471	0.614297	5.3461	4.04054	6.02442	1.56631e-12	2.52373	up
LOC_Os02g47980	563	647	523	377	343	272	8.44102	9.3842	8.09721	4.60248	3.34217	5.16761	0.00114651	-1.00373	down
LOC_Os02g48080	552	593	547	2389	1497	1368	6.43946	6.6068	6.4885	21.8013	17.0166	19.4515	4.76887e-10	1.4105	up
LOC_Os02g48280	61	117	80	14	19	23	2.67397	4.98318	3.66929	0.468035	0.822568	1.24053	5.53576e-05	-2.33854	down
LOC_Os02g48320	295	340	272	49	56	29	2.72317	3.01352	2.74714	0.377848	0.48797	0.393913	1.0006e-13	-2.96628	down
LOC_Os02g48660	5752	5924	5452	18005	12902	11451	158.117	156.497	156.19	394.348	349.036	389.564	1.34095e-07	1.09342	up
LOC_Os02g48850	67	96	61	1017	1011	652	1.56108	2.14563	1.4615	18.9123	23.2228	18.8201	2.99587e-28	3.37475	up
LOC_Os02g49160	503	374	432	120	117	92	9.39026	6.70683	8.29877	1.85024	2.23059	2.10561	1.93275e-10	-2.18423	down
LOC_Os02g49360	491	414	392	1148	1015	980	6.5714	5.32392	5.61656	12.2795	13.4012	16.2516	4.39822e-05	1.09209	up
LOC_Os02g49440	6879	7306	6414	5000	3654	2783	103.358	105.475	100.432	59.8493	54.0187	51.7421	2.52163e-07	-1.07133	down
LOC_Os02g49780	687	576	590	1840	1460	1353	12.0709	9.8018	10.8798	25.9343	25.4254	29.2471	1.84301e-06	1.12962	up
LOC_Os02g49950	300	264	226	145	116	108	2.52968	2.1363	1.98779	0.976014	0.965353	1.11676	0.000994464	-1.29517	down
LOC_Os02g50060	98	73	108	39	17	23	1.84454	1.32075	2.12696	0.578098	0.316109	0.520156	0.000136999	-2.04926	down
LOC_Os02g50110	350	256	268	112	71	77	29.0221	20.3712	23.1394	7.35394	5.79588	7.81162	3.96898e-07	-1.95607	down
LOC_Os02g50130	6194	6658	5490	2536	1622	1690	114.772	118.535	106.025	37.4286	29.5616	38.7432	1.10449e-20	-1.86012	down
LOC_Os02g50140	102	91	152	361	423	470	2.1871	1.82805	3.4207	6.14975	8.63257	11.8892	0.00050757	1.7091	up
LOC_Os02g50374	355	396	489	42	63	55	8.2248	8.80858	11.8086	0.762356	1.42323	1.57524	7.92555e-18	-3.10616	down
LOC_Os02g50570	5827	5239	6566	1858	1697	1708	34.0986	29.4617	40.0468	8.65907	9.77083	12.3673	1.30251e-22	-1.92482	down
LOC_Os02g50600	7434	6477	6900	1380	1022	989	84.8872	71.0669	82.1247	12.5504	11.4777	13.9636	4.36864e-44	-2.81992	down
LOC_Os02g50640	133	156	167	79	71	72	1.10121	1.18099	1.41619	0.488709	0.586114	0.719799	0.00764948	-1.22089	down
LOC_Os02g50710	484	459	461	276	260	183	17.4781	15.9296	17.3438	7.94037	9.23911	8.16489	0.000418602	-1.16958	down
LOC_Os02g50730	2021	1465	1832	517	261	236	19.4637	13.5542	18.3872	3.96184	2.4717	2.80718	4.24392e-24	-2.63663	down
LOC_Os02g50820	41	22	30	123	89	104	0.326879	0.170186	0.247327	0.793775	0.711366	1.04431	0.00333849	1.57802	up
LOC_Os02g50940	363	329	297	109	103	73	7.79228	6.78709	6.64687	1.85497	2.166	1.93668	7.63297e-08	-1.99744	down
LOC_Os02g51020	10724	15677	12058	9567	6104	4593	197.955	278.43	231.736	140.078	110.611	103.574	0.000178403	-1.16256	down
LOC_Os02g51040	250	222	188	60	43	40	3.429	2.98597	2.71976	0.636872	0.565772	0.661557	1.27777e-08	-2.4141	down
LOC_Os02g51470	18679	25848	22029	14834	9956	9535	294.228	389.716	356.578	189.395	156.167	182.729	3.58283e-07	-1.17021	down
LOC_Os02g51790	3439	5772	3702	2906	1673	1166	33.5875	58.2333	37.5784	25.2854	18.0302	15.8126	0.00384036	-1.42224	down
LOC_Os02g51900	612	849	530	489	252	209	5.76153	7.68186	5.19513	3.66445	2.32924	2.42856	0.00128902	-1.31878	down
LOC_Os02g51930	43	5	9	117	143	78	0.492172	0.044644	0.096602	1.07435	1.61639	1.10487	6.6638e-05	2.38248	up
LOC_Os02g52010	5409	4868	4655	2275	3076	2469	76.8032	66.4188	68.8896	25.7355	42.9786	43.3763	2.34914e-08	-1.09632	down
LOC_Os02g52040	1449	1267	993	48	97	58	22.6432	19.0204	16.1621	0.591893	1.48135	1.10932	4.25266e-38	-4.34433	down
LOC_Os02g52150	4111	2218	5048	401	266	152	47.2646	24.508	60.5002	3.67352	3.00205	2.15193	1.89377e-07	-4.04812	down
LOC_Os02g52170	352	384	192	71	60	37	6.85663	7.19437	3.90216	1.09015	1.13576	0.877706	3.66387e-06	-2.68664	down
LOC_Os02g52180	0	67	44	181	157	135	0	1.12501	0.810873	2.5464	2.73264	2.9502	7.00912e-05	1.88449	up
LOC_Os02g52210	4254	3369	3809	538	413	367	39.3135	34.5468	41.1449	4.0265	3.9223	4.25212	1.08291e-54	-3.32193	down
LOC_Os02g52370	146	120	161	600	549	556	1.61576	1.37254	1.87378	5.64551	6.2916	8.22341	3.30907e-08	1.8178	up
LOC_Os02g52380	7	0	11	119	96	87	0.075101	0	0.13028	1.17258	1.17324	1.33645	1.3855e-10	3.86695	up
LOC_Os02g52450	2077	2868	2460	1912	1079	936	42.3626	56.502	51.8953	31.1978	21.5086	22.8351	1.31294e-05	-1.15518	down
LOC_Os02g52620	308	321	287	188	144	84	6.91673	6.93554	6.72073	3.37109	3.18331	2.33778	0.000380056	-1.37493	down
LOC_Os02g52670	922	772	548	190	101	123	19.6919	15.8533	12.2082	3.21934	2.10578	3.23711	8.78554e-11	-2.65119	down
LOC_Os02g52860	4286	3752	4114	11213	10174	8710	52.929	44.517	52.9424	110.322	123.639	133.101	6.10652e-08	1.11544	up
LOC_Os02g52934	145	116	131	75	48	45	1.28798	1.34225	1.56791	0.673714	0.423236	0.501078	0.00316605	-1.4414	down
LOC_Os02g53000	83	57	72	250	225	113	1.09472	0.715768	0.997446	2.65455	2.95623	1.85155	0.00505844	1.24259	up
LOC_Os02g53200	69	61	76	348	238	195	0.653087	0.538363	0.7432	2.67104	2.21666	2.32152	3.14529e-05	1.69854	up
LOC_Os02g53380	36	47	45	195	138	193	0.248333	0.314589	0.3259	1.09648	0.959134	1.6854	6.30811e-05	1.86137	up
LOC_Os02g53720	170	186	213	77	53	41	1.46384	1.57479	1.85685	0.49315	0.415084	0.501983	8.19185e-06	-1.96322	down
LOC_Os02g53750	3854	2749	3171	1585	2233	1097	42.2337	28.3362	36.1802	12.9727	22.806	14.0602	6.74879e-05	-1.18344	down
LOC_Os02g53810	230	249	303	857	717	618	1.90034	2.06996	2.88372	5.42888	5.80423	6.29026	1.52784e-05	1.28491	up
LOC_Os02g54254	608	555	657	3055	3886	4232	3.36117	3.05898	3.64051	14.3807	26.5807	31.9262	9.30303e-06	2.47204	up
LOC_Os02g54640	653	521	585	339	233	241	3.87877	2.92378	3.50421	1.60486	1.33597	1.80038	1.69163e-05	-1.31731	down
LOC_Os02g54720	76	29	53	169	161	117	0.489314	0.175555	0.352945	0.871466	1.02276	0.942413	0.0076401	1.3031	up
LOC_Os02g54780	3143	2747	3252	851	708	663	27.9682	23.4947	30.1606	6.03225	6.19404	7.29591	5.78237e-27	-2.23513	down
LOC_Os02g54890	8876	7771	8513	1063	870	667	85.6964	72.0925	85.6568	8.17651	8.26288	7.95926	4.32645e-63	-3.48545	down
LOC_Os02g55134	311	286	262	781	695	576	8.83446	7.80803	7.74286	17.6878	19.4618	20.2738	0.000561468	1.05966	up
LOC_Os02g55370	632	529	514	1757	1591	1315	26.475	22.2071	21.6104	59.5204	66.2883	69.5611	5.85453e-08	1.28224	up
LOC_Os02g55430	8717	8522	8789	5874	4278	3793	99.2686	93.2475	104.306	53.2907	47.9375	53.4468	7.01466e-08	-1.1119	down
LOC_Os02g55870	1032	736	804	480	439	391	9.16573	6.13306	7.36115	3.30834	3.80458	4.24441	1.20706e-05	-1.16096	down
LOC_Os02g56050	131	115	122	73	31	67	1.16528	0.976536	1.13125	0.519653	0.262464	0.739236	0.00801034	-1.29188	down
LOC_Os02g56300	409	429	361	1074	971	900	4.05033	4.02092	3.71991	8.48605	9.49045	10.991	4.62565e-05	1.10939	up
LOC_Os02g56370	56	61	91	40	21	21	0.459495	0.475646	0.759435	0.25563	0.161404	0.204481	0.00724904	-1.58068	down
LOC_Os02g56600	164	131	163	95	46	42	1.63984	1.2572	1.70598	0.757707	0.453158	0.520676	0.000923631	-1.57356	down
LOC_Os02g56900	15186	13424	6635	4626	3620	3258	206.999	175.809	93.8839	51.2364	49.468	55.9598	0.00252716	-1.81459	down
LOC_Os02g56940	3912	5189	3925	3290	2187	1572	51.6239	65.4789	53.2512	34.3275	27.983	25.5704	1.80592e-05	-1.12257	down
LOC_Os02g56960	4565	4888	4294	14791	11686	9225	117.779	121.191	115.481	304.068	296.721	294.558	1.07373e-08	1.16452	up
LOC_Os02g57050	336	269	283	911	890	865	3.92778	3.01521	3.44498	8.48329	10.2393	12.5173	5.65516e-07	1.41056	up
LOC_Os02g57160	2042	1622	1587	5254	4735	3738	14.0851	10.7489	11.4106	28.8737	32.1405	31.9104	6.3055e-09	1.18797	up
LOC_Os02g57560	962	835	830	506	404	268	11.0188	9.18806	9.90093	4.61563	4.54213	3.79116	3.65675e-07	-1.38001	down
LOC_Os02g57720	3062	2244	2472	9980	7948	6337	39.8804	28.0836	33.5625	103.575	101.882	102.16	5.33207e-13	1.43212	up
LOC_Os02g58210	173	182	156	79	49	86	1.00405	1.04063	0.95635	0.362878	0.27781	0.631558	0.00109551	-1.42322	down
LOC_Os02g58300	222	195	253	642	512	508	2.73019	2.30142	3.24811	6.30316	6.21781	7.75844	0.000725161	1.11628	up
LOC_Os03g01140	269	325	299	192	179	95	5.45513	6.36956	6.39517	3.179	3.94919	2.47624	0.00293007	-1.16329	down
LOC_Os03g01320	512	239	56	1477	980	1214	9.42719	4.23533	1.0714	21.6975	17.7795	27.6907	3.2298e-06	2.00337	up
LOC_Os03g01442	135	125	129	403	341	312	1.02343	0.915189	1.02226	2.44372	2.5578	2.93549	0.00104287	1.24639	up
LOC_Os03g01530	382	356	408	1341	1204	1075	4.43415	3.97496	4.93759	12.4231	13.7704	15.4668	7.18807e-09	1.46797	up
LOC_Os03g01740	3230	3556	3376	813	605	709	78.6146	83.1555	85.6369	15.7661	14.4723	21.3485	2.84667e-32	-2.44331	down
LOC_Os03g01900	980	968	915	2914	2292	1824	27.4189	26.0239	26.6869	64.9632	63.0996	63.152	6.08895e-07	1.08399	up
LOC_Os03g02040	1062	493	538	67	63	76	21.2198	8.76561	10.3741	0.980883	1.13579	1.72488	4.09017e-05	-3.50189	down
LOC_Os03g02070	115	89	91	303	404	490	3.55713	2.54751	2.94793	7.62427	12.3759	19.0902	0.00505844	1.8889	up
LOC_Os03g02240	235	336	236	153	122	88	1.42861	2.10387	1.49504	0.785149	0.727173	0.663313	0.000548541	-1.37154	down
LOC_Os03g02260	736	555	553	1585	1375	1302	5.70481	4.13353	4.46016	9.78438	10.4853	12.4827	3.13849e-05	1.02108	up
LOC_Os03g02400	136	104	128	18	14	6	2.42649	1.77783	2.37013	0.249063	0.240631	0.12942	4.51387e-11	-3.5279	down
LOC_Os03g02670	954	1288	1118	515	231	185	11.4479	14.2849	14.1511	4.98672	2.54732	2.7143	1.046e-13	-2.12087	down
LOC_Os03g02685	155	139	106	482	336	338	4.48527	3.86202	3.20012	11.1634	9.61635	12.1622	0.000294838	1.32746	up
LOC_Os03g02820	11	19	26	64	65	73	0.098212	0.182686	0.266715	0.558026	0.697768	0.997234	0.00604241	1.6841	up
LOC_Os03g02920	1158	864	639	425	376	306	13.2209	8.8413	7.27364	3.40374	3.75895	3.75286	0.000321756	-1.46122	down
LOC_Os03g03034	490	341	337	3071	1259	1101	6.78815	5.14394	4.7502	34.1862	18.1501	18.7391	0.00415837	1.94916	up
LOC_Os03g03164	209	108	133	31	16	25	2.91958	1.43277	1.89216	0.338732	0.190819	0.413346	3.54613e-06	-2.83761	down
LOC_Os03g03200	2527	1779	2579	792	539	428	32.5226	21.8592	33.2852	8.88307	7.32813	7.24536	8.31354e-13	-2.19487	down
LOC_Os03g03280	711	641	751	485	361	347	4.25992	3.69096	4.69427	2.31346	2.12951	2.57332	0.000411944	-1.02105	down
LOC_Os03g03450	1766	1653	1784	5921	4981	4405	16.8857	15.1064	17.9984	44.0182	45.0322	54.4096	1.72759e-11	1.35887	up
LOC_Os03g03690	2807	3046	2992	1835	1533	1464	21.0252	21.9994	23.522	10.9309	11.3182	13.5822	3.05013e-07	-1.06528	down
LOC_Os03g03700	6412	5799	7025	4543	3233	2482	55.105	48.0809	62.6773	30.7267	26.8977	25.4569	4.47269e-08	-1.13212	down
LOC_Os03g04070	2540	2042	2649	982	741	565	34.9192	26.5415	38.0096	10.4658	9.99743	9.55307	1.91026e-18	-1.87952	down
LOC_Os03g04370	1881	1723	1963	701	439	428	52.4763	46.1915	57.0983	15.5702	12.0513	14.7716	8.5469e-20	-2.04708	down
LOC_Os03g04380	631	658	672	403	140	267	6.11191	6.12348	6.78219	3.11223	1.335	3.19697	5.66559e-07	-1.49732	down
LOC_Os03g04550	55	84	81	27	28	31	0.636572	0.940736	0.981847	0.25098	0.316585	0.448364	0.00593742	-1.51878	down
LOC_Os03g04590	5361	6279	5529	16367	12779	10594	145.977	164.527	156.787	354.613	341.402	354.023	1.62101e-06	1.00033	up
LOC_Os03g04750	3770	3636	3676	11229	8822	8709	80.579	74.6729	81.8965	191.227	185.563	230.367	7.27745e-09	1.18033	up
LOC_Os03g04770	6376	5483	7987	2732	1968	1680	54.0877	44.8391	70.4676	18.7766	16.5997	17.7815	5.0857e-10	-1.85387	down
LOC_Os03g04890	49	13	9	160	183	121	0.360851	0.087244	0.062979	0.957942	1.34993	1.11889	2.75237e-07	2.52834	up
LOC_Os03g05170	259	219	176	144	32	103	1.68546	1.37104	1.19458	0.745926	0.204515	0.830113	0.000586577	-1.44464	down
LOC_Os03g05310	1818	1601	1654	5074	4541	4232	16.2342	13.7387	15.3928	36.1048	39.9085	46.7739	8.16119e-10	1.2613	up
LOC_Os03g05350	268	231	269	570	653	532	1.23118	1.0175	1.28874	2.08764	2.95522	3.02823	0.00214185	1.01593	up
LOC_Os03g05460	300	286	297	141	69	69	3.69165	3.38567	3.80986	1.38239	0.834444	1.03926	1.11955e-06	-1.90426	down
LOC_Os03g05570	123	123	92	45	37	24	2.13253	2.05581	1.65553	0.623908	0.619971	0.514664	0.00018441	-1.89424	down
LOC_Os03g05620	18768	14737	18507	5248	3879	3713	178.306	134.533	183.243	39.7164	36.2631	43.6491	1.35268e-26	-2.22179	down
LOC_Os03g05750	25807	24918	27812	2711	1482	1576	330.145	304.368	368.415	27.2856	18.578	24.85	2.98901e-68	-3.9931	down
LOC_Os03g05840	63	75	81	629	411	320	1.27104	1.52912	1.65486	10.0727	8.28783	7.95547	1.59949e-11	2.40091	up
LOC_Os03g05880	75	34	89	475	419	539	1.49018	0.469138	1.45373	5.98644	6.53381	11.1048	2.22482e-08	2.6927	up
LOC_Os03g05900	15	7	6	129	346	339	0.145408	0.068697	0.063969	1.12742	3.74628	4.58158	0.000139294	4.76242	up
LOC_Os03g05980	6456	6938	5928	20191	14625	12065	123.364	127.573	118.253	307.843	275.418	285.814	3.83861e-07	1.06142	up
LOC_Os03g06200	1930	1563	1596	5047	4518	3810	21.3989	16.6519	18.4416	44.579	49.2892	52.2685	5.14763e-09	1.19967	up
LOC_Os03g06330	1411	1059	1204	4315	2673	2753	12.9837	9.3679	11.7187	31.7074	24.2442	31.3507	8.99756e-09	1.19249	up
LOC_Os03g06520	9374	10108	8045	5998	3706	3369	79.4295	82.3553	71.0626	40.6889	30.993	35.4916	2.99112e-10	-1.29956	down
LOC_Os03g06630	6879	6906	7100	1134	852	886	79.3425	70.9644	86.2386	9.24828	8.97495	11.763	6.07994e-51	-3.05827	down
LOC_Os03g06730	1108	1575	1230	733	577	432	11.2719	15.393	13.036	5.93565	5.7706	5.43559	2.89507e-07	-1.38546	down
LOC_Os03g06970	849	1507	1213	4232	3577	2086	12.5298	21.3666	18.6539	49.7685	51.9514	38.1046	9.36584e-05	1.24138	up
LOC_Os03g07190	3088	2940	2593	8483	6507	5645	50.9407	46.6096	44.5822	111.5	105.64	115.259	2.10417e-07	1.05193	up
LOC_Os03g07400	1136	813	926	170	167	191	37.1984	25.5813	31.5937	4.43521	5.37083	7.71907	3.67681e-22	-2.60629	down
LOC_Os03g07570	2980	3583	3182	2246	1413	1598	32.4129	37.9468	36.5126	19.2161	15.0101	21.3394	1.46517e-07	-1.09733	down
LOC_Os03g07870	999	901	1015	625	433	434	21.3277	18.4715	22.5832	10.6294	9.07873	11.4682	6.1015e-06	-1.17285	down
LOC_Os03g07990	1940	1980	1923	1408	829	688	23.1338	23.1189	23.963	14.0556	10.0453	10.2535	4.55361e-08	-1.23603	down
LOC_Os03g08020	5483	6401	5183	17899	13520	10720	65.5882	80.619	63.9426	183.771	156.041	159.934	1.42548e-07	1.08739	up
LOC_Os03g08050	5278	5781	4746	13099	15629	8281	73.0381	77.7571	66.8828	139.568	205.146	136.711	0.0074014	1.02539	up
LOC_Os03g08100	90	78	81	332	214	233	1.52762	1.228	1.44745	4.50804	3.55865	4.9766	0.000467432	1.4393	up
LOC_Os03g08310	1965	1803	1645	656	318	301	38.0526	33.5379	33.1914	10.1096	6.04793	7.2082	5.35247e-24	-2.3324	down
LOC_Os03g08330	12832	10563	13844	8366	5911	2794	234.973	185.854	264.191	122.046	106.495	63.3038	4.1701e-07	-1.38211	down
LOC_Os03g08390	851	1025	964	377	297	340	8.18705	9.28416	9.24363	2.74762	2.63119	3.86684	1.2611e-10	-1.66996	down
LOC_Os03g08440	4381	4249	4131	12432	10300	8806	61.3569	57.1126	60.4145	140.852	142.381	153.407	7.2767e-08	1.1037	up
LOC_Os03g08500	35821	33665	31277	17554	13661	11230	537.025	484.977	488.701	209.661	201.533	208.344	4.26072e-10	-1.45743	down
LOC_Os03g08860	5821	5510	5997	2454	1858	1663	79.7134	75.8657	87.2326	27.7729	26.1643	30.6596	2.13641e-18	-1.74324	down
LOC_Os03g08870	1509	1568	1647	770	675	679	30.708	30.6271	34.1272	14.2294	14.8645	18.4862	2.67357e-09	-1.33765	down
LOC_Os03g08940	276	293	288	120	120	109	10.0205	10.2116	10.8792	3.46429	4.28272	4.88754	9.66324e-05	-1.47649	down
LOC_Os03g08970	3857	4047	4071	968	767	757	61.2754	61.7806	67.4009	12.2444	11.9881	14.8665	2.36835e-33	-2.45994	down
LOC_Os03g09170	655	510	672	119	81	57	9.92856	7.42269	10.6155	1.4348	1.19582	1.05562	6.98652e-21	-3.07254	down
LOC_Os03g09230	609	498	396	1462	1200	1004	10.6384	8.3538	7.1887	20.3484	20.5981	21.6881	1.67886e-05	1.08447	up
LOC_Os03g09250	490	409	496	1644	1442	1475	4.43449	3.55021	4.69644	11.888	12.8887	16.6203	1.72239e-10	1.52684	up
LOC_Os03g10050	1374	1408	1251	622	274	114	20.014	19.705	18.9817	7.21594	3.91507	2.0478	9.42761e-20	-2.30467	down
LOC_Os03g10060	4293	6423	4731	4060	2770	1990	97.1105	139.61	111.53	73.1663	61.6531	55.6916	0.00165904	-1.04328	down
LOC_Os03g10260	130	109	81	10	4	7	2.25314	1.81106	1.45762	0.125478	0.067206	0.130034	7.25811e-13	-4.14096	down
LOC_Os03g10300	36	0	0	485	400	283	0.569037	0	0	6.27251	6.38973	5.68417	5.33205e-28	4.82494	up
LOC_Os03g10310	13	16	23	114	68	76	0.252258	0.296051	0.479863	1.63695	1.34358	1.64299	0.000202789	2.09476	up
LOC_Os03g10320	258	152	191	1055	1033	819	3.89553	2.24067	3.13804	13.2335	15.5502	15.5748	5.92057e-14	2.08449	up
LOC_Os03g10340	6237	5783	6068	19508	15256	13862	65.7497	58.5772	66.6721	163.856	158.275	180.858	5.24014e-09	1.2242	up
LOC_Os03g10640	709	977	740	521	305	270	3.59814	4.88431	3.92295	2.1352	1.54192	1.71699	8.84741e-07	-1.38056	down
LOC_Os03g10880	4426	6301	4612	3340	1440	1564	38.1284	51.97	41.2961	22.8863	12.0626	16.6264	1.20208e-05	-1.52339	down
LOC_Os03g10920	47	60	195	410	359	324	0.55818	0.753264	1.97596	3.6158	3.47888	3.82974	3.58299e-05	1.65496	up
LOC_Os03g10950	2733	2366	2634	1012	752	637	30.5296	25.1184	30.4336	8.93888	8.31392	8.80282	3.06767e-19	-1.90009	down
LOC_Os03g11210	141	217	154	410	407	365	2.59155	3.59536	2.63413	5.41858	6.64499	7.22547	0.00637611	1.02409	up
LOC_Os03g11440	3180	2747	3022	9026	7041	7237	32.3671	26.868	32.0579	73.2069	70.5369	91.1732	5.14763e-09	1.18822	up
LOC_Os03g11450	114	161	117	387	315	246	1.98649	2.09584	1.62013	4.82195	4.85096	4.83691	0.00671944	1.06275	up
LOC_Os03g11510	6	67	45	226	222	96	0.067095	0.773596	0.555562	2.16689	2.62848	1.42834	0.00176898	1.96553	up
LOC_Os03g12020	3238	4945	3656	2883	1948	1426	34.1182	54.1643	37.736	25.2469	20.8658	17.3353	0.000741408	-1.15457	down
LOC_Os03g12110	117	59	76	667	528	472	1.61307	0.78059	1.06849	7.25954	6.95958	8.06204	9.96611e-14	2.5267	up
LOC_Os03g12230	52	58	62	21	17	15	0.822638	0.889285	1.08095	0.263115	0.24559	0.269311	0.0016868	-1.90124	down
LOC_Os03g12500	129	119	145	3	9	3	1.28266	1.13874	1.50337	0.016009	0.079092	0.024783	1.88889e-17	-4.87512	down
LOC_Os03g12530	4648	4905	4350	2421	1523	1414	35.2182	37.9584	36.5818	14.9972	12.1358	11.733	3.44882e-15	-1.59785	down
LOC_Os03g12815	173	220	159	173	68	44	4.4444	5.42863	4.25108	3.5338	1.7218	1.38098	0.00901873	-1.24875	down
LOC_Os03g12890	245	284	260	727	1159	859	2.22299	2.49868	2.45011	5.30172	10.3296	9.64836	0.00126784	1.64083	up
LOC_Os03g13210	72	35	30	715	516	608	0.817958	0.417618	0.368857	7.29923	6.75282	9.78878	2.46947e-24	3.5639	up
LOC_Os03g13300	827	645	876	193	160	124	6.99817	5.20245	7.78445	1.2766	1.46452	1.42088	6.03395e-18	-2.50865	down
LOC_Os03g13560	470	394	359	1889	1473	1445	3.19781	2.71426	2.84364	10.912	10.0488	13.3109	4.43773e-14	1.77956	up
LOC_Os03g13600	813	1156	945	642	547	372	12.2207	16.6068	14.5253	7.61018	7.91635	6.94859	1.99981e-05	-1.11803	down
LOC_Os03g13740	157	126	118	55	37	35	1.90248	1.46341	1.48204	0.52303	0.430547	0.512762	9.95488e-05	-1.87108	down
LOC_Os03g13810	22294	26002	27176	7308	6613	7122	141.837	160.66	179.336	37.8987	42.7754	56.967	6.23048e-21	-2.0193	down
LOC_Os03g13840	5431	5062	4891	1442	1276	1047	48.3529	43.2112	45.2463	10.8124	11.7745	11.8962	9.42728e-29	-2.22901	down
LOC_Os03g13870	947	677	726	2786	2140	1854	10.9526	7.52639	8.7494	25.6804	24.3601	26.5462	1.35624e-09	1.32253	up
LOC_Os03g13930	270	270	202	161	85	61	1.89063	1.81899	1.47845	0.900152	0.586584	0.528065	0.000235833	-1.53087	down
LOC_Os03g14030	339	453	353	125	93	84	3.52517	4.59956	3.63033	0.968146	1.00167	0.999885	2.85446e-09	-2.1315	down
LOC_Os03g14258	87	105	122	64	54	2	2.53081	2.92104	3.67536	1.47073	1.5345	0.068781	0.00193159	-1.69429	down
LOC_Os03g14370	6629	6215	6684	2172	1821	1630	59.9972	54.2677	63.3818	15.9408	16.3992	18.2842	8.20563e-24	-1.99341	down
LOC_Os03g14500	1906	1833	1687	651	577	629	21.2145	19.6002	19.5633	5.77108	6.31549	8.65974	3.75191e-15	-1.72249	down
LOC_Os03g14530	731	674	693	2053	1676	1201	19.5769	17.3323	19.3289	43.8143	44.1747	39.8294	1.13539e-05	1.01651	up
LOC_Os03g14570	3881	3348	3629	2152	1655	1405	85.6633	71.0083	83.3871	37.6495	35.9865	38.244	7.16937e-10	-1.26788	down
LOC_Os03g14654	13499	7848	8841	285	366	339	290.388	162.232	198.215	4.88475	7.74047	9.01621	4.72021e-18	-5.08448	down
LOC_Os03g14669	5705	7947	6488	3865	3745	2565	52.66	71.2335	81.8249	34.9124	42.7293	33.9797	1.1483e-06	-1.19006	down
LOC_Os03g14840	21	13	10	106	131	129	0.226502	0.130719	0.106099	0.944048	1.44098	1.78448	6.25134e-08	2.90536	up
LOC_Os03g15020	1660	1347	1508	8242	6265	6264	8.45806	6.78063	8.44036	33.3191	31.5607	39.1787	5.95976e-24	2.00483	up
LOC_Os03g15080	634	639	767	247	104	139	13.8109	13.3488	17.2535	4.25255	2.16605	3.71631	5.31224e-14	-2.29239	down
LOC_Os03g15230	1751	2052	1863	1632	1041	674	16.6525	18.8231	18.303	12.3665	9.71803	7.92302	1.59535e-05	-1.00741	down
LOC_Os03g15460	2738	3713	2676	2356	1487	1078	50.2739	64.223	50.4351	35.5005	27.8879	24.7087	0.000170592	-1.13229	down
LOC_Os03g15530	1340	1083	1129	2786	3218	2512	12.5043	9.71127	10.9823	20.7135	29.5501	29.0086	9.75166e-06	1.08383	up
LOC_Os03g15550	37	4	19	85	61	74	0.279449	0.021602	0.139714	0.502573	0.476408	0.685101	0.00451663	1.69504	up
LOC_Os03g15720	2591	2022	2520	1754	1301	1030	57.0945	42.9803	54.4963	35.8179	32.2936	31.6702	2.98079e-06	-1.02202	down
LOC_Os03g16090	894	733	778	2307	2387	2142	8.92795	7.17086	8.03019	18.0084	23.1139	25.8949	1.97844e-09	1.33021	up
LOC_Os03g16390	1194	876	980	668	438	302	12.4349	8.76168	10.6369	5.54249	4.47994	3.88722	2.34101e-07	-1.35387	down
LOC_Os03g16860	31544	22144	40370	7810	7775	7074	280.658	189.321	374.435	55.3553	68.0723	77.8809	3.31099e-06	-2.23481	down
LOC_Os03g17010	9386	9489	10123	6625	5264	4624	73.7208	71.8184	82.7417	41.9412	41.0252	45.2217	1.02076e-06	-1.01668	down
LOC_Os03g17174	7281	9896	7766	6599	3880	2698	142.139	185.509	157.929	102.534	74.522	65.1166	7.05922e-05	-1.17205	down
LOC_Os03g17480	122	131	141	31	17	27	2.28487	2.36964	2.77337	0.452405	0.308272	0.627359	1.33233e-07	-2.58394	down
LOC_Os03g17580	6308	8511	6866	6275	3766	2209	110.006	142.624	124.797	87.1812	64.6193	47.6638	0.000724195	-1.08453	down
LOC_Os03g17700	5637	5968	5780	1324	891	917	68.7298	69.9482	73.2904	11.6168	10.5854	13.603	6.85893e-40	-2.68032	down
LOC_Os03g17810	3	0	0	225	168	135	0.032184	0	0	2.87267	2.65704	2.67373	3.35022e-25	7.26423	up
LOC_Os03g18020	292	493	417	327	116	119	8.19324	13.2758	12.175	7.3042	3.17829	4.11041	0.00550783	-1.3731	down
LOC_Os03g18030	1796	1092	1669	12159	9748	6274	16.6794	9.71082	16.1318	90.101	89.0987	72.2111	2.43118e-19	2.40416	up
LOC_Os03g18070	3777	3857	3531	1996	1749	1700	36.637	36.5854	37.5361	17.3266	18.7914	22.6418	1.43026e-09	-1.22236	down
LOC_Os03g18150	12247	13779	9790	3821	2857	2398	137.911	150.47	117.911	33.9208	31.5006	33.6782	4.52022e-18	-2.19285	down
LOC_Os03g18180	1379	1127	1195	3411	2897	2642	23.2329	18.2408	20.9909	45.8113	48.0553	55.1151	4.38306e-07	1.08046	up
LOC_Os03g18190	140	64	175	329	274	296	1.01878	0.341323	1.38462	1.5559	1.57589	2.51344	0.00912563	1.0629	up
LOC_Os03g18570	4108	4065	5021	12593	9967	9336	86.9809	84.4671	114.052	217.736	212.195	246.386	1.89886e-07	1.07318	up
LOC_Os03g18580	1634	1760	456	4194	3010	3018	54.297	56.6421	15.6194	110.979	97.7967	117.965	0.000496594	1.21029	up
LOC_Os03g18740	10585	8433	9596	2579	2405	1993	159.637	122.206	150.828	30.979	35.6824	37.1833	5.09481e-29	-2.22851	down
LOC_Os03g18770	11227	11366	10006	7692	5014	4302	180.663	175.751	167.804	98.6114	79.3821	85.6543	3.2899e-08	-1.16309	down
LOC_Os03g18850	374	70	100	3205	1921	2604	8.55454	1.5271	2.36415	58.4713	43.278	73.7851	2.7696e-18	3.64458	up
LOC_Os03g19020	6631	5200	5877	2327	2408	2189	36.0741	27.6695	33.1697	10.4735	12.9708	15.1994	5.73205e-15	-1.53063	down
LOC_Os03g19070	1273	940	1049	125	141	136	20.5024	14.5558	17.6084	1.59279	2.23398	2.70354	2.52111e-32	-3.18385	down
LOC_Os03g19270	453	418	469	146	93	76	8.55593	7.64602	9.32331	2.12863	1.65468	1.63845	2.67758e-11	-2.3199	down
LOC_Os03g19310	1537	1231	1483	1011	733	593	17.9027	13.7797	17.9969	9.37957	8.3996	8.53866	5.38571e-06	-1.08159	down
LOC_Os03g19400	2208	2343	1964	822	541	607	36.1129	36.9608	33.4794	10.6352	8.63842	12.1973	4.82906e-19	-1.92747	down
LOC_Os03g19720	17075	16955	17227	2918	2180	2244	660.075	629.795	694.059	89.864	82.9063	107.337	3.18057e-46	-3.00068	down
LOC_Os03g19780	96	85	71	19	29	31	1.76174	1.5019	1.3604	0.279981	0.526851	0.706342	0.00056177	-1.80522	down
LOC_Os03g20090	3925	3649	3174	1485	1020	1006	45.0533	40.2428	37.9702	13.5748	11.5178	14.2847	4.21706e-19	-1.82172	down
LOC_Os03g20100	10177	13421	10583	9429	5911	4667	129.238	163.777	140.064	95.3961	73.8643	73.3392	3.60091e-05	-1.00856	down
LOC_Os03g20120	3288	2120	2879	1920	1120	1055	46.0093	28.3662	41.5563	21.3489	15.434	18.0774	4.30326e-05	-1.2444	down
LOC_Os03g20330	1463	1272	1043	620	376	296	33.0792	27.6334	24.587	11.1695	8.36763	8.26476	4.45139e-13	-1.78467	down
LOC_Os03g20440	292	264	236	1069	710	556	5.17714	4.48249	4.35707	15.0943	12.374	12.1923	3.65178e-06	1.33112	up
LOC_Os03g20720	2143	2642	1799	1190	917	760	10.1753	12.3621	9.37656	4.36619	4.27604	4.57843	1.28735e-07	-1.41028	down
LOC_Os03g20780	1452	513	1515	33	43	52	15.1633	5.14712	16.485	0.270984	0.43415	0.669251	2.72055e-06	-4.89921	down
LOC_Os03g20850	47	41	34	147	143	123	0.489544	0.406952	0.359803	1.21703	1.46391	1.57427	0.00158458	1.57447	up
LOC_Os03g21040	914	529	708	2385	1922	1288	9.06277	5.06723	7.56614	18.8055	19.006	15.8651	1.10231e-06	1.1592	up
LOC_Os03g21510	218	152	207	2309	2042	2177	1.8569	1.25106	1.84311	15.8218	17.2798	23.1704	7.14227e-34	3.32257	up
LOC_Os03g21560	9070	12544	9106	360	6367	4594	194.074	257.936	203.067	6.13701	134.053	121.654	0.00177784	-1.51439	down
LOC_Os03g21640	1911	2487	1760	450	139	223	14.4517	17.6118	13.9403	2.04443	1.01086	2.01721	2.74237e-20	-3.1738	down
LOC_Os03g21710	131	160	108	65	50	37	1.60715	1.79778	1.1623	0.601297	0.527776	0.525424	0.000860149	-1.61164	down
LOC_Os03g21914	472	686	647	9573	9039	8679	7.4074	10.3472	10.5829	90.6721	105.1	126.805	1.19643e-58	3.73532	up
LOC_Os03g21950	1158	944	1009	2871	2694	2621	11.6707	9.14351	10.6026	23.0637	26.7268	32.7036	1.99701e-08	1.21654	up
LOC_Os03g22180	594	421	302	2528	1377	952	13.4285	9.14471	7.10147	45.5495	30.642	26.6291	0.00115472	1.62849	up
LOC_Os03g22190	2820	2008	2187	7172	5029	4148	9.90233	6.76417	8.00105	20.0345	17.3492	17.9966	7.06278e-07	1.00191	up
LOC_Os03g22350	639	589	623	1544	1673	1263	8.34883	7.43283	8.49913	16.0514	21.5568	20.4631	6.55462e-06	1.08851	up
LOC_Os03g22730	2955	2743	2466	8539	6785	7427	32.3772	29.871	28.0464	72.9963	75.4496	105.151	1.91921e-10	1.29355	up
LOC_Os03g22740	2480	2193	2348	6569	5819	5618	28.061	24.0795	28.0488	59.1125	64.7551	79.6745	1.02838e-08	1.17301	up
LOC_Os03g22880	2606	2597	2436	6892	5941	5441	26.378	25.2653	25.6998	55.5927	59.1883	68.1696	2.09922e-07	1.06575	up
LOC_Os03g23010	74534	73962	74299	26552	19802	17560	1332.27	1262.89	1379.64	374.413	347.505	383.545	3.853e-14	-2.01074	down
LOC_Os03g23960	102	96	87	45	4	28	1.08559	1.22681	1.0347	0.475711	0.03991	0.451465	7.58541e-05	-2.12671	down
LOC_Os03g24100	414	363	385	308	165	155	9.75931	8.20477	9.44196	5.76775	3.82458	4.49304	0.00207919	-1.12501	down
LOC_Os03g24560	153	80	237	1868	2601	1639	3.68077	1.83576	5.92614	35.8326	61.6203	48.8267	2.09534e-11	3.51923	up
LOC_Os03g24950	1402	1428	1233	1081	776	523	10.493	9.93621	9.09975	6.12788	5.59585	4.97519	4.13134e-05	-1.00406	down
LOC_Os03g25330	64	49	59	10	5	2	0.868313	0.636115	0.829751	0.098787	0.054285	0.033793	6.56539e-08	-3.63567	down
LOC_Os03g25440	315	229	306	98	51	50	6.13303	4.281	6.203	1.50766	0.964536	1.18403	4.98055e-09	-2.33146	down
LOC_Os03g25450	450	427	426	1635	1592	1675	4.0963	3.7321	4.0385	11.8613	14.2701	18.8811	3.60753e-10	1.74118	up
LOC_Os03g25790	234	142	221	592	437	448	2.32007	1.2938	2.25309	4.58885	4.11201	5.46363	0.00123644	1.10939	up
LOC_Os03g26229	449	502	413	1325	1043	867	7.46301	8.49923	6.96004	17.4142	16.7628	16.969	6.98611e-05	1.03711	up
LOC_Os03g26530	90	75	62	19	5	15	0.89555	0.715988	0.63928	0.143918	0.039723	0.173843	1.97396e-06	-2.74481	down
LOC_Os03g26870	1036	902	836	2807	2306	1535	8.09414	6.17816	6.50449	16.2662	15.8913	14.8316	1.83254e-06	1.0413	up
LOC_Os03g27120	18192	19076	19398	16810	8500	4631	239.614	241.437	266.284	176.403	110.17	75.4725	3.41328e-05	-1.20153	down
LOC_Os03g27170	134	126	82	59	66	29	1.58406	1.64618	1.03315	0.671089	0.693266	0.402948	0.0071225	-1.36748	down
LOC_Os03g27260	3740	3513	3690	12338	9659	9989	68.5297	61.8691	70.4764	180.151	174.204	226.547	2.52805e-11	1.35536	up
LOC_Os03g28160	5405	4572	4094	3411	2452	1926	124.293	100.973	98.0025	61.6714	55.0214	54.3324	2.34259e-07	-1.07346	down
LOC_Os03g28410	1917	1784	1742	5096	3919	3661	32.5046	29.0641	30.7724	68.839	65.4184	76.8971	8.96916e-07	1.01808	up
LOC_Os03g29920	465	300	342	215	192	189	5.71088	3.89737	5.15189	2.34308	2.46244	3.34817	0.00228367	-1.07464	down
LOC_Os03g29930	498	458	570	222	133	116	9.0277	7.98081	10.7625	3.19619	2.3671	2.59884	5.34264e-09	-1.92883	down
LOC_Os03g29950	5392	5540	5339	3788	3104	2130	53.1686	52.6197	54.1543	29.8678	29.8868	25.569	2.34101e-07	-1.06997	down
LOC_Os03g32230	281	375	284	79	53	62	5.14459	6.59361	5.41855	1.14262	0.938454	1.39874	1.14683e-10	-2.4741	down
LOC_Os03g32270	7242	5708	6560	3043	2612	4924	110.791	85.6225	104.585	37.0843	39.3125	93.2094	0.00336846	-1.01336	down
LOC_Os03g32420	42	45	85	193	225	141	0.649991	0.66969	1.38705	2.41992	3.48448	2.73496	0.000926524	1.50268	up
LOC_Os03g36130	82	184	87	0	0	0	0.386996	0.836136	0.428174	0	0	0	1.86391e-09	#NAME?	down
LOC_Os03g36530	84	115	106	53	35	35	0.869088	1.13676	1.14146	0.4418	0.357999	0.441037	0.00344826	-1.52348	down
LOC_Os03g37090	342	256	290	1275	951	1030	5.68583	3.82727	5.20659	14.8625	13.4598	17.338	1.70732e-10	1.68285	up
LOC_Os03g37100	133	136	95	401	274	297	1.53384	1.51043	1.13932	3.69314	3.1118	4.23799	0.00177784	1.21707	up
LOC_Os03g37490	1873	1493	1456	4570	4280	3716	17.8108	13.6463	14.4359	34.6326	40.0621	43.7464	8.28403e-09	1.19415	up
LOC_Os03g37830	2359	1446	2213	6252	5530	4942	16.8088	9.89753	16.4273	35.4892	38.7732	43.5694	2.59178e-10	1.28328	up
LOC_Os03g37970	4011	3798	3701	10913	8771	7376	70.3697	64.0382	67.6704	152.557	151.444	160.17	5.00049e-07	1.02764	up
LOC_Os03g38000	4028	3863	3830	11236	8664	7768	67.0256	61.8704	66.4067	149.229	142.113	160.116	4.33066e-07	1.03429	up
LOC_Os03g38260	3676	3717	3646	10088	7779	8659	77.1392	76.333	79.714	166.221	161.145	224.725	1.89932e-07	1.07725	up
LOC_Os03g39760	151	220	215	147	85	62	1.66962	2.33463	2.48247	1.29436	0.916635	0.845821	0.00576019	-1.24639	down
LOC_Os03g40070	103	92	123	70	45	24	1.71938	1.46909	2.1438	0.925572	0.727442	0.479372	0.00648266	-1.45356	down
LOC_Os03g40194	233	97	119	362	472	433	1.2116	0.484927	0.644545	1.50174	2.42373	2.79283	0.00704757	1.34524	up
LOC_Os03g40600	118	113	95	5	3	3	2.33056	2.14763	1.96504	0.070276	0.04516	0.049182	2.42058e-16	-5.10937	down
LOC_Os03g40670	1621	1086	1419	672	563	452	17.3298	9.48399	15.344	4.47077	4.98363	5.97229	1.31333e-08	-1.49455	down
LOC_Os03g42070	290	303	350	230	131	112	2.60139	2.61681	3.29813	1.66696	1.1416	1.23818	0.00145169	-1.23539	down
LOC_Os03g42600	953	1244	735	487	492	278	32.6754	41.0213	26.2675	13.2975	16.5976	11.7653	0.000296919	-1.43415	down
LOC_Os03g42770	541	482	438	1503	1185	1146	5.04038	4.31588	4.25554	11.1728	10.8785	13.2289	1.57234e-06	1.1962	up
LOC_Os03g42830	231	114	154	764	732	630	2.2368	1.10202	1.63004	5.82319	7.19406	7.34002	5.16097e-10	1.90666	up
LOC_Os03g43010	5066	6155	4766	3456	2138	1370	54.1326	60.2255	52.9324	29.0702	22.2676	17.9462	2.56809e-09	-1.45001	down
LOC_Os03g43440	3679	3794	3182	2404	1799	1297	43.4813	43.0957	39.203	22.6319	20.9222	18.9641	1.87531e-08	-1.17771	down
LOC_Os03g43590	24	17	18	243	173	179	0.172109	0.115981	0.135821	1.46017	1.27876	1.66825	3.02039e-11	3.13496	up
LOC_Os03g43750	10	14	5	70	68	93	0.076697	0.089843	0.030107	0.761958	0.511281	1.2646	1.63604e-05	2.84684	up
LOC_Os03g43880	169	258	96	3	0	0	2.11958	3.1217	1.25133	0.020138	0	0	1.89864e-09	-7.90826	down
LOC_Os03g44150	905	913	811	2259	2118	2218	9.69954	9.40112	9.05828	19.2942	22.3409	29.4894	4.29536e-07	1.15292	up
LOC_Os03g44430	281	256	246	879	830	796	2.99024	2.6117	2.72856	7.45282	8.69414	10.4846	1.89377e-07	1.49766	up
LOC_Os03g44670	789	208	270	1526	1166	1170	5.02532	1.27222	1.78941	7.74118	7.30428	10.3159	0.000712129	1.4199	up
LOC_Os03g44810	109	108	148	457	459	579	1.03007	0.748417	1.54675	3.09774	3.9831	5.85707	0.000165305	1.87949	up
LOC_Os03g44840	907	880	912	599	482	392	9.4806	9.10631	9.97772	5.03395	5.0217	5.15724	4.96116e-05	-1.08223	down
LOC_Os03g45370	2026	1846	1944	901	909	733	17.1024	14.9695	17.1048	6.0544	7.54516	7.65408	1.92589e-10	-1.38149	down
LOC_Os03g45730	6915	4211	6270	2104	2299	1617	40.1503	28.5979	41.7955	11.6506	14.2584	14.2775	1.37685e-06	-1.7208	down
LOC_Os03g46060	111	82	51	316	212	174	2.58624	1.83717	1.23032	5.87538	4.86259	5.01922	0.00204701	1.30361	up
LOC_Os03g46200	19	29	68	234	161	211	0.440242	0.632074	1.64978	4.34134	3.6933	6.06734	9.65909e-07	2.19347	up
LOC_Os03g46440	4695	5503	5677	2409	2242	2589	25.4823	29.4791	33.0038	9.1508	12.9927	18.6023	3.13926e-11	-1.30103	down
LOC_Os03g47034	84	75	59	277	213	200	2.93303	2.51299	2.13669	7.74329	7.35354	8.66316	0.000624729	1.46253	up
LOC_Os03g47140	26	0	0	133	94	88	0.1261	0	0	0.49566	0.454643	0.552389	3.53129e-09	3.41001	up
LOC_Os03g47270	742	538	513	2246	1671	1533	16.6973	11.6393	12.0257	40.2835	37.0141	42.7038	7.34517e-10	1.3997	up
LOC_Os03g47280	269	529	239	49	53	52	7.88217	14.8995	7.27706	1.13011	1.52408	1.87038	0.000802032	-2.91949	down
LOC_Os03g47500	2694	2679	2131	1063	847	398	29.2368	28.1154	24.527	9.38945	11.9522	5.62535	2.43118e-19	-1.94557	down
LOC_Os03g47530	5390	6095	5079	483	385	299	68.9189	74.8887	67.6857	4.91805	4.837	4.72898	1.8285e-78	-4.04003	down
LOC_Os03g48060	1214	2363	1448	9074	8051	4288	21.2028	39.6616	26.3651	126.296	138.409	92.7062	2.08592e-06	1.86094	up
LOC_Os03g48270	243	106	171	506	507	361	2.21404	0.920687	1.60106	3.65063	4.56392	4.01819	0.000580394	1.20735	up
LOC_Os03g49630	2807	3282	2635	2049	1465	1313	14.2892	23.086	14.1796	13.2677	12.1044	12.0389	5.04666e-07	-1.06637	down
LOC_Os03g49710	5898	8722	7057	6321	3630	2240	134.933	191.739	168.252	115.2	81.7049	63.4107	0.00335932	-1.09268	down
LOC_Os03g49830	703	852	778	767	400	240	7.21216	8.39598	8.31798	6.26478	4.03966	3.04772	0.00184561	-1.00242	down
LOC_Os03g50030	13	9	22	63	64	52	0.192046	0.114732	0.319446	0.768614	0.93362	0.943855	0.00347886	1.83438	up
LOC_Os03g50130	2143	1525	2063	1516	931	883	37.0247	26.6603	37.4103	22.9184	16.7944	20.4677	3.31532e-05	-1.00567	down
LOC_Os03g50160	128	107	150	1029	597	615	3.31522	2.6624	4.04105	21.2898	15.2396	19.7607	2.55778e-14	2.3183	up
LOC_Os03g50210	4032	3410	3562	1093	706	901	53.5338	43.4688	49.3389	11.5149	9.2162	14.7598	1.40812e-27	-2.21912	down
LOC_Os03g50870	3421	2474	2902	9011	8026	7760	38.0693	26.4496	33.658	79.9018	87.9031	106.873	1.13694e-10	1.31098	up
LOC_Os03g50960	2337	1258	1716	11033	7053	6413	58.8623	30.4425	45.0428	221.429	174.836	199.908	5.26413e-21	1.98612	up
LOC_Os03g51010	401	441	746	1614	1528	1596	4.28653	4.45587	8.24811	13.7108	16.0581	22.3196	8.2074e-06	1.39961	up
LOC_Os03g51240	76	103	83	63	35	0	0.89001	1.21174	1.04909	0.567763	0.413275	0	0.00264501	-1.76313	down
LOC_Os03g51330	196	104	151	501	421	369	1.55186	0.786043	1.24364	3.15891	3.27582	3.61163	0.000208148	1.3212	up
LOC_Os03g51390	2985	2714	2616	683	539	528	51.6591	45.1291	47.1676	9.41342	9.16318	11.3045	9.86402e-31	-2.44339	down
LOC_Os03g51440	112	83	104	406	327	368	0.705168	0.502708	0.662112	2.04809	1.92739	2.80549	6.03245e-06	1.69902	up
LOC_Os03g51740	154	304	99	19	18	19	1.52951	2.96074	1.00858	0.14117	0.167709	0.228953	0.00331036	-3.48694	down
LOC_Os03g51920	340	574	745	2348	1863	1581	3.23793	5.20496	7.20082	18.1984	17.7586	18.9746	1.06476e-12	1.5924	up
LOC_Os03g52370	93	36	27	285	174	109	3.33566	1.23385	1.0266	8.2252	6.20531	4.89129	0.00399029	1.61927	up
LOC_Os03g52380	43	13	25	162	127	109	1.42997	0.391504	0.845724	4.33505	4.194	4.53161	3.02967e-05	2.09532	up
LOC_Os03g52390	124	48	50	341	236	175	4.9655	1.84885	2.05272	10.8953	9.2889	8.66949	0.000197038	1.53738	up
LOC_Os03g52410	1831	2221	1865	523	298	262	59.3933	69.2293	63.044	13.4977	9.49561	10.4986	1.03951e-31	-2.68699	down
LOC_Os03g52680	4543	6570	5119	828	635	484	77.4148	107.589	90.9264	11.2316	10.6389	10.2061	1.25356e-20	-3.27875	down
LOC_Os03g53020	16814	17703	18236	1693	249	1449	249.545	251.22	278.211	10.0178	1.9804	14.2123	8.77406e-80	-4.16008	down
LOC_Os03g53340	312	165	297	50	63	69	2.32784	1.20145	2.30502	0.291144	0.459996	0.617548	1.30011e-05	-2.23306	down
LOC_Os03g53350	22	5	30	191	78	78	0.299761	0.053226	0.428167	2.08618	1.04481	1.32674	0.000696535	2.34413	up
LOC_Os03g53540	826	873	563	2273	1818	1524	18.3368	18.6213	13.0137	40.1956	39.6946	41.8549	1.07003e-06	1.10657	up
LOC_Os03g53710	6702	9591	7085	6444	4186	2468	94.4029	128.611	103.036	71.6439	57.471	42.6159	0.00197046	-1.08836	down
LOC_Os03g53860	5032	5955	4829	1983	836	744	32.6667	36.7505	33.3127	10.6679	5.70355	6.53399	3.22897e-28	-2.41697	down
LOC_Os03g54050	774	713	691	394	386	249	9.65024	8.99306	9.16846	3.93264	5.01072	3.87492	6.26398e-06	-1.28795	down
LOC_Os03g54130	242	276	193	136	68	54	3.27977	3.63345	2.73294	1.46724	0.898945	0.892317	4.17494e-05	-1.71917	down
LOC_Os03g54750	745	382	700	1695	1727	1639	8.7655	4.31744	8.58325	15.9032	20.0169	23.8902	6.42912e-06	1.29638	up
LOC_Os03g54890	6711	6435	6582	18920	15796	12355	126.434	116.568	129.473	284.49	293.684	288.232	7.37278e-07	1.04676	up
LOC_Os03g55090	5228	3614	6099	21497	38192	34525	30.1302	20.0154	36.6352	98.7145	216.618	246.262	0.000386013	2.52073	up
LOC_Os03g55120	1301	1215	1353	642	562	528	26.6476	23.9066	28.8847	10.4641	11.3249	13.3764	1.09445e-08	-1.34912	down
LOC_Os03g55150	8745	8839	8687	25289	21497	17533	186.508	181.345	193.084	428.82	450.73	462.016	6.96937e-07	1.0886	up
LOC_Os03g55240	3077	2999	2955	2483	1589	1019	22.3459	20.851	22.8751	14.4289	11.3235	8.99943	9.13198e-07	-1.07434	down
LOC_Os03g55290	303	172	223	40	57	42	8.96837	4.87322	6.85897	0.932898	1.64171	1.5175	5.80233e-08	-2.49149	down
LOC_Os03g55320	5556	7547	9782	3709	2660	1867	60.7258	67.5444	96.6774	28.2627	29.3653	24.0575	0.000163988	-1.70819	down
LOC_Os03g55350	1274	763	797	502	463	337	8.7205	5.0212	5.68498	2.73452	3.11905	2.85498	0.00151854	-1.32245	down
LOC_Os03g55410	3017	2468	2562	1764	909	616	47.1067	36.993	41.6653	21.9365	13.8771	11.9214	4.49006e-12	-1.55496	down
LOC_Os03g55420	179	126	134	78	40	40	2.52412	1.70704	1.96542	0.873021	0.55495	0.690258	0.000314036	-1.70941	down
LOC_Os03g55430	2493	2347	2169	1072	883	677	54.6077	49.4035	49.5261	18.7062	19.0313	18.3403	3.31517e-14	-1.62295	down
LOC_Os03g55540	49134	48639	48140	11917	7167	7231	771.579	733.954	787.893	149.083	110.745	140.514	9.42728e-29	-2.69135	down
LOC_Os03g55720	42210	59588	43670	41350	23284	13655	1189.31	1613.36	1282.43	928.058	645.413	475.854	0.00239935	-1.16051	down
LOC_Os03g55770	2802	3609	2978	1157	721	509	221.7	274.391	245.584	72.9232	56.0709	49.7841	1.42856e-21	-2.2203	down
LOC_Os03g55776	44460	52488	45458	26637	16669	11946	1056.73	1198.77	1126.07	504.391	389.868	351.353	1.47776e-10	-1.60863	down
LOC_Os03g55800	4488	4086	4546	1903	1469	1046	45.296	39.6326	47.8271	15.2994	14.5902	13.0577	9.89238e-19	-1.79249	down
LOC_Os03g55930	4986	6755	5276	4752	2937	2052	99.1248	129.039	109.32	75.266	57.4423	50.4743	0.000231554	-1.05096	down
LOC_Os03g55960	92	75	73	14	5	29	1.92456	1.50593	1.59049	0.230823	0.093917	0.73217	6.95389e-06	-2.42378	down
LOC_Os03g55990	675	1209	710	501	277	172	9.52136	11.3837	9.57403	4.47423	2.6638	2.64954	0.00431997	-1.7146	down
LOC_Os03g56220	3207	2735	2638	1751	1353	1121	31.9554	26.1893	27.3897	13.9001	13.2659	13.8141	4.58394e-09	-1.23173	down
LOC_Os03g56260	169	184	156	368	492	393	1.05589	1.10027	1.01504	1.82933	3.04985	3.09995	0.00217247	1.13451	up
LOC_Os03g56270	1257	1145	1259	692	593	541	6.77919	5.93436	7.07734	2.97188	3.14654	3.60514	6.15425e-07	-1.1972	down
LOC_Os03g56500	81	72	73	16	9	14	0.916004	0.779289	0.858932	0.14291	0.090251	0.184151	2.11673e-06	-2.72315	down
LOC_Os03g56670	43065	60031	46318	36975	25170	20878	764.779	1024.5	857.302	523.128	439.818	458.744	5.63174e-05	-1.07201	down
LOC_Os03g56820	226	176	198	128	78	101	3.77879	2.80756	3.38373	1.67756	1.27668	2.0558	0.00670692	-1.16322	down
LOC_Os03g56860	203	203	189	177	70	39	7.03647	6.75886	6.83741	4.88754	2.37968	1.63393	0.0034684	-1.35949	down
LOC_Os03g56930	195	122	117	31	12	5	2.81756	1.68919	1.76286	0.347998	0.165297	0.072137	1.67298e-09	-3.49201	down
LOC_Os03g57310	4122	3349	3926	944	741	622	52.7427	41.1675	52.3469	9.61873	9.32485	9.8378	5.02813e-34	-2.51249	down
LOC_Os03g57340	34140	30713	40397	12449	9221	8017	442.182	382.249	545.307	128.451	117.52	128.485	6.00313e-19	-2.03816	down
LOC_Os03g57490	84	68	58	5	28	0	0.849976	0.660916	0.61258	0.039772	0.277647	0	1.28977e-06	-2.86009	down
LOC_Os03g57520	8	10	8	72	90	98	0.303111	0.366376	0.298149	2.28823	3.52272	4.85424	2.52509e-07	3.17446	up
LOC_Os03g57545	836	1200	728	714	415	371	16.3395	23.6649	15.8682	11.9234	8.9313	9.99667	0.00614249	-1.11528	down
LOC_Os03g57900	318	203	350	116	100	27	6.84059	4.18197	7.83121	1.97689	2.11607	0.708302	1.3911e-05	-2.10657	down
LOC_Os03g58204	2882	2554	2481	7443	6219	5008	38.8026	32.9448	34.7081	79.82	82.3239	83.3113	3.94045e-07	1.03296	up
LOC_Os03g58300	1277	950	1548	3953	2824	2112	18.6407	13.3203	23.554	45.9821	40.5633	38.1455	7.0712e-06	1.0086	up
LOC_Os03g58430	3798	3716	3574	10978	9079	7537	86.2409	81.0546	84.5333	198.624	202.844	211.802	4.63744e-08	1.11128	up
LOC_Os03g58580	2020	1164	1186	7218	5711	5398	17.4868	9.68038	10.6981	49.7793	48.6465	57.8227	5.58327e-21	1.87383	up
LOC_Os03g58600	18	7	14	94	108	118	0.103928	0.033816	0.083864	0.437288	0.616626	0.848602	2.20088e-07	2.88609	up
LOC_Os03g58740	636	558	691	383	317	257	5.81635	4.36933	6.70184	2.35122	2.79782	2.88826	7.87988e-05	-1.18438	down
LOC_Os03g58800	15	17	28	111	220	209	0.146258	0.160665	0.283511	0.877137	2.1426	2.5629	0.000519476	3.04135	up
LOC_Os03g58810	1422	1358	1490	4040	3430	3458	8.8391	8.10822	9.72723	20.0088	20.9815	26.6017	2.48338e-08	1.16886	up
LOC_Os03g59310	4075	3864	3722	12293	9631	7972	73.8807	67.3161	70.3287	177.557	171.818	178.846	1.38716e-08	1.14903	up
LOC_Os03g59320	863	884	903	3230	2474	1921	13.8016	13.5519	14.7484	41.1702	38.9882	36.138	8.00448e-10	1.3077	up
LOC_Os03g60080	54366	56033	61175	16626	10774	10879	831.736	823.731	975.425	202.637	162.189	205.964	1.23619e-21	-2.37763	down
LOC_Os03g60090	3918	2546	3366	10225	9925	9786	36.3613	22.5257	32.2617	74.9466	89.8408	111.442	1.50386e-09	1.43199	up
LOC_Os03g60180	148	141	134	338	299	348	1.37424	1.24749	1.27366	2.49467	2.74017	3.95515	0.00891614	1.04909	up
LOC_Os03g60250	240	308	213	134	85	96	5.12157	6.35587	4.74648	2.24737	1.81586	2.5199	0.00021127	-1.47798	down
LOC_Os03g60260	177	137	192	621	427	445	2.26881	1.67645	2.58052	6.3523	5.39042	7.02091	6.07883e-05	1.35671	up
LOC_Os03g60370	257	234	263	777	659	469	2.4984	2.19087	2.66464	6.03223	6.31987	5.65636	0.000297698	1.1238	up
LOC_Os03g60380	570	695	647	372	319	218	6.32116	7.40366	7.55988	3.27733	3.47174	2.95427	1.77801e-05	-1.28893	down
LOC_Os03g60560	1357	988	1423	297	175	98	29.5889	20.7062	32.3418	5.15286	3.74885	2.62958	3.94419e-19	-2.98882	down
LOC_Os03g60570	2343	2455	2155	325	386	184	51.6554	52.0161	49.5146	5.70905	8.36004	5.0102	1.50399e-44	-3.16654	down
LOC_Os03g60639	436	389	477	345	223	164	11.1186	9.52475	12.6889	7.00199	5.60055	5.15358	0.0025219	-1.06841	down
LOC_Os03g60650	5882	4604	5688	1885	1565	1311	43.7024	32.8877	43.472	11.8434	11.6528	12.2569	5.74449e-23	-1.96711	down
LOC_Os03g60730	236	269	256	724	618	590	1.62451	1.77345	1.77344	3.8816	4.09206	4.87073	0.00023477	1.1529	up
LOC_Os03g60780	9165	7514	10964	3150	2334	1943	107.761	82.2779	134.926	31.0231	27.9708	29.4159	1.31181e-12	-2.11154	down
LOC_Os03g61090	2761	3755	2436	2244	1486	1268	58.7039	76.7248	53.98	38.0131	31.0835	33.3654	0.00114007	-1.06477	down
LOC_Os03g61150	2250	1690	2045	1090	1077	831	40.7166	30.0456	38.9715	15.9776	19.1385	18.5769	4.21605e-08	-1.18982	down
LOC_Os03g61260	8144	11766	9517	6782	4339	2323	160.169	222.356	195.068	106.258	83.9744	56.5256	4.33742e-05	-1.3906	down
LOC_Os03g61360	25	6	32	365	272	269	0.378052	0.075956	0.512536	4.58417	4.202	5.21138	3.26822e-17	3.64524	up
LOC_Os03g61490	313	325	445	227	118	78	7.37284	7.34005	10.9296	4.24723	2.7297	2.27198	1.38851e-05	-1.62451	down
LOC_Os03g61560	1057	997	1120	2987	2506	2661	9.25336	8.39077	10.218	20.8365	21.5785	28.8409	5.38055e-08	1.17745	up
LOC_Os03g61670	75	78	67	208	275	256	0.73674	0.700673	0.711081	1.65777	2.65298	3.11061	0.000204912	1.59372	up
LOC_Os03g61720	451	473	440	192	122	116	4.68602	4.7237	4.83578	1.60997	1.2462	1.50811	2.81823e-08	-1.88496	down
LOC_Os03g62010	1359	1189	1287	852	531	485	26.8297	22.5413	26.4729	13.3978	10.302	11.8421	2.0955e-07	-1.26189	down
LOC_Os03g62200	302	212	276	959	879	765	3.35847	2.26655	3.19181	8.49568	9.62434	10.5262	6.17021e-08	1.53013	up
LOC_Os03g63300	78	72	63	223	222	178	0.72936	0.660834	0.546473	1.75177	2.09488	2.17542	0.00222195	1.35966	up
LOC_Os03g63330	852	864	759	3407	2902	2644	8.31066	8.09789	7.71755	26.4989	27.8725	31.9375	3.00813e-15	1.66105	up
LOC_Os03g63390	100	0	23	564	274	296	2.59337	0	0.602584	11.7159	7.01677	9.53015	2.72334e-08	2.98237	up
LOC_Os03g63400	944	957	882	3638	2852	2353	20.0988	19.5563	19.4458	61.6999	59.7421	61.9605	3.12924e-12	1.45823	up
LOC_Os03g63410	1683	1670	1191	5085	3429	3786	17.5623	16.8679	12.5662	41.8633	34.6846	47.8161	1.67298e-09	1.23704	up
LOC_Os03g63540	90	54	64	163	236	213	1.29625	0.742538	0.963683	1.87386	3.36167	3.81583	0.00511449	1.40964	up
LOC_Os03g63920	1986	1950	1874	10593	5499	5103	6.29026	5.76065	6.15257	25.6282	16.5464	19.3046	4.67417e-06	1.6254	up
LOC_Os03g63970	440	372	422	282	267	155	4.78718	3.88232	4.7775	2.44175	2.84928	2.08088	0.00370508	-1.0262	down
LOC_Os04g01290	3079	2717	2762	8158	6500	6398	31.4227	26.8893	29.6568	66.6756	65.4905	81.0296	6.25412e-08	1.10509	up
LOC_Os04g01500	45	17	31	230	133	122	0.8855	0.310779	0.628085	3.66639	2.60905	3.02745	5.22282e-06	2.15476	up
LOC_Os04g02510	259	199	171	44	21	16	3.00641	2.22032	2.06795	0.40468	0.232915	0.225562	1.42261e-12	-3.21949	down
LOC_Os04g02620	5049	3891	4167	2802	2142	1034	56.2578	41.6611	48.3879	24.8738	23.4809	14.2528	1.56832e-08	-1.37917	down
LOC_Os04g02880	13332	21123	16360	12900	6300	5181	331.318	504.416	423.736	255.395	154.041	159.329	0.00111548	-1.31867	down
LOC_Os04g03164	39	16	13	190	110	103	1.3046	0.504699	0.440648	5.15975	3.68714	4.31503	3.1339e-06	2.34492	up
LOC_Os04g03920	210	101	192	19	26	25	2.67035	1.22859	2.53661	0.183713	0.315002	0.380695	1.72453e-06	-2.99314	down
LOC_Os04g05050	278	177	190	70	41	60	2.6343	1.6156	1.88831	0.520355	0.369727	0.698159	5.02936e-07	-2.10295	down
LOC_Os04g07280	66	68	67	16	4	7	0.636695	0.625289	0.666759	0.117989	0.026373	0.066332	3.65443e-07	-3.16233	down
LOC_Os04g07890	66	117	55	17	11	16	0.684625	1.15853	0.586916	0.133345	0.102938	0.193231	0.000655421	-2.61698	down
LOC_Os04g08828	343	414	431	100	76	60	2.0674	2.40004	2.70556	0.477362	0.447895	0.445427	1.97281e-12	-2.54946	down
LOC_Os04g10350	2737	1936	2198	8453	6898	8050	36.3765	24.7533	30.4954	89.8475	90.5756	132.628	3.71117e-09	1.59164	up
LOC_Os04g10924	1156	938	1047	304	301	51	44.3369	34.4577	41.7841	9.25606	11.3016	2.38887	9.76373e-21	-2.52693	down
LOC_Os04g10940	1572	1177	1432	620	948	184	54.4076	39.129	51.6287	17.074	32.2623	7.85731	0.000293957	-1.48279	down
LOC_Os04g12830	119	69	74	337	292	149	0.412486	0.230884	0.269063	0.935311	1.00043	0.639783	0.00107527	1.34078	up
LOC_Os04g13160	45	47	48	187	182	149	0.443032	0.443751	0.49841	1.4931	1.78796	1.83618	0.000260599	1.69664	up
LOC_Os04g13210	139	74	106	441	387	315	0.682881	0.348175	0.543222	1.73411	1.87871	1.92205	8.38346e-06	1.64356	up
LOC_Os04g14680	87	103	83	20	15	8	1.54507	1.77359	1.53716	0.282463	0.247374	0.176686	2.04716e-07	-2.91061	down
LOC_Os04g14690	3009	3166	4000	12241	9172	8698	27.3447	26.21	35.8427	93.4281	89.0869	99.893	1.21039e-11	1.36011	up
LOC_Os04g15690	1105	1041	999	751	481	401	17.7262	16.1059	16.3917	9.97376	7.49109	8.31556	5.54131e-06	-1.17388	down
LOC_Os04g16866	260	217	141	104	121	78	7.18325	5.76229	4.06439	2.28879	3.29184	2.66898	0.00389299	-1.21676	down
LOC_Os04g17660	1492	1758	1494	1279	874	627	23.0962	23.2775	22.0499	13.9626	12.483	10.2123	2.30547e-05	-1.00489	down
LOC_Os04g20164	20404	23765	21860	16114	11600	10214	122.905	138.009	138.982	80.5701	73.336	77.9489	1.01851e-05	-1.01371	down
LOC_Os04g20220	3227	3452	3111	8495	7102	7070	29.2902	30.1106	29.4287	61.4328	63.4382	79.4188	7.87766e-07	1.02213	up
LOC_Os04g21350	5394	6815	5097	2865	1523	795	122.615	148.841	120.441	51.7394	34.106	22.317	3.70847e-11	-2.01793	down
LOC_Os04g21580	497	391	443	1065	1093	986	1.92825	1.45841	1.78966	3.29294	4.17369	4.73498	7.86758e-05	1.06282	up
LOC_Os04g23550	5766	8385	5696	227	215	174	83.9118	116.645	86.2775	2.19242	2.4258	3.06941	4.82726e-27	-5.20428	down
LOC_Os04g23580	288	465	296	948	848	758	2.41771	3.67764	1.85857	6.29622	6.93513	7.63642	0.000126409	1.09131	up
LOC_Os04g24610	879	1403	1224	460	742	693	8.32209	12.685	11.1886	3.1202	5.63604	7.36934	0.00774103	-1.02981	down
LOC_Os04g25440	296	303	183	1123	937	630	2.85405	2.80613	1.83557	8.62354	8.88744	7.51879	1.60772e-08	1.56573	up
LOC_Os04g26360	601	782	585	459	300	194	3.77371	4.80738	3.70607	2.39607	1.89912	1.67466	2.2374e-05	-1.29158	down
LOC_Os04g27790	5546	5614	5874	21056	14516	11965	57.5851	56.0654	63.9394	174.994	148.491	154.29	8.86906e-10	1.25775	up
LOC_Os04g28850	17	3	16	264	164	173	0.507922	0.058011	0.470642	6.30458	4.82585	6.39117	5.98236e-15	3.85042	up
LOC_Os04g29550	2055	1905	2034	1539	1085	515	51.8928	46.2304	53.5293	30.9608	26.9446	16.0748	2.16223e-07	-1.18973	down
LOC_Os04g29790	468	470	568	221	241	207	2.18287	2.46134	3.20946	0.814149	1.2254	1.18816	2.0471e-05	-1.34855	down
LOC_Os04g29960	101	112	93	40	41	16	0.798684	0.847155	0.764913	0.246836	0.31432	0.150648	0.000306604	-1.89021	down
LOC_Os04g30010	90	123	86	37	35	21	0.716256	0.944459	0.710399	0.233067	0.269217	0.201348	0.000275632	-1.90018	down
LOC_Os04g30030	282	347	254	152	154	124	3.97568	4.38096	3.6545	1.53746	2.03964	2.05779	0.00118997	-1.22608	down
LOC_Os04g30240	363	392	474	161	95	88	2.78473	2.88968	3.7737	0.830652	0.705606	0.697378	5.27354e-09	-2.06769	down
LOC_Os04g30250	597	542	360	219	236	99	5.39469	5.40188	4.6265	1.69426	1.07647	0.605824	2.62096e-05	-1.65807	down
LOC_Os04g30420	13876	13915	15815	2864	2520	2043	170.773	161.748	202.804	29.632	31.214	30.8503	1.38536e-40	-2.75482	down
LOC_Os04g30430	1623	1306	1592	3851	3624	3613	16.5567	12.8028	16.9247	31.2965	36.3743	45.6119	1.35547e-07	1.11661	up
LOC_Os04g31340	4038	3751	3692	2884	1937	1261	44.1348	39.9992	43.1238	25.7874	20.8241	17.973	4.79445e-08	-1.15795	down
LOC_Os04g31550	469	236	305	128	98	51	9.85413	4.75412	6.68084	2.13402	2.0271	1.32298	0.000318904	-2.10614	down
LOC_Os04g31760	172	374	227	59	42	10	4.50827	9.44564	6.21725	1.22493	1.06529	0.294554	0.000132095	-3.08901	down
LOC_Os04g31870	669	615	751	438	273	191	63.343	55.9822	74.1359	33.0006	25.3658	22.3662	2.32144e-06	-1.41871	down
LOC_Os04g32480	238	151	228	1036	661	593	5.0063	3.00398	4.95598	17.2545	13.5839	15.3132	1.23037e-08	1.66927	up
LOC_Os04g32510	137	115	87	58	48	36	1.37092	1.10472	0.909778	0.457129	0.47385	0.436909	0.00372666	-1.46461	down
LOC_Os04g32540	196	352	183	6	3	9	1.8875	3.28318	1.86431	0.038761	0.019176	0.096219	4.20344e-10	-5.48146	down
LOC_Os04g32590	876	1071	702	739	503	235	15.6484	18.7938	13.2538	10.3098	8.48968	4.98119	0.0049161	-1.10303	down
LOC_Os04g32620	442	331	378	1564	1481	1408	2.50443	1.88871	2.09665	7.17275	8.42391	9.22802	2.21502e-13	1.77191	up
LOC_Os04g32850	6797	8212	6618	2531	2399	2581	106.159	125.229	108.627	30.7108	36.2463	48.5195	3.28101e-18	-1.69728	down
LOC_Os04g32920	2093	1697	1709	10611	10155	10807	11.793	9.85435	9.81528	50.4545	58.9966	78.9605	4.2342e-15	2.3516	up
LOC_Os04g33190	2120	1869	1727	5684	4914	4171	15.576	12.5964	12.7585	32.5934	33.9401	36.8089	9.43342e-09	1.17225	up
LOC_Os04g33200	1408	1558	1153	844	633	540	15.6872	16.6765	13.3846	7.48839	6.93852	7.4442	1.5403e-07	-1.24099	down
LOC_Os04g33370	362	172	153	7	5	2	3.68197	1.67787	1.62163	0.04902	0.040364	0.024873	5.50174e-07	-5.87502	down
LOC_Os04g33460	2084	1666	2180	5934	8449	7317	33.2057	25.5125	36.2041	75.3541	132.513	148.667	0.000187867	1.71714	up
LOC_Os04g33630	1182	1738	1405	954	503	308	27.475	38.8226	34.038	17.6534	11.4876	8.85339	1.64879e-05	-1.56421	down
LOC_Os04g33640	1524	1748	1781	626	350	263	14.3024	15.9906	17.0969	4.99615	3.44268	2.98757	2.17474e-22	-2.27922	down
LOC_Os04g33820	687	1012	663	58	32	44	10.6612	15.0928	10.7201	0.709602	0.484759	0.830253	2.14205e-18	-4.34275	down
LOC_Os04g33830	37383	49917	38187	20652	13876	8011	984.802	1263.6	1048.45	433.437	359.687	261.135	2.0937e-10	-1.811	down
LOC_Os04g33920	17	0	0	270	242	193	0.301857	0	0	4.02625	4.46895	4.47294	5.06536e-23	5.19555	up
LOC_Os04g34170	3303	1257	2116	321	438	459	42.8715	15.7195	28.7301	3.34466	5.63682	7.33917	0.00125781	-2.5933	down
LOC_Os04g34180	119	19	30	1121	684	632	1.84759	0.279845	0.478526	13.8625	10.4416	12.1403	1.31143e-29	3.64434	up
LOC_Os04g34370	222	212	174	650	508	622	1.6244	1.48977	1.32727	3.79745	3.66736	5.64451	2.21042e-05	1.37292	up
LOC_Os04g35090	4682	4519	4325	13254	10960	9767	171.128	158.726	164.771	386.016	394.253	441.813	4.09437e-08	1.13049	up
LOC_Os04g35480	955	968	864	2740	2255	2184	8.60927	8.3932	8.62058	19.7069	20.4037	24.9893	8.51886e-08	1.17272	up
LOC_Os04g35540	304	234	188	1377	1066	1085	2.94391	2.17175	1.90509	10.6985	10.2396	13.1115	1.095e-15	2.08925	up
LOC_Os04g35560	1532	1502	930	914	721	609	20.5381	19.2601	12.7965	9.92868	9.83658	9.94949	0.00219885	-1.02602	down
LOC_Os04g35840	3316	3519	3008	2009	1539	1416	16.8735	17.261	15.9655	8.14597	7.70251	8.95917	8.5437e-09	-1.19097	down
LOC_Os04g35890	87	47	77	404	324	348	0.610326	0.315358	0.561926	2.27996	2.25567	3.0524	1.38545e-08	2.1653	up
LOC_Os04g36070	822	921	841	469	379	315	8.46754	9.30176	9.13146	3.43729	3.4632	3.72651	4.59369e-07	-1.35862	down
LOC_Os04g36670	7	3	23	66	52	53	0.094344	0.029712	0.365445	0.804391	0.775178	1.007	0.000635321	2.1735	up
LOC_Os04g36890	1292	1273	1281	3455	3087	3283	12.3954	11.6785	12.6424	26.0967	29.1227	38.9009	3.47492e-08	1.17557	up
LOC_Os04g37430	4897	4539	4657	1353	1146	763	28.6195	25.6154	28.4704	6.28756	6.36006	5.27608	2.10725e-30	-2.32892	down
LOC_Os04g37710	7628	7607	12913	1933	1467	1374	100.153	95.5394	168.703	26.1022	24.3491	26.02	3.15252e-06	-2.76603	down
LOC_Os04g37750	23	10	7	119	170	115	0.225747	0.123041	0.091772	0.999131	1.98449	1.54457	6.19657e-09	3.17253	up
LOC_Os04g37990	732	663	672	377	264	155	4.18063	4.12014	5.08241	2.29641	1.94782	1.45456	5.77142e-08	-1.62069	down
LOC_Os04g38320	293	347	220	0	93	70	6.79631	7.74752	5.32107	0	2.11295	1.99089	1.05198e-08	-2.45877	down
LOC_Os04g38410	28862	39990	32632	25407	19362	13002	366.52	487.995	431.905	257.055	241.952	204.328	3.78777e-05	-1.04161	down
LOC_Os04g38530	263	382	296	232	120	125	3.79462	5.35205	4.42535	2.76339	1.65598	2.28427	0.00169149	-1.21463	down
LOC_Os04g38620	795	762	721	2367	1946	2002	12.8851	11.9297	12.2397	30.7371	31.2325	40.2462	9.22932e-09	1.28357	up
LOC_Os04g38790	2145	2424	3652	1560	1067	770	37.4536	40.9676	64.0755	21.1134	17.6654	16.5361	0.0014113	-1.51122	down
LOC_Os04g38950	4997	4929	4997	2788	1910	1797	49.5699	54.1718	59.6568	28.4246	21.6593	23.3425	2.69796e-12	-1.41302	down
LOC_Os04g39010	351	347	274	76	59	32	10.563	10.0315	8.52291	1.80432	1.73247	1.18714	1.17261e-12	-2.77957	down
LOC_Os04g39080	1811	1752	1538	649	569	573	20.2398	18.7631	18.2101	5.84995	6.35989	7.92907	2.69977e-14	-1.69289	down
LOC_Os04g39100	209	213	165	112	88	52	3.01749	2.95763	2.48703	1.28454	1.24743	0.932095	0.000933874	-1.45199	down
LOC_Os04g39150	206	207	105	0	0	0	4.69285	4.515	2.49366	0	0	0	2.76442e-19	#NAME?	down
LOC_Os04g39350	3833	4877	3976	476	344	358	109.38	133.742	118.266	10.8043	9.65276	12.6199	4.04641e-48	-3.6289	down
LOC_Os04g39489	3095	2820	2651	1916	1992	1018	26.3101	23.1535	23.4526	13.1738	17.3252	11.0473	2.1802e-06	-1.01381	down
LOC_Os04g39880	2768	1966	2504	7165	5990	5373	30.734	20.6055	28.3693	62.3291	64.3066	72.2804	1.14584e-08	1.15976	up
LOC_Os04g39980	522	605	686	315	424	250	6.45516	6.40844	7.80365	2.98849	4.62958	3.44572	0.000388707	-1.06179	down
LOC_Os04g40510	179	92	148	80	25	31	1.19721	0.523595	0.976754	0.384457	0.144464	0.246702	0.00066946	-1.89302	down
LOC_Os04g40560	91	95	109	21	25	43	1.04529	1.05067	1.31103	0.190339	0.283448	0.605453	0.000208148	-1.84316	down
LOC_Os04g40630	853	1065	893	3076	3845	3637	9.20562	10.7439	10.4246	25.9532	42.69	47.3204	1.13897e-05	1.75047	up
LOC_Os04g40900	43	70	47	249	142	187	0.496216	0.684037	0.599646	2.20699	1.8742	2.16277	0.000231554	1.64875	up
LOC_Os04g41310	8577	8649	8858	5819	4352	3349	73.3452	76.9741	77.8865	44.4229	41.0206	39.3002	1.65504e-08	-1.16798	down
LOC_Os04g41500	15433	15598	17034	9454	7090	5844	159.703	155.97	184.26	82.5556	76.2633	79.1114	7.05477e-10	-1.31715	down
LOC_Os04g41540	2565	1683	1812	1023	790	648	43.3378	27.3232	31.9028	13.7614	13.129	13.5396	2.03284e-06	-1.50919	down
LOC_Os04g41960	69792	72682	71827	40764	27603	12640	967.979	969.632	1037.66	454.345	380.694	215.804	1.84861e-09	-1.66625	down
LOC_Os04g41970	822	468	746	1575	2347	1949	6.89001	3.76482	6.51744	10.5145	19.3589	20.2126	0.00509099	1.37517	up
LOC_Os04g42270	4341	4081	4037	12447	10192	11633	101.941	91.7697	99.0562	237.667	240.406	344.564	1.50595e-08	1.28057	up
LOC_Os04g43200	168	129	147	1844	1684	1487	2.71222	1.9305	2.39019	23.8093	26.9364	29.8912	1.31409e-39	3.30837	up
LOC_Os04g43360	236	229	281	147	137	75	2.13126	1.92453	2.6642	0.978194	1.22436	0.821714	0.00179858	-1.27831	down
LOC_Os04g43410	382	454	407	262	149	108	5.09284	5.81266	5.66406	2.77418	1.95315	1.79239	2.07588e-05	-1.51168	down
LOC_Os04g43440	1231	639	1398	329	231	268	6.35482	3.17109	7.52531	1.3499	1.17115	1.71099	0.000403663	-2.17371	down
LOC_Os04g43670	171	137	106	521	372	256	3.56681	2.74129	2.29608	8.68249	7.66504	6.62859	0.000612478	1.24344	up
LOC_Os04g43680	5446	4045	5054	3157	2511	2599	78.1569	55.5019	74.9027	34.9148	34.8485	45.5825	6.96924e-07	-1.00482	down
LOC_Os04g43990	863	849	853	611	286	266	14.6551	13.8481	15.0967	8.25974	4.76822	5.57732	6.15579e-07	-1.39356	down
LOC_Os04g44200	826	999	844	741	499	325	29.8498	34.7015	31.7741	21.3234	17.7414	14.5372	0.000273133	-1.01224	down
LOC_Os04g44210	754	792	781	291	229	183	7.53265	7.68143	8.20506	2.32402	2.16663	2.19711	9.2313e-12	-1.93918	down
LOC_Os04g44500	1194	1137	1172	502	204	173	20.9377	19.3179	21.4685	7.09574	3.49148	3.73204	2.3593e-18	-2.26838	down
LOC_Os04g44510	1079	1080	803	265	125	163	20.238	19.4645	15.6969	3.96101	2.29869	3.77885	3.44299e-22	-2.64341	down
LOC_Os04g44870	1471	1155	1058	293	161	167	23.8827	17.8281	17.4429	4.22161	2.91586	3.76995	2.0286e-24	-2.79365	down
LOC_Os04g44980	47	17	47	147	185	141	0.672914	0.225111	0.654376	1.78497	2.65708	2.62089	6.60052e-05	1.91905	up
LOC_Os04g45480	169	65	144	46	30	31	1.69015	0.617058	1.50222	0.363647	0.29595	0.377472	0.00524774	-2.02846	down
LOC_Os04g45730	379	326	302	177	128	123	4.66427	3.86115	3.876	1.73804	1.54657	1.87553	8.79981e-05	-1.43877	down
LOC_Os04g45750	430	319	278	205	139	187	2.53293	1.76381	1.7099	0.955096	0.786523	1.37715	0.00165872	-1.13232	down
LOC_Os04g45810	301	174	240	915	685	566	4.92446	2.73312	4.10358	11.9528	11.0544	11.4801	3.17961e-06	1.38701	up
LOC_Os04g45860	3067	2834	3053	10020	6746	5861	17.2101	15.9378	18.6614	43.5179	36.4034	42.3075	2.17166e-08	1.11672	up
LOC_Os04g45940	3008	2970	2786	1069	890	796	54.5686	51.7831	52.6827	15.4485	15.8867	17.8579	1.91803e-19	-1.86718	down
LOC_Os04g46000	172	171	116	79	34	51	3.3582	3.20583	2.3664	1.22344	0.640473	1.23535	0.000242123	-1.70362	down
LOC_Os04g46110	139	49	87	5	7	5	3.17867	1.05719	2.06125	0.080251	0.13599	0.113823	5.40787e-05	-4.18079	down
LOC_Os04g46350	517	368	284	227	209	143	6.17325	4.21863	3.53203	2.15636	2.45515	2.10273	0.00355716	-1.21831	down
LOC_Os04g46390	16504	17760	14809	11448	8397	6794	197.445	204.508	184.759	109.04	98.8452	100.643	5.28268e-07	-1.09886	down
LOC_Os04g46400	159	41	71	305	259	243	2.81833	0.699276	1.30142	4.305	4.51054	5.33071	0.00077086	1.38936	up
LOC_Os04g46610	3557	4458	4248	3118	2102	1589	30.3038	36.0679	37.0438	21.063	16.6673	16.3672	3.05898e-07	-1.08124	down
LOC_Os04g46880	987	825	865	591	472	350	8.6927	6.97764	7.93442	4.14729	4.08622	3.80925	2.29432e-05	-1.13693	down
LOC_Os04g46960	16556	17061	18515	11661	8605	6852	305.432	294.152	345.182	201.849	182.75	180.677	1.20872e-07	-1.16207	down
LOC_Os04g46970	249	172	140	110	69	61	1.60151	1.05941	0.934543	0.560609	0.432863	0.478861	0.00104509	-1.44771	down
LOC_Os04g46980	961	1242	1139	331	243	224	11.0582	13.7376	13.6625	3.02791	2.74711	3.18323	6.80043e-19	-2.27529	down
LOC_Os04g46990	3921	2953	3634	1478	798	660	47.5698	34.4219	45.9567	14.2803	9.51972	9.90628	2.83997e-20	-2.08543	down
LOC_Os04g47140	1032	1058	850	409	715	480	22.6554	22.3508	19.4926	7.27769	15.5519	13.1922	7.60093e-05	-1.03064	down
LOC_Os04g47150	306	238	233	109	110	89	2.12656	1.59271	1.68718	0.603946	0.752406	0.766579	0.000101493	-1.52113	down
LOC_Os04g47320	68	52	69	535	651	687	0.383275	0.284531	0.40934	2.49164	3.75287	4.96286	2.79156e-09	3.15756	up
LOC_Os04g47620	112	200	74	17	12	12	1.23068	2.0998	0.772455	0.134442	0.11844	0.137993	0.000804906	-3.43957	down
LOC_Os04g47670	511	662	485	284	63	227	5.2244	6.54089	5.21227	2.19052	1.23489	3.01919	2.32989e-06	-1.73637	down
LOC_Os04g47780	3052	2843	2634	1540	1313	888	36.6954	32.8419	33.0095	14.7542	15.5305	13.2148	2.31542e-11	-1.40451	down
LOC_Os04g48030	1192	952	1402	348	262	174	13.8408	10.6232	16.9771	3.21557	2.97683	2.48679	5.49669e-14	-2.40739	down
LOC_Os04g48070	148	99	117	380	395	327	0.831733	0.547624	0.595485	1.89625	2.14362	2.22192	0.000164891	1.41641	up
LOC_Os04g48130	1070	765	839	272	219	297	15.2718	10.4701	12.5308	3.07351	3.07915	5.24967	3.57879e-13	-1.92722	down
LOC_Os04g48290	10311	8777	10491	438	531	620	52.8056	43.1936	55.9965	1.78426	2.67582	3.92807	2.34665e-92	-4.36209	down
LOC_Os04g48350	1102	1479	989	26	40	47	21.1129	27.2177	19.7504	0.384457	0.741909	1.10125	2.10725e-30	-5.10727	down
LOC_Os04g48484	1290	1345	1148	796	650	513	21.5166	21.5582	19.9702	10.5731	10.6693	10.5892	1.59671e-06	-1.15833	down
LOC_Os04g48800	6501	8352	7707	5489	3978	3384	68.517	85.0996	80.5947	38.5359	38.6869	38.3394	7.67506e-07	-1.02843	down
LOC_Os04g48870	509	291	278	78	93	79	11.7516	6.45624	6.67483	1.43073	2.10271	2.24713	8.45797e-05	-2.27397	down
LOC_Os04g49210	285	204	156	818	754	848	3.03588	2.18279	1.72673	7.23356	8.20114	11.5435	1.49681e-07	1.74137	up
LOC_Os04g49370	782	906	626	672	467	169	10.9707	12.2122	9.15574	7.51044	6.44343	2.9335	0.00813858	-1.09418	down
LOC_Os04g49520	597	496	642	260	240	223	3.29131	2.62638	3.69339	1.14161	1.29931	1.51686	1.918e-06	-1.44848	down
LOC_Os04g49650	399	389	391	1250	776	795	8.18144	7.85907	8.36277	20.5435	15.718	20.2213	0.000120438	1.04294	up
LOC_Os04g49660	799	888	742	2857	2322	1853	18.0716	19.3019	17.4767	51.491	51.6897	51.866	9.38094e-10	1.3247	up
LOC_Os04g49690	4339	3870	4193	1163	931	993	39.9795	34.2615	40.2629	8.5303	8.43551	11.3128	1.38446e-27	-2.19349	down
LOC_Os04g50120	3457	5067	5482	2044	2321	1095	42.3072	59.8371	70.2063	19.9489	28.0936	16.57	4.68863e-05	-1.57565	down
LOC_Os04g50770	22	3	17	181	86	109	0.243432	0.022337	0.194467	1.68174	0.980246	1.55802	2.7413e-08	2.94115	up
LOC_Os04g50780	127	149	68	14	14	16	10.1321	11.4351	5.68314	0.880379	1.08368	1.5124	3.94278e-06	-3.12604	down
LOC_Os04g50990	2332	2476	2179	8100	6001	6140	52.3882	53.445	51.0225	144.998	132.68	170.731	2.75674e-11	1.33633	up
LOC_Os04g51050	1246	1067	1169	840	589	530	8.57655	6.79682	8.10063	4.5659	4.04779	4.18297	2.7237e-05	-1.04331	down
LOC_Os04g51400	2210	3289	2356	1741	1103	1087	28.2273	39.5365	30.9993	17.3888	13.6595	17.0284	0.000170599	-1.21672	down
LOC_Os04g51460	1911	1536	1236	29	59	53	32.7781	25.2653	22.5251	0.384203	0.971824	1.14122	2.05427e-35	-5.17823	down
LOC_Os04g51560	5320	4422	4764	3110	2494	1935	87.7698	70.1663	81.9844	41.0086	40.5911	39.6451	1.60296e-08	-1.15569	down
LOC_Os04g51630	3433	3168	3135	10665	8746	8709	59.6178	44.074	47.9434	113.129	115.045	152.352	3.71926e-11	1.33989	up
LOC_Os04g51660	521	719	555	364	243	157	6.39576	8.47905	7.10198	3.56149	2.9274	2.37435	2.44578e-06	-1.47626	down
LOC_Os04g51680	345	184	437	161	39	19	32.1518	16.4653	42.4689	11.9171	3.56826	2.09144	0.00256055	-2.49391	down
LOC_Os04g51920	565	729	511	436	284	270	3.88697	4.40569	3.2363	2.11091	1.80566	2.18712	0.000445613	-1.08359	down
LOC_Os04g51950	1510	1166	1276	792	752	659	11.487	8.80391	10.6924	5.29299	6.82388	7.90486	1.13897e-05	-1.02922	down
LOC_Os04g52090	13636	13877	13803	4708	4261	3171	250.377	244.829	264.142	68.8633	76.9838	72.0403	4.49348e-22	-1.97116	down
LOC_Os04g52190	471	505	441	352	209	187	3.2839	3.42679	3.214	1.96042	1.45901	1.61845	0.000678044	-1.15271	down
LOC_Os04g52260	9639	6533	7288	21452	17725	17614	190.317	123.934	149.963	337.455	344.378	430.372	7.02547e-07	1.08737	up
LOC_Os04g52361	2352	3792	3471	10854	6470	7030	29.4461	34.3277	40.6927	87.0677	89.3079	142.658	3.03341e-06	1.12305	up
LOC_Os04g52370	1310	685	738	399	390	347	12.8077	6.45543	7.50645	3.07873	3.71413	4.1533	0.0088886	-1.44568	down
LOC_Os04g52630	129	365	182	745	746	705	0.813742	2.19919	1.1568	3.81649	4.46995	5.53318	2.01415e-05	1.51981	up
LOC_Os04g52640	2431	2039	2440	1538	983	1024	10.7924	8.32326	11.0973	5.44468	4.11261	5.59037	5.60307e-08	-1.17418	down
LOC_Os04g52730	1122	918	956	2586	2710	2569	11.1586	8.77501	9.91121	20.4953	26.5303	31.6236	4.38583e-07	1.22101	up
LOC_Os04g52780	87	37	47	529	463	340	0.429193	0.173657	0.239496	2.09804	2.27175	2.09511	5.86027e-14	2.75863	up
LOC_Os04g52840	3454	3752	3780	765	668	903	35.7288	38.974	41.4479	6.13794	7.3041	12.0856	3.40834e-32	-2.39352	down
LOC_Os04g52890	303	245	242	146	166	99	3.70267	2.87962	3.07955	1.42083	1.99154	1.48847	0.00400453	-1.14016	down
LOC_Os04g53070	61	112	151	1104	1015	635	1.1483	1.65807	2.38198	11.7419	13.3717	10.5908	1.31276e-22	2.86739	up
LOC_Os04g53190	10120	9204	9712	30617	23723	18268	65.708	57.112	64.0562	160.166	150.383	147.291	4.82621e-07	1.10641	up
LOC_Os04g53210	253	274	279	154	135	110	3.6788	3.77156	4.52061	1.86929	1.89731	1.92565	0.00202239	-1.21543	down
LOC_Os04g53240	2344	2392	2270	1611	1187	892	49.6375	50.2251	52.7797	25.9241	23.1802	21.8598	1.4772e-07	-1.14774	down
LOC_Os04g53310	2037	2134	2116	5912	7334	8333	8.19882	8.67681	9.0114	18.8541	28.925	41.2875	0.00198219	1.63464	up
LOC_Os04g53850	240	166	176	132	97	73	2.79411	1.74643	2.11384	1.10049	1.04294	1.0999	0.0083819	-1.16709	down
LOC_Os04g53930	163	179	137	923	599	507	1.70736	1.89382	1.52557	7.9536	6.48552	6.84759	1.53589e-09	1.85684	up
LOC_Os04g54002	83	72	111	20	22	20	0.485783	0.409783	0.674259	0.09779	0.115128	0.133871	2.07588e-05	-2.2743	down
LOC_Os04g54210	539	526	530	156	127	88	38.1454	35.7694	39.1032	8.74997	8.78554	7.68191	1.51958e-12	-2.32306	down
LOC_Os04g54300	183	253	252	76	66	56	5.59322	7.43744	8.01218	1.84082	1.97256	2.11164	1.23002e-06	-1.99724	down
LOC_Os04g54610	1328	1095	973	509	280	213	31.6258	25.0639	24.1398	9.6465	6.54629	6.25953	5.67686e-15	-2.00988	down
LOC_Os04g54810	684	349	412	30	21	13	4.99134	2.35649	2.65206	0.135155	0.124389	0.099119	3.38226e-10	-4.73386	down
LOC_Os04g55220	251	253	226	716	639	602	2.88777	2.78465	2.7017	6.56241	7.26153	8.58466	7.61765e-05	1.23571	up
LOC_Os04g55610	217	311	184	125	95	90	14.8455	20.5079	13.1405	6.82841	6.41102	7.56874	0.000560214	-1.40178	down
LOC_Os04g55670	1028	1066	987	540	523	563	10.0725	10.0349	10.0845	4.2161	5.03759	6.82562	9.59548e-06	-1.09127	down
LOC_Os04g55710	26463	26557	25235	15029	10674	9617	292.671	285.779	296.231	131.844	117.226	131.344	1.91522e-09	-1.36023	down
LOC_Os04g55720	3410	3208	2991	11001	10491	10412	29.2113	26.0659	27.4117	74.3482	88.2361	109.09	8.44821e-14	1.55477	up
LOC_Os04g56400	46118	41973	49098	34531	23876	20292	539.566	444.948	564.564	303.962	259.218	278.538	9.82843e-05	-1.02187	down
LOC_Os04g56500	670	529	478	534	71	66	2.04156	1.54755	1.51903	1.29573	0.210854	0.248164	0.00956332	-1.68839	down
LOC_Os04g56950	85	65	83	27	27	24	0.990731	0.80801	0.954249	0.255368	0.309616	0.324547	0.00135907	-1.75997	down
LOC_Os04g57200	12452	13479	12195	3518	2848	2982	232.857	244.653	237.527	52.4022	52.3324	68.9927	4.2478e-28	-2.21613	down
LOC_Os04g57340	5639	6450	5765	1697	1105	908	198.582	218.271	211.566	47.6119	38.2921	39.5364	1.0463e-34	-2.49554	down
LOC_Os04g57350	358	185	272	5	2	2	1.57487	1.00879	1.32605	0.011532	0.017819	0.017486	1.2656e-18	-6.76116	down
LOC_Os04g57540	1405	1363	1421	4643	3024	3020	18.3589	18.8416	19.1175	47.9152	39.3204	48.3621	3.37753e-08	1.13804	up
LOC_Os04g57550	2412	1860	2263	7133	5811	6119	22.0522	16.3397	21.5605	51.9599	52.2751	69.2279	1.90399e-11	1.35834	up
LOC_Os04g57720	942	938	655	435	367	220	14.8861	14.2459	10.7867	5.47424	5.69933	4.29975	5.38842e-08	-1.53435	down
LOC_Os04g57760	6024	5767	5213	2568	1838	1304	75.4457	69.4043	68.0423	25.6223	22.653	20.2118	3.81651e-19	-1.8033	down
LOC_Os04g58090	348	232	291	71	86	51	6.16093	3.94662	5.36621	0.993194	1.48953	1.10052	5.67097e-09	-2.2584	down
LOC_Os04g58190	107	77	84	343	308	256	1.42876	0.943747	1.12512	3.69169	4.37057	4.63232	7.6296e-05	1.56418	up
LOC_Os04g58200	8488	10088	7247	4765	3849	2379	110.575	126.255	98.3379	49.4268	49.2278	38.2815	3.76745e-09	-1.45929	down
LOC_Os04g58280	20289	20339	18030	5534	3702	2367	209.429	158.757	152.45	34.8526	28.7337	23.2102	2.41261e-33	-2.58074	down
LOC_Os04g58734	47	21	33	105	114	95	0.476983	0.200434	0.349778	0.853787	1.40305	1.45601	0.0072103	1.4605	up
LOC_Os04g58810	13806	12540	13527	3191	2454	2693	173.79	151.683	177.475	32.003	30.3894	41.9473	1.97373e-33	-2.44639	down
LOC_Os04g58850	16734	12835	15585	5768	3559	4079	286.653	211.261	278.244	78.7111	59.9812	86.451	1.78196e-21	-1.95818	down
LOC_Os04g58890	3116	3116	3100	768	669	575	43.0619	41.3825	44.6481	8.4545	9.09755	9.82093	8.93782e-31	-2.41044	down
LOC_Os04g58920	48	45	44	7	3	0	0.559984	0.512358	0.535941	0.057156	0.023532	0	3.96308e-08	-4.13758	down
LOC_Os05g01180	7	7	6	65	72	38	0.056645	0.055779	0.049833	0.441617	0.60451	0.402999	8.35851e-06	2.92099	up
LOC_Os05g01370	103	78	157	76	13	18	2.01293	1.45581	3.19873	1.17209	0.248797	0.428688	0.00918655	-1.98593	down
LOC_Os05g01380	35	0	6	219	187	175	0.577593	0	0.087058	2.89355	3.04307	3.57898	1.32028e-13	3.64865	up
LOC_Os05g01450	1302	1431	1394	3974	3144	2839	20.637	21.7902	23.0284	50.1837	49.0401	55.692	3.69772e-07	1.06794	up
LOC_Os05g01940	8895	7822	8835	4889	3444	2952	98.4614	83.1949	101.919	43.1129	37.5086	40.4245	6.31588e-12	-1.39623	down
LOC_Os05g01950	12014	16903	13160	11619	7468	5456	292.428	395.351	333.846	225.323	178.864	164.326	0.000435672	-1.01707	down
LOC_Os05g02040	165	146	180	456	404	385	0.974764	0.826935	1.10995	2.14647	2.35148	2.82008	0.00153439	1.1548	up
LOC_Os05g02060	697	828	775	2880	3930	3479	16.1535	18.4337	18.7189	53.2087	89.6957	99.8463	6.99678e-06	2.00435	up
LOC_Os05g02070	644	1000	572	91	65	42	13.7955	20.7753	12.93	1.54488	1.35748	1.08696	7.80691e-10	-3.72117	down
LOC_Os05g02400	305	286	265	777	624	613	3.21582	2.8964	2.92062	6.58083	6.51457	8.07408	0.000792948	1.04123	up
LOC_Os05g02450	54	33	42	266	237	204	0.526082	0.328536	0.455819	2.18282	2.16824	2.58123	1.52021e-07	2.26198	up
LOC_Os05g02760	200	180	193	78	74	46	2.40646	2.08744	2.42975	0.747464	0.877315	0.680939	5.90087e-05	-1.74501	down
LOC_Os05g02780	49333	47309	48944	19560	13452	12477	701.423	646.034	726.207	225.666	191.151	221.445	8.57208e-15	-1.89183	down
LOC_Os05g03590	664	708	654	217	190	273	12.1253	12.42	12.4311	3.24506	3.40971	6.15657	1.5383e-09	-1.72883	down
LOC_Os05g03620	6080	5262	6451	1246	1189	913	44.9222	37.3579	49.6741	7.32948	8.64256	8.34772	2.55727e-38	-2.60704	down
LOC_Os05g03760	67950	67329	68279	25431	20710	16184	567.074	539.925	593.876	169.08	170.068	167.141	2.0622e-13	-1.918	down
LOC_Os05g03860	8407	7383	7559	5767	3555	3549	116.831	98.5891	109.479	63.846	48.6091	61.0232	2.0529e-07	-1.07711	down
LOC_Os05g03920	372	196	181	1156	909	986	3.16349	1.59674	1.6248	7.89062	7.72654	10.639	1.10035e-11	1.84371	up
LOC_Os05g04000	3165	2473	2996	11984	9389	8815	77.3456	54.0069	70.5955	210.159	222.246	247.097	8.27907e-16	1.6066	up
LOC_Os05g04120	1734	2424	1954	1634	1135	735	18.3974	24.8246	21.4336	13.757	11.7409	9.67808	0.000225555	-1.04283	down
LOC_Os05g04584	643	412	403	3346	3296	2108	6.70003	4.1224	4.3772	27.7968	33.8181	27.1967	1.16199e-19	2.38173	up
LOC_Os05g04740	473	573	496	276	175	159	5.1172	5.94491	5.54725	2.37855	1.86963	2.13658	1.5805e-06	-1.56188	down
LOC_Os05g05680	1323	954	1217	2441	2983	2605	19.125	13.2475	18.3425	28.124	42.4593	46.6157	0.00151448	1.03537	up
LOC_Os05g06014	417	438	404	1276	887	1079	5.83683	6.59393	5.71617	14.516	11.8513	18.1556	7.89388e-06	1.17465	up
LOC_Os05g06110	57	36	33	111	160	109	0.474917	0.209983	0.6476	0.714529	1.39817	1.22714	0.00591613	1.42579	up
LOC_Os05g06150	22	97	48	250	128	180	0.250548	1.10488	0.590806	2.36563	1.48698	2.63335	0.00326889	1.52732	up
LOC_Os05g06310	5941	6236	5432	18199	14364	11011	118.923	119.954	113.318	290.25	282.946	272.767	1.40933e-07	1.0927	up
LOC_Os05g06770	4386	4508	4526	12568	10036	9862	103.031	101.751	110.793	235.213	231.988	286.689	1.8833e-07	1.0798	up
LOC_Os05g06780	652	664	435	332	227	191	17.9044	17.537	12.4508	7.25593	6.12734	6.48566	3.40185e-06	-1.44307	down
LOC_Os05g07010	179	294	167	9	0	5	2.83575	4.48503	2.92576	0.097263	0	0.103322	1.04226e-13	-5.77405	down
LOC_Os05g07120	10	0	7	183	90	85	0.189298	0	0.119764	2.83157	1.69638	2.08146	2.02421e-12	4.15605	up
LOC_Os05g07650	1626	1185	1505	3345	3286	3259	13.4329	9.40626	12.9556	22.0191	26.7169	33.319	1.3488e-05	1.02253	up
LOC_Os05g07690	3149	3072	3366	1913	1503	1319	43.079	41.0293	44.6388	25.6709	24.9244	25.9411	3.69458e-09	-1.22309	down
LOC_Os05g07940	688	625	759	3145	1953	1992	8.88444	7.70013	10.1732	31.1687	23.9019	29.875	4.37856e-13	1.55818	up
LOC_Os05g07980	114	152	122	370	311	289	0.718911	0.860565	0.748738	1.76247	1.81248	2.21563	0.00409948	1.12692	up
LOC_Os05g08360	1411	1385	1351	4463	3621	3256	21.2798	19.9506	21.2516	52.0037	51.9909	57.528	1.30834e-09	1.25146	up
LOC_Os05g08410	242	182	198	626	534	523	4.30779	3.15005	3.71488	9.11994	9.49325	11.8266	0.000146601	1.24911	up
LOC_Os05g08420	7208	8285	7333	3081	261	1466	172.121	190.104	182.505	58.6157	6.13042	43.3063	5.61924e-23	-2.51778	down
LOC_Os05g08554	2733	2989	2621	1236	839	884	81.5538	85.7351	81.535	29.3919	24.6353	32.6272	3.66947e-16	-1.7	down
LOC_Os05g08770	180	170	174	457	466	394	1.43392	1.29804	1.44354	2.90423	3.65889	3.89599	0.00142319	1.14602	up
LOC_Os05g08860	1818	1516	1725	232	190	214	43.8134	35.1002	43.3373	4.44909	4.48565	6.37797	3.41231e-40	-3.17202	down
LOC_Os05g08900	4282	3961	5301	984	1017	976	55.5565	49.3807	71.685	10.1729	12.9794	15.6696	5.65714e-20	-2.35969	down
LOC_Os05g08910	427	362	524	159	102	94	12.9705	10.5677	16.6211	3.84677	3.03626	3.51121	1.13243e-09	-2.10899	down
LOC_Os05g08930	1009	837	898	2424	2151	1856	13.0742	10.4147	12.1294	25.0228	27.424	29.7617	3.96125e-06	1.03485	up
LOC_Os05g09440	718	313	425	1716	1483	1091	6.44987	2.69668	3.97492	12.2853	13.1092	12.1326	4.85207e-08	1.35442	up
LOC_Os05g09580	3267	3957	2974	2399	1635	974	244.155	284.151	231.587	142.816	120.195	90.0625	6.32822e-07	-1.2722	down
LOC_Os05g10414	1337	1587	1250	1160	800	441	42.5414	48.509	41.4582	29.3914	25.0413	17.3552	4.76007e-05	-1.04782	down
LOC_Os05g11250	40	37	15	108	107	94	0.735493	0.65505	0.274686	1.60091	1.96488	2.16783	0.00389296	1.56893	up
LOC_Os05g11260	21836	31637	29441	17469	12734	12477	156.623	218.13	219.937	99.8254	90.2204	110.974	9.45324e-06	-1.1637	down
LOC_Os05g11300	118	140	94	80	54	24	3.93745	4.51171	3.2765	2.12583	1.76099	0.978817	0.00649387	-1.4193	down
LOC_Os05g11710	2648	2775	2635	9606	7300	5677	51.9245	52.274	53.8386	150.071	140.87	137.756	1.62042e-10	1.26928	up
LOC_Os05g11780	3334	2877	3035	10115	9240	8126	45.6685	37.8648	43.3318	110.388	124.553	137.749	7.98745e-12	1.38156	up
LOC_Os05g11900	807	883	673	487	382	333	23.2822	24.4841	20.2276	11.1913	10.845	11.8885	2.04794e-05	-1.18017	down
LOC_Os05g12040	2084	725	1510	13996	12072	9939	24.4594	8.17538	18.4713	130.896	139.449	144.378	3.36802e-45	2.86219	up
LOC_Os05g12400	521	487	449	1788	1063	1410	7.85802	7.05972	7.06345	21.5073	15.7866	26.3498	2.23431e-06	1.35106	up
LOC_Os05g12450	1245	1587	1518	877	512	491	15.5762	19.088	19.7976	8.73907	6.30483	7.59684	1.11414e-09	-1.43915	down
LOC_Os05g12640	777	773	562	298	83	101	12.0642	11.518	9.09134	3.68589	1.25812	1.91936	1.39342e-13	-2.4154	down
LOC_Os05g13300	38	31	23	193	155	127	0.224235	0.231264	0.144335	1.05787	1.08754	0.968994	6.16848e-06	2.16303	up
LOC_Os05g13580	8141	8291	8562	3016	2217	2119	159.171	155.778	174.486	46.974	42.6498	51.2695	4.39062e-23	-1.97041	down
LOC_Os05g14180	9733	10104	8896	5733	4943	4480	121.137	119.614	112.658	54.6081	58.1105	65.1556	4.37537e-08	-1.11617	down
LOC_Os05g14940	222	261	308	805	653	713	1.6226	1.8483	1.97724	4.72166	4.73056	6.47644	2.3947e-05	1.27023	up
LOC_Os05g15530	51	38	43	277	211	250	0.761978	0.536465	0.654122	3.32879	3.12812	4.68737	7.02193e-08	2.30114	up
LOC_Os05g15770	9929	6356	6630	24365	20171	11479	152.361	93.7194	106.032	297.868	304.582	217.978	0.00121665	1.06195	up
LOC_Os05g16740	1932	1691	1864	945	602	639	10.5583	8.83126	10.5722	4.05054	3.20296	4.3295	4.75221e-12	-1.53762	down
LOC_Os05g19030	499	266	348	212	125	112	5.33478	2.71483	3.97724	1.74381	1.25192	1.47839	0.00127481	-1.53817	down
LOC_Os05g19150	1245	1352	1307	887	663	509	17.779	18.5506	19.3419	10.5778	9.759	9.58061	2.32471e-06	-1.14336	down
LOC_Os05g22614	7665	8962	7831	3844	4715	3414	85.8154	96.9029	91.5473	34.5495	51.9579	47.3962	1.18189e-09	-1.21034	down
LOC_Os05g23440	243	211	210	902	845	906	3.22058	2.70906	2.87243	9.64281	10.9687	14.6448	1.41333e-10	1.82678	up
LOC_Os05g23720	5445	4570	4568	14390	11918	11737	55.825	45.0249	48.8138	117.552	120.247	148.924	9.63071e-09	1.1938	up
LOC_Os05g23880	8257	9488	8673	4650	3447	2615	43.6237	48.0001	47.7203	19.5708	17.9084	17.0791	5.84986e-14	-1.52441	down
LOC_Os05g23890	128	150	194	82	74	60	1.41302	1.59815	2.24195	0.719619	0.807737	0.815592	0.003755	-1.32831	down
LOC_Os05g24650	2451	1976	1933	12713	9172	7206	38.3959	29.7371	35.6141	178.837	159.378	157.615	1.04368e-23	1.97349	up
LOC_Os05g25480	301	299	305	208	159	129	3.41595	3.124	3.49373	1.9418	1.93207	1.59348	0.00525259	-1.08132	down
LOC_Os05g25650	26	54	18	151	136	95	1.70511	3.48863	1.23752	8.13347	9.06682	7.9733	0.000492245	1.75341	up
LOC_Os05g25770	22358	25792	23042	6889	5010	5163	286.612	317.722	308.255	70.6094	63.4036	82.3164	9.91403e-26	-2.26099	down
LOC_Os05g26660	123	60	77	447	368	415	1.16979	0.513827	0.740848	3.33821	3.44609	4.79338	1.76362e-08	2.06591	up
LOC_Os05g26760	176	142	246	23	56	35	1.84601	1.714	2.82109	0.182222	0.581892	0.425911	1.20113e-06	-2.44907	down
LOC_Os05g27050	446	369	372	1417	1185	1077	3.28733	1.66274	2.91734	8.84073	8.12895	9.88328	1.19646e-08	1.43695	up
LOC_Os05g27110	585	371	476	264	220	161	3.82094	2.3297	3.24035	1.37201	1.41172	1.30154	3.74071e-05	-1.36169	down
LOC_Os05g27730	37708	31820	40096	21544	13176	13499	373.158	303.624	420.369	166.174	129.551	161.69	4.41994e-09	-1.40233	down
LOC_Os05g28090	6121	8162	7418	5889	3793	2399	121.07	156.358	152.811	91.7218	71.8972	56.6664	4.48958e-05	-1.09442	down
LOC_Os05g28520	933	792	765	645	307	302	9.13274	7.50486	7.68438	4.98797	2.90434	3.64517	1.15882e-05	-1.23467	down
LOC_Os05g28740	21157	29018	17395	14248	7925	4774	477.008	628.687	408.749	255.934	175.812	133.195	0.000410732	-1.59142	down
LOC_Os05g28750	2330	2581	2166	6664	5059	5261	67.7658	78.8086	69.0983	158.714	153.727	215.237	1.92232e-07	1.0684	up
LOC_Os05g29030	475	483	358	1799	2050	1497	3.35022	3.76772	2.51028	11.3572	16.0614	14.5631	2.78873e-12	1.83867	up
LOC_Os05g30340	122	141	151	457	446	439	1.33164	1.4326	1.64955	3.9009	4.70836	5.96519	1.73433e-05	1.5194	up
LOC_Os05g30350	329	182	236	1072	814	750	2.93353	1.5766	2.20752	7.69054	7.20211	8.34432	8.679e-09	1.6177	up
LOC_Os05g30500	2495	3071	2446	720	722	710	62.2323	73.6066	63.5877	14.2947	17.7118	21.8972	2.54777e-23	-2.07036	down
LOC_Os05g30530	1347	1413	1364	4459	3731	3298	23.2985	23.4858	24.602	61.4719	63.5313	70.6241	5.29578e-10	1.27935	up
LOC_Os05g31000	4083	3750	3823	12879	9465	9173	72.8443	64.2779	71.077	183.071	166.168	202.528	1.26697e-09	1.23192	up
LOC_Os05g31140	2079	3915	3253	408	132	66	25.6164	46.3641	41.7754	3.99286	1.55513	0.966366	1.96372e-11	-4.26149	down
LOC_Os05g31160	1488	2209	1955	1345	808	760	18.3286	26.4077	25.7898	13.4498	9.87446	11.7712	5.76118e-05	-1.18434	down
LOC_Os05g31470	18	5	18	252	286	297	0.473546	0.090479	0.476442	5.55724	7.81469	9.4285	3.94962e-16	4.1911	up
LOC_Os05g31620	14009	14893	13141	3019	1955	1737	288.744	294.969	282.3	49.5665	39.6428	44.3024	2.47417e-43	-2.87006	down
LOC_Os05g31680	6078	7331	6538	5171	3534	2797	60.6389	69.566	66.6615	41.0621	34.3361	34.3179	1.12583e-06	-1.02143	down
LOC_Os05g31744	115	72	107	329	271	299	2.56447	1.55181	2.48727	5.88585	5.99018	8.30473	0.000337345	1.43164	up
LOC_Os05g32440	77	111	96	65	30	14	1.06485	1.48612	1.38197	0.712887	0.408462	0.236236	0.00266199	-1.68105	down
LOC_Os05g32544	1705	1428	1445	841	647	508	13.4409	10.8162	11.8789	5.2726	5.00143	4.94579	1.02666e-09	-1.41189	down
LOC_Os05g32710	283	320	358	1189	1710	1349	2.16779	2.35748	2.8596	7.26487	12.9046	12.8036	1.20835e-05	1.98211	up
LOC_Os05g32760	33	13	20	105	122	91	0.176948	0.06858	0.114506	0.457231	0.731054	0.686883	0.000103503	2.0914	up
LOC_Os05g32810	2136	1281	1714	8709	7494	3944	9.24968	5.44525	7.89787	30.0406	31.9285	21.7141	5.5483e-06	1.74349	up
LOC_Os05g32970	1362	1287	1205	620	279	301	24.0172	21.8122	22.1365	8.70504	4.83675	6.55525	5.98236e-15	-1.92742	down
LOC_Os05g33000	1489	1494	1591	898	670	643	14.2478	14.0276	14.8644	7.67842	7.28338	8.50661	4.96314e-08	-1.25208	down
LOC_Os05g33080	0	5	0	89	94	66	0	0.038108	0	0.693834	0.906224	0.800695	1.62981e-13	5.43842	up
LOC_Os05g33380	2911	2183	2655	7342	6306	5394	40.7303	29.3492	38.7103	81.8543	86.8308	93.4029	6.73857e-08	1.09953	up
LOC_Os05g33710	5442	4677	6581	3251	2640	2501	41.8121	34.5339	52.7066	19.9006	19.9606	23.7763	4.44715e-07	-1.18949	down
LOC_Os05g33860	14	7	24	87	84	69	0.285724	0.137754	0.518732	1.45048	1.73056	1.79245	0.000132609	2.22136	up
LOC_Os05g33960	41	37	32	327	289	235	0.36385	0.316282	0.295112	2.32977	2.54125	2.59562	4.26846e-11	2.75337	up
LOC_Os05g34830	4770	3697	5586	1517	1479	1170	53.293	39.6007	65.0085	13.9014	16.0695	15.7512	4.2574e-10	-1.94755	down
LOC_Os05g35260	6057	5863	5639	2044	1457	1168	56.3038	53.6818	54.9965	15.6362	13.6003	13.4066	2.82797e-26	-2.13195	down
LOC_Os05g35460	1817	1585	1678	1167	979	726	15.4258	12.9303	14.8468	7.89613	8.1743	7.62941	6.04124e-06	-1.03355	down
LOC_Os05g35470	10439	15630	11064	8805	6369	4342	147.993	212.763	162.73	98.9615	89.9035	66.5441	0.000777113	-1.16064	down
LOC_Os05g35500	6724	7550	7068	2345	1766	1642	113.54	122.507	124.381	31.5453	29.342	34.2997	6.2345e-26	-2.09636	down
LOC_Os05g35570	598	426	568	383	202	208	6.28062	4.31012	6.22603	3.20408	2.06126	2.67047	0.000139932	-1.2367	down
LOC_Os05g35930	214	206	267	183	115	63	5.07824	4.85811	6.86102	3.50599	2.68996	1.85839	0.00649868	-1.18887	down
LOC_Os05g36260	34	53	49	135	150	133	0.554085	0.924229	0.932939	1.69146	2.42232	2.63778	0.00389478	1.44459	up
LOC_Os05g36270	1420	1871	1557	1142	630	610	20.2736	25.408	22.6643	12.7964	8.39345	10.7115	6.23862e-08	-1.25862	down
LOC_Os05g36310	385	576	416	335	189	79	6.29536	9.0451	7.0873	4.356	3.02868	1.59171	0.00101337	-1.47685	down
LOC_Os05g36320	1020	1150	984	643	472	367	33.5466	36.3542	33.7428	16.8598	15.2613	14.913	3.00675e-07	-1.31044	down
LOC_Os05g36360	5650	5702	5402	3023	2351	1532	70.2437	68.1198	69.9903	29.9425	28.7599	23.5636	1.16421e-13	-1.50608	down
LOC_Os05g36970	109	167	179	81	35	27	1.86943	2.75204	3.21587	1.10471	0.587186	0.566971	5.0567e-05	-1.94732	down
LOC_Os05g37060	67	32	42	357	191	120	1.4501	0.660656	0.927779	6.14916	4.05275	3.20177	0.00114651	1.9817	up
LOC_Os05g37080	154	255	195	102	75	101	2.39335	3.69784	3.11061	1.2798	1.16974	1.8652	0.00198716	-1.29709	down
LOC_Os05g37190	1032	712	957	3608	4141	3666	11.3331	7.51132	10.9549	31.5872	44.7839	49.8526	3.88546e-10	1.91026	up
LOC_Os05g37660	546	407	349	287	190	196	5.76077	4.12628	3.83856	2.41511	1.97436	2.55944	0.000681887	-1.1579	down
LOC_Os05g37730	1367	1188	1180	852	581	647	13.1475	10.9812	11.8285	6.53064	5.49967	7.70331	1.45018e-05	-1.04297	down
LOC_Os05g37970	225	241	223	78	47	32	2.18849	2.34919	2.25967	0.771108	0.455963	0.442419	2.17166e-08	-2.3834	down
LOC_Os05g38210	207	126	118	413	319	365	3.65181	2.13194	2.16043	5.81676	5.54992	7.98202	0.0040438	1.1014	up
LOC_Os05g38350	1309	962	1126	262	242	289	11.7039	8.17633	10.9469	1.8954	2.10162	3.40995	1.59741e-19	-2.2624	down
LOC_Os05g38490	30	17	25	114	115	133	0.14075	0.076664	0.152566	0.431867	0.71749	0.888236	3.22844e-05	2.17211	up
LOC_Os05g38680	2472	2765	2354	14391	7451	6757	58.8796	63.2863	58.4311	273.148	174.66	199.215	7.40266e-06	1.66954	up
LOC_Os05g38720	210	106	158	385	366	346	2.05337	0.992535	1.61578	3.00786	3.52981	4.19348	0.00750528	1.03205	up
LOC_Os05g39080	63	65	90	188	220	216	0.471588	0.460754	0.697936	1.16303	1.64055	2.02118	0.00264913	1.35463	up
LOC_Os05g39230	4587	6455	5532	3858	2843	2210	31.8293	42.1981	39.2255	21.2988	19.0751	18.8972	4.14864e-06	-1.11718	down
LOC_Os05g39600	59	61	82	10	6	7	0.398834	0.402547	0.583362	0.054631	0.035983	0.053613	6.46894e-08	-3.34491	down
LOC_Os05g39610	3004	3066	3203	1658	1543	1423	23.1079	22.663	25.6791	10.1601	11.6931	13.5663	6.2877e-09	-1.18963	down
LOC_Os05g39720	1332	798	1624	226	208	145	10.763	6.59746	13.6565	1.42603	1.65036	1.45396	1.76228e-06	-2.90456	down
LOC_Os05g39770	54	41	32	172	121	98	0.408855	0.298124	0.2422	1.02617	0.904798	0.918246	0.00498339	1.40378	up
LOC_Os05g39930	12605	11053	11250	2208	2283	2035	96.6038	81.393	89.8573	13.4791	17.2168	19.2937	4.44385e-38	-2.59704	down
LOC_Os05g39990	1485	578	867	215	251	124	21.981	8.17606	13.1048	2.28617	3.45085	2.08846	0.00283032	-2.51566	down
LOC_Os05g40630	36	13	38	239	191	144	0.67433	0.222423	0.757947	3.63961	3.60362	3.41602	4.74887e-08	2.50813	up
LOC_Os05g40780	624	640	477	1549	1227	1209	15.1259	14.8951	12.0492	29.9123	29.2802	36.2822	5.72048e-05	1.00089	up
LOC_Os05g40890	364	356	355	2767	1728	1640	7.90733	7.42133	8.02658	47.9287	36.9597	44.1127	2.95375e-24	2.29145	up
LOC_Os05g40920	258	215	186	794	624	590	3.06244	2.47736	2.25213	7.49667	7.26919	8.61019	4.59503e-06	1.41036	up
LOC_Os05g41100	486	489	412	1330	1112	1351	4.2783	4.13371	3.77981	9.3264	9.63342	14.709	2.37735e-05	1.27969	up
LOC_Os05g41110	3259	3158	3142	10397	8797	7653	89.3458	83.206	89.8703	226.726	237.579	259.867	1.53161e-10	1.29138	up
LOC_Os05g41490	162	226	140	56	57	28	2.34096	3.14113	2.11147	0.647466	0.814205	0.49073	2.23281e-06	-2.12567	down
LOC_Os05g41540	42	48	313	540	577	656	0.465126	0.519176	3.68955	4.86938	6.42851	9.1859	0.00350619	1.97014	up
LOC_Os05g41590	1728	1719	1809	275	226	264	18.2553	17.5974	20.5163	2.23903	2.31646	3.40967	1.10393e-36	-2.95814	down
LOC_Os05g41620	410	493	396	364	200	195	10.7012	12.3827	10.7634	7.58407	5.12699	6.27842	0.00443382	-1.00771	down
LOC_Os05g41760	1337	1896	1441	388	288	178	27.3871	37.3188	30.7536	6.3191	5.80422	4.50866	6.61266e-16	-2.68905	down
LOC_Os05g41780	35851	35343	35211	17018	11998	9018	640.212	606.464	655.334	242.113	210.83	199.289	2.76621e-13	-1.71126	down
LOC_Os05g41900	13682	15180	13600	8221	5413	4930	253.82	263.568	253.182	126.68	103.284	112.792	1.7806e-11	-1.41324	down
LOC_Os05g41950	38	51	31	142	137	111	0.405249	0.526848	0.340552	1.22265	1.46124	1.48281	0.00283307	1.50877	up
LOC_Os05g43240	613	368	577	3125	3595	3368	5.56863	3.22504	5.20951	21.8285	31.2419	36.8991	2.71841e-12	2.53044	up
LOC_Os05g43530	508	322	460	216	234	195	4.05896	2.51871	3.70161	1.3199	1.75025	1.83398	0.000405218	-1.17833	down
LOC_Os05g43690	15	0	35	75	89	83	0.197467	0	0.482383	0.799181	1.17299	1.38221	0.000224629	2.13627	up
LOC_Os05g43910	397	540	426	1670	1064	816	3.30591	4.50802	3.63514	11.5141	8.87836	8.96626	9.99186e-06	1.14445	up
LOC_Os05g43970	114	102	73	331	248	272	2.38752	1.90857	1.39008	5.56971	5.33623	7.21468	0.000733681	1.369	up
LOC_Os05g44060	641	940	763	84	105	71	15.2794	21.5325	18.9584	1.57932	2.45526	2.0938	6.79947e-21	-3.35654	down
LOC_Os05g44270	1715	1433	1568	810	547	574	30.5038	24.4975	29.0755	11.4829	9.57782	12.638	6.18047e-11	-1.49285	down
LOC_Os05g44900	10278	11230	10488	2630	1382	1241	175.634	184.37	186.285	35.7404	22.8451	25.8034	2.10355e-43	-2.85029	down
LOC_Os05g45070	238	164	225	122	124	50	4.92913	3.26097	4.86526	2.00717	2.51539	1.26018	0.00240283	-1.31391	down
LOC_Os05g45110	6	0	7	61	80	55	0.071802	0	0.077758	0.596234	0.95693	0.8239	3.32424e-08	3.73789	up
LOC_Os05g45270	636	586	581	2061	1579	1326	12.7489	11.2897	12.1383	33.1178	31.5834	33.2603	5.9691e-08	1.25146	up
LOC_Os05g45350	547	510	448	1252	1353	1067	7.37782	6.56255	6.13808	12.8795	17.5711	17.061	1.49521e-05	1.10398	up
LOC_Os05g45370	21	11	24	275	810	783	0.241916	0.110763	0.262998	2.79836	10.2602	12.8026	0.000147113	4.95786	up
LOC_Os05g45440	1335	1265	1004	784	596	434	38.5862	35.1344	30.2443	18.0451	16.9379	15.5089	9.13198e-07	-1.211	down
LOC_Os05g45740	60	43	94	190	163	182	1.69566	1.10935	2.75153	4.22247	4.56326	6.36595	0.00715511	1.26174	up
LOC_Os05g46020	2349	2818	2877	1029	692	763	31.4554	36.4974	39.9423	11.2299	9.33363	12.9324	1.49442e-19	-1.89833	down
LOC_Os05g46290	928	889	952	2340	2139	2102	8.80294	8.01824	9.30868	17.643	19.8715	24.9004	2.1394e-06	1.06694	up
LOC_Os05g46340	8863	9801	8645	3845	3281	2532	94.8237	100.758	96.4006	32.7758	34.5416	33.5126	1.45679e-17	-1.70659	down
LOC_Os05g46350	37	33	51	116	150	161	0.450048	0.393323	0.588414	1.17604	1.89554	2.41358	0.00180729	1.672	up
LOC_Os05g46430	2079	3106	2665	6735	6533	5499	45.5953	72.5355	68.214	122.996	157.303	164.061	2.09922e-07	1.06688	up
LOC_Os05g46470	87	145	70	39	19	11	2.59055	4.15727	2.18574	0.911353	0.556086	0.402537	0.00104204	-2.4108	down
LOC_Os05g46480	0	3	0	80	95	54	0	0.030125	0	1.20595	1.80077	1.22795	6.4643e-14	6.0505	up
LOC_Os05g46510	69	55	99	291	182	169	0.661368	0.512512	0.995674	2.25387	1.73453	2.02702	0.00260453	1.30066	up
LOC_Os05g46550	195	122	181	382	444	430	2.00326	1.19839	1.91455	3.13064	4.39222	5.6975	0.00150965	1.17365	up
LOC_Os05g46750	433	547	335	88	47	33	4.74275	5.75124	3.82325	0.764014	0.499148	0.436558	4.26787e-13	-3.22728	down
LOC_Os05g46760	9427	7935	8918	2185	1242	1159	134.058	108.422	132.163	24.7502	17.38	20.3924	2.09528e-41	-2.75038	down
LOC_Os05g46790	24	11	4	152	100	47	0.734811	0.322597	0.117515	3.81392	3.09921	1.79952	0.000170451	2.68481	up
LOC_Os05g46840	141	76	96	395	335	339	3.04418	1.56892	2.15482	6.80082	7.11751	9.06958	2.67591e-05	1.58896	up
LOC_Os05g47640	927	720	784	2091	1936	1865	9.21943	6.88309	8.12111	16.5751	18.9533	22.961	1.72404e-06	1.09623	up
LOC_Os05g47770	104	111	138	470	345	344	0.784183	0.803423	1.20139	3.17275	2.81306	3.55737	3.55803e-05	1.51204	up
LOC_Os05g47960	642	760	635	191	187	168	15.8277	17.9921	16.3131	3.74702	4.51538	5.10644	1.70669e-12	-2.08256	down
LOC_Os05g48200	4930	6856	4636	2494	1965	1125	14.3569	19.1832	14.0696	5.78532	5.62668	4.05377	3.70672e-07	-1.79157	down
LOC_Os05g48210	607	561	585	254	174	180	13.8713	12.3157	13.9105	4.6164	3.90498	5.07124	2.13096e-08	-1.73256	down
LOC_Os05g48220	1182	1325	1200	4418	3145	2995	29.0117	31.2722	30.6936	86.5643	76.0464	91.1632	2.62992e-10	1.30157	up
LOC_Os05g48290	791	650	659	1956	1768	1582	7.906	6.17525	6.87742	15.1407	16.966	19.0114	7.24076e-07	1.14822	up
LOC_Os05g48320	1944	2180	1977	6147	4727	3790	62.9739	67.7672	66.745	158.386	150.527	151.638	2.18747e-07	1.05087	up
LOC_Os05g48360	3037	2630	3320	1476	1333	794	26.7967	22.314	30.5167	10.3624	11.5534	8.62197	1.85173e-13	-1.53859	down
LOC_Os05g48422	725	683	697	2628	2122	2362	8.09915	7.33263	8.12462	23.4136	23.3528	32.6961	6.06272e-13	1.57355	up
LOC_Os05g48630	33362	43647	31388	22727	13037	10034	767.863	967.992	769.581	417.265	296.311	284.823	4.43729e-07	-1.4891	down
LOC_Os05g48690	2835	2565	2672	1496	1204	1112	36.8676	32.9992	36.0651	15.9017	15.4965	17.5833	9.38094e-10	-1.28063	down
LOC_Os05g48810	3618	1631	4866	378	399	283	44.9554	19.4651	63.0094	3.73891	4.87669	4.34201	0.000375109	-3.44903	down
LOC_Os05g48930	2009	2506	1693	681	495	436	42.8885	51.4017	37.6723	11.5837	10.3869	11.5145	2.11063e-12	-2.15717	down
LOC_Os05g49030	2827	2500	2670	7917	6415	6399	57.9703	49.2574	57.0555	129.341	129.451	162.379	6.15e-09	1.18286	up
LOC_Os05g49100	32	18	21	360	277	212	0.181086	0.100692	0.122241	2.62929	1.58601	1.52624	7.16763e-15	3.36602	up
LOC_Os05g49240	2994	3515	3365	374	94	122	92.6346	104.527	108.527	9.19793	2.85588	4.63874	2.08014e-78	-4.35679	down
LOC_Os05g49370	3073	2361	2200	1672	1326	771	60.1926	44.4365	44.9084	26.095	25.5495	18.6694	1.97396e-06	-1.2493	down
LOC_Os05g49620	62	51	61	24	13	25	1.10469	0.872666	1.14343	0.327511	0.212371	0.554729	0.00505844	-1.66113	down
LOC_Os05g49684	173	171	133	96	72	54	4.93171	4.67245	3.95062	2.16377	2.00547	1.87825	0.00436337	-1.32339	down
LOC_Os05g49730	88	88	86	334	258	134	1.16877	1.11901	1.19824	3.56122	3.31512	2.14755	0.0029697	1.22767	up
LOC_Os05g50300	61	99	83	27	1	31	0.562194	0.875277	0.797139	0.192082	0.006082	0.349932	5.05891e-05	-2.21105	down
LOC_Os05g50330	515	735	500	421	203	124	10.3125	13.6191	9.99635	6.1167	3.61811	2.56345	0.000420453	-1.50536	down
LOC_Os05g50340	2955	3983	3654	1163	584	254	218.365	282.882	281.426	68.486	42.4629	23.2232	4.21706e-19	-2.69916	down
LOC_Os05g50350	54	47	55	13	11	0	1.22632	1.01999	1.32149	0.221715	0.245826	0	6.81029e-06	-3.01138	down
LOC_Os05g50380	1155	678	1578	8585	17275	15696	9.7967	5.68179	14.12	59.0638	147.042	167.804	7.13039e-05	3.47837	up
LOC_Os05g50550	2353	2203	2199	8239	7074	6035	25.5118	22.9469	24.8511	71.1711	75.4783	80.9781	2.38311e-13	1.46172	up
LOC_Os05g50580	92	106	97	49	25	31	0.954666	1.05494	1.05004	0.400526	0.247423	0.389161	0.0011502	-1.7107	down
LOC_Os05g50610	682	391	752	5773	4336	4002	8.53483	4.56099	9.84724	60.8351	56.7422	64.7629	1.31309e-40	2.74565	up
LOC_Os05g50700	238	253	176	129	74	92	4.29691	4.59526	3.41037	1.76455	1.25289	2.0818	0.000875261	-1.38305	down
LOC_Os05g50710	11174	12659	10810	6011	3993	3455	184.519	200.865	186.038	79.0711	64.8847	70.5935	1.10644e-14	-1.58657	down
LOC_Os05g50750	1155	1309	1312	3386	4186	3996	8.02	8.93153	10.1338	18.75	29.0318	34.9157	0.000126411	1.45606	up
LOC_Os05g50910	215	95	131	18	23	21	1.32224	0.558185	0.831938	0.078411	0.132266	0.153474	7.52582e-05	-2.98498	down
LOC_Os05g51160	61	77	57	37	2	17	0.933694	1.15012	0.919414	0.447608	0.028316	0.297522	0.000623406	-2.0768	down
LOC_Os05g51420	34929	38905	37247	20075	25187	13758	336.948	363.009	415.247	146.969	236.233	160.088	4.82681e-06	-1.10923	down
LOC_Os05g51520	328	237	254	877	665	615	3.89036	2.69764	3.12905	8.28465	7.75929	9.01851	6.68567e-05	1.19478	up
LOC_Os05g51570	78	55	80	30	20	16	0.939762	0.638504	1.01424	0.290445	0.228854	0.22917	0.000905407	-1.918	down
LOC_Os05g51620	5704	7167	3336	2075	1634	2434	27.6407	33.3647	16.7124	8.04011	7.83642	14.6328	0.00540857	-1.55793	down
LOC_Os06g01760	862	540	594	8985	7346	6034	7.82444	4.70559	5.60372	69.6312	65.6388	72.5956	1.34622e-57	3.28274	up
LOC_Os06g01966	649	655	651	183	80	98	8.95853	8.65503	9.33244	1.98934	1.05485	1.60972	1.87098e-17	-2.67436	down
LOC_Os06g01990	129	71	72	448	360	321	2.52351	1.3298	1.44997	6.99134	6.93209	7.77141	6.02393e-07	1.8562	up
LOC_Os06g02630	363	183	245	809	791	528	3.89301	1.8864	2.73864	6.92659	8.3665	7.0172	4.66568e-05	1.22656	up
LOC_Os06g02670	37	18	32	160	126	137	1.54612	0.733583	1.419	5.45424	5.30081	7.21908	2.33876e-05	2.09611	up
LOC_Os06g02810	268	287	265	777	609	579	5.17464	5.34042	5.34151	11.9739	11.5973	13.8624	0.000645011	1.0618	up
LOC_Os06g02830	470	282	429	1251	992	1036	3.4538	1.99481	3.28921	7.33475	7.18137	9.43482	9.32048e-07	1.28442	up
LOC_Os06g03080	123	61	55	20	16	14	1.54006	0.724893	0.689236	0.199037	0.186362	0.202204	0.00327758	-2.45462	down
LOC_Os06g03120	243	114	114	29	33	26	2.61636	1.2806	1.22815	0.227147	0.315473	0.385497	0.00198452	-2.59394	down
LOC_Os06g03520	293	372	274	1076	669	673	5.84559	7.12643	5.69215	17.1162	13.1511	16.6283	5.75406e-05	1.1473	up
LOC_Os06g03670	232	314	205	11	20	13	4.15022	5.40081	3.82384	0.143609	0.336782	0.284784	1.80659e-20	-4.25008	down
LOC_Os06g03690	502	548	486	248	117	65	7.58751	7.93471	8.24113	3.10179	1.62213	1.13473	4.39397e-10	-2.12308	down
LOC_Os06g03800	1250	1118	1087	654	541	460	12.6683	10.8861	11.4815	5.24425	5.35958	5.67593	2.63033e-07	-1.26348	down
LOC_Os06g03810	248	272	328	48	18	26	4.58613	4.82862	6.31116	0.704604	0.311412	0.575986	2.64604e-16	-3.44518	down
LOC_Os06g03900	1140	992	992	554	342	283	18.3713	15.575	16.9077	6.22808	5.1522	5.41945	2.6121e-10	-1.63805	down
LOC_Os06g04080	23	0	0	136	67	96	0.26092	0	0	1.2714	0.767553	1.3892	3.61579e-09	3.51133	up
LOC_Os06g04090	129	92	143	346	302	351	1.19189	0.816182	1.37518	2.55667	2.75836	4.02415	0.00102589	1.28413	up
LOC_Os06g04220	494	456	461	283	149	145	17.1244	15.1899	16.6711	7.82939	5.06885	6.22452	6.21054e-06	-1.52641	down
LOC_Os06g04230	19943	22449	21019	7215	4423	4622	778.399	841.958	855.038	224.335	169.872	223.236	2.36014e-24	-2.17939	down
LOC_Os06g04240	9365	9188	10326	1583	917	1060	258.511	243.711	297.076	34.8118	24.9004	36.1853	2.00994e-55	-3.23334	down
LOC_Os06g04280	1577	1168	1317	4069	3435	3591	16.6431	11.8445	14.485	34.2257	35.6908	46.9242	1.36606e-09	1.26696	up
LOC_Os06g04480	461	506	470	1315	1115	885	9.4286	10.2462	10.1928	21.5393	22.2574	22.5014	0.000117321	1.00022	up
LOC_Os06g04920	935	943	1687	240	200	72	13.7764	13.3599	27.1201	2.94078	2.8987	1.30237	1.59642e-05	-3.05861	down
LOC_Os06g05000	14	16	5	118	65	58	0.372631	0.350573	0.107645	2.47944	1.65518	1.87099	1.27104e-05	2.54842	up
LOC_Os06g05130	2481	2142	2451	1033	826	794	20.5046	16.507	20.8119	6.7295	6.63756	7.65438	2.89021e-14	-1.61076	down
LOC_Os06g05430	180	101	110	759	427	405	6.15229	3.28849	3.90049	20.668	14.3467	17.1048	5.9691e-08	1.79654	up
LOC_Os06g05470	207	222	231	50	50	35	5.18573	5.33697	6.03766	0.999703	1.23196	1.06195	4.49276e-09	-2.48966	down
LOC_Os06g05550	259	109	170	16	0	0	3.40292	1.39546	2.30749	0.154395	0	0	1.73963e-08	-5.53123	down
LOC_Os06g05740	895	806	770	1998	1707	1983	13.4139	11.607	12.0336	23.8787	25.0982	36.8134	8.14791e-05	1.02949	up
LOC_Os06g05930	1409	923	996	480	485	482	41.56	26.1504	30.6113	11.2632	14.0527	17.5675	1.56006e-05	-1.37091	down
LOC_Os06g06250	5011	2134	2591	475	380	454	64.8708	26.5209	34.9943	4.89084	4.78001	7.24191	0.000447306	-3.06738	down
LOC_Os06g06340	155	111	77	9	12	2	8.20273	5.63933	4.216	0.371271	0.623327	0.12229	2.33975e-09	-4.13849	down
LOC_Os06g06560	1422	1200	1594	5827	8191	7733	10.0276	8.13058	11.7208	32.7547	56.8658	67.5207	1.86557e-05	2.21768	up
LOC_Os06g06900	756	932	765	498	352	348	7.91565	9.45883	8.10439	4.32275	4.06095	4.90189	5.95904e-06	-1.2402	down
LOC_Os06g06990	112	159	152	105	50	32	4.40552	6.00543	6.228	3.27192	1.93294	1.54603	0.00353231	-1.45665	down
LOC_Os06g07790	252	331	254	122	90	29	1.80529	2.27552	1.89293	0.696695	0.630815	0.254874	3.09255e-07	-2.06842	down
LOC_Os06g08090	3394	3180	3935	1760	1151	651	32.0927	28.86	38.7522	13.2551	10.7003	7.58747	4.79951e-17	-1.81516	down
LOC_Os06g08460	458	324	311	218	154	110	6.3187	4.29599	4.47025	2.38978	2.08078	1.8788	0.000109716	-1.40901	down
LOC_Os06g08470	85	124	69	46	4	18	1.32135	1.86468	1.11881	0.569387	0.061049	0.338205	0.000163683	-2.32201	down
LOC_Os06g08640	7	5	0	71	51	63	0.077885	0.049893	0	0.726743	0.639612	0.993598	4.80462e-08	3.7712	up
LOC_Os06g08830	639	494	538	392	349	227	7.6217	5.65683	6.68175	3.72634	4.09354	3.34504	0.00163924	-1.00133	down
LOC_Os06g09310	1726	1567	1614	509	345	296	23.293	20.3173	22.6989	5.47357	4.57023	4.94142	3.07499e-23	-2.31385	down
LOC_Os06g09990	89	75	68	286	139	183	0.926986	0.611735	0.597732	2.73649	2.0804	2.20805	0.0082187	1.17205	up
LOC_Os06g10020	143	123	108	49	23	37	3.10094	2.56112	2.43774	0.833885	0.489293	0.97489	5.00579e-05	-1.98186	down
LOC_Os06g10109	3196	3442	3397	2019	1843	1466	30.6067	29.7465	26.584	18.0707	21.2022	14.3477	7.08936e-08	-1.11228	down
LOC_Os06g10160	7184	7580	7489	3426	2551	2202	70.6205	71.9968	77.173	26.9024	25.0816	26.9372	1.20866e-16	-1.65582	down
LOC_Os06g10450	330	453	434	292	179	143	3.53493	4.65786	4.84462	2.48931	1.88391	1.88749	0.000610296	-1.22547	down
LOC_Os06g10610	124	103	93	46	43	45	2.67311	2.04068	1.94882	0.67273	0.926596	1.01605	0.00430592	-1.42876	down
LOC_Os06g10750	172	181	173	128	53	18	1.95673	1.97609	2.0414	1.15599	0.587571	0.245812	0.000289482	-1.72407	down
LOC_Os06g10990	102	95	83	22	25	13	1.18745	1.0618	1.01312	0.200494	0.277756	0.175089	6.22932e-06	-2.42897	down
LOC_Os06g11240	2636	2160	2758	1271	958	795	35.3118	27.8096	38.5146	13.5596	12.622	13.1706	4.92912e-13	-1.53404	down
LOC_Os06g11310	63	49	89	508	287	288	1.37195	1.02481	2.01412	8.87296	6.18615	7.81195	5.47035e-09	2.20092	up
LOC_Os06g11610	366	333	346	184	188	143	5.73784	5.01884	5.65405	2.29233	2.89873	2.76904	0.000768317	-1.21196	down
LOC_Os06g11660	4880	3178	3420	331	297	201	73.9227	46.2563	53.9912	3.99118	4.42098	3.76496	1.41364e-20	-4.00021	down
LOC_Os06g11980	458	301	407	1780	1626	1197	10.8002	6.80388	9.99793	33.4686	37.7443	34.9333	7.46375e-14	1.77835	up
LOC_Os06g12210	109	67	78	34	31	24	8.31012	4.85407	6.20368	2.02595	2.30093	2.19339	0.00158974	-1.71068	down
LOC_Os06g12320	595	459	482	2052	1486	1076	8.14047	6.02946	6.87032	22.3729	20.0177	18.2217	5.28704e-09	1.36124	up
LOC_Os06g12370	127	121	117	510	421	268	1.1529	1.05757	1.10654	3.71299	3.78817	3.02947	3.19869e-05	1.49274	up
LOC_Os06g12510	4	24	26	64	67	72	0.047258	0.291969	0.349866	0.655899	0.847119	1.14736	0.00437186	1.73927	up
LOC_Os06g13080	1060	744	989	552	485	426	11.0314	7.43697	10.7165	4.5689	4.96605	5.48028	1.44499e-05	-1.12632	down
LOC_Os06g13190	8576	10569	8570	2405	1544	1827	219.326	259.722	228.418	48.9927	38.847	57.8053	3.7028e-33	-2.46323	down
LOC_Os06g13760	468	358	317	144	190	177	4.36508	3.20982	3.08045	1.06514	1.73918	2.04379	0.000108421	-1.31377	down
LOC_Os06g14240	304	212	282	61	71	23	7.78418	5.21993	7.52529	1.22952	1.78196	0.713758	2.25269e-10	-2.59413	down
LOC_Os06g14370	3164	3402	2986	1254	967	892	40.2499	40.1998	38.0705	16.5975	14.6591	16.3581	8.39632e-19	-1.82026	down
LOC_Os06g14420	12187	12683	11235	495	4156	3311	169.131	169.132	162.506	5.46582	56.7525	56.85	1.05295e-20	-2.26037	down
LOC_Os06g14450	1445	1513	1890	415	445	483	9.77607	9.54607	13.3483	2.4478	3.46573	3.9134	9.61226e-16	-2.01334	down
LOC_Os06g14670	264	364	206	73	34	21	3.75941	5.66344	3.40559	0.960431	0.530758	0.31866	3.1411e-08	-2.98472	down
LOC_Os06g15550	69	64	3	170	166	120	1.1692	1.03368	0.039092	2.30191	2.78537	2.51427	0.00131632	1.55413	up
LOC_Os06g15910	176	65	125	481	364	445	1.35965	0.393308	0.812207	2.70048	2.74212	4.58863	4.81619e-06	1.63993	up
LOC_Os06g16290	1093	1115	1007	4402	3451	3186	27.0211	26.473	25.9391	86.725	83.9768	97.4972	1.38704e-14	1.57883	up
LOC_Os06g16640	218	223	459	80	49	74	2.95088	2.90099	6.58513	0.865367	0.653966	1.2277	0.00553729	-2.336	down
LOC_Os06g18000	9175	8109	9150	4719	3257	2505	95.9207	81.4621	99.7028	39.3044	33.5059	32.4072	1.56491e-14	-1.56198	down
LOC_Os06g19540	96	32	29	467	373	270	0.945703	0.295625	0.290327	3.85223	3.78069	3.53469	1.07327e-11	2.6129	up
LOC_Os06g20040	957	661	687	235	203	177	10.1815	6.73511	7.62672	2.11187	2.14787	2.29825	6.59839e-12	-2.10014	down
LOC_Os06g20150	4107	5123	4240	1792	1072	582	65.616	78.652	70.6029	22.8066	16.8431	11.4895	1.73815e-21	-2.23199	down
LOC_Os06g21480	497	552	567	1697	1352	1354	12.283	13.0966	14.6084	33.4313	32.89	41.4263	1.81514e-07	1.25197	up
LOC_Os06g21516	21	11	11	79	70	85	0.308766	0.146628	0.142155	0.954264	1.02757	1.56906	0.000116357	2.28181	up
LOC_Os06g22560	142	142	159	396	304	338	3.575	3.43366	4.15306	7.94248	7.51503	10.5229	0.00748699	1.03971	up
LOC_Os06g22919	94	85	100	23	11	9	0.648656	0.495688	0.753617	0.224888	0.134462	0.053101	1.34624e-07	-2.95794	down
LOC_Os06g23040	261	400	299	162	118	121	3.71346	5.45013	4.13454	1.71056	2.64317	1.98629	8.36065e-05	-1.46074	down
LOC_Os06g24850	87	136	122	56	27	29	1.69449	2.91902	2.39985	0.835101	0.650114	0.65092	0.000249147	-1.86347	down
LOC_Os06g29730	2477	3053	2428	1670	1917	672	93.4306	110.061	95.7747	50.2223	71.1045	31.3415	0.000550217	-1.13069	down
LOC_Os06g29800	10	10	135	252	206	159	0.082689	0.079452	1.2704	1.81559	1.83185	1.78347	0.00835133	1.76914	up
LOC_Os06g30320	1303	1246	380	2918	2585	2283	8.41634	7.73253	2.55698	15.0185	16.4355	18.2497	0.000135956	1.22239	up
LOC_Os06g30970	4502	3923	4055	1813	1199	1232	90.5834	75.4158	80.6047	31.1252	24.9435	32.2458	2.30738e-18	-1.76457	down
LOC_Os06g32880	291	626	845	165	42	30	0.851992	1.57226	1.99587	0.220838	0.175925	0.070809	0.00131691	-3.23018	down
LOC_Os06g32910	693	920	815	55	513	127	14.042	13.1363	8.88036	0.337353	6.43033	3.55979	4.86517e-05	-1.93862	down
LOC_Os06g33720	738	616	646	450	439	249	8.82004	7.07273	8.03676	4.28313	5.16035	3.67983	0.000556918	-1.02825	down
LOC_Os06g33970	155	165	180	99	62	60	3.45345	3.52122	4.17104	1.75713	1.34993	1.63821	0.00219497	-1.3984	down
LOC_Os06g34070	215	251	286	165	124	72	2.37124	1.36739	1.91208	1.18355	0.728363	0.722875	0.00170051	-1.29907	down
LOC_Os06g34120	1008	770	830	394	272	259	12.8966	9.45861	11.0782	4.03073	3.42288	4.09711	3.28264e-10	-1.70503	down
LOC_Os06g35520	151	24	55	1394	773	663	2.08083	0.292345	0.787507	15.4537	10.6585	11.4243	1.40397e-14	3.38938	up
LOC_Os06g35770	3513	3778	3286	1634	1033	951	62.4025	64.4855	60.8333	23.1238	18.0558	20.8991	7.92555e-18	-1.77009	down
LOC_Os06g35850	53	93	114	20	7	18	0.369187	0.622553	0.830606	0.106794	0.046617	0.149855	6.60796e-05	-2.72518	down
LOC_Os06g36040	125	108	112	614	479	355	3.91742	3.23927	3.66838	15.3543	14.7853	13.7807	6.46894e-08	1.85186	up
LOC_Os06g36380	64	75	49	37	21	12	1.61294	1.81654	1.2872	0.742003	0.505288	0.366991	0.0058991	-1.69105	down
LOC_Os06g36450	278	248	186	184	98	91	2.8258	2.32745	1.90278	1.50486	0.954873	1.15906	0.0057343	-1.16978	down
LOC_Os06g36560	243	173	174	579	731	699	2.8837	1.91622	2.17975	4.36977	8.58516	7.75027	0.000109776	1.61374	up
LOC_Os06g36670	15	35	22	104	119	70	0.305632	0.712197	0.493952	1.78802	2.52956	1.85781	0.000803767	1.82238	up
LOC_Os06g36680	218	165	132	140	61	12	1.95853	1.41875	1.2322	1.08813	0.53832	0.123353	0.00738667	-1.60489	down
LOC_Os06g37080	591	445	380	1665	1104	852	5.63833	4.07821	3.77473	12.6647	10.3701	10.0647	5.8029e-06	1.12622	up
LOC_Os06g37140	51	55	65	264	189	157	0.968471	1.01013	1.29577	4.10734	3.68858	3.85495	0.00022735	1.61511	up
LOC_Os06g37160	1074	1016	1057	2874	2932	2719	6.93115	6.39346	7.10788	14.7765	18.7144	21.7146	4.93666e-09	1.26119	up
LOC_Os06g37440	3169	3313	3412	9631	8037	6742	34.9236	35.0771	39.1817	84.562	87.155	91.9442	5.99993e-08	1.09958	up
LOC_Os06g37560	2437	1657	1808	887	726	655	16.0079	10.4601	12.3759	4.63869	4.69199	5.32073	1.41452e-08	-1.57637	down
LOC_Os06g38660	245	237	158	1914	1140	925	9.59015	8.93955	6.44268	59.8522	44.004	44.9286	3.84723e-13	2.40022	up
LOC_Os06g38670	21	15	18	108	63	106	0.103958	0.070312	0.097334	0.445569	0.317409	0.678843	9.9852e-05	2.18226	up
LOC_Os06g39110	710	974	569	378	451	175	16.9695	22.3713	14.1719	7.18954	10.6062	5.15406	0.00293823	-1.38585	down
LOC_Os06g39370	8978	9301	7504	4194	2083	1546	106.126	105.644	92.4471	39.4949	24.2215	22.6114	8.50956e-22	-1.98275	down
LOC_Os06g39470	1001	892	919	570	481	406	13.1286	11.5095	12.3706	5.86352	6.10219	6.48367	1.05331e-05	-1.1492	down
LOC_Os06g39590	339	320	300	166	158	146	5.32562	4.86008	4.93875	2.07128	2.41892	2.88351	0.000971547	-1.21128	down
LOC_Os06g40170	687	655	679	231	197	159	4.90426	4.49479	5.05699	1.31193	1.55628	1.40474	2.40508e-11	-1.98716	down
LOC_Os06g40180	391	380	399	202	218	146	2.77168	2.60902	2.99008	1.13789	1.50564	1.26499	0.000359865	-1.24349	down
LOC_Os06g40500	524	521	384	349	271	194	8.63227	8.25242	6.58334	4.57976	4.38354	3.94788	0.00222668	-1.03165	down
LOC_Os06g40640	36260	46568	39496	31654	20526	13579	306.581	504.18	347.881	217.855	177.073	152.4	9.38447e-06	-1.14061	down
LOC_Os06g40740	620	583	560	482	287	232	5.971	5.40336	5.5993	3.64459	2.65747	2.68476	0.00093171	-1.05453	down
LOC_Os06g40818	242	249	189	57	16	28	2.45064	2.4206	1.99029	0.458201	0.14966	0.34934	7.64009e-12	-3.00326	down
LOC_Os06g40940	82592	95487	78233	65453	45276	38323	470.115	522.416	463.607	298.17	254.034	271.243	0.00116887	-1.00229	down
LOC_Os06g41360	729	557	661	2155	1433	1263	7.34971	4.9623	6.97731	17.7779	14.4117	16.0629	2.08751e-06	1.09706	up
LOC_Os06g42540	64	63	70	42	16	15	0.975676	0.744519	1.07981	0.583532	0.268059	0.244375	0.00509077	-1.70589	down
LOC_Os06g43170	190	115	129	71	3	29	1.08019	0.630078	0.766784	0.320508	0.013142	0.199904	1.50528e-05	-2.36264	down
LOC_Os06g43810	7641	9504	9164	5267	3508	3074	231.511	276.69	289.365	127.121	104.582	115.248	1.88688e-11	-1.37338	down
LOC_Os06g44010	421	486	603	178	175	178	5.17269	5.63572	7.66526	1.72389	2.10409	2.70141	1.29676e-07	-1.68256	down
LOC_Os06g44160	5463	5114	3165	2326	2840	1458	109.585	99.2639	66.1447	38.4617	57.2201	36.7182	0.00219246	-1.25247	down
LOC_Os06g45340	3634	5172	3932	3757	2194	1361	71.7687	97.721	81.1275	57.8847	42.2658	32.7652	0.00325569	-1.06062	down
LOC_Os06g45480	6986	9393	5795	5640	3631	3205	82.6035	106.373	59.895	52.3317	35.8148	33.5022	0.0029697	-1.05353	down
LOC_Os06g45570	3425	3307	3247	2253	1594	1055	73.5168	68.205	72.6285	38.5203	33.6613	28.0024	2.52004e-09	-1.26094	down
LOC_Os06g45670	157	111	144	460	262	262	3.46204	2.34996	3.29722	8.06759	5.66449	7.13449	0.00734156	1.03051	up
LOC_Os06g45770	140	144	73	62	39	57	1.70948	1.78665	1.01019	0.591963	0.438976	0.849595	0.00737563	-1.35662	down
LOC_Os06g46270	156	46	101	274	347	312	2.05503	0.553582	1.23481	2.78986	4.51076	5.11869	0.00242774	1.46648	up
LOC_Os06g46920	77	43	62	934	660	518	1.04634	0.557346	0.90009	10.5146	9.37604	9.00486	8.09877e-24	3.31512	up
LOC_Os06g46950	35543	35860	34712	9693	5364	5251	876.812	850.04	892.462	190.49	130.199	160.287	7.74826e-30	-2.61666	down
LOC_Os06g46970	120	145	122	52	59	71	3.30768	3.83837	3.51713	1.13145	1.59595	2.41775	0.00796569	-1.23556	down
LOC_Os06g46995	15	21	26	121	80	97	0.131779	0.181407	0.253546	0.899167	0.734474	1.11621	0.000144928	2.06635	up
LOC_Os06g47200	557	515	451	2049	1798	1897	13.8453	11.685	11.5125	38.991	42.9642	55.636	2.47192e-14	1.73649	up
LOC_Os06g47620	109	131	100	364	366	303	1.04594	1.20346	0.996016	2.78274	3.45618	3.59103	0.000210565	1.4166	up
LOC_Os06g47820	174	152	158	90	75	79	1.94655	1.69309	1.95345	0.805746	0.889671	1.1457	0.00947202	-1.17219	down
LOC_Os06g47910	105	45	44	461	335	234	1.27399	0.517776	0.556251	4.50249	4.06202	3.47057	1.24072e-08	2.18576	up
LOC_Os06g48030	384	262	238	175	96	116	3.54987	2.2798	2.29508	1.26475	0.864717	1.27292	0.000255031	-1.40288	down
LOC_Os06g48160	663	817	454	18	6	4	9.06038	10.7507	6.40625	0.170978	0.078395	0.062725	1.28234e-22	-6.41771	down
LOC_Os06g48200	4857	2929	3115	975	905	946	75.7391	43.8838	50.6196	12.1045	13.8853	18.2381	1.61316e-06	-2.11968	down
LOC_Os06g48250	298	196	172	745	527	376	3.09985	1.96014	1.86148	6.17854	5.4016	4.84635	0.000882964	1.0804	up
LOC_Os06g48500	4994	5103	4244	3223	2139	955	49.0636	48.1927	43.4603	25.1443	20.6631	11.5643	2.69111e-09	-1.4478	down
LOC_Os06g48510	763	861	753	579	433	314	8.10945	8.46733	8.13339	4.46338	4.11375	4.00726	0.000161928	-1.06624	down
LOC_Os06g48600	1139	1583	1263	978	782	554	31.4384	42.2453	36.5873	21.2133	20.9922	18.6298	4.26255e-05	-1.00455	down
LOC_Os06g48610	149	293	329	648	690	625	0.958037	1.86434	2.21729	3.32189	4.39919	4.97356	0.000358743	1.16872	up
LOC_Os06g48930	424	360	237	267	124	82	3.21196	2.80768	1.87176	1.61284	0.920978	0.747158	0.00488963	-1.38412	down
LOC_Os06g48950	916	661	918	3523	2508	2481	4.2801	2.94502	4.31706	12.2519	10.858	14.2434	1.08319e-13	1.56589	up
LOC_Os06g49190	199	120	169	66	62	25	6.14884	3.5682	5.44863	1.61349	1.89223	0.927208	3.42644e-05	-1.91053	down
LOC_Os06g49660	47	5	10	420	354	207	0.563511	0.047209	0.123912	4.07592	4.24128	3.11791	1.02134e-18	3.76983	up
LOC_Os06g49760	17	2	13	227	98	120	0.335417	0.040001	0.263833	3.78271	2.00627	3.09475	2.86112e-09	3.56355	up
LOC_Os06g49880	996	1166	964	754	499	353	14.1284	15.9049	14.2663	8.52992	6.95947	6.1962	4.30173e-06	-1.19866	down
LOC_Os06g50080	1832	2606	2013	848	520	364	28.957	39.5887	33.1679	10.6838	8.08399	7.10863	1.5875e-11	-2.14412	down
LOC_Os06g50330	2506	2497	2410	945	746	741	25.8593	24.7189	25.3398	8.07726	7.8081	9.6853	1.1786e-17	-1.80246	down
LOC_Os06g50390	1098	1035	1234	547	437	422	11.0906	10.0384	12.9874	4.4363	4.36494	5.30735	3.61345e-09	-1.45631	down
LOC_Os06g50960	56	49	37	198	146	183	0.724352	0.631673	0.50031	2.12962	2.0263	3.06024	0.000228905	1.71263	up
LOC_Os06g51050	15	11	16	147	105	88	0.226152	0.154986	0.252432	1.87822	1.65501	1.73292	2.11501e-07	2.79938	up
LOC_Os06g51070	1007	835	1063	635	503	339	19.4051	15.4603	21.3493	9.74718	9.53372	8.0718	5.24842e-06	-1.19952	down
LOC_Os06g51084	5891	4921	5782	11992	14329	12941	26.7467	23.4143	28.8223	46.4441	77.3528	86.4408	0.000528698	1.07758	up
LOC_Os06g51260	524	709	697	2038	1530	1391	4.52347	5.66952	6.26083	13.625	14.0625	15.6485	6.36348e-07	1.15284	up
LOC_Os07g01820	482	361	457	328	167	185	6.48456	4.77049	6.76451	3.72997	2.32409	3.23761	0.000834557	-1.16384	down
LOC_Os07g01870	3310	3099	2936	9795	7530	7104	51.4425	46.2992	47.5751	121.349	115.22	136.712	4.53416e-09	1.18565	up
LOC_Os07g01920	1503	1273	1437	3953	3519	3643	12.2412	9.96791	12.1921	25.655	28.1759	36.6788	6.21276e-09	1.21999	up
LOC_Os07g02330	2637	2359	2684	709	435	353	36.4472	31.3275	38.6497	7.80037	5.90761	6.03505	1.86331e-32	-2.59424	down
LOC_Os07g02440	362	475	246	26	22	18	4.46133	5.61599	3.15265	0.253168	0.255631	0.273564	3.1301e-11	-4.23864	down
LOC_Os07g02460	591	501	471	3219	4680	3193	17.5018	14.2587	14.5445	75.9736	136.443	117.054	6.94169e-08	2.6587	up
LOC_Os07g02850	25	0	0	199	178	180	0.572604	0	0	3.75716	4.14422	5.25744	1.75885e-16	4.31754	up
LOC_Os07g02970	210	212	241	778	602	449	2.11671	2.04938	2.52525	6.25528	5.97525	5.60328	7.30054e-05	1.24448	up
LOC_Os07g03030	597	414	601	351	284	248	4.53771	2.62617	4.08049	1.84009	2.04336	2.19075	0.000726601	-1.07044	down
LOC_Os07g03230	1478	1427	1390	3584	3187	3074	8.96526	8.24732	8.46355	17.3687	19.3288	23.341	2.404e-06	1.01116	up
LOC_Os07g03810	264	139	230	595	508	489	1.84834	0.936499	1.67643	3.32225	3.50383	4.2412	0.00068388	1.14258	up
LOC_Os07g04180	10748	11029	9788	7867	5357	4613	97.8667	96.5005	92.6023	57.3506	48.1794	52.0309	8.48141e-07	-1.04345	down
LOC_Os07g04220	181	133	167	403	309	423	1.30119	0.914588	1.24567	2.30821	2.1853	3.76016	0.00559827	1.06936	up
LOC_Os07g04560	33	14	2	183	163	118	0.633199	0.25686	0.024053	2.84424	3.12849	2.8422	1.53239e-09	3.04792	up
LOC_Os07g04990	36145	35488	35581	121266	102767	87772	495.117	466.902	508.108	1323.41	1385.48	1487.56	4.40429e-06	1.3403	up
LOC_Os07g05040	3244	4690	3810	3203	1980	1290	67.3488	93.3511	82.3314	52.9706	40.4153	33.2257	0.000623406	-1.11085	down
LOC_Os07g05360	1434	2224	922	318	325	122	14.6764	21.8507	9.82628	2.58726	3.26289	1.54347	0.000502032	-2.81613	down
LOC_Os07g05480	33089	47094	36589	23877	13442	9375	871.296	1208.16	1018.05	495.648	338.245	302.174	9.32048e-07	-1.57819	down
LOC_Os07g05940	325	221	388	54	40	40	3.05048	1.99511	3.79549	0.402645	0.361698	0.462829	9.09187e-10	-3.00202	down
LOC_Os07g06070	69	61	54	24	20	10	2.61768	2.21285	2.11833	0.719253	0.712618	0.450303	0.000911924	-2.00515	down
LOC_Os07g06620	267	303	249	158	82	59	3.91216	4.36468	3.84274	1.90939	1.18702	1.06994	2.1687e-05	-1.71429	down
LOC_Os07g06830	4349	3303	3617	2334	1639	1228	63.1356	46.0771	54.7199	26.9862	23.4028	22.0601	9.82414e-11	-1.34176	down
LOC_Os07g06860	1088	1116	1212	1072	633	315	14.235	14.0326	16.5284	11.1783	8.14963	5.09975	0.000487099	-1.02953	down
LOC_Os07g06880	839	886	830	487	321	152	10.8585	11.0174	11.1846	5.01224	4.08051	2.42196	2.7354e-09	-1.67548	down
LOC_Os07g07070	73	72	74	299	222	125	0.378181	0.356209	0.396832	1.23356	1.12932	0.798334	0.00202659	1.31889	up
LOC_Os07g07340	799	774	901	647	414	330	7.31421	6.80788	8.58995	4.71702	3.72123	3.73364	0.000157008	-1.06377	down
LOC_Os07g07490	2009	1750	1760	4715	4201	4144	16.6088	13.8137	15.1333	30.9582	34.0551	42.2339	4.33066e-07	1.05967	up
LOC_Os07g07709	3036	3046	2935	9172	7725	5467	75.3358	72.6541	76.3036	190.406	188.703	169.422	4.80357e-08	1.0962	up
LOC_Os07g07715	383	440	416	215	163	165	5.81996	6.5244	6.75483	2.5682	2.39698	3.06516	5.07974e-05	-1.38791	down
LOC_Os07g07900	385	387	459	141	110	60	4.23948	4.19123	5.49438	1.28157	0.920588	0.68389	4.78719e-10	-2.22476	down
LOC_Os07g07930	177	99	167	482	496	296	3.64653	1.96878	3.58775	7.95045	10.112	7.58445	0.000210565	1.31753	up
LOC_Os07g07950	467	434	415	305	231	194	3.22283	2.87376	2.98359	1.67842	1.56788	1.65165	0.00199431	-1.06139	down
LOC_Os07g08330	4676	4393	4470	12858	11180	9156	54.758	49.4361	54.5522	119.966	128.845	132.701	1.13129e-07	1.09339	up
LOC_Os07g08360	80	58	52	17	25	8	1.59532	1.13701	1.11509	0.270346	0.481091	0.198545	0.000311849	-2.13556	down
LOC_Os07g09010	313	282	321	797	710	652	2.58689	2.24151	2.76903	5.25154	5.77869	6.67713	0.00055528	1.04729	up
LOC_Os07g09140	219	238	209	156	78	75	4.64585	4.87373	4.61978	2.65809	1.6244	1.96275	0.00163331	-1.35096	down
LOC_Os07g09420	916	797	774	3231	2446	1951	10.352	8.65246	9.12368	29.1077	27.2171	27.3087	4.54294e-11	1.40217	up
LOC_Os07g09610	203	148	154	511	554	406	2.05904	1.37388	1.55272	4.21294	5.56927	5.00883	7.84603e-05	1.35552	up
LOC_Os07g09800	4814	6354	5218	3810	2525	1589	88.8698	112.724	100.386	56.0317	45.8645	36.2903	3.81088e-07	-1.29454	down
LOC_Os07g09950	114	148	126	365	294	270	1.81284	2.25728	2.08541	4.6356	4.6156	5.32388	0.00776648	1.05955	up
LOC_Os07g10660	646	526	535	2450	2126	1409	10.6585	8.3279	9.19303	32.1968	34.5142	28.7626	6.87655e-13	1.59508	up
LOC_Os07g10720	3011	2754	2682	9697	8161	6778	76.9888	67.6647	71.4799	197.574	205.384	214.503	2.03927e-11	1.34229	up
LOC_Os07g10730	76	47	48	184	210	176	0.620751	0.417702	0.460546	1.28499	1.79745	1.8635	0.00061578	1.56569	up
LOC_Os07g10830	2711	2283	2553	6060	5593	5465	28.3447	22.9283	27.8166	50.4756	57.5355	70.7007	1.73875e-06	1.00065	up
LOC_Os07g11110	18108	22422	21118	11336	7334	6199	218.534	246.532	266.778	104.812	82.9925	92.7801	2.14425e-12	-1.5378	down
LOC_Os07g12250	2056	1958	1995	5844	4464	4766	50.8992	46.5703	51.4762	115.264	108.763	146.015	3.26508e-08	1.13514	up
LOC_Os07g12320	385	280	288	1226	1029	896	3.46991	2.42359	2.69847	8.80394	9.13395	9.9969	7.84169e-09	1.52809	up
LOC_Os07g12340	11893	11299	12430	3209	2981	2425	182.768	166.857	199.091	39.2868	45.0813	46.1133	8.83468e-29	-2.24317	down
LOC_Os07g12390	298	426	317	20	155	97	9.89112	13.5801	10.9733	0.520308	5.0409	3.95493	8.79752e-07	-2.03214	down
LOC_Os07g13160	91	82	82	19	29	11	1.82895	1.58529	1.7132	0.290362	0.563691	0.252155	2.39517e-05	-2.31233	down
LOC_Os07g13590	793	918	763	2182	1706	1878	10.3357	11.6239	10.5937	22.9874	21.8818	31.8432	6.88123e-06	1.03346	up
LOC_Os07g13770	376	684	549	237	220	110	4.67614	4.86284	3.65871	2.22748	1.97062	1.58057	0.000284439	-1.73556	down
LOC_Os07g14600	301	534	340	139	112	81	3.88481	6.70802	4.62997	1.3812	1.45362	1.36161	0.000111985	-2.04206	down
LOC_Os07g14700	478	468	445	156	124	99	8.39375	7.88868	8.14321	2.18428	2.13406	2.13688	6.95198e-10	-2.08658	down
LOC_Os07g14740	339	256	310	134	89	66	6.52312	4.72435	6.20942	2.05161	1.67058	1.55157	1.13677e-06	-1.87985	down
LOC_Os07g14890	516	841	572	358	279	203	13.6845	21.4406	15.7956	7.57234	7.26035	6.66778	0.00049815	-1.42057	down
LOC_Os07g17330	1121	935	1070	2997	2712	2279	38.3914	30.7326	38.3128	81.7186	91.3549	96.6686	7.52023e-08	1.15898	up
LOC_Os07g18154	620	508	575	256	245	278	3.07922	2.3181	2.84511	0.940996	1.06694	1.5521	1.65436e-05	-1.29367	down
LOC_Os07g18720	2889	4333	3717	2811	2002	1281	27.6255	39.5743	36.8134	20.9442	18.3089	14.5853	0.00066946	-1.08332	down
LOC_Os07g19000	78	28	89	278	179	212	2.51249	0.874237	2.98784	7.20724	5.72782	8.50159	0.000245725	1.57903	up
LOC_Os07g22930	11259	10048	12211	36962	45228	43937	77.3038	65.9846	87.1513	202.015	304.97	372.779	9.94072e-06	1.75386	up
LOC_Os07g23570	522	463	486	328	299	211	5.18091	4.41275	5.03392	2.59993	2.92514	2.57834	0.00201227	-1.01845	down
LOC_Os07g23810	1026	1369	1281	846	544	574	6.35796	8.01928	8.1935	4.03	3.28887	4.18178	4.82681e-06	-1.11583	down
LOC_Os07g25022	52	61	60	31	16	0	4.1431	4.73383	4.99657	1.96759	1.26941	0	0.000589134	-2.22992	down
LOC_Os07g25050	307	383	324	2	10	8	21.473	25.7204	23.6543	0.111181	0.631568	0.631405	4.7389e-35	-5.75778	down
LOC_Os07g25430	19245	29844	22010	15321	10635	6903	505.939	747.511	599.392	313.294	269.818	225.676	0.000216626	-1.35388	down
LOC_Os07g25700	111	73	101	223	297	230	1.26088	0.845562	1.21846	1.85945	3.00113	3.13754	0.00424917	1.22926	up
LOC_Os07g26150	422	538	426	8	2	2	37.3369	45.672	39.26	0.50791	0.1683	0.183771	2.6867e-49	-7.16309	down
LOC_Os07g26550	4	9	15	102	67	82	0.056603	0.187173	0.321152	1.71861	1.32119	2.16539	6.12722e-07	2.96185	up
LOC_Os07g26630	51	51	26	243	183	154	0.76841	0.736398	0.400962	2.96302	2.75439	2.91085	1.14384e-05	1.97069	up
LOC_Os07g26740	571	653	602	2080	1586	1545	4.69973	4.97569	5.04153	11.2856	11.0088	13.7498	1.11241e-08	1.31271	up
LOC_Os07g28480	9069	11047	8633	7980	4269	2952	151.616	177.459	150.425	106.283	70.2297	61.0693	2.46623e-05	-1.17982	down
LOC_Os07g28610	7904	10766	8303	5842	3771	2467	159.314	204.658	177.748	91.2066	78.5797	67.0094	8.43851e-07	-1.40518	down
LOC_Os07g28890	118	130	160	384	258	325	1.36974	1.44369	1.95975	3.63369	2.94743	4.65235	0.00779821	1.0528	up
LOC_Os07g29320	707	573	602	1906	1491	1647	10.0893	7.8632	8.95523	21.6813	20.949	29.1022	1.25219e-07	1.23672	up
LOC_Os07g29480	166	132	237	515	456	402	1.54069	0.954743	1.97411	3.39625	3.46699	4.09538	0.00090428	1.16449	up
LOC_Os07g29750	445	225	322	79	179	86	5.62228	2.65239	4.30573	0.803769	2.23608	1.30484	0.00221788	-1.68558	down
LOC_Os07g30610	146	79	88	356	277	180	1.65083	0.851091	1.03357	3.21106	3.08693	2.51586	0.00449597	1.15334	up
LOC_Os07g30620	76	49	45	207	155	116	0.877714	0.542529	0.532123	1.89973	1.75723	1.64654	0.00717226	1.27361	up
LOC_Os07g32170	565	587	623	286	261	269	6.87171	6.65848	7.7393	2.77011	3.01432	3.9814	1.39983e-05	-1.30001	down
LOC_Os07g32570	5209	6339	864	18151	17772	11864	57.6156	69.0149	9.94449	162.714	201.005	165.603	3.28881e-06	1.74537	up
LOC_Os07g33280	10	10	11	125	69	57	0.237538	0.211926	0.255399	2.4076	1.63895	1.70348	2.0488e-06	2.7722	up
LOC_Os07g33350	1321	1626	1318	1228	741	467	31.506	37.2464	32.7181	23.3223	17.3769	13.7545	5.3008e-05	-1.06297	down
LOC_Os07g34006	908	1255	1209	3454	8495	6371	10.3943	13.3946	14.4658	32.1082	100.26	91.4659	0.00988064	2.31133	up
LOC_Os07g34720	15	7	21	86	121	74	0.318486	0.143109	0.474032	1.53679	2.66854	2.05904	7.5629e-06	2.52706	up
LOC_Os07g34850	53	75	94	10	30	11	0.679229	0.917423	1.24353	0.092327	0.375664	0.159395	4.42589e-05	-2.28409	down
LOC_Os07g34940	577	576	589	191	135	107	6.49645	6.23094	6.91552	1.70991	1.48957	1.48676	2.46397e-12	-2.23145	down
LOC_Os07g34950	855	922	923	709	522	298	12.2606	12.8719	13.6782	8.85842	7.30619	5.14558	0.000118592	-1.06251	down
LOC_Os07g35340	213	159	207	720	505	486	1.83343	1.32095	1.8573	4.93967	4.29361	5.24357	2.69005e-05	1.35509	up
LOC_Os07g35380	32	20	19	276	296	262	0.255833	0.143118	0.145418	1.96347	2.64802	2.79439	9.09429e-15	3.38202	up
LOC_Os07g35390	50	40	63	166	166	165	0.450423	0.339499	0.590912	1.18768	1.46996	1.83223	0.0013215	1.52571	up
LOC_Os07g35810	40	40	32	121	141	142	0.362822	0.349631	0.316304	0.904556	1.27818	1.67109	0.000819696	1.6931	up
LOC_Os07g35880	823	829	894	4571	4959	3492	8.24879	7.67455	8.9593	35.6891	47.0898	40.2754	2.19975e-19	2.16235	up
LOC_Os07g36080	21822	30885	21160	16895	10980	6450	451.078	609.811	439.057	251.388	212.886	153.716	0.000220506	-1.358	down
LOC_Os07g36170	19197	20794	21795	2250	2113	1988	136.702	142.3	161.76	12.7611	14.8033	17.5139	9.27528e-58	-3.46599	down
LOC_Os07g36500	603	650	644	444	283	219	18.572	19.2249	20.6478	10.8944	8.55363	8.317	5.3008e-05	-1.23928	down
LOC_Os07g36560	92	111	87	319	233	193	1.13948	1.31778	1.11515	3.15166	2.83496	2.96126	0.00621048	1.14459	up
LOC_Os07g37210	56	14	39	423	420	321	0.803636	0.20361	0.598047	5.01528	6.14893	5.94135	1.93327e-16	3.22746	up
LOC_Os07g37320	19379	14099	19842	11210	7406	5044	187.038	130.401	200.081	88.3251	72.0314	61.2145	3.58793e-07	-1.41233	down
LOC_Os07g37530	195	148	197	66	53	19	2.16533	1.57456	2.28586	0.58259	0.563181	0.256598	1.00052e-06	-2.227	down
LOC_Os07g37690	142	131	146	56	27	10	1.67234	1.4793	1.79138	0.521107	0.303993	0.141988	7.51715e-07	-2.47623	down
LOC_Os07g37830	3921	5037	4182	3216	2270	1668	28.1065	34.6967	31.0109	18.323	16.0101	14.7848	1.27719e-07	-1.1066	down
LOC_Os07g38170	22177	21375	21592	11854	11894	9092	277.956	257.431	282.049	118.362	146.694	141.022	8.42199e-08	-1.18079	down
LOC_Os07g38540	452	385	445	1191	1098	833	10.0083	8.19653	10.2812	21.0302	23.9517	22.8365	4.30852e-05	1.0834	up
LOC_Os07g38570	65	85	46	23	6	14	1.80551	2.27869	1.32658	0.510337	0.157957	0.466849	5.19597e-05	-2.4208	down
LOC_Os07g38800	264	170	194	568	519	562	2.01227	1.24284	1.53712	3.45327	3.89232	5.30711	0.000264015	1.22126	up
LOC_Os07g39190	130	123	111	50	40	32	2.90757	2.64985	2.59869	0.886426	0.875775	0.872225	0.000286161	-1.7865	down
LOC_Os07g39470	33163	27203	33675	16202	11396	10166	290.197	228.743	307.121	112.952	98.1276	110.079	3.02958e-11	-1.53054	down
LOC_Os07g39720	434	333	372	133	72	82	9.75567	7.17967	8.70429	2.3752	1.57369	2.27015	1.09209e-09	-2.20832	down
LOC_Os07g39740	3321	2530	2918	8368	7235	5403	42.797	31.1923	39.2606	86.2432	92.2165	85.8004	2.04532e-07	1.05341	up
LOC_Os07g39750	288	263	260	101	67	32	2.62343	2.4251	2.51487	0.704704	0.609549	0.434494	2.18019e-08	-2.28112	down
LOC_Os07g39880	1738	1531	1718	407	344	209	19.7001	16.6713	20.298	3.66756	3.82882	2.92149	2.41449e-28	-2.60132	down
LOC_Os07g39920	498	406	421	984	1158	948	3.55425	2.78643	3.13296	5.60225	8.13887	8.38232	0.000114364	1.04894	up
LOC_Os07g40040	670	526	591	255	172	127	14.3333	10.8157	13.1679	4.34419	3.612	3.363	9.1867e-10	-1.92124	down
LOC_Os07g40290	103	25	33	442	408	364	0.884629	0.20008	0.289489	3.03564	3.46571	3.88626	4.76567e-13	2.73551	up
LOC_Os07g40750	463	464	465	1189	1255	1059	5.10818	4.92382	5.34858	10.4597	13.6335	14.4733	8.49477e-06	1.15041	up
LOC_Os07g41060	294	101	192	1067	963	765	4.19634	1.23218	2.85655	11.9637	12.2996	12.5648	2.34403e-13	2.05635	up
LOC_Os07g41180	351	436	525	1126	1036	1031	3.09431	3.67068	4.88991	7.90087	8.98658	11.2086	3.47866e-05	1.10034	up
LOC_Os07g41190	603	516	602	1532	1337	1286	5.93224	4.87625	6.17184	12.0235	12.967	15.6748	1.03817e-05	1.08396	up
LOC_Os07g41200	355	358	365	106	36	74	2.1861	2.12328	2.33527	0.516322	0.206484	0.559897	9.95087e-12	-2.53581	down
LOC_Os07g41410	4158	5145	4155	3118	2282	2183	116.526	138.54	121.352	69.6215	62.9307	75.7114	5.13524e-07	-1.0331	down
LOC_Os07g42300	5299	5603	5518	16389	13247	11804	92.9755	94.3269	100.833	229.459	228.635	256.239	5.21831e-08	1.1341	up
LOC_Os07g42450	1467	1264	1497	5577	4721	3611	21.9583	18.182	23.3533	66.5045	69.5406	66.88	5.7011e-14	1.50975	up
LOC_Os07g42730	5496	5678	5736	4182	1723	883	91.8787	91.2165	99.943	55.7016	28.3301	18.263	4.97034e-08	-1.6207	down
LOC_Os07g42950	3883	3783	3882	12941	10220	9512	104.056	97.4	108.413	276.28	269.506	315.447	1.45882e-10	1.30056	up
LOC_Os07g43740	1992	1376	2484	584	421	301	50.7379	33.6722	65.9371	11.8493	10.5485	9.47949	9.39918e-07	-2.39316	down
LOC_Os07g43800	745	520	572	370	266	208	15.9393	10.6785	12.7567	6.29253	5.59183	5.49148	1.12224e-05	-1.34226	down
LOC_Os07g44060	74	51	112	287	182	277	1.18509	0.756771	1.43191	3.21863	2.28016	4.15559	0.00217146	1.47318	up
LOC_Os07g44140	738	774	755	143	120	121	6.509	6.56354	6.94455	1.00305	1.04114	1.31725	1.57633e-20	-2.74957	down
LOC_Os07g44160	2194	3647	2993	1692	1476	1205	22.3853	35.7172	31.7942	13.752	14.8161	15.1726	0.000586391	-1.21746	down
LOC_Os07g44190	1268	997	1132	3876	3395	3642	11.7551	8.87884	10.9383	28.6359	30.9774	41.7876	9.94731e-12	1.50607	up
LOC_Os07g44640	508	481	586	1593	1267	1127	4.50457	4.13155	5.41585	11.3091	11.1746	12.4914	3.62299e-06	1.13642	up
LOC_Os07g44890	582	378	319	2001	1319	817	8.80758	5.48964	5.03081	24.1312	19.6403	15.2916	0.00031009	1.45066	up
LOC_Os07g45080	472	207	380	138	61	76	10.226	4.30744	8.5768	2.36993	1.2814	2.02524	0.000772399	-2.17707	down
LOC_Os07g45120	187	40	195	476	442	399	1.21188	0.245546	1.3182	2.45822	2.81913	3.20261	4.09623e-05	1.45624	up
LOC_Os07g46330	728	655	633	1978	1792	1696	9.83316	9.12079	8.97791	21.8058	24.7574	28.7115	4.98282e-08	1.25418	up
LOC_Os07g46380	2285	1652	1941	1289	990	810	19.3212	13.4192	17.1024	8.68475	8.23181	8.4761	2.73539e-07	-1.13927	down
LOC_Os07g46490	297	245	242	139	121	91	1.88553	1.46745	1.57247	0.711474	0.757812	0.692568	0.000571888	-1.36488	down
LOC_Os07g46710	455	431	276	269	186	155	11.0466	10.2874	7.13734	5.30707	4.5227	4.706	0.00134982	-1.14858	down
LOC_Os07g46930	211	89	190	31	28	0	3.5472	1.42951	3.33364	0.404505	0.462375	0	3.11724e-05	-3.35793	down
LOC_Os07g47040	345	515	408	1146	1034	975	4.57316	6.59469	5.65427	12.1513	13.5427	16.0538	2.21031e-05	1.12715	up
LOC_Os07g47400	907	945	907	108	84	24	14.2915	14.3023	14.8937	1.35126	1.29126	0.449113	3.36457e-38	-3.94703	down
LOC_Os07g47420	860	893	672	2252	1937	1471	17.7794	17.7506	14.4806	37.1312	39.4495	37.6554	7.65825e-06	1.0166	up
LOC_Os07g47620	1628	1902	1557	888	602	501	16.3117	18.2862	16.2397	7.08501	5.93726	6.20738	4.27941e-12	-1.57686	down
LOC_Os07g47750	322	232	379	1140	841	1058	8.79229	6.083	10.7946	24.8136	22.6074	35.769	9.32048e-07	1.52185	up
LOC_Os07g47830	86	49	98	0	5	3	0.686104	0.37188	0.819474	0	0.037713	0.028818	5.67602e-11	-4.93547	down
LOC_Os07g47970	298	238	271	750	747	707	2.78412	2.13199	2.63717	5.58389	6.8729	8.17489	2.35557e-05	1.27318	up
LOC_Os07g47990	267	160	106	2066	1482	1573	3.3662	2.0215	1.40274	21.0359	18.8097	24.5455	1.28072e-35	3.07158	up
LOC_Os07g48010	146	8	14	772	479	459	2.33931	0.122995	0.233544	9.87066	7.55441	9.10834	3.65145e-18	3.14316	up
LOC_Os07g48020	479	301	264	2134	1442	1523	6.97614	4.20449	3.99939	24.7872	20.688	27.468	5.04221e-19	2.08745	up
LOC_Os07g48100	1938	1318	1965	4241	4336	4268	17.6634	11.5431	18.6599	30.7919	38.8823	48.1301	3.81541e-05	1.12753	up
LOC_Os07g48160	536	452	477	343	246	148	6.24941	5.06396	5.79889	3.18455	2.81494	2.12828	0.000255549	-1.23099	down
LOC_Os07g48280	15326	14398	17991	5017	3812	4180	107.21	104.387	143.281	29.2974	25.2827	38.2445	7.87838e-24	-2.06598	down
LOC_Os07g48550	1756	1182	1069	3871	3580	3194	20.7479	13.4611	13.1228	36.4911	41.7504	46.8341	5.45184e-09	1.22458	up
LOC_Os07g48610	434	481	422	227	185	129	5.20084	5.3268	5.21244	1.79277	2.04378	1.72887	7.13844e-06	-1.52393	down
LOC_Os07g48830	2719	2138	2298	1625	677	583	37.3673	28.2472	32.9424	17.7765	9.14464	9.90505	1.67298e-09	-1.57928	down
LOC_Os07g49230	485	532	462	1402	1199	1112	2.70405	2.89845	2.7408	6.38929	6.41134	8.0016	6.75869e-06	1.13535	up
LOC_Os07g49310	3105	4287	3658	1594	654	581	35.9435	45.8963	42.5058	14.7047	7.41613	7.91802	1.94547e-13	-2.23662	down
LOC_Os07g49360	351	313	438	310	188	113	5.22204	4.47346	6.78887	3.66623	2.74629	2.06334	0.00351772	-1.10908	down
LOC_Os07g49370	302	257	192	44	71	46	3.69163	3.01871	2.4455	0.420848	0.855615	0.685557	2.96018e-09	-2.38466	down
LOC_Os08g01140	1656	1486	1469	715	504	330	26.134	22.5402	24.1729	8.9921	7.82529	6.42947	1.20043e-14	-1.80975	down
LOC_Os08g01170	2540	3622	2770	2239	1625	1031	56.7566	77.759	64.4954	39.8455	35.7276	28.4883	0.000246803	-1.10487	down
LOC_Os08g01270	1938	2424	2057	1435	839	676	18.5073	22.2273	20.4533	10.8242	7.93242	7.94214	8.73118e-10	-1.363	down
LOC_Os08g01510	91	74	95	18	44	39	1.06085	0.831732	1.1601	0.161774	0.507718	0.556999	0.00371958	-1.48159	down
LOC_Os08g01890	3034	2743	2990	1736	1233	1147	29.5632	25.5066	30.2861	13.3416	11.6501	13.6309	5.13722e-10	-1.30084	down
LOC_Os08g02110	51	53	39	448	278	241	0.702815	0.706155	0.558115	5.0102	3.83931	4.18904	1.77863e-10	2.52959	up
LOC_Os08g02410	4087	4062	3968	11618	9132	7965	86.627	82.7104	87.6196	196.193	190.47	208.867	3.84922e-07	1.03946	up
LOC_Os08g02540	272	256	280	1039	966	929	4.24387	3.84484	4.56043	12.9397	14.8568	17.9765	8.19146e-10	1.67826	up
LOC_Os08g03240	95	72	111	7	21	23	0.778903	0.571063	0.954445	0.039798	0.162819	0.230545	1.03882e-06	-2.53989	down
LOC_Os08g03579	91	81	131	315	312	234	1.11974	0.932894	3.40403	3.55511	4.61528	5.24567	0.00114007	1.30938	up
LOC_Os08g03610	461	404	453	225	118	65	9.06762	7.91069	9.04764	3.72184	2.12336	1.41954	2.70227e-08	-1.96796	down
LOC_Os08g03640	9079	8074	8366	24455	20244	17097	146.333	125.046	140.527	314.022	321.075	341.006	9.21652e-07	1.07356	up
LOC_Os08g04480	197	321	229	127	102	50	3.89591	6.47859	5.35757	2.20558	1.97181	1.27006	0.000119443	-1.66501	down
LOC_Os08g04630	427	145	249	998	999	1012	3.72146	1.46165	2.17723	7.10689	9.72034	12.1863	2.16793e-06	1.70775	up
LOC_Os08g04840	714	673	734	1950	1946	1692	8.58879	7.79878	9.23471	19.2552	23.0661	25.0442	1.23972e-07	1.21388	up
LOC_Os08g04920	1166	1071	1272	2595	2665	2776	10.4372	9.18982	11.884	18.8027	23.2339	29.6713	0.000352063	1.02818	up
LOC_Os08g05480	372	295	356	219	172	143	5.2119	4.44253	5.39259	2.34735	2.24064	2.47081	0.00192826	-1.14648	down
LOC_Os08g05530	720	772	805	2290	1708	1629	16.2041	16.7282	18.8694	41.0833	37.8283	45.5735	1.61383e-06	1.08841	up
LOC_Os08g05970	74	64	54	12	16	8	6.42572	5.31539	4.90789	0.768832	1.31482	0.814051	1.27158e-05	-2.60988	down
LOC_Os08g06040	1629	1702	1443	5716	4667	4351	47.4089	47.6138	43.7875	132.595	133.702	156.782	1.49115e-12	1.42978	up
LOC_Os08g06050	159	311	328	1261	730	629	0.885706	1.41238	2.10206	4.64558	3.24353	3.49534	9.62603e-06	1.47407	up
LOC_Os08g06100	2252	1331	1512	6002	5899	5222	29.9301	16.9969	20.9375	63.5618	77.1584	85.8926	2.84585e-14	1.56844	up
LOC_Os08g06170	132	112	160	393	336	230	1.56247	1.27287	1.98403	3.72354	3.9345	3.38841	0.00821999	1.03095	up
LOC_Os08g06415	214	175	179	526	450	361	3.86858	3.03582	3.36328	7.57737	8.00734	8.07363	0.00365975	1.03256	up
LOC_Os08g07080	25989	15925	13809	7419	6172	8569	156.296	97.4511	102.726	33.958	34.5364	60.3311	0.00408082	-1.48725	down
LOC_Os08g07490	2938	3100	3014	1372	846	635	52.1357	54.0317	56.1275	19.4413	14.8204	13.9885	1.67063e-19	-1.90648	down
LOC_Os08g07630	202	119	201	13	8	11	8.03352	4.54766	8.31007	0.394775	0.282575	0.503458	2.81779e-14	-4.21836	down
LOC_Os08g07660	554	484	707	76	66	51	12.8908	10.834	17.1469	1.40031	1.49059	1.45014	4.18676e-20	-3.38296	down
LOC_Os08g08440	67	53	46	208	148	184	1.33667	1.04784	0.959633	3.33344	2.99317	4.1963	0.00101815	1.51839	up
LOC_Os08g08570	783	844	770	2295	1773	1524	15.0929	15.6325	15.4791	35.2637	33.6399	36.3727	8.16444e-06	1.01382	up
LOC_Os08g08840	1138	941	1168	2550	2799	2633	12.6214	10.0208	13.4985	22.5316	30.559	36.139	3.37545e-05	1.12854	up
LOC_Os08g09350	2760	2847	2739	7891	6672	6821	26.442	26.2065	27.3387	60.2424	62.9074	80.8724	1.02838e-08	1.17143	up
LOC_Os08g09610	483	564	550	362	244	208	8.15993	9.16275	9.69061	4.86899	4.05032	4.33887	0.000210326	-1.19543	down
LOC_Os08g09840	1312	1113	1323	910	655	597	9.10525	7.34036	9.18598	5.06225	4.47139	4.96252	3.81319e-05	-1.00409	down
LOC_Os08g10080	667	407	552	187	111	67	9.60446	5.69137	7.47868	2.20953	1.4488	1.02887	1.53515e-09	-2.41233	down
LOC_Os08g10250	3948	4738	4966	2634	1863	1777	12.6333	15.6212	20.4109	7.06052	7.07184	8.66368	5.33783e-11	-1.33182	down
LOC_Os08g10500	8521	7520	8657	2351	1570	1471	151.687	116.399	144.286	32.7468	26.8785	27.4027	4.06132e-33	-2.41115	down
LOC_Os08g10608	719	833	690	2058	1775	1721	15.0657	16.7885	15.0833	34.3912	36.6267	44.657	1.1012e-06	1.12031	up
LOC_Os08g13270	212	183	259	23	27	5	1.96017	1.62351	2.49323	0.162886	0.238078	0.046086	1.77406e-16	-3.82426	down
LOC_Os08g13570	6297	6138	4342	1560	1161	1119	58.2841	54.5876	41.8866	11.4989	10.5672	12.8128	1.16061e-15	-2.32825	down
LOC_Os08g13690	4936	4797	4487	15114	11791	11422	78.4886	73.2974	74.3611	191.476	184.502	224.753	2.22531e-09	1.23309	up
LOC_Os08g13840	1419	1406	1359	661	483	370	27.9395	26.5809	27.8703	10.35	9.34044	9.02159	1.18974e-12	-1.68858	down
LOC_Os08g14020	411	329	384	201	164	189	2.08468	1.68749	2.06983	1.27955	1.06393	1.39832	0.00057645	-1.19921	down
LOC_Os08g14760	185	105	153	58	80	61	1.74597	0.953982	1.50316	0.432251	0.738867	0.714695	0.00365542	-1.31871	down
LOC_Os08g15050	2086	2161	2249	1785	1101	799	32.1674	32.0279	36.1563	21.9346	16.7116	15.2357	2.78261e-06	-1.06121	down
LOC_Os08g15060	78	132	99	62	46	17	0.612426	0.999972	0.817586	0.387512	0.353675	0.166875	0.0034431	-1.57261	down
LOC_Os08g15230	2420	2092	1784	10854	8700	9321	13.634	11.3286	10.4786	57.1929	56.4172	65.0359	7.2067e-24	2.01212	up
LOC_Os08g16030	95	59	49	0	5	5	2.15245	1.26859	1.14969	0	0.108175	0.112738	3.35986e-09	-4.38509	down
LOC_Os08g17160	45	63	62	18	13	0	0.882444	1.19968	1.28258	0.269639	0.246401	0	1.89915e-05	-2.78081	down
LOC_Os08g17390	12087	16263	13514	10699	7172	4963	98.4999	127.307	115.08	68.6463	56.3316	49.1761	7.4689e-06	-1.11357	down
LOC_Os08g19670	4313	5565	4227	628	388	449	85.7421	106.303	87.5842	9.933	7.58235	11.0244	3.32998e-33	-3.47371	down
LOC_Os08g23150	884	728	768	2039	1807	1837	12.5726	9.87893	11.4986	23.2022	25.3309	32.6493	3.28207e-06	1.07478	up
LOC_Os08g23210	66	25	33	190	152	167	1.21065	0.437193	0.621323	2.80376	2.76971	3.82187	7.73606e-05	1.85818	up
LOC_Os08g23440	2863	2303	1191	5890	5157	5572	15.5891	11.9438	6.80646	25.4932	27.5304	37.4773	0.000171149	1.21296	up
LOC_Os08g24200	7	3	13	175	127	95	0.865405	0.291379	1.716	17.6797	15.8156	14.8478	3.00215e-12	3.88147	up
LOC_Os08g24310	50	27	26	150	94	68	0.307222	0.15916	0.161558	0.735301	0.567478	0.512151	0.0099664	1.36232	up
LOC_Os08g24770	329	203	254	703	851	672	2.27263	1.3658	1.82264	2.88728	5.27982	4.02502	2.1921e-05	1.32995	up
LOC_Os08g25380	165	56	111	296	261	267	0.832655	0.271312	0.58072	1.19182	1.29517	1.67093	0.00670692	1.13382	up
LOC_Os08g25900	2623	3494	3380	2662	1682	1258	42.8909	54.7721	58.5548	34.412	26.7321	25.3397	7.5038e-05	-1.00162	down
LOC_Os08g26710	3109	4880	2111	558	738	12	35.1175	52.9752	24.8474	5.01882	8.19779	0.155454	0.000116003	-3.22125	down
LOC_Os08g27580	2081	1448	1293	921	669	660	26.7638	17.7879	16.979	8.73802	8.30871	9.85113	0.000151061	-1.29973	down
LOC_Os08g27720	2911	2787	2896	11602	8689	8438	39.1839	34.9576	40.3182	126.043	112.553	138.071	1.16271e-14	1.53956	up
LOC_Os08g27780	178	235	152	129	99	46	3.45397	4.38678	3.07603	1.98329	1.88248	1.10653	0.00437186	-1.29378	down
LOC_Os08g28030	399	374	319	1068	845	714	3.38556	3.04777	2.81476	7.21601	7.05396	7.48874	0.000150443	1.06044	up
LOC_Os08g29020	1146	1055	1369	562	580	297	4.71393	4.17131	5.86907	1.84211	2.3482	1.50801	5.62535e-10	-1.52887	down
LOC_Os08g29150	866	833	804	2302	2570	2396	3.78105	3.4817	3.54693	7.62573	10.5819	12.4291	9.08698e-07	1.36984	up
LOC_Os08g29660	20637	21231	18367	5288	2849	2764	183.124	181.035	169.864	37.3786	24.8711	30.3452	3.05276e-36	-2.70032	down
LOC_Os08g29680	44	60	62	19	13	19	3.41836	4.46607	5.01194	1.1505	0.982997	1.82345	0.00182582	-1.88013	down
LOC_Os08g29809	32	46	40	138	97	136	0.201331	0.276706	0.257341	1.03599	0.597297	1.05485	0.00431947	1.47452	up
LOC_Os08g31090	236	180	219	79	41	54	3.759	2.76009	3.64211	0.997972	0.631557	1.0524	9.66398e-07	-2.0795	down
LOC_Os08g31250	43	70	43	17	17	6	0.807776	1.26507	0.827873	0.242468	0.303976	0.138724	0.000519476	-2.20453	down
LOC_Os08g32060	147	187	203	105	60	71	1.21333	1.48392	1.75018	0.69092	0.483474	0.720317	0.00166174	-1.40035	down
LOC_Os08g33100	873	1068	818	511	329	245	25.2559	29.6891	24.655	11.7818	9.36008	8.76563	4.50679e-09	-1.58328	down
LOC_Os08g33710	719	298	485	6569	5687	6022	10.2047	4.0594	7.17831	74.3644	79.5187	105.903	5.98661e-40	3.42828	up
LOC_Os08g33720	4317	3807	4240	15692	14912	14140	51.3545	43.518	52.5769	148.741	174.589	208.187	4.0355e-16	1.67459	up
LOC_Os08g33890	178	217	199	146	95	57	4.64563	5.45653	5.41169	3.0266	2.43101	1.82207	0.00557999	-1.24643	down
LOC_Os08g34580	2034	2155	1734	574	330	292	13.9296	14.351	12.3665	3.10735	2.21254	2.47682	6.12468e-29	-2.54272	down
LOC_Os08g34780	107	119	107	28	26	39	0.888354	0.955777	0.926458	0.184729	0.211753	0.394242	5.19437e-05	-1.98526	down
LOC_Os08g34790	940	652	898	426	421	348	8.48194	5.83411	8.36617	3.04447	3.61293	3.89447	3.38834e-06	-1.24662	down
LOC_Os08g34800	69	88	136	12	20	9	1.44253	1.78544	2.98685	0.186555	0.416329	0.229744	1.16442e-05	-3.02675	down
LOC_Os08g35580	87	81	109	11	0	5	3.87216	3.48742	5.05821	0.387714	0	0.235011	1.40635e-12	-4.39783	down
LOC_Os08g35600	144	152	249	44	43	21	1.49354	1.51334	2.70353	0.357653	0.432388	0.26939	1.465e-05	-2.56322	down
LOC_Os08g35630	283	254	263	140	123	76	5.37636	4.62261	5.2045	2.11814	2.28693	1.77083	0.000240412	-1.45794	down
LOC_Os08g35860	365	218	300	1066	1564	1334	3.27391	1.82195	2.87103	6.88976	12.6018	13.5546	5.98372e-05	2.01511	up
LOC_Os08g36480	1611	1329	1424	4599	3900	3848	10.0431	7.95946	9.25104	22.8465	23.9296	29.6918	1.9402e-10	1.31293	up
LOC_Os08g36580	285	365	279	255	90	64	7.93302	9.78403	8.09317	5.65596	2.46426	2.18501	0.000267403	-1.48359	down
LOC_Os08g36680	231	95	155	443	617	401	4.80619	1.90455	3.34376	7.37261	12.6851	10.3563	0.00261157	1.43027	up
LOC_Os08g36920	2219	3695	1814	36	23	31	39.8961	63.8562	33.9922	0.503621	0.39601	0.689067	1.352e-13	-6.61354	down
LOC_Os08g36970	159	169	90	71	74	42	3.19507	3.25463	1.87404	1.12304	1.46186	1.02162	0.00409948	-1.36781	down
LOC_Os08g37020	346	310	215	1015	778	458	2.43874	2.0809	1.56519	5.59634	6.44115	4.36733	0.000455233	1.13664	up
LOC_Os08g37040	415	524	341	358	245	103	6.18002	7.49281	5.28901	4.24147	3.5857	1.88094	0.00784497	-1.12396	down
LOC_Os08g37345	98	99	58	449	319	220	2.02754	1.96645	1.24673	7.40253	6.48738	5.62123	6.10374e-06	1.72398	up
LOC_Os08g37370	20311	19774	21643	8659	7444	5990	253.473	237.116	281.492	86.1054	91.4092	92.5131	3.46423e-15	-1.68578	down
LOC_Os08g37660	556	557	427	146	149	113	10.0155	9.62953	8.00622	2.08832	2.63496	2.51062	9.2096e-11	-2.10684	down
LOC_Os08g37760	122	74	125	305	306	255	1.47048	0.848547	1.56743	2.92854	3.63113	3.80255	0.00215935	1.24602	up
LOC_Os08g37840	316	163	187	130	67	54	4.84169	2.39771	2.98961	1.57917	1.00394	1.01668	0.0056514	-1.65691	down
LOC_Os08g37940	5525	7546	6188	3763	2296	1872	74.9165	98.3288	87.4565	40.6495	30.6288	31.4037	2.7354e-09	-1.51657	down
LOC_Os08g38220	1514	1469	1247	690	536	493	23.5495	21.9601	20.2191	8.54266	8.19688	9.48142	1.28422e-10	-1.50048	down
LOC_Os08g38270	227	220	225	86	70	73	3.65862	3.40522	3.76823	1.09424	1.09873	1.44065	2.10537e-05	-1.74088	down
LOC_Os08g38460	1284	1341	1238	854	697	506	25.4864	25.5789	25.6161	13.5053	13.6214	12.4307	3.31101e-06	-1.12466	down
LOC_Os08g38900	1684	1020	1269	4710	4412	4279	24.6483	14.3427	19.3654	55.1895	63.7454	77.9242	1.16658e-13	1.57582	up
LOC_Os08g39450	49546	50890	48455	19280	11346	9969	820.178	809.503	835.982	254.27	184.808	204.218	8.02743e-18	-2.1083	down
LOC_Os08g39500	589	581	479	1483	1202	1258	16.4406	15.5802	13.9301	33.0125	33.0506	43.5058	1.78298e-05	1.07082	up
LOC_Os08g39550	653	429	585	322	235	185	7.87613	4.96182	7.34549	3.08667	2.7884	2.75351	1.11283e-05	-1.38682	down
LOC_Os08g39660	3	0	0	68	55	74	0.024358	0	0	0.651658	0.654606	1.09391	1.51958e-12	5.89182	up
LOC_Os08g39730	23	0	6	173	205	153	0.257564	0	0.061157	1.60613	2.34297	2.19921	8.97223e-15	4.02809	up
LOC_Os08g40100	93	144	92	314	294	272	2.38413	3.53678	2.458	6.42385	7.42595	8.62717	0.00227127	1.23409	up
LOC_Os08g40630	181	237	160	489	396	438	1.33493	1.69528	1.22992	2.89975	2.88085	4.04227	0.00526081	1.01128	up
LOC_Os08g40700	131	126	120	82	56	32	1.33921	1.34078	1.35613	0.675582	0.638066	0.482604	0.00573717	-1.39725	down
LOC_Os08g40910	1061	371	1449	29	40	32	22.8574	7.68457	32.5559	0.488423	0.841482	0.835308	0.000106816	-4.99787	down
LOC_Os08g41290	108	23	50	848	668	636	1.67264	0.331435	0.801491	10.5438	10.2515	12.2801	1.09774e-24	3.38088	up
LOC_Os08g41300	4393	4268	4206	12705	10210	9758	122.61	114.46	122.349	282.505	280.415	337.018	2.36763e-08	1.14854	up
LOC_Os08g41440	3665	3163	3556	1206	1027	911	36.7196	30.4479	37.1304	9.62173	10.1168	11.2934	4.32829e-21	-1.91985	down
LOC_Os08g41489	97	129	123	62	48	30	2.73974	3.5229	3.6393	1.39568	1.33383	1.05092	0.00225371	-1.55043	down
LOC_Os08g41720	269	120	127	659	364	386	3.49324	1.82318	1.88665	8.08504	5.31374	6.29533	0.00124911	1.23025	up
LOC_Os08g41800	79	64	96	11	25	8	1.24674	1.0779	1.70749	0.14315	0.343611	0.161385	2.97057e-06	-2.62366	down
LOC_Os08g41810	3716	3780	3681	10345	7910	7652	79.7672	77.9495	82.3557	176.922	167.092	203.276	8.40497e-07	1.01288	up
LOC_Os08g42920	930	891	877	2786	2183	2075	15.369	14.1612	15.1112	36.708	35.5152	42.4628	5.72337e-08	1.18588	up
LOC_Os08g43120	33	18	28	139	120	44	0.173141	0.072182	0.126397	0.75894	0.670073	0.234485	0.00973118	1.68997	up
LOC_Os08g43160	1975	1982	1820	1049	828	577	20.3428	19.6114	19.5336	8.60273	8.38861	7.35048	5.66504e-11	-1.45643	down
LOC_Os08g43334	792	641	1059	192	226	140	10.2676	7.9849	14.3199	1.97623	2.87838	2.23731	5.71489e-08	-2.35398	down
LOC_Os08g44150	1691	1201	1394	3153	3864	3702	7.04191	5.21052	7.19597	10.3726	17.4119	22.7028	0.00205786	1.16549	up
LOC_Os08g44270	3384	1518	2551	1304	733	653	46.8321	20.1885	36.7878	14.3733	9.9725	11.168	0.00450869	-1.70418	down
LOC_Os08g44420	63	38	47	243	254	220	0.340534	0.196734	0.261143	1.15746	1.45264	1.63736	9.62352e-07	2.09914	up
LOC_Os08g44480	2696	2949	2621	8214	6623	5551	75.7408	79.6192	76.7691	184.012	183.234	193.175	5.85413e-08	1.09633	up
LOC_Os08g44530	1533	1362	1409	3578	3239	3062	13.9174	11.8818	13.3355	25.8807	28.9434	34.4049	2.2742e-06	1.01344	up
LOC_Os08g44680	57892	77691	64196	55597	34387	26410	1161.24	1497.49	1342.07	888.483	678.757	655.568	0.000521524	-1.01896	down
LOC_Os08g44850	19321	17545	18514	11086	8790	7377	197.605	172.425	197.352	90.3304	88.4591	93.3606	1.5407e-08	-1.23016	down
LOC_Os08g45170	118	112	109	10	16	16	1.39121	1.33492	1.22031	0.079148	0.163967	0.203239	1.3853e-09	-3.14759	down
LOC_Os08g45180	2507	3223	2709	2118	1549	1129	24.2872	28.9503	25.9065	15.0167	14.4028	12.3875	1.46169e-06	-1.04189	down
LOC_Os09g02530	771	733	790	501	205	5	14.6099	13.3492	15.5991	7.55663	3.82125	0.107822	2.87158e-07	-2.05183	down
LOC_Os09g02770	852	1170	794	676	497	364	14.4742	19.0996	14.0873	9.14425	8.14115	6.65298	0.000375816	-1.09876	down
LOC_Os09g03190	0	0	3	58	75	92	0	0	0.026532	0.588375	0.965206	1.64313	4.39587e-09	6.07796	up
LOC_Os09g03939	234	206	143	540	513	362	2.07217	1.59122	1.20342	3.53271	4.21169	3.7487	0.00197046	1.07849	up
LOC_Os09g04050	381	170	225	3200	2003	2164	4.67663	2.00969	2.88412	31.3683	24.248	32.948	2.17494e-38	3.041	up
LOC_Os09g04290	394	543	515	306	240	221	4.44032	5.88261	6.05557	2.74612	2.66513	3.08071	0.000612478	-1.12407	down
LOC_Os09g05030	836	721	852	442	407	420	6.21868	5.4127	6.72114	2.79081	3.10505	3.73129	4.10019e-05	-1.10192	down
LOC_Os09g06740	287	272	251	156	145	105	4.59642	4.18233	4.181	1.98616	2.27735	2.06834	0.00232894	-1.19929	down
LOC_Os09g07780	76	51	8	175	106	105	0.474412	0.303535	0.049182	0.876373	0.653219	0.811185	0.00998854	1.30363	up
LOC_Os09g08390	2858	2185	2514	7590	6673	3710	27.1067	20.8816	25.2227	51.97	64.3829	40.7771	0.000583651	1.02457	up
LOC_Os09g08430	5161	4980	4739	14644	12221	9498	109.606	101.629	104.899	247.807	255.435	249.651	1.55567e-07	1.08109	up
LOC_Os09g09930	1631	1296	2103	4496	3909	3239	22.8358	17.3802	30.6942	50.351	53.5683	55.9728	1.26497e-06	1.00992	up
LOC_Os09g09980	90	81	65	208	186	252	0.965321	0.810533	0.722022	1.75069	1.9027	3.22589	0.0061177	1.29763	up
LOC_Os09g10010	196	92	229	4394	3261	2973	6.44906	2.90911	7.82891	115.223	105.62	121.087	1.07163e-74	4.15404	up
LOC_Os09g10201	1452	1575	1459	568	506	361	31.8694	33.2234	33.3843	9.93191	10.918	9.79641	1.70738e-15	-1.85318	down
LOC_Os09g10274	1230	1153	1159	981	626	455	34.5553	31.133	33.9206	21.9443	17.3011	15.8181	6.30699e-05	-1.01946	down
LOC_Os09g10690	391	566	343	329	176	118	7.60612	10.5891	6.95273	5.10717	3.37592	2.84173	0.00448176	-1.32374	down
LOC_Os09g11460	1010	850	879	2866	3160	2609	14.2601	11.4523	13.0529	32.0699	43.6929	45.2265	6.50918e-11	1.47876	up
LOC_Os09g12660	2540	2549	3030	10692	15048	13294	25.6424	24.3538	31.4028	86.0455	146.648	166.25	9.5202e-06	2.11041	up
LOC_Os09g15284	1493	1844	1446	1370	904	524	33.9819	40.3374	34.3048	24.8503	20.2466	14.7598	0.00016063	-1.02494	down
LOC_Os09g16510	9437	10185	10329	3103	2283	2120	99.7525	103.413	114.326	25.5987	23.3083	27.1608	5.0006e-28	-2.20405	down
LOC_Os09g16760	580	754	534	443	315	255	4.5946	5.74286	4.4118	2.79871	2.45399	2.50271	0.000303653	-1.10383	down
LOC_Os09g16780	138	143	165	69	38	25	1.35963	1.35584	1.77274	0.539199	0.366887	0.302484	2.51487e-05	-2.01831	down
LOC_Os09g16950	493	547	485	248	176	117	4.93729	5.22774	4.99613	1.96654	1.59139	1.36045	1.52141e-07	-1.73037	down
LOC_Os09g17146	681	649	569	189	140	120	7.71305	7.06411	6.71211	1.70424	1.5511	1.67269	1.2105e-13	-2.29197	down
LOC_Os09g17152	685	433	464	145	110	132	8.54365	5.18919	6.03463	1.43439	1.3501	2.03639	2.18399e-08	-2.211	down
LOC_Os09g17329	24067	19972	22694	15242	11331	6508	175.414	140.665	170.078	86.202	79.543	56.7945	4.28639e-08	-1.25204	down
LOC_Os09g17560	558	325	311	138	82	42	7.86334	4.29935	4.56319	1.49964	1.09905	0.70036	4.36888e-05	-2.45253	down
LOC_Os09g19229	67	46	48	5	4	6	0.468864	0.309347	0.348984	0.022526	0.027266	0.046507	6.71517e-08	-3.57957	down
LOC_Os09g19280	184	215	215	114	116	55	1.45163	1.66884	1.85013	0.67196	0.975398	0.503084	0.00210073	-1.3313	down
LOC_Os09g19390	1042	919	727	572	526	298	5.75131	4.93838	4.16252	2.42059	2.94231	2.01318	1.49232e-05	-1.16437	down
LOC_Os09g20330	91	31	157	1441	2080	1387	0.957501	0.31502	1.74698	12.2363	22.0221	18.4627	1.33486e-12	3.96206	up
LOC_Os09g20390	4879	6268	4702	1581	1087	936	58.0168	71.5276	58.34	15.1233	13.1363	13.7615	1.73134e-19	-2.3565	down
LOC_Os09g20820	115	123	108	393	327	281	1.20136	1.23523	1.1765	3.29281	3.3867	3.7432	0.000520076	1.33158	up
LOC_Os09g21120	88	143	86	3	2	7	0.681708	1.06631	0.692956	0.012488	0.015219	0.058259	1.76967e-12	-4.8206	down
LOC_Os09g21290	269	441	290	105	95	78	4.41175	6.95537	4.94969	1.36317	1.52279	1.56635	6.88123e-06	-2.04498	down
LOC_Os09g21710	1649	1794	1751	434	476	306	37.3721	39.0699	41.3643	7.82358	10.6143	8.5675	8.20563e-24	-2.29236	down
LOC_Os09g23570	1452	1064	1368	241	398	298	12.7212	8.953	12.4914	1.67736	3.43077	3.22746	4.1241e-18	-2.2046	down
LOC_Os09g23620	60	46	55	321	177	233	0.801558	0.615547	0.797915	3.62965	2.45461	4.10541	2.68972e-06	1.9773	up
LOC_Os09g23820	111	43	98	633	940	634	1.07662	0.39752	0.989548	4.92568	9.00862	7.60539	4.24993e-08	2.96373	up
LOC_Os09g23894	2692	3269	2863	2057	1278	1073	46.9427	54.7805	52.0366	28.5821	21.9223	23.1538	7.63748e-09	-1.23346	down
LOC_Os09g24330	694	655	777	444	403	298	7.07283	6.41374	8.21776	3.61936	4.06352	3.73904	0.000136979	-1.09766	down
LOC_Os09g24690	2023	2309	1969	6456	4915	4711	57.8066	63.3974	58.6291	147.004	138.236	166.621	1.4682e-08	1.15058	up
LOC_Os09g24900	1559	1309	1334	3573	3109	3089	12.2	10.1851	11.2156	22.5059	24.0179	30.1379	1.44989e-06	1.03302	up
LOC_Os09g25000	63	81	101	0	0	30	0.819787	1.00954	1.36575	0	0	0.481635	1.74683e-07	-2.98286	down
LOC_Os09g25060	12937	16540	11212	2032	1496	1268	156.977	192.855	141.784	19.6428	17.8616	19.0262	1.4173e-20	-3.29853	down
LOC_Os09g25100	185	110	112	20	23	41	2.39742	1.36562	1.51905	0.201595	0.288035	0.660447	5.38839e-06	-2.38555	down
LOC_Os09g25410	1719	2699	2287	1448	1447	806	16.8516	24.3495	23.2537	11.3828	14.1458	9.88035	0.00190157	-1.07425	down
LOC_Os09g25430	77	35	28	1157	680	832	1.22994	0.530927	0.460047	15.4185	10.9674	17.1687	9.12738e-32	4.05365	up
LOC_Os09g25620	96	72	118	401	308	349	0.80915	0.622564	1.12464	2.99556	2.8039	4.03667	7.2124e-06	1.70001	up
LOC_Os09g25625	184	125	184	709	536	634	3.14102	2.04703	3.27626	9.65871	9.02438	13.4218	3.9215e-08	1.74663	up
LOC_Os09g25720	31	31	22	165	113	97	0.77683	0.741415	0.573612	3.30298	2.79717	3.01153	0.000125757	1.94003	up
LOC_Os09g25760	42563	39159	41629	24653	16829	13416	657.652	581.395	670.379	303.466	255.874	256.511	1.40877e-08	-1.3937	down
LOC_Os09g25784	132	119	117	441	667	519	1.56973	1.33365	1.54644	4.47207	8.31089	8.1198	5.36624e-05	1.98749	up
LOC_Os09g25850	423	216	266	1395	1192	987	3.22348	1.64412	2.0863	8.61738	8.96881	9.69721	3.3385e-12	1.78398	up
LOC_Os09g26200	19	12	8	119	120	81	0.413944	0.241343	0.160615	2.0674	2.58596	2.1806	2.70749e-07	2.84076	up
LOC_Os09g26210	333	411	430	3407	1909	1215	8.17814	9.7077	11.0158	66.7781	46.2202	36.9807	4.69429e-05	2.21297	up
LOC_Os09g26260	15	5	9	196	218	270	0.16808	0.045106	0.106636	1.81659	2.49178	3.87865	4.95161e-10	4.41903	up
LOC_Os09g26300	779	527	671	305	359	215	12.4741	8.10977	11.2076	3.89266	5.65648	4.25839	3.07106e-06	-1.36367	down
LOC_Os09g26310	153	157	137	63	56	31	1.87196	1.84351	1.74377	0.608409	0.666351	0.457818	0.000125206	-1.80062	down
LOC_Os09g26460	433	388	412	432	134	167	5.18331	4.46441	5.18417	4.12344	1.57892	2.48197	0.00655497	-1.02215	down
LOC_Os09g26780	1740	1293	1589	4090	5331	4819	25.7548	18.2187	24.4768	54.0947	77.906	88.6382	0.000228905	1.46618	up
LOC_Os09g26810	6824	9752	7201	6447	4285	2579	131.899	181.11	145.064	99.2777	81.4947	61.681	0.00147509	-1.08595	down
LOC_Os09g26830	856	673	804	1844	1883	1865	8.1406	6.14989	7.9672	13.9721	17.6262	21.9572	1.49557e-05	1.09052	up
LOC_Os09g26920	209	307	167	73	67	71	1.47919	2.08995	1.23239	0.412623	0.463681	0.617829	0.000176299	-1.86986	down
LOC_Os09g26999	73	88	91	22	19	19	0.762928	0.902968	0.983181	0.177416	0.193299	0.231887	3.44575e-05	-2.2576	down
LOC_Os09g27010	1683	1879	1605	652	1007	691	17.8369	19.2873	17.4671	5.53497	10.3568	8.98673	2.22709e-09	-1.3016	down
LOC_Os09g27050	5045	4273	5024	3195	2566	2096	37.2599	30.3227	38.6716	18.7984	18.6462	19.1504	1.55559e-07	-1.07633	down
LOC_Os09g27450	582	625	458	229	232	105	7.57052	7.83092	6.06199	2.32611	2.94293	1.64724	2.26354e-08	-1.78159	down
LOC_Os09g27750	943	811	754	2172	2232	2162	13.0236	10.7512	10.8435	23.8976	30.3346	36.9408	4.84162e-07	1.21731	up
LOC_Os09g27820	2800	1964	1738	429	626	488	38.6344	26.0435	24.9957	4.7091	8.49292	8.32514	1.4105e-08	-2.2322	down
LOC_Os09g28440	11936	14954	12308	383	141	286	218.96	263.596	235.317	5.58804	2.52826	6.48059	1.56637e-98	-5.80604	down
LOC_Os09g28500	879	966	947	569	313	149	21.5761	22.7714	24.2259	11.1254	7.5583	4.49703	5.34838e-10	-1.71797	down
LOC_Os09g28580	44	106	60	19	10	17	1.57573	3.61657	2.21041	0.489572	0.344007	0.716664	0.00506166	-2.3811	down
LOC_Os09g28690	343	249	338	88	123	86	4.16324	2.90295	4.27227	0.84726	1.46758	1.28334	9.13677e-07	-1.81749	down
LOC_Os09g29300	141	103	126	74	41	31	2.83313	1.9839	2.62721	1.17191	0.800818	0.751518	0.0016175	-1.59104	down
LOC_Os09g29310	473	313	459	199	114	120	5.99487	3.81271	6.05795	2.01073	1.41194	1.87793	5.49992e-07	-1.74465	down
LOC_Os09g29690	22	20	13	68	115	62	0.65206	0.578134	0.379778	1.61541	3.41283	2.27724	0.00323148	1.98423	up
LOC_Os09g29960	555	486	413	319	311	202	11.7145	9.85513	9.08296	5.3519	6.45189	5.26446	0.00223819	-1.01048	down
LOC_Os09g30350	15276	22272	15471	9640	6770	5273	92.4433	129.609	119.267	46.5583	40.3269	39.5079	7.57893e-06	-1.51566	down
LOC_Os09g31120	2315	2741	2233	1768	1037	810	30.837	35.1293	31.0154	18.9078	13.6533	13.3735	1.13758e-08	-1.25447	down
LOC_Os09g31180	9465	9747	9000	28000	25126	20346	128.178	126.844	127.026	302.107	334.852	340.984	1.0102e-07	1.18241	up
LOC_Os09g31200	24619	26127	22467	7942	4777	4459	438.464	447.14	417.029	112.689	83.7101	98.2664	2.98716e-26	-2.31774	down
LOC_Os09g32000	1071	1016	1142	54	34	50	22.5681	20.5853	25.0829	0.894077	0.6871	1.28475	1.3032e-55	-4.73153	down
LOC_Os09g32169	3957	4722	3671	3312	2406	1397	123.165	141.051	119.038	82.3898	76.2856	53.8614	1.46857e-05	-1.03735	down
LOC_Os09g32330	4147	4141	2675	2558	1546	2099	61.5729	59.0747	44.444	31.7524	23.5242	38.9159	0.00209044	-1.01373	down
LOC_Os09g32500	949	1060	885	3403	2487	2155	23.7612	25.5388	23.0778	67.9965	61.3121	66.8631	2.60422e-09	1.26216	up
LOC_Os09g32520	818	923	792	2645	2131	2294	21.9319	23.7861	22.1345	56.5458	56.2458	76.1674	3.66147e-09	1.2946	up
LOC_Os09g32532	1606	1842	1795	5295	4131	4471	42.1807	44.4328	50.6272	114.699	109.645	149.908	3.15842e-09	1.21668	up
LOC_Os09g32976	5754	6033	5245	18437	15068	13230	96.2133	97.4421	91.8342	247.034	248.83	275.05	1.77661e-09	1.25539	up
LOC_Os09g33710	134	79	67	4	2	0	1.59806	1.02924	0.792741	0.024695	0.014869	0	2.0937e-10	-5.89061	down
LOC_Os09g33850	325	464	527	243	175	81	3.32944	4.19301	5.01768	1.4505	1.94021	0.828807	7.77096e-05	-1.65816	down
LOC_Os09g34000	1476	1850	1809	1275	798	636	16.4401	19.5796	21.5467	11.6551	8.63811	8.51291	5.7479e-07	-1.15868	down
LOC_Os09g34140	2258	3143	2213	1352	940	560	54.9171	73.7609	56.3826	26.4959	22.8548	17.1396	7.379e-07	-1.66159	down
LOC_Os09g34214	1118	1191	1133	320	161	124	12.3375	13.4372	13.2883	2.81019	1.73912	1.68048	1.80963e-25	-2.76751	down
LOC_Os09g34910	5014	4627	4953	12535	10953	10268	41.007	36.3656	42.2224	81.6832	88.155	103.937	1.20113e-06	1.02013	up
LOC_Os09g34920	64	45	81	256	222	184	0.707645	0.472051	0.939427	2.2875	2.44118	2.54526	0.000209774	1.59982	up
LOC_Os09g35010	11299	13261	11601	940	512	612	232.169	261.845	248.458	15.3752	10.34	15.5404	7.87096e-89	-4.34757	down
LOC_Os09g35020	1501	1907	1472	29	34	18	32.5667	39.7601	33.2671	0.486188	0.715073	0.459725	1.20902e-72	-6.11718	down
LOC_Os09g35600	117	122	71	5	12	4	1.45203	1.45433	0.908799	0.044659	0.143515	0.053496	1.69485e-12	-4.0576	down
LOC_Os09g35780	129	123	117	23	9	11	2.39569	2.19502	2.25711	0.328585	0.147941	0.240158	2.44126e-10	-3.34984	down
LOC_Os09g35800	1003	1312	1117	601	339	291	13.0826	16.3376	15.1121	6.30029	4.57682	4.95324	1.17146e-11	-1.71979	down
LOC_Os09g35860	655	668	675	429	221	179	12.1208	11.8771	13.0233	6.3155	4.01155	4.08603	5.49688e-07	-1.52239	down
LOC_Os09g35940	3831	4823	4148	3904	2501	1238	44.8139	54.205	50.5698	36.3843	28.78	17.919	0.00126039	-1.00842	down
LOC_Os09g36200	883	523	843	2487	2166	1831	10.0807	5.52516	9.68413	23.2595	24.8262	26.2607	1.72511e-09	1.33053	up
LOC_Os09g36670	516	471	494	1560	1362	1085	7.86123	6.98884	7.86649	19.3028	20.2731	20.7111	4.72729e-07	1.23389	up
LOC_Os09g36700	7160	4469	4769	21652	16998	12934	119.106	71.4353	82.6748	286.964	278.259	266.257	2.87373e-12	1.44073	up
LOC_Os09g37070	156	178	21	371	287	276	1.61925	1.76883	0.225044	3.06581	2.9236	3.53618	0.00867098	1.20208	up
LOC_Os09g37080	1358	1225	1181	276	239	198	21.724	18.8362	19.6889	3.51152	3.75281	3.90767	3.98197e-25	-2.59963	down
LOC_Os09g37120	16	0	0	107	68	65	0.259016	0	0	1.39794	1.08751	1.31328	6.03023e-09	3.70924	up
LOC_Os09g37200	15	0	3	69	87	45	0.152999	0	0.022791	0.590362	0.923064	0.591918	4.26797e-07	3.29697	up
LOC_Os09g37540	221	212	268	59	38	22	3.47798	2.9373	3.91506	0.740963	0.585883	0.410747	7.12148e-11	-2.81307	down
LOC_Os09g37910	5396	6298	5216	3221	2256	2254	125.764	141.423	126.698	59.8269	51.8522	64.979	3.17769e-11	-1.33514	down
LOC_Os09g37976	28	0	21	73	100	85	0.409213	0	0.316777	0.864466	1.47082	1.5711	0.000101269	2.24291	up
LOC_Os09g38239	308	227	182	40	59	41	4.13141	2.92786	2.54663	0.421679	0.767412	0.670507	3.95107e-09	-2.52072	down
LOC_Os09g38440	282	381	332	194	170	108	0.867723	2.07451	1.94216	0.868357	0.517964	0.444958	0.000525224	-1.29544	down
[truncated: 414 more rows]
