# Supplementary material for: Exploring the molecular mechanism of OsROS1a in regulating resistance to bacterial leaf streak through transcriptome and DNA methylation profiling in rice (Oryza sativa L.)
Source: BMC Genomics. 2025 Aug 1;26:713. doi: 10.1186/s12864-025-11895-1 (PMC12315458; doi:10.1186/s12864-025-11895-1)
Supplement: Supplementary file 12 — Supplementary Material 12 [file 12864_2025_11895_MOESM12_ESM.xlsx]

## Sheet: Sheet1
Supplemental Table S12 Differentially expressed genes of the comparison of C10 (RS0 vs. RS24） identified with the criteria of FDR ≤ 0.01 and the absolute value of |log2(fold change)|≥1
#ID	RS0-1_Count	RS0-2_Count	RS0-3_Count	RS24-1_Count	RS24-2_Count	RS24-3_Count	RS0-1_FPKM	RS0-2_FPKM	RS0-3_FPKM	RS24-1_FPKM	RS24-2_FPKM	RS24-3_FPKM	FDR	log2FC	regulated
ChrSy.fgenesh.gene.14	545	262	260	44	63	96	4.80843	2.25434	2.44684	0.452865	0.496943	0.760338	0.00280986	-2.13328	down
ChrSy.fgenesh.gene.28	4205	5113	3791	276	0	24	32.9816	38.7423	31.5042	2.53765	0	0.213759	1.15262e-55	-5.01587	down
ChrSy.fgenesh.gene.32	31	35	27	138	172	117	0.368651	0.274478	0.328213	1.18803	1.16854	0.86713	4.31223e-08	2.46815	up
ChrSy.fgenesh.gene.74	1469	1573	1424	447	637	725	20.1653	20.7464	20.3674	7.39673	8.10488	9.53232	1.25753e-05	-1.04751	down
ChrSy.fgenesh.gene.86	1087	1983	1158	1675	2684	2882	35.8333	62.812	39.7653	66.6162	82.0587	91.0434	0.00130597	1.02483	up
ChrUn.fgenesh.gene.69	383	484	461	142	174	169	4.53555	5.27587	5.66709	2.06838	2.12778	2.3048	0.000507583	-1.18884	down
ChrUn.fgenesh.gene.74	230	395	303	127	0	107	3.02688	4.89501	4.06531	1.98549	0	1.33704	0.00293991	-1.63579	down
ChrUn.fgenesh.gene.86	116	86	114	9	18	6	1.67029	1.17724	1.70046	0.148146	0.231426	0.069464	4.15183e-09	-3.01498	down
LOC_Os01g01030	256	181	180	78	78	48	2.09404	1.5585	1.68697	0.759193	0.585416	0.369319	0.00142198	-1.30914	down
LOC_Os01g01115	150	160	124	28	34	3	1.2387	1.2737	1.06425	0.278706	0.257298	0.022164	1.32599e-07	-2.45659	down
LOC_Os01g01120	4129	5494	4305	231	403	318	23.6579	32.3415	33.3412	2.81448	5.50858	4.80248	1.07987e-33	-3.62365	down
LOC_Os01g01170	24	10	14	105	123	77	0.199957	0.082635	0.117867	1.09085	0.980263	0.635118	1.9664e-09	2.94779	up
LOC_Os01g01280	4166	6256	5951	1488	2118	2234	71.5028	86.7888	105.292	30.9174	33.4942	36.6935	2.62295e-05	-1.23338	down
LOC_Os01g01295	592	422	504	670	948	960	6.56524	4.43198	5.79832	9.01101	9.79383	10.275	8.08047e-05	1.02392	up
LOC_Os01g01340	36794	35555	30374	531	823	796	428.923	398.282	369.039	7.45506	8.88839	8.87966	3.02254e-100	-5.32371	down
LOC_Os01g01350	290480	379327	307019	4875	7339	6559	892.91	1945.45	1911.9	16.2154	16.3666	14.7592	2.59872e-39	-5.44708	down
LOC_Os01g01360	211	153	142	318	326	306	1.69373	1.18409	1.18729	3.09193	2.43141	2.35961	0.000936203	1.1895	up
LOC_Os01g01369	1868	1908	1921	667	852	678	20.3637	21.2092	22.4394	8.24939	8.22538	7.13618	9.12068e-07	-1.1091	down
LOC_Os01g01484	1343	1442	1362	2541	3033	2949	13.7575	13.7653	14.5012	31.3839	28.7032	29.3065	3.76574e-10	1.30662	up
LOC_Os01g01650	467	215	252	4	7	11	7.17607	3.17149	4.03091	0.056011	0.086107	0.14814	8.88533e-09	-5.15658	down
LOC_Os01g01680	0	65	73	336	365	347	0	1.22747	1.49981	7.99555	6.67731	6.54878	6.89643e-17	3.18444	up
LOC_Os01g01689	2858	3230	3271	955	1441	1287	7.95225	8.91369	9.81492	2.78899	2.99049	3.19594	2.99085e-07	-1.09132	down
LOC_Os01g01710	10863	10857	10867	15581	22968	23889	115.453	110.87	120.567	200.208	226.594	243.416	3.83768e-08	1.19348	up
LOC_Os01g01740	1275	899	1121	72	88	72	11.8384	8.10339	10.6736	0.739537	0.754886	0.651252	9.32014e-33	-3.55801	down
LOC_Os01g01780	159	178	155	53	75	48	1.53064	1.63134	1.56652	0.599218	0.736232	0.424382	0.00545982	-1.22175	down
LOC_Os01g01840	2182	2243	2223	117	426	61	8.52225	8.45276	9.03118	0.541343	1.55735	0.221695	7.02512e-40	-3.25144	down
LOC_Os01g02000	291	294	284	658	768	739	2.00552	1.78347	1.75517	5.07822	4.75509	4.70139	1.8641e-08	1.58611	up
LOC_Os01g02010	79	55	27	253	443	533	1.11882	0.755606	0.391083	4.36115	5.88054	7.31371	4.00204e-10	3.18564	up
LOC_Os01g02040	1031	590	812	265	322	347	6.89468	3.89637	5.75548	2.10897	2.12239	2.20026	0.000743594	-1.11251	down
LOC_Os01g02060	81	55	58	0	5	19	0.786085	0.5231	0.585214	0	0.035978	0.171763	2.23463e-07	-2.7987	down
LOC_Os01g02080	1931	2675	2098	24	104	87	31.5626	42.0249	35.7514	0.456775	1.56751	1.35469	1.88499e-38	-4.75233	down
LOC_Os01g02130	146	152	140	5	30	31	3.11667	3.10652	3.10965	0.126418	0.577457	0.63218	1.43911e-07	-2.5241	down
LOC_Os01g02139	238	256	275	89	83	141	9.10173	9.38948	10.9583	4.07669	2.91669	5.15514	0.0089128	-1.02471	down
LOC_Os01g02150	1028	992	897	274	344	408	19.7623	18.3243	17.9656	6.33938	6.12249	7.5176	3.74186e-06	-1.244	down
LOC_Os01g02290	165	281	170	0	0	0	1.40477	2.48621	1.52581	0	0	0	6.51825e-20	#NAME?	down
LOC_Os01g02300	136	87	130	0	10	9	1.14788	0.723196	1.11254	0	0.071783	0.077481	2.64413e-13	-4.03327	down
LOC_Os01g02334	110	56	83	9	14	14	2.64441	1.29168	2.27798	0.319654	0.299119	0.566865	2.01792e-06	-2.49368	down
LOC_Os01g02470	189	165	195	44	81	67	1.17127	0.977939	1.25478	0.322082	0.464871	0.392946	0.00354997	-1.2701	down
LOC_Os01g02550	139	156	92	19	53	41	1.19955	1.30179	0.83203	0.195727	0.421943	0.335271	0.00105347	-1.54766	down
LOC_Os01g02560	401	328	280	90	165	135	3.76804	3.02798	2.77685	1.01729	1.44626	1.21362	0.00272201	-1.12287	down
LOC_Os01g02600	338	383	408	663	673	556	2.15547	2.14968	2.24112	4.83026	3.91486	3.27051	0.000432137	1.02288	up
LOC_Os01g02730	190	213	195	510	447	482	1.21472	1.19591	1.31782	4.10426	3.03672	2.92811	1.47595e-06	1.55105	up
LOC_Os01g02770	703	679	816	164	172	193	6.26194	5.62697	7.68726	1.7024	1.24233	1.54475	2.80185e-09	-1.7824	down
LOC_Os01g02780	613	563	375	78	100	101	5.21494	4.59581	3.32443	0.794908	0.783635	0.817254	4.08617e-10	-2.20861	down
LOC_Os01g02790	111	106	60	25	33	34	0.840903	0.77688	0.314221	0.23282	0.226811	0.164559	0.00613271	-1.32532	down
LOC_Os01g02800	494	444	449	200	136	205	4.38571	3.78165	4.19198	2.135	1.11315	1.76764	0.00113413	-1.06359	down
LOC_Os01g02830	848	809	892	61	296	228	7.24368	6.64351	7.94029	0.623634	2.34177	1.86046	1.45639e-10	-1.91581	down
LOC_Os01g02860	329	375	339	201	124	93	1.01363	1.49739	1.0574	0.711034	0.372076	0.264922	0.00366368	-1.00554	down
LOC_Os01g02880	1685	1106	1314	2924	3566	2936	22.2038	13.9978	18.0439	46.5062	43.5907	37.067	1.39615e-12	1.47044	up
LOC_Os01g02884	2740	2810	2542	4935	5945	5176	18.6147	18.2912	17.8553	38.7353	35.4847	32.1365	4.4906e-10	1.25726	up
LOC_Os01g02900	1422	1153	1521	312	527	552	9.82755	7.86015	10.9519	2.62271	3.37009	3.65412	1.2637e-07	-1.30946	down
LOC_Os01g02910	116	116	147	43	43	40	1.05747	0.990397	1.31853	0.463277	0.353001	0.348025	0.00404885	-1.31144	down
LOC_Os01g03040	2356	2896	2266	3961	5630	5609	45.3097	53.5233	45.4137	91.9367	100.445	103.372	1.87263e-10	1.27285	up
LOC_Os01g03050	259	202	251	549	541	549	3.08263	2.52696	3.07006	8.58062	6.55191	6.16096	1.47645e-06	1.48228	up
LOC_Os01g03070	3000	3589	4274	6182	6643	6962	16.8112	19.7846	25.2611	41.9569	35.3936	38.323	2.06434e-08	1.13531	up
LOC_Os01g03130	239	175	232	37	52	37	4.31093	3.03012	4.36746	0.784801	0.869562	0.626722	8.47513e-07	-2.09587	down
LOC_Os01g03290	565	555	631	49	89	67	11.1223	10.7885	13.0987	0.953748	1.42784	1.0654	2.25639e-16	-2.84864	down
LOC_Os01g03300	127	98	106	16	57	22	2.20565	1.62156	1.91495	0.324072	0.914511	0.352559	0.00117145	-1.58527	down
LOC_Os01g03330	243	142	134	455	590	562	2.62534	1.4756	1.50705	5.93627	5.92744	5.83016	1.57843e-09	1.89933	up
LOC_Os01g03340	1301	912	920	1942	2727	2207	21.5049	14.4936	15.8503	38.7532	41.833	34.9739	5.59047e-11	1.39751	up
LOC_Os01g03390	488	124	294	1180	1548	619	9.87311	2.40665	6.19065	28.8383	29.0749	12.0071	0.00109705	2.1627	up
LOC_Os01g03510	625	456	542	1005	942	916	5.22729	3.68756	4.75128	10.3357	7.4125	7.03329	1.9035e-05	1.10296	up
LOC_Os01g03549	2146	2160	2423	4062	8312	7498	18.79	18.1749	22.1161	42.9201	67.5213	62.9141	4.0078e-07	1.80151	up
LOC_Os01g03660	863	1116	958	150	227	220	10.372	13.0042	12.2811	2.08311	2.56679	2.53882	3.49321e-13	-2.04538	down
LOC_Os01g03680	2262	1441	1492	159	274	317	45.826	28.0458	31.4926	3.88156	5.14743	6.15052	3.04823e-10	-2.54105	down
LOC_Os01g03690	1655	1515	1754	220	302	252	17.9065	15.4302	18.3513	2.63369	2.75149	2.41472	2.06588e-22	-2.40838	down
LOC_Os01g03710	321	235	293	54	50	32	3.48514	2.5043	3.36042	0.729252	0.493987	0.33916	4.32347e-09	-2.35173	down
LOC_Os01g03810	36	57	82	164	249	177	0.704728	1.07094	1.67572	3.89543	4.53421	3.33338	9.32931e-07	2.0041	up
LOC_Os01g04050	3243	1346	1576	8084	6556	4997	81.3847	32.4601	41.2155	244.815	152.617	120.155	0.000308643	1.97455	up
LOC_Os01g04130	4235	4759	4815	1425	1855	1639	26.4568	29.9386	28.6361	11.4274	10.3351	10.2946	2.01998e-09	-1.22663	down
LOC_Os01g04200	624	500	647	1244	1595	1415	5.26214	3.84777	5.64661	12.5887	11.9258	11.8905	5.08774e-11	1.52916	up
LOC_Os01g04230	30	17	38	210	311	375	0.252428	0.130957	0.328424	2.14286	2.43522	3.03475	5.35971e-19	3.65154	up
LOC_Os01g04260	850	1149	901	275	355	375	13.6844	17.5809	14.7044	5.53918	5.14743	5.62223	2.66266e-06	-1.26784	down
LOC_Os01g04280	3034	2897	3092	67	148	219	30.2488	27.6838	32.0952	0.736504	1.3178	2.06533	3.46672e-65	-4.14187	down
LOC_Os01g04330	8439	8525	6968	339	427	639	186.917	181.45	160.861	9.04823	8.76285	13.557	1.19509e-69	-3.82956	down
LOC_Os01g04450	415	483	821	105	155	108	2.85182	3.29949	5.93405	0.944852	1.17575	0.675346	0.00111585	-1.97005	down
LOC_Os01g04460	235	188	129	10	15	17	2.08173	1.63029	1.04727	0.093287	0.101897	0.120419	9.76977e-12	-3.45815	down
LOC_Os01g04480	67	93	94	11	14	5	0.595966	0.739331	0.747837	0.078701	0.095777	0.042061	5.29472e-08	-2.81209	down
LOC_Os01g04570	17	36	20	54	61	50	0.159024	0.322909	0.203719	0.591259	0.532413	0.463936	0.00372646	1.44628	up
LOC_Os01g04590	632	427	581	875	1187	1272	7.54338	4.85322	7.04317	12.6351	13.0622	15.1827	1.41609e-07	1.28474	up
LOC_Os01g04620	192	165	165	9	15	19	2.26736	1.85687	2.10746	0.109438	0.15582	0.214297	3.56656e-12	-3.35229	down
LOC_Os01g04710	254	200	179	23	51	19	2.57404	1.94821	1.88578	0.280443	0.477435	0.175821	1.0329e-08	-2.52673	down
LOC_Os01g04920	803	795	752	6718	5274	4104	8.75627	8.26733	8.36322	87.8572	52.9817	43.0798	3.7107e-07	3.07361	up
LOC_Os01g04930	246	425	495	1167	1315	1112	1.97121	3.29294	4.22742	11.5461	9.9267	8.67313	1.85663e-14	1.89143	up
LOC_Os01g04950	4503	4087	3915	1498	2080	1389	33.4014	28.7257	30.6564	13.735	14.5111	9.70157	2.18985e-07	-1.06853	down
LOC_Os01g04990	458	491	491	791	794	911	5.65224	5.39658	6.13647	11.0904	7.6648	10.2964	5.94859e-05	1.06844	up
LOC_Os01g05060	5820	7276	5815	354	401	357	99.6888	119.753	103.806	7.31163	6.35964	5.84311	6.02515e-52	-3.81693	down
LOC_Os01g05080	2485	3289	2653	100	154	192	48.5002	61.5111	53.7388	2.20818	2.73831	3.34122	2.64262e-41	-3.98943	down
LOC_Os01g05180	257	371	288	106	115	88	3.90598	5.45264	4.38596	1.88193	1.64573	1.38393	0.0005774	-1.29324	down
LOC_Os01g05289	398	363	283	112	176	135	7.90219	7.33131	6.18051	2.82266	3.42791	2.68245	0.00447019	-1.0469	down
LOC_Os01g05430	23	23	26	75	97	122	0.188838	0.190092	0.221434	0.972758	1.0826	1.29961	1.3198e-06	2.28929	up
LOC_Os01g05480	67	110	62	5	3	5	0.742239	1.15382	0.585362	0.043811	0.016922	0.039504	9.41385e-09	-3.90268	down
LOC_Os01g05630	738	279	245	670	991	927	15.3128	5.56558	5.28569	16.7693	19.0807	18.4246	0.000321458	1.30269	up
LOC_Os01g05650	9951	7593	7911	23882	21789	17303	264.494	194.384	219.588	768.125	538.678	441.755	5.26777e-06	1.59606	up
LOC_Os01g05660	781	523	707	1602	1817	1753	5.44992	3.48861	5.13098	13.5573	11.8011	11.8009	4.23639e-13	1.63538	up
LOC_Os01g05780	369	196	272	117	114	88	2.21715	0.832386	1.47181	0.664249	0.778828	0.71155	0.00524806	-1.10459	down
LOC_Os01g05790	2088	1762	1976	2620	3543	3655	16.5001	13.377	16.2778	24.9882	25.9737	27.6754	7.7988e-07	1.01379	up
LOC_Os01g05820	278	220	254	24	61	41	2.14413	1.78695	2.34519	0.209754	0.430764	0.30394	2.71545e-08	-2.34573	down
LOC_Os01g05840	241	264	241	2194	2852	3103	3.34958	3.60302	3.54314	37.4023	37.3877	42.143	4.70274e-58	3.71069	up
LOC_Os01g05860	155	124	141	47	27	40	1.31878	1.01433	1.25052	0.478574	0.212835	0.320607	0.000372827	-1.57545	down
LOC_Os01g05870	270	196	297	28	42	9	1.21473	0.845073	1.38964	0.150528	0.174189	0.034718	3.45643e-12	-3.00795	down
LOC_Os01g05940	112	83	101	152	168	206	0.530264	0.375628	0.497193	0.870566	0.741891	0.938994	0.00790258	1.1001	up
LOC_Os01g05960	246	228	216	402	404	554	1.44641	1.28798	1.32304	2.85123	2.2033	3.11979	0.000103368	1.25267	up
LOC_Os01g06150	126	137	191	48	43	29	2.09312	1.82159	3.03275	0.871492	0.63116	0.47436	0.000222893	-1.63206	down
LOC_Os01g06310	1239	880	1645	16142	18596	8621	33.24	22.6675	46.0041	522.69	462.851	221.622	2.88072e-08	3.80239	up
LOC_Os01g06490	1358	937	1146	4468	5631	5280	15.5158	10.2914	13.6534	61.6388	59.7093	57.8375	3.54659e-32	2.42723	up
LOC_Os01g06500	345	212	267	1195	793	1132	7.21841	4.25749	5.81096	30.2117	15.3868	22.7219	3.40274e-06	2.22052	up
LOC_Os01g06640	124	102	94	194	261	178	1.93355	1.45965	1.46509	3.51079	3.81818	2.57341	0.00154834	1.25058	up
LOC_Os01g06870	10	8	10	49	92	82	0.121232	0.100778	0.136948	0.778992	1.13067	1.04114	3.8204e-10	3.23833	up
LOC_Os01g06876	205	163	174	80	94	4	3.8119	2.92542	3.38746	1.79002	1.61212	0.069209	0.00376312	-1.31921	down
LOC_Os01g06882	114	58	106	4	2	16	2.41447	1.17497	2.34506	0.087591	0.021289	0.310958	7.35145e-08	-3.39052	down
LOC_Os01g07110	149	110	119	188	245	283	0.554891	0.393964	0.460725	0.864643	0.845504	1.03632	0.00190594	1.1848	up
LOC_Os01g07140	236	226	178	38	45	38	1.72239	1.58883	1.34018	0.337738	0.309098	0.263931	5.47889e-07	-2.13155	down
LOC_Os01g07260	729	876	815	159	141	169	6.78813	7.83856	7.91014	1.78732	1.21213	1.50133	1.6425e-12	-2.08637	down
LOC_Os01g07270	113	191	156	30	43	43	6.06268	9.83639	8.73591	1.91711	2.13957	2.17649	0.00012386	-1.73362	down
LOC_Os01g07300	312	327	278	47	66	76	4.96178	5.02383	4.53184	0.87517	0.963076	1.12246	2.41389e-07	-2.02105	down
LOC_Os01g07420	159	96	126	253	259	413	1.93443	1.05893	1.58593	3.56975	2.80266	4.90085	0.000116496	1.55209	up
LOC_Os01g07700	446	484	455	3554	4538	4336	4.79655	4.96674	5.07127	47.4789	46.5059	46.3199	4.30325e-56	3.42923	up
LOC_Os01g07730	2369	2818	2365	3815	5295	4599	32.5289	37.1397	34.0117	64.1203	67.0167	59.5597	2.57374e-08	1.11982	up
LOC_Os01g07750	597	619	642	216	238	219	10.5268	10.0348	11.0386	4.16075	3.70068	3.1734	0.000100737	-1.19259	down
LOC_Os01g07770	218	197	278	1538	1690	1838	0.985918	0.901432	1.17716	8.1291	6.46274	7.29852	7.30808e-38	3.13964	up
LOC_Os01g07780	2002	1297	1542	17	17	13	40.3869	25.1472	32.4137	0.395482	0.317724	0.251313	5.89333e-44	-6.40193	down
LOC_Os01g07790	111	115	70	251	310	350	0.312757	0.309365	0.205251	0.850818	0.808375	0.944341	2.89246e-07	1.88823	up
LOC_Os01g07800	1037	1097	860	2192	3497	6278	6.81946	6.86131	6.71039	22.1318	26.3304	38.1205	0.00432399	2.24722	up
LOC_Os01g07870	1557	1430	1444	3594	4776	3383	5.74082	5.06846	5.55095	16.0021	16.3452	12.0864	2.47976e-16	1.67257	up
LOC_Os01g07880	434	296	302	1178	1855	2180	10.818	7.11505	7.9683	34.8416	35.4457	50.9555	2.72499e-12	2.59134	up
LOC_Os01g07940	172	185	127	318	354	423	1.22545	1.40819	1.03494	2.70383	2.56998	3.21261	2.69276e-05	1.4483	up
LOC_Os01g07970	8534	11108	9411	61	82	110	169.658	212.206	194.99	1.44796	1.49693	2.09481	2.7544e-95	-6.58712	down
LOC_Os01g08000	73	84	49	4	12	8	0.998907	1.13241	0.703544	0.05354	0.137354	0.089991	9.17905e-08	-2.87678	down
LOC_Os01g08020	173	175	217	24013	26194	26528	1.29896	1.25348	1.69248	215.942	181.071	189.435	1.25698e-161	7.35643	up
LOC_Os01g08110	47	35	27	113	120	113	0.462445	0.332895	0.276218	1.3551	1.10493	1.07221	2.28434e-05	1.94578	up
LOC_Os01g08220	60	19	33	397	612	564	1.01878	0.30828	0.576435	8.17911	9.69376	9.22309	4.51758e-29	4.0737	up
LOC_Os01g08380	142	87	101	3	11	7	1.6293	0.958766	1.21302	0.041605	0.116063	0.066809	4.15073e-12	-3.75504	down
LOC_Os01g08430	1332	1210	1241	2098	2426	2267	5.16195	4.50644	4.99666	9.80223	8.69969	8.38487	2.01016e-07	1.11479	up
LOC_Os01g08440	357	527	451	3698	5887	8176	3.96317	5.6163	5.21567	49.5491	60.6392	86.9909	1.18341e-10	3.98071	up
LOC_Os01g08460	779	683	740	9530	15646	17303	5.75619	3.51184	5.94463	63.1835	88.6197	82.4487	1.26784e-27	4.52009	up
LOC_Os01g08510	5249	7040	5673	218	219	312	37.7595	48.8528	42.2342	1.88632	1.47771	2.21192	1.13013e-43	-4.31308	down
LOC_Os01g08520	116	94	71	129	183	285	1.00428	0.780214	0.637306	1.346	1.47443	2.3939	0.00748756	1.34442	up
LOC_Os01g08560	4341	2692	4557	9513	12425	13028	27.4722	16.37	30.06	72.6608	72.9452	79.0094	9.99316e-20	1.85578	up
LOC_Os01g08630	907	762	760	258	185	248	5.15349	4.0801	4.03776	1.67628	1.01115	1.30451	7.35145e-08	-1.51892	down
LOC_Os01g08710	56	76	58	17	25	20	0.905794	1.18614	0.974292	0.326591	0.375142	0.310961	0.00737389	-1.35924	down
LOC_Os01g08780	180	115	160	315	458	443	1.54675	0.94812	1.43214	3.27294	3.66265	3.65454	6.03074e-07	1.67701	up
LOC_Os01g08810	77	157	76	15	14	14	0.867827	1.70067	0.890353	0.191456	0.14099	0.149186	0.000939805	-2.57016	down
LOC_Os01g08860	1	80	1	1481	1945	1	0.000703	1.81392	0.017538	42.6724	43.0766	0.004172	0.00483833	5.65408	up
LOC_Os01g08890	4865	6247	5466	11494	13587	13982	22.8532	25.4069	19.3751	50.8972	45.7992	57.8711	3.65096e-13	1.50262	up
LOC_Os01g08930	2315	2406	2807	673	567	873	21.1537	21.1893	26.5861	7.53296	4.78591	7.65908	5.8687e-13	-1.55364	down
LOC_Os01g08960	532	500	547	801	1157	1046	9.63445	8.69762	10.3141	17.5072	19.4239	18.1415	1.99853e-06	1.18549	up
LOC_Os01g09100	131	134	145	11	49	50	2.73751	2.69192	3.15916	0.253465	0.937195	0.985466	0.000363203	-1.68598	down
LOC_Os01g09190	98	119	94	4	11	9	2.08646	2.42049	2.07623	0.101408	0.198523	0.164599	7.90411e-11	-3.46894	down
LOC_Os01g09310	619	237	309	815	967	1039	3.17537	0.925183	1.58825	4.71493	4.38791	4.86738	2.77835e-09	1.55057	up
LOC_Os01g09320	3496	3083	3287	16706	20270	17331	27.8713	24.0445	27.4162	160.291	149.665	129.341	8.18916e-37	2.7295	up
LOC_Os01g09370	2541	3773	2666	373	494	495	22.8247	34.8765	24.7387	3.84277	3.85113	3.89956	2.43401e-11	-2.46108	down
LOC_Os01g09410	685	745	778	236	282	284	5.22146	5.67257	6.12906	1.98194	1.88897	2.06543	4.27341e-05	-1.19493	down
LOC_Os01g09540	18920	24722	19388	1155	2088	2238	279.079	350.412	298.058	20.5475	28.5641	31.6268	6.3799e-32	-3.27939	down
LOC_Os01g09570	3969	3638	3887	6492	7629	7205	35.1269	30.9377	35.8465	69.3265	62.6251	61.0963	9.5427e-09	1.16101	up
LOC_Os01g09590	1054	1252	1086	177	326	407	18.0188	20.4819	19.3912	3.61592	5.10632	6.66353	4.46354e-10	-1.65532	down
LOC_Os01g09620	1336	1240	1247	141	113	141	13.0264	11.5527	12.6677	1.64857	1.00962	1.30426	7.26179e-28	-2.98651	down
LOC_Os01g09660	48	79	62	17	19	8	1.24321	1.96082	1.66937	0.506117	0.439349	0.196512	0.000293207	-1.8253	down
LOC_Os01g09750	1035	1207	1257	451	500	435	9.01827	10.0364	11.3264	4.73703	4.02271	3.62858	2.29209e-05	-1.06426	down
LOC_Os01g09770	8525	8969	8426	1703	2528	2368	74.2422	78.2364	76.695	18.6525	21.3768	20.9275	2.11056e-17	-1.718	down
LOC_Os01g09830	242	247	221	436	746	961	6.71667	6.5805	6.391	14.5729	19.1875	25.541	5.75894e-05	1.84086	up
LOC_Os01g09870	526	599	565	14	20	28	20.4224	22.3633	22.8713	0.611828	0.71524	1.03582	1.57591e-30	-4.51514	down
LOC_Os01g09880	219	96	120	205	296	259	3.04096	1.27227	1.73085	3.43581	3.82224	3.45071	0.00443398	1.06966	up
LOC_Os01g10020	214	188	251	296	482	431	2.32408	1.95285	2.83989	3.86924	4.85543	4.48216	0.000497599	1.13927	up
LOC_Os01g10040	485	415	531	813	1188	1095	5.45553	5.08754	6.17521	9.7797	13.7818	13.1365	3.82319e-08	1.37006	up
LOC_Os01g10100	468	365	400	674	727	646	7.67461	5.69789	6.81436	13.5504	11.0955	10.0507	0.000370514	1.00789	up
LOC_Os01g10110	82	40	66	234	520	541	0.637779	0.299027	0.534767	2.20311	3.75687	4.04179	8.00653e-08	3.0239	up
LOC_Os01g10210	66	102	71	571	1209	1044	1.08826	1.62518	1.22718	11.457	18.645	16.6311	1.43726e-15	3.79941	up
LOC_Os01g10250	475	456	407	2671	2723	1876	5.32114	5.82622	5.49519	37.8959	31.7073	18.9922	1.06697e-11	2.72449	up
LOC_Os01g10260	38	24	24	96	130	222	1.23188	0.746762	0.798936	3.77477	3.95553	6.95465	0.000105651	2.64035	up
LOC_Os01g10320	381	216	302	635	798	493	2.77895	1.6882	2.60088	5.99176	5.38818	3.42946	1.5929e-05	1.37172	up
LOC_Os01g10440	260	308	310	6	18	9	2.21163	2.51652	2.74146	0.053446	0.138119	0.065426	9.07444e-22	-4.51304	down
LOC_Os01g10450	1177	1038	1074	6843	7421	7152	8.99961	7.56244	8.29358	60.6184	50.687	50.9574	2.55057e-46	2.97733	up
LOC_Os01g10580	3470	3491	3527	612	735	709	45.8737	44.3483	48.6092	9.76165	9.00507	8.97487	9.79822e-23	-2.08358	down
LOC_Os01g10590	135	84	100	238	253	238	5.32345	3.17094	4.1024	11.3518	9.26038	8.99036	0.000140723	1.47077	up
LOC_Os01g10640	416	416	398	43	25	59	10.3742	9.96639	10.3569	1.27101	0.559697	1.39073	4.24802e-15	-2.98356	down
LOC_Os01g10680	895	706	751	1438	2133	2023	8.27327	6.26951	7.33748	16.1931	18.3407	17.9482	6.64338e-12	1.50763	up
LOC_Os01g10800	719	646	501	84	124	103	4.38092	3.78212	3.18465	0.613	0.696725	0.59784	1.40549e-12	-2.32539	down
LOC_Os01g10890	629	517	672	3013	3533	2745	6.15084	4.85579	6.85639	35.5956	32.0786	25.7424	4.07715e-34	2.62486	up
LOC_Os01g10990	142	122	137	15	29	19	1.82986	1.50961	1.84673	0.232211	0.337782	0.224394	3.84286e-07	-2.42578	down
LOC_Os01g11010	153	92	108	5	5	15	1.48812	0.86242	1.09488	0.051942	0.036518	0.131582	1.03717e-11	-3.5555	down
LOC_Os01g11020	75	65	60	0	2	2	2.65801	2.21632	2.22406	0	0.046083	0.045999	3.32795e-15	-5.45861	down
LOC_Os01g11150	82	116	32	199	253	238	0.751863	1.27964	0.209406	2.33923	2.03369	2.70299	2.59795e-06	1.85193	up
LOC_Os01g11230	3802	3731	3313	14571	19250	20959	72.7176	68.5565	66.0372	336.313	341.515	384.084	7.08713e-34	2.59809	up
LOC_Os01g11340	367	289	351	44	51	54	3.65721	2.76139	3.64349	0.520238	0.469216	0.506919	1.86255e-10	-2.48738	down
LOC_Os01g11350	49	15	46	61	71	119	0.528143	0.147359	0.523421	0.793916	0.719118	1.23982	0.007855	1.45563	up
LOC_Os01g11370	2599	3050	2921	1014	1082	994	20.0825	22.6474	23.5227	9.44961	7.75345	7.35905	1.3769e-08	-1.19786	down
LOC_Os01g11460	55	24	41	70	90	86	0.745202	0.317485	0.588112	1.1508	1.14739	1.12266	0.0061711	1.30372	up
LOC_Os01g11520	850	631	756	15	36	19	13.8034	9.84557	12.7907	0.276326	0.530399	0.282084	5.7326e-38	-4.76352	down
LOC_Os01g11550	82	65	94	25	31	15	0.661897	0.506767	0.79114	0.236847	0.231433	0.11003	0.00232275	-1.49124	down
LOC_Os01g11570	718	638	956	318	322	245	12.6864	10.8198	17.6006	6.78443	5.25863	4.16103	0.000255686	-1.1062	down
LOC_Os01g11810	584	593	552	18	39	30	6.33951	6.25118	6.98841	0.248037	0.426839	0.319508	6.30178e-27	-4.07485	down
LOC_Os01g11860	190	256	257	48	100	40	2.54238	3.30025	3.59446	0.776877	1.24141	0.50412	6.25193e-05	-1.6647	down
LOC_Os01g11880	996	889	912	226	261	303	9.30895	7.98323	8.88477	2.54433	2.26141	2.71159	1.62899e-08	-1.55572	down
LOC_Os01g11910	343	222	222	669	739	577	3.2058	1.99673	2.16654	7.55528	6.4132	5.17089	3.16318e-08	1.61383	up
LOC_Os01g11920	65	85	64	150	257	279	0.172538	0.218376	0.178236	0.482968	0.637378	0.714697	9.01155e-07	1.92739	up
LOC_Os01g11946	2103	3568	3089	4859	6312	6441	14.0163	22.6971	21.1682	38.4221	38.1515	40.5641	2.27922e-10	1.26627	up
LOC_Os01g12000	19	0	9	168	242	123	0.297092	0	0.13759	3.32027	3.68052	1.92558	3.16663e-14	4.52555	up
LOC_Os01g12060	339	371	312	108	137	167	15.2837	16.0896	14.6759	5.86716	5.71447	7.21429	0.0043735	-1.04883	down
LOC_Os01g12080	1970	2065	1511	13733	16011	15363	14.7736	15.7434	12.7495	116.381	102.851	104.822	1.04227e-52	3.29434	up
LOC_Os01g12130	400	271	277	1735	2069	2093	6.81145	4.95702	5.46413	40.0169	39.101	39.918	1.47673e-35	2.90787	up
LOC_Os01g12160	1203	1064	1311	31	63	45	8.18909	7.08585	10.028	0.145267	0.425876	0.292113	3.11019e-46	-4.44528	down
LOC_Os01g12190	934	811	1013	4466	4122	4725	25.6569	21.4152	29.0236	148.159	105.112	124.456	2.98938e-27	2.55156	up
LOC_Os01g12210	2783	2220	2392	8405	8685	10101	29.1655	22.3551	26.124	106.32	84.4467	101.45	4.68227e-26	2.1538	up
LOC_Os01g12230	1027	986	656	161	242	273	10.4648	8.60299	6.04703	1.90039	2.05834	2.64312	6.29707e-08	-1.72483	down
LOC_Os01g12260	290	267	254	30	20	29	4.37564	3.87418	3.99483	0.541574	0.278436	0.417172	5.00049e-13	-3.06288	down
LOC_Os01g12270	9421	12585	9336	131	173	170	720.094	924.359	743.697	12.0467	12.2256	12.4048	5.5211e-52	-5.78617	down
LOC_Os01g12280	4544	3682	3056	292	292	267	31.3445	24.2743	21.6958	2.16033	1.64898	1.69334	1.49263e-27	-3.44654	down
LOC_Os01g12290	148	146	142	28	24	32	1.27614	1.21485	1.27739	0.29049	0.185701	0.264757	4.40699e-06	-2.09325	down
LOC_Os01g12360	30	17	30	50	81	81	0.098726	0.051674	0.101052	0.197078	0.247172	0.256032	0.000372517	1.71352	up
LOC_Os01g12390	556	399	502	973	1373	1420	4.69385	3.22287	4.40753	9.9066	10.7497	11.4859	1.11174e-11	1.6294	up
LOC_Os01g12580	8	0	3	286	406	467	0.128418	0	0.033741	5.54689	6.05493	7.18419	3.44606e-44	6.99074	up
LOC_Os01g12680	23	21	8	320	380	350	0.150613	0.132166	0.050189	3.06672	2.73649	2.6659	1.15985e-27	4.60992	up
LOC_Os01g12710	33147	36983	34498	9259	11469	10855	310.637	333.042	336.918	104.734	99.6842	97.468	1.26196e-10	-1.46282	down
LOC_Os01g12720	3098	2563	2676	6964	8045	6337	27.1022	21.5436	24.4016	73.5351	65.2983	53.1287	6.54899e-16	1.62989	up
LOC_Os01g12730	2208	1770	1853	3574	3921	3571	33.2414	25.6081	28.9073	64.7245	56.6681	51.6063	5.71505e-09	1.19955	up
LOC_Os01g12740	1745	1464	1465	3346	5126	4790	17.5591	14.1502	15.362	40.631	47.8471	46.1854	2.76993e-18	1.76039	up
LOC_Os01g12760	20	20	20	104	211	299	0.232538	0.213397	0.239713	1.45135	2.27189	3.3305	8.57e-06	3.59439	up
LOC_Os01g12770	1420	1689	1490	2896	4066	4203	15.4886	17.6939	16.9363	38.1085	41.133	43.9153	3.89424e-14	1.53674	up
LOC_Os01g12800	500	476	472	733	842	828	8.38844	7.62049	7.59654	13.9232	12.1142	12.3397	0.000185802	1.00101	up
LOC_Os01g12810	882	899	805	14436	22244	22396	6.92147	6.58283	6.41813	133.774	158.486	164.648	4.3046e-66	4.76758	up
LOC_Os01g12920	1539	1771	1658	294	380	386	42.8191	47.3433	48.0839	9.87031	9.79003	10.2693	2.93889e-16	-1.96683	down
LOC_Os01g13000	422	501	366	872	891	724	4.46998	5.08474	3.96045	11.2617	8.83721	7.37012	4.70399e-06	1.2277	up
LOC_Os01g13030	3700	3549	3644	1150	1508	1327	53.5138	49.315	54.9296	20.0659	20.2288	18.3806	1.13871e-08	-1.18725	down
LOC_Os01g13060	1869	1641	1780	3515	4081	4105	13.6441	10.3831	12.5389	29.3161	26.896	28.111	4.1303e-12	1.41483	up
LOC_Os01g13120	913	1296	1010	95	215	162	15.1359	20.6356	17.4537	1.89519	3.29535	2.57332	3.30596e-15	-2.53578	down
LOC_Os01g13160	1708	1491	1491	2390	3185	2995	12.0863	10.1348	10.9978	20.4085	20.9067	20.3078	4.8992e-08	1.13269	up
LOC_Os01g13210	26869	26305	26002	2050	1944	1886	426.868	402.095	431.414	39.1368	28.6658	28.4312	4.17135e-54	-3.46941	down
LOC_Os01g13370	877	1036	988	219	250	296	9.92258	11.2658	11.6485	2.97908	2.61923	3.20176	1.4977e-09	-1.6565	down
LOC_Os01g13390	327	436	348	7083	10247	11547	6.09834	7.80229	6.75697	159.399	177.258	206.318	9.57465e-50	4.95437	up
LOC_Os01g13480	458	653	425	4267	6674	7469	6.01967	8.2593	5.82615	67.8134	81.5294	94.2485	7.26468e-26	3.83424	up
LOC_Os01g13540	2947	2790	3066	10871	12659	11732	17.6939	16.0973	19.1909	78.7803	70.5139	67.5024	3.2197e-28	2.27161	up
LOC_Os01g13550	459	478	435	920	1067	958	4.86624	4.81119	4.76391	11.9298	10.5872	9.86034	7.32069e-08	1.37244	up
LOC_Os01g13570	9079	10489	8948	1144	1354	1291	114.643	122.64	116.574	19.3675	18.0957	18.2901	7.60268e-38	-2.6439	down
LOC_Os01g13660	1154	1228	1197	253	357	415	20.0645	20.7916	20.635	5.15738	5.82664	6.96565	1.93717e-09	-1.54772	down
LOC_Os01g13690	8368	8832	7953	13419	24033	27462	87.9022	89.1516	86.9937	169.945	234.42	276.798	1.62391e-05	1.61317	up
LOC_Os01g13740	1476	1880	1401	5102	6878	6743	11.7485	14.3612	11.7885	48.8055	50.6886	51.2401	2.24253e-28	2.23686	up
LOC_Os01g13770	29244	39968	37294	9403	13168	12132	301.153	410.54	400.68	117.732	125.538	119.333	3.49335e-09	-1.36096	down
LOC_Os01g13780	201	221	246	19	24	13	3.24042	3.41928	4.12823	0.351937	0.357282	0.1866	3.25636e-13	-3.30784	down
LOC_Os01g13930	271	227	228	636	1064	1065	3.41452	2.74373	2.99559	9.67061	12.4498	12.8701	1.52623e-15	2.18009	up
LOC_Os01g14050	3153	2836	3024	1062	1164	1050	23.9888	20.4078	23.9765	9.66358	8.2331	7.62454	1.58191e-08	-1.18588	down
LOC_Os01g14070	1064	988	1010	287	370	305	28.6131	25.5309	28.3016	9.31251	9.21999	7.85768	1.34438e-07	-1.4049	down
LOC_Os01g14080	321	301	436	39	98	85	4.20381	3.8071	5.9842	0.613701	1.18914	1.05543	1.22528e-07	-2.02348	down
LOC_Os01g14110	224	282	228	68	101	112	6.90043	8.34996	7.31998	2.52238	2.87122	3.29456	0.00510913	-1.13161	down
LOC_Os01g14410	4408	3532	3575	64351	90272	124742	92.845	71.4783	78.4752	1635.67	1763.73	2517.49	1.57266e-18	4.85787	up
LOC_Os01g14440	8803	8069	10152	1251	1918	1597	84.0206	74.0112	100.994	14.4078	16.9734	14.5982	3.43607e-28	-2.24908	down
LOC_Os01g14514	565	740	568	65	39	46	16.3288	20.6409	14.8359	1.90942	0.892034	1.06242	5.54411e-22	-3.33609	down
LOC_Os01g14550	75	48	67	2	0	0	1.4457	0.884492	1.33633	0.036517	0	0	1.72166e-16	-6.11796	down
LOC_Os01g14670	702	579	624	169	210	247	12.8017	10.1361	11.8581	3.7108	3.54771	4.30773	1.3553e-05	-1.34104	down
LOC_Os01g14810	5959	7444	6596	2245	2664	2626	49.0754	58.7744	56.5728	22.2766	20.305	20.7473	1.4624e-08	-1.1417	down
LOC_Os01g14890	1360	1933	1391	276	408	467	20.8636	28.4949	22.2334	5.09608	5.80564	6.85447	1.58265e-08	-1.7717	down
LOC_Os01g15010	2730	2579	2547	3998	5017	5756	44.6786	40.5429	43.4332	78.9536	76.1515	90.2471	5.32852e-09	1.17443	up
LOC_Os01g15320	142	148	115	263	340	281	3.86682	3.88046	3.2689	8.69939	8.62705	7.3751	0.00013011	1.39193	up
LOC_Os01g15340	18	7	4	79	111	46	0.394013	0.131159	0.094206	2.13041	2.31731	0.977914	3.32189e-06	3.30199	up
LOC_Os01g15640	7279	6981	7866	1816	2378	2257	66.6513	59.2548	71.027	21.2587	21.491	20.9303	5.12036e-14	-1.5159	down
LOC_Os01g15770	442	297	298	677	939	887	7.82482	5.04569	5.49657	14.4723	15.4188	15.0411	1.0728e-08	1.53452	up
LOC_Os01g15790	2520	2983	2842	346	525	476	29.0885	33.1281	34.3236	4.85527	5.69044	5.29243	1.33091e-26	-2.37747	down
LOC_Os01g15900	175	225	107	407	427	350	1.58446	1.95663	1.00402	4.43945	3.58426	3.0364	9.75152e-06	1.50268	up
LOC_Os01g16090	1889	1802	1439	2164	3272	3266	19.8679	15.1408	15.9606	26.1493	32.2826	32.0245	7.68759e-07	1.01851	up
LOC_Os01g16130	1318	1659	1621	399	543	381	13.1169	15.8611	16.818	4.78462	5.01082	3.62604	1.59023e-10	-1.53591	down
LOC_Os01g16170	151	193	180	9204	8992	8886	1.41348	1.82273	1.77482	105.126	78.6005	79.3458	7.83278e-106	5.96926	up
LOC_Os01g16260	756	651	790	1832	2077	1700	7.05745	5.79542	7.60791	20.4664	17.8079	14.9261	2.73162e-13	1.6251	up
LOC_Os01g16310	453	784	702	59	192	203	2.93781	4.88088	4.74041	0.456451	1.15482	1.26042	5.36706e-05	-1.87632	down
LOC_Os01g16340	1444	1681	1481	250	429	464	24.1899	27.0692	25.8694	5.05559	6.66062	7.44852	5.60981e-13	-1.76379	down
LOC_Os01g16370	109	112	121	199	243	218	0.636619	0.625197	0.735786	1.39793	1.35084	1.25023	0.00187678	1.21497	up
LOC_Os01g16620	5580	6728	5990	1426	2189	2046	67.79	78.8933	75.8672	20.8997	24.7513	23.8936	1.45601e-12	-1.43948	down
LOC_Os01g16750	9	15	16	332	431	449	0.143212	0.221109	0.265742	6.53748	6.51643	7.0201	2.90425e-34	5.1788	up
LOC_Os01g16930	565	399	561	179	259	191	7.10257	4.81764	7.33948	2.70525	3.0142	2.29378	0.00196907	-1.01748	down
LOC_Os01g16950	570	637	472	77	108	89	7.52937	8.083	6.49349	1.21842	1.32042	1.11877	3.72714e-12	-2.35463	down
LOC_Os01g16960	630	1304	840	1683	1419	2443	5.19139	10.3369	7.21755	16.7553	12.2306	19.3115	0.00448978	1.27403	up
LOC_Os01g16980	504	201	197	4944	4944	6192	14.278	5.4618	5.80482	169.083	129.97	168.13	1.04658e-54	4.43973	up
LOC_Os01g17000	479	548	490	149	117	125	4.28419	4.70956	4.56663	1.59849	0.96271	1.06614	4.41696e-07	-1.66476	down
LOC_Os01g17050	1930	2398	1910	95	102	151	38.0577	45.4382	39.2527	2.24229	1.86369	2.84239	3.85662e-52	-3.89662	down
LOC_Os01g17150	5812	7920	6222	1726	2515	2494	164.014	214.782	183.007	58.7629	65.8262	67.4317	2.47989e-08	-1.31192	down
LOC_Os01g17170	8081	9381	8823	34020	41292	43979	80.8618	90.3116	92.1231	411.046	383.601	422.241	3.9901e-25	2.44682	up
LOC_Os01g17214	4656	4570	4179	938	1238	1345	52.1646	49.1935	48.6662	12.6222	12.825	14.3998	5.52937e-16	-1.66721	down
LOC_Os01g17320	481	494	493	107	161	143	4.28134	4.22838	4.57503	1.14491	1.32249	1.21741	3.08653e-06	-1.58135	down
LOC_Os01g17390	1170	1222	1037	9128	12045	10864	10.1108	10.3252	9.48394	98.99	98.7901	92.1903	2.22315e-60	3.48712	up
LOC_Os01g17396	75	75	53	3452	4583	4212	0.786191	0.726992	0.55915	44.756	46.1304	44.1808	1.82513e-130	6.17893	up
LOC_Os01g17470	794	361	493	30	43	29	14.9271	6.47762	9.60467	0.67797	0.728604	0.526417	2.54023e-07	-3.74792	down
LOC_Os01g18100	175	66	90	501	791	792	1.80251	0.650728	0.959096	6.22752	7.79799	8.0179	4.0448e-21	2.91431	up
LOC_Os01g18120	39	7	45	255	254	187	0.466349	0.070505	0.611432	4.45629	3.39736	2.33772	3.96267e-14	3.21944	up
LOC_Os01g18160	58	67	70	11	14	14	3.1971	3.50556	4.00313	0.702379	0.683707	0.729982	5.53096e-05	-2.05981	down
LOC_Os01g18230	102	88	62	104	212	194	1.2627	1.05259	0.792883	1.55791	2.43945	2.30835	0.0020262	1.26063	up
LOC_Os01g18280	481	507	485	991	1245	1087	2.23732	3.78361	2.76341	6.67515	5.0419	4.81654	5.27196e-09	1.43936	up
LOC_Os01g18320	2998	4313	3406	987	1465	1577	31.2067	42.9669	37.039	12.6938	14.2912	16.5622	1.4402e-05	-1.15852	down
LOC_Os01g18400	152	130	105	131	249	274	2.87678	2.36923	2.0535	2.98394	4.38685	5.0139	0.00888291	1.00243	up
LOC_Os01g18630	31903	31147	32397	9512	12306	10691	155.878	137.446	234.267	55.7932	52.9969	73.2624	1.18198e-08	-1.2897	down
LOC_Os01g18660	82	93	82	17	22	15	0.925176	1.00751	0.95892	0.226935	0.2316	0.153258	5.88684e-05	-1.98466	down
LOC_Os01g18800	9107	7515	8076	19636	23082	19681	86.5138	68.83	79.8864	222.634	202.476	179.617	1.37651e-13	1.60854	up
LOC_Os01g18860	155	57	89	242	414	242	1.88126	0.60083	1.16081	3.30685	4.63204	2.84199	5.43887e-06	1.83487	up
LOC_Os01g19020	5858	3330	4025	76	65	109	83.1814	45.4333	59.5645	1.28821	0.84761	1.47392	3.25959e-21	-5.44143	down
LOC_Os01g19130	8519	9081	8773	2399	2903	2670	100.996	103.493	108.165	34.127	31.9785	30.4103	3.77566e-13	-1.45895	down
LOC_Os01g19160	146	147	100	42	26	32	1.88959	1.86681	1.31794	0.672107	0.295777	0.371555	0.000207556	-1.66826	down
LOC_Os01g19170	406	303	201	920	1317	1079	4.78606	3.38389	2.47339	12.6539	14.2802	12.0158	8.29441e-17	2.12959	up
LOC_Os01g19220	330	257	207	0	4	5	2.36061	1.76301	1.53789	0	0.020046	0.027608	1.15548e-28	-6.27032	down
LOC_Os01g19330	409	494	367	5	19	22	7.5059	8.70743	7.02167	0.089304	0.308332	0.372141	2.00742e-26	-4.56895	down
LOC_Os01g19450	3285	2159	2324	6010	7526	6568	26.4978	16.7723	19.5218	58.4702	56.3213	50.727	3.26275e-16	1.64151	up
LOC_Os01g19548	188	194	164	59	56	95	1.78677	1.67419	1.55733	0.644533	0.466894	0.879366	0.00932109	-1.10553	down
LOC_Os01g19610	1437	1005	1162	1683	2896	2937	14.8645	9.98963	12.5225	20.9971	27.8269	29.1472	1.39295e-06	1.31062	up
LOC_Os01g19670	156	179	116	23	26	30	6.69089	7.40538	5.1713	1.16983	1.0251	1.22522	1.0378e-06	-2.24345	down
LOC_Os01g19800	310	268	238	93	95	133	5.79524	4.83225	4.31613	2.21071	1.88109	2.48301	0.00545477	-1.07244	down
LOC_Os01g19820	542	383	364	20	68	43	10.0928	6.99303	7.12903	0.433146	1.17258	0.75792	1.51929e-15	-3.07701	down
LOC_Os01g19880	116	148	164	9	5	15	3.05592	3.75306	4.488	0.256692	0.098491	0.355308	1.08927e-12	-3.59831	down
LOC_Os01g19970	570	455	567	1157	1493	1382	8.86221	6.797	9.19177	21.7067	21.5384	20.5881	1.10975e-11	1.60505	up
LOC_Os01g20110	6125	8434	7283	645	914	774	68.2781	90.3511	84.6231	8.67631	9.44402	8.26345	6.64561e-26	-2.96957	down
LOC_Os01g20860	382	358	415	1449	995	747	1.73668	1.86981	2.47947	9.86965	4.57433	4.11503	0.00913578	1.77266	up
LOC_Os01g20894	410	370	447	57	111	79	18.089	15.6577	20.562	2.99569	4.54349	3.34171	1.62026e-08	-2.06972	down
LOC_Os01g20910	311	276	340	10	30	38	6.62888	5.66109	7.54462	0.247475	0.581179	0.758094	4.2217e-15	-3.34571	down
LOC_Os01g20980	22	3	7	37	97	49	0.201293	0.017827	0.058007	0.402449	0.821297	0.426071	0.000341897	2.75829	up
LOC_Os01g21034	1456	806	909	5	3	0	19.5775	10.4925	12.7576	0.064636	0.024925	0	1.60555e-25	-8.28716	down
LOC_Os01g21120	983	923	779	18	19	9	19.6295	17.7079	16.2132	0.430088	0.335818	0.169714	1.72694e-51	-5.58227	down
LOC_Os01g21250	1552	1260	1545	42768	42783	41716	43.8366	28.7429	38.1905	1220.99	938.866	945.615	2.94232e-86	5.14716	up
LOC_Os01g21420	549	534	527	5018	5330	4917	5.73756	5.55874	5.92207	65.9763	53.3851	50.5874	8.1567e-60	3.52066	up
LOC_Os01g21610	628	564	561	1448	1870	1859	6.07765	4.85864	5.51888	16.4316	15.9126	16.3515	6.98661e-16	1.82623	up
LOC_Os01g22010	5833	3411	4302	18186	32237	30114	61.8923	34.779	47.5285	232.965	317.663	306.664	1.94319e-19	2.82223	up
LOC_Os01g22249	29	11	7	90	90	158	0.407561	0.140041	0.091196	1.57233	1.20354	2.18531	2.9271e-07	3.1274	up
LOC_Os01g22352	78	65	51	405	252	201	1.04628	0.837341	0.708785	6.6177	3.16421	2.59709	0.00300309	2.46062	up
LOC_Os01g22450	74	82	73	500	742	489	0.769174	0.836882	0.769988	6.6468	7.69929	5.03088	1.18105e-21	3.17643	up
LOC_Os01g22510	1198	1329	1025	3602	4965	5047	21.3323	22.7448	19.02	77.4043	82.0227	86.1125	6.42848e-27	2.19804	up
LOC_Os01g22520	9051	11334	9703	789	1032	893	88.3577	106.316	98.7191	9.28804	9.33661	8.34425	1.40261e-50	-3.2082	down
LOC_Os01g22550	307	277	260	464	553	534	2.85113	2.30626	2.50747	4.43006	4.72789	4.33824	0.000193983	1.14703	up
LOC_Os01g22570	21	8	13	218	367	331	0.179656	0.059928	0.115641	2.30993	2.98981	2.78816	1.59812e-26	4.70274	up
LOC_Os01g22600	731	539	599	2258	2391	2417	8.02617	5.68151	6.85608	29.9679	24.3962	25.4776	1.48382e-23	2.19505	up
LOC_Os01g23710	421	460	450	173	200	149	3.39008	3.74833	3.95657	1.76896	1.32958	1.11844	0.00143918	-1.07847	down
LOC_Os01g23870	48	41	66	85	128	130	0.562253	0.458938	0.809286	1.20759	1.40494	1.47777	0.00175588	1.39868	up
LOC_Os01g23970	363	296	341	88	91	122	2.76384	2.15209	2.74394	0.845307	0.666417	0.900069	8.05715e-05	-1.45968	down
LOC_Os01g24090	1489	2198	1642	170	248	200	21.2009	29.4599	24.7533	2.86451	3.1355	2.77146	3.38355e-15	-2.85196	down
LOC_Os01g24340	72	89	54	4	11	9	1.01238	1.20107	0.786242	0.062927	0.131415	0.108812	4.7856e-08	-2.93518	down
LOC_Os01g24420	531	571	541	156	249	156	4.49971	4.65033	4.78418	2.49887	1.95859	1.98753	6.60256e-05	-1.29606	down
LOC_Os01g24440	490	454	438	1138	1574	1604	8.13158	7.23549	7.58124	22.7942	24.2362	25.519	6.51212e-16	1.90277	up
LOC_Os01g24764	1141	1476	1647	221	699	680	16.9208	21.0337	25.4582	3.94577	9.61109	9.66315	0.00136679	-1.19434	down
LOC_Os01g24790	71	17	45	145	253	127	0.819468	0.180047	0.542461	2.0255	2.72121	1.40812	1.81573e-05	2.23864	up
LOC_Os01g24880	1872	1709	1706	2623	3431	3011	19.7889	17.3757	18.7526	33.4148	32.7419	29.5867	4.86749e-07	1.04216	up
LOC_Os01g24940	147	130	175	34	30	27	1.26477	1.07666	1.57566	0.351312	0.24036	0.218676	6.91849e-06	-2.02594	down
LOC_Os01g25010	111	178	101	313	672	558	1.59544	2.45139	1.49309	5.43956	8.97046	7.68519	7.50922e-08	2.22102	up
LOC_Os01g25386	4897	4129	4850	25005	36864	34121	18.7139	15.1629	19.3155	115.318	130.682	124.939	7.32572e-40	3.04717	up
LOC_Os01g25484	12963	15073	13550	4453	4777	5298	102.237	114.193	111.445	42.2006	34.8133	40.019	1.2615e-09	-1.24585	down
LOC_Os01g25760	127	158	199	48	68	53	0.59415	0.666146	0.984812	0.280019	0.300521	0.229065	0.0043975	-1.26136	down
LOC_Os01g25820	20003	16997	17908	1950	3316	2926	118.19	96.5181	110.292	13.8777	18.1468	16.5502	6.70064e-32	-2.49441	down
LOC_Os01g25880	1820	2025	1720	640	738	820	30.7162	33.4545	31.3431	13.1471	11.6738	13.4267	2.15458e-06	-1.07222	down
LOC_Os01g25990	2240	2341	2097	8492	8723	8930	16.1134	14.1187	14.2282	67.4247	45.2882	47.5804	4.21491e-28	2.24512	up
LOC_Os01g26039	3318	3447	3832	17889	23826	26280	25.4997	25.7287	30.923	161.939	168.201	192.298	1.74945e-40	2.94093	up
LOC_Os01g26070	316	455	386	96	80	87	10.3852	14.3641	13.2329	3.79988	2.42143	2.7207	2.67575e-07	-1.85176	down
LOC_Os01g26240	764	374	544	114	133	181	7.18481	1.87887	3.05551	0.716166	0.645017	0.870692	0.000498969	-1.70523	down
LOC_Os01g26280	301	268	374	60	103	77	2.11197	1.7197	2.91142	0.479738	0.637959	0.485584	7.49362e-06	-1.72581	down
LOC_Os01g26970	738	1054	1011	72	112	95	9.34831	12.9786	13.4943	1.15021	1.38842	1.10111	7.06198e-20	-3.0774	down
LOC_Os01g27120	230	156	195	22	39	35	4.35408	2.83418	3.838	0.502953	0.671434	0.629342	1.19929e-07	-2.34823	down
LOC_Os01g27200	72	74	53	2	2	7	0.238833	0.23388	0.182312	0.007518	0.005839	0.019996	2.1799e-11	-3.91772	down
LOC_Os01g27230	1918	1691	1861	94	137	98	16.4147	13.6595	17.276	0.797122	0.894999	0.737416	2.89371e-47	-3.79585	down
LOC_Os01g27260	68	55	42	0	0	0	1.53552	1.28786	1.03101	0	0	0	6.60897e-18	#NAME?	down
LOC_Os01g27360	459	319	435	3429	4706	5374	8.88433	5.94681	8.86967	80.6959	85.6329	100.774	4.85158e-41	3.73692	up
LOC_Os01g27449	20	48	16	54	68	65	0.397088	0.943806	0.597911	1.61771	1.10468	1.2659	0.00381711	1.41711	up
LOC_Os01g27730	1504	1376	1347	2204	2732	2782	11.6717	10.2547	10.8897	20.6341	19.6655	20.6804	6.92627e-08	1.1345	up
LOC_Os01g27770	119	235	128	23	26	39	1.22745	2.49157	1.409	0.257833	0.217633	0.348395	0.000891923	-2.19096	down
LOC_Os01g28030	646	438	398	107	145	165	8.7981	6.06834	5.87276	1.81462	1.87803	2.2206	9.7608e-06	-1.56615	down
LOC_Os01g28540	3064	4443	3587	809	880	889	30.0568	42.5192	37.583	8.25747	7.34457	7.51382	7.49776e-11	-1.83487	down
LOC_Os01g28580	206	193	218	58	40	76	2.70045	2.49046	2.92855	0.829346	0.466295	1.02473	0.000199449	-1.53871	down
LOC_Os01g28790	21325	22398	20719	607	714	982	461.226	465.494	467.035	15.8339	14.3157	20.331	1.6374e-86	-4.54224	down
LOC_Os01g28980	110	116	124	12	23	38	4.3469	4.42471	5.09671	0.550762	0.810601	1.43373	2.60952e-05	-2.02145	down
LOC_Os01g29240	66	72	43	17	15	13	1.22918	1.28341	0.820218	0.362296	0.24414	0.216345	0.000602381	-1.71817	down
LOC_Os01g29280	66	65	75	7	4	15	1.20064	1.13427	1.42565	0.133957	0.051484	0.247936	2.38082e-07	-2.7064	down
LOC_Os01g29330	3669	2867	3184	222	354	263	74.7813	56.1494	67.6363	5.45597	6.68174	5.12259	6.09649e-47	-3.27897	down
LOC_Os01g29409	2345	2305	2439	5494	6886	6328	14.4607	13.5818	14.3204	37.6898	38.0428	37.2397	1.03972e-16	1.66525	up
LOC_Os01g29469	816	996	875	1791	2009	2192	16.5793	19.449	18.516	43.9142	37.8515	42.6628	6.60993e-11	1.42581	up
LOC_Os01g29680	83	84	49	23	32	14	1.01974	0.897748	0.565455	0.26344	0.324214	0.133499	0.00551625	-1.37826	down
LOC_Os01g31110	4197	4944	4757	1179	1521	1520	33.7725	38.3094	40.0179	11.4783	11.3129	11.802	1.05554e-12	-1.45788	down
LOC_Os01g31360	3946	3629	3687	21030	22825	22518	34.0276	30.9262	33.4826	195.115	162.348	165.169	1.23813e-37	2.83285	up
LOC_Os01g31370	641	539	403	36	45	58	6.3426	5.12751	4.15536	0.425007	0.406326	0.543166	2.5642e-18	-3.24438	down
LOC_Os01g31870	1570	1669	1490	270	328	322	8.93393	9.14146	9.31487	2.06839	1.8512	1.75586	1.12756e-17	-2.09521	down
LOC_Os01g31890	255	250	180	30	26	11	4.12412	3.88714	3.02778	0.569833	0.375956	0.155877	3.96305e-12	-3.0535	down
LOC_Os01g31980	439	393	347	1617	2358	1994	3.35801	3.71266	2.90481	15.406	17.5432	15.3784	5.67651e-30	2.59933	up
LOC_Os01g32090	275	228	371	44	62	46	0.772168	0.60005	1.06916	0.137678	0.163026	0.123367	2.51666e-08	-2.26443	down
LOC_Os01g32170	285	264	231	421	600	661	2.21651	2.01756	2.06758	4.05305	3.84736	4.41778	5.21466e-06	1.36675	up
LOC_Os01g32259	23	28	39	55	64	95	0.595062	0.708254	1.05787	1.75994	1.58313	2.41301	0.00173313	1.50958	up
LOC_Os01g32380	151	178	111	15	42	27	5.18757	5.864	3.96523	0.589007	1.32031	0.888161	3.89378e-06	-2.16203	down
LOC_Os01g32460	1272	1139	885	163	229	120	33.2282	28.589	24.1042	5.13314	5.53188	2.99706	2.17877e-18	-2.42054	down
LOC_Os01g32610	107	174	144	38	65	53	1.12569	1.7189	1.5515	0.454223	0.630806	0.516854	0.0089116	-1.19972	down
LOC_Os01g32730	2756	2150	2743	685	728	750	35.7247	24.5109	36.5478	10.6894	8.75429	9.61215	7.59435e-13	-1.54777	down
LOC_Os01g32770	701	1281	1152	69	68	123	9.34511	16.4228	16.0164	1.10108	0.834399	1.56637	7.25159e-10	-3.32651	down
LOC_Os01g33684	609	568	572	1818	2071	1643	2.29121	2.29203	3.23674	6.90991	5.74586	4.70995	9.68368e-18	1.93467	up
LOC_Os01g33784	927	850	831	2250	2769	2462	6.28081	5.57538	5.48483	18.0896	17.8099	16.3078	5.88692e-17	1.78809	up
LOC_Os01g34050	57	27	18	78	143	107	0.950743	0.42389	0.31602	1.57368	2.22978	1.71781	2.25276e-05	1.94087	up
LOC_Os01g34350	754	792	766	154	204	196	3.7659	4.26768	3.97706	0.925993	0.946725	0.934482	1.43671e-09	-1.79959	down
LOC_Os01g34590	28	11	21	77	60	84	0.647797	0.238536	0.500884	2.21285	1.31039	1.91856	1.16819e-05	2.17284	up
LOC_Os01g34610	157	147	122	32	49	10	1.72988	1.60269	1.42863	0.435846	0.481174	0.094964	1.92237e-05	-1.96294	down
LOC_Os01g34630	798	547	397	141	207	31	3.83181	2.97348	3.84324	0.815271	1.0046	0.23933	0.000628779	-1.92876	down
LOC_Os01g34790	2883	3074	2915	344	410	386	47.5224	48.695	50.0845	6.82869	6.26452	6.09018	1.40423e-33	-2.6924	down
LOC_Os01g34890	211	110	202	322	344	355	0.720662	0.35354	0.707303	1.49333	1.07754	1.15295	0.000412081	1.24057	up
LOC_Os01g35170	1143	1322	1080	99	188	104	13.0937	14.5243	12.8241	1.33968	1.90356	1.0309	1.99677e-25	-2.93549	down
LOC_Os01g35184	1205	988	1036	2585	2410	2089	13.2335	10.4575	11.8967	34.4897	24.5374	22.092	1.58781e-07	1.41931	up
LOC_Os01g35230	94	102	98	20	33	28	1.29998	1.35262	1.40802	0.332347	0.421666	0.36676	0.000913058	-1.60942	down
LOC_Os01g36080	1888	1842	2093	3680	4212	3837	12.7275	12.4967	15.5325	31.1546	27.3786	25.8277	3.61112e-10	1.28055	up
LOC_Os01g36090	1657	1823	1762	369	586	589	35.2503	37.2683	39.0769	9.4574	11.5676	12.0017	1.12467e-10	-1.51231	down
LOC_Os01g36220	450	271	317	642	611	561	6.03638	3.48683	4.43086	10.3823	7.59764	7.20593	0.000236053	1.09141	up
LOC_Os01g36580	21	12	34	727	1036	790	0.146924	0.092659	0.27563	11.1892	12.0431	9.74156	1.69485e-56	5.50936	up
LOC_Os01g36720	57	62	63	1128	1657	1341	0.72562	0.76477	0.830293	17.3257	19.6268	16.422	1.21377e-62	4.75944	up
LOC_Os01g36790	87	33	54	418	448	537	0.481358	0.164695	0.305191	3.66396	2.31402	3.08321	3.14537e-20	3.28879	up
LOC_Os01g37490	134	181	145	11	13	23	2.28381	2.98123	2.57944	0.208314	0.193521	0.370409	3.04988e-10	-3.03165	down
LOC_Os01g37510	456	611	533	34	37	60	7.86458	10.0906	9.55424	0.688151	0.578049	0.97463	6.00117e-20	-3.34631	down
LOC_Os01g37590	10914	11429	10720	18641	27468	22408	108.818	109.238	111.239	223.766	253.79	213.809	2.33816e-09	1.30853	up
LOC_Os01g37600	19	15	5	70	57	67	0.163687	0.133912	0.078903	1.07636	0.535046	0.557161	3.62406e-07	2.60977	up
LOC_Os01g37690	2026	1461	1300	18511	22956	21137	19.7692	13.7552	13.3396	216.817	206.134	196.477	2.0086e-68	3.97895	up
LOC_Os01g37810	284	295	233	11	16	14	8.61804	8.60484	7.38156	0.369252	0.448484	0.406108	1.3545e-18	-4.04927	down
LOC_Os01g37910	28609	30817	30337	4094	4733	3233	295.132	305.815	325.969	50.9117	45.8287	33.4307	3.18225e-32	-2.62295	down
LOC_Os01g38229	13323	11263	13761	1610	2997	1822	118.797	96.4266	127.839	17.2888	24.7487	15.5398	2.26682e-29	-2.33017	down
LOC_Os01g38490	386	449	379	125	185	112	9.20701	10.2945	9.43238	3.59926	4.09465	2.55829	0.000338496	-1.2656	down
LOC_Os01g38530	2186	2172	2196	334	290	285	15.0677	14.6679	16.0295	2.70137	1.85253	1.88493	1.93755e-28	-2.56319	down
LOC_Os01g38580	233	21	147	513	686	544	1.56945	0.130356	1.02482	4.97137	4.53201	3.99412	4.02457e-14	2.39186	up
LOC_Os01g38610	161	207	137	14	12	15	1.3381	1.65066	1.18823	0.13844	0.085495	0.112386	3.77527e-12	-3.33907	down
LOC_Os01g38980	11837	12917	14548	843	936	947	97.0136	100.39	124.154	8.48121	7.17671	7.53961	1.28346e-62	-3.57989	down
LOC_Os01g39000	3137	2674	3078	1175	1559	793	51.2278	44.1004	53.6196	23.251	23.5457	12.3211	4.59698e-07	-1.06565	down
LOC_Os01g39260	4214	4002	3985	6317	7402	7110	27.6242	25.2102	27.2237	49.9716	45.0065	44.6594	2.98316e-07	1.04095	up
LOC_Os01g39770	754	538	651	73	129	91	8.87337	5.93527	8.08526	0.924721	1.34904	0.89195	4.53055e-14	-2.4791	down
LOC_Os01g39830	181	132	189	60	43	38	1.119	0.780851	1.21524	0.443675	0.240963	0.220913	0.000350969	-1.53021	down
LOC_Os01g39840	358	433	483	127	134	147	4.19677	4.82446	5.49714	1.75232	1.40536	1.60313	7.3191e-05	-1.3718	down
LOC_Os01g39890	998	1243	1214	2583	3628	3424	4.59438	6.2114	7.10872	20.327	21.9989	21.6466	4.07126e-17	1.73657	up
LOC_Os01g39960	3372	4167	3661	443	592	704	34.4848	40.951	39.0225	5.46119	5.61213	6.89836	1.03947e-29	-2.42909	down
LOC_Os01g39970	344	268	355	76	61	167	2.35441	1.7491	2.52315	0.603219	0.368793	1.08845	0.000178005	-1.39734	down
LOC_Os01g40070	22788	21404	23911	2518	4223	4283	200.804	181.233	219.593	26.7723	34.5148	36.1606	4.26361e-28	-2.37818	down
LOC_Os01g40280	68	43	67	692	667	824	0.930339	0.556493	0.928654	11.6323	8.40787	10.7961	5.59813e-33	3.89451	up
LOC_Os01g40570	482	422	535	646	941	847	7.26942	6.1132	8.39578	11.7463	13.1593	12.2299	0.000116728	1.01516	up
LOC_Os01g40630	10311	10939	16457	17016	43866	35595	133.722	136.199	217.856	263.924	523.459	442.08	0.00115908	1.58212	up
LOC_Os01g40710	3761	4371	3306	7951	10328	14247	90.4537	101.009	82.8602	230.736	230.395	328.301	1.00074e-06	1.76705	up
LOC_Os01g40860	1651	1142	1288	16898	26693	28348	17.6062	11.6948	14.3065	217.478	264.071	289.676	2.07114e-38	4.39423	up
LOC_Os01g41010	331	338	270	665	909	826	4.66394	4.74231	4.01617	11.2714	11.1139	11.0891	3.11279e-09	1.61557	up
LOC_Os01g41120	13	13	21	41	70	83	0.116021	0.111547	0.201778	0.463978	0.618174	0.757606	3.63144e-06	2.28946	up
LOC_Os01g41160	48	78	106	7	23	5	0.912195	1.42139	2.11311	0.146591	0.403824	0.071858	0.000394987	-2.51908	down
LOC_Os01g41240	1017	710	793	3461	5093	5569	15.5121	10.3045	12.6592	62.3649	73.2667	81.6659	1.04543e-25	2.74433	up
LOC_Os01g41420	19704	19786	19205	123	334	327	209.712	202.35	213.032	1.57343	3.29055	3.33267	8.5701e-131	-5.99794	down
LOC_Os01g41430	311	241	290	5	5	15	3.18646	2.37708	3.10467	0.049844	0.038377	0.138017	3.33045e-23	-4.81236	down
LOC_Os01g41530	139	271	197	46	59	53	1.46546	2.72607	2.13905	0.57112	0.552504	0.521851	0.0005644	-1.68117	down
LOC_Os01g41550	1338	1142	1180	271	387	392	14.258	11.6904	13.1055	3.48138	3.82623	3.9986	1.63886e-09	-1.54292	down
LOC_Os01g41710	122563	144615	120156	17508	35943	35336	2001	2268.74	2044.53	344.916	544.299	552.734	3.73794e-10	-1.88592	down
LOC_Os01g41720	40	27	60	140	169	147	0.40581	0.23716	0.613177	1.6889	1.73934	1.35793	1.34636e-06	2.11052	up
LOC_Os01g41750	407	409	449	87	125	93	2.26933	2.19549	2.61111	0.585044	0.644913	0.496918	4.62441e-07	-1.79339	down
LOC_Os01g41780	187	264	237	20	33	9	1.16217	1.58065	1.53656	0.143725	0.186354	0.051823	8.54901e-13	-3.21823	down
LOC_Os01g41820	216	280	172	46	94	105	2.36444	2.94681	1.962	0.60666	0.946285	1.09255	0.00395828	-1.20722	down
LOC_Os01g42140	432	532	442	133	172	176	6.30625	7.47278	6.72982	2.33073	2.32408	2.45319	0.000143328	-1.28575	down
LOC_Os01g42190	12036	10748	12667	357	512	318	179.837	154.455	197.926	6.56484	7.31816	4.66071	1.7962e-94	-4.63947	down
LOC_Os01g42200	85	77	86	0	0	3	2.27356	1.98113	2.40937	0	0	0.052042	1.20961e-17	-6.1355	down
LOC_Os01g42210	69	70	60	11	21	21	1.03042	1.04673	0.947207	0.202179	0.28436	0.294218	0.00108754	-1.66503	down
LOC_Os01g42280	1354	1682	1478	354	395	441	10.6924	12.759	12.1618	3.37255	2.89326	3.33021	7.16411e-12	-1.65484	down
LOC_Os01g42330	148	101	118	31	49	51	0.635821	0.417923	0.524939	0.15829	0.192	0.207454	0.00847698	-1.23175	down
LOC_Os01g42380	1524	769	1200	2275	2470	2503	6.62129	3.72753	6.02612	11.5051	10.6258	10.8034	4.95218e-10	1.32947	up
LOC_Os01g42410	484	329	514	141	227	131	2.65347	1.87352	2.81434	1.03015	1.33379	0.724074	0.000809377	-1.15589	down
LOC_Os01g42520	12708	7933	7998	158	290	182	136.476	81.8604	89.5137	2.0361	2.88674	1.87125	6.231e-22	-5.25529	down
LOC_Os01g42550	139	148	98	29	45	48	3.26482	3.21011	2.40578	0.765553	0.943244	1.0238	0.00247988	-1.40372	down
LOC_Os01g42690	129	79	129	391	496	328	2.25478	1.34737	2.29417	8.14782	8.02334	5.43952	8.43765e-10	2.1195	up
LOC_Os01g42730	1297	1112	1263	3396	4373	3801	11.5003	9.50051	11.7959	37.3928	35.1022	33.4091	8.93528e-21	1.92084	up
LOC_Os01g42860	3	0	0	273	329	188	0.083322	0	0	13.6468	12.6701	7.45713	5.68158e-29	8.3411	up
LOC_Os01g43070	6606	8280	6760	1647	1872	1733	68.3187	82.292	72.8651	20.5415	17.9548	17.1701	1.10151e-18	-1.77291	down
LOC_Os01g43090	7266	7346	6872	1382	1847	1786	108.367	105.268	106.816	24.86	25.5515	25.5093	9.9698e-20	-1.83736	down
LOC_Os01g43100	1897	2362	1928	604	714	484	19.5645	23.9142	20.4141	7.02254	6.70371	4.97924	1.54422e-11	-1.50824	down
LOC_Os01g43120	8011	9769	8518	1261	1791	1678	67.2157	78.7595	74.4849	12.7592	13.9334	13.4877	1.43975e-27	-2.21779	down
LOC_Os01g43150	5662	6669	6323	11706	14751	15407	39.9715	41.7853	51.3026	93.7603	90.0369	99.7549	5.99775e-12	1.42882	up
LOC_Os01g43220	226	210	267	54	64	46	1.80449	1.61484	2.25787	0.52622	0.462241	0.357455	8.31353e-06	-1.82926	down
LOC_Os01g43330	1872	1437	1642	8478	7574	7877	10.846	7.59175	9.28891	55.5776	38.3628	41.7583	1.78749e-20	2.55875	up
LOC_Os01g43370	192	86	99	2546	2417	4007	1.3215	0.560358	0.693849	23.0663	16.9885	28.9129	2.03624e-17	4.85226	up
LOC_Os01g43372	785	598	749	13352	15590	15314	8.15616	5.97371	8.1106	167.506	150.331	152.536	1.32714e-92	4.6455	up
LOC_Os01g43390	2407	3080	2315	421	609	557	27.493	37.3531	30.6908	6.36319	7.01792	6.73167	6.03938e-17	-2.0407	down
LOC_Os01g43410	6324	6394	6445	1854	2474	2408	53.1502	51.7909	56.3422	20.1524	20.7782	20.8166	6.96378e-10	-1.24721	down
LOC_Os01g43420	2165	2292	2257	5845	6426	6992	24.6215	25.051	26.7512	80.218	67.7929	76.2023	6.31334e-19	1.79114	up
LOC_Os01g43480	2374	2320	2280	5052	6514	5321	14.5759	14.0452	16.0578	38.4052	37.404	34.9119	1.59126e-14	1.54116	up
LOC_Os01g43590	57	31	42	241	347	285	0.725353	0.371446	0.557505	3.72908	4.11851	3.4982	2.94788e-14	3.01	up
LOC_Os01g43610	159	127	107	14	19	49	2.1468	1.64642	1.49503	0.213309	0.235854	0.623954	1.86225e-05	-2.00723	down
LOC_Os01g43650	188	104	167	281	416	414	2.64973	1.40365	2.45499	4.5458	5.10608	5.64085	7.40763e-06	1.53331	up
LOC_Os01g43680	1128	948	908	1469	3738	3420	9.17918	7.37502	7.56265	14.1114	30.4642	29.1057	0.000431786	1.76409	up
LOC_Os01g43700	553	650	523	2984	3990	4196	4.71677	5.73925	4.6711	32.1448	30.1167	34.4591	2.66515e-43	2.95434	up
LOC_Os01g43710	3488	5565	5594	7457	8167	11480	27.1968	41.2292	45.2975	75.5641	60.0953	85.4078	0.000213838	1.15161	up
LOC_Os01g43740	102	47	84	1001	1218	2010	0.971598	0.442448	0.866944	12.0397	11.3578	19.2019	4.48579e-11	4.44565	up
LOC_Os01g43750	138	91	56	8	20	8	1.64072	1.08554	0.698881	0.095865	0.256634	0.083927	0.000227859	-2.74745	down
LOC_Os01g43760	1291	1940	1852	498	754	721	13.8397	20.2821	21.3722	6.37711	7.55966	7.55452	0.000117054	-1.11386	down
LOC_Os01g43870	2364	1473	2077	3821	5961	5388	19.1588	11.6227	16.3049	42.4682	47.7983	46.3663	6.94193e-16	1.61475	up
LOC_Os01g43890	138	201	131	20	39	37	1.34213	1.87724	1.32802	0.225444	0.345184	0.338089	7.43967e-06	-2.05043	down
LOC_Os01g43895	1815	2250	2055	298	519	529	49.6212	59.1157	58.5402	9.80364	13.1626	13.8358	5.26933e-17	-1.93909	down
LOC_Os01g44069	174	219	190	46	25	21	1.68253	2.03934	1.91467	0.533508	0.216281	0.186813	5.26805e-08	-2.34427	down
LOC_Os01g44090	39	23	40	89	94	128	0.540695	0.295947	0.583338	1.50395	1.23873	1.69413	5.22489e-05	1.87968	up
LOC_Os01g44110	532	529	416	54	60	64	4.03344	3.85268	3.3222	0.474443	0.427776	0.47361	1.02005e-14	-2.78064	down
LOC_Os01g44120	344	258	407	22	17	27	7.94351	5.72579	9.78144	0.589311	0.364488	0.597515	4.09803e-18	-3.64967	down
LOC_Os01g44390	6363	7333	6834	1303	1352	1405	201.248	224.957	226.547	46.0199	36.5779	40.3608	1.74308e-24	-2.06403	down
LOC_Os01g45200	769	665	772	1467	1239	1887	11.4104	9.66584	11.7319	24.9195	16.104	27.052	3.38153e-05	1.33911	up
LOC_Os01g45250	6107	4339	5021	1108	1597	1924	81.7719	55.8272	70.0641	17.8919	19.8328	24.6737	1.70688e-10	-1.48285	down
LOC_Os01g45439	675	703	659	2496	2802	2633	8.8873	8.64891	8.90494	38.7781	33.9536	32.9796	4.79184e-25	2.23272	up
LOC_Os01g45460	42	16	32	2136	2478	2477	0.362268	0.105394	0.281667	24.5075	20.0817	22.4723	1.46002e-118	6.57358	up
LOC_Os01g45550	66	42	69	121	186	185	0.501536	0.311002	0.545841	1.12382	1.36973	1.47798	4.00452e-05	1.72939	up
LOC_Os01g45640	71	37	41	946	757	362	1.83088	0.907939	1.09214	29.7748	18.3171	9.05274	5.11324e-05	4.10118	up
LOC_Os01g45730	21	3	14	44	63	53	0.411569	0.038964	0.290486	1.05412	1.16745	1.00414	4.23848e-06	2.34045	up
LOC_Os01g45750	3557	3656	3267	9647	13599	12480	36.3894	35.9403	34.8384	119.112	129.073	122.349	3.24622e-23	2.02857	up
LOC_Os01g45830	4845	4588	4610	993	1029	631	54.7333	49.805	54.2782	13.5317	10.7774	6.82367	5.90895e-25	-2.12184	down
LOC_Os01g45860	81	62	70	5	13	5	0.966187	0.713202	0.872897	0.058436	0.134305	0.046398	3.31348e-08	-2.98081	down
LOC_Os01g45914	191	302	147	21	25	24	5.03476	7.65177	4.03628	0.659698	0.601303	0.592407	8.94087e-06	-2.92506	down
LOC_Os01g46240	176	194	185	49	47	49	0.737253	0.772325	1.03485	0.231208	0.172171	0.195381	0.00010602	-1.65733	down
LOC_Os01g46350	488	332	315	0	2	5	3.69872	2.41899	2.48521	0	0.013469	0.029291	4.54455e-32	-7.13197	down
LOC_Os01g46610	25828	27203	25888	8446	10847	9518	285.579	289.029	298.326	112.68	111.239	100.827	7.82006e-08	-1.18942	down
LOC_Os01g46760	2404	2239	2432	563	723	722	19.1419	20.2597	24.1216	6.02091	7.0442	6.96922	1.70232e-12	-1.55365	down
LOC_Os01g46800	891	733	975	75	142	83	16.0682	13.6469	17.3364	1.64017	2.24803	1.41986	1.38773e-20	-2.86976	down
LOC_Os01g46820	51	107	83	3	8	0	2.4253	4.95621	4.1501	0.146982	0.315869	0	3.5337e-08	-4.2325	down
LOC_Os01g46926	2595	2142	2489	11545	12789	12344	50.5259	42.5661	53.0574	265.911	218.331	224.119	4.14455e-36	2.6166	up
LOC_Os01g46932	1087	1828	1007	2229	2948	2612	13.2203	18.0534	13.8771	30.568	30.3177	26.8422	2.29289e-09	1.2512	up
LOC_Os01g46970	572	515	548	1190	1478	1096	6.12706	5.72208	6.14423	15.5647	16.4067	11.6715	8.08399e-10	1.47177	up
LOC_Os01g47050	56	71	45	192	165	218	0.564489	0.685755	0.473688	2.35304	1.55797	2.12262	1.21209e-06	2.02385	up
LOC_Os01g47190	2158	2549	1915	721	876	942	44.9443	50.4888	39.9346	17.5244	15.7489	16.1705	3.88997e-07	-1.11744	down
LOC_Os01g47200	344	354	348	71	115	120	4.01675	3.88181	4.30659	1.00445	1.26276	1.38539	4.31464e-05	-1.52289	down
LOC_Os01g47270	731	947	697	198	187	259	18.5497	23.0954	18.4203	6.06284	4.39246	6.28539	2.73296e-08	-1.60735	down
LOC_Os01g47280	6	8	6	42	71	109	0.116397	0.173168	0.124401	1.17525	1.52872	2.42565	3.29241e-06	3.71767	up
LOC_Os01g47330	1979	3370	2201	462	791	837	45.418	74.3234	52.6611	12.7714	16.8374	18.4045	0.000306934	-1.60746	down
LOC_Os01g47340	10638	12148	9735	15625	20954	19600	197.049	217.554	189.917	346.601	358.187	347.597	1.34286e-06	1.05015	up
LOC_Os01g47370	3032	3061	2777	90	58	159	221.639	214.988	211.544	7.86657	3.87663	11.138	9.99463e-76	-4.56965	down
LOC_Os01g47450	3228	4354	3738	1272	1560	1505	27.9663	35.6532	32.7969	12.6362	12.1161	12.0907	6.47791e-08	-1.11969	down
LOC_Os01g47460	991	1065	1030	1776	2058	1944	7.70279	7.91324	8.26524	15.9607	14.4732	13.7447	8.15227e-08	1.17409	up
LOC_Os01g47550	461	447	412	39	64	76	6.10345	5.69826	5.67319	0.626723	0.762178	0.957936	1.065e-12	-2.63267	down
LOC_Os01g47570	690	1166	678	113	115	116	20.0914	32.6128	20.559	3.96641	3.07967	3.2286	2.12922e-06	-2.60599	down
LOC_Os01g47600	505	585	484	138	154	214	13.2515	14.7544	13.2383	4.3587	3.73477	5.37798	2.71687e-05	-1.37066	down
LOC_Os01g47610	2	1	2	64	68	88	0.01698	0.001844	0.016303	1.13651	0.933466	1.2515	2.48291e-18	5.73176	up
LOC_Os01g47630	486	371	375	5652	8856	9313	10.4021	7.71724	8.35753	147.35	178.428	193.749	1.08139e-43	4.52782	up
LOC_Os01g47690	1529	1252	1261	564	567	495	19.2429	15.2399	16.4785	8.63631	6.707	5.98725	1.62283e-05	-1.03252	down
LOC_Os01g47730	13351	14003	13748	479	877	856	224.324	226.073	240.735	9.70126	13.6556	13.7773	3.87795e-73	-3.97115	down
LOC_Os01g47760	5927	6685	5559	867	985	1092	121.902	132.119	119.177	21.5071	18.7897	21.502	1.80894e-30	-2.35696	down
LOC_Os01g47780	140	104	74	13	29	9	2.67067	1.90692	1.47779	0.279007	0.510723	0.148014	3.31195e-06	-2.39862	down
LOC_Os01g47840	250	289	368	113	139	91	2.14898	2.38446	3.29664	1.166	1.10415	0.747585	0.00263682	-1.13564	down
LOC_Os01g48000	214	227	237	48	37	74	1.53597	1.56682	1.77184	0.410026	0.241648	0.510098	1.05974e-05	-1.81278	down
LOC_Os01g48060	769	799	748	220	287	255	5.70287	5.63589	5.76609	1.93009	1.96265	1.79153	3.79282e-06	-1.34025	down
LOC_Os01g48290	187	214	160	71	3	84	7.13253	7.85496	6.37307	3.25759	0.074366	3.05829	0.000566751	-1.49465	down
LOC_Os01g48339	79	62	76	16	31	0	1.38936	1.04757	1.3833	0.332789	0.491778	0	0.000113044	-1.95805	down
LOC_Os01g48610	228	143	260	36	72	50	1.4638	0.880867	1.74549	0.273858	0.430522	0.306985	6.17776e-05	-1.75561	down
LOC_Os01g48690	10081	13425	10898	3883	4606	4469	197.597	252.866	222.674	91.8343	83.7136	83.797	2.20851e-08	-1.14205	down
LOC_Os01g48790	2865	2424	2716	5368	5739	5278	17.5694	15.2956	17.7785	40.419	32.9022	31.5344	1.04648e-10	1.30912	up
LOC_Os01g48874	4565	5157	4333	320	400	307	41.3086	45.1542	39.6068	3.55327	3.33225	2.78122	4.79317e-57	-3.5072	down
LOC_Os01g48910	265	238	287	438	543	488	2.08106	1.79751	2.35267	4.15836	3.96628	3.6396	0.000202188	1.16103	up
LOC_Os01g48940	284	474	267	14	19	25	8.44969	13.5478	8.27032	0.478327	0.521943	0.708418	2.68678e-09	-3.88746	down
LOC_Os01g48950	317	287	298	18	29	20	9.00741	7.84673	8.83507	0.588615	0.761887	0.544877	4.75219e-16	-3.49676	down
LOC_Os01g49219	2147	2973	2717	568	781	671	20.6171	26.0848	26.1406	6.31422	7.26303	6.38336	2.81113e-12	-1.69745	down
LOC_Os01g49230	24	34	29	75	107	90	0.306405	0.409895	0.375263	1.15658	1.26965	1.09857	5.33888e-05	1.9013	up
LOC_Os01g49280	10	20	24	344	399	315	0.607789	0.191314	0.266221	4.92762	4.24023	3.4221	1.81585e-27	4.55755	up
LOC_Os01g49320	493	432	523	85	151	162	7.42967	6.24849	8.21225	1.52931	2.10403	2.33547	2.40236e-06	-1.61728	down
LOC_Os01g49380	528	461	439	185	186	125	7.16028	6.31445	6.35646	2.98371	2.40397	1.56973	0.000168421	-1.24124	down
LOC_Os01g49410	1294	1430	1421	257	475	451	25.5217	27.526	29.7797	6.77539	9.90113	9.50606	3.75127e-10	-1.56516	down
LOC_Os01g49830	1269	1373	1144	337	676	587	15.6591	16.2755	14.7126	5.01866	7.73651	6.93158	8.22458e-05	-1.00122	down
LOC_Os01g49910	104	102	44	12	10	29	1.23132	1.15439	0.534833	0.165265	0.102132	0.327307	0.00260374	-2.02023	down
LOC_Os01g50040	508	492	412	1837	2240	2208	5.69392	5.27384	4.76511	24.2665	22.7263	23.3661	5.19881e-27	2.42176	up
LOC_Os01g50050	2621	3045	3083	10486	10364	10529	30.5692	32.9709	37.0153	146.919	111.686	118.866	5.40536e-25	2.11946	up
LOC_Os01g50060	58	77	73	138	162	219	0.700007	0.900164	0.91572	2.01055	1.81842	2.5343	0.000143624	1.58148	up
LOC_Os01g50080	1341	1187	1372	3526	4072	4022	7.07235	6.00556	7.51968	22.3208	19.8169	20.3589	2.7901e-19	1.84465	up
LOC_Os01g50170	826	673	742	125	205	244	10.133	7.93726	9.49799	1.84236	2.32907	2.86157	1.23279e-08	-1.71463	down
LOC_Os01g50200	161	149	133	240	345	336	1.73612	1.54264	1.49077	3.12419	3.45478	3.4716	0.000233194	1.31453	up
LOC_Os01g50370	218	187	181	572	714	752	2.764	2.27857	2.39067	8.76188	8.41336	9.15535	2.53176e-12	2.064	up
LOC_Os01g50410	5231	5267	4680	266	438	416	77.8419	75.3084	72.5809	4.76657	6.04089	5.92976	2.16857e-57	-3.50945	down
LOC_Os01g50420	11109	10504	10933	163	255	252	136.187	123.742	139.689	2.40861	2.89783	2.95718	4.66872e-116	-5.34923	down
LOC_Os01g50450	515	405	428	3225	4642	3863	7.20319	5.4588	6.16952	54.0602	60.2999	51.6675	2.09051e-54	3.38173	up
LOC_Os01g50460	45	32	27	5408	5364	4632	0.723527	0.462424	0.466688	111.619	84.6365	75.5791	7.14792e-88	7.49527	up
LOC_Os01g50616	38361	61647	42117	873	980	718	171.47	228.395	197.281	6.7417	5.74045	4.38684	5.1119e-23	-5.51606	down
LOC_Os01g50622	9121	1540	8750	295	227	335	126.514	20.4668	126.513	5.09949	2.96557	4.64258	0.00159015	-4.21071	down
LOC_Os01g50720	95	80	167	197	289	315	1.20657	0.985713	2.23729	2.99006	3.40488	3.81139	6.62504e-05	1.47959	up
LOC_Os01g50760	3537	3387	3680	13031	16279	15347	46.1605	42.4745	50.0596	205.236	197.08	191.919	5.8232e-29	2.33952	up
LOC_Os01g50820	91	77	87	120	200	186	0.862134	0.698111	0.85731	1.37013	1.76089	1.69361	0.00258583	1.23927	up
LOC_Os01g50840	8303	7885	7860	299	393	390	130.786	119.353	129.034	5.67439	5.73593	5.87392	6.91008e-81	-4.2117	down
LOC_Os01g50910	37	26	40	125	197	121	0.682345	0.439392	0.795138	2.89888	3.58277	2.2757	9.82619e-08	2.36052	up
LOC_Os01g50930	3836	4746	3916	1608	1676	1858	66.6057	78.8235	70.6885	33.8513	26.817	30.6925	7.9303e-07	-1.00827	down
LOC_Os01g50940	1635	2092	1910	54	128	89	15.6106	19.1956	19.0078	0.612639	1.13148	0.807231	6.4457e-54	-4.1467	down
LOC_Os01g51010	3024	3380	3994	1093	1323	1270	15.7606	16.417	21.5211	6.6422	6.29635	6.20439	3.47897e-09	-1.23122	down
LOC_Os01g51040	85	86	113	1149	1295	1138	0.455951	0.716887	0.811643	10.6777	7.31397	8.45311	1.5771e-44	3.92721	up
LOC_Os01g51060	330	90	318	852	1539	1746	2.39236	0.615573	2.4545	5.95317	9.53677	11.4917	4.05996e-09	2.73509	up
LOC_Os01g51140	81	98	64	11	13	11	0.576575	0.672891	0.47617	0.087057	0.084404	0.084613	7.33481e-07	-2.52509	down
LOC_Os01g51200	7536	7575	7277	2950	3277	2941	70.8709	68.4605	71.297	33.4676	28.5137	26.4981	4.34988e-07	-1.01499	down
LOC_Os01g51250	2997	2821	3051	964	851	776	26.3225	23.8099	28.2781	12.4128	8.04778	7.95932	1.20787e-12	-1.4882	down
LOC_Os01g51290	2914	2614	2833	8356	11204	9351	14.2474	12.5146	14.4749	49.9178	51.6007	44.0278	4.24357e-24	2.05288	up
LOC_Os01g51320	179	126	118	249	363	436	2.19956	1.49225	1.50595	3.69485	4.15118	5.15059	6.75309e-06	1.56739	up
LOC_Os01g51380	1625	1415	1575	2458	2900	2487	16.9661	14.1836	17.1363	31.0373	28.0729	24.866	9.32931e-07	1.03583	up
LOC_Os01g51400	0	0	22	176	308	193	0	0	0.200511	1.89757	2.55984	1.65573	1.02308e-25	5.17476	up
LOC_Os01g51410	34525	32421	34050	147356	217292	223527	178.593	161.152	183.571	919.819	1042.67	1107.96	6.13503e-16	2.79765	up
LOC_Os01g51530	1789	2280	2006	4347	4919	5235	30.0783	36.1117	35.2661	88.4102	76.2848	84.0447	4.55267e-14	1.5234	up
LOC_Os01g51540	145	138	166	1159	1809	1511	2.01977	1.83887	2.40845	19.5247	23.4237	20.2079	1.01281e-43	3.57166	up
LOC_Os01g51632	846	933	1048	1896	1931	1934	2.21464	2.83886	3.43826	6.5027	5.05643	5.08865	3.39e-09	1.30211	up
LOC_Os01g51640	550	474	530	759	975	944	2.89179	2.39567	2.90343	4.81886	4.75741	4.75824	4.78272e-05	1.04934	up
LOC_Os01g51670	6421	5110	6800	393	513	415	126.779	96.9362	139.921	9.36188	9.37879	7.84165	6.84636e-44	-3.52994	down
LOC_Os01g51810	60	45	74	14	20	21	0.569615	0.407	0.738574	0.158764	0.169167	0.187635	0.00456364	-1.4462	down
LOC_Os01g51840	61	54	54	8	9	14	0.58851	0.394187	0.444395	0.068848	0.339157	0.138442	2.66378e-05	-2.18074	down
LOC_Os01g51860	652	1332	605	1889	2266	2468	3.37976	7.11866	5.47675	12.2558	10.4804	12.0325	1.03347e-11	1.619	up
LOC_Os01g51920	13907	15200	15357	1804	2669	2238	104.013	109.095	117.386	19.5322	18.7462	18.335	1.93859e-32	-2.47202	down
LOC_Os01g51980	12785	11958	12978	2084	2458	2404	137.054	123.479	145.41	26.7823	24.359	24.5821	2.12112e-26	-2.17275	down
LOC_Os01g52010	5067	4722	4271	1426	1834	1446	55.4862	52.6835	47.999	18.8501	18.9776	14.8696	1.17535e-10	-1.31228	down
LOC_Os01g52030	349	244	291	58	90	105	9.31995	6.26127	8.09705	1.87239	2.21925	2.6749	6.53151e-05	-1.55075	down
LOC_Os01g52060	11	0	0	137	182	289	1.13416	0	0	17.0023	17.4504	28.5822	5.07999e-14	6.07267	up
LOC_Os01g52070	11	3	18	405	363	653	0.108664	0.019311	0.19082	5.7074	3.82338	7.442	2.91473e-16	5.7453	up
LOC_Os01g52100	40	26	51	64	100	104	0.560108	0.338851	0.73232	1.07359	1.29537	1.39041	0.00184827	1.44749	up
LOC_Os01g52140	70	70	73	103	139	177	0.396081	0.369933	0.424518	0.900598	0.910793	1.29842	0.00419271	1.23384	up
LOC_Os01g52170	4286	5169	4267	10490	13262	12994	31.7709	39.5029	35.4674	100.792	100.964	90.0054	2.07275e-16	1.68478	up
LOC_Os01g52230	2490	2137	2447	14130	13705	13439	41.2852	34.0386	42.2713	282.709	210.772	213.498	2.56046e-37	2.82515	up
LOC_Os01g52250	3219	4523	3610	1097	1688	1236	12.7242	17.2364	14.859	5.33938	6.18829	4.71875	6.69743e-07	-1.24335	down
LOC_Os01g52260	816	905	817	1069	2031	1669	11.6491	12.4223	12.1601	18.4344	26.9205	22.8403	6.25424e-06	1.15351	up
LOC_Os01g52330	8	17	8	39	52	61	0.104706	0.207806	0.101707	0.619349	0.635794	0.782265	1.5768e-06	2.46047	up
LOC_Os01g52340	41	29	33	121	225	158	0.438547	0.303071	0.365605	1.58018	2.26681	1.6456	5.27635e-09	2.5388	up
LOC_Os01g52400	484	483	454	178	223	147	4.35177	4.22806	4.38126	1.8087	1.80654	1.39022	0.000909454	-1.10547	down
LOC_Os01g52450	123	122	101	28	20	14	1.19126	1.10994	0.980017	0.31089	0.171646	0.117143	3.82646e-06	-2.17393	down
LOC_Os01g52480	282	256	367	480	594	604	3.40943	3.0387	4.67929	7.13057	6.83139	7.22971	0.00011252	1.15436	up
LOC_Os01g52530	265	310	253	82	137	121	2.82789	3.2235	2.79722	1.16513	1.49504	1.37339	0.00865901	-1.03432	down
LOC_Os01g52570	175	142	244	12	49	38	3.46611	2.70181	5.02965	0.284109	0.898986	0.703785	3.83117e-06	-2.29129	down
LOC_Os01g52594	4427	4820	4461	435	629	652	138.074	144.447	145.001	16.3404	18.1722	19.4602	9.65152e-38	-2.74182	down
LOC_Os01g52640	1728	1714	1686	8285	10559	9818	9.5646	9.13275	9.77412	53.8122	52.9082	49.7556	2.05901e-40	2.7472	up
LOC_Os01g52750	1327	904	444	113	154	154	9.94668	6.74407	3.47744	0.990144	1.0904	1.08246	0.00247613	-2.40027	down
LOC_Os01g52780	70	72	54	227	287	272	0.314189	0.338834	0.253402	1.35766	1.32465	1.29919	5.56817e-09	2.26968	up
LOC_Os01g52890	77	107	108	9	19	14	2.05611	2.76092	3.02361	0.261746	0.452101	0.337928	4.02875e-07	-2.56143	down
LOC_Os01g52920	5391	6634	4856	1466	1368	1137	35.1363	40.3448	32.9871	10.7929	8.10999	6.764	1.36401e-13	-1.80312	down
LOC_Os01g53070	476	383	403	792	858	806	2.64769	2.01856	2.35555	5.14852	4.38375	4.12591	4.1456e-06	1.23613	up
LOC_Os01g53130	190	138	204	49	44	64	1.18128	0.827042	1.32663	0.363806	0.25432	0.381651	0.00054943	-1.48219	down
LOC_Os01g53150	5284	6724	4870	934	1152	1445	63.6467	78.1603	66.1368	14.447	13.934	14.7829	4.34046e-14	-1.99453	down
LOC_Os01g53160	178	228	197	9	16	24	2.57848	3.17029	2.96959	0.140987	0.212228	0.321645	6.24112e-13	-3.37847	down
LOC_Os01g53220	4261	5196	4028	0	18	10	74.757	87.6107	73.6505	0	0.288163	0.158276	5.35575e-124	-8.74326	down
LOC_Os01g53260	33	13	16	55	105	67	0.572921	0.202813	0.27448	1.15899	1.68908	1.10975	1.13266e-05	2.12482	up
LOC_Os01g53294	861	660	723	1461	1296	1497	6.23914	4.84108	5.45893	12.775	8.71837	10.6218	2.55233e-07	1.2075	up
LOC_Os01g53420	286	155	147	314	422	358	3.28455	1.70762	1.75415	4.35843	4.49826	3.94542	0.000666481	1.16432	up
LOC_Os01g53430	24	37	9	56	70	58	0.25884	0.389332	0.093839	0.747847	0.718869	0.619343	0.000748778	1.66315	up
LOC_Os01g53470	32	38	30	69	69	106	0.623806	0.70209	0.597144	1.61774	1.24106	1.98349	0.00111594	1.55785	up
LOC_Os01g53520	6382	5246	5888	11630	14724	13797	96.0302	75.8365	92.317	211.071	205.658	198.905	1.69987e-12	1.46253	up
LOC_Os01g53570	34	16	26	704	683	771	0.375224	0.16428	0.298801	9.85531	7.38652	8.64891	1.15272e-46	5.10945	up
LOC_Os01g53720	16052	15888	14440	2005	2170	2307	98.9783	93.9375	92.748	14.9517	12.4617	13.7283	6.57591e-35	-2.56612	down
LOC_Os01g53730	17292	18324	16681	655	1003	953	245.553	250.034	246.885	11.2188	13.2055	12.9619	1.23448e-74	-4.06995	down
LOC_Os01g53779	96	28	100	204	376	342	0.867374	0.17778	0.984379	1.24351	2.33778	2.1811	7.85217e-10	2.28869	up
LOC_Os01g53800	1342	1848	1668	321	519	314	9.53845	12.5921	12.3774	2.73652	3.42153	2.14557	2.06103e-12	-1.82192	down
LOC_Os01g53880	2006	1709	1511	445	477	434	17.111	14.1065	13.5578	4.56098	3.93498	3.74334	6.75714e-13	-1.66924	down
LOC_Os01g53890	739	794	762	83	74	70	6.55748	6.76209	7.03828	0.885482	0.603643	0.593653	1.7989e-21	-3.05236	down
LOC_Os01g53910	1611	1906	1702	378	637	594	22.1074	25.1309	24.3435	6.24848	8.10656	7.80183	6.66119e-10	-1.44919	down
LOC_Os01g53920	806	444	762	76	192	164	3.86799	2.08866	3.76329	0.427281	0.878615	0.766611	1.39381e-05	-1.98667	down
LOC_Os01g53930	2186	1190	1780	2591	3508	4491	15.5398	8.07476	13.2347	22.1079	23.0129	30.4093	5.26698e-05	1.29938	up
LOC_Os01g53980	104	126	209	7	31	28	1.64636	1.73186	3.4743	0.058525	0.427384	0.18745	0.000244262	-2.52665	down
LOC_Os01g54050	1105	1141	1110	356	366	365	13.4693	15.2692	14.6551	4.41196	3.25715	4.40874	1.40782e-07	-1.35037	down
LOC_Os01g54190	1312	1580	1444	262	410	255	22.1962	25.8808	25.7124	5.44574	6.53579	4.02358	3.15295e-15	-1.97111	down
LOC_Os01g54210	265	161	172	0	5	3	3.04456	1.77824	2.06527	0	0.042902	0.022232	2.73322e-20	-6.04894	down
LOC_Os01g54240	1858	1793	1758	590	747	813	14.0251	13.0012	14.0931	5.36787	5.31328	5.85371	3.0125e-06	-1.06755	down
LOC_Os01g54270	41	40	15	59	101	115	0.424294	0.402051	0.162674	0.702644	0.779313	0.916875	0.000148527	1.77071	up
LOC_Os01g54300	443	148	294	63	58	54	4.73192	1.49489	3.27341	0.802145	0.541255	0.546005	0.00718179	-2.04817	down
LOC_Os01g54510	2718	2390	2908	880	1041	950	23.2999	19.7213	25.9414	9.30217	8.42176	7.95468	1.41966e-08	-1.21249	down
LOC_Os01g54540	6456	8996	6931	1112	1333	1253	114.025	155.39	127.883	23.3273	21.4466	21.1781	7.04125e-16	-2.33125	down
LOC_Os01g54560	4269	4037	4886	746	1107	784	23.7513	21.4762	28.2055	5.18247	5.89591	4.32952	4.14327e-23	-2.0654	down
LOC_Os01g54600	9838	9600	9059	2498	3516	2808	114.688	107.538	110.056	35.137	38.0175	31.3568	1.47689e-12	-1.43096	down
LOC_Os01g54620	570	249	226	767	952	1059	3.29119	1.37438	1.42018	5.52029	5.10541	5.87814	5.2691e-10	1.68328	up
LOC_Os01g54670	238	177	147	2	12	10	4.17381	2.96912	2.67745	0.037452	0.194756	0.165465	4.22229e-17	-4.34209	down
LOC_Os01g54700	1686	1987	2049	206	260	165	14.2339	15.8086	17.4459	1.99196	1.8501	1.46187	1.42489e-32	-2.91376	down
LOC_Os01g54860	1271	1107	1087	1818	2415	2156	13.3066	11.1366	11.8602	22.9822	23.4658	21.6354	9.26249e-08	1.14654	up
LOC_Os01g54940	1292	1228	970	4797	5237	5877	17.7412	16.2439	13.9115	80.9789	67.7959	78.6477	6.40202e-33	2.46154	up
LOC_Os01g55030	951	1030	517	219	250	196	19.3728	20.1703	10.9699	5.36709	4.70987	3.81661	0.000434329	-1.63367	down
LOC_Os01g55070	113	153	119	14	10	21	0.885739	1.15216	0.972017	0.123938	0.069849	0.151217	6.91118e-09	-2.81475	down
LOC_Os01g55100	223	180	135	17	12	11	2.19308	1.70351	1.38479	0.191717	0.10922	0.095051	4.88933e-13	-3.44429	down
LOC_Os01g55110	319	424	257	52	38	78	4.88401	6.24388	4.10829	0.949617	0.538594	1.13754	2.94989e-08	-2.29069	down
LOC_Os01g55240	1108	771	1002	1480	3074	3132	11.4685	7.6037	11.2328	18.8431	31.4741	33.1429	5.40149e-05	1.65647	up
LOC_Os01g55260	28	23	48	63	117	83	0.24051	0.180722	0.42703	0.64648	0.932762	0.682494	0.000386217	1.6519	up
LOC_Os01g55270	592	469	522	962	1452	1511	12.3015	9.3658	11.3045	24.1197	27.9753	30.0671	3.44138e-11	1.56569	up
LOC_Os01g55340	60	75	78	20	16	7	1.10272	1.32818	1.49661	0.440484	0.268061	0.107833	5.26698e-05	-2.00696	down
LOC_Os01g55360	2343	2432	2405	5044	5827	6062	25.0206	25.0784	26.7777	65.3394	57.7608	62.2215	6.904e-14	1.50621	up
LOC_Os01g55390	633	721	715	184	226	196	6.10365	6.67905	7.18371	2.13111	2.02004	1.80385	6.24853e-07	-1.50542	down
LOC_Os01g55510	1767	2570	1802	5	19	13	49.6543	69.3946	52.7797	0.136113	0.493561	0.336505	5.5777e-41	-7.1613	down
LOC_Os01g55540	3965	3189	3551	6806	8168	6991	37.8481	29.2508	35.3266	78.3964	72.3181	63.933	9.42282e-11	1.30706	up
LOC_Os01g55610	254	254	191	27	136	89	2.28228	2.26062	1.8379	0.305787	1.16844	0.779885	0.00302317	-1.26513	down
LOC_Os01g55740	298	296	345	101	116	140	3.20677	3.05933	3.86748	1.30694	1.15345	1.43915	0.00259361	-1.12896	down
LOC_Os01g55799	2818	3704	3150	641	828	794	14.4234	17.5909	16.1391	3.84799	4.04022	3.94387	7.15939e-18	-1.83378	down
LOC_Os01g55830	2923	2658	2680	4875	5548	4774	46.8422	40.9322	44.7688	94.2737	82.4703	73.3059	1.38705e-08	1.15213	up
LOC_Os01g55860	253	218	221	357	383	423	2.93442	2.42728	2.67621	4.99587	4.12327	4.70768	0.002409	1.02251	up
LOC_Os01g55870	949	955	945	5224	5544	5863	12.6842	12.2673	13.1671	84.2857	68.7601	75.1109	1.07384e-41	2.81878	up
LOC_Os01g55940	123	266	109	969	900	319	1.04014	2.17353	0.962564	9.94954	7.1067	2.59934	0.00872409	2.42827	up
LOC_Os01g55974	466	432	504	151	130	135	7.27588	6.13186	7.70473	2.63457	1.47712	1.80806	1.16179e-05	-1.46664	down
LOC_Os01g56130	522	514	493	120	98	158	4.23262	4.01764	4.17754	1.17422	0.732894	1.22484	1.59117e-07	-1.74188	down
LOC_Os01g56180	1390	861	1168	2027	2802	2536	17.5959	10.4659	15.3978	30.9571	32.8915	30.758	8.83386e-11	1.36975	up
LOC_Os01g56220	258	210	276	16	11	11	6.25698	4.88929	6.98764	0.455824	0.225815	0.234191	8.04556e-18	-3.98945	down
LOC_Os01g56240	1182	1005	1206	9	45	15	50.2055	41.0131	53.3841	0.424222	1.76398	0.605905	1.21467e-56	-5.42014	down
LOC_Os01g56270	1373	1470	1467	198	259	233	8.00079	8.70728	9.23046	1.2135	1.381	1.31196	1.21005e-20	-2.38042	down
LOC_Os01g56320	256	272	294	67	123	111	1.60506	1.63596	1.92069	0.503134	0.714015	0.662115	0.00235326	-1.20523	down
LOC_Os01g56330	1297	1133	1166	351	495	567	8.20392	6.88444	7.68663	2.67536	2.90319	3.43301	1.69486e-05	-1.08975	down
LOC_Os01g56350	3371	4294	3693	958	1147	964	28.5279	34.598	32.8642	9.74455	9.08762	7.85185	5.76948e-15	-1.62003	down
LOC_Os01g56370	742	602	593	188	214	168	6.01216	4.56678	4.50893	2.16725	1.32088	1.31722	1.17075e-06	-1.48976	down
LOC_Os01g56420	1350	1655	1492	327	556	583	31.8232	37.4863	36.6438	9.28728	12.143	13.1675	1.63396e-08	-1.37014	down
LOC_Os01g56450	50	42	28	144	229	90	0.848656	0.690804	0.501883	2.98532	3.65677	1.47731	0.000498193	2.20913	up
LOC_Os01g56470	861	726	800	1711	1959	1930	17.6908	14.3349	17.1347	42.4599	37.3764	38.0313	1.199e-11	1.50112	up
LOC_Os01g56620	779	994	947	309	386	315	3.88543	4.87958	5.30431	1.81565	1.72486	1.37417	2.05327e-05	-1.16423	down
LOC_Os01g56690	488	699	544	24	112	29	7.15291	9.39069	8.23495	0.457154	1.82746	0.453413	1.14287e-16	-3.19255	down
LOC_Os01g56780	1014	746	833	7967	10068	8925	5.75547	4.298	4.90552	55.0648	54.8545	50.2333	2.62621e-65	3.6457	up
LOC_Os01g56820	1586	1249	1434	6143	7484	7236	17.3328	14.4795	15.3788	46.3731	39.5295	42.0808	9.28288e-36	2.55687	up
LOC_Os01g56890	3414	3115	5862	1056	1191	1516	47.2321	42.7061	103.987	24.7876	23.4917	24.1469	0.00614639	-1.45528	down
LOC_Os01g56930	1465	1259	1211	340	505	436	14.6481	12.3436	11.819	3.81961	4.57398	3.96298	4.63954e-08	-1.36099	down
LOC_Os01g56940	29	18	30	165	168	186	0.181129	0.108939	0.193523	1.36822	1.10797	1.19249	1.42161e-11	3.0291	up
LOC_Os01g57020	525	309	446	12	3	5	5.42493	3.36512	4.67422	0.13823	0.017886	0.036044	1.65999e-25	-5.6437	down
LOC_Os01g57082	1296	1465	1561	366	480	429	7.85485	7.98182	9.18427	3.07287	2.45132	2.31848	7.31116e-10	-1.49956	down
LOC_Os01g57350	2381	2560	1879	677	796	639	25.461	26.7944	21.1833	8.76602	7.91144	7.34543	9.73039e-11	-1.41935	down
LOC_Os01g57460	787	786	610	245	281	234	8.21803	7.8819	6.64029	3.08088	2.72036	2.34066	1.8946e-05	-1.24894	down
LOC_Os01g57550	669	686	669	262	292	256	6.60745	6.79193	7.35801	3.02812	2.68141	2.48058	0.000412915	-1.04835	down
LOC_Os01g57700	102	54	57	7	31	9	1.1503	0.578599	0.641515	0.077572	0.318317	0.09109	0.00282329	-1.97118	down
LOC_Os01g57720	1412	1272	1351	3047	3928	3461	7.15893	6.20411	7.13665	18.6658	18.4899	16.8499	1.76113e-15	1.63577	up
LOC_Os01g57740	376	326	418	695	975	967	4.76105	3.76007	5.17062	9.4903	11.1616	11.4618	1.3201e-08	1.49352	up
LOC_Os01g57854	217	162	131	447	732	761	2.33619	1.67634	1.47381	5.82007	7.32587	7.8696	3.87665e-13	2.18159	up
LOC_Os01g57870	446	448	452	143	195	158	2.45588	2.37218	2.6021	0.95011	0.996215	0.830772	0.000559253	-1.17857	down
LOC_Os01g58100	2368	1161	1958	5658	10885	9899	24.2885	12.072	21.3659	67.9999	102.76	94.8575	3.65574e-12	2.51502	up
LOC_Os01g58130	184	168	173	15	43	46	4.54331	3.98665	4.45596	0.447517	0.971324	1.06932	3.10366e-06	-2.10863	down
LOC_Os01g58140	2742	2808	2658	228	293	428	71.4664	70.3452	72.2121	7.15046	7.07843	10.6679	7.30321e-36	-2.85349	down
LOC_Os01g58150	355	339	314	91	117	131	7.61067	6.97445	7.01219	2.33445	2.31904	2.678	0.00040953	-1.30937	down
LOC_Os01g58194	545	458	500	885	1030	1013	5.10883	4.44939	5.29786	9.83883	8.86526	9.43478	1.23192e-06	1.23212	up
LOC_Os01g58240	668	583	645	1451	1770	1353	3.07096	2.56868	3.08459	8.09255	7.59588	6.011	2.12077e-11	1.54013	up
LOC_Os01g58310	395	485	476	14	23	27	32.3722	38.1544	40.6485	1.37319	1.73622	2.0677	1.72376e-24	-4.15776	down
LOC_Os01g58335	77	137	95	11	15	47	3.20474	5.50596	4.13079	0.511094	0.578538	1.86565	0.00150509	-1.83613	down
LOC_Os01g58350	92	103	64	2	5	5	3.37841	3.62042	2.41657	0.063058	0.169068	0.170209	5.64827e-13	-4.1989	down
LOC_Os01g58440	111	80	83	133	234	210	1.77169	1.21876	1.37288	2.55128	3.47053	3.21689	0.000922191	1.32461	up
LOC_Os01g58444	240	243	478	1274	1552	1382	1.48874	1.52523	1.4242	8.61877	7.19213	6.15722	8.7358e-23	2.39343	up
LOC_Os01g58500	120	126	135	25	43	35	1.05329	1.06474	1.23916	0.262711	0.344262	0.289193	0.000458826	-1.63905	down
LOC_Os01g58510	72	56	64	19	19	11	1.20403	0.897345	1.12034	0.377518	0.284067	0.170404	0.00073615	-1.68383	down
LOC_Os01g58640	361	276	356	7551	8366	8320	2.09099	1.99649	1.9264	46.3708	42.6338	42.2814	1.06079e-102	4.88187	up
LOC_Os01g58690	713	687	711	238	231	233	9.30021	8.0472	9.19968	3.43825	2.77064	2.76253	8.67115e-06	-1.30877	down
LOC_Os01g58750	929	939	937	1525	1859	1793	12.2427	11.9307	12.8842	24.344	22.8151	22.7477	2.24261e-07	1.15054	up
LOC_Os01g58790	1620	1663	1598	498	666	646	16.0879	16.115	18.8099	7.10977	7.33867	7.21785	5.91305e-07	-1.16997	down
LOC_Os01g58890	22377	25068	22324	9605	10226	8344	403.422	437.021	419.656	207.544	170.219	144.223	2.0466e-06	-1.03184	down
LOC_Os01g59020	187	172	179	3807	6220	6357	2.14314	1.89292	2.13651	52.6661	66.1396	69.8256	2.41182e-47	5.17932	up
LOC_Os01g59060	5197	7250	5523	1447	1861	2032	138.716	185.954	153.638	46.5778	46.0548	51.9585	1.23279e-08	-1.48993	down
LOC_Os01g59110	85	0	0	304	225	432	1.02655	0	0	4.53448	2.62151	5.11172	2.80692e-08	3.81015	up
LOC_Os01g59190	233	343	297	63	102	87	4.80314	6.39225	6.40705	1.48493	1.86491	1.70267	7.70546e-05	-1.54318	down
LOC_Os01g59340	2119	2179	2504	438	615	568	16.0397	15.9007	19.9206	4.11632	4.34386	4.13845	6.7603e-16	-1.81121	down
LOC_Os01g59350	776	927	734	123	259	224	5.49595	6.2792	5.23187	0.895506	1.68748	1.52935	2.25992e-09	-1.7692	down
LOC_Os01g59500	3875	4152	3936	725	1949	1578	28.0112	27.8156	29.7654	10.2444	15.6479	13.7903	2.80347e-09	-1.26452	down
LOC_Os01g59530	184	199	209	161	13018	12496	3.52046	3.59044	4.06818	3.6222	254.009	252.234	0.00333153	5.62183	up
LOC_Os01g59550	517	309	347	148	173	148	3.9701	2.58119	2.79209	1.34885	1.21242	1.06915	0.00276436	-1.0479	down
LOC_Os01g59610	223	229	244	69	79	82	4.88059	4.8356	5.56853	1.82479	1.59591	1.72347	0.00103049	-1.32884	down
LOC_Os01g59750	359	414	379	69	73	56	5.87171	6.55042	6.44771	1.4132	0.94706	0.631485	1.0223e-09	-2.26349	down
LOC_Os01g59760	415	368	323	42	81	97	5.01601	4.02023	3.71829	0.466543	0.871564	1.08964	3.10844e-08	-2.08609	down
LOC_Os01g59840	100	125	89	13	3	0	0.951217	1.21907	0.978191	0.137763	0.017768	0	3.50856e-13	-3.89948	down
LOC_Os01g59850	1551	1546	1429	2211	3028	2339	9.53889	9.11566	9.13898	16.5218	17.2485	13.7738	1.70333e-06	1.00605	up
LOC_Os01g59890	166	193	189	67	60	64	1.29448	1.48619	1.43543	0.56814	0.365993	0.481917	0.00333649	-1.23827	down
LOC_Os01g59920	813	1381	1040	41	40	52	8.41162	12.4142	10.6258	0.545749	0.412171	0.556662	3.11029e-16	-4.3315	down
LOC_Os01g59930	1891	1542	1800	3854	5231	4895	28.2158	22.0987	28.007	69.6336	72.1797	70.3914	8.40238e-17	1.67933	up
LOC_Os01g59970	625	720	572	1750	1419	1488	15.1448	16.76	14.4591	51.2148	31.9172	34.5754	1.31057e-06	1.57067	up
LOC_Os01g60020	536	389	559	127	168	166	7.80275	5.41844	8.42835	2.2113	2.26442	2.32508	2.03556e-05	-1.42438	down
LOC_Os01g60040	3298	2720	3478	5589	7077	6929	10.0875	7.98723	11.085	20.6498	20.092	20.3268	6.56162e-11	1.30949	up
LOC_Os01g60230	1455	1035	1219	3529	4022	3630	13.5743	8.99217	11.6085	41.2512	35.4476	33.3337	1.71371e-19	1.8654	up
LOC_Os01g60260	500	552	553	138	202	161	5.52332	6.40595	6.61577	1.91952	2.23756	1.8241	1.41122e-05	-1.42271	down
LOC_Os01g60280	4504	6567	5057	1982	2148	1857	23.4091	32.7974	27.3887	12.4155	10.3492	9.23818	1.40354e-05	-1.15663	down
LOC_Os01g60420	6390	5184	6181	499	547	780	64.6342	50.4398	65.0688	6.05622	5.09597	7.53724	4.16048e-46	-3.01324	down
LOC_Os01g60450	9	3	0	395	681	730	0.0858	0.020646	0	5.18541	6.89072	7.59626	1.50462e-40	7.49938	up
LOC_Os01g60600	4732	6842	4467	23	65	40	41.7676	61.114	40.1804	0.288489	0.456265	0.327373	3.79224e-34	-6.74498	down
LOC_Os01g60640	11918	12167	12476	118	175	248	122.555	119.086	131.652	1.4302	1.64177	2.403	1.3341e-130	-5.82644	down
LOC_Os01g60700	662	549	654	898	1300	994	6.05727	5.03822	6.3998	10.4353	11.674	9.18165	2.33591e-05	1.03476	up
LOC_Os01g60770	1703	1009	1129	26	36	33	25.3548	14.4359	17.5198	0.450966	0.495994	0.468951	5.6172e-20	-5.07319	down
LOC_Os01g60810	148	117	144	179	241	278	1.75879	1.33024	1.77462	2.55779	2.65145	3.16746	0.0070075	1.03113	up
LOC_Os01g60830	298	267	219	44454	68930	69212	4.28193	3.69042	3.27614	772.65	920.906	955.13	3.92785e-127	8.11881	up
LOC_Os01g60860	615	504	482	719	1118	1113	4.96919	3.91772	4.05941	7.01734	8.3892	8.62787	5.28314e-06	1.13683	up
LOC_Os01g60910	203	230	175	1079	994	784	1.22443	1.36947	1.09841	7.68314	5.45173	4.72562	1.26143e-10	2.51919	up
LOC_Os01g61010	1146	889	736	11155	13814	11956	7.91643	5.83803	4.34587	75.4927	74.9003	63.769	9.97989e-75	4.00646	up
LOC_Os01g61060	230	51	148	206	328	366	2.0082	0.429015	1.3466	2.17493	2.66457	3.07026	0.00192931	1.32724	up
LOC_Os01g61070	362	414	356	2263	1947	1784	8.59002	6.86835	6.43183	87.7935	53.2296	52.3639	8.65277e-13	2.69288	up
LOC_Os01g61080	6280	5678	7047	140	235	214	56.5966	48.8952	66.0739	1.48981	1.95911	1.86673	1.5801e-94	-4.76281	down
LOC_Os01g61120	817	933	1103	9347	10657	10352	6.26689	7.16456	8.81628	89.4534	78.3476	78.3634	5.5113e-66	3.67955	up
LOC_Os01g61150	362	273	275	831	933	920	3.17411	2.33997	2.67488	7.84425	7.47302	7.55412	7.9848e-12	1.83413	up
LOC_Os01g61320	1690	2336	1870	317	392	281	23.0674	30.7542	26.3754	5.1706	4.90199	3.60079	6.6182e-17	-2.307	down
LOC_Os01g61340	137	74	83	20	23	18	2.57486	1.3362	1.63122	0.435398	0.401893	0.309528	8.52986e-05	-1.99123	down
LOC_Os01g61400	3354	3495	3181	15654	20503	20221	32.7718	32.8101	32.388	184.587	185.84	189.324	2.54298e-37	2.7532	up
LOC_Os01g61410	823	996	892	2588	3013	3410	8.43279	9.65739	9.58494	31.5687	27.4071	32.4922	2.19558e-21	1.99902	up
LOC_Os01g61440	415	330	428	913	1230	1144	5.40013	4.21265	5.87179	14.5148	14.7627	14.4591	2.96521e-12	1.74825	up
LOC_Os01g61460	961	837	1043	298	504	361	8.92369	7.47199	10.0812	3.35493	4.35065	3.21066	0.000145549	-1.03814	down
LOC_Os01g61470	0	0	0	64	64	72	0	0	0	2.69884	2.07737	2.40987	2.77868e-22	Inf	up
LOC_Os01g61610	259	41	91	338	462	707	2.86858	0.424965	1.167	4.53526	4.77734	7.6315	0.000242224	2.21498	up
LOC_Os01g61630	895	1166	938	161	245	289	7.87085	9.85586	8.59407	1.70843	1.99427	2.42826	1.88446e-11	-1.85777	down
LOC_Os01g61670	1927	2032	1960	6145	8945	8653	29.4674	30.4624	31.6088	122.209	140.628	144.807	4.64341e-29	2.26043	up
LOC_Os01g61680	1497	1020	1231	221	229	256	25.1535	16.4699	21.6039	4.45827	3.55776	4.10231	7.03914e-16	-2.13187	down
LOC_Os01g61690	35	66	59	544	737	972	0.17354	0.313806	0.346431	3.29137	3.41041	4.64512	1.10932e-19	4.06863	up
LOC_Os01g61700	75	31	65	466	709	795	0.947249	0.475166	0.834559	6.84072	8.04445	9.19353	4.41227e-27	3.78271	up
LOC_Os01g61720	1146	1423	2447	2833	3456	3397	9.90379	12.9358	24.0623	31.3962	28.1076	30.624	1.60743e-07	1.21039	up
LOC_Os01g61760	212	115	152	298	425	410	1.95191	0.759228	1.395	3.03713	3.29831	3.63564	1.01199e-05	1.50396	up
LOC_Os01g61830	829	851	749	1664	2233	2378	10.1983	10.0555	9.56715	24.2282	25.1601	27.6156	5.73793e-14	1.62987	up
LOC_Os01g61920	2998	3211	3055	993	1305	1197	74.8505	77.0478	79.4976	29.904	30.2269	28.6284	6.26013e-08	-1.14392	down
LOC_Os01g61940	27	8	10	185	223	240	0.190155	0.049473	0.075073	1.62753	1.50463	1.67329	3.43346e-19	4.12471	up
LOC_Os01g61990	707	662	749	65	85	71	6.02628	5.41807	6.65105	0.663103	0.694208	0.573878	9.40716e-20	-2.9968	down
LOC_Os01g62070	3044	3045	3205	8127	12098	11029	33.1978	31.9749	36.5851	109.392	125.486	118.015	3.89244e-23	2.00525	up
LOC_Os01g62200	1051	953	884	111	82	136	11.6319	10.1583	10.1359	1.50127	0.839454	1.54451	4.01479e-22	-2.84584	down
LOC_Os01g62230	2072	2609	2092	607	874	712	48.2762	58.4072	50.8045	17.0593	18.8858	15.8832	6.42116e-10	-1.36904	down
LOC_Os01g62244	1846	1948	1706	2767	3376	3471	30.8972	31.4584	29.6992	55.7889	52.3004	55.4891	2.10416e-07	1.07173	up
LOC_Os01g62260	0	3	0	150	378	514	0	0.039975	0	3.07491	5.95676	8.3718	3.02521e-11	8.66233	up
LOC_Os01g62430	2773	2379	3253	36	74	62	55.7212	45.7321	67.8142	0.735962	1.36871	1.18822	1.35592e-57	-5.3714	down
LOC_Os01g62460	692	810	655	1392	1937	2549	4.88835	5.13237	4.94583	12.2001	13.4792	17.9511	1.01173e-06	1.70225	up
LOC_Os01g62490	80	22	48	382	460	397	0.727879	0.194816	0.522791	4.23682	3.86865	3.48467	2.70341e-19	3.3221	up
LOC_Os01g62770	71	68	75	553	729	657	0.413004	0.382892	0.455477	3.91642	3.96871	3.69074	6.65128e-26	3.44216	up
LOC_Os01g62780	1133	1116	1114	3871	4228	3670	6.13015	4.50252	6.37753	24.7885	19.7606	17.8898	9.35627e-24	2.08163	up
LOC_Os01g62790	335	372	424	98	202	149	3.22837	3.58432	4.24397	1.12017	1.84077	1.44345	0.00282691	-1.09442	down
LOC_Os01g62800	508	508	552	844	947	986	3.94446	4.02303	4.56744	6.23079	4.80649	5.16786	2.04214e-05	1.09447	up
LOC_Os01g62810	25	61	32	7127	9382	8979	0.231157	0.654522	0.290885	91.2249	92.3444	90.9441	1.14148e-193	8.01322	up
LOC_Os01g62840	1359	1500	1355	7964	10940	10686	14.2583	15.1254	14.8246	100.893	106.531	107.491	4.47848e-49	3.07123	up
LOC_Os01g62850	53	55	40	190	213	222	1.14682	0.961164	0.825725	4.69458	4.26748	4.02012	1.3542e-08	2.35015	up
LOC_Os01g62860	81	92	79	241	201	228	0.933467	1.14542	1.20051	3.75467	2.47671	2.87552	2.04878e-05	1.69738	up
LOC_Os01g62870	1168	1063	1081	5795	7270	8955	15.8008	13.979	15.2709	93.9714	90.3955	114.937	1.00472e-26	2.99594	up
LOC_Os01g62890	223	161	199	343	385	291	3.53936	2.43503	3.25431	6.15967	5.24583	4.00027	0.00205902	1.08159	up
LOC_Os01g62910	164	218	171	343	324	388	1.1113	1.13589	1.03441	2.7549	2.01073	2.51273	0.000517529	1.20919	up
LOC_Os01g63050	2706	2886	2816	907	1122	1273	25.0175	25.6447	27.1333	10.1191	9.61731	11.2759	3.75503e-07	-1.08503	down
LOC_Os01g63150	1210	1333	1115	285	355	345	10.5031	9.30441	9.10657	2.00201	1.96203	2.22029	1.96801e-10	-1.62751	down
LOC_Os01g63190	4462	6986	4164	18	36	19	44.4048	66.3242	42.3305	0.216336	0.322233	0.192005	1.62653e-26	-7.49923	down
LOC_Os01g63210	775	37	550	6204	7966	9238	16.2955	0.745836	12.0571	157.518	155.461	186.236	1.10879e-57	4.37282	up
LOC_Os01g63220	863	913	943	66	165	190	8.01512	8.18849	8.9707	0.742481	1.36782	1.69849	1.50755e-16	-2.46039	down
LOC_Os01g63230	2639	3751	3064	955	1320	987	19.7737	27.1058	23.9994	8.73149	9.35395	7.08789	2.98316e-07	-1.27537	down
LOC_Os01g63280	704	695	744	119	195	102	7.22501	7.08845	8.16824	1.27503	1.73718	0.961587	1.17627e-11	-2.11132	down
LOC_Os01g63290	725	1631	1370	341	462	392	5.65163	12.456	11.2106	3.24887	3.45801	2.92151	0.00974965	-1.38426	down
LOC_Os01g63400	2303	1362	1600	421	115	186	14.4047	8.26694	10.4834	3.20078	0.664192	1.1517	3.91554e-08	-2.51313	down
LOC_Os01g63410	5416	6931	5822	1692	1451	1679	79.3089	97.5234	88.8513	29.8885	19.7083	23.5438	6.8596e-16	-1.63012	down
LOC_Os01g63420	2381	2102	2238	3578	4420	3778	19.4185	16.4984	19.0561	35.2985	33.5223	29.5599	1.34432e-07	1.07693	up
LOC_Os01g63460	712	808	729	1249	1503	1480	7.17643	7.82633	7.66575	15.1973	14.0631	14.3049	3.32946e-07	1.17854	up
LOC_Os01g63480	2253	1890	1987	6694	10816	8361	18.0554	14.5581	16.5957	64.7518	80.4265	64.2185	1.12704e-29	2.33131	up
LOC_Os01g63620	3699	3761	3451	13367	18449	19214	44.2921	28.636	28.4733	185.679	195.599	197.39	9.23326e-32	2.48474	up
LOC_Os01g63690	2675	2035	2570	38	58	50	27.0094	19.7405	27.0426	0.453637	0.537253	0.477081	5.93065e-82	-5.38385	down
LOC_Os01g63810	446	570	397	1767	1588	2438	4.02095	5.02839	3.69379	19.5053	13.5012	21.3696	1.10871e-09	2.3124	up
LOC_Os01g63870	997	1320	1036	185	229	267	8.96972	11.3064	9.57047	1.73778	1.99462	2.30851	3.49316e-14	-2.03735	down
LOC_Os01g63950	434	370	384	160	154	130	3.7435	2.93418	3.32608	1.3636	0.819803	0.799449	0.00103359	-1.13603	down
LOC_Os01g63980	95	31	78	177	240	260	1.04084	0.321065	0.897359	2.35133	2.46118	2.7472	5.38681e-07	1.99439	up
LOC_Os01g64100	153	133	136	249	337	293	2.05094	1.71162	1.90058	4.04485	4.20155	3.77835	0.000270115	1.32138	up
LOC_Os01g64250	376	361	319	15	16	14	4.29296	4.1064	3.93494	0.192774	0.118928	0.150039	1.32869e-22	-4.27576	down
LOC_Os01g64270	5905	8641	6545	1394	2187	2336	98.1512	138.011	113.385	27.9485	33.7042	37.1988	1.89632e-07	-1.58347	down
LOC_Os01g64290	102	72	181	23	0	0	0.721822	0.510906	0.911185	0.133727	0	0	0.000185043	-3.50157	down
LOC_Os01g64310	2837	2492	3011	76	125	121	34.174	28.6859	37.6737	1.06877	1.43138	1.41116	1.35262e-70	-4.44465	down
LOC_Os01g64360	1641	1547	1576	203	304	184	28.9584	26.2309	28.985	4.30867	4.97176	3.10564	9.28263e-24	-2.52646	down
LOC_Os01g64440	1283	1153	1232	280	321	340	32.2582	27.8737	32.2902	8.48476	7.49015	8.17367	3.61451e-11	-1.69323	down
LOC_Os01g64460	144	140	126	54	50	43	8.24631	7.70938	7.49699	3.7066	2.6355	2.36156	0.00742102	-1.1941	down
LOC_Os01g64470	9954	6580	10806	367	725	749	198.465	126.062	224.557	8.8094	13.4076	14.2959	1.91024e-16	-3.65065	down
LOC_Os01g64520	1038	1371	1292	262	371	260	13.3225	16.9189	17.3001	4.04547	4.40934	3.17904	3.70966e-12	-1.79246	down
LOC_Os01g64540	246	221	201	253	450	485	3.07829	2.66195	2.62047	3.82188	5.23199	5.82817	0.000987662	1.07804	up
LOC_Os01g64570	275	221	227	46	75	80	4.55622	3.51117	3.91272	0.909543	1.14217	1.27281	9.7255e-05	-1.59482	down
LOC_Os01g64660	14503	18441	15538	25845	32063	37076	160.616	207.079	178.88	356.594	342.47	449.891	1.04471e-07	1.23255	up
LOC_Os01g64890	612	492	514	1389	1777	1596	7.08558	5.46478	6.19106	19.3762	19.0634	17.6758	2.4068e-15	1.82364	up
LOC_Os01g64960	53351	60849	53292	83726	133971	151842	727.416	797.225	757.3	1501.48	1694.32	1983.58	7.5648e-06	1.39181	up
LOC_Os01g65010	242	259	267	502	754	636	1.96703	2.02821	2.26514	4.93424	5.70024	4.9678	9.4361e-08	1.55594	up
LOC_Os01g65060	25	14	22	92	88	85	0.282287	0.152911	0.263514	1.28482	0.939526	0.931911	8.21635e-07	2.40271	up
LOC_Os01g65100	5003	5186	4622	455	545	484	50.408	50.7258	48.7478	5.34199	4.99108	4.62722	5.8425e-46	-3.05028	down
LOC_Os01g65110	60	23	40	135	137	89	0.632878	0.230499	0.444065	1.73388	1.35611	0.901652	5.55552e-05	1.84166	up
LOC_Os01g65130	2276	3144	2771	4	3	3	16.3497	23.6285	20.3183	0.018987	0.009239	0.009543	1.03053e-87	-9.38404	down
LOC_Os01g65140	2847	1994	2125	4	7	7	21.3055	14.3373	16.5766	0.027278	0.041889	0.043317	6.44874e-73	-8.34616	down
LOC_Os01g65150	111	188	135	15	15	16	1.23768	2.03009	1.58097	0.19065	0.145986	0.162506	1.78897e-09	-2.9638	down
LOC_Os01g65169	10631	11275	11253	226	252	167	63.8818	68.7283	64.9168	1.42443	1.05094	0.575926	1.40009e-118	-5.40831	down
LOC_Os01g65200	1545	1305	1427	329	460	396	14.9908	12.1722	14.4631	3.84806	4.13255	3.63099	9.029e-11	-1.59086	down
LOC_Os01g65210	434	467	366	20	41	40	3.95988	4.08816	3.4813	0.216597	0.34313	0.342065	4.90734e-18	-3.40852	down
LOC_Os01g65230	3177	3826	3428	900	1142	822	26.9729	32.0383	30.146	9.44619	9.27366	6.90109	2.17036e-14	-1.59861	down
LOC_Os01g65400	1892	2521	2009	176	268	226	13.2926	16.484	14.5862	1.51637	1.87337	1.50632	1.40346e-27	-3.00677	down
LOC_Os01g65420	594	578	498	19	36	24	9.75699	9.12379	8.51778	0.363886	0.539822	0.368671	3.36264e-27	-4.156	down
LOC_Os01g65460	97	95	73	8	26	20	0.516165	0.485233	0.405018	0.050883	0.125884	0.097005	3.94882e-05	-2.07263	down
LOC_Os01g65480	473	316	300	74	102	95	5.54305	3.56012	3.66188	1.04052	1.10013	1.06025	2.26661e-06	-1.74248	down
LOC_Os01g65510	74	58	63	10	10	15	1.01579	0.762252	0.898249	0.158716	0.116395	0.187024	1.64854e-05	-2.20472	down
LOC_Os01g65550	493	295	382	647	967	827	4.45386	2.54526	3.59525	7.05059	8.10041	7.15111	7.50784e-07	1.32044	up
LOC_Os01g65560	413	435	377	60	71	80	8.06469	8.22819	6.98208	1.18371	1.09163	1.26816	5.8735e-10	-2.27074	down
LOC_Os01g65630	231	295	217	58	88	78	4.32124	5.30038	2.91589	1.25997	1.20072	1.35486	0.000262847	-1.47523	down
LOC_Os01g65640	151	133	163	23	15	19	2.04289	1.7301	2.3048	0.362291	0.177477	0.235925	1.04921e-08	-2.67117	down
LOC_Os01g65650	1781	1424	1873	3577	4563	4278	8.73974	6.71666	9.5833	21.1881	20.7764	20.1237	1.82882e-14	1.55464	up
LOC_Os01g65660	215	159	244	277	621	425	1.87812	1.27665	2.17141	2.77844	4.71046	3.37194	0.000755343	1.33426	up
LOC_Os01g65670	89	159	199	277	386	338	0.940337	1.69893	2.25094	3.7081	3.9909	3.58596	4.98976e-05	1.41704	up
LOC_Os01g65690	137	67	96	3	4	0	2.18497	0.940568	1.58355	0.035971	0.054562	0	2.51236e-11	-5.1402	down
LOC_Os01g65692	2263	2545	2180	401	644	657	45.6987	49.384	45.8821	9.75688	12.0482	12.7016	1.49926e-15	-1.78668	down
LOC_Os01g65700	173	135	147	9	19	8	3.54197	2.65137	3.15299	0.223462	0.345073	0.138895	6.67666e-12	-3.41812	down
LOC_Os01g65770	247	346	172	30	56	39	7.04918	9.49661	5.10741	1.02061	1.47418	1.06601	2.50382e-05	-2.36759	down
LOC_Os01g65800	531	423	595	1226	1083	1219	4.45303	3.82298	5.49333	12.7689	7.43182	8.96095	2.12693e-09	1.4709	up
LOC_Os01g65880	8040	10108	8307	3033	4045	3746	112.656	137.142	121.072	52.15	54.7776	51.8943	4.62296e-07	-1.02839	down
LOC_Os01g65904	740	1070	671	15	31	26	9.80925	13.631	9.26675	0.225491	0.37092	0.327551	7.34615e-20	-4.86779	down
LOC_Os01g65970	555	701	584	64	71	74	5.8122	7.06011	6.38228	0.800912	0.681882	0.739706	3.25324e-17	-2.86813	down
LOC_Os01g66000	9713	12920	8339	1425	2713	2820	158.549	202.066	140.967	27.5274	40.5029	43.6365	6.13522e-08	-1.91149	down
LOC_Os01g66010	516	433	580	47	148	94	4.86278	4.24827	6.19569	0.465933	1.20796	0.947827	4.87006e-10	-2.18273	down
LOC_Os01g66100	404	549	313	1475	3053	3021	5.25286	6.86644	4.23853	23.1567	36.861	37.6757	1.35756e-09	2.81553	up
LOC_Os01g66150	1656	1440	1470	4154	6327	6159	25.903	21.64	23.9556	78.3956	91.7973	92.2945	7.96384e-26	2.12101	up
LOC_Os01g66170	4269	4968	4198	6172	8318	9628	52.4553	58.6569	53.7651	91.5243	94.7139	113.362	4.23033e-08	1.10277	up
LOC_Os01g66200	892	698	748	90	116	94	7.29075	5.0345	5.85899	0.80748	0.811412	0.675525	7.40584e-18	-2.69526	down
LOC_Os01g66240	171	144	190	832	886	786	2.074	1.67681	2.40237	12.208	9.99466	9.16232	1.74805e-19	2.58527	up
LOC_Os01g66300	2589	2699	2351	6551	6832	5925	23.7842	24.7551	22.5733	72.0319	60.4245	52.4232	1.3866e-15	1.61535	up
LOC_Os01g66310	109	156	103	21	20	21	5.59526	7.71486	5.55097	1.30802	0.955182	0.99773	1.379e-06	-2.29022	down
LOC_Os01g66330	1374	1685	1444	495	620	607	10.5786	12.446	11.5433	5.101	4.43224	4.45213	2.30732e-06	-1.12293	down
LOC_Os01g66350	1007	836	911	10889	14188	13815	8.54757	6.81513	8.05871	111.55	111.72	113.028	6.62065e-77	4.08371	up
LOC_Os01g66379	753	890	865	242	264	304	10.5598	12.0928	13.0126	4.70154	3.42422	4.11711	1.34484e-06	-1.36121	down
LOC_Os01g66500	4345	4664	4544	1326	1760	1705	17.5214	17.6588	18.6741	6.40936	6.45632	6.61019	1.51704e-09	-1.23905	down
LOC_Os01g66530	161	122	136	33	41	52	3.59271	2.60205	3.15216	0.862331	0.847802	1.09175	0.00121	-1.46928	down
LOC_Os01g66590	90	89	75	22	11	11	1.1488	1.08344	1.01118	0.313636	0.131319	0.129661	6.09396e-06	-2.20539	down
LOC_Os01g66610	2489	2092	2133	356	767	639	17.779	14.3562	15.8761	3.06497	5.08109	4.3672	8.29337e-14	-1.69066	down
LOC_Os01g66680	262	356	282	97	129	144	1.82965	2.39361	2.05325	0.816115	0.834146	0.959414	0.00731252	-1.02366	down
LOC_Os01g66720	362	249	301	1221	1700	1737	5.62225	3.70456	4.92487	23.2696	24.8913	26.3046	1.96604e-27	2.61349	up
LOC_Os01g66810	260	298	255	30	40	61	4.92406	5.78353	5.62273	0.468634	0.452959	0.679528	7.12383e-09	-2.37731	down
LOC_Os01g66820	295	174	259	24	48	29	3.36676	1.90683	3.0797	0.318604	0.50911	0.315307	1.25878e-09	-2.605	down
LOC_Os01g66830	635	606	609	65	83	43	6.96781	7.14727	7.18357	0.755801	0.745847	0.488138	1.77556e-18	-3.0058	down
LOC_Os01g66840	181	126	196	505	636	680	1.34955	0.960178	1.52448	4.89474	4.46843	4.86887	4.29268e-12	2.12009	up
LOC_Os01g66850	367	288	402	6789	8414	7563	4.67486	3.53083	5.34032	104.632	99.6728	92.5342	5.4666e-97	4.69525	up
LOC_Os01g66860	1308	1371	1252	87	113	127	12.8721	12.8483	12.7816	1.0322	0.994786	1.14029	9.16769e-33	-3.32613	down
LOC_Os01g66980	2956	4478	3375	656	815	853	42.3916	64.072	51.8211	11.7199	10.6688	11.8508	3.9821e-09	-1.95505	down
LOC_Os01g67120	6822	8415	6792	16745	24365	21038	62.9379	75.0189	65.7751	187.368	208.438	184.807	3.17969e-16	1.75324	up
LOC_Os01g67190	206	185	231	65	54	67	1.58071	1.08335	1.5814	0.453439	0.294059	0.396559	0.000409809	-1.45651	down
LOC_Os01g67210	848	721	499	1095	1301	1291	7.70082	6.29186	4.71436	11.9917	10.953	11.2324	3.66125e-06	1.10552	up
LOC_Os01g67290	1871	1420	1688	2544	3051	2992	9.77859	6.87762	9.85226	17.1865	15.5827	16.0041	4.45715e-07	1.05507	up
LOC_Os01g67330	407	309	301	679	724	670	3.95873	2.89149	3.05442	7.9951	6.55308	6.25435	4.28585e-06	1.30515	up
LOC_Os01g67420	71	48	47	198	186	193	0.509296	0.328568	0.354016	1.72456	1.24354	1.33312	6.34554e-07	2.08236	up
LOC_Os01g67430	22	26	8	91	110	152	0.29188	0.326382	0.098281	1.4534	1.36025	1.94578	9.40697e-10	2.92275	up
LOC_Os01g67510	1320	1404	1390	284	206	353	12.7404	13.0315	14.8755	3.35502	1.82402	3.44481	1.24688e-15	-2.00038	down
LOC_Os01g67520	133	102	74	14	24	35	1.33494	0.951116	0.783564	0.16951	0.216612	0.361561	0.000157031	-1.83139	down
LOC_Os01g67530	671	784	981	1382	2313	2001	6.06496	6.09692	8.23455	13.5658	18.9556	15.6344	1.20539e-11	1.47274	up
LOC_Os01g67540	713	772	668	2071	3216	2950	7.01469	7.29703	6.85317	24.5667	29.3693	27.8222	8.87484e-25	2.18949	up
LOC_Os01g67570	2790	2616	2423	325	274	310	23.4506	21.5537	21.696	3.23243	2.12163	2.43567	3.0932e-35	-2.81913	down
LOC_Os01g67720	1745	1706	1668	4963	5871	5888	14.3536	13.4697	14.944	60.2576	54.1832	55.6721	1.62604e-22	1.97594	up
LOC_Os01g67810	5132	6934	5833	35	78	66	51.2571	66.5526	60.7224	0.420934	0.719562	0.623317	1.16332e-72	-6.40919	down
LOC_Os01g67820	1061	1936	924	21	0	10	12.0339	21.099	10.9123	0.285901	0	0.107999	4.84393e-12	-6.60072	down
LOC_Os01g67950	234	214	201	0	0	0	4.91583	4.33168	4.41362	0	0	0	9.46653e-33	#NAME?	down
LOC_Os01g68060	2063	2941	3881	1065	1199	1038	16.4894	18.3129	32.6088	8.49158	7.61664	8.66478	0.00561673	-1.16018	down
LOC_Os01g68140	382	437	398	8	5	13	4.42025	4.86565	4.79907	0.111705	0.053539	0.133933	7.34664e-31	-5.2639	down
LOC_Os01g68269	4539	5687	4944	968	1417	1785	60.6471	73.0237	68.8482	15.5951	17.5557	22.8496	4.19584e-15	-1.61022	down
LOC_Os01g68330	1508	1612	1422	7109	8519	8881	9.1142	9.3627	8.95768	51.8729	47.7797	51.4539	2.54326e-39	2.69863	up
LOC_Os01g68450	5204	6472	5760	8926	14021	14151	95.2349	113.803	109.876	197.206	238.062	248.332	6.61448e-11	1.34034	up
LOC_Os01g68480	8444	7513	6375	17119	21193	20160	142.172	127.451	121.589	344.866	363.642	348.101	1.30704e-14	1.65649	up
LOC_Os01g68490	75	71	97	28	26	13	0.455456	0.340547	0.616397	0.196115	0.116928	0.058922	0.00119041	-1.56859	down
LOC_Os01g68670	58	73	24	94	161	147	2.60382	3.12391	1.12379	5.11171	6.71569	6.3214	0.000193635	1.62659	up
LOC_Os01g68680	1323	1352	1605	6293	6822	6214	5.03429	5.19648	6.41082	29.7835	25.305	25.0183	6.09695e-33	2.44797	up
LOC_Os01g68720	117	81	78	0	9	8	1.56635	1.04572	1.08486	0	0.112521	0.090987	9.85051e-12	-3.83686	down
LOC_Os01g68740	205	199	265	5	7	9	3.18469	3.07976	4.41973	0.094558	0.086983	0.120333	1.49433e-20	-4.73903	down
LOC_Os01g68790	5369	6008	5354	1398	1649	1842	89.1782	96.1588	98.4782	27.4904	25.0922	29.7741	8.43027e-14	-1.50861	down
LOC_Os01g68840	192	157	184	7	0	15	4.29535	3.37749	4.26232	0.164343	0	0.325124	5.25135e-17	-4.29177	down
LOC_Os01g68860	2359	1643	2197	4136	4746	5032	19.3605	14.1198	18.6738	40.8279	37.0302	41.6721	1.27773e-12	1.43683	up
LOC_Os01g68890	71	83	75	17	9	9	1.1479	1.29535	1.26247	0.301437	0.129813	0.129991	1.75615e-06	-2.39177	down
LOC_Os01g68960	38	37	22	74	113	103	0.527644	0.502345	0.427423	1.84092	2.10473	1.73372	7.88613e-05	1.83763	up
LOC_Os01g69030	1168	1146	1312	11440	16162	15115	6.67805	5.98754	7.65413	76.9857	83.9518	81.0263	1.93592e-68	3.81622	up
LOC_Os01g69080	3487	4563	3832	7973	9994	10507	35.8552	45.0939	41.0689	98.9469	95.3374	103.537	4.49333e-14	1.52347	up
LOC_Os01g69120	11648	14145	13270	2990	3030	3177	74.3034	101.281	88.1418	32.9542	21.888	28.1183	4.42646e-19	-1.81162	down
LOC_Os01g69220	656	478	569	829	1171	1059	6.02144	4.75926	5.55709	9.7943	10.2516	9.69674	8.32662e-06	1.10571	up
LOC_Os01g69830	1058	1109	511	85	146	103	5.1389	4.85648	2.3413	0.656587	0.914986	0.673413	8.6698e-06	-2.74992	down
LOC_Os01g69840	2952	3891	3124	17	13	8	102.34	129.629	112.869	0.694144	0.385928	0.258403	7.81823e-90	-7.73366	down
LOC_Os01g69870	924	939	927	43	37	43	24.7755	24.0185	26.1109	1.27916	0.930513	1.10269	1.03735e-37	-4.21905	down
LOC_Os01g69960	73	45	33	243	330	409	0.986201	0.576892	0.458002	3.98793	4.15701	5.32489	1.05174e-14	2.96569	up
LOC_Os01g70080	784	613	644	204	342	257	5.58948	4.19949	4.76419	1.91993	2.30313	1.81549	0.000305833	-1.09303	down
LOC_Os01g70130	1626	1594	1674	2959	2320	3139	12.9905	12.4237	14.0288	28.7553	17.2457	24.2528	0.000244194	1.06972	up
LOC_Os01g70140	1530	1391	1497	2470	2790	2349	27.5272	24.0575	28.0802	52.1283	46.5923	40.5259	6.37045e-07	1.05736	up
LOC_Os01g70180	283	194	250	33	106	49	3.0787	2.10857	2.82009	0.469131	1.07566	0.493923	3.5022e-05	-1.73038	down
LOC_Os01g70190	1149	812	856	231	281	249	10.5298	7.1527	8.17076	2.54663	2.37495	2.18157	4.34216e-09	-1.61761	down
LOC_Os01g70210	3389	3060	2683	6949	9658	9201	56.2749	48.8355	46.4395	139.267	148.771	146.411	1.99151e-18	1.75982	up
LOC_Os01g70220	141	256	185	43	53	82	1.16073	1.92561	1.55898	0.249983	0.233217	0.425562	0.00151172	-1.45203	down
LOC_Os01g70240	1923	1430	1382	35	25	46	35.8251	25.96	27.8884	0.589749	0.400992	0.87046	4.47848e-49	-5.19182	down
LOC_Os01g70310	1182	898	993	1436	2150	2037	14.9678	10.9289	13.1032	21.9385	25.2576	24.7125	2.05795e-07	1.12896	up
LOC_Os01g70380	1318	1182	1281	469	666	424	11.169	10.7644	11.3146	5.33016	5.2418	3.45013	4.36008e-05	-1.01626	down
LOC_Os01g70390	48	50	62	9	18	24	0.420008	0.426256	0.567286	0.095739	0.148002	0.203393	0.00677724	-1.41129	down
LOC_Os01g70400	20409	26731	22378	5542	6453	6838	264	332.253	301.684	86.4927	77.4189	84.7458	5.02614e-14	-1.61746	down
LOC_Os01g70410	617	783	777	71	139	102	5.06929	6.01324	6.57368	0.667362	1.04305	0.726895	1.16081e-15	-2.56205	down
LOC_Os01g70460	2763	3417	3434	377	628	447	19.6179	23.7265	25.544	2.25541	4.13174	2.29783	1.63724e-29	-2.4776	down
LOC_Os01g70490	385	290	389	636	652	489	2.61922	1.90109	2.8238	5.20995	4.12885	3.26606	0.000593331	1.02084	up
LOC_Os01g70520	6028	7243	6303	1141	1479	1304	59.5852	68.6556	65.4721	11.8594	11.6948	11.1475	5.26004e-24	-2.05545	down
LOC_Os01g70540	395	402	389	1257	2037	2044	3.64568	3.60422	3.6645	14.2276	17.705	18.4172	5.84233e-21	2.42101	up
LOC_Os01g70770	1087	716	828	1342	1847	1438	16.3998	10.4086	13.1054	24.5734	26.7096	20.9888	1.81742e-06	1.07918	up
LOC_Os01g70790	29047	30373	28419	2794	4187	5298	383.6	385.43	391.16	44.5199	51.2846	67.0306	3.95066e-31	-2.58578	down
LOC_Os01g70800	453	437	540	1084	1134	1187	3.96586	3.93056	5.67976	11.8995	9.99395	10.7883	6.58935e-10	1.52505	up
LOC_Os01g70820	336	269	312	768	984	1058	7.29607	5.63396	6.63918	19.783	19.6875	21.8649	1.12504e-12	1.87924	up
LOC_Os01g70920	571	632	575	172	163	207	7.00204	7.5095	6.94814	2.49462	1.88192	2.25827	4.46754e-06	-1.43697	down
LOC_Os01g70950	2780	3035	2304	4351	5036	5108	17.1419	17.7129	14.6043	32.1838	28.6184	30.2881	4.98059e-08	1.10587	up
LOC_Os01g71000	1202	922	1141	2720	3273	3066	9.16787	6.9213	9.28221	25.5871	23.2491	22.9465	8.25086e-17	1.741	up
LOC_Os01g71010	1796	1767	1660	532	587	441	22.4563	20.418	20.9656	7.31907	6.53008	4.97153	1.87194e-10	-1.46738	down
LOC_Os01g71050	1570	857	1361	2681	3215	3075	14.7033	7.84239	13.5491	27.7788	28.4938	28.1499	3.77566e-13	1.51414	up
LOC_Os01g71090	172	102	128	3	3	0	1.9322	1.09822	1.4982	0.027375	0.021042	0	3.15526e-20	-5.76305	down
LOC_Os01g71100	345	466	357	643	1185	887	0.993505	1.24036	1.07085	2.40897	3.05321	2.47012	7.07778e-08	1.46151	up
LOC_Os01g71114	183	765	804	1067	1267	1610	0.507019	2.07225	2.35452	3.87652	3.59247	4.37041	0.000170548	1.42582	up
LOC_Os01g71180	142	147	131	410	290	256	1.03763	1.036	0.998727	3.62112	1.96843	1.79729	0.00510008	1.48905	up
LOC_Os01g71190	2344	3229	2466	11075	17406	20992	50.0474	66.2369	54.8603	285.372	344.74	429.482	1.09002e-12	2.87126	up
LOC_Os01g71270	304	239	295	487	583	571	4.47061	3.37073	4.52223	8.64477	7.95505	8.04415	4.37932e-05	1.23784	up
LOC_Os01g71280	111	114	93	19	41	19	0.981934	0.958035	0.770282	0.168783	0.296922	0.13727	0.000260064	-1.76964	down
LOC_Os01g71310	1000	793	742	5526	6508	5714	6.63596	5.83983	5.4237	51.2432	46.3842	41.8214	1.03426e-48	3.07982	up
LOC_Os01g71330	1726	2383	1729	400	487	621	40.6351	53.9042	42.4188	11.3552	10.6279	13.9915	5.67923e-09	-1.69059	down
LOC_Os01g71350	88	64	74	154	229	133	1.37931	0.970523	1.21529	2.93091	3.35291	2.01401	0.000462321	1.45238	up
LOC_Os01g71624	318	182	268	862	588	681	2.14562	0.839141	1.49674	8.58808	3.80021	5.33903	0.000204331	1.77439	up
LOC_Os01g71760	55	16	12	54	57	64	0.589418	0.163685	0.130506	0.700728	0.565553	0.662968	0.00664652	1.36293	up
LOC_Os01g71790	458	458	386	127	202	190	9.68961	9.30839	8.5239	3.22511	3.96841	3.8516	0.0019947	-1.07375	down
LOC_Os01g71810	77	129	68	5	11	23	1.12991	2.05281	1.03324	0.090958	0.165506	0.29209	9.0719e-05	-2.57814	down
LOC_Os01g71820	85	140	99	8	11	0	1.28666	2.13097	1.52383	0.113807	0.158441	0	5.9412e-12	-3.8201	down
LOC_Os01g71960	703	712	1005	205	214	221	5.25063	4.04796	7.43546	1.9374	1.57515	1.62193	1.52095e-07	-1.64644	down
LOC_Os01g71970	752	720	676	1490	2138	2056	8.97421	8.28258	8.34055	21.5702	24.0191	24.081	4.55878e-14	1.66214	up
LOC_Os01g72000	1077	923	1182	205	243	217	7.13302	6.09244	8.36295	1.41314	1.58927	1.48683	2.3353e-13	-1.98964	down
LOC_Os01g72080	17664	16367	15152	1490	2004	1734	294.327	262.063	263.134	29.9512	30.9608	27.6774	1.5771e-44	-2.97067	down
LOC_Os01g72100	166	318	53	1	1	1	2.62599	4.82939	0.87363	7.6e-05	0.000249	3.6e-05	0.00020221	-7.20481	down
LOC_Os01g72120	297	269	211	1468	1959	2091	4.84212	3.73666	3.61605	17.2962	17.7906	19.1718	2.46074e-38	3.09089	up
LOC_Os01g72130	538	442	578	1	2	3	15.8671	12.5155	17.7718	0.034731	0.050922	0.062652	2.94075e-48	-7.78085	down
LOC_Os01g72170	1030	1025	859	201	284	185	20.0971	19.2167	17.4692	4.7171	5.13138	3.45417	2.18688e-11	-1.85818	down
LOC_Os01g72230	180	176	176	50	74	32	2.01899	1.89623	2.04723	0.648258	0.753033	0.334211	0.000515337	-1.50835	down
LOC_Os01g72240	1992	1937	2018	631	796	850	19.2809	18.0161	20.3622	7.36461	7.14182	7.88423	5.9794e-07	-1.12158	down
LOC_Os01g72260	430	423	353	776	1221	1186	4.7434	4.48615	4.0516	10.3365	12.4952	12.5425	4.04813e-11	1.65388	up
LOC_Os01g72300	315	193	249	18	37	65	5.54682	3.26278	4.55664	0.363679	0.589595	1.08283	9.82379e-09	-2.41603	down
LOC_Os01g72330	2891	2437	2389	5616	6576	6629	30.1994	22.7371	25.5063	71.339	66.7382	66.3474	1.00692e-14	1.55627	up
LOC_Os01g72340	3334	2984	2956	868	999	603	16.5087	12.5995	14.7681	5.26851	4.70121	2.76953	9.78648e-15	-1.6325	down
LOC_Os01g72350	733	813	852	284	274	277	6.03772	6.45512	7.06217	2.71547	2.06007	2.09183	1.0268e-05	-1.24338	down
LOC_Os01g72370	1861	1634	727	3	0	0	13.9204	11.7032	3.72905	0.01197	0	0	2.92374e-18	-10.0035	down
LOC_Os01g72420	1056	974	945	1905	3356	3087	8.74587	8.23857	8.15916	18.9612	26.5538	25.9047	5.74856e-12	1.73659	up
LOC_Os01g72460	98	105	126	2647	3178	2626	1.90973	1.45195	1.59488	38.0702	47.2774	50.2513	3.46583e-89	4.95034	up
LOC_Os01g72480	1277	1112	1117	2111	2291	2059	16.7325	14.1645	15.1861	33.4768	27.7394	25.7505	9.21036e-08	1.15746	up
LOC_Os01g72530	13464	12597	14583	856	1164	1318	271.953	244.492	306.999	20.8444	21.8035	25.4944	1.49833e-55	-3.3475	down
LOC_Os01g72570	834	921	925	2630	2912	2255	7.25162	7.76337	8.36752	28.0518	23.7352	19.0013	1.92584e-17	1.81462	up
LOC_Os01g72600	287	196	162	38	60	66	4.54444	2.97548	2.66544	0.714994	0.882309	0.993083	4.40202e-05	-1.71932	down
LOC_Os01g72610	1662	1624	1617	46	986	26	16.5862	15.572	16.8163	0.546598	9.11875	0.241302	0.00051324	-2.0626	down
LOC_Os01g72810	18	9	9	120	107	182	0.19625	0.088882	0.096403	1.65036	1.13831	1.99185	1.61232e-11	3.78851	up
LOC_Os01g72880	869	715	813	229	228	184	6.38858	4.57698	6.08883	2.09169	1.47421	1.2922	1.73356e-08	-1.62075	down
LOC_Os01g72900	65	48	50	106	139	187	2.28456	1.61317	1.81222	4.51986	4.54699	6.30251	0.000118895	1.66766	up
LOC_Os01g72910	91	39	56	124	124	144	2.73735	1.10618	1.73194	4.47717	3.45345	4.14047	0.00229836	1.35714	up
LOC_Os01g72950	4743	7043	5241	1012	1328	1531	108.732	155.018	125.743	28.3053	27.9308	33.6196	7.11151e-09	-1.87835	down
LOC_Os01g72990	5591	4517	5753	811	878	754	23.6055	18.2956	28.6443	4.08542	3.77749	3.4094	1.15449e-31	-2.42333	down
LOC_Os01g73000	1672	1619	1527	4261	5652	5567	15.7824	14.6907	14.7201	48.7418	49.6879	50.7854	6.01323e-22	1.94607	up
LOC_Os01g73040	494	456	401	992	1192	1039	4.7851	4.00765	3.98186	11.2059	10.2791	9.20894	1.10422e-09	1.52438	up
LOC_Os01g73110	173	99	147	30	16	13	2.24684	1.21258	1.9822	0.459861	0.18155	0.15703	6.39164e-08	-2.50275	down
LOC_Os01g73170	4982	4450	5264	507	846	763	68.4832	58.7666	75.4109	8.40737	10.7812	10.04	1.67852e-33	-2.54607	down
LOC_Os01g73200	226	162	181	1014	1513	1582	3.4982	2.41092	2.92657	18.991	21.7976	23.5381	5.75873e-34	3.10945	up
LOC_Os01g73220	184	323	173	38	48	52	2.85759	4.84515	2.83625	0.706811	0.680251	0.760198	0.000442061	-2.03925	down
LOC_Os01g73234	2142	3160	2065	825	1035	1008	53.8642	76.6755	54.0919	24.9366	23.858	23.9808	0.00064381	-1.09736	down
LOC_Os01g73300	1246	918	930	2436	3477	2965	12.5714	10.5938	11.4276	27.9694	31.4201	27.0072	1.43011e-17	1.78236	up
LOC_Os01g73310	257	462	591	1270	1402	1421	2.2725	4.75078	5.70484	7.31842	6.16539	6.91875	1.37378e-15	1.90919	up
LOC_Os01g73490	104	92	82	9	12	10	2.30776	1.96927	1.89449	0.22673	0.233674	0.20652	1.78763e-08	-2.90006	down
LOC_Os01g73500	2269	2093	2010	5074	5844	6447	32.2076	30.5553	29.8756	82.2201	75.2423	86.987	1.6489e-17	1.7155	up
LOC_Os01g73530	2874	2584	2903	5137	6336	6338	12.1007	10.4566	12.7427	26.1107	24.7562	25.5808	1.35595e-11	1.35671	up
LOC_Os01g73540	1746	2707	1939	39	86	120	44.8815	66.8429	51.9265	1.19791	2.03378	2.94891	1.52235e-20	-4.47127	down
LOC_Os01g73780	445	703	529	203	203	179	12.5157	18.9984	15.5152	6.86599	5.2929	4.81194	0.000131858	-1.24214	down
LOC_Os01g73910	6638	6984	7563	12376	18042	19077	89.7843	90.8416	106.685	200.724	225.345	246.662	1.72272e-12	1.47908	up
LOC_Os01g73960	1299	1482	1424	3464	4493	4393	21.4799	22.9223	24.928	66.9848	66.4392	67.2714	4.79636e-19	1.81623	up
LOC_Os01g74000	351	388	328	86	90	64	3.12636	1.66806	2.08754	0.937338	0.725879	0.613389	3.97787e-07	-1.87292	down
LOC_Os01g74020	12955	15540	12837	68	59	71	199.713	230.188	206.234	1.25309	0.831171	1.0349	4.53529e-168	-7.42271	down
LOC_Os01g74030	1102	903	951	241	256	233	6.10916	4.79829	5.48476	1.61075	1.31137	1.231	1.64086e-10	-1.74072	down
LOC_Os01g74040	5837	6672	6377	28	68	62	77.1844	84.7693	87.8782	0.431379	0.82485	0.780169	5.33241e-146	-6.6697	down
LOC_Os01g74160	2244	2613	2335	173	316	349	21.3906	23.1599	22.5489	2.03913	2.41837	3.34799	4.22328e-34	-2.85757	down
LOC_Os01g74170	123	191	202	50	14	63	1.54807	1.96711	1.94624	0.518845	0.105031	0.805319	0.000175383	-1.71421	down
LOC_Os01g74200	85	104	52	164	257	187	0.889147	1.04705	0.563645	2.07696	2.50534	1.88692	6.8831e-05	1.59148	up
LOC_Os01g74250	618	563	638	921	1183	1214	7.16059	6.67115	7.64926	13.2656	13.5351	14.2286	3.44814e-06	1.13012	up
LOC_Os01g74330	269	257	251	85	148	85	3.18447	2.93035	3.3658	1.17829	1.75461	1.05921	0.00946195	-1.03836	down
LOC_Os01g74370	261	202	242	76	129	43	3.50536	2.60858	3.38207	1.23066	1.59859	0.550329	0.00214438	-1.25236	down
LOC_Os01g74450	14287	14667	15279	45156	71275	75035	204.613	201.846	228.053	780.388	946.825	1029.61	8.37314e-19	2.36518	up
LOC_Os01g74490	112	62	66	164	191	176	2.70261	1.43231	1.66507	4.7959	4.30365	4.08428	0.000628493	1.42081	up
LOC_Os01g74580	770	654	761	1403	1418	1485	8.82008	6.97941	8.8787	19.3407	14.9223	16.312	6.49432e-08	1.25575	up
LOC_Os01g74600	102	83	82	28	39	11	0.804678	0.631241	0.669594	0.265753	0.28091	0.081246	0.00189001	-1.50563	down
LOC_Os01g74640	721	1042	756	268	360	287	8.99022	13.2249	9.90371	4.14598	4.13955	3.4044	1.99809e-05	-1.19962	down
LOC_Os02g01380	179	298	161	21	2	19	1.68561	2.70918	1.57945	0.235439	0.008908	0.171774	6.93945e-08	-3.58494	down
LOC_Os02g01490	965	713	1284	1499	2757	2451	3.99926	2.9268	6.01427	7.22292	11.2332	10.2395	1.52975e-06	1.42306	up
LOC_Os02g01590	652	212	355	12419	19827	15104	4.5411	1.41934	2.2349	98.6585	113.563	96.4474	2.66158e-90	5.54074	up
LOC_Os02g01610	129	133	134	24	28	35	0.671541	0.717624	0.669565	0.110104	0.100177	0.131514	3.4611e-05	-1.92091	down
LOC_Os02g01730	961	749	829	243	438	344	12.8118	9.59619	11.5194	3.90616	5.41473	4.38719	0.000186596	-1.06022	down
LOC_Os02g01765	253	299	301	23	34	33	3.70915	4.21817	4.60484	0.392796	0.454083	0.462585	1.31543e-12	-2.9903	down
LOC_Os02g01890	232	263	206	24	27	17	2.74338	2.98875	2.54835	0.330796	0.287894	0.183113	2.65374e-12	-3.0894	down
LOC_Os02g02000	3498	4771	3604	777	1365	1365	39.0371	51.1643	41.9132	10.4516	14.1255	14.5931	2.29482e-08	-1.51371	down
LOC_Os02g02120	317	263	138	68	89	83	2.27605	1.82369	0.991329	0.58293	0.574787	0.548895	0.00938132	-1.31289	down
LOC_Os02g02340	59	31	29	1050	1828	1966	0.64168	0.321593	0.328109	13.7816	18.4401	20.4818	4.29943e-31	5.60082	up
LOC_Os02g02380	25	16	31	1401	2446	2539	0.407412	0.240997	0.523826	28.0721	37.668	40.4025	1.67563e-43	6.71733	up
LOC_Os02g02400	67888	70206	78161	3289	6539	5502	627.76	618.424	758.189	36.7681	55.95	49.8932	3.71071e-42	-3.57772	down
LOC_Os02g02470	1227	1223	1104	2248	2521	2501	9.79109	9.37974	9.17853	21.6449	18.6601	19.1268	8.95539e-10	1.30418	up
LOC_Os02g02500	72	103	135	10	9	13	0.767258	1.06133	1.50985	0.127756	0.089403	0.124632	1.35536e-07	-3.0027	down
LOC_Os02g02524	200	127	140	288	310	292	2.73018	1.6581	1.98266	4.74725	3.92648	3.81438	0.000933241	1.20832	up
LOC_Os02g02700	458	314	324	476	722	701	4.53786	2.98775	3.34008	5.69263	6.64167	6.65968	0.000227752	1.05085	up
LOC_Os02g02800	156	142	173	45	79	48	2.22559	1.95398	2.57776	0.766605	1.03807	0.653127	0.00726627	-1.20445	down
LOC_Os02g02820	128	110	118	19	25	26	1.2474	1.01892	1.17806	0.191934	0.210328	0.31743	1.17247e-05	-2.08406	down
LOC_Os02g02830	3292	3396	3605	5083	5954	6212	80.8467	80.1614	92.4278	150.401	135.201	146.258	5.79829e-07	1.01207	up
LOC_Os02g02840	335	276	256	772	1247	801	4.7077	3.69006	3.74504	13.0138	16.2708	10.7644	7.00061e-12	1.95759	up
LOC_Os02g02860	1866	2213	2096	537	492	557	16.5496	19.6233	19.9143	6.03074	3.45932	4.78397	6.29394e-14	-1.68107	down
LOC_Os02g02920	1496	1545	1502	274	445	362	20.5071	20.337	21.4146	4.51959	5.64147	4.73404	1.24262e-13	-1.8194	down
LOC_Os02g02970	214	189	243	38	39	51	2.39109	2.03207	2.83626	0.501987	0.402352	0.543027	1.06378e-06	-2.06359	down
LOC_Os02g03020	742	775	498	144	151	149	17.4798	17.5409	12.2226	4.08612	3.29461	3.35114	1.72416e-09	-1.90499	down
LOC_Os02g03040	6039	7401	5894	1858	2227	1808	59.1863	82.3548	56.8753	21.9793	19.5872	17.1701	6.07061e-13	-1.44516	down
LOC_Os02g03050	2038	2680	2554	785	871	1026	19.2788	24.0455	25.6588	8.0528	7.39897	8.82573	6.45007e-08	-1.17177	down
LOC_Os02g03230	2287	2429	2019	5508	6007	4960	26.8637	27.4388	26.1678	78.1097	65.4644	55.4572	9.73602e-15	1.56608	up
LOC_Os02g03280	15453	15013	16334	729	945	1159	218.29	207.482	222.016	13.6209	14.1694	17.257	2.26108e-67	-3.7859	down
LOC_Os02g03294	174	118	203	10	0	5	3.3733	2.19883	4.09269	0.211875	0	0.074808	1.14419e-16	-4.66317	down
LOC_Os02g03410	5269	4819	6225	587	831	680	48.6522	42.7642	59.8441	6.50555	7.10705	6.00641	2.70469e-33	-2.70019	down
LOC_Os02g03420	259	246	282	39	63	64	2.29141	2.09245	2.59787	0.413843	0.513076	0.535504	9.51318e-07	-1.9947	down
LOC_Os02g03430	301	252	354	28	22	19	7.7892	6.26569	9.54588	0.855528	0.516959	0.469132	6.76393e-16	-3.42154	down
LOC_Os02g03540	2031	2454	2068	602	752	720	28.1429	32.6732	29.8643	10.0569	9.66699	9.54872	3.14206e-10	-1.39525	down
LOC_Os02g03580	1316	1685	1533	372	557	542	14.7672	18.8277	18.1931	5.23014	5.87869	5.87551	1.27917e-08	-1.37054	down
LOC_Os02g03620	325	267	291	116	85	110	4.10846	3.48888	4.0725	1.98282	1.08301	1.48856	0.00113965	-1.21177	down
LOC_Os02g03670	6468	7885	7281	1232	1305	1391	81.9889	97.6057	96.2781	17.5901	14.3346	15.6915	3.55692e-27	-2.1893	down
LOC_Os02g03710	1852	2760	1794	3319	7307	7629	56.1743	80.4753	56.7254	121.523	205.656	221.79	0.00022248	1.74617	up
LOC_Os02g03730	1027	1142	984	263	363	267	23.2192	24.8184	23.1857	7.15397	7.60654	5.76627	5.159e-09	-1.55816	down
LOC_Os02g03740	1428	1738	1390	6163	7545	8390	23.8699	27.9059	24.2182	124.328	116.993	134.381	1.61049e-35	2.54223	up
LOC_Os02g03750	96	69	101	0	13	8	0.957769	0.667593	1.05398	0	0.117141	0.077242	2.67129e-10	-3.49114	down
LOC_Os02g03790	154	137	115	42	31	25	1.46878	1.26188	1.14811	0.483545	0.272547	0.229431	0.000101765	-1.74771	down
LOC_Os02g03930	281	239	269	65	58	62	1.60946	1.32431	1.60788	0.443929	0.305611	0.336146	5.00141e-06	-1.80799	down
LOC_Os02g04020	3728	3177	3354	6776	7344	7682	30.3531	24.8596	28.4652	66.5855	55.4702	59.9314	1.6713e-11	1.36107	up
LOC_Os02g04040	2713	55	3421	59	50	21	30.0865	0.582188	39.5532	0.788367	0.511389	0.213943	0.00704642	-5.27124	down
LOC_Os02g04120	556	545	467	810	999	843	7.99462	7.53041	7.00095	14.0676	13.3307	11.6155	7.72418e-05	1.02655	up
LOC_Os02g04130	3808	3971	3611	226	332	561	71.2099	71.3492	70.366	5.09244	5.7434	10.0518	1.95433e-44	-3.09599	down
LOC_Os02g04170	415	340	408	1442	1694	1592	3.26813	2.57084	3.34088	13.7116	12.5141	12.0598	2.95201e-22	2.29305	up
LOC_Os02g04270	930	720	926	1472	1624	1762	4.37948	3.2603	4.54479	8.36551	7.09876	7.95561	1.46349e-07	1.18683	up
LOC_Os02g04320	607	583	559	932	1397	1228	7.99668	7.37144	7.67487	14.8415	17.0812	15.5371	8.60772e-08	1.28056	up
LOC_Os02g04369	97	117	108	184	295	251	2.42937	2.80566	2.8053	5.55693	6.84345	6.00985	0.000158285	1.43205	up
LOC_Os02g04450	1735	2032	1940	483	540	516	20.3452	23.116	23.6865	6.97742	5.93791	5.82454	1.27613e-12	-1.62019	down
LOC_Os02g04460	8648	11956	9166	2642	3626	3837	174.873	232.73	193.505	64.1424	68.1152	74.4311	1.75929e-07	-1.30117	down
LOC_Os02g04490	3995	3544	4120	6848	8547	7657	12.343	10.5217	13.2657	25.5308	24.4935	22.6671	5.70419e-10	1.24956	up
LOC_Os02g04510	181	218	193	31198	40813	43731	1.50387	1.74213	1.67636	314.047	315.791	349.518	2.12978e-161	7.87157	up
LOC_Os02g04520	746	693	658	1431	1585	1456	12.9745	11.5579	12.2101	25.5676	23.1462	22.4129	3.06292e-09	1.36633	up
LOC_Os02g04560	566	597	525	1992	2117	2391	5.36531	5.41876	5.13734	14.9195	12.1695	14.4225	1.74787e-23	2.21782	up
LOC_Os02g04640	1600	2553	1867	580	793	584	14.7638	24.0341	16.731	5.90582	6.99084	4.78034	7.30914e-05	-1.36092	down
LOC_Os02g04650	595	474	730	983	1389	1480	10.2025	7.69881	13.2787	20.29	22.0868	24.2336	8.47081e-09	1.35502	up
LOC_Os02g04710	1783	1421	1515	4458	5522	5419	12.5908	9.72173	12.5631	38.0621	37.5921	35.6084	2.23267e-22	1.97343	up
LOC_Os02g04730	978	1042	1017	369	481	329	10.5984	10.8474	11.458	4.80331	4.79233	3.42473	3.09035e-05	-1.09951	down
LOC_Os02g05340	4551	3968	4301	6296	7616	7531	27.4818	23.0496	27.079	45.8441	42.7031	43.6273	6.64482e-07	1.00956	up
LOC_Os02g05400	716	466	497	1110	1126	1030	4.92634	2.55119	3.03103	9.23003	7.19521	6.7647	6.05881e-07	1.24185	up
LOC_Os02g05530	365	580	470	17	36	28	7.40378	11.3209	9.93711	0.396892	0.660488	0.52892	9.37533e-18	-3.89078	down
LOC_Os02g05550	60	46	72	171	127	130	0.357556	0.263967	0.443082	1.23301	0.699395	0.74222	0.000413852	1.56138	up
LOC_Os02g05630	1960	1840	1798	10898	11601	10574	18.9133	16.7592	18.5637	125.774	103.292	97.5534	5.1262e-42	2.83865	up
LOC_Os02g05686	273	271	281	97	118	54	2.74287	2.61929	2.94525	1.17229	1.09409	0.518453	0.000518985	-1.34305	down
LOC_Os02g05744	223	113	165	508	830	722	1.89956	0.91168	1.48199	5.6302	6.57898	5.80191	1.15372e-14	2.29518	up
LOC_Os02g05790	8919	10551	10083	2325	3191	2702	49.0933	55.7733	57.9058	15.4858	16.2018	14.2494	4.39999e-15	-1.58664	down
LOC_Os02g05830	174	157	161	29	46	45	2.57873	2.23335	2.47993	0.506269	0.62008	0.626865	6.65285e-05	-1.78279	down
LOC_Os02g05890	1971	3046	2460	90	80	122	32.6423	48.7154	42.5537	1.79033	1.21286	1.93221	3.3646e-24	-4.40317	down
LOC_Os02g05900	138	116	122	22	32	67	1.452	1.16985	1.34008	0.267981	0.312474	0.676648	0.00301163	-1.38461	down
LOC_Os02g05950	237	310	195	84	95	87	1.40224	1.75865	1.19736	0.596564	0.518476	0.489802	0.00231664	-1.20834	down
LOC_Os02g06090	125	104	95	30	43	20	0.772078	0.616551	0.608693	0.216933	0.246462	0.118173	0.00118832	-1.53545	down
LOC_Os02g06300	5423	6830	5993	10124	10508	10587	41.7407	50.7358	46.2494	94.4042	75.357	78.3331	4.65192e-07	1.04899	up
LOC_Os02g06400	197	156	174	52	99	28	1.88914	1.43898	1.74706	0.603256	0.877847	0.250464	0.00282622	-1.30955	down
LOC_Os02g06430	593	463	484	2206	2798	2714	4.5501	3.41036	3.86822	20.4307	19.9143	19.9544	4.29112e-32	2.59155	up
LOC_Os02g06500	1737	1760	1780	438	554	446	7.07698	6.88735	7.83952	2.24363	2.15232	1.7875	4.59333e-12	-1.60957	down
LOC_Os02g06540	174	215	226	32	25	31	1.66355	1.97305	2.2552	0.369512	0.214426	0.279891	7.66749e-09	-2.51787	down
LOC_Os02g06640	2335	1974	2684	792	1129	769	29.7834	23.464	34.2439	12.1036	13.0747	8.9256	3.51377e-07	-1.11811	down
LOC_Os02g06720	4539	3995	4797	7308	8343	7961	17.571	14.8245	8.85654	28.9947	13.5897	13.5757	7.53598e-08	1.09522	up
LOC_Os02g06760	43	73	58	9	5	12	1.34038	2.16422	1.84509	0.273623	0.153917	0.328202	2.54017e-06	-2.45161	down
LOC_Os02g06840	1495	999	1254	2213	2681	2375	13.8421	8.94095	12.2192	24.7601	23.0898	21.1378	8.0157e-09	1.22586	up
LOC_Os02g06930	3203	3688	3385	164	165	133	28.8965	31.3524	31.2936	2.05292	1.53085	1.21278	3.58296e-70	-4.19559	down
LOC_Os02g07050	100	127	51	22	21	19	0.827609	1.00648	0.433719	0.218968	0.154345	0.145686	0.0030359	-1.8803	down
LOC_Os02g07160	890	1112	853	5989	8758	10123	8.96539	10.7697	8.95924	72.8346	81.8796	97.7544	5.83053e-25	3.37723	up
LOC_Os02g07250	1158	1492	1301	469	527	541	14.7986	18.3109	17.3252	7.22391	6.246	6.62419	7.50166e-06	-1.09307	down
LOC_Os02g07260	7879	6493	7106	14299	17125	16858	91.5891	72.1993	86.0011	200.861	184.949	187.473	1.11301e-11	1.43717	up
LOC_Os02g07340	11421	13684	12424	3561	4307	4173	30.4606	34.9709	35.0668	14.827	12.8932	12.7771	1.62754e-11	-1.37419	down
LOC_Os02g07360	1125	1243	1289	272	516	435	12.6858	13.4698	15.1576	3.6936	5.39275	4.69897	1.91509e-07	-1.33753	down
LOC_Os02g07680	6652	8551	7984	672	723	752	57.5269	71.3706	71.9531	7.0293	5.82158	6.40296	2.64342e-41	-3.16188	down
LOC_Os02g07690	1852	1478	1778	314	360	326	32.6031	25.0076	32.6136	6.65745	5.86713	5.49941	3.56791e-18	-2.08097	down
LOC_Os02g07700	84	109	90	0	0	0	1.92026	2.41211	2.14992	0	0	0	4.60948e-22	#NAME?	down
LOC_Os02g07800	209	189	189	46	60	66	2.1327	1.85448	2.04725	0.552879	0.560192	0.631719	0.000387325	-1.50872	down
LOC_Os02g07830	315	254	289	1342	1973	2222	3.66777	2.83609	3.49586	18.8553	21.3005	24.788	7.60844e-24	2.94609	up
LOC_Os02g07930	114	142	99	738	1143	1101	1.54898	1.86491	1.40404	12.1786	14.503	14.4271	1.25833e-31	3.32381	up
LOC_Os02g08100	1498	845	1077	2982	4086	4357	14.7521	7.99615	11.0551	35.4445	37.3381	41.1307	2.28916e-22	2.00312	up
LOC_Os02g08110	3131	2734	2720	813	895	826	71.8697	60.298	65.0701	22.5037	19.0555	18.1639	2.50811e-12	-1.48605	down
LOC_Os02g08150	5235	4774	4179	12761	18293	19152	70.1828	61.4751	58.2837	206.107	227.757	246.477	3.90171e-23	2.0816	up
LOC_Os02g08230	390	437	352	121	102	177	3.46706	3.69149	3.27515	1.28856	0.832297	1.51419	0.00025533	-1.28099	down
LOC_Os02g08270	237	331	270	8	23	7	3.52944	4.7333	4.184	0.126038	0.312615	0.086091	9.13397e-20	-4.24163	down
LOC_Os02g08364	4379	4358	4434	800	890	774	36.7976	34.7083	38.1834	7.53927	6.53843	6.07156	5.28941e-25	-2.1452	down
LOC_Os02g08440	27042	31931	29913	1285	1975	2474	291.35	330.257	336.115	16.6743	19.751	25.5529	4.17005e-58	-3.70367	down
LOC_Os02g08490	618	412	533	1490	1864	1919	3.75888	2.4068	3.38225	10.9499	10.5272	11.1943	7.06866e-19	2.02083	up
LOC_Os02g08530	208	180	214	32	51	28	1.98151	1.64575	2.13144	0.368118	0.448647	0.254839	5.28428e-07	-2.18358	down
LOC_Os02g09050	860	822	777	239	300	243	29.8925	27.4577	28.1554	9.9977	9.65561	8.09644	1.1005e-06	-1.3854	down
LOC_Os02g09220	53	18	32	321	435	410	0.607263	0.194571	0.377214	4.49563	4.68248	4.55418	2.08777e-22	3.76849	up
LOC_Os02g09240	201	72	115	843	974	950	2.40381	0.819857	1.425	12.1854	10.8226	10.9065	2.89814e-27	3.11082	up
LOC_Os02g09250	527	476	518	1234	1618	1431	5.84073	5.07325	5.99021	16.5272	16.658	15.2115	6.8404e-14	1.75725	up
LOC_Os02g09390	975	721	743	86	143	98	12.8548	9.12879	10.2131	1.35345	1.74005	1.2339	1.25543e-17	-2.64452	down
LOC_Os02g09400	789	617	685	132	253	177	9.20682	6.92046	8.33148	1.85511	2.73414	1.98017	8.15569e-08	-1.64993	down
LOC_Os02g09480	506	412	443	32	36	28	5.97341	4.6795	5.44658	0.443848	0.393568	0.30756	4.62066e-20	-3.5502	down
LOC_Os02g09720	2017	1847	2129	672	984	666	8.43788	7.4083	9.35114	2.80681	3.67659	2.41528	8.57863e-07	-1.1089	down
LOC_Os02g09790	151	199	160	28	29	53	0.79183	0.997963	0.872068	0.177018	0.13819	0.265149	1.11693e-05	-1.94762	down
LOC_Os02g09930	1531	900	1003	31	39	20	14.1092	7.97842	9.62513	0.332235	0.321859	0.165459	9.61148e-19	-4.97858	down
LOC_Os02g09940	5641	7423	6116	1808	2468	3082	108.398	137.081	122.49	41.9202	43.9884	56.7327	5.90658e-07	-1.12591	down
LOC_Os02g09960	1153	898	1005	195	363	252	9.8031	7.33752	8.90576	1.99433	2.86423	2.05185	1.04183e-09	-1.66849	down
LOC_Os02g09970	147	150	126	15	17	26	3.49377	3.42642	3.10398	0.404521	0.35479	0.573662	4.24798e-08	-2.60103	down
LOC_Os02g09980	914	1107	828	71	95	160	20.1056	23.4014	18.9678	1.87932	1.92596	3.3617	7.44986e-22	-2.87212	down
LOC_Os02g09990	2449	2854	2805	89	119	180	37.5201	42.0142	44.7857	1.63377	1.68906	2.63971	4.63989e-63	-4.12983	down
LOC_Os02g10000	11	15	4	52	87	190	0.240986	0.315248	0.082572	1.41583	1.81303	4.09735	0.00281035	3.70239	up
LOC_Os02g10070	1717	1371	1729	2779	3161	3501	18.191	13.9512	19.0925	35.5041	31.2713	35.4953	2.1099e-09	1.24022	up
LOC_Os02g10110	10	32	25	50	59	49	0.070746	0.225296	0.192361	0.445865	0.406079	0.347124	0.00258375	1.50071	up
LOC_Os02g10120	5141	4997	4625	55474	89056	75248	32.1751	30.0498	30.1696	420.518	519.297	452.723	3.48864e-51	4.1491	up
LOC_Os02g10350	7353	8510	7379	31405	44842	40804	79.5131	88.4275	83.1583	409.818	449.801	422.776	3.25941e-28	2.59003	up
LOC_Os02g10450	158	220	163	24	18	39	2.29999	3.08451	2.47802	0.412719	0.23228	0.53429	3.82294e-08	-2.46085	down
LOC_Os02g10520	1463	1007	1061	1792	2534	2293	10.9145	7.16401	8.25897	16.1757	17.5786	16.3709	4.32384e-08	1.16858	up
LOC_Os02g10580	239	311	265	36	44	18	2.89492	3.61715	3.3359	0.517568	0.491619	0.198574	2.80642e-11	-2.78291	down
LOC_Os02g10590	483	709	564	229	282	217	8.92065	12.9765	10.6343	4.94039	5.7817	3.84701	0.00129543	-1.00397	down
LOC_Os02g10660	1124	1117	1090	192	319	224	10.091	9.63726	10.2036	2.0782	2.65146	1.92131	7.85518e-13	-1.92832	down
LOC_Os02g10810	3325	4040	3092	964	1380	1521	77.102	90.03	74.736	26.9803	29.6828	33.7961	1.9589e-08	-1.17978	down
LOC_Os02g10830	32	35	27	41	92	63	0.712565	0.743759	0.622867	1.09631	1.91314	1.34277	0.00654372	1.2969	up
LOC_Os02g10850	155	211	136	291	321	335	2.01607	2.58148	1.87219	4.49469	3.81652	4.10904	0.000884706	1.18667	up
LOC_Os02g10860	363	430	322	1176	1484	1509	2.58534	3.52943	2.49035	10.9838	11.2892	9.94397	2.6192e-19	2.16673	up
LOC_Os02g10880	1136	1259	1004	85	141	181	15.9419	16.9878	14.6866	1.43616	1.82915	2.42469	2.54238e-23	-2.81358	down
LOC_Os02g10990	288	272	312	1800	2292	2276	2.36548	2.12095	2.56178	19.9461	20.7132	21.8211	2.93985e-41	3.13182	up
LOC_Os02g11000	334	367	427	1205	1418	1394	1.63026	1.73317	2.20204	7.98417	6.55342	6.85668	5.25105e-18	2.09891	up
LOC_Os02g11020	219	106	147	16	17	27	1.93737	0.984742	1.5346	0.167507	0.128078	0.214294	5.21037e-06	-2.70331	down
LOC_Os02g11070	7573	5133	9752	372	784	547	71.5076	46.3174	95.5976	4.2898	6.92057	5.11236	8.62627e-10	-3.4827	down
LOC_Os02g11640	356	185	196	4176	6809	6133	3.97017	1.98173	2.2702	56.2332	70.4849	65.5745	1.02455e-69	4.79498	up
LOC_Os02g11680	64	9	46	75	95	137	0.660734	0.080822	0.496113	0.934766	0.915554	1.36606	0.00128105	1.63413	up
LOC_Os02g11740	10690	11838	10737	3076	3974	3230	95.5311	101.651	100.002	33.1649	32.9364	27.6483	1.77451e-12	-1.42959	down
LOC_Os02g11760	433	284	401	3043	2805	3324	2.079	1.1874	2.01369	15.4751	11.0263	13.4324	5.61257e-36	3.31813	up
LOC_Os02g11790	26	54	22	45	102	96	0.331519	0.68073	0.29099	0.707317	1.24218	1.21417	0.00252514	1.48595	up
LOC_Os02g11859	1149	1251	1219	99	140	141	33.2532	34.796	36.7665	3.43455	3.75529	3.90784	1.08442e-26	-2.99431	down
LOC_Os02g11960	138	122	192	327	416	487	0.733141	0.721154	1.21428	2.28871	2.26911	2.86445	3.78536e-07	1.70438	up
LOC_Os02g12090	27	9	21	60	70	59	2.10478	0.648651	1.69879	5.68726	5.07459	4.46625	5.55738e-05	2.00484	up
LOC_Os02g12100	168	166	204	34	72	40	1.51165	1.1056	1.53645	0.259989	0.462934	0.273725	0.000196134	-1.64354	down
LOC_Os02g12130	160	190	186	38	13	33	1.61937	1.93064	1.96292	0.472501	0.112808	0.323036	7.93864e-08	-2.35405	down
LOC_Os02g12380	110	84	64	178	144	140	0.969601	0.729032	0.549885	1.90977	1.17373	1.22853	0.0092269	1.13625	up
LOC_Os02g12420	254	267	283	45	40	57	1.6823	1.59851	1.84446	0.333019	0.226848	0.339724	3.89826e-08	-2.22311	down
LOC_Os02g12450	161	129	107	12	12	22	0.423913	0.326529	0.294098	0.035686	0.027076	0.055774	5.22786e-09	-2.83793	down
LOC_Os02g12760	4989	5435	4859	1257	1625	1442	71.9738	75.9137	71.5905	17.3812	19.0812	16.0388	1.92968e-14	-1.55759	down
LOC_Os02g12790	810	965	682	1351	1762	1784	9.12603	10.4492	8.00853	18.376	18.4198	19.2608	1.97847e-08	1.25754	up
LOC_Os02g12939	135	129	117	46	48	29	0.697066	0.637041	0.630562	0.282723	0.227315	0.139543	0.0029928	-1.34858	down
LOC_Os02g13020	547	786	701	159	196	236	5.8101	8.03271	7.76173	2.03539	1.9261	2.39804	5.98252e-07	-1.52223	down
LOC_Os02g13060	10894	10550	9479	3478	4231	3726	175.302	163.131	158.975	67.5299	63.1425	57.4359	8.44157e-09	-1.16664	down
LOC_Os02g13290	96	46	98	648	718	748	1.54626	0.705614	1.64037	12.6793	10.7912	11.6188	8.23695e-27	3.41175	up
LOC_Os02g13304	552	915	681	50	90	56	12.3974	19.7561	15.948	1.34109	1.86585	1.20366	7.90208e-12	-3.20897	down
LOC_Os02g13370	88	190	133	42	31	38	1.03544	2.157	1.63481	0.598363	0.331096	0.420914	0.00414956	-1.59981	down
LOC_Os02g13460	66	58	66	12	19	14	0.819604	0.688888	0.858888	0.173263	0.220824	0.161134	0.000350806	-1.8236	down
LOC_Os02g13560	10494	9300	10129	34482	44432	43645	58.6176	49.866	58.9801	229.065	228.977	231.768	3.04452e-22	2.2979	up
LOC_Os02g13640	662	635	485	964	1047	968	6.91214	6.67434	4.86271	11.411	10.6803	9.12657	5.85024e-05	1.01713	up
LOC_Os02g13800	15	3	13	271	381	208	0.203012	0.026133	0.176599	4.41714	4.78093	2.70071	1.60374e-20	5.06188	up
LOC_Os02g13890	657	612	681	214	225	282	6.65717	6.03162	7.21596	2.61888	2.14651	2.74102	0.00011641	-1.16388	down
LOC_Os02g13950	229	205	248	434	516	490	2.17045	1.81818	2.42681	5.00918	4.60949	4.48783	2.11517e-05	1.34618	up
LOC_Os02g13965	98	84	91	512	658	446	0.787407	0.642556	0.75657	4.96406	4.89972	3.43365	1.46284e-17	2.83336	up
LOC_Os02g14090	717	661	634	929	1372	1396	7.18277	6.36075	6.62221	11.2292	12.7504	13.4063	1.49386e-06	1.13417	up
LOC_Os02g14110	669	432	568	1293	1499	1363	5.47667	3.39927	4.85173	12.7819	11.3821	10.7051	1.5673e-11	1.58842	up
LOC_Os02g14160	154	88	105	2	0	3	1.93215	1.05496	1.36211	0.030318	0	0.024239	4.35561e-17	-5.78857	down
LOC_Os02g14170	1347	1512	1415	85	131	168	18.8309	20.1242	20.6136	1.43443	1.68681	2.22822	1.28718e-32	-3.2256	down
LOC_Os02g14280	132	110	112	24	20	33	0.635892	0.539807	0.496865	0.150154	0.081598	0.131542	4.1927e-05	-1.9193	down
LOC_Os02g14290	833	979	873	207	348	239	10.2569	11.8376	11.562	3.03383	4.10659	2.87427	8.64365e-08	-1.5074	down
LOC_Os02g14440	22259	30874	25468	11	38	48	337.452	442.72	395.737	0.177135	0.502612	0.671842	2.45289e-101	-9.44276	down
LOC_Os02g14480	683	635	765	155	195	150	5.41815	4.84242	6.32517	1.4794	1.43572	1.1402	4.82986e-09	-1.79211	down
LOC_Os02g14680	273	262	182	72	74	68	3.24399	2.98989	2.25633	1.02354	0.80787	0.767995	0.000256419	-1.4646	down
LOC_Os02g14760	795	607	697	1994	2130	1671	9.58381	7.06755	8.83535	29.2795	24.0888	19.1161	4.6874e-14	1.74374	up
LOC_Os02g14840	680	522	689	1089	1371	1107	5.85391	4.31643	6.18448	11.3099	10.9516	9.13122	8.47546e-07	1.18277	up
LOC_Os02g14890	134	111	99	7	17	27	3.39659	2.7099	2.60986	0.214395	0.380511	0.63536	3.31584e-07	-2.51865	down
LOC_Os02g14929	502	497	486	161	204	238	5.02277	4.78453	5.06955	1.93666	1.89262	2.2827	0.00169655	-1.03779	down
LOC_Os02g15110	171	276	193	0	3	6	6.86056	10.6729	8.08419	0	0.088762	0.227402	2.08701e-20	-5.95384	down
LOC_Os02g15120	374	506	338	34	42	65	7.06104	9.20065	6.65659	0.754586	0.721318	1.16418	7.67318e-14	-2.85101	down
LOC_Os02g15160	62	87	88	12	28	16	0.88924	1.19935	1.3105	0.197091	0.367461	0.212442	0.000252336	-1.85008	down
LOC_Os02g15280	337	411	315	0	3	9	14.5138	17.0045	14.125	0	0.11381	0.334101	2.19969e-33	-6.26055	down
LOC_Os02g15290	187	257	252	3	11	5	4.78001	6.30412	6.71343	0.062219	0.239126	0.098636	7.31119e-22	-4.98444	down
LOC_Os02g15640	1817	2135	1880	3599	5075	4746	31.008	34.2548	32.7689	73.2775	78.1472	77.1369	3.67102e-13	1.46025	up
LOC_Os02g15690	53	62	53	107	123	165	0.343559	0.391401	0.381907	0.974713	0.822509	1.17513	0.000661214	1.49859	up
LOC_Os02g15750	10276	14333	11875	3418	4196	4742	104.412	140.176	126.012	41.1992	39.5282	44.9665	3.73854e-08	-1.29959	down
LOC_Os02g15860	59	11	43	7288	7426	6632	4.11002	0.742474	3.15237	622.69	487.691	449.866	1.90573e-135	7.84625	up
LOC_Os02g15900	6489	8892	6886	1213	1436	1372	121.34	159.797	134.215	27.3735	24.9076	24.5696	5.13509e-16	-2.20229	down
LOC_Os02g15930	49	23	25	139	119	195	0.214696	0.248235	0.112083	0.791423	0.552774	0.865462	5.03783e-08	2.509	up
LOC_Os02g16030	91	78	84	14	12	11	1.43533	1.17298	1.37098	0.258366	0.183873	0.151571	7.82953e-07	-2.48376	down
LOC_Os02g16270	274	184	200	597	569	455	1.22113	0.787868	0.929169	3.21822	2.35759	1.95004	5.41879e-07	1.58804	up
LOC_Os02g16670	635	774	844	226	253	206	3.11086	3.66497	5.02039	1.01527	1.36617	1.08853	7.31982e-07	-1.44636	down
LOC_Os02g16680	394	504	513	1011	1307	1184	6.12589	7.51731	8.31019	18.9848	18.8502	17.6434	1.1496e-10	1.57301	up
LOC_Os02g16690	91	109	110	40	48	16	0.576349	0.664608	0.727902	0.304313	0.280491	0.097658	0.00582749	-1.30019	down
LOC_Os02g16709	854	1205	1095	171	195	146	13.8797	17.9266	18.0663	3.09747	2.77464	1.98186	2.04939e-16	-2.352	down
LOC_Os02g16909	921	843	844	6	0	7	16.0393	14.1539	14.7182	0.091016	0	0.072776	1.61893e-64	-7.31009	down
LOC_Os02g17000	110	61	61	0	0	5	0.893866	0.475439	0.512528	0	0	0.031457	2.04075e-10	-5.29673	down
LOC_Os02g17090	51	57	82	6	10	5	0.413102	0.448149	0.696465	0.058204	0.073392	0.031687	6.28921e-08	-2.92764	down
LOC_Os02g17330	1503	1783	1424	195	257	244	12.0622	18.5826	15.5795	2.64351	2.70067	2.61914	3.02724e-23	-2.49657	down
LOC_Os02g17350	2093	1921	2113	6044	7421	7252	14.8778	13.0879	15.6459	51.7088	48.845	49.3464	1.1239e-23	2.02371	up
LOC_Os02g17360	2016	2326	2104	188	289	300	14.4987	16.481	15.8173	1.60845	1.85787	2.01231	7.46366e-32	-2.7999	down
LOC_Os02g17400	134	161	140	21	31	34	0.932713	1.0783	1.01812	0.173177	0.198736	0.224951	6.38184e-06	-2.08459	down
LOC_Os02g17500	3236	2810	3207	17672	21794	18847	28.4381	23.8016	30.0446	186.83	178.064	158.744	4.6716e-41	2.92334	up
LOC_Os02g17710	398	324	422	91	131	122	2.6066	2.04277	2.8803	0.718229	0.7918	0.763488	4.3907e-05	-1.47585	down
LOC_Os02g17760	696	844	839	42	25	37	3.79405	4.42172	4.76452	0.271377	0.122022	0.188361	1.83398e-34	-4.21496	down
LOC_Os02g17780	538	579	467	174	180	213	3.68252	3.81432	3.33085	1.43369	1.13878	1.39452	0.000176717	-1.20827	down
LOC_Os02g17970	3181	3094	3214	9027	10871	9662	14.8259	14.2601	15.6377	50.8958	46.8623	43.8168	6.04082e-21	1.90748	up
LOC_Os02g18110	13	4	33	91	86	64	0.245551	0.20152	0.637442	2.08225	1.53724	1.62819	2.81484e-07	2.54895	up
LOC_Os02g18150	432	539	474	75	116	91	4.19119	4.70258	4.61228	0.711037	1.11351	0.697469	1.73848e-09	-2.10361	down
LOC_Os02g18450	8299	10084	8519	67071	81714	92225	58.4793	68.2462	62.9126	573.62	537.894	627.261	2.75414e-35	3.42727	up
LOC_Os02g18460	140	88	88	1255	1836	1692	1.86703	1.1184	1.21399	20.2006	22.717	21.6259	1.45366e-56	4.1812	up
LOC_Os02g18540	528	359	423	11	35	26	6.82983	4.96932	6.59449	0.099303	0.532209	0.205955	2.23267e-22	-3.96153	down
LOC_Os02g18630	47	37	54	170	206	255	0.638785	0.48047	0.763044	2.82189	2.63701	3.37115	2.9902e-09	2.45663	up
LOC_Os02g18840	432	451	398	91	162	144	3.31661	3.34984	3.20982	0.843872	1.07207	1.0188	4.31203e-05	-1.44296	down
LOC_Os02g18880	61	58	65	7	7	6	1.50956	1.48163	1.72612	0.171086	0.137717	0.134804	5.70146e-08	-2.92192	down
LOC_Os02g18940	2096	2463	2293	480	509	544	32.222	34.2573	34.1274	9.06017	6.45781	6.94848	2.53468e-17	-1.88786	down
LOC_Os02g19410	40	35	24	56	69	73	0.475729	0.404858	0.296774	0.815657	0.767894	0.844998	0.00954192	1.26827	up
LOC_Os02g19530	193	141	168	336	450	390	1.89388	1.33031	1.72098	3.98493	4.09768	3.66562	9.70865e-06	1.49221	up
LOC_Os02g19629	298	344	379	32	78	51	6.8149	7.86584	9.37527	0.890189	1.60702	1.22436	6.06322e-10	-2.43453	down
LOC_Os02g19650	1785	1993	2344	285	338	306	21.4016	23.2423	29.571	4.01474	3.66537	3.41623	4.55367e-25	-2.45339	down
LOC_Os02g19820	10342	9044	8056	1293	1378	1105	136.393	114.613	110.736	20.5718	16.8517	13.9509	1.32636e-36	-2.58267	down
LOC_Os02g19924	1205	1630	1189	382	521	318	15.7742	20.0844	15.4736	6.40753	6.13261	3.87657	1.30172e-07	-1.4573	down
LOC_Os02g20040	61	7	45	65	69	99	1.26505	0.138384	0.97289	1.63461	1.31539	1.96729	0.00898381	1.32003	up
LOC_Os02g20200	128	457	654	1319	2030	1576	0.501511	1.7266	2.68087	6.26169	7.40939	5.94415	1.21651e-16	2.23604	up
LOC_Os02g20490	3260	4239	3606	534	848	793	49.8659	62.3066	57.4915	9.85841	12.0217	11.6237	5.55595e-22	-2.10122	down
LOC_Os02g20850	60	82	56	0	27	8	1.3371	1.7442	1.30252	0	0.538544	0.150428	1.56833e-05	-2.34526	down
LOC_Os02g20870	873	822	747	237	213	230	6.47428	6.6702	6.06376	2.03852	1.47862	1.78079	4.11591e-08	-1.56019	down
LOC_Os02g20934	968	982	1101	260	288	271	14.9406	11.2625	16.017	4.383	3.91716	3.08916	1.42083e-09	-1.62575	down
LOC_Os02g21009	1807	1594	1482	6130	7190	6743	13.8585	10.3032	10.3391	44.0528	47.9389	48.8929	8.17443e-30	2.30939	up
LOC_Os02g21040	2866	2074	2778	197	253	362	26.649	18.5264	26.9152	2.19986	2.17706	3.21856	3.33239e-27	-2.98831	down
LOC_Os02g21090	180	147	135	290	251	398	1.32061	1.12173	1.12925	2.73068	1.80974	3.17424	0.000303289	1.30422	up
LOC_Os02g21340	3612	2105	2785	5260	5600	5535	10.2185	5.58689	11.9825	25.7181	19.6469	19.3405	1.67063e-09	1.22496	up
LOC_Os02g21350	8	11	26	78	116	94	0.205898	0.28506	0.752137	2.66212	3.05926	2.56566	2.37923e-09	2.92704	up
LOC_Os02g21520	471	597	515	107	221	175	4.67484	6.72632	5.6203	1.19647	1.82616	1.45192	2.20318e-05	-1.4154	down
LOC_Os02g21700	171	194	132	532	789	724	2.42791	2.64513	1.95902	9.13924	10.4214	9.88392	1.24869e-14	2.29783	up
LOC_Os02g21810	909	470	561	825	1803	1213	9.59349	4.76126	6.16397	10.5053	17.6467	12.2558	0.002789	1.2282	up
LOC_Os02g21920	6987	6941	7289	2470	3229	2973	149.836	151.759	178.555	52.3401	52.5001	49.9261	4.06068e-07	-1.02802	down
LOC_Os02g22084	513	407	578	180	202	174	4.63124	3.59029	5.46213	2.01314	1.81214	1.51092	0.000407893	-1.15727	down
LOC_Os02g22130	5687	5200	6567	532	553	429	66.4832	56.9863	78.5253	7.71838	6.20891	4.89574	9.27249e-51	-3.24896	down
LOC_Os02g22160	171	139	157	35	61	23	1.95567	1.53016	1.87314	0.47325	0.640624	0.243704	0.000136615	-1.71973	down
LOC_Os02g22570	422	590	484	179	242	152	1.49469	2.16172	1.78514	0.781788	0.73062	0.421842	0.000677268	-1.12181	down
LOC_Os02g22590	1144	1392	1396	416	439	590	7.92572	9.40316	10.2326	3.48731	2.90969	4.08091	1.60501e-06	-1.17564	down
LOC_Os02g24080	7527	7088	8021	1051	1402	1235	95.4267	86.3496	108.929	16.3313	16.874	15.2488	1.03497e-30	-2.35564	down
LOC_Os02g24100	193	166	192	2	2	3	6.3804	5.26812	6.61208	0.063197	0.05619	0.081115	1.08997e-23	-6.02653	down
LOC_Os02g24642	134	265	168	57	38	42	4.16292	7.93816	5.45892	2.12852	1.08384	1.24568	0.00152581	-1.75075	down
LOC_Os02g24720	203	301	267	7	5	9	4.04282	5.66719	5.42445	0.13882	0.088268	0.147207	6.30731e-23	-4.91411	down
LOC_Os02g26160	47	56	55	13	14	18	0.411576	0.481259	0.514633	0.131034	0.109358	0.147659	0.00251178	-1.54355	down
LOC_Os02g26190	18	79	40	81	102	116	0.052421	1.40371	0.69654	1.63884	1.46223	1.28106	0.00258375	1.38177	up
LOC_Os02g26210	2627	1954	1651	9002	8865	8290	43.7265	31.252	28.6421	180.846	136.902	132.241	6.48739e-26	2.35299	up
LOC_Os02g26294	227	542	569	719	867	885	1.30263	2.86291	3.34878	4.96088	5.18802	4.67076	1.43526e-05	1.14468	up
LOC_Os02g26430	725	659	734	44	31	76	13.536	11.9051	14.1953	0.920988	0.501134	1.33253	3.65965e-25	-3.52936	down
LOC_Os02g26700	17570	23399	16704	4654	6901	7367	249.326	321.294	241.779	78.2414	95.5182	102.264	3.94898e-07	-1.35366	down
LOC_Os02g26810	36	0	0	47	61	116	0.355417	0	0	0.568109	0.571618	1.12313	0.00157354	2.92066	up
LOC_Os02g26860	1345	1377	1306	3102	3905	3230	16.3679	15.4082	16.5646	45.2379	43.9664	37.2834	5.03689e-15	1.61204	up
LOC_Os02g26890	4	5	110	100	138	129	0.0453	0.060379	1.50791	1.5965	1.69386	1.62873	0.00335679	1.86842	up
LOC_Os02g27070	866	1061	847	154	169	182	5.58187	6.58741	5.72075	1.20105	1.02499	1.13669	2.25819e-14	-2.18692	down
LOC_Os02g27100	656	866	444	193	223	197	5.18003	6.79503	4.0532	1.65803	1.54133	1.32642	0.00132427	-1.40965	down
LOC_Os02g27200	255	226	156	38	81	47	3.54605	2.97307	2.25556	0.677155	0.972445	0.702114	6.52374e-05	-1.69798	down
LOC_Os02g27310	521	438	473	904	1185	890	3.24344	2.51896	3.15478	6.12095	6.69621	5.17142	1.69049e-07	1.32276	up
LOC_Os02g27360	630	473	670	1874	1984	2139	6.03777	4.39118	6.77396	21.488	17.5969	19.8154	9.14558e-20	2.03176	up
LOC_Os02g27400	5135	5750	5876	723	988	788	35.7876	38.5076	42.6854	6.08106	6.3824	5.25702	6.35949e-33	-2.48502	down
LOC_Os02g27490	3362	3693	3464	9013	11434	10599	37.3104	39.3689	40.2319	121.878	118.025	112.792	2.3972e-19	1.82559	up
LOC_Os02g28170	171	111	116	238	285	351	1.80237	1.11882	1.27014	3.01742	2.78499	3.53657	0.000124166	1.40339	up
LOC_Os02g28200	35	22	30	88	137	168	0.429305	0.255256	0.391744	1.3304	1.58898	2.01591	8.83611e-08	2.4292	up
LOC_Os02g28810	2936	2776	2348	3633	4983	5032	56.1039	50.9642	46.744	83.7711	88.327	92.1456	4.18375e-07	1.02079	up
LOC_Os02g28980	1322	1006	1244	2301	2804	2752	11.7376	8.72921	12.8168	24.5955	23.1283	23.7677	2.50745e-11	1.4048	up
LOC_Os02g29210	257	267	260	73	118	74	2.86479	2.84775	3.17025	1.02628	1.31917	1.04943	0.000987662	-1.31125	down
LOC_Os02g29380	1740	1976	2094	384	465	582	8.71734	9.47438	10.8024	2.31211	2.11191	2.73708	1.99285e-14	-1.75919	down
LOC_Os02g29464	1383	1375	1350	487	480	461	6.02228	5.81621	6.19177	2.55804	1.96097	1.93095	2.33676e-07	-1.24502	down
LOC_Os02g29500	801	980	803	108	107	91	13.1072	15.3994	13.6966	2.12773	1.62349	1.41967	3.6092e-20	-2.798	down
LOC_Os02g29510	743	677	352	2950	2972	2964	3.24088	3.6335	3.40838	19.3631	17.337	16.4996	3.25374e-33	2.6079	up
LOC_Os02g29550	3528	4258	3824	9232	9916	9656	32.3316	41.6418	40.525	114.487	91.7692	94.4017	7.09637e-15	1.58369	up
LOC_Os02g30320	2989	3686	2861	6467	6184	7911	50.5425	59.8962	50.4198	131.995	97.013	128.193	5.42311e-10	1.38473	up
LOC_Os02g30410	6319	7896	6632	1192	1243	1528	75.01	91.8785	80.99	17.3223	14.1353	17.3891	1.04973e-25	-2.12386	down
LOC_Os02g30470	129	115	125	281	345	340	3.16756	2.72764	3.22069	8.37335	7.91027	8.03744	3.93969e-06	1.65481	up
LOC_Os02g30600	315	388	321	74	86	53	30.2014	35.7955	32.138	8.53868	7.6204	4.81467	1.25861e-07	-1.99181	down
LOC_Os02g30910	135	21	66	388	253	307	1.515	0.154639	0.771315	4.88917	2.37924	2.87201	4.77638e-05	2.40591	up
LOC_Os02g30974	82	105	145	27	56	17	0.875894	0.83597	2.11862	0.255174	0.404531	0.124675	0.00354997	-1.49393	down
LOC_Os02g31160	260	300	389	85	159	93	5.15362	5.69578	8.15582	1.89845	3.08513	1.66396	0.00106186	-1.25067	down
LOC_Os02g31860	1229	925	1040	2986	3425	2964	7.23301	4.9336	6.16229	21.3555	18.4755	15.4558	2.68845e-18	1.82677	up
LOC_Os02g31874	861	636	772	2519	2667	2352	9.14564	6.75005	8.84598	33.5051	27.2811	23.9921	1.42214e-20	2.00978	up
LOC_Os02g32140	36	28	0	89	110	219	0.46175	0.339922	0	1.38354	1.31816	2.97277	0.000581736	2.9759	up
LOC_Os02g32200	1337	1456	1215	133	299	205	8.91263	9.32529	8.4391	1.06482	1.84845	1.30428	5.53655e-20	-2.41723	down
LOC_Os02g32450	758	891	614	41	69	28	20.0234	22.6311	16.899	1.30742	1.68378	0.699303	1.95729e-28	-3.78141	down
LOC_Os02g32460	906	953	938	327	408	419	10.3605	10.5084	11.1293	4.46207	4.23653	4.48128	0.000179423	-1.01312	down
LOC_Os02g32469	4163	5066	3760	688	1195	1008	80.6911	94.066	75.2551	16.2125	21.865	19.2312	2.38821e-16	-1.91946	down
LOC_Os02g32490	2622	2090	2573	213	242	182	17.9092	13.7223	18.3136	1.75132	1.52853	1.18463	1.74914e-42	-3.2412	down
LOC_Os02g32520	3831	2311	3572	6061	6843	4215	23.7811	13.5916	24.0523	45.9352	38.9489	25.1854	0.00194806	1.09553	up
LOC_Os02g32550	15	11	7	70	103	106	0.155692	0.106749	0.069531	0.925042	1.05177	1.11991	4.90077e-11	3.34081	up
LOC_Os02g32580	5846	7947	6197	1471	1854	2647	107.134	139.961	118.375	32.5189	31.5087	46.4755	3.31464e-08	-1.48411	down
LOC_Os02g32590	4403	5644	5307	1775	1956	1923	35.8151	44.965	44.5457	17.496	14.9185	14.9208	6.89352e-09	-1.17091	down
LOC_Os02g32610	673	477	671	3134	3821	3900	4.11676	2.86265	4.29706	24.6253	23.2565	24.4126	2.92949e-40	2.84243	up
LOC_Os02g32620	136	98	107	203	377	434	1.59581	1.10465	1.30948	2.87909	4.11688	4.902	1.77082e-05	1.81838	up
LOC_Os02g32690	124	122	112	146	254	211	0.834426	1.33184	0.489804	0.80983	1.14332	0.945772	0.0091002	1.02014	up
LOC_Os02g32730	4289	4563	4313	8012	10499	10328	38.4289	39.2841	40.2721	86.6276	87.2563	88.667	5.4822e-12	1.39329	up
LOC_Os02g32780	984	1249	1163	392	514	499	6.5136	7.9437	8.02392	3.1301	3.15355	3.16117	7.72647e-05	-1.01264	down
LOC_Os02g32940	92	86	114	9	18	12	2.11286	1.91177	2.75493	0.251724	0.367545	0.251446	1.54464e-07	-2.66372	down
LOC_Os02g32980	567	362	472	852	1190	1239	10.14	6.21801	8.79468	18.4068	19.7615	21.2433	1.74095e-09	1.48845	up
LOC_Os02g32990	251	210	186	2986	4189	5838	4.85667	3.90603	3.76189	69.9673	75.4609	108.625	1.40899e-16	4.58766	up
LOC_Os02g33010	4091	4294	3998	9587	11604	11259	33.7919	34.0796	34.4109	95.5561	88.9031	89.1009	4.32962e-16	1.65669	up
LOC_Os02g33060	81	112	82	11	30	28	1.53155	2.03606	1.61686	0.230305	0.513829	0.493401	0.00038052	-1.76799	down
LOC_Os02g33070	2563	1450	2200	524	443	369	43.6522	25.4438	36.1794	15.5612	10.0106	5.78265	1.12538e-06	-1.92343	down
LOC_Os02g33110	6646	5636	5911	9477	14710	14350	58.4232	47.6277	54.1323	100.628	120.025	120.976	6.86701e-11	1.33729	up
LOC_Os02g33230	1847	1645	1588	2802	3415	3203	19.0457	16.298	17.0677	34.8779	32.6751	31.6566	2.14877e-08	1.15903	up
LOC_Os02g33330	455	381	358	2629	4588	3269	11.2702	9.08553	9.24164	78.7379	105.626	77.7296	1.63205e-26	3.38549	up
LOC_Os02g33540	236	318	243	42	89	55	1.36995	1.84294	1.61855	0.278448	0.46647	0.287771	4.5882e-06	-1.86131	down
LOC_Os02g33550	212	127	132	3	17	2	3.85921	2.21811	2.48835	0.044249	0.272103	0.034079	1.5261e-12	-4.22683	down
LOC_Os02g33580	2044	1869	2052	6333	7228	6343	14.4736	12.7393	15.085	53.9565	47.6929	43.1992	2.95289e-23	2.01021	up
LOC_Os02g33590	343	261	270	9	40	53	4.10077	3.00014	3.36959	0.129946	0.435123	0.598632	7.87201e-12	-2.8813	down
LOC_Os02g33600	370	316	373	83	134	107	8.99465	7.39306	9.46767	2.42476	3.0193	2.47702	8.27366e-05	-1.45578	down
LOC_Os02g33610	14756	16671	15710	3684	4308	4060	94.9498	103.313	106.409	28.8811	25.9575	25.2735	1.77944e-16	-1.69913	down
LOC_Os02g33680	2491	2309	2146	372	406	446	33.1049	29.4891	29.7261	5.95519	5.0057	5.67239	5.93122e-23	-2.23216	down
LOC_Os02g33705	112	75	120	15	28	28	1.40281	0.900616	1.55599	0.213298	0.314482	0.328631	0.000124067	-1.86777	down
LOC_Os02g33820	3689	2920	3373	1194	1382	1208	86.3506	65.6838	82.2761	33.7013	29.9994	27.0842	5.95548e-08	-1.12743	down
LOC_Os02g33944	166	187	141	7	9	3	2.67575	2.45347	1.96065	0.105253	0.095571	0.029027	5.75996e-17	-4.4276	down
LOC_Os02g34410	199	257	163	6	29	33	2.822	3.50334	2.40922	0.086385	0.382182	0.439367	8.97648e-11	-2.9742	down
LOC_Os02g34630	536	498	478	782	1295	1055	3.76292	3.37555	3.51068	6.69299	8.57596	7.20143	1.3087e-07	1.30251	up
LOC_Os02g34860	3326	2619	2714	600	476	609	38.9195	29.9683	33.1743	8.59227	5.21197	6.76347	5.88433e-22	-2.07165	down
LOC_Os02g34900	572	439	407	136	211	179	4.77684	3.83021	3.85639	1.41463	1.65732	1.47987	0.000518596	-1.17354	down
LOC_Os02g35000	43	26	31	157	246	257	0.457084	0.260315	0.345858	2.04144	2.45441	2.65006	1.72633e-12	2.97843	up
LOC_Os02g35010	1096	1001	1241	1866	2780	2495	8.04368	7.25744	9.71543	17.2248	20.8124	17.8725	1.39255e-10	1.35259	up
LOC_Os02g35080	1858	1248	1307	8097	7895	7199	8.66173	6.37823	6.41306	49.1207	39.0229	34.1975	1.82405e-26	2.67797	up
LOC_Os02g35090	9076	9218	8152	41939	67425	75747	98.8828	96.5074	92.5714	551.416	681.439	790.757	2.34174e-17	3.05827	up
LOC_Os02g35100	249	234	267	1794	1798	1924	1.95278	1.76263	2.28176	17.5624	13.7128	15.1565	2.08806e-39	3.15506	up
LOC_Os02g35160	807	1038	894	1608	2100	2248	6.13388	7.91608	7.52152	15.4282	15.7665	17.3227	1.9734e-10	1.38085	up
LOC_Os02g35180	2136	2071	2402	4051	6089	5726	25.4635	24.7232	30.5689	59.5763	68.5581	65.2459	2.66574e-14	1.51793	up
LOC_Os02g35190	694	603	746	2298	3064	2777	4.99242	4.45902	5.86724	19.5829	19.9762	19.3557	7.79163e-26	2.25615	up
LOC_Os02g35220	720	742	662	1117	1336	1184	7.02894	6.96143	6.73983	13.1662	12.1027	11.0783	1.21862e-05	1.04494	up
LOC_Os02g35320	141	80	145	488	573	858	1.58653	0.841522	1.67409	6.43094	5.82461	9.27917	3.7685e-09	2.65492	up
LOC_Os02g35440	51	61	56	3	0	0	1.73006	2.01637	2.01037	0.083809	0	0	8.92899e-15	-5.35864	down
LOC_Os02g35490	95	70	87	16	28	19	0.80602	0.55653	0.684809	0.14278	0.21764	0.156267	0.000419888	-1.74958	down
LOC_Os02g35560	581	501	527	835	1150	964	3.39804	2.81639	3.21209	5.89595	6.24465	5.40964	6.06818e-06	1.13606	up
LOC_Os02g35620	1409	1571	1379	2017	2854	2701	11.6253	12.4551	11.8562	20.0825	21.8434	21.3571	4.64088e-07	1.0548	up
LOC_Os02g35750	975	914	958	498	258	320	7.80475	8.44036	9.40478	5.54902	2.52263	2.98309	3.19563e-05	-1.08793	down
LOC_Os02g35760	35	46	20	73	82	66	0.374941	0.477504	0.213773	0.954845	0.818115	0.681557	0.00379843	1.40489	up
LOC_Os02g35820	1091	1078	1039	413	432	342	4.64297	4.66332	5.08207	2.16305	1.81785	1.37323	6.85363e-06	-1.15585	down
LOC_Os02g35870	298	144	294	494	536	422	2.86226	1.30386	2.93535	5.72255	4.76792	3.87648	7.28122e-05	1.25822	up
LOC_Os02g36210	6559	4663	6083	1314	1519	1852	42.8496	31.1579	43.9108	10.3282	9.28113	11.681	1.34864e-12	-1.6169	down
LOC_Os02g36220	485	393	503	62	95	79	2.74033	2.8093	2.68121	0.392448	0.420971	0.518571	1.37058e-10	-2.29346	down
LOC_Os02g36340	4368	4937	5511	1268	1667	1528	37.6008	40.445	47.6115	13.4039	13.7291	12.9359	5.74395e-13	-1.4701	down
LOC_Os02g36490	284	243	200	1149	1381	918	3.01113	2.50165	2.04325	13.9191	12.0888	8.30371	2.45289e-16	2.5197	up
LOC_Os02g36500	19	32	18	57	71	102	0.268198	0.450406	0.272727	0.998563	0.965018	1.43321	3.57509e-05	1.99617	up
LOC_Os02g36530	1275	1326	1299	424	490	610	96.2905	96.2986	102.307	38.608	34.2842	44.1282	9.20712e-06	-1.08945	down
LOC_Os02g36550	453	393	298	1336	1336	1461	6.36783	5.46716	4.33612	21.8817	17.1818	19.7867	1.50576e-18	2.13253	up
LOC_Os02g36570	4403	5009	4519	14285	16555	18021	31.2134	34.0413	33.344	121.812	108.704	122.003	6.24986e-23	2.07779	up
LOC_Os02g36740	4532	4701	4472	1661	2004	1757	64.1071	63.4898	66.3838	28.3034	25.9676	23.2557	1.5791e-07	-1.06966	down
LOC_Os02g36830	24	20	11	134	401	164	0.281205	0.218694	0.121508	1.88193	4.35238	1.83483	0.000164851	3.89449	up
LOC_Os02g36850	2131	3446	2492	31	40	46	46.4221	72.1464	56.5785	0.814135	0.799307	0.943344	6.01835e-26	-5.84873	down
LOC_Os02g36880	308	175	204	366	824	391	4.15597	2.21606	2.78649	6.01579	10.4851	5.05937	0.00986603	1.44322	up
LOC_Os02g36924	63	89	75	161	132	161	0.614411	0.597716	0.669469	1.83361	1.54207	1.80727	0.00300473	1.28462	up
LOC_Os02g36940	4355	3865	4199	324	584	440	79.0197	67.1798	79.2084	7.0593	9.745	7.63961	7.79873e-42	-2.95619	down
LOC_Os02g37060	2309	3971	2841	9	22	684	60.7475	100.367	77.8824	0.271423	0.518367	17.2199	4.02496e-09	-3.44251	down
LOC_Os02g37090	2784	3158	2936	693	886	722	9.45331	10.2743	10.4644	2.84428	2.73202	2.33225	3.44491e-15	-1.68316	down
LOC_Os02g37109	212	231	246	62	27	49	3.65552	3.82257	4.40963	1.27152	0.419894	0.808165	8.39435e-07	-2.00435	down
LOC_Os02g37120	1297	907	1021	373	447	440	11.5735	6.15267	7.72909	3.96023	3.26542	3.8595	2.61836e-05	-1.08594	down
LOC_Os02g37140	218	280	293	110	121	76	1.21522	1.47681	1.50216	0.592542	0.628186	0.319469	0.00495038	-1.09026	down
LOC_Os02g37160	183	123	133	3	18	11	2.97459	1.92548	2.25647	0.039603	0.270725	0.15701	2.70876e-12	-3.57513	down
LOC_Os02g37180	186	137	202	39	67	60	7.06238	4.98448	7.96292	1.78416	2.3454	2.14872	0.00129001	-1.41231	down
LOC_Os02g37290	2744	2541	2726	25	25	59	122.69	109.463	128.777	1.04604	0.763013	2.3217	4.87003e-101	-5.93519	down
LOC_Os02g37300	9062	9383	9759	112	91	137	486.155	471.146	544.488	4.83139	3.0496	4.70136	1.46608e-138	-6.09162	down
LOC_Os02g37309	249	319	317	33	19	21	4.00413	4.92689	5.31915	0.626427	0.279838	0.324293	5.12164e-15	-3.2906	down
LOC_Os02g37320	212	279	224	3	0	0	6.56365	8.31416	7.2276	0.092001	0	0	5.21571e-31	-7.4482	down
LOC_Os02g37330	1149	1350	1402	13	15	16	25.6126	28.9104	32.5812	0.323965	0.290941	0.323608	2.56527e-72	-6.2034	down
LOC_Os02g37590	736	463	584	59	85	69	5.03234	3.0058	4.13843	0.477539	0.520295	0.451201	4.98805e-15	-2.80378	down
LOC_Os02g37610	158	142	175	447	576	573	2.54036	2.18867	2.93476	8.6812	8.59004	8.82826	2.06783e-10	2.01114	up
LOC_Os02g37654	7196	5654	6228	9357	13201	12336	92.6066	69.9139	83.5244	145.301	157.579	152.103	3.79089e-08	1.13135	up
LOC_Os02g37834	1088	1267	1360	175	235	228	12.5754	13.2211	15.8502	2.17926	2.33242	2.37821	7.44853e-18	-2.28253	down
LOC_Os02g37880	1017	1030	905	3948	4243	4249	7.49827	6.65372	6.8331	34.7879	28.8094	29.7082	1.48357e-29	2.3493	up
LOC_Os02g37920	850	806	871	284	369	293	4.58125	4.17882	4.89171	1.84618	1.8404	1.50919	3.81287e-05	-1.15269	down
LOC_Os02g37930	1389	1378	1449	3224	3482	3484	34.2134	32.6151	37.1859	95.8484	79.5759	82.2251	7.4755e-14	1.54611	up
LOC_Os02g38020	3528	4043	1617	5167	6912	6274	27.1161	29.8212	12.8822	47.8265	49.2524	46.2271	1.36136e-08	1.26331	up
LOC_Os02g38120	166	104	88	856	1381	1225	1.37212	0.828186	0.773544	8.6434	10.7685	9.79515	1.77166e-37	3.53097	up
LOC_Os02g38140	2619	1962	2382	695	826	749	26.2045	19.0615	24.8357	8.49155	7.73714	7.01029	7.05814e-10	-1.34683	down
LOC_Os02g38200	524	465	462	728	825	977	6.17626	5.2143	5.54272	10.0653	8.88889	11.165	4.86583e-05	1.07137	up
LOC_Os02g38210	13108	15926	13099	31304	52738	56841	132.719	154.946	138.223	382.469	495.291	551.409	3.58345e-10	1.98928	up
LOC_Os02g38240	2469	3228	2701	315	439	388	37.9731	45.6344	42.2029	5.92524	6.17331	5.70881	1.53502e-28	-2.62004	down
LOC_Os02g38340	532	353	487	850	1206	1212	4.94579	3.17998	4.76666	9.6255	10.4931	10.9043	1.02634e-09	1.5116	up
LOC_Os02g38392	617	712	677	285	265	209	2.83536	3.49082	3.42234	1.72712	1.19008	1.03259	0.000151325	-1.11734	down
LOC_Os02g38494	1469	1740	1306	516	433	532	6.36603	6.47969	5.09122	2.32036	1.47117	1.89464	1.77914e-08	-1.32296	down
LOC_Os02g38710	616	418	66	23	15	11	2.78784	1.64646	0.342834	0.193366	0.068146	0.048867	0.00715701	-4.16697	down
LOC_Os02g38790	309	357	359	74	89	63	3.44492	4.81903	4.68771	1.22574	0.946496	0.726001	3.66495e-07	-1.91189	down
LOC_Os02g38820	5813	7471	5120	11472	13966	15583	86.7106	107.068	79.6356	207.574	193.216	249.494	7.7728e-12	1.4211	up
LOC_Os02g38860	110	103	94	24	34	27	2.97016	2.6707	2.62631	0.754262	0.848463	0.678016	0.000894667	-1.59177	down
LOC_Os02g38920	3097	2402	2742	4995	5756	6062	38.8864	29.0031	35.8763	75.6646	67.0675	72.9409	1.176e-10	1.29895	up
LOC_Os02g38970	297	130	250	24	27	27	2.0995	0.888523	1.76544	0.202971	0.165936	0.171082	8.74968e-06	-2.84332	down
LOC_Os02g38980	9526	10188	10563	3730	4418	4367	53.003	53.3184	60.8412	26.5563	24.1919	25.2563	7.70243e-07	-1.00751	down
LOC_Os02g39160	12512	12011	12078	45378	57427	59833	93.9275	86.6417	94.4972	411.074	399.884	430.361	3.95986e-22	2.41559	up
LOC_Os02g39360	3316	3810	3559	6402	10152	10427	53.9508	59.5686	60.3568	125.71	153.237	162.564	1.88728e-12	1.58723	up
LOC_Os02g39400	1316	1484	1224	249	209	470	18.5927	19.4687	10.841	1.43259	0.915012	6.74338	2.02155e-13	-1.84301	down
LOC_Os02g39530	2669	2973	3070	6453	8108	7486	36.3103	39.4931	43.8472	103.557	102.898	96.7074	1.28268e-15	1.60359	up
LOC_Os02g39540	936	875	933	1619	2021	2798	5.76765	5.19288	5.98164	12.4442	11.6181	16.6195	4.43245e-06	1.49157	up
LOC_Os02g39570	3833	4850	4164	1300	1477	1468	39.6604	48.0699	44.5272	15.9986	14.0199	14.4316	8.02691e-11	-1.32856	down
LOC_Os02g39590	85	173	86	0	7	8	1.40316	2.76125	1.48255	0	0.093076	0.113485	4.25089e-06	-4.33498	down
LOC_Os02g39650	104	90	77	13	35	19	0.744191	0.589161	0.546152	0.100126	0.216673	0.116434	0.000333629	-1.78643	down
LOC_Os02g39660	118	142	159	2	12	0	1.39563	1.62373	1.96768	0.027817	0.129853	0	8.62185e-17	-4.72424	down
LOC_Os02g39710	529	670	403	1014	904	997	7.28131	8.86748	5.767	16.8643	11.5538	13.1643	7.78819e-06	1.14752	up
LOC_Os02g39730	1088	1098	1072	3877	3653	3948	17.2091	15.975	17.0227	76.3477	49.2672	57.7376	7.33138e-24	2.0971	up
LOC_Os02g39790	13576	10827	12121	82693	93124	90198	126.98	97.3734	118.126	935.874	806.45	809.312	1.042e-28	3.1371	up
LOC_Os02g39850	3378	2619	2980	652	1383	1309	36.5424	27.2236	33.6015	8.50732	13.8763	13.5615	4.53238e-08	-1.18479	down
LOC_Os02g39960	80	85	92	3	3	4	1.11131	1.12652	1.33486	0.033836	0.034955	0.052448	9.23016e-14	-4.41131	down
LOC_Os02g40100	131	120	108	28	32	43	0.829788	0.731615	0.717526	0.210043	0.186841	0.258245	0.000986578	-1.5339	down
LOC_Os02g40330	9	2	3	51	78	64	0.034028	0.004087	0.008837	0.297785	0.304439	0.257604	7.83905e-13	4.05281	up
LOC_Os02g40430	912	777	828	222	306	332	3.61255	2.93534	3.38938	1.05225	1.10995	1.2684	5.1362e-06	-1.2897	down
LOC_Os02g40454	1379	1331	1493	2576	4090	4100	6.8453	7.79284	7.42386	18.8193	23.3661	22.9279	3.67564e-14	1.60842	up
LOC_Os02g40460	264	408	203	133	37	39	3.31939	4.97158	2.28545	2.18614	0.270956	0.300047	0.00774924	-1.70707	down
LOC_Os02g40530	560	652	805	0	0	3	7.16419	7.82918	10.9257	0	0	0.019176	6.1352e-53	-9.16216	down
LOC_Os02g40664	41	43	42	271	362	379	0.277443	0.28081	0.292727	2.21803	2.28427	2.47049	3.55047e-17	3.26594	up
LOC_Os02g40690	551	389	384	1537	1721	1692	14.6171	9.90765	10.6077	49.2204	42.3759	43.0403	9.67105e-21	2.17719	up
LOC_Os02g40700	287	214	277	827	1181	889	6.38777	4.56693	6.41978	22.2322	24.4201	18.9798	4.95862e-16	2.15756	up
LOC_Os02g40730	207	65	147	280	371	393	2.08482	0.622987	1.53954	3.39783	3.46678	3.79621	6.186e-06	1.5837	up
LOC_Os02g40784	176	94	144	2201	2818	2507	1.40792	0.725713	1.19755	21.3841	21.0443	19.8689	3.96066e-74	4.45197	up
LOC_Os02g41510	515	471	369	69	133	121	9.9604	8.77901	7.46256	1.59224	2.41082	2.26761	2.33669e-07	-1.82364	down
LOC_Os02g41580	1364	1597	1492	564	584	505	19.408	21.8378	22.1177	9.68335	7.70469	6.87466	9.89585e-07	-1.15304	down
LOC_Os02g41590	2631	1908	2227	4120	4481	4530	30.5724	21.3051	26.9712	57.7781	48.3125	50.4467	1.56363e-09	1.23127	up
LOC_Os02g41710	458	440	489	750	1196	880	3.1828	3.00279	3.54488	6.32532	7.75061	5.9375	4.65694e-07	1.28013	up
LOC_Os02g41800	639	475	513	658	1285	1113	5.23569	3.7495	4.38723	6.55639	9.82361	8.76185	5.96063e-05	1.1541	up
LOC_Os02g41840	336	293	424	7	11	11	6.33893	5.32141	8.34337	0.137389	0.176128	0.198591	1.62869e-26	-4.93109	down
LOC_Os02g41860	5859	5704	5804	54080	74178	66497	79.9911	73.7201	82.8744	972.553	1026.02	954.503	3.78961e-45	3.74793	up
LOC_Os02g42040	1551	1365	672	1947	2300	2132	5.41542	4.57684	2.44374	8.20192	7.44789	7.12981	5.48317e-07	1.1039	up
LOC_Os02g42150	369	320	351	47	94	65	2.31735	1.92547	2.29381	0.352234	0.54612	0.387456	4.66792e-08	-2.09332	down
LOC_Os02g42160	501	409	478	74	127	94	2.734	2.14642	2.71755	0.482362	0.641923	0.487601	1.71972e-08	-1.98374	down
LOC_Os02g42280	9	5	7	60	51	122	0.113844	0.050053	0.081252	0.928706	0.610389	1.51161	6.49058e-05	3.74691	up
LOC_Os02g42290	8587	9168	23253	23645	36643	38006	120.884	124.138	339.353	399.726	476.046	510.023	3.34114e-05	1.50737	up
LOC_Os02g42330	3277	3565	3501	637	771	743	33.0286	35.2464	37.3837	8.2506	7.26226	7.09779	4.13197e-21	-1.9993	down
LOC_Os02g42350	849	1077	1210	2502	3191	4019	3.48043	7.77721	15.2724	31.0223	30.225	58.8327	1.06563e-11	1.88908	up
LOC_Os02g42370	667	577	692	1209	1317	1274	3.75742	3.12505	4.04856	8.21531	6.8879	6.89457	1.66102e-07	1.24619	up
LOC_Os02g42406	2277	2647	2507	384	446	496	20.8427	23.2848	23.917	4.23991	3.77997	4.34851	3.72305e-23	-2.21994	down
LOC_Os02g42470	159	198	146	34	41	36	13.0406	15.5616	12.3977	3.29445	3.09712	2.80511	1.61384e-05	-1.91205	down
LOC_Os02g42520	829	746	823	1561	2148	1927	9.66811	8.37097	10.0139	21.8084	23.3326	21.4844	1.05219e-11	1.49357	up
LOC_Os02g42560	96	124	67	1	12	14	0.896908	1.12158	0.652343	0.008103	0.104234	0.118227	3.01447e-08	-3.21113	down
LOC_Os02g42690	476	386	408	108	120	178	4.02108	3.01803	3.53605	1.10798	1.01751	1.38028	7.38125e-05	-1.37754	down
LOC_Os02g42700	1178	1468	1177	358	500	551	23.2516	27.8462	24.2071	8.5142	9.1482	10.4231	2.15295e-06	-1.18308	down
LOC_Os02g42740	123	135	115	185	197	283	1.13689	1.19853	1.11129	2.0679	1.6903	2.50873	0.00474197	1.10309	up
LOC_Os02g42880	22	33	31	134	148	175	0.427877	0.607186	0.633867	3.18148	2.69563	3.28995	2.59202e-09	2.67629	up
LOC_Os02g42920	173	175	181	674	767	751	1.10891	1.0806	1.21228	6.47665	5.6567	5.87326	2.40867e-15	2.32093	up
LOC_Os02g42940	323	308	311	3256	3579	3446	4.33762	3.99665	4.32386	52.6485	44.5498	44.335	1.90526e-61	3.72109	up
LOC_Os02g42990	1065	1242	1053	349	534	518	21.911	24.5686	22.5796	8.65447	10.1877	10.2047	9.96085e-05	-1.00846	down
LOC_Os02g43020	1564	1255	1408	2977	4184	3879	14.232	10.9693	13.3471	32.7054	35.3299	33.8357	7.70132e-16	1.64528	up
LOC_Os02g43170	2113	2200	1843	31	60	54	33.9074	33.8162	30.6156	0.600246	0.882447	0.787892	1.01739e-75	-5.16458	down
LOC_Os02g43290	201	171	209	50	53	78	2.43151	1.99136	2.6356	0.730165	0.588145	0.896686	0.000833387	-1.41362	down
LOC_Os02g43330	25	24	20	198	265	163	0.36362	0.340737	0.301002	3.5998	3.69886	2.34625	5.80144e-15	3.44823	up
LOC_Os02g43340	185	150	123	2177	3074	2936	2.26999	1.75438	1.56076	31.9261	34.7395	34.4548	2.0063e-75	4.42147	up
LOC_Os02g43350	5509	5608	5404	13262	17717	17217	35.9515	35.1661	36.753	104.439	107.25	107.653	6.6848e-18	1.80593	up
LOC_Os02g43540	216	132	137	1137	1279	1563	4.43317	2.59732	2.92351	28.2605	24.4516	30.8589	1.50794e-36	3.30905	up
LOC_Os02g43600	7290	9771	8063	2064	2708	2763	142.944	184.121	164.79	48.8222	49.258	51.9014	7.9848e-12	-1.4771	down
LOC_Os02g43670	1277	1058	1153	397	522	474	9.55487	7.60658	8.99307	3.58388	3.6199	3.39751	2.95208e-05	-1.06016	down
LOC_Os02g43770	213	235	259	48	66	97	1.99832	2.11918	2.53446	0.536931	0.567931	0.869396	0.000271251	-1.49032	down
LOC_Os02g43790	2294	1886	2475	41	75	81	35.4995	28.0367	39.9109	0.751715	1.07086	1.20057	8.91717e-69	-4.83356	down
LOC_Os02g43820	154	93	95	288	345	408	2.01019	1.16181	1.2847	4.5307	4.17378	5.09755	1.3489e-07	1.87579	up
LOC_Os02g43940	131	147	83	148	278	308	1.82127	1.96584	1.1931	2.48303	3.59352	4.11121	0.00116638	1.26903	up
LOC_Os02g43970	208	138	153	39	65	71	3.20998	2.04958	2.45823	0.712362	0.921926	1.04334	0.00442024	-1.25952	down
LOC_Os02g44010	1928	1878	1877	2683	3647	3649	23.1833	21.9836	23.4793	39.4064	40.9211	41.8222	1.61264e-07	1.07251	up
LOC_Os02g44090	36	24	58	163	124	158	0.914941	0.580378	1.54154	4.99425	2.93524	3.84431	7.17268e-07	2.20297	up
LOC_Os02g44108	163	128	98	0	3	0	2.33469	1.76313	1.45487	0	0.026772	0	4.96398e-22	-6.88326	down
LOC_Os02g44155	153	194	137	15	14	5	4.86655	5.94409	4.56469	0.556585	0.385821	0.127908	5.81088e-13	-3.53698	down
LOC_Os02g44230	7475	10025	8531	399	397	364	83.9254	108.014	99.4658	5.41108	4.15526	3.88208	2.53122e-46	-4.21034	down
LOC_Os02g44290	297	313	217	86	83	89	3.51025	3.54917	2.67022	1.22293	0.900774	1.00665	0.000282682	-1.40004	down
LOC_Os02g44300	644	624	494	67	81	76	7.93821	7.68143	6.48681	1.04912	0.904473	0.95822	2.02514e-15	-2.70668	down
LOC_Os02g44360	1486	1193	1479	3366	5151	4544	10.9122	8.41622	11.3164	29.8342	35.096	31.9753	5.29149e-21	1.90664	up
LOC_Os02g44370	1637	1426	1448	3825	5805	4873	11.0585	9.25561	10.1953	31.1908	36.3823	31.5519	7.20531e-22	1.9415	up
LOC_Os02g44380	113	96	119	189	180	218	0.452203	0.369673	0.497826	0.91738	0.668992	0.837807	0.0059262	1.11757	up
LOC_Os02g44470	45	57	54	16	16	6	1.89483	2.31256	2.37907	0.80053	0.604134	0.208449	0.000569573	-1.75002	down
LOC_Os02g44480	147	121	107	37	39	40	1.73717	1.37312	1.31941	0.52566	0.426726	0.446406	0.00200279	-1.41592	down
LOC_Os02g44630	10358	10175	9538	37698	50887	44995	155.721	146.891	150.422	729.969	723.588	663.431	1.02985e-23	2.41339	up
LOC_Os02g44680	185	253	178	5	7	8	2.13316	2.81767	2.1471	0.056322	0.064795	0.086605	1.26601e-19	-4.68848	down
LOC_Os02g44710	659	745	389	5	6	5	13.887	15.0882	8.5363	0.126882	0.117351	0.081353	3.3181e-20	-6.53679	down
LOC_Os02g44720	308	450	269	0	5	0	7.282	10.236	6.63226	0	0.088569	0	7.77804e-24	-7.55136	down
LOC_Os02g44730	164	111	145	245	429	286	1.59304	1.07532	1.39866	3.02815	3.91424	2.69014	4.35259e-05	1.44362	up
LOC_Os02g44770	17	18	46	136	142	111	0.096147	0.102092	0.282642	0.974463	0.785627	0.634574	3.62138e-08	2.53559	up
LOC_Os02g44820	2380	2124	1393	134	126	100	51.2569	43.7498	30.9223	3.41525	2.37952	2.01277	8.59915e-17	-3.74548	down
LOC_Os02g44930	890	697	712	1373	1860	1789	16.3042	12.2704	13.5913	30.3551	31.6052	31.4092	5.22233e-10	1.39003	up
LOC_Os02g44990	320	310	269	46	127	80	2.32164	2.16005	2.03529	0.402971	0.850998	0.551218	4.83308e-05	-1.60156	down
LOC_Os02g45010	17	28	14	198	243	274	0.173651	0.271308	0.141006	2.46377	2.32669	2.71535	1.83378e-18	3.86269	up
LOC_Os02g45120	3665	4679	3704	476	727	821	78.386	96.1732	82.3656	12.1201	14.3056	16.5595	8.63802e-23	-2.32146	down
LOC_Os02g45130	1025	972	1003	1539	1737	1723	7.82477	7.53861	8.16102	14.3158	12.3415	12.7849	7.12342e-06	1.00763	up
LOC_Os02g45170	1497	1274	1382	2714	2576	2429	10.2218	8.41006	9.82173	22.5077	16.5336	16.0562	3.58851e-08	1.17714	up
LOC_Os02g45225	2269	3141	2267	0	6	0	64.1918	85.4132	66.8544	0	0.157334	0	1.98373e-67	-10.1909	down
LOC_Os02g45270	348	394	255	68	96	156	6.08341	6.61851	4.64903	1.43268	1.54409	2.61635	0.00021882	-1.38483	down
LOC_Os02g45310	658	433	472	188	232	210	5.34688	3.37563	3.99396	1.83477	1.74548	1.63568	0.00128296	-1.04089	down
LOC_Os02g45320	1042	796	778	7687	9095	9218	9.95533	7.41245	7.84476	83.0779	78.7409	81.0239	2.02953e-63	3.58344	up
LOC_Os02g45420	164	120	120	37	36	48	1.91314	1.3455	1.46419	0.516126	0.388914	0.534953	0.00123994	-1.46138	down
LOC_Os02g45450	1099	1438	1005	9	9	17	17.4229	21.914	16.6052	0.154048	0.11851	0.24442	2.60594e-46	-6.39368	down
LOC_Os02g45460	3325	3897	3624	506	670	715	61.2012	68.9418	69.5235	11.2206	11.4259	12.5954	3.82837e-26	-2.26013	down
LOC_Os02g45520	2105	1532	1588	13175	13365	11278	15.4612	10.1127	11.3416	114.986	88.819	78.1373	2.38029e-31	3.13766	up
LOC_Os02g45670	586	485	465	7738	6899	8196	5.80009	4.92411	4.75624	91.8516	57.4411	76.6968	1.40252e-41	4.17793	up
LOC_Os02g45690	386	541	487	945	915	696	2.8443	3.73667	3.67017	8.72559	6.08983	4.62382	0.000283962	1.13544	up
LOC_Os02g45710	12955	11578	12111	983	1573	1654	203.756	174.973	198.525	18.6516	22.9366	24.9111	8.11593e-43	-2.86982	down
LOC_Os02g45750	1606	1622	1599	466	655	627	14.4281	14.0053	14.9749	5.04688	5.45917	5.39531	3.01054e-07	-1.20682	down
LOC_Os02g45760	536	452	427	945	1503	1433	4.68007	3.78674	3.87813	9.94699	12.1707	11.9843	7.56854e-13	1.70966	up
LOC_Os02g45780	1599	1764	1605	73	142	147	25.3142	26.842	26.4843	1.3858	2.08122	2.2227	2.55718e-40	-3.53702	down
LOC_Os02g45920	896	834	872	318	359	320	8.86492	7.93853	8.99714	3.78908	3.29868	3.03019	5.27728e-05	-1.1116	down
LOC_Os02g45930	2371	2856	1936	349	492	403	42.9763	49.7469	36.5644	7.6197	8.25856	6.9931	1.20007e-14	-2.26531	down
LOC_Os02g46030	70	30	48	497	745	628	0.668482	0.278895	0.478001	5.80971	6.69144	5.82681	1.95242e-30	3.92071	up
LOC_Os02g46080	336	412	253	46	69	48	4.3538	5.13386	3.42417	0.707025	0.82176	0.586215	1.38551e-09	-2.36021	down
LOC_Os02g46090	856	1072	965	154	255	328	7.38067	8.88031	8.66885	1.59436	2.03855	2.70519	5.80036e-10	-1.72608	down
LOC_Os02g46130	2276	1911	2008	3087	3748	3471	18.2309	14.7073	16.7598	29.8413	27.8452	26.6408	1.16944e-06	1.00284	up
LOC_Os02g46210	566	748	666	75	73	81	9.35561	11.8736	11.4739	1.48826	1.10958	1.28057	1.11459e-17	-2.83599	down
LOC_Os02g46340	32	31	26	465	835	925	0.492414	0.461243	0.424447	8.84913	12.2266	13.9968	4.72711e-21	4.89047	up
LOC_Os02g46420	5479	4560	5577	1036	1251	1215	64.0468	51.2211	67.9442	14.6026	13.5632	13.6	2.18385e-20	-1.88937	down
LOC_Os02g46473	129	177	108	11	13	9	4.49598	5.91545	3.92438	0.451263	0.39099	0.268722	1.59958e-11	-3.37725	down
LOC_Os02g46560	24	26	32	61	72	69	0.301682	0.29204	0.381548	0.66408	0.779278	0.770244	0.00130462	1.56711	up
LOC_Os02g46600	165	181	169	529	696	629	1.13139	1.19527	1.20617	4.38003	4.43695	4.13748	3.86183e-12	2.11039	up
LOC_Os02g46620	412	410	323	415	772	829	8.10243	7.75219	6.61742	9.83592	14.0891	15.6301	0.00126492	1.06138	up
LOC_Os02g46660	1073	1026	1101	3417	4639	4291	16.5712	15.2324	17.7157	63.6928	66.483	63.5109	8.14368e-27	2.20883	up
LOC_Os02g46680	59	12	37	270	515	526	0.270148	0.053519	0.174959	1.51285	2.21873	2.34208	5.83863e-16	3.85218	up
LOC_Os02g46740	81	52	92	19	15	18	0.815823	0.401975	0.765647	0.175153	0.128098	0.157665	0.000213434	-1.82376	down
LOC_Os02g46750	2860	3441	3256	754	962	912	31.8385	38.2231	38.9712	10.4913	10.615	10.0588	4.06488e-14	-1.59982	down
LOC_Os02g46910	940	908	853	236	204	141	9.68326	8.95742	8.89318	2.93607	1.9979	1.44131	7.3858e-12	-1.92369	down
LOC_Os02g46940	80	75	55	171	149	136	0.77261	0.66009	0.553905	1.98579	1.49023	1.41492	0.00117828	1.40884	up
LOC_Os02g46962	3457	2571	2932	5042	5789	5385	39.8564	28.3741	35.0028	70.4723	61.702	59.2875	2.66043e-08	1.12827	up
LOC_Os02g46970	2647	1611	2016	10093	16188	15296	22.9403	13.4184	18.2106	105.568	130.152	127.031	4.79309e-36	2.9834	up
LOC_Os02g46980	1880	2275	1834	3239	4889	5124	18.3297	21.3172	18.6416	38.1159	44.2217	47.8818	8.1312e-12	1.39942	up
LOC_Os02g47120	6235	6660	6506	10175	10853	11676	37.2398	38.3404	40.5516	73.7391	60.3733	66.9212	8.81853e-07	1.02577	up
LOC_Os02g47130	29	50	38	52	107	84	0.202326	0.350882	0.291003	0.456004	0.737924	0.588451	0.00547816	1.29146	up
LOC_Os02g47200	472	490	439	2765	4031	3931	6.88706	6.86372	6.67054	48.7184	54.5868	54.9855	6.59848e-49	3.1935	up
LOC_Os02g47210	2086	1325	1442	357	638	570	17.7454	11.1624	13.2344	3.65243	5.0566	4.72157	2.8646e-05	-1.3823	down
LOC_Os02g47320	183	251	162	302	483	708	2.75064	3.62128	2.50036	5.44766	6.87496	10.7873	0.0027458	1.57319	up
LOC_Os02g47370	236	278	186	29	80	132	7.66941	8.67814	6.29623	1.13556	2.39672	4.08929	0.00285309	-1.30868	down
LOC_Os02g47420	70	60	64	7	11	15	0.611458	0.468264	0.529957	0.065111	0.068847	0.112401	9.01511e-06	-2.30439	down
LOC_Os02g47470	12161	11821	12036	141	83	128	104.136	97.3536	107.53	1.41818	0.591726	1.02293	1.74404e-148	-6.37474	down
LOC_Os02g47560	625	761	625	14030	18195	20185	3.52073	6.25066	4.23521	94.1331	88.6181	103.221	1.71165e-100	4.96475	up
LOC_Os02g47580	3875	3657	4046	6607	7503	6209	28.772	27.1007	36.3479	65.6194	57.2658	53.4112	9.82991e-08	1.08384	up
LOC_Os02g47620	8253	8748	7908	48366	77286	85647	97.3997	99.9208	97.2177	696.289	852.315	978.888	4.72633e-21	3.33542	up
LOC_Os02g47670	620	490	640	1371	1571	1443	3.72803	2.88177	3.82749	10.9684	9.5986	9.34195	6.86689e-12	1.59641	up
LOC_Os02g47810	118	42	54	150	186	365	1.30112	0.442471	0.614297	2.0093	1.91671	3.88368	0.00879917	1.97769	up
LOC_Os02g47840	585	584	465	168	204	219	13.9829	13.4188	11.5841	4.14439	4.51679	5.01909	0.000185709	-1.20034	down
LOC_Os02g48080	552	593	547	1468	1613	1862	6.43946	6.6068	6.4885	20.3743	17.3163	20.7743	2.07322e-15	1.8167	up
LOC_Os02g48100	1268	1438	1489	262	340	322	8.07662	8.32325	9.49223	1.67782	1.75729	1.75744	1.76249e-14	-1.9209	down
LOC_Os02g48130	564	666	563	203	245	227	5.68903	7.65917	6.40475	2.5527	2.48357	2.51994	0.000240716	-1.14239	down
LOC_Os02g48170	242	220	244	771	1128	1155	3.38418	2.99246	3.54143	13.1774	14.6658	15.2622	3.8561e-19	2.36907	up
LOC_Os02g48210	463	402	449	75	77	18	3.37093	2.81727	3.40874	0.659144	0.516881	0.120054	3.44321e-13	-2.65902	down
LOC_Os02g48320	295	340	272	10	40	30	2.72317	3.01352	2.74714	0.103766	0.340373	0.308629	1.57637e-14	-3.28972	down
LOC_Os02g48380	478	648	693	1227	1049	1206	2.37253	3.07192	3.5608	7.34382	4.79023	5.70298	4.03616e-06	1.21889	up
LOC_Os02g48390	2768	2772	2609	1035	1230	1111	30.5978	29.4435	30.0584	13.7993	12.6121	11.7696	2.59707e-06	-1.00222	down
LOC_Os02g48480	752	1119	893	258	391	435	18.6509	26.6667	23.1009	7.70332	9.00159	10.3261	0.000145749	-1.09916	down
LOC_Os02g48560	5644	5977	5845	7255	11451	10783	53.0595	53.8236	57.9023	82.6221	101.277	98.3234	6.38181e-07	1.0078	up
LOC_Os02g48570	268	310	538	54	63	47	2.01926	1.81811	3.58289	0.332578	0.301969	0.234766	0.000176699	-2.49932	down
LOC_Os02g48640	3697	3773	3392	592	923	704	35.6358	34.9554	34.1119	6.91263	8.25713	6.50628	9.07718e-22	-2.03621	down
LOC_Os02g48670	190	127	179	209	367	315	3.39481	2.16567	3.31648	4.4936	6.08265	5.39011	0.00207751	1.09428	up
LOC_Os02g48710	46	39	33	146	143	119	1.6705	1.37913	1.26283	6.53498	4.91076	4.2081	3.84978e-06	2.07403	up
LOC_Os02g48720	9457	8153	9004	15757	23242	21969	104.069	86.2249	103.289	208.899	237.307	231.678	1.39706e-11	1.45273	up
LOC_Os02g48740	878	766	889	1863	2156	1985	6.67101	5.37647	6.62567	16.3784	14.6108	14.3366	4.48651e-12	1.5155	up
LOC_Os02g48770	1160	418	991	66	258	89	13.4966	4.57434	11.9492	0.891707	2.79008	0.958269	0.00192172	-2.42403	down
LOC_Os02g48780	149	174	180	28	71	67	3.37715	3.77783	4.25296	0.762844	1.49599	1.4459	0.00229745	-1.37021	down
LOC_Os02g48790	6047	6608	6546	2030	2509	2212	39.1003	41.0642	44.0378	15.8066	15.0143	13.7229	6.95059e-10	-1.24205	down
LOC_Os02g48820	92	180	101	225	329	309	1.65788	2.46123	1.9167	3.98223	4.44084	4.24798	5.78334e-05	1.46419	up
LOC_Os02g48870	690	497	571	59	126	36	7.59583	5.25757	6.5519	0.780987	1.28393	0.37567	1.63993e-15	-2.74991	down
LOC_Os02g48900	5880	4233	5310	1040	1787	1503	56.696	38.906	52.8251	11.8662	15.9735	13.371	4.51016e-13	-1.58214	down
LOC_Os02g49130	158	223	144	12	23	37	2.59229	3.77494	2.92845	0.200067	0.308666	0.621238	1.21183e-08	-2.62598	down
LOC_Os02g49160	503	374	432	29	23	15	9.39026	6.70683	8.29877	0.584532	0.36851	0.236015	3.48715e-23	-3.98707	down
LOC_Os02g49230	4040	4132	4231	111	130	82	30.4769	29.9471	33.5021	0.775809	0.806891	0.543061	6.60434e-94	-4.98985	down
LOC_Os02g49310	204	114	220	927	1138	802	1.66846	0.613455	1.5561	9.16131	9.06535	6.62756	2.68414e-22	2.68429	up
LOC_Os02g49340	3	0	9	217	207	255	0.045523	0	0.211915	5.73103	4.64453	6.01964	5.3643e-30	6.09291	up
LOC_Os02g49440	6879	7306	6414	1470	2125	2212	103.358	105.475	100.432	26.6497	29.6143	31.8428	8.4841e-15	-1.57012	down
LOC_Os02g49720	82	73	88	6	33	15	0.636008	0.480792	0.734241	0.04955	0.262336	0.097556	0.000125653	-1.97118	down
LOC_Os02g49760	4114	3977	4161	1499	1855	1615	26.3554	24.6015	27.5583	11.4194	11.0826	9.90348	4.9114e-07	-1.0352	down
LOC_Os02g49830	132	217	197	41	38	21	1.80806	2.85731	2.82013	0.674375	0.472233	0.268363	7.68856e-07	-2.16189	down
LOC_Os02g49850	54	86	64	9	9	23	1.3252	2.04827	1.6624	0.242414	0.18618	0.544538	5.43048e-05	-2.0544	down
LOC_Os02g49880	2919	4317	3564	42	6	44	20.1049	28.2509	25.8272	0.296615	0.032149	0.251948	8.58141e-48	-6.54717	down
LOC_Os02g49950	300	264	226	33	19	33	2.52968	2.1363	1.98779	0.319452	0.141691	0.280504	4.72043e-12	-2.91367	down
LOC_Os02g50060	98	73	108	15	17	17	1.84454	1.32075	2.12696	0.323161	0.29489	0.29324	5.72682e-06	-2.23893	down
LOC_Os02g50110	350	256	268	22	24	37	29.0221	20.3712	23.1394	2.12724	1.78506	2.91183	1.18281e-13	-3.12723	down
LOC_Os02g50130	6194	6658	5490	779	1055	919	114.772	118.535	106.025	17.4025	18.1234	16.307	5.39617e-33	-2.47408	down
LOC_Os02g50140	102	91	152	504	372	424	2.1871	1.82805	3.4207	12.6981	7.33249	8.72305	2.98316e-07	2.20599	up
LOC_Os02g50174	5392	5594	4826	2124	2017	2118	68.6809	68.4675	64.0761	32.6374	23.8247	25.8482	1.3068e-07	-1.05628	down
LOC_Os02g50200	93	73	100	32	19	41	1.59313	1.21064	1.7984	0.653234	0.296707	0.667713	0.00904695	-1.23841	down
LOC_Os02g50240	7084	5699	6211	17350	22664	17402	82.0668	63.4335	74.9507	242.564	243.492	193.062	3.28406e-18	1.86224	up
LOC_Os02g50280	1117	1478	1223	224	288	324	8.57815	10.9118	9.79444	2.06786	2.04849	2.3827	6.43518e-14	-1.93079	down
LOC_Os02g50330	690	814	700	254	276	253	3.6198	4.11714	3.41723	1.51753	1.36417	1.22189	2.69737e-05	-1.21972	down
LOC_Os02g50372	112	190	86	26	0	20	1.36161	2.33184	1.148	0.384063	0	0.214167	0.000277926	-2.71727	down
LOC_Os02g50374	355	396	489	8	7	19	8.2248	8.80858	11.8086	0.197052	0.135873	0.421343	7.30597e-29	-4.9232	down
LOC_Os02g50470	67	19	103	138	139	188	1.18085	0.307176	1.8826	2.92146	2.27551	3.17454	0.000244523	1.57051	up
LOC_Os02g50570	5827	5239	6566	472	688	583	34.0986	29.4617	40.0468	3.32892	3.73027	3.26679	1.60406e-47	-3.08138	down
LOC_Os02g50600	7434	6477	6900	699	864	1038	84.8872	71.0669	82.1247	9.62648	9.14331	11.3467	1.13867e-39	-2.73611	down
LOC_Os02g50620	9588	10282	9380	15833	22610	21293	116.685	120.244	118.976	232.534	255.238	248.29	2.33816e-09	1.28796	up
LOC_Os02g50730	2021	1465	1832	468	653	735	19.4637	13.5542	18.3872	5.43818	5.82551	6.7796	4.9506e-08	-1.25957	down
LOC_Os02g50840	4307	3760	4380	7399	8882	7966	14.2873	11.9888	15.1374	29.6	27.3234	25.3254	1.22134e-09	1.23053	up
LOC_Os02g50940	363	329	297	15	24	40	7.79228	6.78709	6.64687	0.365185	0.471949	0.81784	4.88412e-16	-3.39668	down
LOC_Os02g50960	348	340	351	1426	1937	1914	2.71097	2.59865	2.88683	13.4978	14.1491	14.4368	9.77875e-29	2.60472	up
LOC_Os02g50990	1950	1855	2213	476	664	584	28.5127	25.5681	33.013	7.65843	8.29584	7.50942	1.01834e-11	-1.5444	down
LOC_Os02g51040	250	222	188	22	38	58	3.429	2.98597	2.71976	0.361231	0.465166	0.736266	1.9313e-07	-2.23632	down
LOC_Os02g51060	2033	1147	1342	358	346	324	18.2831	9.80409	12.4851	3.77374	2.80905	2.72574	1.28167e-05	-1.85167	down
LOC_Os02g51070	2842	3252	3116	17717	26942	26969	17.9254	19.6844	20.4737	135.068	157.73	163.127	2.0884e-45	3.21234	up
LOC_Os02g51080	13477	14916	13175	25149	43152	45687	147.395	156.76	150.174	331.918	437.776	478.756	1.61264e-08	1.7028	up
LOC_Os02g51110	666	885	681	1493	1748	1735	8.46589	10.9006	9.33528	22.8685	21.3698	21.9468	2.50167e-10	1.42413	up
LOC_Os02g51130	254	225	204	393	644	575	2.75173	2.26006	2.29359	4.97412	6.26184	5.89418	1.0027e-06	1.49158	up
LOC_Os02g51290	136	123	128	50	31	26	2.42349	2.0594	2.37946	1.0322	0.489793	0.394266	0.000552047	-1.54218	down
LOC_Os02g51370	198	113	149	21	17	23	2.33544	1.27706	1.82454	0.286739	0.176473	0.250396	1.62243e-08	-2.62564	down
LOC_Os02g51480	1282	1776	1292	377	406	444	13.6495	18.0742	14.2942	4.74285	3.92739	4.43829	1.46067e-08	-1.55487	down
LOC_Os02g51570	9112	12371	10380	907	904	926	149.6	195.28	176.856	18.4822	14.0742	14.8388	4.14818e-31	-3.26525	down
LOC_Os02g51670	16080	14939	15724	24376	29921	27266	156.672	139.872	159.673	286.606	270.417	254.536	3.16322e-06	1.07027	up
LOC_Os02g51710	1524	1812	1522	213	443	463	29.4268	33.6157	30.6258	4.95771	7.92542	8.55117	1.25921e-14	-1.87976	down
LOC_Os02g51750	831	776	811	1123	1611	1451	12.3285	11.0069	12.3026	19.6225	21.7869	20.1908	4.64858e-06	1.04979	up
LOC_Os02g51760	100	129	148	27	59	41	0.943236	1.13665	1.40659	0.267883	0.470626	0.357398	0.0047304	-1.3354	down
LOC_Os02g51790	3439	5772	3702	826	885	1095	33.5875	58.2333	37.5784	10.9396	9.00493	11.5164	1.89885e-05	-1.93362	down
LOC_Os02g51860	639	670	657	204	191	250	4.22081	4.25141	4.52468	1.62651	1.16511	1.58214	1.03976e-05	-1.33073	down
LOC_Os02g51900	612	849	530	54	166	120	5.76153	7.68186	5.19513	0.606481	1.44529	1.07823	3.83768e-08	-2.32778	down
LOC_Os02g51930	43	5	9	231	176	107	0.492172	0.044644	0.096602	3.20893	1.87864	1.17532	7.46687e-05	3.49284	up
LOC_Os02g52040	1449	1267	993	11	5	14	22.6432	19.0204	16.1621	0.205075	0.058383	0.19499	3.44904e-62	-6.64617	down
LOC_Os02g52150	4111	2218	5048	376	514	929	47.2646	24.508	60.5002	5.20696	5.47008	10.2308	0.000171797	-2.39109	down
LOC_Os02g52170	352	384	192	12	21	16	6.85663	7.19437	3.90216	0.260472	0.364228	0.297793	2.78734e-10	-3.99207	down
LOC_Os02g52180	0	67	44	160	171	286	0	1.12501	0.810873	3.40824	2.802	4.84895	2.39808e-06	2.72831	up
LOC_Os02g52190	35	28	27	62	105	148	0.438921	0.295482	0.372633	0.947057	1.34552	1.67411	0.000236791	2.05625	up
LOC_Os02g52210	4254	3369	3809	809	1249	1297	39.3135	34.5468	41.1449	9.4049	11.0738	12.4796	4.18348e-13	-1.51428	down
LOC_Os02g52230	1465	1273	1424	3676	4197	3768	10.592	8.84312	10.7302	32.0781	28.1566	26.11	1.24062e-17	1.75567	up
LOC_Os02g52270	264	212	263	1154	1589	1387	6.43009	4.85786	6.62545	34.026	35.9075	32.3711	5.01065e-28	2.74374	up
LOC_Os02g52280	612	441	508	111	87	108	3.12671	1.80014	2.72386	0.527577	0.331841	0.480024	8.21245e-10	-2.05956	down
LOC_Os02g52420	1948	2659	2031	4230	5174	5239	27.5775	36.6762	27.2825	70.2384	68.6384	72.043	2.80054e-12	1.40594	up
LOC_Os02g52450	2077	2868	2460	529	710	774	42.3626	56.502	51.8953	12.4081	13.5662	14.8247	1.53427e-11	-1.62122	down
LOC_Os02g52460	160	198	133	27	37	53	2.64707	3.15613	2.2955	0.527127	0.55743	0.837874	4.94607e-05	-1.81289	down
LOC_Os02g52490	28	34	46	74	120	82	0.326437	0.363423	0.541616	1.0331	1.31396	0.896463	0.000546919	1.60322	up
LOC_Os02g52620	308	321	287	40	102	82	6.91673	6.93554	6.72073	1.06282	2.12939	1.76637	4.67325e-06	-1.80122	down
LOC_Os02g52640	23	44	34	181	192	164	0.223883	0.420538	0.344003	2.26766	1.816	1.62181	7.34907e-10	2.68298	up
LOC_Os02g52670	922	772	548	25	10	24	19.6919	15.8533	12.2082	0.643494	0.179649	0.472025	1.46419e-24	-4.93082	down
LOC_Os02g52860	4286	3752	4114	11055	14605	14077	52.929	44.517	52.9424	164.734	167.289	166.562	1.13822e-21	1.97191	up
LOC_Os02g52930	180	109	143	272	428	412	2.26761	1.41442	1.93253	4.15393	5.12701	5.16828	2.32988e-06	1.6197	up
LOC_Os02g53040	1359	1243	937	133	140	149	11.2394	9.93977	7.8311	1.24932	0.993258	1.08725	2.21516e-23	-2.79173	down
LOC_Os02g53050	355	427	434	118	149	104	3.10288	3.58602	3.95214	1.24295	1.20649	0.867252	4.10208e-05	-1.44661	down
LOC_Os02g53130	206	118	327	1993	1527	1251	1.35088	0.737049	2.57771	16.5256	9.46176	7.89639	2.33366e-07	3.16944	up
LOC_Os02g53140	1770	1563	1683	11825	12991	13077	13.1774	11.1821	13.057	106.251	89.7225	93.2948	6.86991e-51	3.19007	up
LOC_Os02g53200	69	61	76	202	176	236	0.653087	0.538363	0.7432	2.33248	1.54879	2.17283	5.28314e-06	1.85659	up
LOC_Os02g53350	3734	5594	3856	33	40	67	93.9446	135.244	101.11	0.991159	0.910986	1.5961	8.98573e-33	-6.29856	down
LOC_Os02g53400	4684	5934	5768	678	776	1052	78.8461	97.2613	121.067	14.9454	12.449	20.1272	2.32577e-28	-2.44513	down
LOC_Os02g53410	254	274	272	60	63	75	6.80548	7.05119	7.59417	1.92005	1.5594	1.91998	1.09178e-05	-1.74278	down
LOC_Os02g53420	4917	4678	4794	15182	20251	22693	38.8728	35.5421	39.5017	144.86	148.523	171.918	2.29405e-26	2.27444	up
LOC_Os02g53470	121	98	230	263	385	278	0.552591	0.428934	1.09985	1.4596	1.64049	1.22168	0.000257802	1.29898	up
LOC_Os02g53490	680	620	651	3040	3436	3058	7.18526	6.3101	7.05059	38.9478	33.8342	30.9607	6.88643e-33	2.56134	up
LOC_Os02g53530	1627	1295	1406	2147	2725	2943	25.2416	19.3068	22.7308	40.1974	39.2251	43.7553	1.01403e-07	1.11717	up
LOC_Os02g53580	144	116	141	4	11	12	4.98135	3.85344	5.08142	0.142576	0.350872	0.368918	1.83004e-12	-3.66384	down
LOC_Os02g53690	179	94	171	263	284	262	1.86729	0.9212	1.83556	3.26566	2.75138	2.59075	0.00224687	1.1419	up
LOC_Os02g53720	170	186	213	6	14	13	1.46384	1.57479	1.85685	0.034364	0.069104	0.069932	4.38589e-15	-3.87537	down
LOC_Os02g53750	3854	2749	3171	496	1108	944	42.2337	28.3362	36.1802	6.09891	10.8136	9.80238	1.17671e-11	-1.70115	down
LOC_Os02g53810	230	249	303	634	667	537	1.90034	2.06996	2.88372	6.51034	4.97558	4.37848	3.68863e-07	1.50856	up
LOC_Os02g53840	821	497	793	1350	2307	2061	14.8671	8.63981	14.9636	29.5013	38.7594	35.7589	5.07935e-12	1.68804	up
LOC_Os02g53994	1654	1825	1012	572	699	555	11.1906	11.8961	6.79383	4.82347	4.77679	3.98789	0.00392148	-1.02761	down
LOC_Os02g54000	521	496	909	175	251	214	5.36555	4.89762	7.63044	2.16377	2.39927	2.12511	0.00937261	-1.33453	down
LOC_Os02g54030	225	203	224	67	68	67	2.53788	2.45106	2.3247	1.17966	0.869505	0.803839	0.000558513	-1.41308	down
LOC_Os02g54060	49	71	77	21	12	16	0.875927	1.23316	1.44768	0.440901	0.200067	0.277138	0.000547372	-1.70349	down
LOC_Os02g54080	3359	3783	3424	1212	1538	1365	44.0771	47.745	47.4267	18.8256	18.4651	16.904	1.453e-07	-1.09586	down
LOC_Os02g54140	457	130	447	1187	2126	2568	10.3992	2.83128	10.6222	32.6358	44.9497	56.1005	6.77508e-08	2.7559	up
LOC_Os02g54150	3727	3127	3455	6571	9425	7531	20.8525	16.3877	19.9068	45.1232	54.0493	44.347	4.2196e-13	1.45044	up
LOC_Os02g54360	2148	2508	1882	248	374	391	60.3593	67.7311	55.1156	8.38714	9.73929	10.5108	1.39266e-25	-2.43585	down
LOC_Os02g54510	3582	3201	3337	7491	8712	8193	16.0013	13.914	15.5267	40.6635	36.2294	35.2609	2.36316e-14	1.53977	up
LOC_Os02g54600	2842	2129	2538	272	407	395	30.4988	21.9549	28.3851	3.51029	4.04753	4.05821	6.03046e-29	-2.54888	down
LOC_Os02g54640	653	521	585	123	178	166	3.87877	2.92378	3.50421	0.853183	1.0111	0.936515	2.74216e-07	-1.65462	down
LOC_Os02g54710	1241	1556	1116	328	469	497	23.2705	28.0291	21.7937	7.40693	8.14294	8.91525	7.77331e-08	-1.33982	down
LOC_Os02g54780	3143	2747	3252	562	599	647	27.9682	23.4947	30.1606	6.03066	4.94155	5.51478	7.86915e-22	-2.06505	down
LOC_Os02g54820	11155	10633	11452	1271	969	1803	69.6931	64.1426	74.7466	9.61599	5.54636	10.9462	6.39629e-41	-2.75701	down
LOC_Os02g54890	8876	7771	8513	323	338	457	85.6964	72.0925	85.6568	3.7528	3.02073	4.22169	1.216e-81	-4.2208	down
LOC_Os02g54900	160	125	107	221	253	237	1.06281	0.725317	0.738107	1.74277	1.57557	1.52637	0.00331013	1.13282	up
LOC_Os02g55050	382	347	349	90	103	89	3.35269	2.83983	3.20356	0.99309	0.841502	0.724971	5.58965e-06	-1.66222	down
LOC_Os02g55134	311	286	262	728	702	789	8.83446	7.80803	7.74286	24.9773	18.5303	21.5032	5.16272e-09	1.64871	up
LOC_Os02g55140	6898	6876	6669	10532	12152	12058	62.8343	60.1923	63.3185	115.779	102.687	105.247	7.23904e-07	1.03465	up
LOC_Os02g55170	85	28	74	143	162	150	1.31305	0.256069	0.868161	1.82607	1.4762	1.52974	0.000300063	1.55802	up
LOC_Os02g55300	543	1006	1100	1617	2152	1881	3.79354	6.75264	8.01282	13.6361	13.9527	12.595	6.11033e-10	1.34986	up
LOC_Os02g55330	98	47	55	158	335	123	1.44914	0.657965	0.850069	2.88205	4.66239	1.74618	0.00995549	1.86902	up
LOC_Os02g55400	8	8	8	71	186	185	0.050401	0.050631	0.05002	0.697391	1.23257	1.25894	7.31341e-09	4.43249	up
LOC_Os02g55420	5752	5914	5262	8585	10443	9957	62.0275	61.2822	59.1414	111.723	104.463	102.886	3.81592e-07	1.0431	up
LOC_Os02g55500	2	0	1	65	52	77	0.028897	0	0.01014	2.24392	1.38223	2.11116	1.01078e-18	6.31164	up
LOC_Os02g55510	2	4	1	55	58	74	0.029399	0.09944	0.009192	1.92258	1.56751	2.06796	1.0303e-15	5.01061	up
LOC_Os02g55590	3718	3179	3252	667	849	740	32.7396	26.9257	29.8295	7.08067	6.91045	6.23486	2.56702e-19	-1.90307	down
LOC_Os02g55600	2087	2008	1632	439	871	752	55.3331	51.1578	45.0862	14.0427	21.4061	19.0935	9.67882e-08	-1.23058	down
LOC_Os02g55610	1093	1187	805	67	128	88	24.6366	25.709	18.894	1.80427	2.67523	1.88535	2.16645e-22	-3.2008	down
LOC_Os02g55630	7785	9023	8023	2483	2940	3186	93.2789	103.885	100.196	35.8964	32.6758	36.5687	3.57124e-10	-1.26206	down
LOC_Os02g55870	1032	736	804	325	288	320	9.16573	6.13306	7.36115	3.39546	2.34214	2.73545	1.66938e-05	-1.17674	down
LOC_Os02g56030	1075	1494	999	364	449	474	17.3257	23.1483	16.7854	7.07656	6.71085	7.31539	4.40578e-05	-1.20699	down
LOC_Os02g56200	3596	4221	3836	6517	7358	7906	22.2854	25.0973	24.696	48.4763	42.1773	46.7251	7.05102e-09	1.17111	up
LOC_Os02g56250	4982	4924	5579	1648	2447	2264	26.5048	24.5439	30.9596	11.5149	12.1811	13.4759	5.74604e-07	-1.02875	down
LOC_Os02g56270	3173	2736	3394	5466	7093	6596	18.2712	15.1733	20.3413	37.7788	37.47	36.0577	7.23585e-11	1.30528	up
LOC_Os02g56280	1523	1055	1301	3900	6001	5698	9.22563	7.11784	8.34859	28.5081	34.0283	33.4302	8.70016e-29	2.26368	up
LOC_Os02g56300	409	429	361	945	838	1032	4.05033	4.02092	3.71991	11.3211	7.7066	9.79943	7.18612e-09	1.5136	up
LOC_Os02g56510	44	59	48	168	316	189	0.214799	0.273542	0.24088	1.0134	1.83859	0.922751	5.79744e-09	2.40013	up
LOC_Os02g56565	1134	1146	1191	1715	2057	2078	8.22577	7.96742	8.9095	14.9956	13.8199	14.3998	2.8964e-06	1.01966	up
LOC_Os02g56690	49	38	68	124	143	150	0.834427	0.484073	1.28386	2.54265	2.30115	2.61385	0.00010941	1.6949	up
LOC_Os02g56840	3365	3264	3144	1002	1383	1062	49.9274	46.5311	48.6194	17.9402	19.0213	15.0888	3.57021e-09	-1.24139	down
LOC_Os02g56880	258	168	235	647	848	755	1.64223	1.03563	1.75129	5.19396	5.26447	4.7834	1.05448e-12	2.03229	up
LOC_Os02g56910	1006	943	960	1823	2049	2037	8.45603	7.49945	8.3334	18.5026	16.0575	16.8642	3.33044e-09	1.29375	up
LOC_Os02g56940	3912	5189	3925	858	1302	1505	51.6239	65.4789	53.2512	13.4232	16.0315	19.1742	8.40282e-10	-1.57741	down
LOC_Os02g57050	336	269	283	627	984	951	3.92778	3.01521	3.44498	8.84269	10.6766	10.6557	3.37203e-11	1.7831	up
LOC_Os02g57060	101	52	58	1392	1602	1788	0.923228	0.458343	0.559288	15.5544	13.7606	15.8627	8.28493e-68	4.77621	up
LOC_Os02g57100	616	520	664	831	1231	1006	9.14315	6.12917	9.54716	11.823	15.2384	12.4745	3.16461e-05	1.02632	up
LOC_Os02g57120	1368	795	987	83	134	66	7.42782	4.2059	5.57106	0.469992	0.715866	0.308468	2.3952e-12	-3.21742	down
LOC_Os02g57160	2042	1622	1587	46032	53539	55689	14.0851	10.7489	11.4106	383.214	342.604	368.095	1.28731e-81	5.15659	up
LOC_Os02g57250	3407	3734	3072	676	1160	986	50.2486	52.7517	47.0001	11.873	15.8562	14.5618	3.60214e-14	-1.60646	down
LOC_Os02g57260	15136	14926	14403	4807	6187	4828	149.062	141.251	147.828	57.1255	56.5112	45.5505	3.52478e-09	-1.22485	down
LOC_Os02g57280	24348	42200	22524	1537	2244	2051	381.715	623.059	366.325	27.2457	32.3298	29.829	8.24763e-08	-3.67746	down
LOC_Os02g57310	137	108	101	12	21	20	0.795617	0.597737	0.617137	0.07711	0.107588	0.110062	4.99098e-07	-2.45677	down
LOC_Os02g57350	62	60	51	0	0	0	1.13808	1.04479	0.960237	0	0	0	3.27549e-18	#NAME?	down
LOC_Os02g57410	8483	5130	8316	11217	14326	13024	60.3195	32.2647	61.7117	95.6279	95.3269	89.1136	2.43557e-07	1.08055	up
LOC_Os02g57480	920	482	232	744	1245	1147	8.9078	4.48648	2.3407	8.69138	11.1828	10.6439	0.00315224	1.2004	up
LOC_Os02g57560	962	835	830	85	115	113	11.0188	9.18806	9.90093	1.16215	1.21818	1.22963	3.17022e-20	-2.80737	down
LOC_Os02g57660	6320	5785	5615	10315	12629	11513	36.7715	32.3387	34.0563	72.4583	68.2054	64.1786	2.73275e-09	1.22731	up
LOC_Os02g57670	5327	8225	6111	1777	1923	2011	98.8905	146.715	118.231	39.8007	33.0988	35.7683	2.67131e-06	-1.51332	down
LOC_Os02g57720	3062	2244	2472	14809	18886	19067	39.8804	28.0836	33.5625	232.795	228.202	237.983	1.41103e-44	3.02783	up
LOC_Os02g57760	2826	3692	3023	879	1256	1217	34.2794	42.9361	38.1377	12.8206	14.1425	14.2136	3.31368e-09	-1.25273	down
LOC_Os02g57790	13	13	12	203	388	395	0.256	0.245729	0.248018	5.01558	7.36848	7.75375	2.45672e-21	4.94077	up
LOC_Os02g57960	44	61	47	3	0	7	0.370002	0.497975	0.420219	0.020845	0	0.054865	4.85557e-10	-3.62552	down
LOC_Os02g57980	1620	1390	1410	219	321	334	12.0932	9.82695	11.0521	1.98828	2.1976	2.40992	8.57614e-17	-2.08135	down
LOC_Os02g58070	581	429	549	988	1440	1336	7.55412	5.35826	7.43591	15.5182	17.3838	16.6605	1.45641e-10	1.52982	up
LOC_Os02g58100	3	18	2	1166	1223	1120	0.043675	0.252095	0.030694	22.8993	18.5056	17.4901	5.55703e-93	7.52415	up
LOC_Os02g58120	1602	2087	1763	49	69	61	26.4675	33.886	30.7473	0.992439	1.01705	0.95436	8.12626e-59	-4.67091	down
LOC_Os02g58180	848	845	918	308	424	325	9.06469	8.68376	10.2328	3.97305	4.19937	3.33169	0.000167542	-1.04338	down
LOC_Os02g58210	173	182	156	5	5	4	1.00405	1.04063	0.95635	0.028299	0.021608	0.016852	3.36804e-19	-4.90848	down
LOC_Os02g58230	2772	2511	2467	7543	10342	9341	23.5692	20.5245	21.7478	77.5005	81.4652	75.9588	1.10211e-24	2.07425	up
LOC_Os02g58250	231	208	108	376	609	536	1.27898	1.117	0.610561	2.57963	3.20901	2.9077	3.97016e-08	1.73156	up
LOC_Os02g58280	1347	1776	1556	2203	3077	2685	9.27385	10.3883	9.90945	16.5821	17.3599	15.7789	8.41272e-07	1.02558	up
LOC_Os02g58310	184	194	170	10094	12671	12640	3.36692	3.33947	3.21555	218.704	212.215	220.83	7.05262e-146	6.27839	up
LOC_Os02g58360	249	225	213	356	432	382	0.670327	0.565734	0.601885	0.997024	1.14943	0.85131	0.00195675	1.03715	up
LOC_Os02g58440	1610	1398	1590	3238	4260	4013	9.98826	8.33238	10.2764	25.1933	25.4424	25.0173	6.69887e-15	1.58686	up
LOC_Os02g58450	2154	2640	2319	653	326	500	13.8828	16.4133	15.5814	5.08283	1.95709	3.08933	5.19028e-18	-1.95427	down
LOC_Os02g58510	733	645	646	106	119	75	12.996	10.9972	11.9348	2.26526	1.95115	1.26004	1.23084e-14	-2.47673	down
LOC_Os02g58550	2204	2309	2214	729	967	868	36.1358	39.7208	36.9617	15.3418	14.4138	13.4937	2.98706e-07	-1.12931	down
LOC_Os02g58620	679	946	751	218	233	155	3.04517	4.13368	3.66442	1.15116	1.09405	0.635621	5.34115e-09	-1.69386	down
LOC_Os02g58630	81	154	0	278	333	418	0.558051	0.645501	0	1.16658	1.05556	1.60611	1.44172e-09	2.39828	up
LOC_Os02g58800	116	148	135	31	44	41	6.88949	4.94711	5.26958	2.19937	1.44222	1.40341	0.000925411	-1.52557	down
LOC_Os03g01014	3007	3583	4603	6285	8052	6811	29.1037	34.3269	47.8017	75.1631	74.2991	64.8006	4.2023e-09	1.17987	up
LOC_Os03g01018	1705	2059	1809	350	540	565	24.8098	28.7947	27.4428	6.14802	7.28204	7.87226	4.35895e-13	-1.6854	down
LOC_Os03g01140	269	325	299	18	27	19	5.45513	6.36956	6.39517	0.480492	0.559339	0.496958	2.60647e-16	-3.54631	down
LOC_Os03g01216	2489	2647	2166	772	763	1015	15.2479	17.697	12.6995	6.53181	4.66538	6.89597	8.10007e-09	-1.24307	down
LOC_Os03g01222	1140	1801	1479	433	546	424	12.4685	19.1943	16.9823	5.80868	5.74257	4.39661	1.08292e-05	-1.39149	down
LOC_Os03g01240	219	201	207	56	71	60	1.10751	1.17195	1.34375	0.276343	0.234842	0.251018	0.00039424	-1.47917	down
LOC_Os03g01300	3636	1004	1812	5955	9431	8955	91.0213	24.1388	47.2579	179.89	219.002	214.807	2.70811e-14	2.17685	up
LOC_Os03g01365	875	1112	1035	120	201	213	14.8335	20.4106	19.2409	2.03329	2.34548	3.51226	1.68099e-15	-2.25348	down
LOC_Os03g01442	135	125	129	457	562	507	1.02343	0.915189	1.02226	4.19652	3.9701	3.70062	6.0308e-12	2.23918	up
LOC_Os03g01550	53	46	28	167	186	201	0.352447	0.305364	0.202388	1.40953	1.18787	1.35742	1.85456e-08	2.39948	up
LOC_Os03g01580	2848	2754	2864	548	500	497	14.6805	13.4846	15.3258	3.35181	2.35465	2.41824	1.76767e-23	-2.17047	down
LOC_Os03g01710	1181	921	1197	1870	2086	1805	4.78425	3.66868	5.04371	9.11634	7.81477	7.00537	9.45524e-07	1.07799	up
LOC_Os03g01740	3230	3556	3376	81	145	147	78.6146	83.1555	85.6369	2.35737	3.26145	3.40754	5.44112e-77	-4.52257	down
LOC_Os03g01830	8313	9473	8469	2766	3622	3261	69.9201	76.5628	74.2421	28.0696	28.2578	26.278	5.31847e-09	-1.18152	down
LOC_Os03g01840	281	327	314	116	104	122	5.31919	5.65466	5.96554	2.59287	1.9047	2.11872	0.00196583	-1.14999	down
LOC_Os03g01880	1086	1127	915	338	420	389	18.2982	18.0857	15.9906	6.64729	6.56931	6.21757	6.59318e-06	-1.18065	down
LOC_Os03g01930	167	186	207	2571	4636	4735	1.27831	1.37811	1.65443	23.4897	32.5348	34.3114	2.42378e-26	4.65833	up
LOC_Os03g02040	1062	493	538	33	46	36	21.2198	8.76561	10.3741	0.734448	0.774701	0.636175	2.54422e-06	-3.91795	down
LOC_Os03g02070	115	89	91	393	429	302	3.55713	2.54751	2.94793	14.9032	12.5522	9.08147	5.19981e-10	2.20902	up
LOC_Os03g02160	2498	2065	2488	3910	4936	3046	13.7383	11.0863	14.2857	24.1251	23.2363	15.6696	0.000184691	1.02361	up
LOC_Os03g02240	235	336	236	11	18	12	1.42861	2.10387	1.49504	0.073994	0.096124	0.07003	1.68049e-18	-4.0473	down
LOC_Os03g02260	736	555	553	2291	2832	2846	5.70481	4.13353	4.46016	21.4277	20.3617	21.1334	5.32996e-28	2.37953	up
LOC_Os03g02380	1418	1154	1133	250	318	252	14.7905	11.6697	12.3419	2.80673	2.97967	2.34313	1.60655e-13	-1.90762	down
LOC_Os03g02400	136	104	128	0	4	6	2.42649	1.77783	2.37013	0	0.065169	0.089009	4.40098e-17	-5.00686	down
LOC_Os03g02410	3673	3458	4305	1197	1563	1183	23.0708	20.9412	25.8095	8.99685	8.33601	6.73474	7.89555e-10	-1.27208	down
LOC_Os03g02460	441	441	151	1483	2159	932	3.04131	3.1576	1.01257	11.5988	12.9103	5.72112	4.95291e-05	2.41414	up
LOC_Os03g02550	1453	1877	1345	303	434	508	16.6658	20.633	16.0471	4.15627	4.60322	5.56743	7.10105e-10	-1.65344	down
LOC_Os03g02560	1013	1030	879	1576	2115	2042	12.5297	12.2377	11.3336	23.5232	24.2654	24.2031	1.48125e-08	1.23418	up
LOC_Os03g02570	77	85	63	42	19	16	0.533606	0.876246	0.696555	0.301006	0.103635	0.088847	0.00951367	-1.2132	down
LOC_Os03g02670	954	1288	1118	348	510	496	11.4479	14.2849	14.1511	4.95722	5.16848	6.10478	4.43659e-05	-1.05683	down
LOC_Os03g02685	155	139	106	508	642	669	4.48527	3.86202	3.20012	17.8428	17.3384	18.6571	4.61343e-15	2.45129	up
LOC_Os03g02820	11	19	26	133	179	176	0.098212	0.182686	0.266715	1.8148	1.84234	1.96027	2.77533e-13	3.37792	up
LOC_Os03g02860	1521	1572	1383	19	33	46	23.8499	23.6471	22.6604	0.338779	0.461768	0.680287	2.15319e-65	-5.26729	down
LOC_Os03g02920	1158	864	639	259	466	361	13.2209	8.8413	7.27364	3.35947	3.58089	3.49011	0.00516663	-1.04151	down
LOC_Os03g02960	7631	11045	8792	1442	2102	1950	78.8694	109.562	94.3805	17.9802	20.182	19.2803	3.03727e-12	-2.06685	down
LOC_Os03g02970	1998	2183	2554	5134	5929	5579	5.47896	5.90102	7.28218	16.6067	14.9757	14.2033	5.38666e-15	1.57327	up
LOC_Os03g02980	3370	3462	3365	405	445	392	30.9964	31.03	32.5497	4.20126	3.97208	3.22933	1.85518e-36	-2.76373	down
LOC_Os03g03020	4428	6119	4930	1427	1641	1602	84.6864	112.454	98.2761	32.9348	29.0996	29.3519	4.98469e-10	-1.46048	down
LOC_Os03g03060	33	43	33	169	163	114	0.154067	0.191571	0.158735	0.95331	0.70502	0.508602	2.03736e-07	2.31688	up
LOC_Os03g03164	209	108	133	7	5	14	2.91958	1.43277	1.89216	0.104545	0.053102	0.157744	3.58119e-09	-3.83143	down
LOC_Os03g03200	2527	1779	2579	350	462	508	32.5226	21.8592	33.2852	5.68563	6.21848	6.7644	1.9135e-13	-2.12139	down
LOC_Os03g03320	399	371	316	481	895	737	7.38629	6.58751	6.09123	10.7394	15.358	13.0683	1.13236e-05	1.20678	up
LOC_Os03g03360	3955	10494	7568	950	1314	1401	39.1728	99.8945	78.7993	11.3491	12.3526	13.2971	0.00166879	-2.33399	down
LOC_Os03g03400	1113	1310	1087	391	494	435	15.1803	17.4603	15.4371	6.56287	6.2579	5.59797	6.13357e-06	-1.14589	down
LOC_Os03g03510	4533	5400	4396	9640	9831	8453	41.6877	48.3846	42.5342	106.897	83.4882	74.1352	1.59444e-09	1.24087	up
LOC_Os03g03590	1358	872	1341	5402	6028	5773	14.713	6.97224	16.1477	69.6356	53.0174	52.6689	5.66084e-35	2.54138	up
LOC_Os03g03600	732	430	561	105	197	182	9.25085	5.22671	7.39488	1.58868	2.30386	2.1941	1.29823e-05	-1.58439	down
LOC_Os03g03660	6137	5003	5857	1788	2295	1856	46.9465	39.1943	45.1361	15.6615	16.0219	13.2733	5.94685e-10	-1.25071	down
LOC_Os03g03670	2556	2906	2581	5858	10409	9819	35.5633	38.7647	37.2238	98.4848	134.249	131.392	2.63533e-12	1.94357	up
LOC_Os03g03690	2807	3046	2992	713	922	836	21.0252	21.9994	23.522	6.42588	6.40931	5.94399	1.50671e-13	-1.57662	down
LOC_Os03g03700	6412	5799	7025	770	898	884	55.105	48.0809	62.6773	7.93119	7.11589	7.40807	2.44461e-37	-2.64556	down
LOC_Os03g03720	71308	84806	67515	158713	254213	256552	762.533	871.612	752.596	2048.97	2522.75	2687.6	5.49248e-07	1.83301	up
LOC_Os03g03724	1227	1011	1239	170	155	196	42.0686	34.6955	46.3386	7.15091	5.04624	6.32868	1.30157e-19	-2.45836	down
LOC_Os03g03790	800	611	805	158	379	289	7.49372	5.49968	7.85912	1.78228	3.29515	2.58794	7.55451e-05	-1.19003	down
LOC_Os03g03890	301	329	330	69	65	84	5.17305	5.42416	5.90932	1.41888	1.03506	1.38122	9.45036e-07	-1.86219	down
LOC_Os03g03910	62647	66432	63837	104577	165303	166570	594.625	605.907	631.499	1197.8	1455.34	1514.8	1.18875e-05	1.42956	up
LOC_Os03g03990	570	969	567	60	175	154	8.44651	13.8086	8.76618	1.07381	2.40019	2.18214	6.0412e-05	-2.21321	down
LOC_Os03g04000	757	811	738	1494	2534	2086	6.94261	7.15285	7.06058	16.5405	21.5706	18.3402	2.06794e-14	1.65629	up
LOC_Os03g04020	4699	4971	4376	1183	1920	1745	62.823	63.837	61.1431	18.9961	23.6465	22.3164	4.93157e-10	-1.28311	down
LOC_Os03g04070	2540	2042	2649	103	162	151	34.9192	26.5415	38.0096	1.74492	2.10309	2.09046	8.71287e-55	-3.86637	down
LOC_Os03g04100	250	273	243	71	91	115	2.54701	2.62699	2.50633	0.872939	0.866825	1.12228	0.00239343	-1.20686	down
LOC_Os03g04110	5582	4842	5168	1744	2332	2152	71.9357	60.0076	69.4639	27.1302	27.7974	26.5981	1.96458e-07	-1.06134	down
LOC_Os03g04120	611	474	567	116	104	66	5.71602	4.26056	5.52814	1.30749	0.902558	0.586806	1.97866e-11	-2.23769	down
LOC_Os03g04140	866	824	741	3547	4504	4477	10.2857	9.41685	9.16847	50.8785	49.6253	50.9944	3.70628e-36	2.63049	up
LOC_Os03g04250	64	129	53	18	4	9	1.28681	2.4857	1.09861	0.432813	0.056347	0.173009	0.00296989	-2.63859	down
LOC_Os03g04260	2426	3276	2383	562	920	964	48.9353	63.5196	50.1089	13.673	17.2049	18.6208	9.0289e-08	-1.4757	down
LOC_Os03g04270	1233	1054	1093	287	273	220	10.4493	8.56908	9.64458	2.91394	2.1683	1.77076	2.74572e-12	-1.83022	down
LOC_Os03g04340	2109	1752	1729	3253	4517	4487	22.6889	18.1165	19.3857	42.2384	45.0856	46.2649	5.4242e-12	1.39344	up
LOC_Os03g04370	1881	1723	1963	136	173	246	52.4763	46.1915	57.0983	4.5563	4.46559	6.55763	1.18729e-34	-3.06659	down
LOC_Os03g04380	631	658	672	115	75	134	6.11191	6.12348	6.78219	1.34144	0.665641	1.23816	4.52486e-13	-2.30571	down
LOC_Os03g04390	380	309	438	532	682	665	2.15906	1.68523	2.59588	3.64545	3.59579	3.62133	0.000490565	1.00065	up
LOC_Os03g04400	575	646	647	960	1000	1193	8.3506	9.0131	9.78492	16.815	13.4726	16.603	3.53898e-05	1.02697	up
LOC_Os03g04490	283	299	320	63	51	72	4.91266	4.98987	5.79605	1.30714	0.811288	1.19521	2.61675e-07	-1.9941	down
LOC_Os03g04550	55	84	81	19	22	9	0.636572	0.940736	0.981847	0.26377	0.236148	0.101386	0.00018485	-1.86271	down
LOC_Os03g04560	250	214	178	51	99	98	1.46521	1.20546	1.08638	0.356625	0.536058	0.54973	0.00747503	-1.1275	down
LOC_Os03g04570	8930	6488	7001	1148	1389	1397	66.861	46.1251	56.1141	10.3781	10.3805	10.3822	5.30721e-22	-2.24162	down
LOC_Os03g04580	774	1032	871	223	384	309	10.6712	13.6649	12.5191	3.70811	4.90033	4.07813	3.50611e-06	-1.29979	down
LOC_Os03g04660	1628	1294	1741	151	235	172	15.3846	11.7443	17.1422	1.7187	2.05365	1.55364	1.1534e-27	-2.80767	down
LOC_Os03g04690	296	274	352	70	94	81	2.77831	2.49112	3.47002	0.78524	0.815094	0.723133	1.66938e-05	-1.65075	down
LOC_Os03g04890	49	13	9	76	65	81	0.360851	0.087244	0.062979	0.682438	0.452469	0.582682	8.35182e-05	1.94339	up
LOC_Os03g04920	1339	1522	1288	4940	6361	6051	4.90164	5.3452	4.91464	21.7741	21.5879	21.1678	2.98214e-30	2.32761	up
LOC_Os03g05170	259	219	176	31	69	68	1.68546	1.37104	1.19458	0.237481	0.416065	0.420169	4.84491e-05	-1.72182	down
LOC_Os03g05200	1289	1343	1216	2387	2908	2898	6.89057	6.8992	6.77549	15.3995	14.4261	14.8512	9.12274e-11	1.35667	up
LOC_Os03g05240	78	100	71	37	17	14	1.34967	1.65725	1.27108	0.754236	0.26797	0.229753	0.0010353	-1.54045	down
LOC_Os03g05250	94	93	88	16	28	31	1.24282	1.18634	1.21174	0.256509	0.342083	0.400778	0.000913597	-1.62757	down
LOC_Os03g05270	3770	4361	3940	476	568	522	39.8829	45.478	43.6188	5.70359	5.29911	4.99061	9.02716e-36	-2.6788	down
LOC_Os03g05280	1119	1190	976	2483	2847	1942	17.5483	17.9163	15.8572	46.8793	41.4439	29.3671	8.14485e-08	1.42111	up
LOC_Os03g05290	16286	12650	14198	45636	69766	64640	282.568	210.904	256.751	955.514	1122.82	1074.59	6.67811e-20	2.31745	up
LOC_Os03g05300	3070	3313	2833	275	387	474	50.0069	54.4631	47.861	5.03619	5.64884	7.82306	3.7517e-35	-2.76368	down
LOC_Os03g05310	1818	1601	1654	3628	4988	4426	16.2342	13.7387	15.3928	39.098	41.3216	37.8762	9.66979e-16	1.62375	up
LOC_Os03g05350	268	231	269	375	521	611	1.23118	1.0175	1.28874	2.07743	2.22323	2.69219	6.70053e-05	1.23026	up
LOC_Os03g05460	300	286	297	80	77	88	3.69165	3.38567	3.80986	1.18799	0.878555	1.03242	3.97777e-05	-1.57136	down
LOC_Os03g05470	2380	2310	2333	312	292	315	26.8665	25.0323	27.033	4.20019	3.02813	3.40192	1.04453e-30	-2.65307	down
LOC_Os03g05560	116	94	71	3	5	3	1.86892	1.44956	1.18542	0.039285	0.060395	0.031192	4.51964e-14	-4.41908	down
LOC_Os03g05570	123	123	92	10	13	25	2.13253	2.05581	1.65553	0.196734	0.208392	0.412696	1.97574e-07	-2.55895	down
LOC_Os03g05620	18768	14737	18507	279	420	344	178.306	134.533	183.243	3.18921	3.69286	3.12515	4.87003e-101	-5.38312	down
LOC_Os03g05750	25807	24918	27812	263	284	608	330.145	304.368	368.415	4.01043	3.33475	7.41372	8.18029e-121	-5.82562	down
LOC_Os03g05780	1159	931	1153	1767	2488	2147	11.9963	9.25646	12.4399	22.0756	23.8851	21.293	6.77057e-09	1.24129	up
LOC_Os03g05806	498	425	891	131	77	114	3.0928	2.53303	5.76879	0.977336	0.44064	0.675973	0.00118862	-2.19443	down
LOC_Os03g05840	63	75	81	3931	6354	6453	1.27104	1.52912	1.65486	95.016	119.771	124.625	2.25856e-68	6.50488	up
LOC_Os03g05870	114	163	97	273	409	348	2.44012	3.36928	2.1708	7.09022	8.16724	7.17378	1.04147e-06	1.71723	up
LOC_Os03g05880	75	34	89	1552	2380	1052	1.49018	0.469138	1.45373	29.5628	34.8616	15.8285	2.70037e-12	4.91329	up
LOC_Os03g05910	535	424	566	102	117	136	6.89162	5.26684	7.59587	1.59107	1.37503	1.65631	5.14378e-08	-1.83492	down
LOC_Os03g05920	665	639	508	60	147	80	7.73944	7.14989	6.15729	0.830373	1.58288	0.892804	5.79054e-13	-2.42489	down
LOC_Os03g06090	241	222	167	1203	1551	1104	3.52419	3.11238	2.54378	21.2415	21.0512	15.4645	3.49065e-29	2.88316	up
LOC_Os03g06139	3729	3945	4594	10511	11848	11417	15.793	21.2653	27.5082	66.3757	40.8157	41.1076	2.79329e-17	1.73074	up
LOC_Os03g06190	4663	5032	4675	1415	1628	1470	34.1828	35.5088	35.6954	12.5206	11.0068	10.2721	5.09396e-12	-1.40048	down
LOC_Os03g06230	7835	11055	9101	2489	3338	4329	86.2979	117.001	104.478	33.0774	34.0982	45.6804	5.83447e-06	-1.20639	down
LOC_Os03g06330	1411	1059	1204	2441	3168	2466	12.9837	9.3679	11.7187	27.2819	27.215	21.7373	2.2692e-11	1.4031	up
LOC_Os03g06350	221	210	204	52	32	39	2.96876	2.71025	2.84947	0.832617	0.389098	0.492633	8.03312e-07	-2.06269	down
LOC_Os03g06400	299	383	288	64	75	7	2.63826	3.27832	2.68055	0.676992	0.609617	0.052102	3.75435e-10	-2.4483	down
LOC_Os03g06580	1555	1306	1292	435	525	491	27.4415	22.1706	23.5328	9.08987	8.69167	8.18171	2.62088e-07	-1.24796	down
LOC_Os03g06654	470	515	434	151	195	169	2.52176	2.65498	2.42748	0.975385	0.971505	0.867392	0.000359271	-1.19775	down
LOC_Os03g06680	2443	1985	2021	245	481	316	25.5546	19.9447	22.0332	3.08402	4.66543	3.16163	2.13788e-24	-2.38498	down
LOC_Os03g06710	441	551	507	152	165	184	2.08863	2.36499	2.52247	0.805513	0.673003	0.775021	6.97606e-05	-1.31122	down
LOC_Os03g06720	4149	5632	4612	884	1094	954	28.0123	36.301	32.2501	7.13958	6.77426	6.09042	9.74057e-17	-2.03021	down
LOC_Os03g06730	1108	1575	1230	192	347	234	11.2719	15.393	13.036	2.34979	3.27165	2.27716	3.40829e-12	-2.0942	down
LOC_Os03g06850	105	97	115	11	22	13	1.78006	1.55129	1.98721	0.213183	0.337728	0.191341	3.37579e-07	-2.54293	down
LOC_Os03g06920	129	95	81	27	40	36	0.720421	0.510723	0.473004	0.180525	0.206583	0.192884	0.00641241	-1.306	down
LOC_Os03g06950	2330	2191	2376	3821	4589	4468	7.71218	6.97997	8.3238	15.4981	14.3519	14.409	8.62166e-09	1.16819	up
LOC_Os03g07150	2814	2084	2125	4009	4201	3776	28.4188	20.6114	23.1077	48.7634	39.3379	36.5193	3.71383e-07	1.05035	up
LOC_Os03g07340	258	308	272	40	35	20	5.26231	6.14916	5.81407	0.944441	0.639844	0.388228	6.47254e-12	-2.84761	down
LOC_Os03g07350	82	80	57	16	7	8	0.856439	0.622512	0.635508	0.092153	0.045311	0.073957	7.8775e-07	-2.48991	down
LOC_Os03g07370	2112	2738	1943	530	776	895	43.3157	53.9903	41.5393	13.0672	14.4323	17.5487	2.76694e-07	-1.37146	down
LOC_Os03g07400	1136	813	926	43	23	46	37.1984	25.5813	31.5937	1.69211	0.669706	1.42861	1.6919e-40	-4.37836	down
LOC_Os03g07440	764	1200	910	992	2067	1999	18.308	27.6451	22.7535	28.7119	45.9896	45.943	0.00423757	1.0522	up
LOC_Os03g07450	46	39	36	59	119	104	0.511526	0.418503	0.418014	0.785753	1.22618	1.11096	0.0014182	1.46349	up
LOC_Os03g07570	2980	3583	3182	237	428	265	32.4129	37.9468	36.5126	2.78606	3.8865	2.53567	9.85525e-44	-3.14272	down
LOC_Os03g07600	1698	2038	1729	37	50	16	15.0982	17.415	16.021	0.388221	0.412296	0.135706	1.0759e-76	-5.46109	down
LOC_Os03g07880	1212	1101	1089	369	438	427	17.4785	15.4623	16.3728	6.2311	5.76001	6.35413	2.91362e-06	-1.19416	down
LOC_Os03g07910	1398	1782	1485	558	704	511	15.5655	19.753	17.2084	7.8432	7.32829	5.74694	1.5768e-06	-1.12934	down
LOC_Os03g07920	201	164	145	11	42	40	2.65437	2.07182	1.98979	0.160537	0.505116	0.50289	1.08971e-06	-2.23598	down
LOC_Os03g07970	522	501	534	7987	12626	13199	2.30529	2.27389	2.45315	41.9573	47.8631	51.7025	4.2931e-45	4.69242	up
LOC_Os03g07990	1940	1980	1923	340	526	502	23.1338	23.1189	23.963	5.04718	5.8286	6.00474	1.93507e-15	-1.84115	down
LOC_Os03g08000	789	765	778	1652	1900	1883	8.495	8.06755	9.29003	21.848	19.7845	19.6644	2.01181e-11	1.49045	up
LOC_Os03g08020	5483	6401	5183	7896	11659	9087	65.5882	80.619	63.9426	113.918	138.916	102.467	7.82196e-07	1.0043	up
LOC_Os03g08030	77	81	63	10	27	18	1.71879	1.73561	1.47173	0.256217	0.561386	0.374282	0.000486045	-1.77797	down
LOC_Os03g08070	5529	5536	4957	14045	19253	16038	23.3787	22.9359	22.5256	70.873	74.4668	65.6251	2.87203e-19	1.88448	up
LOC_Os03g08080	1955	2633	2005	577	918	1067	34.5025	44.5781	36.7877	12.1083	15.0232	17.9894	2.3084e-05	-1.11408	down
LOC_Os03g08100	90	78	81	1861	2498	2295	1.52762	1.228	1.44745	38.383	39.6826	37.5524	1.74145e-83	5.00264	up
LOC_Os03g08110	463	343	406	1094	1386	1202	4.92178	4.0624	5.90462	19.0617	18.2196	11.3432	2.39001e-14	1.8703	up
LOC_Os03g08114	96	202	185	54	54	40	2.72792	5.48657	5.88426	2.05337	1.52874	1.03802	0.00575421	-1.4299	down
LOC_Os03g08140	926	877	930	237	280	386	5.34046	4.64172	4.92571	1.65603	1.44441	1.99674	1.25603e-06	-1.33365	down
LOC_Os03g08170	199	142	153	553	607	597	1.94762	1.35662	1.86208	6.79873	5.43424	5.72285	1.15997e-11	2.10571	up
LOC_Os03g08270	4298	3504	4004	16541	14853	14314	30.7843	23.4496	29.133	129.755	95.7112	96.7627	6.47947e-15	2.23903	up
LOC_Os03g08310	1965	1803	1645	125	331	365	38.0526	33.5379	33.1914	2.91816	5.92793	6.76589	3.78782e-24	-2.49029	down
LOC_Os03g08330	12832	10563	13844	1400	2782	2827	234.973	185.854	264.191	30.9273	47.2485	49.5845	2.72805e-22	-2.16845	down
LOC_Os03g08480	1586	985	1000	220	413	328	16.5022	6.65552	6.91449	1.77383	3.99266	3.4076	2.84001e-05	-1.64459	down
LOC_Os03g08500	35821	33665	31277	4314	6610	6822	537.025	484.977	488.701	78.0333	91.9091	97.9914	1.95086e-23	-2.25096	down
LOC_Os03g08520	1463	1852	1245	193	249	314	32.5838	39.6283	28.8901	5.1806	5.13437	6.68573	3.20241e-13	-2.3321	down
LOC_Os03g08550	1947	1213	1565	318	528	446	13.3593	8.85463	11.3719	2.67136	3.4086	2.88466	1.96041e-07	-1.61719	down
LOC_Os03g08580	11231	12912	11681	46	53	31	140.922	153.693	141.42	0.589438	0.609412	0.336322	2.30916e-187	-7.83161	down
LOC_Os03g08600	569	526	430	106	126	195	4.90099	4.35391	3.84924	1.13851	0.99788	1.64187	2.39861e-06	-1.57248	down
LOC_Os03g08700	377	390	402	631	693	654	1.97874	2.0066	2.14452	3.88859	3.34254	3.23874	0.000297306	1.03118	up
LOC_Os03g08710	830	882	779	275	322	362	14.144	23.2676	22.1328	8.96647	5.40526	9.31763	7.40763e-05	-1.10997	down
LOC_Os03g08800	323	329	327	71	165	158	8.66598	8.50386	8.45735	2.05458	3.68495	4.03927	0.00485986	-1.07892	down
LOC_Os03g08850	1054	1058	1021	1650	2394	2101	8.99946	8.70714	9.06403	17.074	19.1931	17.3089	1.05971e-08	1.22965	up
LOC_Os03g08860	5821	5510	5997	1603	2078	2270	79.7134	75.8657	87.2326	29.9043	29.8739	31.6937	2.62041e-10	-1.28021	down
LOC_Os03g08900	47	44	44	461	763	723	0.455528	0.41049	0.440069	5.54788	7.10669	6.95334	3.44619e-33	4.10091	up
LOC_Os03g08940	276	293	288	29	51	72	10.0205	10.2116	10.8792	1.24712	1.71966	2.50764	2.69936e-08	-2.25072	down
LOC_Os03g08970	3857	4047	4071	768	1039	1026	61.2754	61.7806	67.4009	14.7215	15.3116	15.614	2.64841e-18	-1.81969	down
LOC_Os03g09060	1409	2086	1568	427	503	835	11.7724	18.7608	13.0863	5.07273	3.98122	7.82934	0.000216574	-1.26051	down
LOC_Os03g09070	191	228	206	395	530	489	1.46007	1.60179	1.61332	3.41658	3.98169	3.76121	6.08508e-06	1.43838	up
LOC_Os03g09110	1682	1574	1566	3312	4378	4432	14.7782	13.2926	14.3013	35.4541	36.7529	38.8223	4.38444e-15	1.592	up
LOC_Os03g09120	929	740	743	291	369	334	13.4978	10.3349	11.2541	5.08991	4.96556	4.64365	0.000340571	-1.01185	down
LOC_Os03g09170	655	510	672	125	139	222	9.92856	7.42269	10.6155	2.28294	1.94316	3.21651	1.71676e-07	-1.65274	down
LOC_Os03g09220	1470	1446	1433	16677	19967	19873	12.8338	12.1853	11.7916	155.008	142.671	146.92	1.74907e-69	3.96732	up
LOC_Os03g09230	609	498	396	807	1004	1162	10.6384	8.3538	7.1887	17.0176	16.2471	19.4334	7.28402e-07	1.25063	up
LOC_Os03g09250	490	409	496	48274	69981	71869	4.43449	3.55021	4.69644	529.668	590.485	626.154	1.07056e-126	7.34732	up
LOC_Os03g09830	242	177	264	30	23	48	2.10675	1.59049	2.41522	0.343057	0.18458	0.395511	6.17162e-09	-2.47758	down
LOC_Os03g09880	450	341	396	653	1018	1206	8.86025	6.44351	8.11451	15.5111	18.6013	22.7548	1.2508e-06	1.53044	up
LOC_Os03g09900	4620	3885	4912	320	498	446	54.4141	43.9718	60.2998	4.54266	5.43089	5.02537	2.26229e-47	-3.15423	down
LOC_Os03g09940	2886	3378	3061	5575	8187	7659	21.752	24.467	24.0443	50.7097	57.2396	55.3132	2.67435e-13	1.45544	up
LOC_Os03g09970	261	195	163	34	65	70	1.3275	1.05325	0.963646	0.132061	0.411694	0.230612	0.000135563	-1.62648	down
LOC_Os03g10030	238	380	248	372	686	725	3.92999	6.05246	4.28405	7.43949	10.5497	11.5131	0.000303251	1.28441	up
LOC_Os03g10060	4293	6423	4731	1711	2117	2422	97.1105	139.61	111.53	46.7048	44.4044	52.4762	0.00033321	-1.04347	down
LOC_Os03g10070	343	323	340	666	535	645	3.5405	3.00119	3.42089	7.21023	4.76674	5.74579	8.35182e-05	1.16413	up
LOC_Os03g10080	357	287	289	8773	9140	9087	4.5659	3.98492	4.12815	162.258	133.383	135.263	1.98162e-110	5.13235	up
LOC_Os03g10090	5658	4802	4642	29707	33636	29347	48.4765	39.5349	41.4499	307.166	267.333	240.927	3.77562e-36	2.89147	up
LOC_Os03g10100	165	137	97	1481	2519	966	1.47082	1.17157	0.895505	15.981	20.8987	8.2723	5.28518e-07	3.89441	up
LOC_Os03g10180	2309	2385	2075	11434	12969	13631	18.3582	18.2148	17.1957	109.741	95.6751	103.873	1.24565e-39	2.76043	up
LOC_Os03g10240	202	115	145	39	50	71	1.87181	1.04904	1.43317	0.443102	0.433547	0.613977	0.00444538	-1.26644	down
LOC_Os03g10250	274	275	227	51	49	34	3.36327	3.23997	2.90736	0.747181	0.548366	0.391096	3.42823e-08	-2.24736	down
LOC_Os03g10260	130	109	81	0	0	0	2.25314	1.81106	1.45762	0	0	0	3.02724e-23	#NAME?	down
LOC_Os03g10300	36	0	0	226	195	410	0.569037	0	0	4.42618	2.92889	6.37293	1.39606e-08	4.82984	up
LOC_Os03g10320	258	152	191	504	644	419	3.89553	2.24067	3.13804	9.39404	8.90459	6.53535	1.30622e-07	1.65392	up
LOC_Os03g10460	735	725	885	250	259	295	7.31612	6.62435	8.83253	2.84507	2.2562	2.66047	8.51024e-06	-1.27167	down
LOC_Os03g10478	67	112	42	169	224	186	0.648672	1.04976	0.439684	2.01493	2.00597	1.71109	4.86018e-05	1.65291	up
LOC_Os03g10500	391	359	335	1492	1914	1526	3.78678	3.18105	3.3617	12.9297	15.3341	11.5322	2.81417e-25	2.45122	up
LOC_Os03g10640	709	977	740	141	183	225	3.59814	4.88431	3.92295	0.871686	0.856044	1.09642	1.60553e-10	-1.88459	down
LOC_Os03g10650	864	869	681	1623	2131	1924	8.17177	7.95238	6.64557	18.8617	19.0192	17.5376	9.60557e-12	1.49827	up
LOC_Os03g10810	92	68	103	18	30	41	1.37061	0.98046	1.55561	0.305591	0.383842	0.592552	0.00767773	-1.31566	down
LOC_Os03g10850	236	236	213	317	476	400	3.7818	3.75404	3.54042	5.32077	5.62039	4.9859	0.00132787	1.05708	up
LOC_Os03g10860	511	532	441	69	102	80	18.0218	18.0276	16.1795	2.90626	3.62188	2.93037	4.63373e-11	-2.30556	down
LOC_Os03g10900	98	134	67	22	40	41	0.664834	0.873315	0.471697	0.180129	0.252219	0.263777	0.00786312	-1.29166	down
LOC_Os03g10950	2733	2366	2634	169	249	189	30.5296	25.1184	30.4336	2.25349	2.58318	1.9919	1.24083e-46	-3.41271	down
LOC_Os03g11020	100	99	98	15	33	23	1.00863	0.960696	1.02886	0.182243	0.302968	0.21509	0.000193893	-1.82738	down
LOC_Os03g11210	141	217	154	582	623	726	2.59155	3.59536	2.63413	10.8109	8.92669	11.448	4.82138e-13	2.18486	up
LOC_Os03g11300	732	422	616	977	1101	1015	9.31643	5.2268	8.59124	14.8064	13.536	12.7739	1.60547e-05	1.07973	up
LOC_Os03g11340	1068	982	929	282	312	379	12.8902	11.384	11.6855	4.09957	3.48957	4.3793	4.77953e-07	-1.34408	down
LOC_Os03g11380	581	653	664	209	259	249	7.27803	7.54451	8.99842	2.75103	3.12504	3.08514	0.000197819	-1.13998	down
LOC_Os03g11510	6	67	45	143	207	222	0.067095	0.773596	0.555562	2.06848	2.31141	2.55698	2.33455e-09	2.5225	up
LOC_Os03g11614	243	148	161	540	725	625	3.74491	2.19085	2.58634	10.052	10.3823	9.24495	1.25826e-11	2.04208	up
LOC_Os03g11650	792	580	638	58	67	62	5.32227	3.81075	4.79701	0.458844	0.410796	0.389223	9.89646e-21	-3.15357	down
LOC_Os03g11670	1012	1147	826	197	311	289	8.97258	9.77091	7.62964	2.10703	2.551	2.4498	1.65716e-09	-1.65172	down
LOC_Os03g11690	174	185	168	34	58	74	1.31543	1.39897	1.32661	0.28037	0.385652	0.49804	0.00122476	-1.41977	down
LOC_Os03g11734	25	11	53	214	242	127	0.196551	0.079339	0.44237	2.12451	1.85023	0.994778	2.80492e-07	2.98496	up
LOC_Os03g11780	651	850	745	117	301	119	20.3172	25.5094	24.2544	4.37813	8.69752	3.53871	2.02328e-09	-1.83679	down
LOC_Os03g11874	86	57	49	3	29	23	1.07875	0.66072	0.613491	0.029768	0.341311	0.296253	0.00431455	-1.60491	down
LOC_Os03g11900	2429	1925	1748	15010	23562	10841	17.0957	13.335	11.7606	130.438	160.528	76.3285	2.12792e-08	3.27758	up
LOC_Os03g11910	296	171	246	503	430	479	2.56907	1.42412	2.22464	5.26539	3.46405	3.9817	7.78117e-05	1.27436	up
LOC_Os03g11980	883	648	898	273	413	318	7.31502	5.15581	7.75094	2.72729	3.16898	2.51811	0.000353631	-1.01755	down
LOC_Os03g11990	239	329	276	484	467	443	5.90364	7.57159	7.01874	13.8355	10.1383	9.92382	0.00174611	1.00289	up
LOC_Os03g12110	117	59	76	202	342	355	1.61307	0.78059	1.06849	3.40458	4.45878	4.68659	1.85218e-08	2.08841	up
LOC_Os03g12230	52	58	62	20	15	18	0.822638	0.889285	1.08095	0.352655	0.206963	0.273595	0.00478681	-1.40725	down
LOC_Os03g12236	419	468	523	107	149	138	3.67451	3.73938	4.92922	1.01887	1.12549	1.12338	3.80268e-06	-1.58168	down
LOC_Os03g12290	2084	1805	1950	3671	4960	5300	20.6711	17.2056	20.1573	43.9435	45.641	50.3723	4.90071e-14	1.51507	up
LOC_Os03g12320	189	208	203	66	78	72	1.93314	1.73585	2.09104	0.678022	1.02068	0.750861	0.00396566	-1.20583	down
LOC_Os03g12500	129	119	145	12	10	27	1.28266	1.13874	1.50337	0.140473	0.083623	0.250084	1.57748e-08	-2.73409	down
LOC_Os03g12620	2608	1686	1897	4274	5047	4874	22.1271	13.7297	16.758	43.7406	39.7133	39.6162	4.02889e-13	1.46895	up
LOC_Os03g12700	165	149	190	9260	13185	13501	2.10365	1.90977	2.21749	129.753	149.682	160.207	3.52822e-150	6.41296	up
LOC_Os03g12730	80	65	91	11	27	22	0.41375	0.321833	0.492696	0.063328	0.126497	0.109345	0.000552873	-1.74404	down
LOC_Os03g12815	173	220	159	33	78	61	4.4444	5.42863	4.25108	0.996197	1.84634	1.4962	0.000975654	-1.44896	down
LOC_Os03g12820	280	161	266	957	1215	1120	2.64714	1.33778	2.39885	9.63042	9.44691	10.75	2.34154e-21	2.48577	up
LOC_Os03g12840	1225	1158	1218	5525	6416	5985	13.9349	12.4132	14.274	74.6711	65.1117	63.9735	3.36794e-36	2.58552	up
LOC_Os03g12890	245	284	260	3164	3992	3896	2.22299	2.49868	2.45011	34.8226	33.4245	34.2656	6.97811e-72	4.07175	up
LOC_Os03g12910	7418	5243	6533	16248	19542	17118	68.2598	46.3723	62.9857	180.937	167.459	151.556	3.90698e-16	1.7331	up
LOC_Os03g12990	1024	597	735	3169	3001	3143	24.6469	13.809	18.4318	92.0713	67.0188	72.4924	8.40369e-24	2.26724	up
LOC_Os03g13010	1072	960	954	1620	2610	2542	8.46872	7.28826	7.85393	15.4455	19.1256	19.2423	1.39706e-11	1.43371	up
LOC_Os03g13030	595	479	462	1368	2072	1864	7.54676	5.87739	5.96794	20.6485	23.966	22.5329	1.96834e-19	2.04525	up
LOC_Os03g13050	1202	731	928	1908	2008	2174	16.7616	9.788	13.4875	32.1074	25.9719	29.0443	4.23556e-10	1.36679	up
LOC_Os03g13210	72	35	30	295	487	447	0.817958	0.417618	0.368857	4.7697	6.05801	5.74763	3.7949e-20	3.42375	up
LOC_Os03g13230	73	86	48	14	13	15	0.649414	0.733229	0.441268	0.141564	0.100497	0.12082	5.88716e-05	-2.01949	down
LOC_Os03g13300	827	645	876	310	356	232	6.99817	5.20245	7.78445	3.0519	2.93995	1.77238	8.68428e-05	-1.11186	down
LOC_Os03g13540	1508	971	1370	11307	9829	7833	16.0194	9.90996	15.1665	144.981	96.8744	79.7483	2.16708e-11	3.20396	up
LOC_Os03g13560	470	394	359	2082	2417	2375	3.19781	2.71426	2.84364	18.5618	16.3903	16.747	2.07175e-34	2.76208	up
LOC_Os03g13600	813	1156	945	120	175	167	12.2207	16.6068	14.5253	2.16938	2.46588	2.39723	4.27447e-16	-2.40231	down
LOC_Os03g13810	22294	26002	27176	7924	8604	7764	141.837	160.66	179.336	62.818	53.1394	49.2272	3.47687e-10	-1.36292	down
LOC_Os03g13820	1078	1215	958	1245	2280	2152	4.81177	5.21516	4.64638	6.94089	9.44684	9.39197	5.80997e-05	1.04962	up
LOC_Os03g13840	5431	5062	4891	1018	1233	1240	48.3529	43.2112	45.2463	11.7012	11.1685	10.8876	4.94439e-20	-1.87246	down
LOC_Os03g13870	947	677	726	4355	4371	4591	10.9526	7.52639	8.7494	60.8035	46.9113	50.8902	1.04332e-39	2.78216	up
LOC_Os03g14030	339	453	353	3	12	6	3.52517	4.59956	3.63033	0.026777	0.097284	0.048839	3.78425e-31	-5.55956	down
LOC_Os03g14050	1841	1483	1836	796	691	400	15.0491	11.7821	15.3932	7.73165	5.31269	3.57868	9.32736e-06	-1.15604	down
LOC_Os03g14090	104	57	72	9	23	13	0.898726	0.4701	0.646354	0.084315	0.178323	0.10776	2.75342e-05	-2.13811	down
LOC_Os03g14120	1623	1802	1532	3258	5264	6245	10.0425	11.0816	10.946	19.307	22.794	27.067	2.11722e-07	1.82464	up
LOC_Os03g14250	1471	1017	1152	316	418	379	6.98404	4.6456	5.81256	1.77537	1.8799	1.78942	1.30946e-08	-1.44424	down
LOC_Os03g14258	87	105	122	22	48	35	2.53081	2.92104	3.67536	0.741271	1.28199	0.974312	0.00565058	-1.34555	down
LOC_Os03g14334	326	421	314	36	46	27	4.43098	5.12267	4.33944	0.519858	0.585949	0.372147	3.86015e-14	-3.01505	down
LOC_Os03g14370	6629	6215	6684	583	871	761	59.9972	54.2677	63.3818	6.47367	7.53761	6.80267	5.88916e-43	-2.88399	down
LOC_Os03g14400	990	944	771	1223	1949	1723	10.9724	10.1833	9.03969	16.6381	20.3976	18.6265	5.57749e-07	1.10979	up
LOC_Os03g14510	1009	1142	1005	2560	3536	3628	17.9187	19.6185	18.6726	55.1033	58.3554	61.9156	1.1292e-19	1.882	up
LOC_Os03g14610	75	65	61	10	15	11	0.952631	0.725319	0.545985	0.094876	0.115681	0.091111	1.52471e-05	-2.22229	down
LOC_Os03g14654	13499	7848	8841	90	64	175	290.388	162.232	198.215	2.31621	1.2771	3.60032	7.47716e-25	-6.23768	down
LOC_Os03g14669	5705	7947	6488	315	731	672	52.66	71.2335	81.8249	3.82018	7.25211	7.18673	9.10089e-26	-3.3186	down
LOC_Os03g14690	2853	2376	2737	7368	7603	8222	19.002	15.2064	18.9979	59.2278	46.9804	52.476	2.74667e-19	1.81735	up
LOC_Os03g14900	132	55	102	292	414	388	0.829759	0.328431	0.659962	2.20922	2.41379	2.33396	8.40562e-10	2.18315	up
LOC_Os03g14910	15	29	5	74	81	57	0.224586	0.421688	0.073839	1.367	1.13902	0.82727	1.67931e-06	2.39098	up
LOC_Os03g14915	451	365	377	3310	3933	3854	4.57168	3.44947	4.01915	40.723	37.208	38.0493	2.29964e-56	3.48711	up
LOC_Os03g14950	287	267	206	379	619	622	2.75045	2.45803	2.05363	4.38044	5.50832	5.71507	8.58848e-06	1.34449	up
LOC_Os03g14990	2523	2249	2131	6183	8237	8021	31.1899	26.7163	27.4514	92.2402	94.4656	95.0194	1.66771e-22	1.96363	up
LOC_Os03g15000	2484	1549	2611	5198	5624	4957	23.0781	13.8252	25.2749	58.2659	48.4585	44.1163	5.25388e-14	1.52353	up
LOC_Os03g15040	2767	3391	2972	1016	1243	1184	17.0584	19.9188	18.9535	7.00543	7.73055	7.60975	6.38119e-08	-1.14155	down
LOC_Os03g15050	21929	19839	23305	6434	7481	7140	157.288	136.525	175.005	56.2309	50.5042	50.4328	2.17323e-10	-1.3586	down
LOC_Os03g15080	634	639	767	13	19	45	13.8109	13.3488	17.2535	0.324902	0.359159	0.942955	1.66392e-33	-4.48025	down
LOC_Os03g15180	115	86	48	0	19	20	1.78935	1.17134	1.12095	0	0.493444	0.492595	0.00067722	-2.48388	down
LOC_Os03g15230	1751	2052	1863	431	637	501	16.6525	18.8231	18.303	4.90432	5.63104	4.55012	4.37842e-12	-1.5959	down
[truncated: 4,668 more rows]
