# Supplementary material for: Exploring the molecular mechanism of OsROS1a in regulating resistance to bacterial leaf streak through transcriptome and DNA methylation profiling in rice (Oryza sativa L.)
Source: BMC Genomics. 2025 Aug 1;26:713. doi: 10.1186/s12864-025-11895-1 (PMC12315458; doi:10.1186/s12864-025-11895-1)
Supplement: Supplementary file 15 — Supplementary Material 15 [file 12864_2025_11895_MOESM15_ESM.xlsx]

## Sheet: Table S5
Supplemental Table S15 Differentially expressed genes related to Xoc infenction between wild-type (NP) and RS line at 10 h (C1: NP10 vs. RS10) identified with the criteria of FDR ≤ 0.01 and the absolute value of |log2(fold change)|≥1
#ID	NP10-1_Count	NP10-2_Count	NP10-3_Count	RS10-1_Count	RS10-2_Count	RS10-3_Count	NP10-1_FPKM	NP10-2_FPKM	NP10-3_FPKM	RS10-1_FPKM	RS10-2_FPKM	RS10-3_FPKM	FDR	log2FC	Regulated
LOC_Os01g02080	1782	1640	2145	1425	868	510	25.2646	28.7951	31.7306	18.5643	13.9646	10.3145	0.00100776	-1.06686	down
LOC_Os01g08760	257	181	204	52	16	46	4.26821	3.72225	3.52189	0.789836	0.293896	1.07864	3.17e-07	-2.49616	down
LOC_Os01g13120	2165	1254	1956	1006	753	489	31.1146	22.3292	29.3432	13.2807	12.2832	10.0175	4.13e-06	-1.28717	down
LOC_Os01g23710	1088	900	1155	326	229	228	7.79549	8.14141	8.94611	2.09549	1.77852	2.2721	3.03e-12	-2.02668	down
LOC_Os01g25484	17122	13569	21159	11026	8366	5626	117.21	115.122	151.718	69.417	64.9523	54.8854	0.000158334	-1.09077	down
LOC_Os01g27230	1714	1303	1595	581	434	250	12.5131	11.9808	12.5641	4.27107	3.76593	2.71265	3.15e-13	-1.91739	down
LOC_Os01g37630	969	961	990	817	356	357	13.1716	16.1945	14.0486	10.2067	5.49599	6.91871	0.00480466	-1.01175	down
LOC_Os01g38359	305	186	284	46	165	42	3.19208	2.42319	3.09298	0.441898	1.94747	0.623528	0.00479542	-1.58177	down
LOC_Os01g39770	745	550	803	392	366	247	7.37111	6.95065	8.32721	3.65306	4.19864	3.50263	0.00358682	-1.07954	down
LOC_Os01g40310	7394	6410	7095	4629	3347	2258	146.161	156.949	146.374	84.0872	75.0891	63.6897	1.23e-05	-1.08106	down
LOC_Os01g47330	2664	2636	2545	1963	1235	885	53.0125	64.9795	52.8682	35.9022	27.8797	25.1413	0.000184128	-1.01003	down
LOC_Os01g50622	8502	6216	8629	1396	823	748	101.511	91.6523	107.443	15.3468	11.0933	12.7162	2.86e-43	-3.0159	down
LOC_Os01g58760	111	194	182	3	5	1	2.08582	4.52285	3.56683	0.047872	0.101286	0.007349	1.05e-10	-5.82971	down
LOC_Os01g65010	923	645	957	484	432	287	6.52225	5.64155	7.05363	3.14295	3.45894	2.88764	0.00153309	-1.08998	down
LOC_Os01g71190	4867	5415	4302	3379	2143	1541	90.0974	124.185	83.1136	57.4713	45.028	40.6976	0.004379	-1.12096	down
LOC_Os01g74670	905	664	870	10	455	348	7.53219	6.8409	7.55058	0.070529	4.29647	4.12391	0.00313454	-1.46199	down
LOC_Os02g12890	1941	1815	2536	1221	809	775	16.021	19.1712	22.2748	9.41601	7.4926	9.14055	3.01e-06	-1.20006	down
LOC_Os02g15750	18925	20364	19514	11356	8361	7295	166.942	222.516	180.417	92.0351	83.7304	91.931	2.03e-05	-1.16483	down
LOC_Os02g21810	3272	2099	2126	807	1423	786	29.9379	23.7881	20.2991	6.78237	14.7769	10.2612	0.000627866	-1.28897	down
LOC_Os02g40200	854	566	747	362	274	268	4.26304	3.4788	3.83568	1.64539	1.5802	1.93134	0.000259472	-1.267	down
LOC_Os02g42620	1609	1166	1951	755	724	439	19.7205	17.6958	24.9623	8.4954	10.0635	7.67061	3.46e-05	-1.32158	down
LOC_Os02g47020	53141	46469	44015	26149	16873	15959	509.711	552.133	440.632	230.475	183.687	218.493	2.94e-05	-1.32345	down
LOC_Os02g49680	11215	7755	9000	5879	4493	3049	136.239	119.042	116.704	66.9651	60.2151	49.4131	9.36e-06	-1.09373	down
LOC_Os02g56050	257	133	142	73	31	67	1.96387	1.26044	1.14511	0.519653	0.262464	0.739236	0.00524565	-1.61892	down
LOC_Os03g07440	1374	1113	1453	884	609	337	28.5724	28.6724	31.5447	16.882	14.3683	10.0021	0.000102898	-1.16979	down
LOC_Os03g12700	844	561	576	426	306	268	9.49764	8.05047	6.59805	4.38158	3.89965	4.05456	0.00981069	-1.00695	down
LOC_Os03g20700	22042	16798	25433	13208	10214	7430	69.9647	63.942	80.5975	36.9474	35.5364	32.2877	0.000103465	-1.08973	down
LOC_Os03g45710	4018	3798	3936	327	1980	1260	76.6523	89.7557	78.3681	5.7274	42.8757	34.2943	6.48e-06	-1.64681	down
LOC_Os03g52830	751	631	878	175	357	410	3.18067	3.32062	3.87916	0.663185	1.719	2.41149	0.00190695	-1.18966	down
LOC_Os03g56670	57059	50227	55391	36975	25170	20878	878.427	957.887	890.135	523.128	439.818	458.744	0.00633425	-1.01339	down
LOC_Os04g09654	1246	851	1597	496	586	306	9.52766	8.73198	8.57781	3.84467	5.13143	3.14391	0.00192062	-1.42086	down
LOC_Os04g11390	6217	5754	6359	1745	1861	1003	143.709	168.095	152.888	36.5883	48.3671	32.664	7.35e-21	-2.02484	down
LOC_Os04g11400	11313	11766	9904	4961	4428	1795	271.478	349.765	248.052	121.401	120.611	61.4858	9.55e-07	-1.63363	down
LOC_Os04g33830	36389	26112	38042	20652	13876	8011	831.096	738.77	906.84	433.437	359.687	261.135	1.38e-05	-1.29798	down
LOC_Os04g38410	55582	48411	50893	25407	19362	13002	611.96	660.273	584.84	257.055	241.952	204.328	2.85e-06	-1.46989	down
LOC_Os04g38600	82451	79444	71152	50658	33523	25428	829.389	989.245	855.753	468.077	383.086	365.022	0.004379	-1.14694	down
LOC_Os04g44210	524	450	627	291	229	183	4.46745	4.75069	5.65797	2.32402	2.16663	2.19711	0.0026344	-1.21572	down
LOC_Os04g47360	47068	23095	28307	12589	12729	3574	271.41	164.965	170.363	66.7067	83.3082	29.4124	0.00201872	-1.80837	down
LOC_Os04g52260	45419	39135	38769	21452	17725	17614	777.508	829.889	692.675	337.455	344.378	430.372	0.000340852	-1.1296	down
LOC_Os04g56400	61048	40492	66106	34531	23876	20292	613.106	479.111	700.567	303.962	259.218	278.538	0.00137496	-1.11489	down
LOC_Os05g11300	334	231	171	80	54	24	9.73231	8.31734	5.18194	2.12583	1.76099	0.978817	3.7e-05	-2.29354	down
LOC_Os05g39560	478	279	524	181	217	105	4.13622	3.13685	4.56565	1.36707	2.12897	1.24979	0.00192846	-1.35422	down
LOC_Os05g48630	30279	27160	37142	22727	13037	10034	605.356	676.775	775.434	417.265	296.311	284.823	0.000479807	-1.10975	down
LOC_Os05g51620	4429	3963	5251	2075	1634	2434	18.5758	20.4596	23.1284	8.04011	7.83642	14.6328	2.08e-05	-1.13125	down
LOC_Os06g06960	375	170	286	101	137	84	2.44531	1.37316	1.94833	0.605801	1.00843	0.774468	0.00667431	-1.33819	down
LOC_Os06g07790	201	243	271	122	90	29	1.24483	1.8699	1.75327	0.696695	0.630815	0.254874	0.00161426	-1.67247	down
LOC_Os06g08470	198	155	105	46	4	18	2.6874	2.60651	1.49052	0.569387	0.061049	0.338205	2.8e-06	-2.85897	down
LOC_Os06g28194	28762	19466	30849	9562	7340	4970	210.458	175.428	235.739	63.4981	58.9507	50.6333	7.8e-14	-1.88531	down
LOC_Os06g36220	595	500	436	276	202	185	5.92849	6.51996	4.43162	2.90659	2.58651	3.12197	0.0025247	-1.23597	down
LOC_Os06g40180	514	474	545	202	218	146	3.16366	3.59638	3.48193	1.13789	1.50564	1.26499	0.000182114	-1.45511	down
LOC_Os06g47550	7335	4939	4538	2996	2791	2176	30.2851	27.1655	20.3758	12.7951	14.2527	14.8024	0.000273963	-1.08458	down
LOC_Os06g49470	1560	1421	1107	75	95	102	10.4311	11.5558	9.32805	0.442602	0.687077	0.941498	8.79e-27	-3.88344	down
LOC_Os07g01820	1736	1434	1697	328	167	185	16.8387	17.2126	21.8531	3.72997	2.32409	3.23761	8.04e-28	-2.88512	down
LOC_Os07g11110	15204	16042	19231	11336	7334	6199	152.391	200.47	202.904	104.812	82.9925	92.7801	0.000102898	-1.07465	down
LOC_Os07g13980	4083	3846	3920	2376	2049	0	25.9451	30.2714	25.9959	13.8724	14.776	0	0.00981069	-1.55183	down
LOC_Os07g36080	25188	19834	23176	16895	10980	6450	434.399	428.075	419.91	251.388	212.886	153.716	0.000479807	-1.05552	down
LOC_Os07g41200	225	152	235	106	36	74	1.20007	1.00519	1.31564	0.516322	0.206484	0.559897	0.00473271	-1.52425	down
LOC_Os07g49310	2101	2036	2241	1594	654	581	20.3788	25.3659	22.7098	14.7047	7.41613	7.91802	5.27e-05	-1.26534	down
LOC_Os08g01070	1075	812	1264	503	535	472	6.26723	5.83613	7.57294	2.63481	3.5942	3.92347	0.000623622	-1.04891	down
LOC_Os08g01380	66646	66132	60317	40729	27795	23884	1219.64	1499.19	1152.07	684.927	577.32	623.878	0.00330464	-1.11106	down
LOC_Os08g08160	380	224	367	151	150	114	3.2351	2.35577	3.2593	1.17511	1.44339	1.37001	0.00987537	-1.2199	down
LOC_Os08g10630	2187	2191	1261	793	482	409	20.1875	25.3269	12.0369	6.9994	4.98538	5.55692	0.00423758	-1.80914	down
LOC_Os08g37940	5248	4637	5921	3763	2296	1872	61.697	67.5251	72.6533	40.6495	30.6288	31.4037	2.25e-05	-1.04836	down
LOC_Os08g38590	249	194	337	109	128	52	2.31143	2.20996	3.35432	0.90497	1.32434	0.63499	0.00370877	-1.46134	down
LOC_Os08g43390	897	662	1087	562	337	202	7.02066	6.42185	8.88222	4.03905	2.99664	2.25151	0.000445209	-1.3308	down
LOC_Os09g12290	3295	1976	3651	1615	1542	1015	18.1989	13.5278	20.889	8.19742	9.66302	8.00457	0.00328414	-1.10383	down
LOC_Os09g19229	93	66	55	5	4	6	0.560721	0.497417	0.347867	0.022526	0.027266	0.046507	1.24e-07	-3.80547	down
LOC_Os09g19510	194	195	228	22	11	6	1.3462	1.8168	1.68704	0.120164	0.072535	0.048428	1.44e-14	-4.08889	down
LOC_Os09g21450	623	682	648	309	159	328	4.1184	5.71336	4.72801	1.92537	1.12409	3.11686	0.000273963	-1.29884	down
LOC_Os09g30350	18118	14996	15608	9640	6770	5273	116.753	97.4086	85.1737	46.5583	40.3269	39.5079	3.15e-06	-1.21024	down
LOC_Os09g35940	6365	5496	8158	3904	2501	1238	64.5455	69.0475	86.3556	36.3843	28.78	17.919	4.49e-05	-1.4672	down
LOC_Os09g36040	18430	14342	15002	9699	7109	5237	258.737	254.08	229.789	123.332	113.294	104.894	1.05e-05	-1.15486	down
LOC_Os09g38440	307	365	451	194	170	108	1.21563	2.17999	1.28286	0.868357	0.517964	0.444958	0.00498379	-1.29953	down
LOC_Os10g34230	130	155	233	67	39	32	0.861586	1.20182	1.57494	0.382152	0.304343	0.278421	0.00126141	-1.97523	down
LOC_Os10g34700	144	149	161	48	46	11	1.40207	1.79756	1.63715	0.425458	0.500543	0.139292	0.000130746	-2.19856	down
LOC_Os10g35030	14693	13020	17987	9024	4458	6068	125.82	139.686	160.806	71.0161	36.0014	61.5728	7.82e-07	-1.25776	down
LOC_Os10g36500	8473	7806	5480	4402	3011	2178	147.243	169.514	99.7895	70.7421	59.6747	53.0535	0.00358064	-1.24093	down
LOC_Os10g37290	90	123	97	40	25	17	2.13162	3.62777	2.3995	0.855825	0.633509	0.571272	0.00269376	-2.00831	down
LOC_Os10g38710	6365	6287	6170	4188	2389	1484	115.265	141.028	116.621	69.6881	49.1031	38.3497	9.19e-07	-1.30977	down
LOC_Os10g40520	236	277	239	93	43	25	5.67271	8.25556	5.98156	2.04442	1.1547	0.842605	1.77e-06	-2.34376	down
LOC_Os11g02630	308	205	278	4	6	6	2.53116	2.07929	2.3843	0.028991	0.054267	0.06517	2.81e-25	-5.57443	down
LOC_Os11g10850	4896	4375	4456	23	34	12	150.259	166.324	142.739	0.623537	1.16132	0.510441	1.22e-157	-7.66497	down
LOC_Os11g11320	87	98	89	0	0	0	1.7645	2.47771	1.89158	0	0	0	4.83e-18	#NAME?	down
LOC_Os11g11330	656	483	618	249	148	82	5.39719	4.91215	5.29233	1.87151	1.36668	0.946826	1.26e-07	-1.94823	down
LOC_Os11g27329	384	348	391	15	31	17	3.27039	3.20292	2.93925	0.174227	0.206776	0.290686	1.9e-21	-4.13685	down
LOC_Os11g38480	416	370	649	134	111	164	2.57256	2.83346	4.18441	0.759139	0.773664	1.44103	0.000723436	-1.78365	down
LOC_Os11g46870	1205	845	1032	286	191	205	8.32813	7.16913	7.37624	1.79893	1.47855	2.00068	7.1e-14	-2.18938	down
LOC_Os11g46900	230	94	212	24	74	11	1.88933	0.959669	1.82388	0.174592	0.686171	0.12042	0.00359539	-2.27153	down
LOC_Os11g47460	250	175	378	76	91	66	3.73691	3.24328	5.93707	1.0256	1.49587	1.36797	0.0066362	-1.77139	down
LOC_Os11g47970	57064	50185	64390	37055	24405	21162	483.847	560.729	565.104	304.448	249.109	266.465	0.00251324	-1.09598	down
LOC_Os12g03070	1389	1038	1617	801	568	401	17.0411	16.0615	20.7724	9.1494	8.03873	6.98176	1.85e-05	-1.23212	down
LOC_Os12g08770	14352	12343	9635	6229	4211	3612	286.948	305.699	201.064	114.44	95.5622	103.075	3.85e-06	-1.41373	down
LOC_Os12g42830	263	255	294	132	115	85	1.98537	2.43209	2.15455	0.832412	0.590486	0.789913	0.00978648	-1.32221	down
LOC_Os12g43810	1293	1312	1314	819	734	462	32.0634	40.3321	34.0097	18.6651	20.6646	16.3471	0.00115193	-1.00377	down
LOC_Os01g01660	3988	2493	2789	15570	16542	11049	57.6906	43.3958	42.1126	205.749	268.277	227.671	3.15e-17	2.2181	up
LOC_Os01g03330	341	254	199	1644	872	707	3.20097	2.9537	1.94779	14.1846	9.28971	9.4674	6.08e-05	1.9576	up
LOC_Os01g12520	67	92	58	235	182	195	1.09316	1.03517	1.0023	3.35591	3.46712	4.69585	0.00610703	1.45654	up
LOC_Os01g13930	179	131	185	609	382	293	1.95637	1.7719	2.10421	6.11632	4.7358	4.57569	0.00148333	1.32913	up
LOC_Os01g14630	178	66	217	816	406	385	2.23992	1.02268	2.84953	9.46288	5.81033	6.92693	0.00100113	1.777	up
LOC_Os01g16310	152	53	189	1418	1243	1157	0.852118	0.368703	1.10709	7.32462	7.93223	9.28121	2.95e-30	3.30729	up
LOC_Os01g19330	37	35	35	149	117	139	0.576608	0.67414	0.579048	2.17476	2.10671	3.15706	0.00126141	1.9149	up
LOC_Os01g20206	497	462	405	1345	1132	898	6.44065	7.11715	5.41974	15.6099	17.0858	15.8759	1.36e-05	1.27581	up
LOC_Os01g38580	924	1312	893	6465	4833	5637	5.40772	9.53328	7.03701	37.4806	36.407	61.1002	5.98e-20	2.40026	up
LOC_Os01g41420	363	518	686	1990	1446	1753	3.34129	5.91303	6.60037	16.8729	15.14	23.0798	1.69e-08	1.70442	up
LOC_Os01g42210	3	6	0	60	66	45	0.038072	0.098247	0	0.72447	0.978024	0.845105	1.58e-07	4.1587	up
LOC_Os01g42860	4	3	0	136	108	62	0.14351	0.132583	0	4.49309	4.37982	3.14299	8.32e-14	5.39313	up
LOC_Os01g45640	244	245	117	865	881	904	5.51969	6.85977	2.75145	17.9736	22.6154	29.1735	9.9e-10	2.12375	up
LOC_Os01g50420	440	630	670	1869	1212	1177	4.66981	8.28574	7.42684	18.2528	14.6136	17.8522	3.89e-06	1.23441	up
LOC_Os01g56240	57	41	41	226	139	162	2.08262	1.84158	1.55704	7.61624	5.80244	8.47909	0.000429657	1.90554	up
LOC_Os01g57854	231	239	157	649	454	395	2.15718	2.76842	1.53179	5.58212	4.82054	5.26649	0.0025247	1.20609	up
LOC_Os01g58100	831	737	914	1828	2099	1578	7.54091	8.3808	8.16087	15.1161	21.4548	19.832	1.71e-05	1.14737	up
LOC_Os01g61340	0	0	0	124	152	48	0	0	0	1.86172	2.82161	1.10092	1.09e-08	Inf	up
LOC_Os01g61440	639	608	516	1343	1233	1055	7.23133	8.6676	6.09408	13.4356	16.0575	16.3551	0.000774125	1.02307	up
LOC_Os01g61610	914	959	1027	4725	2651	2190	8.96991	11.4865	10.3814	42.0248	29.3784	30.1844	1.27e-05	1.65147	up
LOC_Os01g63980	197	130	160	451	363	374	1.88718	1.5432	1.59739	3.96963	3.95142	5.10873	0.00429679	1.29054	up
LOC_Os01g65770	0	0	0	184	125	93	0	0	0	4.18403	3.49183	3.27466	4.72e-23	Inf	up
LOC_Os01g67540	649	549	492	2136	1739	1405	5.53517	5.77146	4.38971	16.7276	16.8029	17.0926	9.59e-11	1.61545	up
LOC_Os01g68650	104	113	94	551	600	318	1.61844	2.17013	1.52223	7.87819	10.5955	7.06766	5.96e-07	2.1965	up
LOC_Os02g02930	525	490	406	2966	2481	2273	4.19759	4.85837	3.38656	21.8211	22.542	25.9712	1.76e-25	2.41986	up
LOC_Os02g11070	680	629	641	2171	1785	1748	5.59891	6.38589	5.51156	16.2501	16.6228	20.4769	6.16e-10	1.53293	up
LOC_Os02g11859	204	173	102	540	370	416	5.11213	5.3498	2.66095	12.4407	10.5274	14.8901	0.000430364	1.4468	up
LOC_Os02g30910	443	262	93	1120	1672	1373	3.53631	3.14449	0.751018	8.84164	15.4535	16.3885	8.41e-05	2.42415	up
LOC_Os02g32520	3824	2671	2751	9111	10798	10627	20.944	17.7747	15.749	45.4693	65.4542	82.2774	2.56e-05	1.75374	up
LOC_Os02g33330	989	995	742	3016	2201	1808	21.2764	26.5124	16.6642	59.633	53.7401	55.5318	2.55e-08	1.31794	up
LOC_Os02g33590	19	19	26	148	69	77	0.192303	0.233034	0.271591	1.40626	0.806348	1.12791	0.000813523	2.13912	up
LOC_Os02g42850	139	217	58	442	453	409	1.62054	3.18109	0.705292	4.78357	5.68284	6.87872	0.000124373	1.60949	up
LOC_Os02g43330	12	14	7	56	73	43	0.152748	0.22674	0.082557	0.664752	1.08102	0.802743	0.00226252	2.34997	up
LOC_Os02g45780	101	116	98	343	257	236	1.38313	1.96964	1.40154	4.31711	4.00135	4.61818	0.00477652	1.36641	up
LOC_Os02g48190	201	249	174	611	490	466	1.21093	2.12812	1.20508	3.08012	3.68374	4.56699	0.000943295	1.2894	up
LOC_Os02g48850	57	101	38	1017	1011	652	1.13762	2.51292	0.802255	18.9123	23.2228	18.8201	2.44e-30	3.69847	up
LOC_Os02g48870	158	198	139	473	396	371	1.50424	2.3355	1.38112	4.15122	4.28794	5.0568	0.00251324	1.28818	up
LOC_Os02g52210	64	224	130	538	413	367	0.568047	2.25865	1.18661	4.0265	3.9223	4.25212	4.33e-05	1.5638	up
LOC_Os02g53810	403	305	324	857	717	618	3.03781	2.74986	2.46915	5.42888	5.80423	6.29026	0.00352941	1.07297	up
LOC_Os02g56900	1454	1586	1606	4626	3620	3258	17.5855	23.697	19.961	51.2364	49.468	55.9598	1.49e-08	1.27381	up
LOC_Os03g02460	48	54	32	571	556	419	0.442779	0.644913	0.321162	2.88255	3.72731	3.47552	6.36e-20	3.49224	up
LOC_Os03g06330	1614	1539	1454	4315	2673	2753	12.9997	15.1994	12.1015	31.7074	24.2442	31.3507	1.19e-05	1.0393	up
LOC_Os03g06970	520	290	511	4232	3577	2086	6.65029	4.58669	6.82502	49.7685	51.9514	38.1046	1.61e-15	2.88192	up
LOC_Os03g07200	5	16	9	57	167	120	0.049687	0.214669	0.088797	0.581555	2.11593	1.88861	0.00978648	3.51091	up
LOC_Os03g08310	85	94	59	656	318	301	1.42366	1.94267	1.03086	10.1096	6.04793	7.2082	7.24e-06	2.33712	up
LOC_Os03g08320	1434	1450	1076	6477	4988	3416	18.588	23.3162	14.5819	77.2685	73.3594	63.4233	3.04e-15	1.85404	up
LOC_Os03g08480	748	544	580	1974	1280	1028	4.50389	3.99987	3.4524	16.6039	12.5361	13.4183	2.72e-05	1.15245	up
LOC_Os03g08520	400	388	248	1638	897	734	7.72015	9.27298	4.9901	29.0628	19.6448	20.2069	0.000352099	1.58209	up
LOC_Os03g09970	106	50	193	486	519	368	0.479042	0.171457	0.563579	2.14808	3.02707	2.42061	4.73e-07	1.99398	up
LOC_Os03g10920	48	207	101	410	359	324	0.492363	2.3346	0.885714	3.6158	3.47888	3.82974	0.000485874	1.52773	up
LOC_Os03g18030	3900	3892	3673	12159	9748	6274	31.4174	38.8247	30.9202	90.101	89.0987	72.2111	2.88e-07	1.24471	up
LOC_Os03g18779	0	2	4	114	144	120	0	0.03354	0.053283	1.42161	2.2063	2.31815	3e-17	5.94986	up
LOC_Os03g18850	1190	1257	799	3205	1921	2604	23.612	30.9107	16.5433	58.4713	43.278	73.7851	0.00174611	1.22105	up
LOC_Os03g21030	1201	1546	1381	3436	2745	2459	11.4076	18.2087	13.7412	29.9335	29.8156	33.453	2.12e-05	1.02373	up
LOC_Os03g28940	7002	5166	6306	17271	11812	10282	95.3303	86.9488	89.0862	215.721	182.324	198.862	2.13e-05	1.06156	up
LOC_Os03g43100	0	0	0	422	295	196	0	0	0	6.02974	5.34718	4.36788	1.36e-39	Inf	up
LOC_Os03g48060	1922	1466	1827	9074	8051	4288	29.1042	27.4903	28.8739	126.296	138.409	92.7062	5.31e-07	1.99763	up
LOC_Os03g51920	1256	414	715	2348	1863	1581	10.4546	4.21839	6.24467	18.1984	17.7586	18.9746	1.96e-06	1.30052	up
LOC_Os03g52410	154	183	57	523	298	262	4.31312	6.3564	1.64833	13.4977	9.49561	10.4986	0.0054121	1.37376	up
LOC_Os03g52910	728	550	472	1553	2416	1445	9.65082	8.9807	6.50967	19.0453	36.2364	27.2691	0.00996759	1.64051	up
LOC_Os03g57640	169	153	81	376	365	251	2.1711	2.43852	1.08202	4.44051	5.33375	4.60131	0.00665211	1.2679	up
LOC_Os03g58300	1590	955	1620	3953	2824	2112	20.1257	14.9678	21.4022	45.9821	40.5633	38.1455	1.14e-05	1.0681	up
LOC_Os03g58320	14	8	30	329	141	118	0.170577	0.109928	0.383281	3.80698	2.01365	2.11011	0.000113007	3.43632	up
LOC_Os03g59450	423	392	398	1856	1640	1195	3.12377	3.69814	2.66205	9.63296	10.5665	9.62622	6.29e-14	1.92022	up
LOC_Os03g60080	4976	6942	6214	16626	10774	10879	65.9899	114.048	86.0144	202.637	162.189	205.964	2.72e-05	1.02211	up
LOC_Os03g61360	95	46	74	365	272	269	1.28227	0.764388	1.04249	4.58417	4.202	5.21138	3.86e-06	2.08396	up
LOC_Os04g05650	361	176	247	769	528	567	4.60448	2.7716	3.27293	8.70135	7.63191	10.3009	0.00109131	1.25663	up
LOC_Os04g17660	312	194	303	1279	874	627	4.42473	3.41158	4.33122	13.9626	12.483	10.2123	8.76e-09	1.74625	up
LOC_Os04g18770	5	10	13	293	202	172	0.016718	0.030049	0.049601	0.723479	0.726635	0.608536	6.59e-18	4.50713	up
LOC_Os04g28850	75	13	32	264	164	173	1.94585	0.388809	0.863319	6.30458	4.82585	6.39117	5.26e-06	2.36294	up
LOC_Os04g29090	989	316	709	2459	1873	1122	5.67809	2.40244	4.21304	14.1745	12.9108	9.64668	0.00162308	1.42985	up
LOC_Os04g31790	84	28	111	259	215	140	1.10142	0.447622	1.51721	3.14013	3.24255	2.66122	0.00846095	1.46229	up
LOC_Os04g32480	253	197	189	1036	661	593	4.58342	4.40132	3.54353	17.2545	13.5839	15.3132	2.46e-08	1.80268	up
LOC_Os04g32620	805	621	604	1564	1481	1408	4.03331	4.23991	2.94666	7.17275	8.42391	9.22802	6.08e-05	1.1365	up
LOC_Os04g33920	97	77	57	270	242	193	1.57176	1.54085	0.953161	4.02625	4.46895	4.47294	0.0016468	1.5913	up
LOC_Os04g34500	0	0	0	159	58	106	0	0	0	0.80246	0.370703	0.846609	9.69e-13	Inf	up
LOC_Os04g37880	78	102	41	282	219	215	2.30393	3.70952	1.25408	7.64381	7.32063	9.04694	0.000729584	1.64635	up
LOC_Os04g41350	329	213	215	815	490	396	2.99611	2.39845	2.01601	6.79699	5.00738	5.1173	0.00413089	1.12535	up
LOC_Os04g41680	66	95	36	195	294	233	1.03173	1.85238	0.590395	2.82182	5.26483	5.23538	0.00304147	1.85793	up
LOC_Os04g43200	757	564	263	1844	1684	1487	10.6147	9.82748	3.78919	23.8093	26.9364	29.8912	8.96e-11	1.65442	up
LOC_Os04g43680	1256	1499	799	3157	2511	2599	14.9979	22.8137	9.94416	34.9148	34.8485	45.5825	1.6e-05	1.18316	up
LOC_Os04g45810	309	370	243	915	685	566	4.38961	6.51259	3.60738	11.9528	11.0544	11.4801	0.000636883	1.17688	up
LOC_Os04g49210	327	343	422	818	754	848	3.06791	4.08996	4.1351	7.23356	8.20114	11.5435	0.00102109	1.15074	up
LOC_Os04g57550	3511	2701	2917	7133	5811	6119	27.8243	26.5171	24.1329	51.9599	52.2751	69.2279	1.2e-05	1.06089	up
LOC_Os04g58810	1205	1302	1553	3191	2454	2693	13.1474	17.5905	17.681	32.003	30.3894	41.9473	4.16e-05	1.0208	up
LOC_Os04g59200	6	15	17	72	52	46	0.061758	0.202629	0.195577	0.767824	0.676262	0.749854	0.00664172	2.09187	up
LOC_Os05g01180	6	12	23	65	72	38	0.039629	0.108432	0.176744	0.441617	0.60451	0.402999	0.00837402	2.04786	up
LOC_Os05g07940	740	877	654	3145	1953	1992	8.07067	11.8956	7.03406	31.1687	23.9019	29.875	5.92e-12	1.58753	up
LOC_Os05g08900	368	466	357	984	1017	976	4.13718	6.48765	4.19114	10.1729	12.9794	15.6696	2.12e-05	1.30639	up
LOC_Os05g11320	1842	103	2916	12018	5923	9003	41.0135	3.7119	67.4434	255.254	160.4	297.838	2.95e-05	2.51101	up
LOC_Os05g12400	421	290	285	1788	1063	1410	5.50105	4.69987	3.89173	21.5073	15.7866	26.3498	4.42e-10	2.08958	up
LOC_Os05g15530	99	97	75	277	211	250	1.2895	1.57327	1.01801	3.32879	3.12812	4.68737	0.00512522	1.43225	up
LOC_Os05g30350	442	254	383	1072	814	750	3.41677	2.50871	3.11741	7.69054	7.20211	8.34432	9.45e-05	1.28575	up
LOC_Os05g30500	266	204	252	720	722	710	5.73329	5.44681	5.68279	14.2947	17.7118	21.8972	3.93e-06	1.5886	up
LOC_Os05g34980	1436	1004	1336	3641	2378	2011	12.5913	10.9098	12.2164	29.2386	23.6972	25.1544	1.7e-05	1.05514	up
LOC_Os05g42210	320	285	291	944	724	686	1.99555	2.21037	1.9007	5.45546	5.13095	6.15527	3.7e-05	1.3707	up
LOC_Os05g49940	245	162	103	643	511	423	5.49153	4.4803	2.3954	13.2415	13.0054	13.5327	2.15e-05	1.61129	up
LOC_Os05g50610	1725	2601	1009	5773	4336	4002	19.0625	36.9307	11.6738	60.8351	56.7422	64.7629	2.72e-05	1.33744	up
LOC_Os06g04240	305	377	229	1583	917	1060	7.29387	11.1556	5.7148	34.8118	24.9004	36.1853	4.06e-11	1.90981	up
LOC_Os06g05050	97	277	77	569	518	359	0.684799	1.67009	0.403717	2.56314	3.03902	2.83702	0.00155916	1.57562	up
LOC_Os06g11760	408	386	229	1245	814	540	14.8665	17.4127	8.70188	41.6848	33.6538	28.0829	0.00295863	1.27291	up
LOC_Os06g11980	725	682	578	1780	1626	1197	14.8173	17.2683	12.3395	33.4686	37.7443	34.9333	1.19e-05	1.18336	up
LOC_Os06g21820	146	138	114	561	740	606	1.83483	2.20861	1.50263	6.50414	10.6462	11.2595	1.07e-07	2.26842	up
LOC_Os06g22394	14	27	12	85	64	65	0.344556	0.85465	0.30244	1.99606	1.84009	2.37342	0.00654392	1.94522	up
LOC_Os06g24730	6603	4113	5850	16039	12921	12894	45.1851	34.9715	41.9176	97.9361	96.6835	122.623	3.92e-08	1.3421	up
LOC_Os06g25010	474	181	352	1095	773	886	7.43648	3.51365	5.75432	15.7812	13.7524	19.8403	4.8e-06	1.47749	up
LOC_Os06g35520	441	340	423	1394	773	663	5.28183	5.1175	5.22185	15.4537	10.6585	11.4243	0.000930387	1.17956	up
LOC_Os06g38340	1234	388	1227	3794	1860	2652	5.90163	2.29507	6.12723	16.683	10.1022	18.1107	0.00403199	1.55788	up
LOC_Os06g38660	597	536	401	1914	1140	925	20.3192	22.5841	14.2166	59.8522	44.004	44.9286	8.53e-05	1.31269	up
LOC_Os06g43090	373	410	249	710	817	645	4.73075	6.45529	3.29445	8.28972	11.7822	11.7026	0.00397002	1.05671	up
LOC_Os06g46270	124	141	97	274	347	312	1.4407	1.8688	1.0273	2.78986	4.51076	5.11869	0.0044202	1.366	up
LOC_Os06g49460	2	1	1	1380	1163	937	0.01631	0.007224	0.003954	18.0431	18.777	19.0191	2.13e-92	9.76761	up
LOC_Os07g32710	0	0	2	130	563	398	0	0	0.013811	1.48414	7.96377	7.08269	8.43e-06	9.19484	up
LOC_Os07g34220	0	0	2	92	74	55	0	0	0.056028	4.15044	4.10916	3.87844	2.35e-13	6.78404	up
LOC_Os07g35340	353	207	190	720	505	486	2.66809	1.92017	1.48672	4.93967	4.29361	5.24357	0.00304821	1.18018	up
LOC_Os07g35960	126	70	160	522	409	401	0.73225	0.504279	0.976789	2.80459	2.71205	3.34134	1.77e-06	1.91129	up
LOC_Os07g37010	922	622	536	1685	1546	1079	9.94918	8.37899	5.92569	17.2084	19.3251	16.9653	0.000345163	1.03504	up
LOC_Os07g41280	1936	1278	2185	6258	3594	3031	20.271	15.884	23.2299	61.9442	43.9554	45.6402	0.000688352	1.21258	up
LOC_Os07g47990	499	535	287	2066	1482	1573	5.52267	7.14701	3.27764	21.0359	18.8097	24.5455	1.36e-14	1.91825	up
LOC_Os07g48020	409	535	476	2134	1442	1523	5.16918	8.36623	6.27973	24.7872	20.688	27.468	3.94e-13	1.79873	up
LOC_Os07g48450	15	11	28	188	115	107	0.114313	0.100993	0.286235	1.7629	1.34075	1.40766	3.53e-07	2.89506	up
LOC_Os07g48550	1276	1132	1066	3871	3580	3194	13.0499	14.4411	11.4292	36.4911	41.7504	46.8341	6.99e-13	1.60457	up
LOC_Os08g04630	581	414	409	998	999	1012	4.43799	4.68724	3.77112	7.10689	9.72034	12.1863	0.000729584	1.11681	up
LOC_Os08g06050	251	130	430	1261	730	629	1.14307	0.785699	2.08419	4.64558	3.24353	3.49534	0.000152806	1.66362	up
LOC_Os08g14880	4127	2881	4502	8787	7526	7179	21.4746	17.6973	24.6939	42.3378	44.3613	53.9553	3.26e-05	1.03186	up
LOC_Os08g28350	417	538	481	11212	3879	4288	8.87243	14.2741	10.6806	220.176	93.9358	129.914	0.000317869	3.64526	up
LOC_Os08g28390	1	10	18	697	215	337	0.003496	0.148501	0.228373	8.13244	3.08876	6.09548	5.96e-07	5.31767	up
LOC_Os08g28400	24	12	25	327	122	127	0.488531	0.296216	0.542457	6.33105	2.90758	3.82057	0.000679156	3.18157	up
LOC_Os08g28710	340	217	247	1011	732	669	2.90532	2.29851	2.20872	7.95781	7.11656	8.17759	1.52e-06	1.57079	up
LOC_Os08g30510	401	155	287	1467	730	686	13.5898	5.58651	8.7363	39.4451	24.1719	18.9235	0.000625874	1.74902	up
LOC_Os08g31860	114	80	51	305	519	415	1.40149	1.21842	0.653231	3.44187	7.24502	7.29235	0.00103943	2.37738	up
LOC_Os08g33710	3480	3396	2103	6569	5687	6022	42.8739	51.8157	27.0356	74.3644	79.5187	105.903	0.000738363	1.01288	up
LOC_Os08g35860	586	449	361	1066	1564	1334	4.1309	4.39082	2.86782	6.88976	12.6018	13.5546	0.00664958	1.53521	up
LOC_Os08g39660	25	19	3	68	55	74	0.259121	0.243641	0.021968	0.651658	0.654606	1.09391	0.00630325	2.0774	up
LOC_Os08g39830	66	84	95	597	371	289	0.466906	0.725929	0.682666	3.92561	2.99623	2.93672	3.96e-09	2.28746	up
LOC_Os08g39840	390	142	268	912	672	625	2.09506	0.941032	1.50052	4.50973	4.10426	4.79861	2.12e-05	1.48087	up
LOC_Os09g04050	1124	721	624	3200	2003	2164	11.983	9.52357	6.93698	31.3683	24.248	32.948	3.53e-11	1.56061	up
LOC_Os09g17560	13	6	19	138	82	42	0.143599	0.088201	0.224691	1.49964	1.09905	0.70036	0.00114052	2.72994	up
LOC_Os09g25060	674	376	423	2032	1496	1268	7.08199	4.89429	4.63718	19.6428	17.8616	19.0262	5.8e-11	1.69146	up
LOC_Os09g25810	630	599	591	1681	1367	1318	7.50345	8.83716	7.34704	18.4011	18.482	22.4074	5.75e-06	1.24291	up
LOC_Os09g29660	45	76	41	203	140	156	0.309002	0.660653	0.29696	1.31519	1.1033	1.56164	0.00477652	1.56351	up
LOC_Os09g36200	416	454	352	2487	2166	1831	4.29105	5.71455	3.35061	23.2595	24.8262	26.2607	2.33e-23	2.37488	up
LOC_Os09g36700	9978	9350	5392	21652	16998	12934	143.9	167.05	81.1651	286.964	278.259	266.257	9.45e-05	1.01606	up
LOC_Os10g02250	18	17	20	122	61	52	0.125065	0.149385	0.145928	0.817471	0.500979	0.544338	0.00358064	2.02139	up
LOC_Os10g02880	894	1125	523	3297	2207	2556	10.5072	16.382	6.41946	35.6382	29.4661	42.9127	4.59e-08	1.61834	up
LOC_Os10g09990	210	67	175	1285	930	728	2.05864	0.804732	1.79608	11.6134	10.3829	10.2166	8.71e-19	2.70794	up
LOC_Os10g14920	122	73	183	833	460	382	0.912279	0.623575	1.61705	7.71218	4.94544	4.79549	2.96e-06	2.10638	up
LOC_Os10g25040	50	205	546	902	790	752	0.318545	1.61061	1.85943	3.16956	4.06993	3.42825	0.00460393	1.5831	up
LOC_Os10g28350	181	95	122	1396	1176	897	3.34429	2.1625	2.34952	23.7968	24.7571	23.7502	2.23e-26	3.12028	up
LOC_Os10g36610	96	50	29	187	237	166	6.21357	4.0134	1.9068	11.0871	17.37	15.2714	0.00101192	1.7786	up
LOC_Os10g38160	148	148	72	368	293	288	2.8106	3.55147	1.42263	6.444	6.34305	7.81756	0.00439382	1.33687	up
LOC_Os10g38470	307	218	125	683	776	681	4.76981	4.18789	2.02481	9.74198	13.6712	15.1022	8.18e-07	1.73307	up
LOC_Os10g39020	548	403	574	1310	1003	802	3.36361	3.04218	3.70363	7.46939	7.06301	7.10743	0.00178994	1.00637	up
LOC_Os10g40960	150	135	197	516	406	322	1.55677	1.7209	2.12089	4.75821	4.71485	4.66225	0.00169722	1.33758	up
LOC_Os10g41330	118	191	146	603	464	529	1.7437	3.49036	2.24735	8.1832	7.77958	11.1554	1.34e-06	1.77176	up
LOC_Os11g02520	197	92	90	497	397	422	3.43602	1.96018	1.63903	8.06905	8.0298	10.6677	8.13e-06	1.81863	up
LOC_Os11g03300	83	83	31	189	275	249	0.805242	0.943373	0.3119	1.70784	3.00632	3.48156	0.00370877	1.86793	up
LOC_Os11g05700	1249	957	1211	2511	2181	2379	4.09579	5.64286	4.18318	7.88694	8.09946	11.6915	5.27e-05	1.05799	up
LOC_Os11g09830	8	2	2	401	373	350	0.097219	0.024104	0.021169	4.59114	5.28205	6.23353	1.11e-35	6.60811	up
LOC_Os11g10470	333	317	184	1525	829	1046	8.26827	9.75459	4.75512	34.8138	23.3649	37.0922	1.49e-08	1.98536	up
LOC_Os11g10800	0	0	0	158	88	95	0	0	0	2.86627	1.95962	2.66163	1.21e-20	Inf	up
LOC_Os11g11770	13	13	2	427	360	387	0.073415	0.091323	0.008815	2.23539	2.32546	3.14695	2.9e-30	5.36548	up
LOC_Os11g11960	710	68	8	1873	1414	1446	4.66435	0.551445	0.054392	11.3128	10.5511	13.5611	5.81e-10	2.67961	up
LOC_Os11g12240	40	20	29	195	116	114	0.243959	0.131659	0.163182	1.1965	0.897671	1.04099	8.46e-05	2.24039	up
LOC_Os11g19864	218	184	76	425	454	485	0.832718	1.1474	0.259994	2.02579	2.27209	2.99356	0.00221481	1.52449	up
LOC_Os11g35300	0	4	2	293	144	98	0	0.093037	0.036446	5.29229	3.20395	2.73476	2.91e-10	6.28273	up
LOC_Os11g35620	0	0	0	64	58	61	0	0	0	0.51651	0.575589	0.772042	1.34e-13	Inf	up
LOC_Os11g37970	128	105	58	280	401	249	3.25238	3.29847	1.52661	6.54807	11.6	9.07309	0.00327499	1.67598	up
LOC_Os11g40009	130	172	178	673	502	452	1.20592	2.06144	1.75477	5.71217	5.59345	6.47023	2.68e-06	1.71461	up
LOC_Os11g41680	16	12	4	446	223	189	0.1386	0.128726	0.034918	3.83037	2.3433	2.54956	1.19e-12	4.67382	up
LOC_Os11g45740	1109	933	590	2069	1889	1799	12.378	13.1939	6.89806	21.9707	25.11	29.1759	2.12e-05	1.12136	up
LOC_Os12g02470	83	91	122	276	399	362	1.24424	1.75445	2.00394	4.03906	7.1287	8.05729	0.00163476	1.8308	up
LOC_Os12g03040	152	140	64	415	398	497	1.3611	1.53266	0.592493	3.35202	4.09948	6.25923	0.000485874	1.8902	up
LOC_Os12g03050	0	62	0	141	159	121	0	0.821695	0	1.38087	1.93258	1.84224	1.85e-05	2.58816	up
LOC_Os12g03720	1558	1029	1167	4054	2905	2381	10.965	8.96788	8.54514	24.3466	21.779	22.3076	2.57e-08	1.28995	up
LOC_Os12g05440	210	261	282	908	642	575	2.401	3.68964	3.36518	9.54009	8.32041	9.38312	1.7e-05	1.448	up
LOC_Os12g05690	401	373	225	1383	946	947	7.36151	8.49924	4.30372	23.371	19.7362	24.8562	4.06e-09	1.67658	up
LOC_Os12g27220	529	399	932	1668	1544	1097	6.9405	6.48501	12.7684	20.131	23.0053	20.5624	0.00018812	1.20021	up
LOC_Os12g37690	80	106	76	547	445	500	0.977351	1.70316	1.00858	6.38874	6.09403	8.95312	2.39e-11	2.48249	up
