# Supplementary material for: Exploring the molecular mechanism of OsROS1a in regulating resistance to bacterial leaf streak through transcriptome and DNA methylation profiling in rice (Oryza sativa L.)
Source: BMC Genomics. 2025 Aug 1;26:713. doi: 10.1186/s12864-025-11895-1 (PMC12315458; doi:10.1186/s12864-025-11895-1)
Supplement: Supplementary file 17 — Supplementary Material 17 [file 12864_2025_11895_MOESM17_ESM.xlsx]

## Sheet: Sheet1
Table S17 DEGs related to Xoc infection response between NP and RS
#ID	NP0-1	NP0-2	NP0-3	NP5-1	NP5-2	NP5-3	NP10-1	NP10-2	NP10-3	NP24-1	NP24-2	NP24-3	RS0-1	RS0-2	RS0-3	RS5-1	RS5-2	RS5-3	RS10-1	RS10-2	RS10-3	RS24-1	RS24-2	RS24-3
LOC_Os01g01650	2.32767	0.31526	2.67309	0.101339	0.459126	0.118505	0.536025	1.16417	0.531925	0.59833	0.289239	0.413733	7.17607	3.17149	4.03091	1.83997	2.18385	0.911697	1.02392	0.632856	0.907178	0.056011	0.086107	0.14814
LOC_Os01g01660	85.1218	107.345	51.7685	290.671	451.234	416.008	57.6906	43.3958	42.1126	75.0923	22.7448	47.5608	45.5299	82.7672	53.7179	432.282	274.386	429.161	205.749	268.277	227.671	45.2342	96.5631	133.25
LOC_Os01g01840	6.16079	3.82035	6.14682	0.116003	0.477485	0.629327	2.14415	2.41438	5.14581	1.9996	1.65606	3.2987	8.52225	8.45276	9.03118	4.32227	5.52689	4.82163	5.79143	5.91449	7.9893	0.541343	1.55735	0.221695
LOC_Os01g02080	28.1983	28.0711	32.0102	1.15149	3.36138	5.839	25.2646	28.7951	31.7306	22.595	2.17013	3.10334	31.5626	42.0249	35.7514	2.28248	6.08705	4.43066	18.5643	13.9646	10.3145	0.456775	1.56751	1.35469
LOC_Os01g02360	0.577391	0.645929	0.51592	0	0.407323	0	0.146961	0.370131	0.294487	0.317413	0	0	0	0	0	0	0	0.237094	0	0.458652	0.25257	0.224679	0.312745	0
LOC_Os01g02780	13.3869	9.94894	10.0307	1.2652	0.323344	0.799191	2.33337	0.760912	3.38377	2.42957	0.50772	0.661388	5.21494	4.59581	3.32443	0.582245	0.168664	0.483758	2.71635	2.15063	1.79902	0.794908	0.783635	0.817254
LOC_Os01g02790	2.40628	2.11738	2.29955	0.56184	0.09488	0.188031	0.301897	0.164609	0.350643	0.573166	0.112421	0.183685	0.840903	0.77688	0.314221	0.275794	0.016616	0.118275	0.376752	0.2448	0.491585	0.23282	0.226811	0.164559
LOC_Os01g02830	6.5707	2.95944	7.42416	2.1709	2.36396	1.78923	0.650998	4.81945	4.2377	0	0	0.057841	7.24368	6.64351	7.94029	4.39735	3.97243	3.28911	6.27055	10.5184	8.97633	0.623634	2.34177	1.86046
LOC_Os01g02900	9.96076	4.07496	8.9709	5.86128	3.99706	3.9819	7.46182	13.5893	6.84153	8.5624	6.66497	8.2083	9.82755	7.86015	10.9519	11.5622	16.4815	11.2955	9.38125	14.0537	16.3505	2.62271	3.37009	3.65412
LOC_Os01g03330	1.29192	0.836743	0.640368	3.10698	3.12828	2.40772	3.20097	2.9537	1.94779	3.41093	1.70425	1.11024	2.62534	1.4756	1.50705	3.68118	3.2108	2.33986	14.1846	9.28971	9.4674	5.93627	5.92744	5.83016
LOC_Os01g03340	8.21335	5.74677	8.95862	9.43502	8.88808	7.58169	24.0388	10.424	19.2267	20.1984	6.28466	5.64091	21.5049	14.4936	15.8503	12.7899	6.27004	7.75221	115.695	69.054	54.2134	38.7532	41.833	34.9739
LOC_Os01g03680	9.89782	4.40697	8.25508	2.43559	6.1599	6.51608	3.44142	5.66358	5.58702	5.02469	6.80386	7.28491	45.826	28.0458	31.4926	22.1327	18.9367	17.72	15.8422	9.9863	7.19346	3.88156	5.14743	6.15052
LOC_Os01g03940	0.95245	1.25289	1.1126	0.041084	0.157101	0.017533	1.53729	2.72774	1.32355	0.635782	3.54427	0.19842	0.903357	1.63598	1.39586	3.18997	4.41897	1.06641	2.90676	3.4348	2.43386	1.39529	1.3804	2.25655
LOC_Os01g04330	80.281	76.5369	76.4726	16.5561	14.9556	18.214	22.501	35.3153	24.6225	26.3319	18.5835	13.6672	186.917	181.45	160.861	34.182	26.5861	19.9605	36.3736	27.1933	41.7317	9.04823	8.76285	13.557
LOC_Os01g04710	0.956296	0.242885	0.691775	0.057427	0.3245	0.177198	0.69073	0.525195	0.480639	0.540469	0.210842	0.283918	2.57404	1.94821	1.88578	0.672617	1.07397	0.489575	0.893718	0.833375	0.978251	0.280443	0.477435	0.175821
LOC_Os01g05480	0.200931	0.098687	0.1246	0.102223	0.072292	0.03911	0.181847	0.182132	0.268027	0.098388	0.113181	0	0.742239	1.15382	0.585362	0.129177	0.11092	0	0.096502	0.108707	0.222072	0.043811	0.016922	0.039504
LOC_Os01g05620	0.574188	0.485848	0.439516	0.280454	0.028475	0.421277	0.104826	2.23509	0.089419	0.159834	0.517307	0.647609	0.227358	0.052076	0.079067	0.077401	0.650933	0.572453	2.20336	1.92277	0.597825	0.64243	0.216432	0.04576
LOC_Os01g06920	0	0	0	0.510488	0.710231	0.502465	0.730996	0.678963	0.661529	1.01994	0.510968	0.357561	0.47922	0.454754	0.400163	0	0.497945	0.422059	0.784032	0.804626	1.11139	1.66119	1.16365	0.407348
LOC_Os01g07970	89.2588	83.8488	70.9842	1.19294	0.635758	1.73229	77.4346	73.8195	61.0801	68.5207	1.17707	1.29509	169.658	212.206	194.99	2.25502	2.35905	2.36442	94.226	71.5177	64.7036	1.44796	1.49693	2.09481
LOC_Os01g08020	5.93026	6.0279	5.20736	34.3054	24.1143	28.3787	4.09004	3.53345	4.19267	2.94056	154.212	136.328	1.29896	1.25348	1.69248	21.537	20.526	23.0369	2.4571	2.92942	3.32367	215.942	181.071	189.435
LOC_Os01g08380	0.490192	0.148667	0.398614	0.043497	0.071711	0.044681	0.654127	1.06293	0.451503	0.785138	0.214846	0.155347	1.6293	0.958766	1.21302	0.545168	0.475869	0.088411	1.14694	0.898735	1.28604	0.041605	0.116063	0.066809
LOC_Os01g08760	1.72471	3.08997	4.2516	5.75081	3.9697	3.48067	4.26821	3.72225	3.52189	5.25475	4.44649	2.6177	4.79407	3.46816	4.40743	5.09675	4.796	6.00395	0.789836	0.293896	1.07864	3.70982	3.62519	2.70249
LOC_Os01g09100	1.03953	0.877427	0.784783	0.452882	0.584372	0.648005	0.919202	0.465084	0.566257	1.25643	0.438635	0.217356	2.73751	2.69192	3.15916	0.663575	0.33158	0.427439	2.27607	2.10337	2.02059	0.253465	0.937195	0.985466
LOC_Os01g09770	20.8613	16.445	14.4243	26.604	10.4503	21.5333	10.7409	12.2448	11.0693	12.1893	27.8943	32.0367	74.2422	78.2364	76.695	31.9941	29.0347	28.8893	8.2168	14.7838	15.8299	18.6525	21.3768	20.9275
LOC_Os01g09870	4.47718	6.31765	2.77281	0.569397	0.882438	1.227	0.583016	0.380306	0.458799	1.14192	1.80196	4.38094	20.4224	22.3633	22.8713	1.055	1.03724	1.33458	0.677326	0.946244	1.53196	0.611828	0.71524	1.03582
LOC_Os01g10210	0.680609	0.516824	0.436723	2.44388	3.62014	4.32266	1.18076	1.42011	0.755209	0.776837	7.28128	7.00779	1.08826	1.62518	1.22718	5.43947	2.44303	2.38441	1.55176	1.20998	0.687252	11.457	18.645	16.6311
LOC_Os01g10800	7.40857	8.58323	8.20188	0.974209	1.42714	1.81442	5.34694	5.81936	6.84518	2.82686	0.488	0.64132	4.38092	3.78212	3.18465	0.89499	0.904931	0.796143	5.77036	5.80507	5.57671	0.613	0.696725	0.59784
LOC_Os01g11620	7.01199	1.96863	5.82039	1.02892	2.22547	1.9545	1.54986	5.1676	3.53028	2.43559	8.3147	9.67382	11.7287	7.38063	9.05706	6.23887	9.48635	5.03881	3.07257	2.84645	2.43658	5.65922	6.82227	6.26599
LOC_Os01g12360	0.426805	0.55154	0.366558	0.124574	0.168567	0.080638	0.086554	0.099168	0.097994	0.13809	0.404659	0.493575	0.098726	0.051674	0.101052	0.232525	0.117446	0.089936	0.079361	0.164622	0.10831	0.197078	0.247172	0.256032
LOC_Os01g12520	2.02636	0.381409	1.1245	6.84404	2.09125	2.71293	1.09316	1.03517	1.0023	1.55146	7.60687	5.42505	2.17787	1.12647	2.19976	18.1837	8.63487	17.456	3.35591	3.46712	4.69585	3.45337	5.76731	2.82752
LOC_Os01g13120	16.5213	17.267	18.5958	2.30798	7.95527	10.6054	31.1146	22.3292	29.3432	27.4924	2.75648	4.03805	15.1359	20.6356	17.4537	2.38103	2.02149	0.80966	13.2807	12.2832	10.0175	1.89519	3.29535	2.57332
LOC_Os01g13210	404.162	282.088	431.373	32.3726	32.7486	37.1114	173.353	219.983	159.863	177.923	53.5154	54.1604	426.868	402.095	431.414	83.9031	79.4279	66.3693	172.64	141.86	155.227	39.1368	28.6658	28.4312
LOC_Os01g13930	2.0143	1.30465	1.53252	9.54556	7.57221	6.8408	1.95637	1.7719	2.10421	2.82272	7.22226	6.85357	3.41452	2.74373	2.99559	10.9722	8.01598	10.0509	6.11632	4.7358	4.57569	9.67061	12.4498	12.8701
LOC_Os01g14630	1.6903	0.904985	1.01551	7.5506	6.21927	4.42009	2.23992	1.02268	2.84953	1.99344	1.91763	2.84517	2.86402	1.9533	2.85326	26.1396	14.3291	13.9707	9.46288	5.81033	6.92693	1.86538	3.98778	1.73302
LOC_Os01g15270	166.387	180.163	150.608	328.939	484.482	532.78	272.562	329.314	219.076	320.562	328.723	270.48	529.93	510.758	459.308	383.187	310.964	252.192	316.195	289.697	260.568	357.65	400.203	460.644
LOC_Os01g16310	8.33007	9.87955	3.43336	1.77399	5.40462	6.754	0.852118	0.368703	1.10709	0.808927	0.270209	0.511751	2.93781	4.88088	4.74041	19.318	13.0543	18.5338	7.32462	7.93223	9.28121	0.456451	1.15482	1.26042
LOC_Os01g17050	16.4812	16.7984	14.4318	2.83187	3.65412	4.8358	4.62325	7.01114	7.12556	5.33472	4.98083	5.45516	38.0577	45.4382	39.2527	4.17457	5.81165	4.00545	3.78814	4.70485	6.8301	2.24229	1.86369	2.84239
LOC_Os01g18860	9.23504	9.01739	9.50196	10.0907	13.1132	7.61181	5.60754	10.1326	4.13836	8.35812	16.156	17.3047	1.88126	0.60083	1.16081	1.18418	1.46044	1.82021	1.40687	2.39159	1.72521	3.30685	4.63204	2.84199
LOC_Os01g19330	3.40373	3.57212	2.11734	0.327771	0.343033	0.194156	0.576608	0.67414	0.579048	0.887468	0.499468	0.627161	7.5059	8.70743	7.02167	1.06765	0.632972	0.601692	2.17476	2.10671	3.15706	0.089304	0.308332	0.372141
LOC_Os01g19800	2.51965	1.23449	1.54166	0.612314	1.65946	0.935095	2.05376	2.23826	2.53793	2.05351	1.28041	1.64345	5.79524	4.83225	4.31613	1.14318	2.44404	1.81463	2.12737	1.83302	2.53101	2.21071	1.88109	2.48301
LOC_Os01g19820	2.18175	3.69558	3.29807	0.274518	0.086647	0.078159	2.52304	1.14382	1.55077	1.99067	0.195095	0.225318	10.0928	6.99303	7.12903	0.937166	0.351925	0.500649	2.96997	4.39578	3.45788	0.433146	1.17258	0.75792
LOC_Os01g20206	5.32936	2.85292	2.41305	15.6829	8.03034	8.89675	6.44065	7.11715	5.41974	6.94716	3.47276	1.69057	5.35136	3.89844	5.33965	30.8639	24.4234	35.0574	15.6099	17.0858	15.8759	4.29024	5.86783	2.73149
LOC_Os01g21034	5.66623	0.900155	4.02328	0	0.047464	0.054028	0.046315	0.34076	0.292534	0.020747	0.480571	1.7371	19.5775	10.4925	12.7576	2.12901	6.15778	2.56584	0.149104	0.141732	0.178018	0.064636	0.024925	0
LOC_Os01g21250	15.5729	12.3061	10.8246	843.935	708.753	798.362	42.0279	46.2845	26.8163	40.9332	711.689	608.309	43.8366	28.7429	38.1905	531.432	491.774	518.994	67.9672	66.1232	84.1133	1220.99	938.866	945.615
LOC_Os01g23710	9.08957	8.8738	10.5048	3.85307	5.38685	5.18938	7.79549	8.14141	8.94611	8.44101	7.53383	6.32698	3.39008	3.74833	3.95657	1.31702	1.86865	1.21824	2.09549	1.77852	2.2721	1.76896	1.32958	1.11844
LOC_Os01g24780	3.53701	2.23988	3.2063	0.72387	0.623244	1.01049	1.4443	1.3959	0.597024	0.987306	1.10831	1.05433	1.22567	0.234461	0.614724	0.940088	0.591451	0.726473	0.786695	1.6573	1.46041	0.868256	0.698799	0.339193
LOC_Os01g24790	5.09038	4.36993	5.13087	2.31791	1.93307	2.56142	2.83631	2.79723	1.60016	2.57048	4.24749	3.35293	0.819468	0.180047	0.542461	2.83944	1.83969	1.63878	1.11171	3.19672	1.90554	2.0255	2.72121	1.40812
LOC_Os01g25484	125.783	120.918	108.706	73.7983	88.0299	89.825	117.21	115.122	151.718	114.942	98.022	109.502	102.237	114.193	111.445	79.286	61.8667	58.6304	69.417	64.9523	54.8854	42.2006	34.8133	40.019
LOC_Os01g25540	10.864	8.99462	9.66299	28.517	29.0342	22.8309	12.1822	16.1354	7.88098	15.4004	19.7216	14.2361	30.4016	27.0267	26.5828	27.9938	26.3731	22.5714	10.2247	14.7277	13.4073	12.7205	10.8697	14.5086
LOC_Os01g25720	0.299211	0.034798	0.356455	2.45274	0.747191	3.62232	1.01227	3.05678	0.308473	0.169706	0.015916	0.201486	0.259926	0.321782	0.315581	0.259525	0.103616	0.088628	0.633678	0.560307	1.58139	0.049371	0.178784	0.148243
LOC_Os01g27230	36.5055	34.2862	55.2439	2.26446	3.45326	3.09355	12.5131	11.9808	12.5641	14.3502	2.36628	3.12571	16.4147	13.6595	17.276	2.81012	1.76961	1.25977	4.27107	3.76593	2.71265	0.797122	0.894999	0.737416
LOC_Os01g27360	10.8463	7.09996	11.0157	42.8557	25.1755	34.3195	11.4549	14.6856	6.80733	13.3871	53.5163	40.8373	8.88433	5.94681	8.86967	67.4451	61.0532	56.2261	11.7203	11.4008	9.60986	80.6959	85.6329	100.774
LOC_Os01g28500	13.9483	8.05331	13.0446	3.34475	2.65921	2.2685	3.64838	6.03987	2.73052	1.94891	4.9751	4.52568	19.3504	4.0822	6.78905	12.3196	8.87077	6.8446	5.83199	16.2875	9.19255	18.6646	15.5939	7.60122
LOC_Os01g28790	262.761	235.024	244.757	12.1852	13.6163	15.194	87.4137	98.1013	85.5349	99.3412	28.9957	28.5333	461.226	465.494	467.035	32.2815	31.4957	22.5022	117.266	88.0934	109.391	15.8339	14.3157	20.331
LOC_Os01g31370	2.93112	1.86193	3.00072	2.77615	1.63521	2.70908	0.509309	0.870572	0.549014	0.596007	1.41677	1.41005	6.3426	5.12751	4.15536	2.01049	2.55326	2.43362	0.800818	1.02902	1.20683	0.425007	0.406326	0.543166
LOC_Os01g32380	1.11573	0.758748	0.747892	0.291073	0.460069	0.467035	0.240245	0.148927	0.397768	0.535027	0.788248	0.344449	5.18757	5.864	3.96523	1.64033	1.35566	1.06733	1.31153	1.42936	2.11157	0.589007	1.32031	0.888161
LOC_Os01g32460	13.4706	5.19741	12.6522	4.69648	6.00547	6.25993	6.22968	6.08845	7.93708	6.36945	11.5496	14.8863	33.2282	28.589	24.1042	21.1454	23.3775	18.7892	8.29316	10.5931	15.8304	5.13314	5.53188	2.99706
LOC_Os01g32770	1.41031	2.56278	0.438664	5.11928	3.48854	3.39739	1.16028	1.75601	1.31134	1.74968	1.41651	0.71856	9.34511	16.4228	16.0164	2.49055	2.23801	2.83027	2.26472	2.5807	3.17662	1.10108	0.834399	1.56637
LOC_Os01g34890	1.27913	1.58949	1.51869	1.5093	2.07125	0.618425	1.96091	3.15727	2.04269	1.90105	3.17373	2.55722	0.720662	0.35354	0.707303	1.03603	1.2906	1.41295	2.04547	2.29807	3.03222	1.49333	1.07754	1.15295
LOC_Os01g36064	1.46311	1.39621	1.73335	0.044585	0.133458	0.126773	0.639006	0.615	0.827435	0.736309	0.264404	0.267894	1.64856	1.23423	1.70873	1.33902	1.20351	1.05844	1.51709	1.66695	2.14387	1.2652	1.24941	1.19328
LOC_Os01g36294	2.69182	2.93839	3.79811	0.118608	0.034749	0.020257	0.265592	0.179326	0.414998	0.163852	0	0.043314	1.25006	0.923847	0.395895	0	0.034283	0.029356	0.342468	0.48546	0.37164	0.518504	0.362806	0.220929
LOC_Os01g36720	0.613823	0.20433	0.48221	6.01283	7.36681	8.716	0.836638	1.35347	1.36267	0.565152	29.9491	26.8374	0.72562	0.76477	0.830293	30.9742	24.4558	17.3438	0.493915	0.404148	0.654403	17.3257	19.6268	16.422
LOC_Os01g37040	16.4626	14.4758	14.3621	32.2933	27.3307	29.694	11.2969	14.8699	10.0157	14.8884	32.9176	32.7865	33.3797	31.4829	32.7998	38.4454	34.8168	34.2056	13.1722	13.1063	18.3125	33.6855	33.4364	34.1621
LOC_Os01g37460	21.297	8.77032	13.7894	9.85379	18.6306	21.822	10.2626	10.1849	11.5944	11.8404	15.3667	16.9518	27.7439	28.4951	30.2999	14.5456	14.2035	9.98511	15.5836	9.72249	6.33901	15.4929	16.0364	23.5215
LOC_Os01g37630	10.5439	12.2789	11.0928	11.9964	13.2842	14.2297	13.1716	16.1945	14.0486	17.412	16.7991	13.8706	19.4525	12.9959	18.0098	12.4219	11.8126	9.88405	10.2067	5.49599	6.91871	11.995	10.7521	12.2157
LOC_Os01g38359	7.16885	5.12248	7.59282	2.64533	1.61982	1.62788	3.19208	2.42319	3.09298	2.92417	1.93987	2.10348	0.575223	0.430392	0.443314	0.113867	0.065894	0.033661	0.441898	1.94747	0.623528	1.21502	2.21253	0.742034
LOC_Os01g38580	0.103431	1.11739	0.527969	12.7639	13.6154	6.26492	5.40772	9.53328	7.03701	5.75279	1.42483	1.58304	1.56945	0.130356	1.02482	37.5476	18.2123	26.8041	37.4806	36.407	61.1002	4.97137	4.53201	3.99412
LOC_Os01g38610	0.574296	0.249286	0.421716	0.242082	0.443396	0.373866	0.522169	0.475845	0.075556	0.254997	0.590114	0.758045	1.3381	1.65066	1.18823	0.502781	1.92184	0.804685	0.370911	0.376791	0.278339	0.13844	0.085495	0.112386
LOC_Os01g38650	0.062603	0	0.041202	1.13958	0.885402	1.8629	0	0	2.36389	0	0.068335	0.033862	0	0	0	0.030939	0.053515	0.137932	0	0.032265	0	0.039699	0.030515	0
LOC_Os01g39770	17.9872	17.6414	23.8169	0.745037	0.87568	0.679753	7.37111	6.95065	8.32721	8.35436	2.23644	1.40383	8.87337	5.93527	8.08526	0.710005	0.74341	0.405124	3.65306	4.19864	3.50263	0.924721	1.34904	0.89195
LOC_Os01g40070	85.2598	94.4246	75.6523	4.26239	33.8298	40.1958	21.0114	36.3947	36.1578	27.1623	47.952	44.2056	200.804	181.233	219.593	53.8155	49.7574	50.2234	42.4491	39.2564	54.5703	26.7723	34.5148	36.1606
LOC_Os01g40310	124.943	100.121	120.287	182.808	202.534	288.171	146.161	156.949	146.374	150.568	201.548	256.152	111.365	159.912	126.326	157.255	209.482	161.648	84.0872	75.0891	63.6897	131.533	145.883	153.791
LOC_Os01g41160	0.3121	0.314717	0.323763	0.432758	1.22992	0.82628	0.440344	0.916501	0.284205	0.191883	0.316508	0.62656	0.912195	1.42139	2.11311	1.63629	3.34873	1.88195	0.437137	0.904668	0.832742	0.146591	0.403824	0.071858
LOC_Os01g41420	34.6331	32.1166	19.2817	5.32352	3.16614	3.81289	3.34129	5.91303	6.60037	4.13816	6.70866	7.56975	209.712	202.35	213.032	16.9213	12.223	17.1558	16.8729	15.14	23.0798	1.57343	3.29055	3.33267
LOC_Os01g41430	1.7014	1.40666	0.689949	0.03852	0.09123	0.0796	0.169072	0.177668	0.484713	0.537462	0.224877	0.212929	3.18646	2.37708	3.10467	0.791694	0.588081	0.526091	0.64195	0.203705	0.549646	0.049844	0.038377	0.138017
LOC_Os01g41550	5.76485	5.19994	6.26883	4.61744	6.16953	7.03009	7.20478	5.52772	7.72103	7.12603	4.58613	5.29599	14.258	11.6904	13.1055	6.5715	6.39863	4.45507	5.74351	5.54518	4.76714	3.48138	3.82623	3.9986
LOC_Os01g41900	11.2314	10.4237	11.1565	4.19066	3.60835	6.01869	14.4599	12.3363	12.5144	12.7186	10.4622	9.67337	21.1047	20.2228	22.9381	10.5789	6.89286	7.6651	21.053	14.1602	13.1759	11.8392	15.4851	14.1439
LOC_Os01g42190	50.3688	52.9606	44.8482	54.508	39.2889	43.5605	71.8781	75.4069	62.0514	70.3564	8.09746	7.33533	179.837	154.455	197.926	63.0544	48.632	59.7967	108.558	103.137	107.106	6.56484	7.31816	4.66071
LOC_Os01g42200	0.0207	0.322605	0.08873	0.151627	0	0	0.246138	0.108895	0.049151	0.02663	0	0	2.27356	1.98113	2.40937	0.101995	0.088504	0.069333	0.263254	0.398742	0.448797	0	0	0.052042
LOC_Os01g42210	0.11683	0.026593	0.140864	0.057505	0.054368	0	0.038072	0.098247	0	0	0	0	1.03042	1.04673	0.947207	0.613431	0.521721	0.433534	0.72447	0.978024	0.845105	0.202179	0.28436	0.294218
LOC_Os01g42520	32.8459	10.3987	30.8679	1.42052	2.86242	1.51538	0.679198	2.87591	0.87514	1.00456	5.43362	14.6984	136.476	81.8604	89.5137	13.5773	28.1982	16.0005	2.1977	2.85846	2.81421	2.0361	2.88674	1.87125
LOC_Os01g42860	0.509744	0.160159	0.336176	1.63279	0.479669	0.080486	0.14351	0.132583	0	0.2869	1.9932	1.36128	0.083322	0	0	2.03655	0.815937	0.622343	4.49309	4.37982	3.14299	13.6468	12.6701	7.45713
LOC_Os01g43270	80.6225	77.6109	100.397	37.919	47.2424	43.4063	57.7079	55.5024	57.2773	66.7929	28.9798	27.1365	48.9645	26.2405	35.4696	17.5463	14.2999	9.26837	33.6807	42.7928	28.5631	32.3061	37.4693	28.2352
LOC_Os01g43480	8.62876	6.35516	6.37108	25.1746	19.5986	17.6475	7.36621	5.43696	7.0266	7.59161	27.6032	33.5985	14.5759	14.0452	16.0578	30.1935	28.0186	36.2283	12.1355	10.4048	14.4438	38.4052	37.404	34.9119
LOC_Os01g43610	0.476803	0.345401	0.39412	0.317909	0.189342	0.340193	0.858155	1.04513	0.527199	0.692766	0.295998	0.390854	2.1468	1.64642	1.49503	0.570505	0.651378	0.322423	1.23267	0.907111	0.786503	0.213309	0.235854	0.623954
LOC_Os01g43740	1.14177	0.837306	0.801045	4.70445	3.53628	3.70182	0.813007	1.0593	0.66681	0.912064	5.98977	3.67017	0.971598	0.442448	0.866944	9.18826	6.18547	8.41991	1.45927	1.52286	1.126	12.0397	11.3578	19.2019
LOC_Os01g44120	3.70019	4.24471	3.58207	0.469149	0.082069	0.044807	0.984399	0.505834	0.329891	0.910085	0.406177	0.620502	7.94351	5.72579	9.78144	0.501586	0.524378	0.28933	1.17328	0.660702	1.28953	0.589311	0.364488	0.597515
LOC_Os01g45250	52.9023	52.1238	56.1527	13.9656	10.2721	10.0169	12.0344	16.4064	11.2759	13.5112	24.568	22.9872	81.7719	55.8272	70.0641	30.2056	24.3956	19.4568	21.0302	20.2406	18.3609	17.8919	19.8328	24.6737
LOC_Os01g45460	0.3988	0.274175	0.403665	6.66024	5.08799	5.94739	0.637598	0.715875	0.646109	1.05481	13.5426	11.4633	0.362268	0.105394	0.281667	4.21411	4.02066	4.47514	0.83215	0.908112	1.29452	24.5075	20.0817	22.4723
LOC_Os01g45640	1.53847	1.36907	0.963929	5.73793	2.85934	2.13831	5.51969	6.85977	2.75145	5.70634	9.74436	7.53052	1.83088	0.907939	1.09214	8.26957	4.36817	6.85276	17.9736	22.6154	29.1735	29.7748	18.3171	9.05274
LOC_Os01g45700	2.42794	0.902219	1.94247	3.94518	3.08596	3.56268	1.11339	1.31268	0.778908	1.40202	7.2983	6.07087	4.66794	3.55158	4.5889	4.42771	6.16118	3.92607	1.40752	1.00662	0.699517	5.99832	7.41846	6.66325
LOC_Os01g45914	0.848484	0.667818	0.867562	0.374031	1.10435	2.22204	0.184118	0.513652	0.096244	0.26072	0.662039	1.22046	5.03476	7.65177	4.03628	1.10478	2.16743	1.17243	0.127105	0.156819	0.262805	0.659698	0.601303	0.592407
LOC_Os01g46169	13.9176	13.3922	13.6719	8.70856	10.2533	6.38332	12.7194	11.4614	11.3361	12.671	13.0988	13.9492	9.19466	7.10868	8.48435	2.86832	4.0199	3.85243	6.59567	7.18724	6.26884	10.1944	8.9255	8.09182
LOC_Os01g46350	1.68189	0.300896	1.82972	0	0.00675	0.044002	0.43623	0.938952	0.374959	0.375049	0.063501	0.227871	3.69872	2.41899	2.48521	0.54296	1.33387	0.415433	0.368578	0.578544	0.323848	0	0.013469	0.029291
LOC_Os01g47330	38.8145	42.4185	44.3848	10.3924	12.9082	20.6984	53.0125	64.9795	52.8682	48.5027	14.8532	14.448	45.418	74.3234	52.6611	9.466	15.1744	9.85015	35.9022	27.8797	25.1413	12.7714	16.8374	18.4045
LOC_Os01g47370	157.581	83.4385	243.698	1.01648	1.83557	2.69478	28.7068	82.963	61.6305	34.0666	30.4846	28.0498	221.639	214.988	211.544	20.8766	38.0185	28.4756	20.6968	5.39006	4.90668	7.86657	3.87663	11.138
LOC_Os01g47730	101.52	103.553	87.1795	13.1274	10.4206	13.4789	27.8883	26.7407	28.0973	28.2782	13.8495	14.9554	224.324	226.073	240.735	14.503	15.1804	14.6084	32.5967	26.4269	27.7697	9.70126	13.6556	13.7773
LOC_Os01g47760	36.0854	43.2502	49.764	8.21914	8.73065	13.066	14.2674	14.7959	12.876	14.1808	33.2564	29.1737	121.902	132.119	119.177	23.2001	23.8014	16.2633	20.6304	17.2567	20.3534	21.5071	18.7897	21.502
LOC_Os01g47780	0.96394	0.175506	0.823004	0.072034	0.068218	0	0.146326	0.287171	0	0.246148	0.40004	0.556397	2.67067	1.90692	1.47779	0.308367	1.19387	0.229395	0.121642	0.07601	0.142746	0.279007	0.510723	0.148014
LOC_Os01g48620	1.33674	1.32637	1.04432	0.026943	0	0.013861	0.27428	0.045666	0.22126	0.056468	0.238746	0.073305	0.230168	0.165878	0.254892	0	0.01173	0	0.028485	0.07745	0.088966	0.08681	0.053418	0.006897
LOC_Os01g50170	4.74085	2.94638	4.1341	3.06726	4.23009	4.88567	2.90057	2.45418	2.24508	2.8825	5.77442	7.63588	10.133	7.93726	9.49799	6.60676	8.77566	5.37775	2.00974	2.70028	2.57631	1.84236	2.32907	2.86157
LOC_Os01g50370	0.80674	1.12924	0.759761	11.2558	10.4519	7.19075	2.88376	2.28785	1.53667	2.16601	11.8856	10.9458	2.764	2.27857	2.39067	13.1109	9.72015	10.2088	3.32615	3.12488	2.67609	8.76188	8.41336	9.15535
LOC_Os01g50400	1.06472	0.466999	0.435423	6.81178	5.19864	5.57438	1.799	1.53196	2.00917	1.7166	2.62313	1.65032	6.4072	6.22493	7.258	6.55417	4.05673	4.79342	4.16972	3.69166	3.21076	2.5202	2.78378	3.29223
LOC_Os01g50410	12.2251	10.5998	8.44233	8.29469	4.93123	5.2511	5.30491	8.62744	6.66894	5.63572	8.97462	10.609	77.8419	75.3084	72.5809	19.2846	13.4472	14.4937	15.7712	12.7475	14.5445	4.76657	6.04089	5.92976
LOC_Os01g50420	31.3032	27.6835	22.7242	2.19463	0.756971	1.05759	4.66981	8.28574	7.42684	4.22909	5.99871	7.13475	136.187	123.742	139.689	11.4628	8.06655	7.36705	18.2528	14.6136	17.8522	2.40861	2.89783	2.95718
LOC_Os01g50622	100.098	98.1652	97.4064	16.3317	14.2745	18.1408	101.511	91.6523	107.443	92.944	9.13054	4.69313	126.514	20.4668	126.513	16.3565	14.3297	18.01	15.3468	11.0933	12.7162	5.09949	2.96557	4.64258
LOC_Os01g50820	1.01989	0.604704	0.552876	0.645471	0.727098	0.572385	0.897612	1.02208	1.23535	0.968464	2.0861	1.84616	0.862134	0.698111	0.85731	1.83616	2.2576	2.62013	1.08469	1.45848	1.45889	1.37013	1.76089	1.69361
LOC_Os01g50940	2.73925	1.51326	2.00006	1.14446	0.899422	1.30116	1.47542	1.48412	1.06851	1.3104	1.07505	1.71585	15.6106	19.1956	19.0078	4.47487	2.87076	2.48326	2.60579	3.4842	3.96582	0.612639	1.13148	0.807231
LOC_Os01g51630	0.774844	0.504312	0.622002	1.88424	1.59788	1.99673	0.791635	1.09149	1.56746	7.79786	2.02705	0.707616	1.82755	1.32461	2.34817	0.637704	0.787829	0.740645	0.633853	0.974554	0.93206	0.827314	0.939963	0.815574
LOC_Os01g51670	73.1661	74.3121	63.3835	10.156	9.1361	9.99299	15.8313	16.9284	17.2682	17.1834	20.6676	17.6624	126.779	96.9362	139.921	25.2682	20.2623	17.6539	31.9736	24.1231	34.3512	9.36188	9.37879	7.84165
LOC_Os01g52010	56.2304	47.1073	50.0134	21.2857	13.6302	13.0638	39.4431	50.8599	35.7245	39.661	30.6376	29.9683	55.4862	52.6835	47.999	51.4787	38.9191	48.9568	41.0769	41.1072	51.9088	18.8501	18.9776	14.8696
LOC_Os01g52530	1.28174	1.12829	1.34269	1.92338	1.93174	1.42423	1.6085	3.05867	1.15248	1.77193	1.68804	1.44015	2.82789	3.2235	2.79722	2.91576	1.72611	1.64451	2.28775	2.08767	2.60425	1.16513	1.49504	1.37339
LOC_Os01g52570	1.6535	1.3257	1.18459	4.89122	0.648739	1.61939	0.847901	0.763302	0.427301	1.01756	0.846423	0.69027	3.46611	2.70181	5.02965	3.60708	4.39801	4.81334	1.92742	1.62899	2.41296	0.284109	0.898986	0.703785
LOC_Os01g52594	78.733	70.1385	76.8267	40.9941	24.9385	32.2887	35.8794	43.5255	32.2923	32.8047	19.1548	15.8443	138.074	144.447	145.001	37.7884	35.5886	41.6781	41.6713	33.1934	34.737	16.3404	18.1722	19.4602
LOC_Os01g53160	0.96025	1.49423	1.22514	0.490401	0.424266	1.0072	0.688805	1.56359	0.790105	0.925736	0.394058	0.330405	2.57848	3.17029	2.96959	0.817396	0.646307	0.571493	0.56982	0.375089	0.769195	0.140987	0.212228	0.321645
LOC_Os01g53570	0.396906	0.168283	0.136055	0.3914	0.428411	0.284587	0.09024	0.136525	0.031403	0.04373	3.62061	1.48069	0.375224	0.16428	0.298801	0.735257	0.413548	0.721791	0.450107	0.280918	0.201542	9.85531	7.38652	8.64891
LOC_Os01g53710	7.48627	6.19988	7.61491	14.4649	15.501	15.3618	7.61671	10.3221	9.67014	10.8759	9.14533	14.766	16.0287	16.8328	17.3422	11.5984	15.5564	10.2326	13.7682	11.0668	15.0039	17.8341	21.3638	18.6595
LOC_Os01g53779	2.3115	3.57787	2.47712	0.944131	1.83708	1.07201	1.52147	1.13329	2.89867	1.61276	2.19521	2.33465	0.867374	0.17778	0.984379	0.109927	0.154008	0.16456	0.832528	0.864827	0.540479	1.24351	2.33778	2.1811
LOC_Os01g54210	0.748324	0.084807	0.813614	0	0.040986	0	0.090528	0	0.06299	0	0	0.095532	3.04456	1.77824	2.06527	0.359404	0.283054	0.339903	0	0.034174	0	0	0.042902	0.022232
LOC_Os01g55510	14.2129	7.78784	10.6913	0.846994	2.34522	2.53855	4.4604	5.98947	4.5931	4.6339	1.44672	1.31068	49.6543	69.3946	52.7797	2.25534	4.06259	2.62373	4.03641	2.69492	4.93996	0.136113	0.493561	0.336505
LOC_Os01g56240	14.9152	15.2999	15.2167	0.485814	0.237457	0.269833	2.08262	1.84158	1.55704	2.45347	0.969784	0.582534	50.2055	41.0131	53.3841	1.91183	1.75282	1.35281	7.61624	5.80244	8.47909	0.424222	1.76398	0.605905
LOC_Os01g56370	2.15349	2.13212	3.05225	1.98072	3.55891	2.27166	2.59429	2.48279	2.68208	3.30693	1.85878	9.1573	6.01216	4.56678	4.50893	4.27904	4.95939	3.31412	3.40428	3.50985	2.97373	2.16725	1.32088	1.31722
LOC_Os01g56690	0.829262	1.1381	0.636214	0.435913	0.393675	0.586913	0.037242	0.11173	0.079127	0.341252	0.078732	0.35483	7.15291	9.39069	8.23495	1.06266	0.864966	0.934455	0.30633	0.069725	0.270564	0.457154	1.82746	0.453413
LOC_Os01g57840	5.00694	4.11923	5.27652	16.3038	13.0519	23.3871	9.03439	11.2593	13	10.2185	9.44076	9.11771	8.52842	7.81369	11.9345	16.9123	20.5098	14.9528	16.6226	10.7044	8.80505	17.516	10.9882	17.1732
LOC_Os01g57854	1.05416	0.725869	0.61156	4.74454	3.87	3.22235	2.15718	2.76842	1.53179	2.60265	3.09631	1.8948	2.33619	1.67634	1.47381	7.81261	5.57427	7.66865	5.58212	4.82054	5.26649	5.82007	7.32587	7.8696
LOC_Os01g58100	10.6131	5.12261	9.29547	37.1962	38.1629	28.5221	7.54091	8.3808	8.16087	7.38997	52.4645	64.2266	24.2885	12.072	21.3659	83.4552	99.0241	101.221	15.1161	21.4548	19.832	67.9999	102.76	94.8575
LOC_Os01g58140	41.3618	39.5413	33.3138	20.6956	9.02914	15.2578	10.9819	14.0279	9.13115	11.2451	10.6437	9.30828	71.4664	70.3452	72.2121	38.8238	48.9905	45.7037	12.5903	12.0081	13.7496	7.15046	7.07843	10.6679
LOC_Os01g58150	5.13548	4.35863	5.66866	6.41782	3.99902	5.17068	4.35602	6.67331	2.73484	4.42267	3.85471	3.62181	7.61067	6.97445	7.01219	13.3341	16.4839	14.4199	5.04569	4.37888	3.93419	2.33445	2.31904	2.678
LOC_Os01g58240	10.0604	7.69448	10.4856	5.65499	3.954	3.07257	7.82838	9.2203	5.46165	7.29637	5.4801	3.98528	3.07096	2.56868	3.08459	3.70472	2.80128	2.73154	4.95871	6.55288	6.49001	8.09255	7.59588	6.011
LOC_Os01g58280	5.02293	4.46236	5.62015	2.44695	0.299324	0.53373	1.50783	0.682539	1.42864	1.14855	1.02199	1.10717	2.93238	2.13419	1.55441	0.794103	0.531287	0.383753	1.38059	2.33442	1.26856	0.991685	1.57549	1.50696
LOC_Os01g58310	12.0784	15.6526	10.3625	0.711913	1.04099	0.855467	3.83851	8.86371	4.11642	2.91822	1.91658	1.63197	32.3722	38.1544	40.6485	3.09562	1.0733	1.26644	6.59012	4.12487	6.91652	1.37319	1.73622	2.0677
LOC_Os01g58335	1.60495	1.34237	1.05636	0.598956	0.400031	0.742307	2.53526	2.41192	1.47158	1.62374	0.828958	0.557298	3.20474	5.50596	4.13079	1.20453	1.32144	0.818142	1.53603	1.51299	1.28971	0.511094	0.578538	1.86565
LOC_Os01g58550	0.485967	0.262171	0.285811	1.7284	1.62669	0.684266	0.18311	0.460432	0.051667	0.540523	0.929112	1.30438	1.26557	0.215356	0.485179	1.35204	1.60558	1.75239	0.24702	0.785313	0.610146	0.043311	0.033292	0.093248
LOC_Os01g58760	0.127997	0.205372	0.03508	0.700098	0.012784	0.011155	2.08582	4.52285	3.56683	0.029129	0.113033	0.000115	0.005662	1.18843	6.48009	0.079834	0.594952	0.24974	0.047872	0.101286	0.007349	0.052057	1.7e-05	9e-06
LOC_Os01g60020	2.87041	2.10533	2.24741	7.50289	3.32164	3.50725	6.31564	7.78252	5.67243	4.13011	2.16341	2.20641	7.80275	5.41844	8.42835	7.88864	5.97088	5.89843	10.8131	8.77967	10.1111	2.2113	2.26442	2.32508
LOC_Os01g60420	28.6818	21.5149	25.2395	14.1054	11.0532	14.4336	3.00825	4.04383	4.36144	3.73838	13.0019	14.0119	64.6342	50.4398	65.0688	21.798	22.7722	19.2467	5.71422	6.39685	6.68279	6.05622	5.09597	7.53724
LOC_Os01g60600	7.63941	6.00122	5.80002	3.15193	3.26977	5.42572	0.773556	0.955812	0.996162	1.03455	0.583997	0.920467	41.7676	61.114	40.1804	5.06249	4.2784	3.68931	1.4775	1.923	3.01955	0.288489	0.456265	0.327373
LOC_Os01g60640	36.6451	38.4429	32.6565	1.71791	2.302	2.99086	2.01496	4.6809	3.65413	2.8469	8.90798	7.99404	122.555	119.086	131.652	6.25356	3.74393	5.83613	5.205	6.49509	11.2351	1.4302	1.64177	2.403
LOC_Os01g60770	18.1903	4.8764	18.4649	0.474999	0.628326	0.519528	2.56456	8.5864	1.98523	2.46251	2.81145	8.3589	25.3548	14.4359	17.5198	9.88296	24.0291	11.7204	2.46422	3.77022	4.82301	0.450966	0.495994	0.468951
LOC_Os01g61080	22.8136	27.661	19.1369	3.26199	2.31886	3.7141	3.48114	3.32308	3.2655	4.11261	4.98577	4.64884	56.5966	48.8952	66.0739	8.21323	5.88402	5.87725	4.54041	6.00359	7.23255	1.48981	1.95911	1.86673
LOC_Os01g61340	0	0	0	0	0	0	0	0	0	0	0	0	2.57486	1.3362	1.63122	0.850935	1.13174	0.525946	1.86172	2.82161	1.10092	0.435398	0.401893	0.309528
LOC_Os01g61440	5.37168	5.59849	5.59772	14.2327	12.7025	10.274	7.23133	8.6676	6.09408	8.27859	16.1964	11.0479	5.40013	4.21265	5.87179	21.2539	17.1141	18.1805	13.4356	16.0575	16.3551	14.5148	14.7627	14.4591
LOC_Os01g61460	6.61429	5.02166	5.12761	6.84244	5.33297	4.80472	6.32533	7.24292	4.72615	6.52313	4.74842	3.58662	8.92369	7.47199	10.0812	12.2583	12.5385	12.0138	7.32162	13.1622	14.1623	3.35493	4.35065	3.21066
LOC_Os01g61610	0.450315	1.04093	1.03004	32.2934	50.8343	32.9985	8.96991	11.4865	10.3814	11.909	3.86888	1.67303	2.86858	0.424965	1.167	42.447	26.7729	35.7648	42.0248	29.3784	30.1844	4.53526	4.77734	7.6315
LOC_Os01g62430	20.7751	23.7888	19.8495	3.56206	1.48851	2.52089	3.24958	2.22812	2.75947	3.34023	3.20067	2.64811	55.7212	45.7321	67.8142	6.58454	4.31254	4.66946	6.57885	3.50628	5.16334	0.735962	1.36871	1.18822
LOC_Os01g62630	2.10409	1.52723	1.65232	3.0107	5.0466	4.41573	1.56246	2.05943	1.2986	2.31592	3.9612	4.13065	4.76359	3.59858	3.67034	4.30224	6.36421	3.73359	2.20705	2.85302	2.11295	3.06248	3.8314	3.68314
LOC_Os01g62980	5.68653	4.397	5.83707	19.3178	41.6434	24.9368	66.4629	69.0142	36.437	74.3902	19.8225	9.30287	13.5823	9.72292	10.9735	48.0608	36.6438	27.5044	43.881	36.7061	45.4785	13.4976	8.39624	12.6483
LOC_Os01g63190	11.5789	2.15553	9.17518	0	0.099907	0.073012	0.504764	0.975516	0.583997	0.342921	0.599063	0.881015	44.4048	66.3242	42.3305	0.201052	1.07591	0.643077	0.451972	0.657334	0.364319	0.216336	0.322233	0.192005
LOC_Os01g63210	19.1899	14.1431	13.2381	62.7437	38.7535	6.25356	13.7057	19.9929	10.3901	15.3769	159.108	160.671	16.2955	0.745836	12.0571	107.627	99.0965	101.11	17.8144	16.1923	20.7204	157.518	155.461	186.236
LOC_Os01g63690	9.44189	11.2099	9.29106	0.170993	0.286692	0.283876	1.66295	1.3355	1.88194	2.19874	0.563186	0.342633	27.0094	19.7405	27.0426	0.844901	0.529367	0.304703	2.09003	1.28941	1.41369	0.453637	0.537253	0.477081
LOC_Os01g63930	1.05904	0.671564	1.05155	5.10228	1.00402	4.99098	0.781383	2.19445	1.61407	2.21451	3.84616	3.13152	2.20987	2.11564	2.47134	7.11129	6.72747	3.9404	0.433917	3.66181	4.65193	0.007772	4.30498	4.80354
LOC_Os01g63980	0.506382	0.29458	0.181451	6.04899	6.23052	2.94701	1.88718	1.5432	1.59739	2.00122	3.3351	1.64831	1.04084	0.321065	0.897359	5.42445	4.19111	4.38924	3.96963	3.95142	5.10873	2.35133	2.46118	2.7472
LOC_Os01g64310	12.6209	18.3873	13.1654	1.92016	2.59121	2.69272	6.95456	5.08635	7.53247	6.85931	2.6925	3.0429	34.174	28.6859	37.6737	4.89896	3.38404	2.5465	5.72598	4.42824	4.67246	1.06877	1.43138	1.41116
LOC_Os01g64360	6.8309	6.44528	6.03732	8.16081	4.08138	4.99512	4.00298	3.58501	4.56718	5.24309	3.31389	4.90475	28.9584	26.2309	28.985	8.17598	5.95347	6.98139	8.5402	6.8415	6.62673	4.30867	4.97176	3.10564
LOC_Os01g64470	82.8994	88.5394	59.3004	6.97438	3.27691	4.23384	7.26945	5.87644	6.37192	6.86734	10.6265	8.19193	198.465	126.062	224.557	16.392	11.7117	14.0577	24.7899	13.189	17.0192	8.8094	13.4076	14.2959
LOC_Os01g64570	0.996805	0.893226	0.342048	0.461625	0.486413	0.295008	0.882903	0.527818	0.492826	0.80157	0.77459	1.54381	4.55622	3.51117	3.91272	1.18037	1.31195	0.917157	0.986623	1.13757	1.32631	0.909543	1.14217	1.27281
LOC_Os01g65010	3.16001	3.76419	3.76353	5.58993	7.4043	7.51388	6.52225	5.64155	7.05363	6.77494	5.56257	4.93686	1.96703	2.02821	2.26514	4.07314	5.71796	3.88997	3.14295	3.45894	2.88764	4.93424	5.70024	4.9678
LOC_Os01g65370	47.0226	42.3976	52.5465	17.1268	19.119	18.9347	37.3531	56.2769	36.0605	44.9867	48.0033	32.7553	94.5836	88.651	91.5215	57.0085	45.6941	25.446	40.0172	33.3701	40.7797	35.3379	39.6846	44.4062
LOC_Os01g65770	0	0	0	0	0	0.055405	0	0	0	0	0	0	7.04918	9.49661	5.10741	1.58883	2.22718	2.3194	4.18403	3.49183	3.27466	1.02061	1.47418	1.06601
LOC_Os01g66010	5.06087	2.73807	3.50512	5.56352	3.61142	2.19771	4.00029	3.89732	3.03013	4.10635	7.03323	7.66265	4.86278	4.24827	6.19569	6.91626	8.05459	7.59839	2.02938	4.45346	6.14985	0.465933	1.20796	0.947827
LOC_Os01g66100	4.63452	6.72694	4.08113	17.0671	17.7255	14.5761	18.1945	12.2293	9.51485	14.0169	14.3166	11.1579	5.25286	6.86644	4.23853	11.8958	3.50255	8.46491	9.87789	10.5566	9.36607	23.1567	36.861	37.6757
LOC_Os01g66860	3.66158	3.28506	4.0164	19.8991	14.1963	6.01001	0.922852	1.22578	0.626042	0.851558	3.02563	1.74366	12.8721	12.8483	12.7816	12.8748	14.7194	19.0875	0.862981	1.29123	1.49637	1.0322	0.994786	1.14029
LOC_Os01g67540	4.18521	2.14043	3.32516	41.1196	32.4626	28.0946	5.53517	5.77146	4.38971	5.32287	17.178	19.2349	7.01469	7.29703	6.85317	65.7464	50.4288	81.7595	16.7276	16.8029	17.0926	24.5667	29.3693	27.8222
LOC_Os01g67810	24.226	20.846	17.7371	6.01453	5.33145	6.13561	3.17109	5.71774	4.5415	4.00087	3.46964	4.17834	51.2571	66.5526	60.7224	4.02388	6.08263	5.44221	3.0038	5.17913	6.28328	0.420934	0.719562	0.623317
LOC_Os01g67820	3.38773	1.87745	1.67394	0.499176	0.526279	0.934447	0.257464	0.710623	0.402406	0.738316	0.815911	1.15842	12.0339	21.099	10.9123	0.834231	0.815152	1.04092	0.633551	1.08579	1.61344	0.285901	0	0.107999
LOC_Os01g67950	1.87044	0.760339	1.3693	0	0	0	0.310384	0.210824	0.090793	0	0.22039	0.001857	4.91583	4.33168	4.41362	0.178872	0.604604	0.305832	0.313402	0	0.38511	0	0	0
LOC_Os01g68650	1.79919	3.07739	2.20466	1.99529	3.54153	4.39369	1.61844	2.17013	1.52223	2.26624	0.399046	0.865554	2.97964	4.2087	2.43752	8.42863	5.3636	3.76549	7.87819	10.5955	7.06766	0.749465	1.62502	1.81119
LOC_Os01g70790	180.012	232.663	155.182	42.1564	33.065	35.8003	38.6189	52.2096	45.0304	43.5206	98.5509	78.5667	383.6	385.43	391.16	90.1858	68.2912	64.4979	51.0074	55.2508	69.3938	44.5199	51.2846	67.0306
LOC_Os01g70820	3.11987	2.89786	3.33877	15.5605	10.3882	13.4161	8.50972	9.21874	3.59533	6.78029	12.8095	10.1573	7.29607	5.63396	6.63918	18.4301	16.8136	15.3711	7.89368	9.75682	9.13216	19.783	19.6875	21.8649
LOC_Os01g71090	0.724925	0.12285	0.175962	0.021156	0.059838	0.087289	0.078672	0.097374	0	0	0.234505	0.116748	1.9322	1.09822	1.4982	0.181129	0.421382	0.284702	0.071992	0.178512	0.098164	0.027375	0.021042	0
LOC_Os01g71100	2.45869	2.67411	2.64852	2.63448	4.18731	2.77333	2.9582	2.8363	3.46486	2.52975	5.63411	4.64566	0.993505	1.24036	1.07085	1.90953	1.62175	1.78812	1.60943	2.71957	1.66329	2.40897	3.05321	2.47012
LOC_Os01g71190	58.8802	46.8304	58.0391	198.527	207.163	305.365	90.0974	124.185	83.1136	85.0884	376.566	375.536	50.0474	66.2369	54.8603	153.752	199.705	159.871	57.4713	45.028	40.6976	285.372	344.74	429.482
LOC_Os01g71670	4.84988	2.12876	1.86639	0.540708	0.239397	0.173978	0.430764	1.25128	0.595494	0.520838	0.687742	0.563273	3.26464	0.655998	1.54962	2.20016	1.55165	1.07138	0.953966	2.43334	2.13257	2.39532	4.08552	1.55624
LOC_Os01g72080	153.476	122.147	146.4	49.2073	35.4404	43.6868	88.0186	115.187	89.5471	103.151	35.4346	35.735	294.327	262.063	263.134	76.4477	79.6706	66.0669	145.349	110.946	115.834	29.9512	30.9608	27.6774
LOC_Os01g72120	2.32379	1.59873	2.71688	8.9603	2.79941	6.45581	4.34297	4.74951	4.14147	5.05654	9.73182	8.3343	4.84212	3.73666	3.61605	10.7609	19.3411	13.9681	10.6747	7.816	8.0179	17.2962	17.7906	19.1718
LOC_Os01g72290	5.40271	1.16246	7.58632	0	0.371299	0.062536	0	1.8419	0.190929	0	1.59198	4.90869	1.06968	0.862632	0.699671	1.48913	2.57508	1.21566	0.194061	0.127837	0.299561	0	0	0.153823
LOC_Os01g72360	7.87685	6.60985	6.99986	0	1.10078	1.27827	0	1.57002	0	1.06874	0.567496	0.683436	0	0	0	0	0	3.59109	2.94939	3.01288	0	0.566097	0.561123	0.599213
LOC_Os01g72370	0	0	0	0.68036	0	0	0.571236	0.010653	0.373457	0.019452	0	0	13.9204	11.7032	3.72905	0.877197	0.882414	0	0.007876	0	1.48195	0.01197	0	0
LOC_Os01g72530	120.729	134.331	95.7259	18.8442	9.41223	10.1887	23.5201	36.7214	29.3816	25.6563	42.7932	32.9314	271.953	244.492	306.999	46.619	28.931	36.6057	60.8989	49.7993	71.9532	20.8444	21.8035	25.4944
LOC_Os01g73170	36.7162	23.6739	44.3124	3.06094	4.10519	3.44185	18.1793	19.6458	24.7785	21.6849	6.927	7.1425	68.4832	58.7666	75.4109	12.2711	9.12485	6.79656	52.0319	39.8733	36.9473	8.40737	10.7812	10.04
LOC_Os01g74040	41.6672	49.4358	36.878	0.983221	1.36807	1.5561	6.40911	9.32343	11.1642	5.52132	1.16958	1.53109	77.1844	84.7693	87.8782	1.47581	0.389475	2.1976	9.80126	8.59567	15.5752	0.431379	0.82485	0.780169
LOC_Os01g74160	46.4852	49.1942	52.1688	19.9104	8.23291	10.3067	22.6156	16.8804	25.3105	19.0434	4.01175	6.34119	21.3906	23.1599	22.5489	11.1218	9.72437	12.8045	15.4399	17.5202	17.5021	2.03913	2.41837	3.34799
LOC_Os01g74670	7.20841	6.74439	7.25178	2.72941	3.58605	4.3506	7.53219	6.8409	7.55058	6.92702	8.37709	8.00136	6.2413	6.37344	6.7195	3.6972	3.8626	3.30199	0.070529	4.29647	4.12391	8.30975	10.137	9.13591
LOC_Os02g01380	0.295332	0.145432	0.428613	0.05352	0.087635	0.112318	0.049298	0.388063	0.098276	0.329959	0.268982	0.274412	1.68561	2.70918	1.57945	0.14885	0.337057	0.119345	0.14073	0.0447	0.144267	0.235439	0.008908	0.171774
LOC_Os02g02930	7.42513	5.35407	9.82138	7.80176	9.25177	5.65719	4.19759	4.85837	3.38656	3.72673	4.40796	10.0018	13.5012	5.34229	14.5177	64.3106	38.9427	52.3648	21.8211	22.542	25.9712	4.21949	9.76313	2.31398
LOC_Os02g03280	78.2744	77.4321	63.3046	38.3708	23.5925	24.0482	23.5109	24.1025	22.9361	21.6942	16.1593	18.0975	218.29	207.482	222.016	34.4462	35.6884	41.4964	23.0671	22.3295	26.3854	13.6209	14.1694	17.257
LOC_Os02g03294	1.06681	0.303953	0.660509	0.03659	0.08634	0.109304	0.696143	0.977987	0.589047	0.494877	0.219174	0.435771	3.3733	2.19883	4.09269	0.477347	0.519076	0.360421	0.450285	0.923015	1.24046	0.211875	0	0.074808
LOC_Os02g04040	0.089988	0.058338	0.028312	0.641638	0.066418	0.117486	31.5021	0.554104	0.550283	0.293215	0.422556	0.705539	30.0865	0.582188	39.5532	1.37112	29.6913	0.026684	0.277791	0.442537	0.996311	0.788367	0.511389	0.213943
LOC_Os02g04130	34.7587	42.9146	29.0814	4.09799	5.52233	5.95986	17.9305	20.0117	17.5475	21.3828	13.5818	10.9637	71.2099	71.3492	70.366	16.821	10.3061	9.36481	18.9921	17.7936	20.2844	5.09244	5.7434	10.0518
LOC_Os02g04760	2.26239	2.34436	3.65661	0.559051	2.9896	0.977032	1.02784	0.712462	1.22245	0.523048	0.748196	0.299634	0.428515	0.194612	1.04744	0.304537	0.338919	0.443518	0.908335	0.192681	0.267222	0.168854	0.092147	0.142342
LOC_Os02g06930	7.86357	7.87368	7.70809	4.40332	2.6097	3.41716	2.60056	2.2552	1.88279	2.87422	2.19699	1.90967	28.8965	31.3524	31.2936	3.40283	4.38734	3.25387	3.2367	3.2021	4.13861	2.05292	1.53085	1.21278
LOC_Os02g07360	8.86988	3.22804	4.77484	24.4648	7.62039	9.77218	4.75868	12.1926	9.77614	13.6715	7.95477	4.45831	12.6858	13.4698	15.1576	5.50031	5.08379	4.7468	12.309	8.15748	7.71145	3.6936	5.39275	4.69897
LOC_Os02g08230	1.24889	1.35518	1.83676	1.84272	2.75974	1.54037	3.46558	4.19332	2.28352	3.51952	2.10069	1.75165	3.46706	3.69149	3.27515	4.90795	5.802	3.81066	4.40815	3.95639	4.15173	1.28856	0.832297	1.51419
LOC_Os02g08270	0.637554	0.718834	0.527207	0.614628	0.768327	0.724876	0.826776	0.958696	0.427107	0.589832	0.093424	0.090289	3.52944	4.7333	4.184	0.392532	0.896282	0.64304	1.05278	1.01934	0.895757	0.126038	0.312615	0.086091
LOC_Os02g08440	79.6251	86.8352	57.0849	35.7521	33.6272	30.9622	51.3437	56.5563	38.5219	57.5468	25.1617	21.338	291.35	330.257	336.115	71.2802	48.3145	42.15	88.4391	76.4246	95.5629	16.6743	19.751	25.5529
LOC_Os02g09220	1.9008	1.21525	1.52463	1.4688	1.97783	1.5377	0.738474	0.730809	0.432319	1.04339	4.03537	3.19101	0.607263	0.194571	0.377214	2.64569	1.44186	1.08581	0.4811	1.14181	0.720858	4.49563	4.68248	4.55418
LOC_Os02g09240	3.46564	3.5565	4.6718	4.97311	5.95474	5.22834	3.74924	4.39621	1.42018	3.61571	9.08381	7.39944	2.40381	0.819857	1.425	9.19007	6.97538	5.82355	2.47634	3.02976	2.88541	12.1854	10.8226	10.9065
LOC_Os02g09930	8.08296	3.58236	6.87298	0.604212	1.61848	1.47028	5.35819	10.2428	4.49952	5.04396	0.594046	0.471814	14.1092	7.97842	9.62513	4.21094	4.1764	2.62641	6.73195	8.48544	10.9328	0.332235	0.321859	0.165459
LOC_Os02g11070	16.7776	18.5822	12.286	8.52765	3.24326	3.47923	5.59891	6.38589	5.51156	6.16282	5.01385	4.78015	71.5076	46.3174	95.5976	15.0833	11.0853	14.4654	16.2501	16.6228	20.4769	4.2898	6.92057	5.11236
LOC_Os02g11859	11.0921	11.3109	8.77509	11.5752	2.40695	4.85912	5.11213	5.3498	2.66095	4.05887	4.36012	3.58533	33.2532	34.796	36.7665	14.399	11.9922	12.2514	12.4407	10.5274	14.8901	3.43455	3.75529	3.90784
LOC_Os02g12890	27.0016	22.3104	14.4743	6.13946	3.23535	8.22726	16.021	19.1712	22.2748	18.8875	14.8647	13.3127	19.3995	21.2673	23.11	16.9394	13.3537	15.6979	9.41601	7.4926	9.14055	11.0622	10.977	8.5232
LOC_Os02g13870	2.49325	0.58092	1.86203	3.07851	5.77096	1.86054	9.39334	6.46717	9.22343	12.3417	7.64317	4.32842	10.1875	8.19156	7.33884	4.88522	4.76603	2.33677	9.91942	11.4312	12.7917	6.88671	6.67111	8.13211
LOC_Os02g14160	1.33541	0.368252	1.38939	0	0.022343	0	0	0.538579	0.045632	0.024806	0.183045	0.529303	1.93215	1.05496	1.36211	0.853179	2.34679	0.723151	0.120798	0	0.168642	0.030318	0	0.024239
LOC_Os02g15750	135.749	117.937	154.435	122.465	196.936	219.017	166.942	222.516	180.417	150.352	89.27	110.608	104.412	140.176	126.012	84.7146	129.926	97.7396	92.0351	83.7304	91.931	41.1992	39.5282	44.9665
LOC_Os02g16060	0.877336	0.581315	0.974874	0.537504	0.625672	0.223037	0.329539	0.380482	0.258493	0.343867	0.569518	0.346461	0.233707	0.09501	0.314192	0.798615	0.718647	0.685263	0.398165	0.367772	0.652279	0.445201	0.305816	0.287799
LOC_Os02g17000	0.144467	0.009414	0.124857	0	0	0	0	0.017572	0.103133	0	0	0	0.893866	0.475439	0.512528	0	0	0.020801	0.006807	0.030659	0	0	0	0.031457
LOC_Os02g18070	1.6653	0.950936	0.744006	1.58928	0	0.641654	0.083746	0.149377	0	0.05042	0.14897	0	0.594078	0.061608	0.573273	0.830434	1.24723	1.5961	0.724643	0	0.45816	0.518606	1.44796	2.07962
LOC_Os02g18540	5.94496	2.26635	5.78205	0.259129	1.06574	0.752582	2.27159	4.34047	2.25781	2.70541	1.54452	2.43275	6.82983	4.96932	6.59449	2.23948	3.39367	1.45118	1.65823	1.10104	1.9232	0.099303	0.532209	0.205955
LOC_Os02g21700	0.420491	1.06528	0.433156	4.52978	4.70858	5.14944	1.60798	1.75031	0.77508	1.31029	7.57781	5.54508	2.42791	2.64513	1.95902	9.23877	9.3877	6.93755	2.84058	3.22429	2.96427	9.13924	10.4214	9.88392
LOC_Os02g21810	23.4093	18.9075	28.1489	28.1901	27.9609	32.8023	29.9379	23.7881	20.2991	26.0316	22.0926	21.2156	9.59349	4.76126	6.16397	13.9187	9.48685	8.84832	6.78237	14.7769	10.2612	10.5053	17.6467	12.2558
LOC_Os02g26210	23.1163	20.0884	25.4847	60.7692	41.1757	45.3745	16.1906	15.5871	16.1994	18.6903	62.943	52.8802	43.7265	31.252	28.6421	68.9242	44.5581	53.7675	38.4325	25.7346	27.5607	180.846	136.902	132.241
LOC_Os02g26430	4.52969	4.95181	3.51836	4.03019	1.80152	1.59004	1.34004	1.40329	1.42796	1.53548	1.08826	1.04463	13.536	11.9051	14.1953	3.49037	3.17252	4.36616	2.25043	1.65083	2.59069	0.920988	0.501134	1.33253
LOC_Os02g28720	15.3008	9.33737	12.2417	26.7342	21.8753	23.3686	10.3121	12.0113	9.21707	11.3322	28.5308	23.2687	23.8411	21.5096	25.436	26.6965	25.6078	26.1404	18.5622	19.2931	22.6778	32.6459	32.1725	31.3561
LOC_Os02g30110	7.45508	9.43203	6.64826	11.3211	14.4485	12.3532	7.94751	14.4205	5.86314	4.08035	9.67706	5.50478	6.77112	9.28772	10.7792	2.78841	5.09233	5.11835	4.5852	8.34667	15.334	21.0019	11.1812	18.1064
LOC_Os02g30230	1.35432	3.10119	1.75363	2.38715	2.52566	2.55533	3.2908	2.76393	2.634	3.94544	2.72661	2.5498	3.43282	3.22753	3.49801	6.28159	1.74682	3.23646	3.87609	4.12809	3.74831	2.79374	1.02078	2.97039
LOC_Os02g30910	2.38355	3.78148	0.363227	36.9469	15.0512	28.3265	3.53631	3.14449	0.751018	4.65401	25.3505	35.1671	1.515	0.154639	0.771315	60.4418	62.4045	80.4387	8.84164	15.4535	16.3885	4.88917	2.37924	2.87201
LOC_Os02g32520	16.9742	16.1243	12.0613	114.51	39.3078	37.1799	20.944	17.7747	15.749	17.8848	33.3294	26.1157	23.7811	13.5916	24.0523	131.585	105.289	202.521	45.4693	65.4542	82.2774	45.9352	38.9489	25.1854
LOC_Os02g32580	33.8351	29.6375	29.1556	53.11	39.9568	55.8141	23.8304	38.1434	13.1556	30.0565	40.6637	32.3264	107.134	139.961	118.375	127.989	70.2031	68.9722	44.2248	39.4734	31.7543	32.5189	31.5087	46.4755
LOC_Os02g33000	0.090687	0.131252	0.158996	0.092389	0.173696	0.2341	0.385532	0.3744	0.162921	0.415266	0.541088	0.320723	0.61441	0.987062	0.667609	0.128459	0.287356	0.180551	0.694162	0.298182	0.708972	0.956271	0.360548	0.483877
LOC_Os02g33330	12.1329	7.18271	8.68296	118.202	67.1192	59.4386	21.2764	26.5124	16.6642	25.2244	32.8534	31.0537	11.2702	9.08553	9.24164	134.823	70.9808	116.783	59.633	53.7401	55.5318	78.7379	105.626	77.7296
LOC_Os02g33590	0.494478	1.54126	0.423091	0.281288	0.223096	0.174056	0.192303	0.233034	0.271591	0.496557	0.237795	0.359503	4.10077	3.00014	3.36959	1.15454	0.499196	0.50988	1.40626	0.806348	1.12791	0.129946	0.435123	0.598632
LOC_Os02g33680	14.9117	18.4865	14.7754	3.56393	10.0653	11.4046	3.94632	4.26829	2.98829	2.1439	8.359	5.14898	33.1049	29.4891	29.7261	16.963	13.231	11.4631	3.81659	6.73436	6.55657	5.95519	5.0057	5.67239
LOC_Os02g34410	0.724529	1.11644	0.606403	0.48972	0.294002	0.413797	0.699617	0.796343	0.620711	1.28455	0.204879	0.530733	2.822	3.50334	2.40922	0.721682	0.740735	0.457154	1.02103	1.1841	1.23659	0.086385	0.382182	0.439367
LOC_Os02g36210	42.6109	41.4976	54.4445	14.9269	21.6173	27.2171	43.0156	31.6106	40.6693	34.4155	11.8323	13.2234	42.8496	31.1579	43.9108	50.7978	49.2162	41.012	39.7256	32.4348	30.1778	10.3282	9.28113	11.681
LOC_Os02g36340	23.4863	21.805	22.8207	5.98655	6.3023	9.97343	12.2938	11.5719	15.6687	10.9393	14.8598	14.2097	37.6008	40.445	47.6115	7.13298	8.83546	8.71935	11.0082	8.76708	11.2259	13.4039	13.7291	12.9359
LOC_Os02g36530	31.7216	28.551	31.617	11.64	9.17321	14.7333	17.044	17.9968	16.0941	18.8194	44.316	39.0333	96.2905	96.2986	102.307	44.5897	33.7833	22.3924	21.0523	14.0937	17.5426	38.608	34.2842	44.1282
LOC_Os02g36590	2.02766	1.96883	1.46024	2.13012	0.942066	1.56448	1.15712	1.35598	1.29697	1.08917	3.68561	2.38107	1.7733	1.008	1.49012	4.80146	3.29517	5.24084	2.20455	1.08703	2.47248	2.30897	1.52747	1.82745
LOC_Os02g36595	16.3306	11.5849	10.4117	19.5883	14.0924	18.3213	7.13876	10.516	8.95478	7.74406	21.9015	20.5115	12.9572	10.6392	13.1787	55.0832	37.4074	50.9049	13.5975	10.3601	13.3846	18.7225	21.1016	16.9743
LOC_Os02g36830	2.30556	0.974586	2.282	0.232912	0.794935	1.04833	0.400977	0.642839	0.889598	0.304246	7.96126	7.1972	0.281205	0.218694	0.121508	0.108284	0.138199	0.095017	0.1005	0.288411	0.196558	1.88193	4.35238	1.83483
LOC_Os02g37070	2.83416	1.9912	1.06178	6.09019	4.71372	2.97969	2.72115	2.36609	1.06184	2.96566	1.76005	2.36535	1.03125	1.17981	1.26813	2.86741	3.70117	3.12722	1.73347	1.8614	2.54684	0	0	0
LOC_Os02g37300	77.7733	27.7014	308.786	2.69411	3.16684	3.27275	45.2133	17.543	16.5436	7.17538	12.4415	4.41582	486.155	471.146	544.488	6.36647	9.49431	6.55466	9.90318	51.3252	78.7546	4.83139	3.0496	4.70136
LOC_Os02g37320	3.60728	1.94992	3.98609	0.314905	0.336946	0.029307	0.698876	0.746254	1.25306	1.07775	0	0.095916	6.56365	8.31416	7.2276	0.303153	0.214845	0.331628	0.625778	0.727994	0.771419	0.092001	0	0
LOC_Os02g37330	15.4181	12.5922	15.2227	0.326958	0.315743	0.204885	3.97676	2.92801	4.47467	4.55372	1.68585	0.847628	25.6126	28.9104	32.5812	1.81395	1.07129	0.630457	3.94454	3.16005	3.89255	0.323965	0.290941	0.323608
LOC_Os02g40010	5.80097	4.72447	4.59831	0.759772	4.23896	4.26243	11.8603	16.6597	12.475	14.8494	8.92188	7.42632	9.28667	7.55092	8.72661	8.19086	12.1477	8.69728	9.50918	8.22773	7.07122	9.52988	7.60372	12.614
LOC_Os02g40200	7.17792	7.0793	7.31934	2.62243	2.6129	1.99337	4.26304	3.4788	3.83568	3.64535	0.62418	1.05338	1.96436	1.57	1.32147	1.11035	1.29818	1.54918	1.64539	1.5802	1.93134	0.677857	0.765132	0.896692
LOC_Os02g40530	3.21016	1.76977	1.44789	0	0.163138	0.10598	0.265597	0.62027	0.252272	0.361084	0	0.08199	7.16419	7.82918	10.9257	0.075266	0.1912	0.053475	0.829602	0.35649	0.708702	0	0	0.019176
LOC_Os02g41510	3.65812	3.40996	3.351	1.80938	1.3296	1.77937	3.40741	6.60534	3.34251	3.91323	1.74294	0.95344	9.9604	8.77901	7.46256	2.97807	2.34405	2.43311	8.78823	6.02312	10.9232	1.59224	2.41082	2.26761
LOC_Os02g41670	0.375799	0.186291	0.27556	1.78138	2.94148	1.62248	1.88622	1.27141	2.1123	1.56622	1.28389	0.910122	3.19674	2.63877	2.84368	4.59877	2.91119	1.99666	3.01156	1.75655	3.2209	0.969449	1.96771	1.77932
LOC_Os02g41680	2.13305	2.55357	3.1224	3.72542	8.12242	2.91155	6.32944	4.12411	5.03305	5.4736	8.66629	10.205	10.5629	7.29679	13.7906	32.638	20.8942	17.2878	7.28563	6.67765	9.73177	7.09761	8.02825	9.94732
LOC_Os02g41840	2.86877	2.21888	3.51124	0.17791	0.050445	0.329695	1.82553	2.16638	1.23803	1.62227	0.118641	0.135217	6.33893	5.32141	8.34337	0.221787	0.201644	0.239297	2.6835	1.19681	1.1812	0.137389	0.176128	0.198591
LOC_Os02g42585	3.47461	3.16008	2.74548	14.6009	14.5775	10.2753	5.23628	5.40556	5.56736	5.54666	9.27189	7.87415	7.10735	4.94852	6.58048	11.5004	11.7014	9.71611	6.81642	7.85101	8.3127	8.78114	8.10926	9.47352
LOC_Os02g42620	20.5035	21.8501	21.5486	4.57143	7.15567	6.03331	19.7205	17.6958	24.9623	20.1538	7.94192	8.38758	8.97423	9.64808	10.3464	2.53527	3.86414	1.49966	8.4954	10.0635	7.67061	5.03028	5.47248	5.03923
LOC_Os02g42850	2.94328	1.84352	2.21878	9.81369	2.97555	2.53683	1.62054	3.18109	0.705292	2.16762	2.27392	2.39289	3.05549	2.21342	2.30246	6.867	7.1471	11.7192	4.78357	5.68284	6.87872	2.15186	2.242	2.25741
LOC_Os02g42990	8.80104	9.11075	6.6508	10.3472	8.25587	8.99591	6.15689	8.47229	5.37361	5.63248	9.71988	6.60046	21.911	24.5686	22.5796	24.8237	15.7722	16.1498	13.4377	14.2422	13.9483	8.65447	10.1877	10.2047
LOC_Os02g43170	16.3494	9.67416	14.5029	2.44225	1.72796	1.0856	12.0445	15.6257	8.94466	14.1376	0.616952	0.451699	33.9074	33.8162	30.6156	2.05742	2.63561	1.85168	11.5991	13.2253	12.0915	0.600246	0.882447	0.787892
LOC_Os02g43330	0.067172	0.08327	0.074518	12.7457	5.47152	5.24301	0.152748	0.22674	0.082557	0.206844	4.2941	4.87661	0.36362	0.340737	0.301002	9.03328	4.30052	7.97221	0.664752	1.08102	0.802743	3.5998	3.69886	2.34625
LOC_Os02g43770	1.07205	0.790567	0.829628	3.15223	4.43599	2.07275	2.09665	2.19718	1.18161	1.72242	1.2123	0.845031	1.99832	2.11918	2.53446	2.7	2.0306	2.42559	3.49637	2.78487	3.2699	0.536931	0.567931	0.869396
LOC_Os02g43790	10.6946	8.84712	6.24588	5.29358	3.30432	2.93151	9.89496	16.2362	9.83095	12.4234	2.77277	2.65539	35.4995	28.0367	39.9109	10.3232	5.12814	6.25146	20.7931	17.4053	19.1993	0.751715	1.07086	1.20057
LOC_Os02g43940	0.352471	0.601122	0.400347	8.27042	6.86107	5.61962	0.570778	0.445102	0.126955	0.570453	4.09204	5.49545	1.82127	1.96584	1.1931	9.03297	6.53861	5.53012	0.679676	0.577658	1.74687	2.48303	3.59352	4.11121
LOC_Os02g43970	0.403473	0.270366	0.353822	0.830888	0.659137	0.61164	0.405109	0.298601	0.224426	0.242878	1.35154	0.577152	3.20998	2.04958	2.45823	0.776309	0.808901	0.731692	0.706799	0.551579	0.403188	0.712362	0.921926	1.04334
LOC_Os02g44230	23.411	20.794	19.654	14.406	18.9153	18.8773	12.6271	17.8397	15.2879	13.1311	6.05864	6.88671	83.9254	108.014	99.4658	12.9077	13.7274	13.5325	12.773	14.9319	18.518	5.41108	4.15526	3.88208
LOC_Os02g44710	3.97889	2.28662	2.52362	0.198227	0.07474	0.074663	0.678004	0.815414	0.191958	0.415726	0.437987	0.567349	13.887	15.0882	8.5363	0.791214	0.636072	0.266703	0.537686	0.539487	0.62206	0.126882	0.117351	0.081353
LOC_Os02g44720	2.92312	1.79064	2.49363	0.044673	0.147158	0.366034	0.227523	0.460627	0.365061	0.934705	0	0.123017	7.282	10.236	6.63226	0.13455	0.389091	0.199393	0.638767	0.375693	0.472467	0	0.088569	0
LOC_Os02g45450	5.59255	7.88961	10.9909	0.851193	1.01424	1.55019	0.960942	1.04504	0.382779	0.750931	0.762216	0.393973	17.4229	21.914	16.6052	0.503157	0.480722	0.813116	0.35474	1.35146	1.20521	0.154048	0.11851	0.24442
LOC_Os02g45780	6.71008	7.06684	4.53791	2.8241	1.56563	1.09888	1.38313	1.96964	1.40154	2.18296	3.7987	3.07331	25.3142	26.842	26.4843	3.89567	3.50623	3.33256	4.31711	4.00135	4.61818	1.3858	2.08122	2.2227
LOC_Os02g46100	1.02548	0.648181	1.10774	1.36524	1.4055	2.96702	2.29415	2.19709	2.11926	2.21117	2.79991	3.07837	2.45139	3.06004	2.08194	2.35271	3.83873	2.15368	1.75777	0.89411	0.402237	0.998222	1.10511	2.45176
LOC_Os02g46210	3.86512	3.936	4.09537	1.79271	1.41228	2.97197	2.11833	1.41828	0.451932	1.56054	1.82137	2.27435	9.35561	11.8736	11.4739	2.18725	1.8322	1.65754	1.31468	0.904926	1.35192	1.48826	1.10958	1.28057
LOC_Os02g46620	4.02037	3.22871	2.36677	17.9355	13.0399	12.5773	6.19541	8.73751	4.82062	7.61289	7.68035	7.11565	8.10243	7.75219	6.61742	16.0463	13.9819	17.8001	11.6718	10.3208	10.8562	9.83592	14.0891	15.6301
LOC_Os02g46910	3.76429	4.02811	3.95884	9.90638	5.11053	6.73521	2.11834	3.53084	1.57911	2.06027	2.31374	3.27083	9.68326	8.95742	8.89318	9.2067	7.56764	9.97003	2.85109	3.47019	3.68727	2.93607	1.9979	1.44131
LOC_Os02g47020	573.215	297.438	373.378	326.597	418.482	864.667	509.711	552.133	440.632	431.041	1187.45	792.511	415.918	484.662	317.57	363.975	485.862	734.573	230.475	183.687	218.493	659.577	635.863	1098.9
LOC_Os02g47370	3.97243	2.75239	2.53438	11.905	10.9551	11.2615	5.61238	5.44695	3.16043	3.52674	2.9549	1.81913	7.66941	8.67814	6.29623	20.1958	12.4037	11.854	7.61552	5.57822	6.19926	1.13556	2.39672	4.08929
LOC_Os02g47470	40.489	48.145	40.295	10.3882	9.20247	9.01667	2.81481	5.72341	5.2676	5.03301	4.45678	4.14979	104.136	97.3536	107.53	8.23226	8.80167	11.0908	5.29826	5.72137	9.05724	1.41818	0.591726	1.02293
LOC_Os02g47560	14.8711	8.35826	11.6522	43.8496	24.3146	43.7397	6.84964	12.4027	8.73836	3.46233	108.565	92.6525	3.52073	6.25066	4.23521	62.6884	60.3058	73.2404	5.78509	11.4531	10.7319	94.1331	88.6181	103.221
LOC_Os02g47980	4.56813	5.67334	3.56354	9.66169	9.72422	11.3591	6.82235	5.64913	4.16194	6.87275	8.71428	7.04758	8.44102	9.3842	8.09721	8.33461	6.40943	5.41888	4.60248	3.34217	5.16761	4.53777	5.05258	5.90785
LOC_Os02g48190	1.38506	1.07612	1.00066	10.9056	8.15427	5.9288	1.21093	2.12812	1.20508	1.37114	4.17941	4.27182	2.34691	1.37048	2.0553	12.3355	9.84833	13.2134	3.08012	3.68374	4.56699	3.10053	3.88233	1.96291
LOC_Os02g48280	0.54027	0.968676	0.580679	0.780477	0.125683	0.483843	0.121824	0.497042	0.163672	0	1.28329	3.34923	2.67397	4.98318	3.66929	1.42212	2.06861	1.58981	0.468035	0.822568	1.24053	1.89402	3.03126	2.52013
LOC_Os02g48320	0.65908	0.462375	0.463979	0.72422	0.145321	0.392744	0.175085	0.298739	0.220862	0.076334	0.038915	0.133612	2.72317	3.01352	2.74714	0.146704	0.431601	0.194044	0.377848	0.48797	0.393913	0.103766	0.340373	0.308629
LOC_Os02g48770	2.56842	2.95981	3.2221	0.637678	1.65042	1.75577	0.916776	2.20703	0.94884	1.48566	2.74539	6.31191	13.4966	4.57434	11.9492	25.2553	20.3684	24.2029	2.88431	2.65473	3.78053	0.891707	2.79008	0.958269
LOC_Os02g48850	2.48668	7.2278	1.95897	12.3132	22.5608	15.1023	1.13762	2.51292	0.802255	1.62995	0.471131	1.97318	1.56108	2.14563	1.4615	35.0141	17.6362	23.705	18.9123	23.2228	18.8201	1.14323	6.7719	6.83397
LOC_Os02g48870	2.77733	2.20435	3.9386	2.93068	1.9325	2.6578	1.50424	2.3355	1.38112	1.97327	1.51034	2.82753	7.59583	5.25757	6.5519	3.99941	4.16021	4.7832	4.15122	4.28794	5.0568	0.780987	1.28393	0.37567
LOC_Os02g48900	29.6662	21.2138	27.5666	22.0667	20.4746	18.8441	17.9557	25.6317	20.0159	19.2465	18.3295	19.3207	56.696	38.906	52.8251	41.9374	40.3296	36.1622	33.6714	29.3639	37.375	11.8662	15.9735	13.371
LOC_Os02g49680	104.022	88.681	88.0599	200.246	223	258.666	136.239	119.042	116.704	118.575	149.852	180.807	79.422	96.921	84.5329	145.81	149.593	169.27	66.9651	60.2151	49.4131	103.19	98.5819	132.986
LOC_Os02g50110	4.82091	3.661	6.26147	3.27236	2.75791	4.14663	3.78152	3.41603	3.3704	3.12475	3.94993	2.86654	29.0221	20.3712	23.1394	4.68372	5.30564	4.03822	7.35394	5.79588	7.81162	2.12724	1.78506	2.91183
LOC_Os02g50600	38.4399	32.6322	37.855	6.9881	6.89668	6.64775	5.58751	9.85519	6.80536	6.59677	18.1597	16.9819	84.8872	71.0669	82.1247	16.3731	17.3946	13.4397	12.5504	11.4777	13.9636	9.62648	9.14331	11.3467
LOC_Os02g50730	7.88842	6.57004	7.67709	1.80999	1.50463	2.34902	2.48712	2.65174	2.79983	2.18447	6.93577	5.66803	19.4637	13.5542	18.3872	5.96457	4.19254	3.60577	3.96184	2.4717	2.80718	5.43818	5.82551	6.7796
LOC_Os02g50940	3.33087	3.16006	3.71888	1.05255	1.02867	1.21268	1.69417	2.76887	2.09356	1.31222	0.804946	0.659834	7.79228	6.78709	6.64687	2.47468	2.45526	1.53164	1.85497	2.166	1.93668	0.365185	0.471949	0.81784
LOC_Os02g51040	0.763568	0.481774	1.16901	0.458347	0.683599	0.78746	0.685577	1.23654	1.06954	0.580779	0.477828	0.877793	3.429	2.98597	2.71976	1.80921	1.47781	0.902816	0.636872	0.565772	0.661557	0.361231	0.465166	0.736266
LOC_Os02g51710	15.7933	10.2617	14.6535	7.66144	8.96077	10.1693	16.8372	22.2753	16.9494	21.2752	4.65698	4.00691	29.4268	33.6157	30.6258	9.69702	11.1267	9.10214	24.6043	23.1536	15.7984	4.95771	7.92542	8.55117
LOC_Os02g51930	0.989857	0.856896	0.815303	0.823081	0.45081	0.390118	0.823669	0.627873	0.52727	0.586828	1.18895	1.18938	0.492172	0.044644	0.096602	0.998248	0.669267	1.01189	1.07435	1.61639	1.10487	3.20893	1.87864	1.17532
LOC_Os02g52010	33.7845	25.2513	23.0929	134.106	48.6054	78.038	14.8383	18.6865	15.1098	13.0382	30.3158	27.2254	76.8032	66.4188	68.8896	87.821	93.9517	132.902	25.7355	42.9786	43.3763	26.4908	30.7373	46.7256
LOC_Os02g52040	7.23618	5.55725	5.7688	0.609172	1.51092	2.31616	0.353435	0.997097	0.426887	0.292331	0.653706	0.356322	22.6432	19.0204	16.1621	1.1239	1.26659	1.3513	0.591893	1.48135	1.10932	0.205075	0.058383	0.19499
LOC_Os02g52150	6.97613	6.81774	2.95716	59.814	42.2084	46.0043	2.80744	2.3354	1.46755	1.83879	17.3272	15.1515	47.2646	24.508	60.5002	42.3792	28.0898	38.2795	3.67352	3.00205	2.15193	5.20696	5.47008	10.2308
LOC_Os02g52170	2.63269	2.59691	1.22695	0.548314	0.259405	0.479179	0.797168	0.735474	1.27659	1.08945	1.13898	0.541142	6.85663	7.19437	3.90216	1.49317	0.935235	1.14223	1.09015	1.13576	0.877706	0.260472	0.364228	0.297793
LOC_Os02g52210	13.6903	13.6013	18.9069	7.90838	8.42169	16.911	0.568047	2.25865	1.18661	1.28869	13.5542	6.03969	39.3135	34.5468	41.1449	6.58453	17.0304	10.3931	4.0265	3.9223	4.25212	9.4049	11.0738	12.4796
LOC_Os02g52780	10.2087	11.2004	10.696	35.7611	28.0458	29.7293	13.2749	15.9045	12.3409	13.8154	16.3325	16.7796	22.622	22.356	23.3735	31.8044	25.8317	25.2709	19.599	19.0376	20.9955	15.0341	14.0603	14.7329
LOC_Os02g53470	1.44722	1.79863	2.02768	1.87827	1.51373	0.870833	0.81043	0.900863	1.43967	0.708727	2.28331	2.26233	0.552591	0.428934	1.09985	1.79275	1.11822	1.68634	1.34321	1.17391	1.4319	1.4596	1.64049	1.22168
LOC_Os02g53810	2.39614	2.5642	2.09434	8.24566	9.89045	10.2455	3.03781	2.74986	2.46915	2.71634	5.57611	5.60931	1.90034	2.06996	2.88372	11.6335	10.2683	11.4462	5.42888	5.80423	6.29026	6.51034	4.97558	4.37848
LOC_Os02g53960	1.26035	1.02542	0.873019	0.082965	0.23966	0.079841	0.095253	0.326567	0.067708	0.034115	0.530373	0.073293	0.129322	0	0.28945	0.578801	0.312414	0.136209	0.07325	0.546457	0.095991	0.045146	0.105378	0.141588
LOC_Os02g54780	11.7591	11.5447	11.4975	6.94358	7.04637	8.13398	5.31798	6.21883	6.02911	4.91477	7.57983	7.47138	27.9682	23.4947	30.1606	9.97468	9.86011	8.45037	6.03225	6.19404	7.29591	6.03066	4.94155	5.51478
LOC_Os02g54890	36.7723	38.4413	36.496	3.40356	3.00113	4.14182	5.09593	7.6464	9.46955	6.57201	6.89509	6.4593	85.6964	72.0925	85.6568	5.8441	5.42349	4.79966	8.17651	8.26288	7.95926	3.7528	3.02073	4.22169
LOC_Os02g56050	1.07339	0.638559	0.491619	0.507288	0.566823	1.29392	1.96387	1.26044	1.14511	1.10685	1.79183	1.57197	1.16528	0.976536	1.13125	1.57743	1.04	0.859616	0.519653	0.262464	0.739236	1.67964	1.02224	0.57693
LOC_Os02g56900	61.4917	22.5322	45.5199	90.915	227.159	59.8993	17.5855	23.697	19.961	6.42911	79.5239	66.7363	206.999	175.809	93.8839	85.1837	69.8731	96.4679	51.2364	49.468	55.9598	48.4963	115.001	211.289
LOC_Os02g57480	9.48834	7.64546	9.0623	15.0889	0.023036	10.2935	12.0391	0.063495	1.31939	0.075231	0.003753	0.078303	8.9078	4.48648	2.3407	15.7331	13.3573	15.054	13.1756	12.998	0.187322	8.69138	11.1828	10.6439
LOC_Os03g01180	9.52616	9.5817	10.6241	3.30668	4.80447	3.64247	7.81327	5.48719	8.62986	10.0114	9.89158	9.61877	8.641	7.26038	8.32327	4.10732	4.22516	3.62586	5.41075	5.20937	6.016	6.38	2.27748	1.54483
LOC_Os03g01740	35.5591	31.6957	31.4111	6.73449	4.74081	5.15525	10.4217	11.9767	13.6519	14.9791	6.34545	7.15365	78.6146	83.1555	85.6369	8.42522	8.61229	7.97093	15.7661	14.4723	21.3485	2.35737	3.26145	3.40754
LOC_Os03g02240	0.74188	0.558853	0.916356	0.280297	0.20933	0.138514	0.878724	1.22093	0.720361	0.944818	0.327406	0.226536	1.42861	2.10387	1.49504	0.270206	0.317352	0.19104	0.785149	0.727173	0.663313	0.073994	0.096124	0.07003
LOC_Os03g02400	0.993489	0.483353	0.537283	0.101198	0.100225	0.257981	0.336312	0.508808	0.296074	0.239685	0.265429	0.622031	2.42649	1.77783	2.37013	0.27677	0.809159	0.190449	0.249063	0.240631	0.12942	0	0.065169	0.089009
LOC_Os03g02460	0.290089	0.073165	0.368266	0.091024	0.194896	0.186556	0.442779	0.644913	0.321162	0.390916	1.39978	1.20812	3.04131	3.1576	1.01257	3.98216	2.40715	5.17408	2.88255	3.72731	3.47552	11.5988	12.9103	5.72112
LOC_Os03g02750	17.5348	4.83899	14.9158	35.3413	39.8787	38.914	0.986898	8.51032	4.34213	4.64733	20.6546	20.4085	23.4042	8.75672	12.6707	17.0619	22.0532	19.1186	3.62802	3.21795	3.78745	16.429	16.5059	24.0729
LOC_Os03g02820	0.865339	0.743381	0.393596	3.13483	2.92827	2.07957	1.48937	1.41641	0.944234	1.19924	4.31627	2.34377	0.098212	0.182686	0.266715	0.761404	0.853924	0.817772	0.558026	0.697768	0.997234	1.8148	1.84234	1.96027
LOC_Os03g03034	2.08614	2.15378	3.07268	18.6703	20.4874	16.2939	11.1291	16.3965	15.0762	13.9283	8.60218	7.09	6.78815	5.14394	4.7502	18.9903	15.2527	11.3015	34.1862	18.1501	18.7391	7.18516	10.7322	18.7774
LOC_Os03g03060	0.059489	0.081381	0.11832	0.065013	0.076753	0.089597	0.085741	0.07228	0.138446	0.095979	0.07744	0.168862	0.154067	0.191571	0.158735	0.423284	0.579404	0.485057	0.291298	0.372591	0.465302	0.95331	0.70502	0.508602
LOC_Os03g03200	8.53681	9.22975	8.70701	6.39096	6.73285	7.7405	5.23103	6.01305	6.06943	6.29149	7.56406	7.25482	32.5226	21.8592	33.2852	15.5643	12.2227	11.2168	8.88307	7.32813	7.24536	5.68563	6.21848	6.7644
LOC_Os03g03510	16.6898	14.4492	13.9701	58.1637	66.9642	59.2327	13.4981	13.93	12.8038	15.7463	64.1656	64.9971	41.6877	48.3846	42.5342	73.2343	67.5566	59.348	23.9462	25.1957	30.0621	106.897	83.4882	74.1352
LOC_Os03g03790	4.06758	3.15155	4.52209	3.43988	5.35003	4.46867	5.80503	3.94863	1.77835	6.1704	2.8554	5.2182	7.49372	5.49968	7.85912	15.4148	14.2301	9.14202	4.89397	5.40456	4.12829	1.78228	3.29515	2.58794
LOC_Os03g04370	25.5007	21.6541	20.7479	6.85375	5.05366	4.91207	7.61292	9.75999	6.43909	9.42228	7.40003	7.55164	52.4763	46.1915	57.0983	12.1673	9.06028	10.0742	15.5702	12.0513	14.7716	4.5563	4.46559	6.55763
LOC_Os03g04660	12.4936	8.05058	15.21	3.47938	4.30763	3.09717	10.9729	15.9698	8.94484	10.9864	2.23501	3.11349	15.3846	11.7443	17.1422	10.5636	8.67634	7.71321	16.5406	15.9039	15.2552	1.7187	2.05365	1.55364
LOC_Os03g04770	33.1593	29.101	16.6642	72.1075	37.5321	57.6686	20.9539	16.8329	17.3583	15.9095	108.963	73.6821	54.0877	44.8391	70.4676	49.8354	58.0523	61.9494	18.7766	16.5997	17.7815	83.1563	92.2641	92.6017
LOC_Os03g05300	29.4174	18.2069	25.7242	15.8455	17.0996	19.8475	39.6016	46.7212	45.9337	41.872	6.79647	4.77076	50.0069	54.4631	47.861	22.9979	24.2142	21.3863	65.6916	53.46	38.5226	5.03619	5.64884	7.82306
LOC_Os03g05350	3.48346	3.93965	4.17607	3.37125	3.74622	1.32449	1.67612	1.9878	3.00355	1.35243	5.70945	4.62233	1.23118	1.0175	1.28874	4.06665	2.94163	3.89791	2.08764	2.95522	3.02823	2.07743	2.22323	2.69219
LOC_Os03g05750	109.565	139.353	98.5446	1.42682	2.14341	2.08383	10.7539	15.7012	18.5403	13.01	15.5943	12.9334	330.145	304.368	368.415	9.60156	6.2503	5.22841	27.2856	18.578	24.85	4.01043	3.33475	7.41372
LOC_Os03g05840	1.39704	0.900863	0.594989	75.3565	38.0349	37.1583	5.10769	7.20971	4.22052	6.27155	65.2503	51.9136	1.27104	1.52912	1.65486	69.3687	57.2095	55.0682	10.0727	8.28783	7.95547	95.016	119.771	124.625
LOC_Os03g06330	14.1877	8.83064	12.195	18.0339	13.845	10.5054	12.9997	15.1994	12.1015	13.6875	16.115	17.6823	12.9837	9.3679	11.7187	15.4466	13.1783	14.7128	31.7074	24.2442	31.3507	27.2819	27.215	21.7373
LOC_Os03g06520	29.7928	23.5398	26.1665	35.4622	57.0346	56.4339	35.8826	27.2947	41.8709	40.937	55.7324	65.3602	79.4295	82.3553	71.0626	70.2299	73.8092	57.7196	40.6889	30.993	35.4916	75.7194	89.3668	73.3438
LOC_Os03g06630	28.7556	23.1332	20.0824	84.4313	128.058	134.263	10.7916	11.1214	13.4347	9.11163	132.365	130.317	79.3425	70.9644	86.2386	97.5291	94.3933	84.2785	9.24828	8.97495	11.763	113.554	90.175	130.57
LOC_Os03g06730	7.34191	6.16056	6.86428	2.52203	3.11691	2.90679	5.75572	5.69897	7.10023	4.78231	3.23267	3.5063	11.2719	15.393	13.036	2.03458	3.18465	2.5265	5.93565	5.7706	5.43559	2.34979	3.27165	2.27716
LOC_Os03g06970	20.6892	29.7441	15.697	44.4832	65.356	36.1067	6.65029	4.58669	6.82502	6.45074	4.28192	4.58298	12.5298	21.3666	18.6539	75.0366	49.9368	74.9701	49.7685	51.9514	38.1046	6.77344	16.7392	17.3633
LOC_Os03g07200	0.873712	0.684107	0.982253	0.017603	0.045615	0.0237	0.049687	0.214669	0.088797	0.074123	0.14174	0.488832	0.479344	0.532437	0.80416	0.185772	0.643726	0.323955	0.581555	2.11593	1.88861	0.55363	1.32869	0.307528
LOC_Os03g07400	16.4274	12.8654	14.1901	2.96029	3.08092	2.14758	2.75874	3.18554	3.41571	4.76332	1.43145	1.76351	37.1984	25.5813	31.5937	2.68275	2.70196	2.49681	4.43521	5.37083	7.71907	1.69211	0.669706	1.42861
LOC_Os03g07440	14.4878	11.7566	12.9579	25.701	30	48.0604	28.5724	28.6724	31.5447	24.0952	43.9282	40.7859	18.308	27.6451	22.7535	29.4422	31.8376	29.9068	16.882	14.3683	10.0021	28.7119	45.9896	45.943
LOC_Os03g08310	3.63223	1.91643	1.54492	3.61841	1.72045	1.9264	1.42366	1.94267	1.03086	1.75563	3.50127	2.65577	38.0526	33.5379	33.1914	13.6607	6.09545	7.94039	10.1096	6.04793	7.2082	2.91816	5.92793	6.76589
LOC_Os03g08320	11.8996	8.55493	10.8781	36.1195	23.4247	19.6459	18.588	23.3162	14.5819	20.4807	15.3591	11.936	61.315	41.1998	55.4102	86.7692	53.3978	58.4895	77.2685	73.3594	63.4233	22.561	32.2662	27.9078
LOC_Os03g08330	69.2316	1.12749	24.0311	9.94465	43.3498	56.8008	47.4266	56.4262	47.6622	36.2373	48.1983	43.2181	234.973	185.854	264.191	94.1094	61.5957	34.9225	122.046	106.495	63.3038	30.9273	47.2485	49.5845
LOC_Os03g08390	5.00351	3.56055	4.24983	9.31213	10.1056	10.347	2.72144	3.92921	3.1654	3.0285	15.4912	15.7331	8.18705	9.28416	9.24363	8.8349	11.0223	10.5971	2.74762	2.63119	3.86684	16.7272	12.3632	11.8485
LOC_Os03g08480	7.26583	6.47211	19.3713	1.53039	3.30707	4.05908	4.50389	3.99987	3.4524	4.42166	2.30374	2.91754	16.5022	6.65552	6.91449	1.96576	2.7742	3.01234	16.6039	12.5361	13.4183	1.77383	3.99266	3.4076
LOC_Os03g08520	5.22428	3.25009	3.95401	4.32913	3.95504	4.9904	7.72015	9.27298	4.9901	7.84962	3.56234	2.75979	32.5838	39.6283	28.8901	10.1055	5.88517	5.955	29.0628	19.6448	20.2069	5.1806	5.13437	6.68573
LOC_Os03g08940	4.55614	5.38121	4.46556	3.73499	3.38627	4.27904	4.00307	5.03718	2.19491	2.60386	3.10833	1.4453	10.0205	10.2116	10.8792	5.68063	4.25859	3.78617	3.46429	4.28272	4.88754	1.24712	1.71966	2.50764
LOC_Os03g08960	3.75227	2.44067	3.8892	6.82666	8.56953	5.63965	3.71414	4.29428	2.65167	4.54635	4.88309	5.32697	9.02502	9.73901	7.24194	7.87813	6.59915	5.75884	5.73975	5.73809	6.30697	5.18151	3.77479	5.0843
LOC_Os03g08970	37.3381	32.1017	27.2808	22.2555	20.6989	19.895	12.5896	14.0818	13.2702	14.6435	23.3501	21.8486	61.2754	61.7806	67.4009	23.591	21.5792	20.3416	12.2444	11.9881	14.8665	14.7215	15.3116	15.614
LOC_Os03g09170	2.05011	1.69535	0.982829	7.78058	3.28599	4.70284	1.0557	0.968843	0.892318	0.79746	4.61234	3.33893	9.92856	7.42269	10.6155	4.94947	6.82537	7.04142	1.4348	1.19582	1.05562	2.28294	1.94316	3.21651
LOC_Os03g09970	1.34392	1.61484	1.10945	0.622606	1.39775	1.15038	0.479042	0.171457	0.563579	0.635435	0.198111	0.232183	1.3275	1.05325	0.963646	3.52028	2.42309	2.52161	2.14808	3.02707	2.42061	0.132061	0.411694	0.230612
LOC_Os03g10050	8.86497	4.73127	8.70623	0.669197	1.74072	3.51141	7.77907	7.32869	4.67939	6.93377	7.00056	6.35887	20.014	19.705	18.9817	2.83608	3.22258	0.999028	7.21594	3.91507	2.0478	9.82935	9.7513	10.3194
LOC_Os03g10224	0.10106	0.242446	0.126018	0.15031	1.70056	1.93535	1.02481	0.713767	0.069696	2.17688	0.010336	0.095517	1.06505	1.63849	0.913857	0.582554	0.075704	0.068422	2.00157	1.12331	1.3498	0.902463	0.071223	0.10272
LOC_Os03g10920	0.886653	0.729839	0.792506	3.27406	3.65495	1.74376	0.492363	2.3346	0.885714	3.63702	0.913503	1.5393	0.55818	0.753264	1.97596	0.95046	3.03604	2.82804	3.6158	3.47888	3.82974	0.521839	0.378775	0.393499
LOC_Os03g11510	0.115294	0.740546	0.222398	2.38025	0.171951	0.929358	0.07339	1.2374	0.490852	0.466835	0.173951	0.396587	0.067095	0.773596	0.555562	1.13373	0.210293	0.300588	2.16689	2.62848	1.42834	2.06848	2.31141	2.55698
LOC_Os03g12160	13.1122	11.4078	17.6953	4.6836	4.88733	2.95758	8.29578	2.36496	5.4979	7.94399	4.38138	4.30032	2.63781	6.51182	3.06204	6.2461	6.04054	5.22458	2.43516	4.38957	8.31953	5.51867	4.61633	3.44232
LOC_Os03g12500	0.503966	0.183419	0.40959	0.075206	0	0	0.034726	0.02158	0.036365	0.01898	0.145595	0	1.28266	1.13874	1.50337	0.094485	0.03274	0.12562	0.016009	0.079092	0.024783	0.140473	0.083623	0.250084
LOC_Os03g12700	4.15876	2.75974	3.3404	36.2888	38.3938	62.3454	9.49764	8.05047	6.59805	7.46785	105.88	111.846	2.10365	1.90977	2.21749	49.1528	50.5369	39.1628	4.38158	3.89965	4.05456	129.753	149.682	160.207
LOC_Os03g12730	0.127782	0.105366	0.144765	0.235506	0.390665	0.181653	0.090543	0.21846	0.075791	0.118111	0.021801	0.13342	0.41375	0.321833	0.492696	0.305699	0.404943	0.348671	0.200326	0.355949	0.337492	0.063328	0.126497	0.109345
LOC_Os03g13050	17.4252	17.06	22.2365	1.70344	6.54696	4.07904	19.0263	31.303	19.0593	24.2195	37.4531	32.5976	16.7616	9.788	13.4875	12.7651	17.5931	12.5953	14.8208	15.8249	18.1354	32.1074	25.9719	29.0443
LOC_Os03g13120	0.122978	0.162131	0.023517	2.99891	1.71155	3.55461	1.19222	0	7.15637	0.813772	0.081967	0	0	0.027947	0	0	0	0	0	0	0.035991	0	0	0
LOC_Os03g13300	2.44586	2.81832	1.54939	3.26413	2.19769	1.51233	1.00881	0.637854	0.711494	1.22962	1.76195	1.3376	6.99817	5.20245	7.78445	2.29431	2.48536	1.74203	1.2766	1.46452	1.42088	3.0519	2.93995	1.77238
LOC_Os03g13740	0.556971	0.401196	0.169081	0.60393	0.505737	0.784359	0.440193	0.156197	0.330777	0.381393	0.405409	0.308014	1.90248	1.46341	1.48204	0.892864	0.655452	0.634321	0.52303	0.430547	0.512762	0.426775	0.972675	0.793594
LOC_Os03g13810	75.8861	88.5697	71.4681	61.2193	55.2918	46.4571	30.6051	31.3227	32.9058	29.2907	57.6168	54.341	141.837	160.66	179.336	62.9951	49.1478	58.6722	37.8987	42.7754	56.967	62.818	53.1394	49.2272
LOC_Os03g13840	21.9681	21.6111	28.6039	12.567	19.0902	17.0647	12.1671	9.89205	13.4501	9.94978	10.8157	10.7437	48.3529	43.2112	45.2463	13.3112	12.3637	12.06	10.8124	11.7745	11.8962	11.7012	11.1685	10.8876
LOC_Os03g13930	0.493663	0.827973	0.740888	0.438779	0.646264	0.521183	0.599543	0.606777	0.438051	0.375877	0.823119	0.588992	1.89063	1.81899	1.47845	0.657586	0.550525	0.496238	0.900152	0.586584	0.528065	0.742478	1.0596	0.952008
LOC_Os03g14030	2.25747	0.522662	1.56557	0.044216	0.193884	0.159929	0.5674	1.71817	0.67724	0.769305	0	0.32429	3.52517	4.59956	3.63033	0.212279	1.35573	0.411315	0.968146	1.00167	0.999885	0.026777	0.097284	0.048839
LOC_Os03g14370	25.8305	18.2919	16.7942	18.4065	15.22	16.5819	11.881	14.0258	10.7317	13.8451	12.4314	10.2937	59.9972	54.2677	63.3818	24.8053	19.3931	25.9771	15.9408	16.3992	18.2842	6.47367	7.53761	6.80267
LOC_Os03g14654	66.6679	14.6335	57.6959	0.649284	2.23063	3.07967	2.45826	6.42145	1.41913	1.65709	9.28447	12.1796	290.388	162.232	198.215	19.2752	31.8694	18.2239	4.88475	7.74047	9.01621	2.31621	1.2771	3.60032
LOC_Os03g14915	6.87749	4.18893	3.64481	23.6141	7.53178	13.6378	5.32141	5.33891	5.08653	4.28051	61.8761	62.2506	4.57168	3.44947	4.01915	57.5362	43.2648	61.342	3.78999	3.49065	5.79727	40.723	37.208	38.0493
LOC_Os03g15270	5.13946	3.97439	5.46558	2.39069	2.73782	2.89646	7.24115	6.34933	10.3026	8.41419	2.44888	1.56308	15.295	13.9318	13.2757	5.39724	6.21233	4.28815	10.5635	9.68764	6.60229	3.07105	4.2183	4.65692
LOC_Os03g16850	0.975716	0.584097	1.15348	0	2.05477	0	1.58196	0	1.61188	0.607279	0	0	0	0	0	0	0	1.06475	0	0	0	1.74303	1.45115	1.61967
LOC_Os03g16860	104.672	103.76	60.2533	1155.02	860.397	792.64	37.153	43.1169	40.695	40.2591	460.727	448.516	280.658	189.321	374.435	847	827.238	944.369	55.3553	68.0723	77.8809	296.21	359.173	408.651
LOC_Os03g17480	0.534221	0.550441	0.982485	0.239176	0.234586	1.09048	0.127108	0.53198	0.594641	0.245884	0.647762	0.948479	2.28487	2.36964	2.77337	1.04895	1.50506	1.1074	0.452405	0.308272	0.627359	0.422198	1.01008	0.269939
LOC_Os03g17700	21.8708	26.3691	18.3066	6.40801	4.91713	5.52036	9.65242	10.4719	9.61938	10.3208	7.64688	7.02468	68.7298	69.9482	73.2904	9.86208	9.65373	8.43428	11.6168	10.5854	13.603	3.76355	4.63953	4.15954
LOC_Os03g18030	6.32715	4.87612	6.43206	38.0947	28.7481	23.195	31.4174	38.8247	30.9202	40.5112	17.9619	14.4929	16.6794	9.71082	16.1318	67.3956	48.0166	38.151	90.101	89.0987	72.2111	22.3152	27.9543	27.2783
LOC_Os03g18070	19.594	15.6549	17.2707	78.8615	94.5389	106.854	24.4084	29.4402	24.5332	23.7798	214.282	214.125	36.637	36.5854	37.5361	136.205	188.618	142.418	17.3266	18.7914	22.6418	211.373	215.976	205.467
LOC_Os03g18150	63.4347	79.9728	58.1527	19.8376	14.2296	15.841	25.8789	26.3892	20.8865	25.8632	30.5306	19.3619	137.911	150.47	117.911	28.5082	24.6755	24.0738	33.9208	31.5006	33.6782	13.9615	19.251	19.562
LOC_Os03g18779	0	0	0	0	0	0	0	0.03354	0.053283	0	0	0	1.93875	2.94873	5.08077	0	0	0	1.42161	2.2063	2.31815	1.85873	1.49789	1.5087
LOC_Os03g18850	6.91197	3.97412	3.09539	9.11511	7.55808	2.20681	23.612	30.9107	16.5433	27.0564	73.6787	47.446	8.55454	1.5271	2.36415	19.908	13.9953	8.49753	58.4713	43.278	73.7851	58.1391	56.2765	87.1283
LOC_Os03g19020	16.6052	13.8544	17.1714	12.0002	9.52815	7.32337	9.85305	6.90122	9.20465	10.807	8.91743	8.70798	36.0741	27.6695	33.1697	15.0671	7.57967	13.4422	10.4735	12.9708	15.1994	8.5197	5.94968	6.98363
LOC_Os03g19070	9.84792	5.85707	8.28745	3.0629	1.51805	2.39487	1.81444	1.67014	1.05127	1.85678	1.13502	1.63313	20.5024	14.5558	17.6084	3.39687	3.94396	5.5147	1.59279	2.23398	2.70354	0.681512	0.812221	1.46777
LOC_Os03g19090	0.358502	0.23712	0.131062	0.616319	1.61473	1.94671	0.622012	0.613676	0.460878	0.376032	1.48833	1.77412	1.04086	1.22652	0.618765	3.11275	2.85312	2.32902	0.983101	0.90304	0.733476	1.24311	1.55504	1.40035
LOC_Os03g19260	5.17518	4.64729	3.94868	1.87109	1.62932	1.13757	2.15649	2.75109	1.06932	2.38783	1.26278	0.983125	5.1602	5.19303	6.38596	1.49649	1.0231	1.22188	2.29996	3.14811	4.05289	0.135938	0.31324	0.179767
LOC_Os03g19270	3.26674	3.87298	4.19356	0.122226	0.057972	0.184732	1.67592	1.68539	1.62747	1.31979	0.194606	0.286153	8.55593	7.64602	9.32331	0.37087	0.183121	0.201418	2.12863	1.65468	1.63845	0.343707	0.216962	0.570965
LOC_Os03g19400	15.9735	12.984	14.5363	13.6124	10.5279	11.3546	7.31762	6.22598	6.0122	5.82987	12.3254	13.1183	36.1129	36.9608	33.4794	14.1961	14.9718	15.6192	10.6352	8.63842	12.1973	15.1428	12.7855	12.9477
LOC_Os03g19720	270.198	285.417	219.882	247.65	181.496	264.319	49.2894	67.1134	49.9482	49.1011	659.362	610.36	660.075	629.795	694.059	380.263	363.907	359.966	89.864	82.9063	107.337	424.03	421.596	549.945
LOC_Os03g19780	0.546203	0.102083	0.179664	0.982187	0.919273	1.24627	0.19297	0.351965	0.033699	0.179046	2.0067	1.11965	1.76174	1.5019	1.3604	1.70783	1.24862	1.15394	0.279981	0.526851	0.706342	0.882882	1.46357	1.46172
LOC_Os03g20090	14.9695	14.1163	13.3519	7.98461	6.78421	5.19123	9.98564	14.326	7.94664	10.222	6.11788	3.51665	45.0533	40.2428	37.9702	9.35468	6.25661	6.70342	13.5748	11.5178	14.2847	6.12396	7.46308	8.92538
LOC_Os03g20120	19.8995	12.7117	22.1094	16.9019	20.5067	17.1269	14.7858	23.2653	14.7738	15.7601	33.1437	35.2558	46.0093	28.3662	41.5563	29.6563	44.8817	20.4524	21.3489	15.434	18.0774	31.486	39.2458	36.4445
LOC_Os03g20700	56.7479	56.8428	65.0563	88.7925	169.865	148.687	69.9647	63.942	80.5975	55.8339	170.809	187.956	37.8433	41.4983	39.0058	74.973	107.956	105.746	36.9474	35.5364	32.2877	98.2631	128.19	137.798
LOC_Os03g20780	0.385577	0.322565	0.028776	1.50187	0.521834	18.027	4.34954	19.8845	0.703084	12.3109	4.50032	6.76054	15.1633	5.14712	16.485	0.497258	0.376998	0.862994	0.270984	0.43415	0.669251	0.053892	11.0475	0.506246
LOC_Os03g21030	40.0344	31	36.4976	29.8664	11.9458	10.8528	11.4076	18.2087	13.7412	13.7167	12.8324	10.0014	54.8844	38.0616	51.3306	41.1396	29.9686	50.5472	29.9335	29.8156	33.453	19.4893	20.9249	20.5614
LOC_Os03g21040	10.0063	10.5574	8.27232	29.1634	37.9401	22.6431	25.6725	25.1948	16.1785	30.9407	17.9184	16.0058	9.06277	5.06723	7.56614	10.468	13.9796	11.6932	18.8055	19.006	15.8651	14.3866	18.8737	16.2687
LOC_Os03g21640	3.50524	3.92546	0.694946	3.33875	4.17357	3.44394	0.804291	6.01546	3.28904	2.38509	0.875016	2.83996	14.4517	17.6118	13.9403	3.49613	0.037341	4.77188	2.04443	1.01086	2.01721	1.15789	2.20385	3.03077
LOC_Os03g22634	40.9704	32.5058	37.0298	118.952	110.081	122.416	30.2956	38.9919	54.454	34.6212	125.695	123.623	63.1482	51.4327	70.4563	59.6079	68.3656	48.8287	38.5965	55.2443	33.5805	124.287	157.955	111.151
LOC_Os03g24560	6.66512	11.5673	3.01649	30.3058	30.2764	18.3577	34.5845	43.0655	11.4372	45.6143	49.2676	32.2869	3.68077	1.83576	5.92614	22.1265	18.3017	22.2607	35.8326	61.6203	48.8267	12.3296	12.6231	11.1673
LOC_Os03g28940	87.1513	77.8075	75.2095	167.982	114.819	112.242	95.3303	86.9488	89.0862	96.3465	68.8873	67.4818	228.925	211.154	263.551	201.504	155.167	198.602	215.721	182.324	198.862	76.2457	107.373	99.9481
LOC_Os03g29360	0.602642	0.08382	0.046522	1.34327	0.941782	2.60466	5.96889	1.9914	3.93732	6.46586	1.35116	0.057582	6.05445	8.99863	6.21792	0.088759	2.65197	1.52073	0.054133	6.94133	0.076627	0.051536	1.56007	1.88313
LOC_Os03g31560	0	0	0	0	0	0	0	0	0	0	0	0	0.527692	0.839586	1.03927	0.012103	0.038305	0.043016	0.29984	0.74796	0.760565	0.979113	1.21982	1.06508
LOC_Os03g32230	0.532977	0.909469	0.539434	0.379478	0.065015	0.15973	0.505578	0.415898	0.449835	0.650713	0.057436	0.341536	5.14459	6.59361	5.41855	0.85585	0.930042	0.668983	1.14262	0.938454	1.39874	0.128725	0.358624	0.122458
LOC_Os03g36130	0.01459	0	0.015635	0	0	0	0	0	0.006288	0.037382	0	0	0.386996	0.836136	0.428174	0	0.007798	0.006688	0	0	0	0	0	0
LOC_Os03g38570	0.216469	0.192118	0.274565	0.038726	0.046064	0.032461	0.064379	0.054577	0.093926	0.056234	0.0636	0.073051	0.033717	0.044233	0.056	0.063175	0.044068	0.07242	0.134103	0.191128	0.062755	0.056978	0.050952	0.081674
LOC_Os03g39920	0.166572	0.183069	0.182351	0.026511	0.043163	0.013639	0.03741	0.052333	0.056229	0.012313	0.001594	0.005758	0.00706	0.007764	0.03515	0.006661	0.021304	0.009779	0.035499	0.086823	0.015587	0.008547	0.026033	0
LOC_Os03g40070	1.47552	1.3115	1.75671	0.347064	0.117022	0.177899	0.915213	1.96433	1.01181	1.5226	0.668992	1.39954	1.71938	1.46909	2.1438	1.18857	1.25206	1.10635	0.925572	0.727442	0.479372	0.366147	1.15562	0.59838
LOC_Os03g40600	0.059782	0.046907	0.889641	0.066604	0	0.012166	0.465954	0.065053	0.069095	2.49527	0	0.011902	2.33056	2.14763	1.96504	0.05027	0	0.041253	0.070276	0.04516	0.049182	0	0.07332	0.059351
LOC_Os03g42235	0.001988	0.001202	6.6e-05	7.89842	2.61941	6.2681	5.66209	5.92892	0.09269	1.57975	3.62698	4.86609	4.84156	3.50387	4.38689	6.83933	0.00405	0.000722	0.64505	6.19505	0.352229	0.000178	0.41674	2.42597
LOC_Os03g42600	15.9562	13.1804	16.7266	2.28984	0.88263	1.76178	7.53745	5.57715	10.9175	10.518	0.286096	0.177803	32.6754	41.0213	26.2675	1.60941	0.421076	0.746953	13.2975	16.5976	11.7653	0.874391	0.791754	0.760457
LOC_Os03g43100	0	0.047249	0	0	0	0	0	0	0	0	0	0	7.28311	7.32722	7.67911	6.71344	6.66312	4.30373	6.02974	5.34718	4.36788	3.48201	3.41739	2.40314
LOC_Os03g43880	0.057862	0.139043	0	0.071192	0.044648	0.024417	0	0	0	0	0.01317	0.026104	2.11958	3.1217	1.25133	0.023851	0.041324	0.088493	0.020138	0	0	0.061209	0	0.023732
LOC_Os03g44380	2.49799	2.79278	2.45524	5.84314	6.4068	5.71731	7.40602	6.63499	6.78325	8.35173	4.69024	4.21276	7.71874	6.07427	6.48083	8.09955	6.91528	6.10305	8.9601	7.16031	6.94679	4.37203	4.9414	5.5413
LOC_Os03g44670	5.73417	5.40534	5.02962	15.4942	5.97901	5.27485	6.23303	6.38176	6.95415	2.9009	25.0503	9.22383	5.02532	1.27222	1.78941	17.7336	15.5565	15.0749	7.74118	7.30428	10.3159	43.9735	37.6264	38.0437
LOC_Os03g44740	0.84193	0.798798	0.613307	8.02334	7.18681	9.62385	1.65345	1.65609	0.770234	1.49735	5.97047	7.35714	0.640334	0.424812	0.609063	26.916	20.6678	18.6029	1.35405	1.84639	1.18269	8.16388	14.1198	9.88529
LOC_Os03g45710	54.2359	55.3818	57.1248	8.39099	13.3866	23.4878	76.6523	89.7557	78.3681	67.4338	9.82606	8.93283	4.67859	106.12	80.3143	9.7954	10.6947	9.26757	5.7274	42.8757	34.2943	11.1408	13.6982	13.7784
LOC_Os03g45730	16.6474	18.1918	14.7491	22.0177	20.2742	21.0911	8.05037	11.9532	13.4282	9.15329	20.8019	17.1425	40.1503	28.5979	41.7955	20.3408	17.9938	15.9753	11.6506	14.2584	14.2775	14.7328	16.2084	14.6235
LOC_Os03g46060	2.85903	2.87947	3.21187	1.30452	0.993329	1.1549	3.84689	3.49557	1.71159	2.77528	4.06663	2.26815	2.58624	1.83717	1.23032	1.51467	0.804439	0.946146	5.87538	4.86259	5.01922	9.50604	11.667	15.9273
LOC_Os03g46070	11.4095	10.1341	9.15641	7.46861	2.22933	2.65039	6.69696	4.70144	4.74596	4.95953	8.1624	4.20974	6.16203	6.90809	5.52472	3.51542	0.794723	2.15227	10.0757	11.1589	9.76839	20.8322	20.4424	25.3038
LOC_Os03g46440	16.1667	11.9756	18.9032	4.57526	9.51643	9.1972	7.23645	10.4714	12.6631	10.0883	18.6959	19.8683	25.4823	29.4791	33.0038	17.0511	17.2571	13.2034	9.1508	12.9927	18.6023	5.83337	9.54659	7.9838
LOC_Os03g47034	2.8836	2.93567	3.43125	6.407	3.93149	4.15172	2.71513	4.96641	1.47253	4.11336	2.85992	2.56817	2.93303	2.51299	2.13669	15.1577	9.81274	12.9471	7.74329	7.35354	8.66316	8.93098	4.67052	4.7796
LOC_Os03g47280	0.605986	0.947175	0.400344	0.246262	0.080841	0.112952	0.748196	0.760453	0.87941	0.988038	0.214663	0.182351	7.88217	14.8995	7.27706	0.885269	0.206077	0.327239	1.13011	1.52408	1.87038	0	0.273518	0.069783
LOC_Os03g47500	14.6276	13.6176	9.75185	8.0837	8.14478	5.25648	6.73112	10.3211	13.4028	11.6569	7.49332	8.97339	29.2368	28.1154	24.527	10.3558	7.31044	6.89751	9.38945	11.9522	5.62535	6.68536	6.59749	6.34234
LOC_Os03g47530	20.6017	22.8638	16.7026	0.72203	0.60055	0.394301	2.30653	3.85752	3.50645	2.94048	1.31813	1.53125	68.9189	74.8887	67.6857	1.27584	1.30724	1.13702	4.91805	4.837	4.72898	0.417785	0.40576	1.08757
LOC_Os03g48060	46.5261	46.9506	31.2135	23.1248	40.3829	48.9629	29.1042	27.4903	28.8739	35.2428	13.036	17.4099	21.2028	39.6616	26.3651	48.7588	54.8969	37.9053	126.296	138.409	92.7062	8.77102	19.0343	23.3731
LOC_Os03g48220	1.89534	1.18358	2.15956	0.331501	0.980243	0.422701	0.204773	0.4528	0.244389	0.444743	0.320246	0.762456	0.573365	0.191043	0.456188	0.490831	1.24451	0.57608	0.322528	0.326362	0.449299	0	0.15653	0.129327
LOC_Os03g49440	28.4822	25.0979	33.5805	17.8061	15.9666	18.0349	25.8616	20.1881	35.7242	25.8653	9.47961	14.3226	52.4195	58.2288	59.0353	24.7241	22.2079	24.8928	42.7449	41.5658	28.7487	10.8758	16.2728	14.5774
LOC_Os03g49830	4.52239	2.31281	4.27018	4.57426	4.40445	4.42255	3.45976	4.61637	5.31619	3.76577	4.95672	4.02947	7.21216	8.39598	8.31798	5.65795	6.25017	5.94579	6.26478	4.03966	3.04772	3.06006	3.9168	5.56577
LOC_Os03g51390	22.5831	21.8778	18.0975	12.2864	8.457	12.7181	7.39137	9.71261	7.21905	7.98048	10.5891	9.61435	51.6591	45.1291	47.1676	16.6301	14.5727	12.0874	9.41342	9.16318	11.3045	10.037	9.00915	9.97796
LOC_Os03g51650	38.9545	22.763	34.1157	107.528	64.8319	55.3287	31.592	41.4121	39.1824	31.6213	109.615	87.4582	56.8717	53.6408	53.2427	187.326	191.077	237.865	51.134	48.1703	57.0062	134.584	114.771	88.4195
LOC_Os03g51920	4.18125	2.31376	2.65784	101.974	50.9953	49.0384	10.4546	4.21839	6.24467	8.7926	14.2536	24.4674	3.23793	5.20496	7.20082	91.3433	73.5438	139.191	18.1984	17.7586	18.9746	36.6057	52.2506	53.4738
LOC_Os03g52410	21.524	17.9679	15.9114	1.39701	0.657853	1.25314	4.31312	6.3564	1.64833	5.14885	2.16411	2.96096	59.3933	69.2293	63.044	6.89509	6.59565	2.60266	13.4977	9.49561	10.4986	1.49213	1.52684	2.07426
LOC_Os03g52680	29.7608	37.8966	25.8859	2.59078	4.5478	6.46602	7.80788	13.1897	7.62313	6.91824	9.18703	7.93731	77.4148	107.589	90.9264	11.3292	5.15379	5.8105	11.2316	10.6389	10.2061	5.8196	9.13791	13.9838
LOC_Os03g52830	1.97082	0.904765	1.62045	1.49039	2.95716	1.11415	3.18067	3.32062	3.87916	2.74829	2.15083	1.79818	0.77267	1.6235	2.94178	1.24105	0.895761	0.90627	0.663185	1.719	2.41149	1.72718	0.966732	0.242023
LOC_Os03g52910	8.85429	11.1487	1.3613	214.716	55.6205	81.1319	9.65082	8.9807	6.50967	10.842	65.8453	72.3391	9.33725	4.33174	12.9269	149.122	153.928	240.318	19.0453	36.2364	27.2691	22.7937	21.3692	17.9582
LOC_Os03g53020	7.65667	24.6244	9.60849	9.09444	3.99847	4.55128	13.3619	8.20227	5.00472	4.74751	2.64204	7.11802	249.545	251.22	278.211	8.17592	9.4134	11.9909	10.0178	1.9804	14.2123	6.96632	8.7163	4.25324
LOC_Os03g53340	0.330793	0.284801	0.140164	0.557385	0	0.773186	0.564056	0.452089	0.089214	0.284457	0.459798	0.628793	2.32784	1.20145	2.30502	1.24936	0.676403	0.868786	0.291144	0.459996	0.617548	0	0	0.332766
LOC_Os03g53540	8.44379	7.79734	9.10453	17.4204	10.5663	12.7992	37.3092	35.5529	33.8677	40.8952	8.09907	6.5711	18.3368	18.6213	13.0137	21.8738	17.2645	25.0987	40.1956	39.6946	41.8549	10.2794	12.8928	13.7813
LOC_Os03g53860	21.5439	9.22754	22.3533	2.10898	5.132	4.99947	9.64808	17.4588	10.3024	10.1342	6.13394	7.75414	32.6667	36.7505	33.3127	5.39099	13.5373	6.96561	10.6679	5.70355	6.53399	3.77692	4.25086	3.97428
LOC_Os03g54114	0.364641	0.367149	0.443708	0.153665	0.007532	0.115274	0	0	0	0.016034	3.72701	2.19774	0.155352	0	0.047241	0.789373	0.233453	0.273023	0.004603	0.082985	0.118328	0.949126	0.825109	1.8927
LOC_Os03g55034	5.81157	5.50418	4.92302	7.18046	8.74587	9.17861	4.66867	4.43787	4.61969	4.03089	14.1948	17.8281	1.98592	1.33296	2.63713	0.208647	5.5511	5.96101	3.23085	3.37148	3.00714	11.6778	13.3276	13.5734
LOC_Os03g55540	312.648	333.436	270.888	63.9891	55.5264	49.2178	65.0357	93.1566	97.6531	72.7768	167.672	149.778	771.579	733.954	787.893	166.486	151.134	131.3	149.083	110.745	140.514	85.2587	98.5749	108.565
LOC_Os03g55590	18.7827	15.7498	21.4785	87.1687	91.9636	116.882	43.2036	40.1231	35.1751	43.6912	66.2151	65.921	42.8045	36.5345	38.0968	47.2534	47.4526	48.6764	55.163	52.5911	48.6632	100.982	111.703	136.764
LOC_Os03g55770	156.199	139.616	143.31	2.93599	2.19378	2.96516	62.835	71.2157	39.298	64.8762	5.07739	4.44049	221.7	274.391	245.584	11.7691	9.58231	8.55403	72.9232	56.0709	49.7841	2.28221	2.43803	3.08164
LOC_Os03g55776	762.188	722.53	683.561	80.2962	1.1896	1.24896	464.692	521.755	497.122	465.783	96.8002	87.9695	1056.73	1198.77	1126.07	143.768	117.936	149.959	504.391	389.868	351.353	64.5116	0.490571	55.8314
LOC_Os03g55800	14.5922	13.3725	14.7274	9.91084	17.5239	10.9455	8.80963	13.3791	12.0317	12.5042	5.91091	5.26974	45.296	39.6326	47.8271	21.6695	17.8063	14.285	15.2994	14.5902	13.0577	3.82889	6.35111	0.607362
LOC_Os03g56670	644.62	571.135	673.799	469.136	724.189	933.921	878.427	957.887	890.135	756.926	536.266	567.478	764.779	1024.5	857.302	546.811	678.154	539.005	523.128	439.818	458.744	322.628	367.972	494.123
LOC_Os03g56820	1.54643	1.1869	1.29721	2.27671	1.65607	1.17083	1.02731	1.52014	1.06196	1.64613	0.683116	0.824709	3.77879	2.80756	3.38373	1.17295	1.37855	1.37489	1.67756	1.27668	2.0558	0.811413	0.294598	0.713127
LOC_Os03g57310	21.3071	19.8948	20.5447	5.70404	3.44737	3.61553	6.70576	8.86465	5.60525	7.23957	7.2711	6.37789	52.7427	41.1675	52.3469	12.1199	8.83859	8.00468	9.61873	9.32485	9.8378	4.63544	5.17053	5.39622
LOC_Os03g57340	211.321	200.033	155.434	476.994	326.264	344.712	92.2093	99.1151	98.8851	84.4227	310.503	302.544	442.182	382.249	545.307	365.568	348.263	400.283	128.451	117.52	128.485	284.74	285.781	301.985
LOC_Os03g57640	0.716558	0.546204	0.90245	4.83673	3.4279	2.04059	2.1711	2.43852	1.08202	2.29367	0.558687	0.661573	2.9492	1.33339	3.28378	8.5039	4.93625	7.32653	4.44051	5.33375	4.60131	1.25988	2.27949	1.05355
LOC_Os03g58040	51.6493	32.5876	52.8689	4.59596	8.31891	6.6887	26.2291	36.3393	36.4619	31.9112	16.5242	14.1292	53.4309	42.9004	48.6683	14.9092	18.4545	15.4415	38.3618	26.6946	32.1237	13.1536	9.75295	11.5641
LOC_Os03g58300	10.0695	7.03326	11.1349	14.6752	13.2254	17.034	20.1257	14.9678	21.4022	18.9005	2.03554	3.70815	18.6407	13.3203	23.554	30.2792	21.4986	24.3671	45.9821	40.5633	38.1455	2.45283	4.20412	3.59381
LOC_Os03g58320	0.107908	0.728044	0.567909	2.21399	0.746526	0.836619	0.170577	0.109928	0.383281	0.170776	2.34367	4.22149	1.29949	0.784581	1.67815	12.7299	5.47575	9.28526	3.80698	2.01365	2.11011	4.46787	17.1925	1.74455
LOC_Os03g58800	0.917666	0.799703	0.629436	4.02309	4.03614	2.14444	1.31461	1.67242	0.516877	0.910425	1.27393	0.80223	0.146258	0.160665	0.283511	4.01208	1.34282	3.68733	0.877137	2.1426	2.5629	0.217274	0.545671	0.152731
LOC_Os03g58900	0.455879	0.343696	0.268425	0.583032	1.22248	0.665952	0.26267	0.323938	0.279966	0.337204	0.418688	0.269242	1.41484	1.62573	0.988865	0.753021	0.869257	0.730246	0.722326	0.754421	0.590851	0.353604	0.345793	0.55065
LOC_Os03g58940	3.29316	3.10285	3.53478	6.91859	11.702	8.60542	4.24405	3.40291	3.45582	5.71679	14.453	10.6765	8.91577	4.4901	6.75754	13.8425	16.1626	14.0613	7.18128	1.92322	5.94116	14.1043	4.38097	12.7394
LOC_Os03g59210	2.40742	0.509492	1.97931	0.2685	0.30414	0.338669	1.18736	2.82083	1.27347	1.30697	0.644046	0.854934	8.27247	4.67012	4.99312	1.65888	2.73378	1.11035	2.40573	3.74616	3.83151	1.00098	1.20166	0.686894
LOC_Os03g59450	3.45645	3.49843	3.71539	2.48197	0.997511	1.24564	3.12377	3.69814	2.66205	2.69914	0.909342	1.33036	16.2578	8.76833	11.0692	6.18938	6.38456	6.45921	9.63296	10.5665	9.62622	4.38011	6.40882	3.62249
LOC_Os03g60080	283.062	322.268	220.727	171.022	97.9615	129.751	65.9899	114.048	86.0144	79.6945	309.84	255.926	831.736	823.731	975.425	254.14	217.734	260.112	202.637	162.189	205.964	120.267	111.47	158.296
LOC_Os03g60560	7.46242	12.5927	8.06608	6.90166	4.90128	5.8677	3.40029	2.37818	3.19719	2.89361	13.6847	8.61415	29.5889	20.7062	32.3418	11.613	7.92936	5.83401	5.15286	3.74885	2.62958	9.42771	11.3616	18.326
LOC_Os03g60570	15.172	20.2917	14.1504	0	2.7484	2.75523	2.50055	3.99652	1.27426	2.06461	5.5011	3.10011	51.6554	52.0161	49.5146	6.34367	8.59499	5.24969	5.70905	8.36004	5.0102	2.96866	3.80432	6.57161
LOC_Os03g60650	17.0067	19.587	15.0758	12.8242	10.8663	12.3945	10.0976	10.2521	10.231	10.9617	22.829	18.9382	43.7024	32.8877	43.472	20.7726	21.326	17.3294	11.8434	11.6528	12.2569	20.662	22.7644	22.4598
LOC_Os03g60780	42.5244	39.2197	28.2265	90.3641	60.2768	65.4679	25.7423	24.9384	20.8579	25.8215	44.5664	43.6057	107.761	82.2779	134.926	61.0011	55.9092	61.3547	31.0231	27.9708	29.4159	39.339	34.8229	42.04
LOC_Os03g60900	0.175033	0.277541	0.182918	4.58172	2.8972	3.14622	3.97304	5.29796	4.06466	2.89176	0.124661	4.41439	3.60979	3.96893	2.58585	0.278609	0.153657	2.86078	0.216271	3.1502	2.35498	1.88139	0.473764	3.98598
LOC_Os03g61360	0.879826	0.995184	1.02706	8.83403	6.80714	3.68549	1.28227	0.764388	1.04249	1.12663	1.14493	0.569522	0.378052	0.075956	0.512536	10.2486	6.32799	9.67399	4.58417	4.202	5.21138	2.17746	1.44081	1.39453
LOC_Os03g61720	2.0257	1.20795	2.42112	0.254491	0.58617	0.099818	1.24746	1.73348	1.71043	1.98597	0.043039	0.021507	4.68602	4.7237	4.83578	0.68082	1.02728	0.530135	1.60997	1.2462	1.50811	0.14926	0.068061	0.060259
LOC_Os03g61910	10.7622	11.653	14.343	0.154641	0.413765	1.24575	5.5588	5.17446	7.63544	6.72701	0.18133	0.621355	4.92832	1.79834	3.96654	0.122966	0.184494	0.148707	3.34035	3.26171	1.29146	0.07859	0.384577	0.1588
LOC_Os03g62480	1.26164	0.982051	0.728568	0.275272	0.136544	0.084962	0.271422	0.858281	0.34347	0.397863	0.268296	0.394337	0.942894	0.454179	0.459566	1.36241	0.879793	1.03209	0.639209	0.810987	0.800345	0.107676	0.105034	0.216192
LOC_Os03g62670	121.471	134.435	144.076	189.529	254.482	307.907	79.7116	39.0532	81.4794	90.0147	124.214	141.246	98.0671	72.4482	73.6272	155.297	108.187	72.2679	56.0733	71.7676	31.2965	356.365	338.314	292.031
LOC_Os03g63310	6.24593	4.86576	5.60724	19.4028	12.4164	13.0614	13.0075	17.2664	10.6951	14.914	25.6647	23.4214	11.0975	12.4232	11.4353	19.3952	17.7802	19.4874	27.088	26.0538	24.9996	37.4512	50.9604	48.662
LOC_Os03g63330	9.61431	10.0588	12.4375	49.7083	87.6241	75.0306	28.5388	29.6846	23.2886	26.0606	21.0565	26.2392	8.31066	8.09789	7.71755	28.7128	32.9974	29.822	26.4989	27.8725	31.9375	38.3729	42.5269	40.2169
LOC_Os03g63920	14.761	19.4855	20.2729	11.4415	16.7066	14.6665	23.5137	20.0866	5.71459	19.0605	4.27317	4.32111	6.29026	5.76065	6.15257	11.7099	10.5206	11.8885	25.6282	16.5464	19.3046	9.5093	6.18825	6.96752
LOC_Os04g01470	5.24095	4.08637	6.32362	0.686629	1.53112	1.37286	6.43074	4.19131	5.39817	4.94342	0.412504	0.673835	7.96233	4.55831	6.67009	4.33134	3.60326	2.89792	6.50073	4.90167	5.18581	0.774303	0.708477	1.04989
LOC_Os04g02510	1.09243	0.595305	0.891004	0.208009	0.276941	0.114578	0.729657	0.572823	0.582895	0.503956	0.084946	0.21642	3.00641	2.22032	2.06795	0.3368	0.5992	0.304618	0.40468	0.232915	0.225562	0.028307	0.063246	0.044951
LOC_Os04g05010	51.1556	34.2275	37.6162	38.6453	35.4435	41.2648	74.8221	86.6529	67.6117	65.8559	28.7603	36.0498	37.1227	57.2133	54.2901	35.9125	48.4486	42.1078	40.976	51.9035	50.6829	8.53934	10.8944	7.96098
LOC_Os04g05650	3.3992	2.85924	2.82165	19.8025	7.74146	8.33877	4.60448	2.7716	3.27293	4.52829	2.77906	2.26368	3.71185	3.97216	4.32426	12.7139	11.165	8.71707	8.70135	7.63191	10.3009	3.19152	2.58301	1.9555
LOC_Os04g07280	0.163127	0.141435	0.252275	0.036222	0.031507	0.060205	0.066642	0.260768	0.200749	0.191006	0.040476	0.160275	0.636695	0.625289	0.666759	0.018265	0.070452	0.08032	0.117989	0.026373	0.066332	0.064681	0.066236	0.031612
LOC_Os04g09654	18.8111	17.2361	23.3128	0.822374	1.42361	1.84467	9.52766	8.73198	8.57781	10.044	0.278172	0.572011	8.5872	5.47496	7.29403	0.922851	1.19473	0.178642	3.84467	5.13143	3.14391	0.02322	0.410982	0.229005
LOC_Os04g10750	8.76564	9.73842	8.08562	2.9722	2.25045	2.94916	6.0104	5.9012	9.70259	5.3378	7.61203	5.97982	8.06139	4.17756	6.94099	7.18307	7.38057	7.01316	4.97119	2.4466	4.25824	7.32888	7.21053	4.45442
LOC_Os04g10924	50.5386	26.9423	56.9159	8.88231	14.2146	24.653	32.3589	67.382	25.7456	33.2575	19.8465	36.159	44.3369	34.4577	41.7841	4.10482	14.0186	3.53362	9.25606	11.3016	2.38887	5.23125	5.67974	5.7868
LOC_Os04g11195	0	0	0	0.060977	0.322349	0.126536	0	0	0	0	0.296212	0.033476	0	0	0	0.421369	0.466505	0.694119	0	0	0.125973	6.19525	4.6866	7.63601
LOC_Os04g11390	113.455	81.9247	111.317	31.7891	41.3285	62.4187	143.709	168.095	152.888	166.658	68.1454	75.3814	73	40.1653	51.4765	13.9832	23.8623	11.542	36.5883	48.3671	32.664	35.3872	35.7361	33.3411
LOC_Os04g11400	335.766	216.962	362.403	137.007	150.868	253.32	271.478	349.765	248.052	291.513	154.942	222.315	205.725	122.83	166.86	27.5764	64.9384	26.7156	121.401	120.611	61.4858	71.784	92.0303	79.3412
LOC_Os04g12430	2.26504	2.07451	3.11709	0.085783	0.57019	0.392515	1.13455	1.04475	1.74497	1.17989	0.550078	1.03485	1.32126	0.494278	0.552045	0.148164	0.193114	0.046187	0.585624	1.04709	0.499643	0.812346	1.32557	0.908664
LOC_Os04g12600	2.36605	1.89876	2.41945	0	0	0	1.25089	1.32632	0	0	0.604499	0.953789	0.814072	0.952247	0	0	0.397162	0	1.03893	0.890355	0	0.425993	0.627584	0.321791
LOC_Os04g15920	4.80464	3.79348	4.86058	4.71921	8.47489	5.24095	8.05029	5.32901	2.76153	8.43172	3.96268	6.90796	5.26353	3.81011	7.34993	36.6088	31.0669	19.312	6.09864	6.94327	7.4536	3.22887	6.5036	3.03985
LOC_Os04g17660	4.17814	4.56596	5.14099	0.658209	0.97572	1.69058	4.42473	3.41158	4.33122	5.05217	0.201987	0.959575	23.0962	23.2775	22.0499	2.76476	4.19607	2.04296	13.9626	12.483	10.2123	3.0322	4.11226	2.43171
LOC_Os04g18770	0.021285	0.039478	0.018582	0	0.01798	0.005535	0.016718	0.030049	0.049601	0.037206	0.006734	0	0.61003	0.388573	0.467333	0.348492	0.40986	0.495753	0.723479	0.726635	0.608536	0.19426	0.149603	0.168213
LOC_Os04g21790	0.41944	0.510689	0.453721	0.038756	0.121418	0.144296	0.112321	0.259768	0.178344	0.237304	0.018185	0.023853	0.025947	0.049203	0.060366	0.006842	0.06113	0.082685	0.034106	0.120422	0.051243	0.034785	0.051776	0.034772
LOC_Os04g21820	22.2788	26.8487	30.416	12.9038	12.2002	10.8423	17.3063	13.7516	16.5055	17.4415	15.0604	15.3305	10.3947	5.70709	8.74739	7.0916	5.82938	5.14044	7.31196	13.0101	11.0265	13.0503	11.5756	10.3919
LOC_Os04g23550	8.59426	9.5824	7.09046	0.731159	1.02613	1.08915	1.13977	0.663079	1.12997	1.04807	1.03391	0.844729	83.9118	116.645	86.2775	1.4538	1.41371	1.61054	2.19242	2.4258	3.06941	0.260624	1.68874	0.479484
LOC_Os04g24220	18.7387	15.722	26.0027	5.16896	4.12871	4.16656	11.1556	9.14524	9.79374	10.0238	2.70087	3.2433	7.75079	5.61183	7.93131	4.96046	4.85826	3.75703	7.02668	10.1886	10.2094	1.7133	2.1917	1.40585
LOC_Os04g24610	3.81848	3.74165	5.38787	2.75611	3.4159	3.80068	5.12557	3.68379	3.99212	4.66239	5.16237	4.58475	8.32209	12.685	11.1886	4.8938	5.30985	4.53182	3.1202	5.63604	7.36934	2.20169	3.28897	2.83223
LOC_Os04g24710	0.010526	3.19968	0.043578	1.52246	0.064219	4.3662	1.00331	0.946216	1.32638	0.088032	3.20041	3.67714	5.91991	8.59782	7.04903	4.45714	0.572046	5.10991	5.67787	0.710395	0.527114	1.99781	0.45409	2.3345
LOC_Os04g25800	6.67673	7.02856	5.91455	4.30727	7.89791	5.4354	4.31162	5.64973	5.71308	6.15935	16.8946	12.0858	3.35177	1.85461	3.17733	5.95903	4.03631	5.08112	5.23426	5.62302	4.0754	8.58858	14.9922	11.1982
LOC_Os04g28850	0	0	0	0.055547	0.558415	0.479701	1.94585	0.388809	0.863319	1.26756	0.68196	0.52362	0.507922	0.058011	0.470642	6.25533	3.12005	2.95919	6.30458	4.82585	6.39117	2.52814	3.01677	4.9399
LOC_Os04g29090	3.60854	3.23857	3.41476	2.46504	1.511	0.789585	5.67809	2.40244	4.21304	7.76508	0.327636	0.099541	10.3215	5.1602	6.46328	2.4253	1.43646	1.1126	14.1745	12.9108	9.64668	0.340498	0.926878	0.783477
LOC_Os04g30420	64.9777	71.4432	45.9985	124.001	74.0762	104.584	21.2645	25.3736	20.6275	23.5052	97.4778	85.6528	170.773	161.748	202.804	118.236	98.0721	106.677	29.632	31.214	30.8503	89.1723	117.066	132.665
LOC_Os04g31790	1.17175	0.959632	1.11615	1.20717	1.04389	1.24575	1.10142	0.447622	1.51721	1.45672	1.25906	1.35159	4.24054	5.42728	5.3852	4.02686	3.90496	3.79204	3.14013	3.24255	2.66122	1.96447	1.88381	1.56972
LOC_Os04g32404	0.402785	0.47783	0.190071	1.039	0.852369	0.778429	0.377463	0	0.278965	0.800048	0.467216	0.369468	0.191136	0.330905	0.270771	0.813685	0.285989	0.568898	0	0.609257	0.430303	0	0.087262	0
LOC_Os04g32480	1.29672	1.41124	0.98983	5.32483	2.79225	1.88591	4.58342	4.40132	3.54353	4.77617	2.30194	1.18461	5.0063	3.00398	4.95598	10.5163	6.19867	6.01622	17.2545	13.5839	15.3132	5.37663	9.24172	6.30225
LOC_Os04g32540	0.520012	0.106833	0.545432	0	0.025815	0	0.338674	0.249117	0.101506	0.038214	0	0.048137	1.8875	3.28318	1.86431	0.054917	0.25262	0.122279	0.038761	0.019176	0.096219	0	0	0
LOC_Os04g32620	3.1296	2.76377	2.49469	4.07542	3.0466	1.92438	4.03331	4.23991	2.94666	3.94992	3.41779	2.45135	2.50443	1.88871	2.09665	4.2633	2.89151	3.6004	7.17275	8.42391	9.22802	5.87725	5.11703	4.61043
LOC_Os04g32850	65.2473	24.8132	59.6994	11.7064	28.4172	18.1576	36.5413	62.4774	35.6834	37.2062	21.7108	34.1006	106.159	125.229	108.627	35.3945	60.8886	46.1694	30.7108	36.2463	48.5195	5.34846	4.60681	6.14155
LOC_Os04g33450	5.92438	1.25266	5.24298	0.150782	0.57159	0.472033	2.00299	5.00035	2.48955	2.24197	2.32244	3.33962	5.52098	3.29704	3.37085	1.9613	2.39684	1.34746	1.82966	3.34751	4.51194	3.58062	2.69385	1.61828
LOC_Os04g33460	132.948	111.238	88.5556	541.5	417.12	311.232	83.1927	116.312	81.6077	68.1019	392.096	400.963	33.2057	25.5125	36.2041	411.825	397.737	578.022	75.3541	132.513	148.667	237.321	230.416	202.61
LOC_Os04g33820	2.06677	2.03951	1.41188	0.61459	0.096498	0.526367	0.162432	0.637683	0.169534	0.275912	0.388725	0.289311	10.6612	15.0928	10.7201	0.558685	0.725972	0.609637	0.709602	0.484759	0.830253	0.264201	0.376863	0.179804
LOC_Os04g33830	884.428	645.965	991.671	436.873	770.271	986.239	831.096	738.77	906.84	713.61	594.607	886.444	984.802	1263.6	1048.45	538.425	750.846	606.847	433.437	359.687	261.135	401.681	530.769	563.752
LOC_Os04g33920	0	0	0	2.19601	1.67976	0.472547	1.57176	1.54085	0.953161	1.5976	1.10876	0.231983	0.301857	0	0	1.84675	1.12214	1.24718	4.02625	4.46895	4.47294	2.20832	2.37324	1.47853
LOC_Os04g34170	6.86712	1.85841	6.71325	0.232975	0.841854	0.543358	0.793587	2.36894	1.62447	1.27131	0.844001	2.31998	42.8715	15.7195	28.7301	5.06868	11.0481	3.10522	3.34466	5.63682	7.33917	1.1532	1.5867	1.14874
LOC_Os04g34500	0	0	0	0	0	0	0	0	0	0	0	0	0.102192	0.283174	0.398669	0.756703	0.431452	1.02243	0.80246	0.370703	0.846609	0.914842	0.519112	0.614937
LOC_Os04g35880	11.0226	13.9079	12.6868	10.1199	12.0129	6.94459	3.67353	4.77886	6.6069	3.53076	31.6192	31.0226	3.62162	2.76986	5.4881	15.1618	12.4931	13.6648	5.75058	7.45736	7.2137	27.1556	21.6565	21.1716
LOC_Os04g37430	8.00186	8.11269	7.33182	10.9764	12.2013	10.5684	5.24576	6.17199	4.84984	5.83049	14.5217	12.2412	28.6195	25.6154	28.4704	12.218	12.8256	12.1554	6.28756	6.36006	5.27608	8.18827	10.817	10.5147
LOC_Os04g37880	2.55634	1.09241	2.51766	1.70947	2.60313	1.94744	2.30393	3.70952	1.25408	4.42638	0.78311	0.810718	12.3221	12.3671	10.0222	3.76333	3.30354	1.87339	7.64381	7.32063	9.04694	1.52578	1.26788	1.80983
LOC_Os04g38410	438.366	337.427	496.641	449.267	952.418	983.685	611.96	660.273	584.84	553.195	586.009	799.158	366.52	487.995	431.905	508.93	702.725	547.761	257.055	241.952	204.328	301.225	397.316	463.14
LOC_Os04g38600	643.577	504.796	672.893	1725.17	2654.86	2946.32	829.389	989.245	855.753	786.685	2908.41	3300.75	577.113	678.851	626.051	1378.5	2053.22	1717.58	468.077	383.086	365.022	1819.96	2227.88	2486.45
LOC_Os04g38820	0.729442	1.22685	1.95138	0	0.1593	0.048539	1.26844	1.7265	1.31964	0.44725	3.02228	2.34007	1.01124	0.906623	1.11754	0.583	1.16915	0.628686	1.21745	1.18921	0.874995	1.99735	2.19749	2.26254
LOC_Os04g38950	26.3895	24.1558	20.9773	20.0707	16.1524	18.026	24.4328	20.5901	19.72	19.1532	7.94798	8.87486	49.5699	54.1718	59.6568	17.1798	15.536	24.9522	28.4246	21.6593	23.3425	8.93169	9.12995	8.56921
LOC_Os04g39010	4.17084	2.1968	2.47875	0.859068	0.931566	1.12566	1.50162	2.25612	1.20813	0.860533	0	0.457864	10.563	10.0315	8.52291	0.462016	0.806006	0.234187	1.80432	1.73247	1.18714	0	0.208589	0
LOC_Os04g39100	1.12247	0.635732	0.96454	1.18715	2.66065	1.83414	1.12345	1.25417	0.857592	1.17844	1.64014	0.958244	3.01749	2.95763	2.48703	1.09181	1.49353	1.8051	1.28454	1.24743	0.932095	1.19557	0.879346	1.21429
LOC_Os04g39150	0.376852	0	0.27898	0	0	0	0	0.049141	0	0	0.029093	0.189013	4.69285	4.515	2.49366	0	0.216307	0.16008	0	0	0	0	0	0
LOC_Os04g39350	42.8927	29.6839	40.271	4.48602	1.20303	5.00229	9.35056	7.46908	6.30626	9.15919	8.81177	11.5546	109.38	133.742	118.266	12.6147	11.7695	9.70112	10.8043	9.65276	12.6199	5.99156	5.01489	4.05464
LOC_Os04g40560	0.363533	0.379413	0.460375	0.266176	0.442597	0.6699	0.101106	0.774771	0.147666	0.387251	0.193543	0.503415	1.04529	1.05067	1.31103	1.18249	1.23883	0.909913	0.190339	0.283448	0.605453	0.028145	0.064902	0.134005
LOC_Os04g41350	3.53288	2.48017	3.06938	7.16591	5.53354	4.64751	2.99611	2.39845	2.01601	3.89845	12.1648	8.79389	5.63752	4.15439	4.34551	9.71482	3.83294	6.37252	6.79699	5.00738	5.1173	27.8551	28.9745	30.1881
LOC_Os04g41500	90.3652	82.8628	78.1621	39.9288	30.6027	30.4605	66.9478	61.7619	79.5118	64.2136	24.6552	22.8914	159.703	155.97	184.26	46.5548	44.9365	47.9459	82.5556	76.2633	79.1114	20.2744	20.8923	21.5854
LOC_Os04g41680	3.63547	2.445	3.24167	1.55227	1.28653	1.08491	1.03173	1.85238	0.590395	0.94407	2.20018	1.93419	4.18287	0.87723	2.50845	4.23967	3.01275	1.69935	2.82182	5.26483	5.23538	4.44117	4.4842	1.52202
LOC_Os04g41960	381.872	330.835	331.997	240.438	255.272	154.581	211.288	153.04	230.368	210.577	46.4091	35.4318	967.979	969.632	1037.66	371.917	172.657	395.72	454.345	380.694	215.804	33.1545	25.018	27.1681
LOC_Os04g43200	2.34711	4.19314	2.04383	27.2365	21.09	17.0878	10.6147	9.82748	3.78919	12.5244	10.1697	6.73909	2.71222	1.9305	2.39019	36.2984	26.4926	28.1651	23.8093	26.9364	29.8912	18.3242	13.3875	8.55429
LOC_Os04g43400	0.087724	0	0.138532	1.69597	0.859817	0.657946	0.105369	0.060936	0.108805	0.071306	6.63262	7.6861	0.048376	0.022743	0	1.86751	0.889897	1.30583	0.258051	0.17292	0.094037	11.913	16.8293	14.7575
LOC_Os04g43650	33.868	27.006	27.2525	64.8449	34.6712	45.3434	37.9549	36.9961	33.8281	35.6586	142.37	133.436	24.4053	22.3292	27.7764	134.655	120.215	140.551	42.0538	30.5392	35.2878	155.788	161.189	150.374
LOC_Os04g43680	20.2786	15.0507	13.0835	21.1359	13.5159	9.32987	14.9979	22.8137	9.94416	17.2916	12.8159	10.9287	78.1569	55.5019	74.9027	31.9415	23.1293	27.0433	34.9148	34.8485	45.5825	6.85703	8.3557	8.66062
LOC_Os04g43800	45.3739	33.8671	48.1961	87.2134	89.704	117.74	44.632	45.2778	31.1417	46.7666	167.412	144.938	107.583	91.517	108.4	206.013	195.984	136.375	70.7153	55.477	52.815	186.137	241.028	224.597
LOC_Os04g44210	6.2727	5.66274	7.57859	1.60147	2.45489	2.50686	4.46745	4.75069	5.65797	4.05889	4.12127	5.60367	7.53265	7.68143	8.20506	2.17411	3.59313	2.88402	2.32402	2.16663	2.19711	3.5469	3.55708	3.20307
LOC_Os04g44500	7.63119	4.40358	6.4687	6.51338	5.55905	5.62998	3.2754	4.53049	3.16751	3.45408	10.645	8.72676	20.9377	19.3179	21.4685	11.2216	6.5703	5.56912	7.09574	3.49148	3.73204	9.04329	7.84129	10.4113
LOC_Os04g44510	7.22034	3.76539	5.50482	3.99783	5.00936	3.7708	2.31799	2.73396	1.86391	2.82684	6.21868	8.35087	20.238	19.4645	15.6969	8.13023	5.04874	3.85765	3.96101	2.29869	3.77885	5.47428	6.28023	6.18207
LOC_Os04g44870	11.0701	5.17129	10.3593	3.38187	4.06733	4.54017	3.9464	4.0231	3.38193	4.69449	3.33878	5.03794	23.8827	17.8281	17.4429	6.51781	6.91253	4.24473	4.22161	2.91586	3.76995	2.28273	2.16941	2.35135
LOC_Os04g45000	16.2882	12.7629	12.5899	80.7585	42.7569	49.6226	20.3572	17.0633	14.1913	24.4023	71.9944	72.6805	12.3878	10.0393	10.1296	41.0842	31.2022	43.0859	13.6823	15.7392	15.9544	142.032	157.945	130.724
LOC_Os04g45520	13.6051	10.435	9.0912	17.0255	9.7163	7.92648	12.6337	9.37487	8.05357	15.8108	17.3124	10.3744	4.25899	3.88486	2.47793	5.29251	9.55726	8.14752	6.63032	6.08732	8.34478	13.7941	9.82224	11.1601
LOC_Os04g45730	1.28187	1.072	1.46586	0.464469	1.13516	1.19515	1.66501	1.70464	1.31811	2.02938	0.771157	1.06783	4.66427	3.86115	3.876	1.0022	1.07336	0.842075	1.73804	1.54657	1.87553	0.283555	0.378935	0.507938
LOC_Os04g45810	3.77856	2.49317	2.08743	146.51	135.39	120.582	4.38961	6.51259	3.60738	5.8427	138.843	125.197	4.92446	2.73312	4.10358	140.052	126.975	112.135	11.9528	11.0544	11.4801	162.752	166.161	149.054
LOC_Os04g45940	19.9962	23.4718	19.6723	11.973	10.4516	11.5142	12.2335	12.5379	13.6274	14.2169	10.2785	9.68974	54.5686	51.7831	52.6827	19.4676	15.5938	16.966	15.4485	15.8867	17.8579	6.17525	8.77787	8.87529
LOC_Os04g46000	1.22705	0.450058	1.48581	0.824435	0.626615	0.436734	0.410278	0.638154	0.892004	0.321412	1.08018	1.07282	3.3582	3.20583	2.3664	1.18352	1.47689	1.22706	1.22344	0.640473	1.23535	1.44181	1.14852	1.11378
LOC_Os04g46110	1.6222	0.637821	1.81139	0	0	0	0	0.905531	0	0	0.377155	1.06302	3.17867	1.05719	2.06125	1.60421	2.9763	1.12566	0.080251	0.13599	0.113823	0.008523	0	0
LOC_Os04g47150	0.774245	0.551396	0.643306	0.805494	1.04497	0.793804	0.57602	0.812694	0.543523	0.551763	0.92893	0.901221	2.12656	1.59271	1.68718	1.34486	1.69081	2.38647	0.603946	0.752406	0.766579	0.90991	1.20919	1.24638
LOC_Os04g47360	166.949	114.221	174.25	215.655	59.5428	104.623	271.41	164.965	170.363	269.66	66.1423	96.5727	77.6209	104.516	77.6033	44.7882	67.5653	52.7083	66.7067	83.3082	29.4124	128.063	173.965	168.33
LOC_Os04g48030	4.56411	2.75817	2.61033	14.9243	12.0424	12.5596	4.35763	2.57698	3.29679	2.53036	13.8169	10.2206	13.8408	10.6232	16.9771	9.93997	9.04647	10.0226	3.21557	2.97683	2.48679	5.44649	5.9973	7.29793
LOC_Os04g48290	17.3663	23.1621	16.8774	1.24056	1.6541	2.46071	1.15293	1.23933	1.65512	1.62467	0.60569	1.14698	52.8056	43.1936	55.9965	2.60312	2.17366	1.94171	1.78426	2.67582	3.92807	0.335523	0.498594	0.50741
LOC_Os04g48350	6.56394	6.54266	5.86334	0.439257	0.294878	0.331726	0.710416	0.775883	0.483686	0.492585	0.217729	0.174743	21.1129	27.2177	19.7504	0.262353	0.423005	0.614014	0.384457	0.741909	1.10125	0.10771	0.129081	0.247072
LOC_Os04g49170	0.867668	0.872678	1.70037	6.86259	4.21898	5.2101	5.24585	6.65972	4.06684	7.78094	3.29013	3.40134	4.31487	2.50581	3.9028	10.5046	7.9703	4.47527	9.16766	7.37676	6.26374	6.25864	6.07965	8.18366
LOC_Os04g49210	2.05306	0.852166	1.93244	15.3015	14.1474	13.5999	3.06791	4.08996	4.1351	3.55621	13.5604	11.533	3.03588	2.18279	1.72673	42.3325	44.3253	30.42	7.23356	8.20114	11.5435	10.584	12.258	8.19465
LOC_Os04g49410	5.37515	4.20187	4.62786	4.61525	4.43663	4.95064	8.50754	9.152	6.50108	9.49607	8.81931	5.77616	5.35732	5.27482	5.40254	6.1944	5.43688	6.03837	9.48814	9.14336	9.12297	16.6051	23.6719	25.5557
LOC_Os04g49520	1.80741	1.45123	1.6217	0.606602	0.526107	0.681738	1.1251	0.884888	1.09302	1.18601	0.232896	0.319919	3.29131	2.62638	3.69339	0.770269	0.363394	0.580679	1.14161	1.29931	1.51686	0.198086	0.2894	0.198212
LOC_Os04g49690	16.2846	19.34	11.1458	11.1386	9.7661	8.61543	7.36193	6.60652	7.44226	8.06796	8.28609	8.07429	39.9795	34.2615	40.2629	9.87722	10.8587	11.7718	8.5303	8.43551	11.3128	4.11381	5.47346	6.47633
LOC_Os04g49748	25.6421	19.6739	24.2609	2.36193	0.005458	1.83061	17.0076	15.7463	19.0933	17.5059	3.72726	3.55045	0.003088	13.6381	0.015505	1.49336	1.88067	1.64882	0.033444	13.0112	20.0081	3.03121	3.48895	1.52561
LOC_Os04g49870	0.120396	0.057912	0.112404	0.045502	0.034931	0	0.119596	0.142319	0.086541	0.119204	0.025252	0	0.315604	0.237458	0.262282	0.022866	0.019743	0.038625	0.292829	0.500222	0.184349	0.832002	1.22396	0.602124
LOC_Os04g49890	3.83904	2.67585	3.36744	5.88919	5.72591	3.79692	2.06707	2.29671	2.15764	1.90122	8.89051	9.20202	1.49836	1.57078	1.48185	3.82073	3.5071	4.20202	1.83652	3.11012	3.00445	8.12682	9.56445	9.04316
LOC_Os04g50780	3.18635	0.847994	2.74648	3.57953	2.03432	1.17816	1.62607	3.28339	0.585901	1.22371	0	0.76252	10.1321	11.4351	5.68314	1.39951	3.05598	1.54699	0.880379	1.08368	1.5124	0.197285	0.619096	0.5149
LOC_Os04g50790	6.7651	4.2749	5.29362	4.70739	4.59068	3.52515	4.01029	4.90481	3.17246	4.00682	2.5711	1.76414	9.88438	8.00049	9.46002	5.29303	5.30016	5.92919	6.67676	6.56081	7.97348	3.85685	2.56299	3.24906
LOC_Os04g51130	4.60592	2.97135	3.32275	4.20126	3.01165	2.57341	4.51197	3.73157	4.32861	5.16608	3.20119	1.64404	6.9084	6.56283	7.91198	3.61643	4.37804	3.99907	5.62752	4.44581	5.82749	2.65277	1.50391	1.56543
LOC_Os04g51160	5.68794	5.0107	3.48686	5.41314	1.96808	1.82774	1.98521	2.26888	1.58241	2.4231	5.04222	3.13705	11.8548	3.88192	11.7599	9.69985	7.99113	10.0559	2.46561	2.42266	2.63551	4.76207	4.19082	3.41876
LOC_Os04g51460	14.7609	5.03511	9.59077	2.80723	1.15063	2.2029	0.672027	1.84648	0.586393	0.534627	1.07645	2.07846	32.7781	25.2653	22.5251	5.25303	6.6735	4.8742	0.384203	0.971824	1.14122	0.042894	0.222829	0.0683
LOC_Os04g51660	3.36525	3.20396	4.03261	0.850708	1.23186	1.68868	4.10619	4.45968	4.67044	2.84131	0.858582	1.40009	6.39576	8.47905	7.10198	1.50854	2.05149	1.2486	3.56149	2.9274	2.37435	0.474058	0.973218	0.733035
LOC_Os04g51880	58.6658	37.8494	38.0205	13.7551	18.2823	16.6134	30.1379	34.2583	29.7011	32.6684	6.3754	9.15162	38.6765	46.7305	58.6315	8.47897	7.49964	5.07536	24.6952	28.3629	27.9381	5.66291	3.75194	5.66846
LOC_Os04g52090	132.86	141.703	106.427	62.8673	54.1704	46.6861	42.0836	70.2025	49.2468	47.6502	91.2542	76.0139	250.377	244.829	264.142	99.5382	69.2572	72.164	68.8633	76.9838	72.0403	40.8293	52.0241	62.8931
LOC_Os04g52250	64.3144	52.412	76.7371	17.6942	24.8043	30.3321	28.5727	36.1731	18.7301	21.5199	40.6286	32.9087	64.1236	25.7774	54.6491	92.9749	89.995	49.7411	37.7326	57.852	47.4255	23.3191	19.3303	25.7246
LOC_Os04g52260	174.802	87.981	139.875	784.656	1192.82	1304.54	777.508	829.889	692.675	692.489	964.369	83.1486	190.317	123.934	149.963	819.224	1444.03	1014.75	337.455	344.378	430.372	456.721	335.735	264.291
LOC_Os04g52770	0.590243	0.599286	1.01859	0.377639	0.49799	0.414213	0.717711	1.07715	0.724682	1.13303	0.438465	0.379014	1.46083	1.69919	1.79678	0.501003	0.507614	0.368954	0.914026	0.798457	0.979158	0.279058	0.268628	0.35903
LOC_Os04g52840	15.8206	17.8334	19.9158	3.55975	1.8945	2.36458	4.37641	4.84775	6.72185	7.63937	3.02896	3.71739	35.7288	38.974	41.4479	5.7823	4.23086	3.34087	6.13794	7.3041	12.0856	3.44156	3.27393	2.42843
LOC_Os04g52890	1.8908	1.09677	1.45275	1.23072	0.877307	1.14937	1.16691	1.97556	1.26222	1.39397	0.625145	1.43759	3.70267	2.87962	3.07955	1.75393	1.94288	1.97038	1.42083	1.99154	1.48847	0.673759	0.405659	0.692388
LOC_Os04g53070	1.61324	13.4502	4.973	9.9855	1.46312	1.28216	10.636	10.8141	12.6873	1.72566	0.76687	0.63597	1.1483	1.65807	2.38198	1.28646	1.59936	13.7523	11.7419	13.3717	10.5908	6.1225	8.36535	7.62298
LOC_Os04g53310	19.9475	25.3242	16.5738	158.101	135.251	102.718	38.1408	25.2732	28.7435	33.0909	132.732	115.242	8.19882	8.67681	9.0114	111.525	101.03	159.161	18.8541	28.925	41.2875	83.5684	73.4647	73.8649
LOC_Os04g53990	2.233	1.67647	1.42369	6.46682	7.39225	4.54575	4.41062	4.36699	4.00525	5.9096	9.86973	5.71163	4.57333	4.14049	3.63887	9.05071	6.15505	6.85156	5.81397	5.70596	7.07649	11.2735	8.00174	10.8618
LOC_Os04g54300	2.62459	1.90711	2.53278	1.9893	2.36733	2.34163	2.53686	2.19458	1.66383	2.14041	1.46909	4.46029	5.59322	7.43744	8.01218	1.61846	3.11099	3.26762	1.84082	1.97256	2.11164	0.852103	2.47372	1.29562
LOC_Os04g54610	4.35244	2.58074	1.83622	2.49855	1.69275	1.32219	3.73075	3.41581	2.25468	3.33865	1.28467	1.51198	31.6258	25.0639	24.1398	6.65191	5.98534	5.75328	9.6465	6.54629	6.25953	0.862864	1.29225	1.4105
LOC_Os04g54830	1.60435	1.88903	1.89527	12.9412	10.9799	12.7884	2.22867	3.53118	2.0486	1.74993	7.53065	5.29338	4.53795	2.35553	4.28747	5.36957	6.67439	6.80995	3.7354	3.35113	3.14829	9.02784	4.85543	5.97823
LOC_Os04g55650	161.016	182.982	219.601	71.3353	55.3497	56.5073	237.733	204.616	156.953	238.486	62.621	58.1901	156.954	210.533	232.304	174.301	126.692	154.935	204.031	209.926	129.789	59.8754	57.0891	38.9696
LOC_Os04g55670	4.9349	2.93844	4.90822	8.93825	10.0124	7.77768	4.61597	5.46209	4.86547	4.79425	8.02749	6.40205	10.0725	10.0349	10.0845	9.53965	12.3459	10.2033	4.2161	5.03759	6.82562	4.13134	5.79254	6.05037
LOC_Os04g55710	350.994	231.157	313.182	72.9597	71.0125	59.3115	129.204	206.599	177.433	152.698	337.644	347.978	292.671	285.779	296.231	322.071	196.39	227.627	131.844	117.226	131.344	142.841	170.783	134.228
LOC_Os04g56400	431.141	368.771	578.236	431.355	717.552	831.479	613.106	479.111	700.567	501.148	799.867	882.275	539.566	444.948	564.564	537.888	579.038	723.19	303.962	259.218	278.538	522.23	689.691	781.313
LOC_Os04g57200	92.0778	78.0128	86.1891	33.4854	21.131	26.2098	41.4683	55.374	41.7782	51.1972	40.1208	36.8506	232.857	244.653	237.527	41.0257	46.9767	37.7334	52.4022	52.3324	68.9927	24.7232	24.3394	21.2758
LOC_Os04g57340	91.0349	97.7466	84.0306	19.2441	18.3083	20.7475	29.9455	45.7431	32.488	35.0127	37.5924	31.8699	198.582	218.271	211.566	48.3764	36.5173	31.9198	47.6119	38.2921	39.5364	26.8986	32.9111	39.9344
LOC_Os04g57350	0.099041	0	0	0.328022	0.48376	0	0.036771	0.021522	0.384751	0.365902	0	0	1.57487	1.00879	1.32605	0.558237	0.018199	1.27079	0.011532	0.017819	0.017486	0.03327	0	0.040299
LOC_Os04g57550	25.176	21.344	23.0521	131.241	81.9683	66.7148	27.8243	26.5171	24.1329	33.7015	61.0061	46.366	22.0522	16.3397	21.5605	134.853	120.861	154.239	51.9599	52.2751	69.2279	88.6054	75.8282	69.306
LOC_Os04g57720	7.25306	5.67036	8.3023	5.19867	5.95625	9.72805	8.9787	8.36136	7.34258	10.2025	8.70287	9.61865	14.8861	14.2459	10.7867	6.26016	7.94958	4.46313	5.47424	5.69933	4.29975	7.99049	8.60919	8.9012
LOC_Os04g58390	43.4325	30.0419	39.1045	9.62469	8.73406	9.42167	21.8752	26.7049	26.1521	24.4418	29.4713	29.073	42.0015	40.047	42.2174	31.0117	28.3779	33.6139	25.1706	21.2775	27.5307	14.926	13.9098	11.9084
LOC_Os04g58810	67.2163	69.027	60.2765	7.25125	6.07569	3.58089	13.1474	17.5905	17.681	17.1644	10.8712	11.084	173.79	151.683	177.475	15.7893	14.4703	13.1398	32.003	30.3894	41.9473	3.78941	4.50072	5.30125
LOC_Os04g58890	23.5951	23.4926	19.2492	5.92037	5.44286	6.45706	6.06011	7.31262	7.4773	5.82848	16.6189	9.79825	43.0619	41.3825	44.6481	14.7943	10.3676	8.97294	8.4545	9.09755	9.82093	9.18668	10.1701	11.1983
LOC_Os04g58920	0.11823	0.076186	0.136725	0	0.041818	0	0	0.076878	0	0.021338	0	0	0.559984	0.512358	0.535941	0	0.019482	0	0.057156	0.023532	0	0	0	0.011456
LOC_Os04g59120	1.23434	1.28301	1.8814	2.25469	2.55439	2.83771	3.0681	5.29475	3.93129	4.24268	1.507	1.33249	3.05901	2.48625	2.80603	6.78401	6.49573	5.30318	6.6365	4.99733	5.55732	2.5968	2.71851	4.41279
LOC_Os04g59200	0.922155	0.955143	0.652244	1.13293	0.07148	0	0.061758	0.202629	0.195577	0.077007	0	0	1.00801	1.64228	0.445759	0.050743	0.065791	0.172306	0.767824	0.676262	0.749854	0.048833	0.375361	0.528255
LOC_Os05g01140	0.793925	0.519832	0.524826	2.15243	2.02258	2.45737	0.192533	0.294469	0.825781	0.500918	10.1238	19.2785	1.6617	0.850989	1.3413	17.5703	15.2319	18.6651	0.948862	1.3138	1.19084	4.60314	9.89222	6.52901
LOC_Os05g01180	0.996169	0.15531	0.360697	0.06216	0.062073	0.051891	0.039629	0.108432	0.176744	0.042088	1.27549	0.180111	0.056645	0.055779	0.049833	0.185953	0.139261	0.26834	0.441617	0.60451	0.402999	0.561163	0.296712	0.206159
LOC_Os05g03590	6.6253	7.00086	4.92384	6.49718	4.00231	5.21984	4.0919	9.0767	1.52994	3.10135	14.6879	10.7966	12.1253	12.42	12.4311	6.46407	8.02125	3.6664	3.24506	3.40971	6.15657	3.89226	8.32577	16.1495
LOC_Os05g03620	14.4471	16.3883	11.9438	6.96246	6.45104	6.85222	6.4477	6.73863	6.31068	8.03106	6.42504	4.6118	44.9222	37.3579	49.6741	7.43089	7.78119	6.79412	7.32948	8.64256	8.34772	2.99746	3.41064	3.79202
LOC_Os05g04500	12.2592	2.40756	15.0016	0.106864	0.53299	0.054977	6.73918	20.2564	11.0722	9.74395	3.09136	6.0318	16.2381	6.72367	7.12052	2.29501	3.53942	1.6585	5.10101	15.9901	10.9356	2.90609	3.42328	5.06406
LOC_Os05g04740	2.27448	2.46157	2.77235	9.44179	10.8239	9.56361	1.97372	2.49791	1.65736	3.35467	16.4493	13.8895	5.1172	5.94491	5.54725	14.5734	10.1088	9.13235	2.37855	1.86963	2.13658	17.5479	19.9648	18.6594
LOC_Os05g05060	100.708	74.012	111.701	7.31683	6.24878	10.5563	61.3912	99.559	63.8492	79.3355	4.40248	5.59418	145.628	170.432	169.286	19.6878	25.574	16.7967	164.685	86.3121	73.8085	17.9657	10.5865	14.5842
LOC_Os05g06910	17.1483	7.86357	6.99843	18.9515	29.116	58.6418	11.1328	11.4846	8.82312	13.0142	21.5828	12.2468	7.45693	5.38819	7.91007	29.105	25.1476	24.9712	12.8797	18.1863	13.8797	33.1443	40.9632	39.3544
LOC_Os05g07010	0.139806	0.117531	0.099278	0	0	0	0	0	0.027572	0	0	0.031467	2.83575	4.48503	2.92576	0.060483	0.063225	0	0.097263	0	0.103322	0	0	0
LOC_Os05g07940	7.89118	5.96222	8.1663	2.87502	2.22697	1.63348	8.07067	11.8956	7.03406	9.33888	0.77388	1.2688	8.88444	7.70013	10.1732	3.11097	2.41169	2.64494	31.1687	23.9019	29.875	1.55318	1.5031	0.647591
LOC_Os05g08370	43.2036	23.7622	42.6975	43.7073	34.0692	30.9449	30.7656	47.1638	28.2651	34.3418	37.6875	40.1995	42.2126	20.2862	33.469	77.6609	96.7801	67.8537	36.7818	50.2934	65.3881	22.1736	26.0767	25.5286
LOC_Os05g08420	5.29047	110.585	100.192	7.11228	4.31699	6.38758	43.8629	54.491	44.0407	43.0221	9.82093	9.47225	172.121	190.104	182.505	13.8674	10.2596	8.70175	58.6157	6.13042	43.3063	7.73855	8.9784	10.8254
LOC_Os05g08860	20.2897	17.1316	17.2851	1.08963	0.319531	1.2386	2.72417	4.57731	2.99613	4.75328	2.63397	4.03819	43.8134	35.1002	43.3373	2.64762	1.89205	1.54223	4.44909	4.48565	6.37797	0.509807	0.563868	1.7081
LOC_Os05g08900	29.9583	24.4301	18.0504	15.1703	4.39456	11.1739	4.13718	6.48765	4.19114	3.98763	9.97326	10.1814	55.5565	49.3807	71.685	11.2087	10.8819	14.6622	10.1729	12.9794	15.6696	4.8472	6.00703	3.85325
LOC_Os05g09740	3.1977	0.778558	5.12995	0.237988	0.417078	0.087704	0.504001	0.9095	0.098261	0.375157	1.66491	1.01204	3.79029	1.43024	1.66824	1.14641	1.70599	0.903673	0.86841	0.965641	0.833335	0.29754	0.033799	0
LOC_Os05g10370	0.408746	0	0.358794	0.159738	0	0	0.756228	0	0.779428	0.445757	0	0.244112	2.84859	1.28419	3.03666	0	0	0	0.97348	0.662381	1.12313	0.11528	0	0
LOC_Os05g11300	3.97756	5.92037	3.70323	1.17021	0.763855	0.870423	9.73231	8.31734	5.18194	7.13804	0.208719	0.090062	3.93745	4.51171	3.2765	0.99822	0.674749	0.700411	2.12583	1.76099	0.978817	0.047666	0.179435	0
LOC_Os05g11320	636.162	361.222	489.567	82.5501	11.7458	26.2664	41.0135	3.7119	67.4434	40.6478	12.4979	89.2527	550.009	528.026	250.815	367.273	61.1292	272.923	255.254	160.4	297.838	144.867	232.083	142.447
LOC_Os05g11900	11.3881	7.95793	9.56782	4.47644	5.04551	6.2168	7.30963	7.60909	5.49761	8.16215	4.90202	4.86455	23.2822	24.4841	20.2276	7.65637	8.66457	6.31466	11.1913	10.845	11.8885	4.23929	6.33406	5.4198
LOC_Os05g12400	3.69394	2.29434	2.033	3.02095	4.02993	4.43336	5.50105	4.69987	3.89173	3.97138	11.3052	10.8747	7.85802	7.05972	7.06345	17.2773	14.0022	18.128	21.5073	15.7866	26.3498	36.0354	44.9621	40.422
LOC_Os05g12410	7.171	3.36422	4.85194	0.580108	1.09825	2.72038	5.2701	7.71765	4.92399	5.11126	2.65273	3.3072	10.019	11.6469	10.562	3.92518	4.69447	2.82956	8.85079	5.73858	5.87248	2.73377	4.59685	4.76755
LOC_Os05g12630	0.032639	0.063115	0.099177	0	0.089108	0.08264	0.069624	0.061459	0.061288	0.028055	0.497257	0.730891	1.52521	1.18502	0.686374	0.962312	0.509308	0.56797	1.40304	0.484371	0.997549	5.20413	5.06776	4.32706
LOC_Os05g12640	2.10118	1.62244	2.00013	0.137356	0.61407	1.53333	1.39003	0.839681	3.13557	2.21823	0.695266	2.92026	12.0642	11.518	9.09134	5.41197	3.44616	1.48147	3.68589	1.25812	1.91936	8.06631	8.33633	8.5016
LOC_Os05g13580	73.7513	68.4348	61.8824	155.292	124.159	160.095	34.3782	37.0107	38.6616	34.7856	138.312	130.218	159.171	155.778	174.486	140.656	133.165	147.472	46.974	42.6498	51.2695	121.081	140.573	159.737
LOC_Os05g15530	1.29738	1.02732	0.832607	9.39639	2.89959	2.95187	1.2895	1.57327	1.01801	1.51322	6.82588	4.55096	0.761978	0.536465	0.654122	5.31083	3.94987	7.0971	3.32879	3.12812	4.68737	7.03528	8.61117	6.22072
LOC_Os05g16664	5.25784	4.08525	5.57202	1.0537	0	0	0	2.95611	2.99641	2.53941	2.28082	2.13458	3.48774	4.41109	4.87373	1.92423	1.90381	1.45976	3.42365	2.56482	3.22282	3.02427	0	2.03101
LOC_Os05g25770	148.653	114.791	136.226	9.08584	12.5843	16.0734	61.0554	72.8561	80.9985	67.51	48.1993	48.1039	286.612	317.722	308.255	55.4579	54.858	32.2419	70.6094	63.4036	82.3164	13.242	22.7027	17.7848
LOC_Os05g26840	17.337	10.743	16.1999	14.6406	17.6646	17.1212	14.0068	14.4771	14.3091	15.6396	28.2056	25.4363	21.9432	20.9011	21.5403	55.5663	50.8285	53.2642	24.742	26.1016	28.7828	34.2504	43.4154	37.933
LOC_Os05g28740	229.372	254.206	291.671	1.21328	1.56482	2.34872	193.559	66.5381	200.26	161.397	0.273453	1.20645	477.008	628.687	408.749	2.44287	1.50414	1.96273	255.934	175.812	133.195	0.847082	0.745585	1.19175
LOC_Os05g30350	4.16235	2.72395	2.61489	24.1786	17.824	22.2159	3.41677	2.50871	3.11741	3.115	58.0356	56.9245	2.93353	1.5766	2.20752	30.2346	22.9819	26.9404	7.69054	7.20211	8.34432	74.9617	71.6527	76.6702
LOC_Os05g30500	14.1413	11.0378	13.6045	1.40899	1.72362	2.46092	5.73329	5.44681	5.68279	5.9414	9.8605	11.2898	62.2323	73.6066	63.5877	20.8528	15.262	16.7816	14.2947	17.7118	21.8972	1.68235	0.726715	2.00781
LOC_Os05g31140	11.0777	5.47474	13.0885	0.468013	1.05402	3.21114	2.20648	2.14304	2.83438	1.52166	6.10795	4.75815	25.6164	46.3641	41.7754	2.29913	1.61243	1.17449	3.99286	1.55513	0.966366	8.64766	5.73906	8.08951
LOC_Os05g31620	119.094	144.182	111.391	12.0465	7.04353	7.55779	22.9329	31.2736	25.1867	25.8199	35.5294	30.3654	288.744	294.969	282.3	32.8749	24.3566	21.2417	49.5665	39.6428	44.3024	18.0256	18.8398	26.5571
LOC_Os05g32474	8.74742	6.68305	8.6845	0.615618	1.45859	2.59488	8.56165	10.7168	7.05985	10.1152	0.705892	0.979111	16.1046	22.6186	17.9358	1.39745	2.03326	0.981766	15.958	10.042	6.69187	1.03012	1.01288	0.949498
LOC_Os05g32810	15.9069	17.5594	14.1856	46.4267	54.912	48.9867	20.1118	22.2765	25.7234	34.0602	37.1276	30.6721	9.24968	5.44525	7.89787	28.9239	39.2901	36.7255	30.0406	31.9285	21.7141	37.1675	36.3679	39.1127
LOC_Os05g33400	0.343311	0.150051	0.223324	0.256352	0.350678	0.249953	0.356056	0.377174	0.332591	0.304655	0.070992	0.055966	1.39581	1.09283	0.855762	0.520809	0.340536	0.210346	1.11014	0.423101	0.772968	0.610812	0.655823	0.406525
LOC_Os05g33670	6.94355	5.01738	6.47571	3.97328	3.07497	2.26457	7.58649	10.3226	6.56967	7.93626	1.63903	4.16449	16.4616	15.627	14.587	6.29269	6.38681	4.34145	9.98132	9.39231	6.7959	1.52929	4.64143	3.38409
LOC_Os05g34830	19.5551	24.4804	13.9582	29.3726	16.2957	15.6898	8.55654	9.65807	4.25627	8.30099	34.4167	27.7943	53.293	39.6007	65.0085	42.7616	29.1388	51.9143	13.9014	16.0695	15.7512	28.7622	26.1281	30.8408
LOC_Os05g34980	15.1614	10.3516	10.4983	18.405	12.9635	11.3305	12.5913	10.9098	12.2164	18.3337	13.3262	11.3894	16.7119	16.0314	14.3885	26.6832	11.4517	21.7048	29.2386	23.6972	25.1544	25.9902	29.155	35.0352
LOC_Os05g35260	26.0221	28.9514	21.314	6.11555	6.07358	5.49331	14.1311	11.781	14.4911	15.1357	4.80908	4.10027	56.3038	53.6818	54.9965	6.36003	6.5263	5.50394	15.6362	13.6003	13.4066	5.28493	7.54886	5.75423
LOC_Os05g35930	2.44544	1.75186	2.30113	3.19838	1.83621	2.7788	2.35825	2.71044	2.42191	3.99592	1.93756	4.72769	5.07824	4.85811	6.86102	3.48162	2.77969	2.76373	3.50599	2.68996	1.85839	3.22305	4.31965	5.52485
LOC_Os05g38350	4.54979	4.8193	4.93976	3.29097	5.18684	4.00891	1.55203	1.9124	1.80517	1.7357	12.3592	8.55562	11.7039	8.17633	10.9469	8.83729	6.98091	5.08508	1.8954	2.10162	3.40995	6.19138	6.2819	7.65444
LOC_Os05g39250	2.88725	2.51496	3.05554	4.20826	3.83272	3.70004	3.10274	4.31559	2.36032	3.52709	1.89867	2.47605	8.85261	7.28123	9.84889	6.22431	4.5255	4.74918	5.12644	5.62618	4.45309	2.39061	2.30145	1.93714
LOC_Os05g39350	18.7878	8.37073	16.548	5.67836	3.63266	4.80325	7.86187	15.3497	5.34492	9.57279	6.45694	8.08375	22.6887	14.9934	21.0612	14.0936	16.33	10.305	11.4391	15.9781	15.038	3.04263	3.30749	3.37201
LOC_Os05g39560	3.05954	2.99611	4.62726	1.08119	0.281466	0.613414	4.13622	3.13685	4.56565	5.73308	0.133113	0.056475	2.82585	2.87839	2.50645	0.452567	0.962406	0.358835	1.36707	2.12897	1.24979	0.187584	0.237542	0.217256
LOC_Os05g39600	0.083829	0.068131	0.173661	0.109334	0.036612	0.039955	0	0.133715	0.025036	0.085183	0.169419	0.028477	0.398834	0.402547	0.583362	0.078059	0	0.033704	0.054631	0.035983	0.053613	0.24962	0.145938	0.131438
LOC_Os05g39930	43.2211	43.9873	38.7679	17.4481	16.2123	14.8106	11.0268	14.38	10.2321	11.937	27.5585	24.7225	96.6038	81.393	89.8573	30.4024	25.4434	24.3169	13.4791	17.2168	19.2937	11.0803	14.725	18.8185
LOC_Os05g41590	4.00653	3.26474	4.68429	2.06913	1.04004	1.73974	2.17394	2.29449	2.03362	2.05276	1.17656	0.628707	18.2553	17.5974	20.5163	2.08322	1.57159	1.2563	2.23903	2.31646	3.40967	1.42952	1.14401	0.975866
LOC_Os05g41760	7.83092	10.4649	7.97554	2.37016	3.54033	4.96027	5.92381	5.90512	3.79049	6.05882	4.32562	4.68598	27.3871	37.3188	30.7536	8.09388	6.69764	3.39587	6.3191	5.80422	4.50866	2.24501	2.50589	3.99618
LOC_Os05g42210	3.11863	2.55414	3.5345	0.647481	1.11682	1.54959	1.99555	2.21037	1.9007	2.45049	0.472632	0.635845	3.33352	3.10714	4.0257	2.47402	1.61166	1.26195	5.45546	5.13095	6.15527	0.653043	1.06135	0.672344
LOC_Os05g44060	3.07595	3.3643	2.66854	0.97124	0.816202	1.01582	0.5857	1.39228	1.0934	1.37267	1.12275	0.908225	15.2794	21.5325	18.9584	2.25089	1.24095	1.91622	1.57932	2.45526	2.0938	0.095043	0.866428	0.275162
LOC_Os05g44900	77.0649	83.5487	77.6549	6.11603	3.41142	4.35174	21.1269	30.8879	26.8619	26.3395	10.6013	8.81818	175.634	184.37	186.285	8.20787	8.29744	7.25486	35.7404	22.8451	25.8034	6.10561	3.89573	6.23739
LOC_Os05g45440	14.1277	14.8662	14.4588	23.9914	29.6767	42.6691	18.8873	15.583	15.091	19.0991	24.0255	23.8506	38.5862	35.1344	30.2443	30.4516	34.2819	21.3907	18.0451	16.9379	15.5089	22.5092	22.4296	22.5686
LOC_Os05g46020	14.3938	12.8052	11.5313	3.80232	1.47532	2.86407	7.1091	6.61735	7.24271	8.09503	5.30485	4.7829	31.4554	36.4974	39.9423	7.00785	5.23329	4.95114	11.2299	9.33363	12.9324	3.54041	4.10695	3.00259
LOC_Os05g46340	42.4232	38.0721	35.2957	22.8553	18.2878	22.7678	31.3754	32.5439	27.0007	35.3016	16.1315	18.8516	94.8237	100.758	96.4006	29.3835	25.4669	22.7732	32.7758	34.5416	33.5126	18.4484	21.1073	18.8662
LOC_Os05g46750	0.637272	0.926161	0.359416	0.103194	0.116882	0.220993	0.277226	0.130212	0.199195	0.215916	0	0.034055	4.74275	5.75124	3.82325	0.162492	0.17922	0.169493	0.764014	0.499148	0.436558	0	0.081701	0.042267
LOC_Os05g46760	63.6094	62.8415	62.5476	7.60577	4.61859	7.60252	11.5639	16.2268	18.6429	16.6802	9.86919	11.4918	134.058	108.422	132.163	15.6935	17.7792	16.3506	24.7502	17.38	20.3924	5.22149	5.43844	7.36397
LOC_Os05g46790	0.091431	0.065457	0.184881	0.657212	0.165657	0.719068	0.610609	1.62387	1.59355	0.378846	0.246092	0.392668	0.734811	0.322597	0.117515	0.830571	0.366922	1.03271	3.81392	3.09921	1.79952	1.52046	2.02625	1.47101
LOC_Os05g47960	6.79178	9.32512	5.1253	2.369	1.24669	1.79115	1.24523	3.74317	1.30791	1.76349	4.85104	2.92751	15.8277	17.9921	16.3131	7.65349	4.41463	6.55121	3.74702	4.51538	5.10644	1.73856	2.74723	4.95146
LOC_Os05g48630	596.69	476.893	644.931	284.688	516.819	492.245	605.356	676.775	775.434	527.624	348.379	292.645	767.863	967.992	769.581	210.252	317.116	276.306	417.265	296.311	284.823	151.406	178.058	183.444
LOC_Os05g48760	8.0945	7.37435	6.41724	30.4151	32.9297	27.4196	7.44957	5.65059	6.90417	7.6111	64.605	62.6175	18.9962	15.3859	18.3743	48.9065	43.2344	42.5403	9.69921	11.0979	13.4182	81.7343	82.502	74.9608
LOC_Os05g48810	9.75404	6.38582	2.32942	64.9884	47.1649	52.9658	3.36699	3.60137	2.06107	2.76389	50.8357	44.5488	44.9554	19.4651	63.0094	52.4489	45.6937	52.5758	3.73891	4.87669	4.34201	19.0276	22.7668	29.3519
LOC_Os05g48930	14.196	0.248694	14.6916	11.8588	13.968	17.4559	15.4812	16.8868	9.31296	13.0412	0.879312	12.0399	42.8885	51.4017	37.6723	1.12694	17.3881	14.0484	11.5837	10.3869	11.5145	20.4614	19.6962	28.4911
LOC_Os05g49100	0.669681	1.20986	0.600328	0.95933	0.876342	1.21911	1.38353	1.27889	1.04865	1.11845	0.589769	0.519997	0.181086	0.100692	0.122241	2.10158	0.805743	1.70203	2.62929	1.58601	1.52624	1.01778	0.769683	1.91233
LOC_Os05g49140	32.0117	25.2779	27.7683	143.806	105.105	51.9952	35.2712	35.5933	31.9597	36.2419	73.1292	76.2277	64.4072	55.4602	63.2462	152.339	133.818	150.316	70.0381	59.8714	75.7362	76.2982	68.0989	66.6167
LOC_Os05g49240	70.1215	45.2807	95.9908	0.731116	3.84661	3.67297	15.6824	42.8043	43.0907	21.1941	15.5553	16.3918	92.6346	104.527	108.527	16.8408	25.4977	16.2348	9.19793	2.85588	4.63874	6.26838	2.79451	5.10582
LOC_Os05g49940	8.79474	6.14048	4.03891	5.97481	3.23897	2.5281	5.49153	4.4803	2.3954	4.92553	0.702016	0.222857	7.99087	6.50509	5.80998	7.68027	5.70919	11.4133	13.2415	13.0054	13.5327	2.10839	0.662639	2.56839
LOC_Os05g50580	0.518353	0.133581	0.281737	0.274108	0.469058	0.336329	0.297361	0.359653	0.154042	0.30807	0.119753	0.128248	0.954666	1.05494	1.05004	0.480153	0.396991	0.276194	0.400526	0.247423	0.389161	0.075726	0.223434	0.170668
LOC_Os05g50610	5.01701	5.22418	3.92776	75.7384	29.1345	41.065	19.0625	36.9307	11.6738	37.4024	25.185	9.58354	8.53483	4.56099	9.84724	46.3654	62.9589	45.296	60.8351	56.7422	64.7629	17.9283	26.4073	23.5629
LOC_Os05g50700	1.78086	1.35232	1.96556	1.03263	1.58962	1.06568	1.88368	2.21706	1.26664	2.16529	0.401055	0.281859	4.29691	4.59526	3.41037	1.43492	2.31383	2.24846	1.76455	1.25289	2.0818	0.647474	0.450517	0.565019
LOC_Os05g51160	0.285124	0.173079	0.265983	0	0.026639	0.131541	0.247844	0.085417	0.194843	0.179593	0	0.107468	0.933694	1.15012	0.919414	0.175958	0.123654	0.133727	0.447608	0.028316	0.297522	0.536363	0.194427	0.120358
LOC_Os05g51620	29.1178	29.9951	34.0022	2.40484	5.88664	5.05926	18.5758	20.4596	23.1284	17.0377	11.0964	13.4997	27.6407	33.3647	16.7124	4.09217	7.06429	6.11395	8.04011	7.83642	14.6328	6.06431	8.53377	8.51692
LOC_Os06g01966	9.04656	3.94674	10.5521	0.254755	0.951954	1.28401	2.68604	6.8528	4.81623	3.6223	1.29365	2.58331	8.95853	8.65503	9.33244	0.514635	1.49852	0.490241	1.98934	1.05485	1.60972	0.343834	0.078478	0.265526
LOC_Os06g03080	0.488758	0.200457	0.339213	0	0.090142	0.062129	0	0	0.116541	0.054949	0.407838	0.453642	1.54006	0.724893	0.689236	0.507366	0.764101	0.592556	0.199037	0.186362	0.202204	0	0.184874	0.020776
LOC_Os06g03120	0.733997	0.209985	0.797254	0.085625	0.092934	0.161606	0	0.109363	0.196561	0.058852	0.847623	0.587156	2.61636	1.2806	1.22815	0.872762	1.37478	0.948903	0.227147	0.315473	0.385497	0	0.230577	0
LOC_Os06g03670	0.860865	1.17526	1.22425	0.451569	0.222344	0.672645	0.217124	0.229987	0.195298	0	0.037442	0.204581	4.15022	5.40081	3.82384	0.844889	0.321999	0.365867	0.143609	0.336782	0.284784	0.052639	0.183917	0.138164
LOC_Os06g03690	3.00345	3.02663	1.75412	0.177676	2.09122	19.1559	0.518437	13.0415	11.8977	0.921193	4.53554	4.20001	7.58751	7.93471	8.24113	0.600916	1.32532	25.7426	3.10179	1.62213	1.13473	5.35087	5.35708	20.1897
LOC_Os06g03810	2.19395	1.84032	1.48694	0.104633	0	0.066749	0.290743	0.567797	0.379008	0.419457	0.424032	0.150779	4.58613	4.82862	6.31116	0.252045	0.216824	0.080658	0.704604	0.311412	0.575986	0.20106	0.068919	0.173091
LOC_Os06g04220	8.05496	6.02637	5.2249	2.08056	0.475351	1.37883	2.45041	2.69249	1.83426	1.62255	0.594095	0.575584	17.1244	15.1899	16.6711	2.86979	2.27697	2.8316	7.82939	5.06885	6.22452	0.673117	0.83913	0.469008
LOC_Os06g04230	386.807	414.108	349.031	64.9531	39.1348	39.8768	89.8292	128.716	115.758	110.982	138.505	114.029	778.399	841.958	855.038	145.151	116.579	99.8795	224.335	169.872	223.236	68.9995	79.2719	76.6465
LOC_Os06g04240	69.5679	56.2037	44.0292	11.9057	5.11049	6.67828	7.29387	11.1556	5.7148	9.93972	19.6454	19.2416	258.511	243.711	297.076	28.9424	20.5588	25.5884	34.8118	24.9004	36.1853	5.64796	9.89673	10.2707
LOC_Os06g05050	5.39713	3.02088	2.99886	2.06192	0.21023	1.13012	0.684799	1.67009	0.403717	0.239426	0.775673	0	2.02235	3.39403	0.912778	2.22919	1.57697	2.58819	2.56314	3.03902	2.83702	0.383018	0.287484	0.768189
LOC_Os06g05420	1.30749	1.91043	2.00721	25.8343	17.1042	17.1277	5.27693	3.63254	1.62167	4.49637	6.67741	4.02925	5.16247	2.93068	5.1158	25.6112	16.1294	16.3752	6.03378	6.31138	5.11097	6.76655	6.43709	8.77854
LOC_Os06g05470	2.35408	2.40515	1.65127	1.81483	1.90586	2.50593	0.459581	1.40978	0.662355	1.51745	2.81802	1.56028	5.18573	5.33697	6.03766	2.36524	3.3517	3.29849	0.999703	1.23196	1.06195	0.915029	1.02671	0.845937
LOC_Os06g06230	1.61532	0	0.29103	0.323882	0.212771	0.594027	0.088108	0.605526	0	0.256927	7.59515	3.14257	2.63436	0.365865	0.611311	0.383006	0.353971	0.850325	0.560219	0.288887	0.153996	10.9285	18.8093	22.0664
LOC_Os06g06960	1.71599	2.07627	1.36215	3.24395	4.61894	2.68736	2.44531	1.37316	1.94833	1.90515	4.29096	3.89417	0.939076	0.02418	0.430271	2.01876	1.90125	0.064039	0.605801	1.00843	0.774468	0.008147	2.34768	2.09114
LOC_Os06g07790	2.53779	1.51573	2.66841	0.148428	0.75437	0.83027	1.24483	1.8699	1.75327	1.29089	0.187941	0.310374	1.80529	2.27552	1.89293	0.035288	0.399731	0.170925	0.696695	0.630815	0.254874	0.004007	0	0.024993
LOC_Os06g08023	6.48947	4.48222	4.12781	3.39247	3.58582	4.80102	5.04315	6.83453	5.91089	7.13155	1.98706	1.74829	3.19368	2.97676	3.23266	2.4233	1.78242	1.64475	5.38374	2.98725	4.48327	1.38134	0.924027	0.854509
LOC_Os06g08470	5.70369	0.478381	3.56269	0.00886	0.183017	0.056997	2.6874	2.60651	1.49052	0.986328	0.03954	0	1.32135	1.86468	1.11881	0.40415	0.111409	0	0.569387	0.061049	0.338205	0.070066	0.257697	0.541
LOC_Os06g09310	9.65589	10.5783	8.29525	1.07973	0.891992	0.536201	4.47169	4.84944	3.77957	4.09839	3.26914	2.41516	23.293	20.3173	22.6989	3.63015	2.05563	1.8162	5.47357	4.57023	4.94142	1.37377	0.604661	3.01388
LOC_Os06g10020	0.44248	1.27922	0.780637	0.122216	0.404972	0.166918	0.569121	0.326013	0.527312	0.873891	0.408629	0.202787	3.10094	2.56112	2.43774	0.576442	0.214013	0.150113	0.833885	0.489293	0.97489	0.105664	0.081085	0.166114
LOC_Os06g10160	30.5404	26.3579	26.7712	11.8717	9.03309	7.84469	20.8136	24.9529	18.8923	20.8375	9.22161	8.89194	70.6205	71.9968	77.173	17.0521	12.161	12.8129	26.9024	25.0816	26.9372	4.71068	8.40866	7.60004
LOC_Os06g10210	4.6783	3.79066	4.4488	22.5271	10.1853	13.4981	4.91573	4.52962	5.65709	5.99859	6.72879	7.3418	10.3551	9.90614	10.1812	18.1829	16.1261	22.1508	7.0224	6.7261	8.97296	6.08848	4.97256	3.25119
LOC_Os06g11660	16.9623	4.12019	15.2285	2.71283	4.02973	3.49951	3.10304	3.31002	3.18467	3.9543	1.10127	1.89564	73.9227	46.2563	53.9912	10.8849	11.3303	6.05379	3.99118	4.42098	3.76496	0.838975	0.52889	0.815181
LOC_Os06g11760	10.0849	6.16162	3.6287	39.7732	24.576	26.8799	14.8665	17.4127	8.70188	14.0011	15.1205	14.592	39.0009	49.6934	41.1193	63.8354	41.1365	46.7164	41.6848	33.6538	28.0829	45.6908	55.7833	51.1582
LOC_Os06g11830	1.61912	1.58427	2.06598	0.065823	0.142191	0.104617	0.890677	0.678016	1.09356	0.98894	0.307598	0.214602	2.55085	1.70394	2.23773	1.30331	1.48926	1.17314	2.18685	2.00561	2.57797	1.64975	1.21717	1.51622
LOC_Os06g11980	10.1962	7.35555	6.98156	93.3851	71.2601	60.0824	14.8173	17.2683	12.3395	13.9842	63.3998	57.8735	10.8002	6.80388	9.99793	124.9	77.4573	99.066	33.4686	37.7443	34.9333	45.9733	52.1055	45.2225
LOC_Os06g12455	3.8306	2.88933	2.60192	21.3742	16.6955	13.6376	8.6495	7.98526	7.36547	6.1851	9.42972	10.8518	8.93203	6.16264	7.91631	23.3329	24.4717	30.3017	11.8299	18.258	17.4451	22.6906	29.0397	20.3841
LOC_Os06g12510	0.89165	1.06717	0.864362	0.04977	0.036664	0.14163	0.559315	0.818585	0.026166	0.636552	0.291618	0.234001	0.047258	0.291969	0.349866	0.243094	0.279262	0.413286	0.655899	0.847119	1.14736	0.107609	0.126106	0.008498
LOC_Os06g12610	0.037502	0.127156	0.119833	0.276336	0.11617	0.1156	0.101928	0.184019	0.092273	0.169034	0.536588	0.238764	0.08217	0.039479	0.050709	0.997263	0.77713	0.689709	0.087958	0.113299	0.120737	0.583347	0.329647	0.750909
LOC_Os06g14240	2.24796	2.36332	1.02395	51.2953	37.8248	39.3808	1.26265	1.07065	0.830606	1.14655	12.19	13.9316	7.78418	5.21993	7.52529	25.6102	26.997	25.4455	1.22952	1.78196	0.713758	4.83159	7.62233	12.1021
LOC_Os06g14370	22.7754	14.4233	24.0143	38.8794	25.3149	29.4774	18.8018	20.7154	20.4184	18.1915	23.5458	23.1929	40.2499	40.1998	38.0705	24.5185	32.8255	20.9603	16.5975	14.6591	16.3581	10.6155	10.9954	7.52804
LOC_Os06g15330	114.064	100.576	110.839	22.6619	17.9904	12.6687	120.174	121.518	120.439	112.876	3.47496	4.69376	67.3328	91.0737	71.925	7.37185	8.59376	5.27016	94.2284	88.6988	73.8363	2.55497	2.15875	2.17744
LOC_Os06g15730	14.8056	19.4306	12.437	1.97629	1.45314	1.17772	6.7052	2.24541	11.6503	5.78288	1.42567	2.24766	13.2484	19.0699	15.4594	3.89049	1.87076	2.78687	17.043	15.5006	15.1152	8.66391	10.5512	6.75439
LOC_Os06g17390	2.49994	1.37238	2.57941	1.65849	1.98608	1.38154	2.06731	2.72988	1.19045	2.08383	1.9108	2.84852	3.48004	2.25917	2.81375	3.72285	5.31152	3.37095	1.75487	3.45795	3.88143	1.01668	1.09362	1.13093
LOC_Os06g19410	0.26773	0.253167	0.397853	1.00591	0.781186	0.502631	0.436709	0.517792	0.575905	1.8316	0.013418	0.302813	0.911011	1.20636	1.54266	1.00235	0.306747	0.553272	0.902468	0.712388	0.233879	0.204136	0.412241	0.10127
LOC_Os06g20040	3.48894	1.51784	3.45858	0.73241	1.11002	1.59345	1.19582	3.25099	2.4304	1.88588	2.20513	4.27269	10.1815	6.73511	7.62672	5.00006	7.61322	3.61263	2.11187	2.14787	2.29825	1.2012	1.29249	1.23359
LOC_Os06g20870	0.046503	0.170614	0.091096	0.462269	0.083428	0.635203	0.014506	1.03855	1.42672	0.075278	0.977202	0.897049	0.604389	0.840363	0.906309	0.083111	0.591756	0.568301	0.097351	1.23199	1.65505	0.404736	0.029048	0.052056
LOC_Os06g21820	10.5146	6.04722	7.65926	1.77926	0.4143	0.446577	1.83483	2.20861	1.50263	1.56026	0.445992	0.109046	5.53806	3.57984	1.71444	2.61534	0.472914	2.45806	6.50414	10.6462	11.2595	18.0401	20.5009	2.50885
LOC_Os06g22394	1.58568	1.95739	0.184087	21.3914	27.1457	37.2118	0.344556	0.85465	0.30244	3.00517	16.1633	2.24879	3.17718	68.7771	0.406052	0.444461	3.12406	1.67874	1.99606	1.84009	2.37342	0.315056	0.579424	1.9477
LOC_Os06g24730	56.9234	52.9535	43.8135	112.53	51.0847	53.7532	45.1851	34.9715	41.9176	39.1719	48.7359	48.0305	51.1857	42.6902	58.3114	128.617	81.1783	168.687	97.9361	96.6835	122.623	73.7318	69.3969	62.2943
LOC_Os06g25010	5.07645	2.31286	2.6564	6.90087	3.29132	2.84852	7.43648	3.51365	5.75432	7.31897	1.03656	0.9374	13.0074	8.66672	15.4833	6.31576	4.10804	6.19003	15.7812	13.7524	19.8403	1.22072	1.95935	1.4078
LOC_Os06g28194	282.216	270.164	243.111	74.7185	64.3878	73.4597	210.458	175.428	235.739	172.908	37.1311	41.1594	53.5401	62.8784	55.2835	26.1503	21.0258	26.1514	63.4981	58.9507	50.6333	18.6415	20.251	21.1319
LOC_Os06g29800	1.8401	2.69314	2.30172	0.083821	1.19597	0.904915	0.027531	1.4216	1.5657	0.031803	1.07022	1.36975	0.082689	0.079452	1.2704	1.33748	1.29341	1.19656	1.81559	1.83185	1.78347	0.16306	1.09191	0.965318
LOC_Os06g30370	2.85346	1.97007	2.66189	3.83435	5.10516	2.68987	3.03867	4.7622	1.9347	3.48827	1.91608	1.43697	1.73203	0.634794	1.04232	5.43792	3.32058	3.11904	1.76402	2.19028	2.05294	0.291438	0.0969	0.210708
LOC_Os06g30970	40.0228	39.5916	34.26	149.748	90.5247	138.607	34.1204	28.5792	31.5562	30.3581	74.5788	82.1861	90.5834	75.4158	80.6047	155.008	107.19	133.158	31.1252	24.9435	32.2458	104.606	92.3955	77.5702
LOC_Os06g35520	0.460993	1.11574	0.842752	3.9617	2.43837	1.65255	5.28183	5.1175	5.22185	2.56198	0.858469	0.51469	2.08083	0.292345	0.787507	2.42932	2.05856	1.44784	15.4537	10.6585	11.4243	0.96292	1.25654	1.03247
LOC_Os06g35770	29.7332	30.0786	25.037	6.18577	6.76742	8.19994	17.9038	23.3767	18.2636	18.4381	4.9856	6.57585	62.4025	64.4855	60.8333	14.07	13.4712	10.5203	23.1238	18.0558	20.8991	5.80091	7.04815	6.59475
LOC_Os06g36220	4.80221	5.22089	2.28306	2.62974	1.93581	2.56224	5.92849	6.51996	4.43162	3.98069	1.56966	1.33015	4.36859	3.12943	2.99038	1.86101	1.02183	1.63583	2.90659	2.58651	3.12197	1.08199	0.887979	1.14419
LOC_Os06g37150	3.41741	2.76557	3.06744	8.48306	7.59564	7.11097	6.34739	8.34702	8.62705	7.64015	11.53	14.0132	13.0081	7.49022	11.7029	7.99566	11.4708	9.36918	9.43906	7.40072	7.9134	10.7599	20.11	12.569
LOC_Os06g38340	22.3225	20.1048	15.2738	2.34458	0	1.16629	5.90163	2.29507	6.12723	4.23941	0.891002	0.535432	14.1552	13.0304	12.1093	2.73132	0.82349	1.50789	16.683	10.1022	18.1107	0.767071	1.14348	0.490664
LOC_Os06g38660	10.1641	6.16284	7.17053	16.2178	8.98399	7.26946	20.3192	22.5841	14.2166	25.136	2.79861	2.41559	9.59015	8.93955	6.44268	18.0359	12.8431	13.8538	59.8522	44.004	44.9286	12.0478	11.9127	6.60811
LOC_Os06g39590	2.15275	2.48833	2.67706	1.8614	3.20557	2.34223	2.16418	2.57569	1.70137	2.70757	2.51214	3.1113	5.32562	4.86008	4.93875	2.34435	3.86695	2.41025	2.07128	2.41892	2.88351	2.09129	2.42372	1.93683
LOC_Os06g40170	1.57221	0.936458	1.22667	1.04157	2.01017	1.61128	0.854764	1.69923	1.22529	1.27698	1.25867	1.89642	4.90426	4.49479	5.05699	1.45417	1.6052	1.47701	1.31193	1.55628	1.40474	0.8875	1.37519	0.953458
LOC_Os06g40180	3.13549	4.03183	4.14568	2.5783	3.15955	3.32404	3.16366	3.59638	3.48193	3.10984	5.04387	7.44997	2.77168	2.60902	2.99008	2.6457	3.52359	1.73394	1.13789	1.50564	1.26499	2.41359	2.7102	3.12141
LOC_Os06g40818	0.753306	0.268752	0.599032	0.114311	0.25592	0.194566	0.282486	0.196956	0.322412	0.654427	1.92036	1.32851	2.45064	2.4206	1.99029	0.705536	1.05509	0.714456	0.458201	0.14966	0.34934	1.98953	1.81352	0.97166
LOC_Os06g43090	6.65377	5.70023	6.7429	16.0596	11.1172	8.57674	4.73075	6.45529	3.29445	6.20318	10.8605	7.66918	15.8489	14.8018	15.2107	15.1238	13.5433	14.895	8.28972	11.7822	11.7026	4.55078	4.42649	4.59927
LOC_Os06g44010	2.42419	1.27187	0.901476	0.92902	0.474894	0.471152	1.32276	0.779839	0.981723	1.49551	0.322254	0.586584	5.17269	5.63572	7.66526	3.6229	2.5024	2.7617	1.72389	2.10409	2.70141	0.212608	0.275855	0.331295
LOC_Os06g44160	35.3186	36.5977	26.008	42.32	32.9938	29.2797	42.4957	21.9517	40.1774	38.6049	26.9005	21.3965	109.585	99.2639	66.1447	30.768	19.4067	25.7664	38.4617	57.2201	36.7182	29.9982	29.4557	19.1021
LOC_Os06g46270	2.30531	1.96622	1.90944	4.83401	3.41063	2.01011	1.4407	1.8688	1.0273	2.18322	4.24474	3.13774	2.05503	0.553582	1.23481	5.96097	4.79335	8.17849	2.78986	4.51076	5.11869	5.40126	3.78103	3.9159
LOC_Os06g46950	324.992	306.568	273.36	25.2623	16.5402	17.779	64.6057	104.005	88.7276	84.0658	53.9787	54.8973	876.812	850.04	892.462	98.7421	77.0804	60.5891	190.49	130.199	160.287	35.7696	35.3095	50.7647
LOC_Os06g46970	1.01819	1.58747	1.46066	1.25817	1.79119	1.86231	0.94289	2.99815	0.938491	1.48718	2.09631	1.34744	3.30768	3.83837	3.51713	4.16232	2.92571	2.47251	1.13145	1.59595	2.41775	1.52831	2.17386	2.92759
LOC_Os06g47550	21.3487	16.6488	22.2485	23.2114	17.4377	21.9074	30.2851	27.1655	20.3758	27.9084	27.5484	23.72	10.4956	14.9476	12.7556	17.0749	18.276	17.6662	12.7951	14.2527	14.8024	24.6407	24.2497	23.9071
LOC_Os06g47910	0.577439	0.671725	0.439279	13.9152	22.2809	22.1567	3.93927	3.9785	3.90085	3.24536	22.6226	13.2399	1.27399	0.517776	0.556251	9.68658	13.8748	7.82275	4.50249	4.06202	3.47057	38.8732	28.5603	40.9286
LOC_Os06g48160	3.0268	1.03657	1.91746	1.74536	0.685857	2.20852	0.147775	0.165722	0	0.078887	0.132939	0.560061	9.06038	10.7507	6.40625	1.58542	0.990427	1.437	0.170978	0.078395	0.062725	0.032362	0.024875	0.102779
LOC_Os06g49220	20.3616	16.5461	19.5056	0.841556	1.01043	0.880508	15.9296	17.4305	20.0688	15.508	1.07421	1.57695	22.8682	25.1091	23.7572	2.80598	3.59434	2.63773	22.8982	19.5199	20.5407	2.03024	2.58866	1.51605
LOC_Os06g49460	16.9349	16.9652	17.5734	1.48029	5.7141	23.2648	0.01631	0.007224	0.003954	0.004326	0.02122	17.2168	0.01087	20.209	0.033641	30.8363	26.305	23.8547	18.0431	18.777	19.0191	22.1954	24.7467	28.6886
LOC_Os06g49470	0.659952	0.431872	0.669989	12.3379	7.25103	0.165134	10.4311	11.5558	9.32805	10.9042	8.6468	0.635254	10.1219	0.711856	10.5166	0.388978	0.130274	0.15219	0.442602	0.687077	0.941498	0.602512	0.679212	0.415486
LOC_Os06g49880	5.55514	5.914	5.97171	8.79615	13.2065	11.5615	7.52966	8.98239	6.48517	9.16474	4.33749	4.18881	14.1284	15.9049	14.2663	14.7345	12.7476	9.62981	8.52992	6.95947	6.1962	4.00237	6.75442	6.73994
LOC_Os06g50330	12.6252	12.3151	11.0215	11.6985	11.5769	12.4545	7.68989	6.34848	8.41164	6.04167	12.5918	10.7315	25.8593	24.7189	25.3398	11.0255	11.1746	11.8298	8.07726	7.8081	9.6853	9.75229	9.08644	9.73372
LOC_Os06g50950	3.95585	2.28056	3.88038	3.2407	7.25864	4.60339	7.6397	15.3878	13.9544	11.1547	4.16794	4.37827	14.6073	14.8525	17.546	6.88018	8.96784	4.51445	10.3389	13.1526	8.49883	2.08693	4.48295	5.44531
LOC_Os07g01820	14.3341	19.8639	15.692	19.5395	20.7765	21.5826	16.8387	17.2126	21.8531	19.2757	18.1493	23.0343	6.48456	4.77049	6.76451	6.06385	5.16315	4.51756	3.72997	2.32409	3.23761	1.64638	0.318687	0.858749
LOC_Os07g02200	6.96011	2.8583	6.17809	13.0578	18.8969	11.1504	4.42899	8.63081	3.39221	4.9172	1.40781	2.03148	5.56914	2.97034	3.76512	6.38727	5.50929	6.49869	5.21759	5.88417	6.82425	0.522059	1.93037	1.5584
LOC_Os07g02440	0.884996	0.706807	0.850001	0.046369	0.361605	0.652334	0.390484	0.537827	0.669666	0.558187	0.821508	1.13212	4.46133	5.61599	3.15265	0.745524	0.969429	0.375367	0.253168	0.255631	0.273564	0.434175	0.359059	0.23653
LOC_Os07g02800	19.6521	17.719	18.9275	59.4211	55.9001	55.6595	30.5712	25.3747	25.0004	31.1202	55.1596	49.5763	15.2356	15.2559	11.572	28.0954	27.005	28.0562	25.9942	27.0326	26.2548	61.667	64.1422	65.2921
LOC_Os07g03840	1.76825	1.35482	2.19224	0.771528	0.407638	0.562298	0.715276	0.891057	1.03234	0.790672	0.810845	0.78903	0.639264	0.248617	0.646057	0.55576	0.27366	0.196707	0.471178	0.535231	0.658155	0.42956	0.840033	0.41319
LOC_Os07g04130	0.877916	1.22575	1.36186	0.049825	0.193967	0.101906	0.476185	0.44557	1.22776	1.0019	0.165911	0.091348	0.345829	0.441925	0.346494	0.183621	0.057747	0.037086	0.209055	0.1395	0.15376	0.021419	0.049392	0
LOC_Os07g04390	1.46056	1.49352	1.344	0.539638	0.574718	0.223798	0.593141	0.521707	0.550507	0.659397	0.360893	0.347643	0.497526	0.363293	0.435166	0.149943	0.08284	0.132982	0.436862	0.756501	0.697153	0.225116	0.399016	0.3143
LOC_Os07g05940	1.20142	0.707444	1.25048	10.5896	3.10372	6.82216	0.111347	0.304386	0.23106	0.349024	0.941679	1.05733	3.05048	1.99511	3.79549	8.32667	7.85129	11.9705	0.402645	0.361698	0.462829	0.410737	0.436601	0.810524
LOC_Os07g06700	0.0368	0.043529	0.039436	7.95825	3.29399	4.64057	0.128861	0.077609	0.021845	0.118354	6.86763	6.81055	0	0.067437	0.025161	4.4831	3.39782	6.63649	0.096366	0.290238	0.308177	15.8923	18.3914	19.0911
LOC_Os07g08200	3.81774	2.84022	3.67897	10.9384	9.01448	16.3755	3.36193	4.84305	4.59221	3.47732	33.1503	30.9483	3.23638	3.52496	3.25475	21.0825	13.6443	16.3786	3.28166	2.35106	2.50938	55.4199	68.0606	73.4585
LOC_Os07g09190	14.597	13.7626	17.1142	10.2869	11.6904	12.7113	16.2464	12.3703	13.0899	13.5403	6.65401	9.86592	19.6638	13.4139	17.4271	55.9555	37.6303	41.7323	23.0932	19.123	20.2458	8.69736	13.2045	8.80645
LOC_Os07g10050	3.71752	5.67154	4.28317	1.75188	2.0873	1.02165	0.682174	0.908173	1.28047	0.713115	6.76691	7.27224	0.940334	0.822126	0.8025	1.70613	1.42118	1.55987	1.14444	1.71017	1.17481	2.32759	2.99539	2.62572
LOC_Os07g10060	7.99651	11.495	9.91497	4.36198	6.31719	3.73382	3.51825	4.59885	4.83108	3.60145	12.5479	13.4991	3.1518	4.25303	4.22059	5.01662	4.95018	3.89664	4.0955	4.79049	3.32324	5.15329	6.66188	5.3826
LOC_Os07g11110	204.791	154.291	216.148	117.795	149.877	207.394	152.391	200.47	202.904	141.882	169.375	156.143	218.534	246.532	266.778	97.2687	141.697	117.027	104.812	82.9925	92.7801	75.5515	89.8727	104.891
LOC_Os07g13090	0.768301	1.22032	0.863331	0.061367	0	0.031571	0.309039	0	0.641834	0.176844	0	0	0.050282	0.399974	0.119277	0	0	0	0.049116	0.166184	0.080891	0	0	0
LOC_Os07g13770	2.0375	1.66897	1.91924	0	0	0.313814	1.33076	1.12247	1.1378	0.837719	0	0	4.67614	4.86284	3.65871	0.727589	0.656139	0.527892	2.22748	1.97062	1.58057	0	0.205857	0
LOC_Os07g13980	0	0	0	0	8.98844	24.5062	25.9451	30.2714	25.9959	0	0	16.4252	24.3607	12.7323	0	0	12.4098	5.15565	13.8724	14.776	0	0	11.7721	0
LOC_Os07g14600	1.24473	1.00308	0.702196	0.133919	0.197552	0.120781	1.05842	0.984145	0.581001	0.500857	0.057859	0.177134	3.88481	6.70802	4.62997	0.11896	0.373249	0.202884	1.3812	1.45362	1.36161	0.165439	0.190837	0.172692
LOC_Os07g15940	9.83811	9.22969	12.9519	1.18068	0.807352	0.597603	6.16717	6.11974	5.5336	5.69067	0.055352	0.137081	5.78262	3.62043	5.24158	1.42976	1.36272	0.978435	5.18637	5.37818	6.01619	0.117908	0.208013	0.034042
LOC_Os07g23570	0.746135	1.16036	1.75543	3.29019	1.35366	1.76561	2.29741	1.35708	0.881383	1.81766	1.82964	0.996352	5.18091	4.41275	5.03392	4.9651	3.51062	4.01677	2.59993	2.92514	2.57834	1.89248	2.37075	2.81141
LOC_Os07g24830	1.7295	0.430216	0.623874	0	0.162857	0.393331	0.952842	0.522396	0.749952	1.65098	1.66957	0.537766	1.40514	0.26894	0.532144	0.260128	0.484825	0.255297	1.3826	5.28484	3.78758	26.5427	14.6901	9.70325
LOC_Os07g25050	1.4738	0.032226	0.459272	0.132003	0	0	0	0.917157	0.168082	0	0.801933	0.183443	21.473	25.7204	23.6543	0.066337	0.027201	0.09858	0.111181	0.631568	0.631405	0	1.78988	0.703911
LOC_Os07g31720	93.6616	68.1267	103.829	43.9496	45.823	40.8681	72.0106	71.3079	62.4489	87.6107	28.7595	35.561	176.192	141.071	166.34	101.291	110.25	86.2151	98.7865	89.2744	97.1324	38.0601	41.5431	35.58
LOC_Os07g32170	3.87972	3.04105	4.12135	1.15227	1.82536	1.51818	2.75572	3.88426	2.45085	3.09782	2.00274	2.72144	6.87171	6.65848	7.7393	1.88369	2.98409	2.21787	2.77011	3.01432	3.9814	1.36119	1.32591	0.957856
LOC_Os07g32710	0	0	0.023591	0.010485	0.071834	0.018879	0	0	0.013811	0	0.090292	0	1.74783	2.16628	1.76286	5.26503	11.1696	1.84709	1.48414	7.96377	7.08269	5.32358	4.8784	7.40437
LOC_Os07g33580	0.911417	0.545804	0.890196	0.744712	0.41923	0.365512	0.226997	0.554548	0.197246	0.405685	0.255754	0.269277	0.97438	0.644372	0.422837	1.17368	0.236678	0.929449	1.17207	0.711379	1.3201	2.91964	2.79043	1.13515
LOC_Os07g33620	0.503816	0.817435	0.567723	1.17788	0.603913	1.02922	1.24548	1.29232	1.24362	1.25072	1.20325	1.29463	1.04391	0.365624	1.13244	4.4586	2.76867	4.03468	0.4837	1.41659	2.30742	3.12424	3.38339	2.20811
LOC_Os07g33780	14.0657	11.7714	10.7598	12.1842	3.15799	6.28301	4.08671	5.66163	4.48797	8.63612	11.162	5.49795	7.01059	5.84186	4.75938	6.76755	4.45425	6.5142	5.30752	12.5149	8.58901	14.9983	7.00674	5.22617
LOC_Os07g34220	0	0	0	0	0	0	0	0	0.056028	0	0	0	4.60004	5.49391	5.25727	2.58822	2.49718	2.40219	4.15044	4.10916	3.87844	0.559434	1.28683	1.17036
LOC_Os07g35340	2.25866	1.22576	1.97254	4.90727	2.56151	1.73636	2.66809	1.92017	1.48672	2.36016	1.52153	0.552137	1.83343	1.32095	1.8573	3.30414	3.42601	3.24563	4.93967	4.29361	5.24357	2.06033	2.53782	2.03906
LOC_Os07g35960	2.21759	1.81337	1.76695	1.09556	0.699139	0.597134	0.73225	0.504279	0.976789	0.807192	0.734506	0.90923	2.15825	1.79197	2.38616	2.51006	1.26526	1.91694	2.80459	2.71205	3.34134	3.75609	3.85863	3.73255
LOC_Os07g36080	332.735	266.742	408.804	199.479	301.498	447.97	434.399	428.075	419.91	379.067	138.02	188.336	451.078	609.811	439.057	168.081	259.914	218.32	251.388	212.886	153.716	79.8324	114.822	111.667
LOC_Os07g36170	43.6082	48.533	35.7895	20.0177	14.5406	17.2329	10.0818	11.2006	10.197	11.1238	16.4027	16.3632	136.702	142.3	161.76	17.0816	19.5142	21.3507	12.7611	14.8033	17.5139	11.2165	10.6812	9.22417
LOC_Os07g36560	1.05114	0.522449	0.37516	0.389436	1.54169	0.707793	2.15047	0.779202	1.08187	1.87633	0.207223	0.359845	1.13948	1.31778	1.11515	4.00495	2.6058	2.37923	3.15166	2.83496	2.96126	0.308373	0.439635	0.450844
LOC_Os07g37010	5.97513	6.50358	5.7411	12.8204	8.28494	8.35822	9.94918	8.37899	5.92569	8.46098	4.59049	5.03486	7.55342	7.15945	9.86332	10.6829	14.3104	14.0061	17.2084	19.3251	16.9653	2.7048	3.03745	2.61353
LOC_Os07g37730	3.7679	3.36198	3.92117	6.0408	2.31593	3.1302	2.85115	3.06697	2.178	3.28972	2.4065	1.57673	8.98756	7.56581	8.65853	19.0047	10.5407	14.4265	4.81787	5.94447	5.95151	1.56836	3.60074	2.61711
LOC_Os07g38370	2.67345	2.02732	2.54075	7.89881	3.69078	5.72205	2.58593	2.88015	1.36906	2.87776	4.92281	4.19101	5.05241	6.34194	4.52974	6.5619	5.98347	6.56995	3.08996	3.75596	2.94824	4.85078	4.27759	4.8079
LOC_Os07g38800	4.47297	4.08382	4.27711	3.71825	3.18968	1.6495	5.14989	4.78523	3.91903	4.44555	4.54185	4.08108	2.01227	1.24284	1.53712	4.36023	3.52422	3.75188	3.45327	3.89232	5.30711	4.46707	4.57454	4.13623
LOC_Os07g38950	3.16994	0.779854	2.60833	1.10288	3.43588	2.92862	3.10012	3.98426	5.03617	5.19843	2.92641	3.04543	5.58444	5.32282	4.35096	2.70613	2.78145	1.00445	3.6124	3.51859	3.57224	1.46613	3.50994	0.988607
LOC_Os07g39880	10.0644	10.1614	8.78915	2.6112	2.28421	1.89252	2.95055	2.88232	2.81702	3.19369	3.32437	3.43199	19.7001	16.6713	20.298	3.70428	3.2006	2.8425	3.66756	3.82882	2.92149	1.99409	2.34375	2.7974
LOC_Os07g40000	11.0114	13.538	9.84484	30.2977	39.9548	44.8569	12.2309	11.9179	9.31504	15.3671	26.2371	25.4791	20.7324	21.802	19.5753	17.6041	17.8995	11.1997	14.6047	15.553	12.4438	33.5011	47.3254	54.122
LOC_Os07g40640	21.6327	20.6908	22.2838	6.53255	6.70054	7.70019	31.7829	24.6384	26.5411	38.8001	4.37976	5.89594	41.0595	46.9009	50.5585	9.28777	10.899	8.44338	41.3886	31.4277	27.3872	3.85867	5.26723	4.4916
LOC_Os07g41200	2.56377	1.85026	2.25776	0.692912	1.0194	1.00898	1.20007	1.00519	1.31564	0.769871	0.412	0.65535	2.1861	2.12328	2.33527	0.364492	0.618043	0.385678	0.516322	0.206484	0.559897	0.263308	0.428669	0.322182
LOC_Os07g41280	36.2312	26.9034	30.288	2.02677	2.98579	2.36133	20.271	15.884	23.2299	20.4886	2.55846	3.35004	50.7616	62.2838	57.0974	3.97089	3.37199	3.16538	61.9442	43.9554	45.6402	3.90303	4.84272	3.67702
LOC_Os07g42370	148.885	106.344	90.0467	325.9	255.686	257.985	210.065	215.894	193.569	277.784	179.816	179.304	201.855	219.592	237.971	602.063	380.379	390.206	400.381	337.14	352.334	234.406	259.892	254.841
LOC_Os07g42590	0.548282	0.713532	0.521918	4.19499	3.25453	3.25805	0.573511	1.09136	0.647883	1.2438	9.09145	7.67919	1.77805	1.43329	1.97435	5.95745	5.9204	6.16854	0.998028	1.12838	1.26773	5.86679	6.80863	8.56521
LOC_Os07g43740	17.5685	13.4651	9.40427	57.1748	49.2126	45.8212	6.86878	8.89683	10.187	6.34844	45.0995	43.0708	50.7379	33.6722	65.9371	43.5058	40.6682	45.733	11.8493	10.5485	9.47949	15.0504	16.4344	28.083
LOC_Os07g44140	1.02519	1.10896	1.21853	1.49555	1.18856	0.925092	1.15763	0.845641	0.722863	0.815438	1.27021	1.47712	6.509	6.56354	6.94455	1.92632	1.40911	1.50955	1.00305	1.04114	1.31725	0.762064	0.617329	0.890821
LOC_Os07g44950	6.39832	4.78724	4.7683	14.4172	10.4871	11.665	4.97163	4.49023	4.03642	4.52918	8.90755	9.99494	11.4102	7.83165	11.9279	12.94	11.7069	13.7323	5.63896	6.05812	7.06029	9.25756	9.77826	9.20598
LOC_Os07g45070	7.43293	11.5325	12.1479	3.96728	6.38301	2.56229	2.55428	2.72122	6.27314	2.27934	13.107	9.49007	2.39026	1.97818	3.55013	7.10905	3.95413	6.74108	4.67278	5.46941	6.05503	5.71301	6.89696	10.6148
LOC_Os07g46430	11.6503	5.60905	7.21366	9.50696	11.4161	11.8163	9.61424	6.77976	5.96979	10.1135	13.8608	13.951	9.09288	5.85662	10.4485	17.6544	19.0292	16.1417	10.4376	14.0643	18.0272	16.7428	12.9005	13.5441
LOC_Os07g46440	1.7824	13.2597	6.68358	17.3053	17.0901	15.0755	14.6313	13.7282	13.4929	14.1615	2.6833	0.942539	4.66407	10.1752	3.37486	2.0172	2.12885	3.69654	17.2435	2.35894	2.75533	9.92967	10.3266	11.3671
LOC_Os07g46710	4.50563	3.02544	3.28638	5.2729	4.01278	5.07968	7.8984	17.2479	3.75763	4.21181	13.0419	11.4204	11.0466	10.2874	7.13734	4.2775	5.08383	3.47953	5.30707	4.5227	4.706	16.1679	4.04324	13.3768
LOC_Os07g46870	8.33189	5.94223	9.89447	4.6529	3.17621	4.57221	8.34266	7.53564	5.55638	6.88226	2.3169	2.33359	12.6423	9.43305	12.5506	13.4627	9.87552	7.72639	9.11511	7.57522	6.2332	1.66185	3.76772	5.59559
LOC_Os07g46920	3.74127	1.45472	2.68488	1.51473	1.6759	1.33679	1.09224	0.416109	1.24447	0.954243	5.40223	9.61001	10.6076	2.35847	6.59015	22.5748	15.7823	22.7631	1.77717	1.65545	1.80366	1.97314	7.85772	1.36452
LOC_Os07g46930	0.937992	0.279494	0.778115	0.588332	0.580933	0.70049	0.279641	0.690015	0.378779	0.283367	1.03697	2.41466	3.5472	1.42951	3.33364	0.892949	2.00635	1.92366	0.404505	0.462375	0	0.916765	0.672466	1.87569
LOC_Os07g47750	4.06864	3.97821	2.64986	1.16935	2.5849	1.17931	18.2798	19.893	13.0744	26.517	6.45282	4.48432	8.79229	6.083	10.7946	2.97084	6.27088	4.40881	24.8136	22.6074	35.769	2.69743	2.35139	3.06762
LOC_Os07g47830	0.09442	0.028994	0.120158	0.029292	0	0	0	0.019897	0	0	0	0.086776	0.686104	0.37188	0.819474	0.073644	0.105709	0.053988	0	0.037713	0.028818	0	0	0
LOC_Os07g47990	3.9497	3.16251	2.62174	5.89191	2.26102	1.83686	5.52267	7.14701	3.27764	4.55703	2.66639	1.48659	3.3662	2.0215	1.40274	4.34454	3.21414	2.98521	21.0359	18.8097	24.5455	5.80292	7.47791	7.24452
LOC_Os07g48020	17.7541	10.7375	10.2279	10.009	3.05143	2.80917	5.16918	8.36623	6.27973	4.56718	23.2185	16.2859	6.97614	4.20449	3.99939	4.4719	2.09263	4.16353	24.7872	20.688	27.468	51.1219	63.8515	71.0113
LOC_Os07g48450	1.08271	1.3291	0.878775	0.454621	0.04993	0.089707	0.114313	0.100993	0.286235	0.387725	0.050994	0.075906	1.89179	1.40661	1.08338	0.886506	0.426655	0.979444	1.7629	1.34075	1.40766	1.15829	0.727727	0.282409
LOC_Os07g48550	18.9888	12.3419	16.1308	21.0421	11.0289	9.53866	13.0499	14.4411	11.4292	16.2529	15.8571	12.3793	20.7479	13.4611	13.1228	39.3405	26.0817	46.5818	36.4911	41.7504	46.8341	58.299	54.3884	22.6025
LOC_Os07g48980	9.91905	7.91911	9.03735	1.0123	2.71852	2.72693	4.17517	1.88329	5.81741	6.01604	4.06339	5.74958	9.47305	12.9428	11.1138	8.90016	3.16304	1.33856	8.55949	6.42084	3.29872	17.8311	18.1627	18.893
LOC_Os07g49110	74.3929	70.5133	74.3327	246.56	358.01	262.421	105.186	132.706	109.128	97.1444	168.518	173.296	68.3051	74.2217	63.8183	85.5153	135.035	113.746	57.4076	63.5645	66.2105	179.318	193.245	175.74
LOC_Os07g49114	9.50666	5.88473	7.62867	26.8731	33.7236	32.7168	10.2161	10.0029	14.626	13.778	12.0515	14.3208	17.1052	14.941	12.5824	46.755	53.3077	45.5521	13.3639	9.13668	13.0593	7.86053	9.10444	10.2905
LOC_Os07g49310	28.6469	26.1002	35.616	6.63612	6.79665	9.71686	20.3788	25.3659	22.7098	16.2288	13.2729	16.8837	35.9435	45.8963	42.5058	3.39928	6.72806	5.684	14.7047	7.41613	7.91802	8.69388	9.51968	10.2891
LOC_Os07g49370	1.86146	0.467267	1.25997	0.046165	0.192901	0.425347	0.861562	1.76371	0.634913	0.647681	0.153722	0.50249	3.69163	3.01871	2.4455	0.979954	1.98564	0.400772	0.420848	0.855615	0.685557	0.17841	0	0.023635
LOC_Os08g01070	4.97518	2.94058	2.59624	6.69219	7.82425	5.84482	6.26723	5.83613	7.57294	2.9179	6.37095	6.26703	5.23898	1.9699	2.91273	3.25521	6.55325	6.85889	2.63481	3.5942	3.92347	3.36895	3.17733	2.57452
LOC_Os08g01380	654.213	496.077	674.822	1909.17	2596.05	3320.59	1219.64	1499.19	1152.07	1151.66	3105.54	3569.27	655.856	854.145	732.96	1390.62	2165.42	1581.21	684.927	577.32	623.878	2565.06	2690.11	2878.54
LOC_Os08g04500	46.5583	30.4188	38.4322	128.806	204.55	246.501	53.0106	80.4814	84.4211	52.5921	720.591	840.12	55.9929	37.1242	51.6963	501.639	561.409	724.394	101.36	97.5515	103.47	911.431	873.953	857.104
LOC_Os08g04580	0	0	0.019757	0	0	0	0.022479	0.046688	0	0	0	0	0.314179	0.223735	0.108002	0.337785	0.435506	0.622113	0.432092	0.343732	0.530606	0.615438	1.02378	0.660203
LOC_Os08g04630	3.79757	3.0282	2.90316	13.1138	9.49338	6.23171	4.43799	4.68724	3.77112	3.58918	9.02152	7.38429	3.72146	1.46165	2.17723	24.9622	17.1501	18.2664	7.10689	9.72034	12.1863	11.8243	10.1868	9.56694
LOC_Os08g05480	2.96652	4.12685	4.51232	2.66042	1.26204	2.32637	2.46427	3.23251	1.54561	2.00108	3.64154	2.94115	5.2119	4.44253	5.39259	7.07021	5.64668	4.80935	2.34735	2.24064	2.47081	2.79693	4.24578	3.57026
LOC_Os08g06050	2.26538	5.76143	1.16793	7.26281	3.46067	11.8315	1.14307	0.785699	2.08419	1.21734	1.05704	4.01004	0.885706	1.41238	2.10206	10.3248	8.80483	7.52143	4.64558	3.24353	3.49534	8.74263	2.12794	4.68358
LOC_Os08g07080	99.3175	34.2211	78.6235	12.2491	21.3721	23.9605	9.75598	21.7374	34.07	9.68057	188.529	378.265	156.296	97.4511	102.726	131.212	213.586	204.495	33.958	34.5364	60.3311	49.8253	82.9853	28.5314
LOC_Os08g07630	3.19972	3.4193	1.39504	0	0	0	0.569256	0.428037	0	0.109221	0.325145	0	8.03352	4.54766	8.31007	0.111288	0.185416	0.223619	0.394775	0.282575	0.503458	0	0.210359	0.071662
LOC_Os08g07890	1.73937	1.52404	1.68701	0.205655	0.285956	0.503666	1.03923	0.870711	0.765041	1.37979	0.364158	0.734719	1.19532	0.841342	0.603131	0.12717	0.331682	0.160903	0.751242	0.640957	0.778447	0.100969	0.174017	0.173477
LOC_Os08g08160	1.34064	1.08173	1.04049	1.16184	1.84799	1.55095	3.2351	2.35577	3.2593	3.33992	2.86983	2.84278	1.41545	1.29577	0.82084	1.97006	2.42593	2.13572	1.17511	1.44339	1.37001	3.81537	3.46798	3.87849
LOC_Os08g08205	6.3983	9.04718	8.29266	1.76068	6.14329	2.9973	2.42274	3.17516	3.01656	1.61058	11.1141	10.2963	2.26649	1.5975	2.79838	7.42707	4.0343	5.6296	3.25115	6.80493	4.64685	5.78439	7.42167	6.95321
LOC_Os08g09290	13.5019	11.6138	10.9555	29.7126	17.4342	31.8905	22.6709	34.9576	12.2513	24.522	28.2804	27.5878	31.649	24.2531	38.0506	61.6799	53.8176	45.2483	41.722	32.743	29.5533	19.9417	16.1775	17.1105
LOC_Os08g10260	1.92745	1.70277	2.22444	2.42264	2.219	1.66163	1.09454	0.975104	0.954654	1.22995	1.90884	1.75966	0.660128	0.456112	0.86509	2.29238	2.40324	2.1413	0.948738	1.24232	1.0537	2.69814	2.30569	2.17007
LOC_Os08g10500	53.056	58.4606	62.9221	15.1113	14.1853	15.896	20.0107	21.3281	19.207	21.8056	24.0651	22.5847	151.687	116.399	144.286	30.8129	24.0222	19.9348	32.7468	26.8785	27.4027	19.4843	16.1162	17.6898
LOC_Os08g10630	9.73312	5.73142	11.2976	10.2692	6.99296	8.66447	20.1875	25.3269	12.0369	24.1312	13.6242	12.5945	8.10353	10.6541	9.0237	4.09636	6.09546	4.58528	6.9994	4.98538	5.55692	14.83	14.907	17.0914
LOC_Os08g13920	38.1882	18.7882	35.4185	24.8678	29.8323	22.3456	21.5806	35.5031	20.197	27.9026	20.455	24.6033	85.6851	60.6936	64.6276	46.3043	55.0606	41.5828	35.3582	41.0492	52.099	16.9794	17.6364	17.4658
LOC_Os08g14190	0.908766	0.928109	0.904478	0	0.067039	0.094779	0.652553	0.71677	0.584947	0.757375	0.034195	0.067326	0.098666	0.189829	0.19251	0	0	0	0.101458	0.0324	0.120702	0.039731	0	0
LOC_Os08g14880	18.9093	20.2587	20.7977	14.5187	13.9141	12.5379	21.4746	17.6973	24.6939	25.5966	8.18542	7.80835	44.5482	46.5782	50.9957	29.3161	27.175	25.4027	42.3378	44.3613	53.9553	19.6119	18.0685	15.133
LOC_Os08g14950	0.03899	0.017572	0.061853	0.422395	0.405895	0.124874	0.093927	0.130122	0.034534	0.075427	0.096537	0.22791	0.080174	0.036959	0.013362	0.529801	0.468952	0.595771	0.143955	0.232813	0.261209	1.22882	2.19644	1.77514
LOC_Os08g15230	42.294	57.7943	61.0396	52.6702	56.0244	49.7876	23.3491	60.7384	16.4334	57.6174	62.7438	46.7995	13.634	11.3286	10.4786	25.0714	66.6664	24.922	57.1929	56.4172	65.0359	57.0784	22.588	21.7076
LOC_Os08g19670	41.3542	36.5695	37.7807	1.99223	2.45017	2.17573	11.3705	16.138	11.0082	12.5833	5.48391	4.94744	85.7421	106.303	87.5842	3.61582	4.74758	3.33177	9.933	7.58235	11.0244	2.7525	1.21289	2.70934
LOC_Os08g26710	21.5503	0.117771	15.8647	0.090921	0.7881	1.32898	5.18058	4.42043	8.72127	2.44783	5.54728	0.113341	35.1175	52.9752	24.8474	15.4227	6.17341	6.82957	5.01882	8.19779	0.155454	5.79121	0.138571	0.117869
LOC_Os08g26980	1.52129	1.25385	1.36062	4.24376	5.35596	3.56524	2.35702	0.316072	2.20389	1.86046	3.83278	4.65083	0.720928	1.01859	1.00996	1.08788	0.857697	1.17591	1.0647	0.663977	0.987255	3.53843	2.36698	2.29042
LOC_Os08g28350	6.06183	3.1928	5.42576	7.39157	4.28852	8.89197	8.87243	14.2741	10.6806	6.15332	2.00364	4.87624	197.116	363.76	237.481	126.873	109.718	144.229	220.176	93.9358	129.914	23.7205	30.1372	38.5535
LOC_Os08g28390	0.081807	0.311107	0.21228	0.442808	0.101587	0.163522	0.003496	0.148501	0.228373	0.028931	0.245049	0.115472	4.5327	6.92512	9.04009	8.88519	3.3569	6.42652	8.13244	3.08876	6.09548	1.3897	2.49876	2.90848
LOC_Os08g28400	0.218241	0.129038	0.100839	0.341553	0.25065	0.227775	0.488531	0.296216	0.542457	0.294116	0.144062	0.140759	12.6666	7.22557	7.49959	12.2202	1.44083	2.91931	6.33105	2.90758	3.82057	1.56304	2.34094	2.49533
LOC_Os08g28710	1.4483	0.820357	0.782451	17.4704	8.47374	12.0448	2.90532	2.29851	2.20872	4.0082	3.39422	3.01698	4.12522	3.29166	3.33012	25.5526	24.6616	17.5538	7.95781	7.11656	8.17759	4.32202	3.99359	3.57903
LOC_Os08g28970	1.32218	0.674383	1.62744	0.09451	0.044814	0.107819	0.177697	0.195221	0.368821	0.032309	0.619122	0.472736	0.457924	0.116986	0.247144	0.325874	0.394063	0.123726	0.19092	0.046747	0.050095	0.36119	0.482469	0.163107
LOC_Os08g29660	114.008	93.0459	84.9754	7.47265	2.78563	5.16356	22.2206	27.501	21.4814	26.0473	19.7132	22.5938	183.124	181.035	169.864	19.9384	15.2531	11.3528	37.3786	24.8711	30.3452	6.79691	7.63758	8.64493
LOC_Os08g30510	23.1074	15.2279	9.05106	3.80314	2.21299	3.25628	13.5898	5.58651	8.7363	10.3806	1.92358	4.57625	17.9992	13.7169	20.9634	4.64788	1.96268	1.91488	39.4451	24.1719	18.9235	10.9223	12.2274	14.3253
LOC_Os08g31760	3.08489	1.20761	2.01781	3.16592	4.323	1.86886	3.0959	3.25676	2.81723	3.38733	1.08798	1.0894	6.76984	5.54653	5.38921	4.28712	4.26285	3.15138	3.01719	3.29513	4.3093	0.435139	0.705132	0.534912
LOC_Os08g31860	3.59042	2.96251	2.01206	1.83186	0.45418	0.533944	1.40149	1.21842	0.653231	1.04308	1.0358	0.586254	5.45373	2.27861	5.01502	2.79838	3.02576	5.6494	3.44187	7.24502	7.29235	2.28223	1.75931	1.00655
LOC_Os08g32060	0.475955	0.315572	0.189287	1.9251	2.15563	2.36411	1.07326	0.859208	0.602685	0.458122	4.41574	3.61414	1.21333	1.48392	1.75018	3.32152	2.74941	2.11727	0.69092	0.483474	0.720317	2.59086	2.39691	3.45087
LOC_Os08g33710	12.8976	10.9027	16.284	203.778	222.7	159.291	42.8739	51.8157	27.0356	41.7547	55.1365	34.8868	10.2047	4.0594	7.17831	262.771	178.822	200.631	74.3644	79.5187	105.903	175.509	86.0169	76.7557
LOC_Os08g33740	11.5496	7.15955	5.73971	1.86615	2.57476	2.15313	5.5651	8.03443	7.21245	5.85505	2.05998	5.39701	18.1724	13.9142	11.9575	7.72408	12.7488	9.23233	5.25235	6.20356	15.7023	0.176485	0.558465	0.17363
LOC_Os08g34240	0.568639	0.571929	0.384112	5.16905	7.59102	8.58065	0.90661	1.00657	0.346933	0.700417	7.19657	7.18877	0.443978	0.573682	0.610444	1.95063	2.2377	1.99324	0.614713	1.24434	0.690572	3.73408	4.39747	4.28766
LOC_Os08g34280	3.27583	1.82565	3.10139	7.5483	8.65655	5.50082	4.55823	4.91518	4.17086	3.80048	6.13959	4.9341	6.86054	5.64574	5.04559	7.14774	8.76836	6.61431	3.21044	5.05836	5.1303	5.66014	5.97871	4.92259
LOC_Os08g34580	5.06634	5.62945	6.09339	0.685243	0.617255	0.713234	2.57306	1.81149	2.7498	2.42498	0.397241	0.38154	13.9296	14.351	12.3665	0.60568	0.56362	0.469222	3.10735	2.21254	2.47682	0.376439	0.356943	0.417477
LOC_Os08g34790	2.03504	2.9255	2.3065	3.41864	2.81768	1.70238	3.03467	3.17099	2.09584	3.06133	3.1382	1.95735	8.48194	5.83411	8.36617	5.24012	3.43212	4.40416	3.04447	3.61293	3.89447	1.95164	2.62145	2.83335
LOC_Os08g35860	3.45154	4.42188	1.85292	63.7499	50.1574	30.9336	4.1309	4.39082	2.86782	5.33977	60.1678	60.0097	3.27391	1.82195	2.87103	57.999	41.062	71.0717	6.88976	12.6018	13.5546	48.1108	55.7085	68.5819
LOC_Os08g36680	17.0555	15.9224	17.3624	7.50448	8.19815	6.34948	4.46425	4.68917	3.25689	3.45376	12.2178	11.1865	4.80619	1.90455	3.34376	18.8999	16.102	12.0097	7.37261	12.6851	10.3563	16.6485	10.5288	8.5954
LOC_Os08g36920	4.84983	4.1418	4.23441	0.03377	0.350834	0.348629	0.29773	0.504545	0.245757	0.385362	0.129498	0.428131	39.8961	63.8562	33.9922	0.519795	0.410365	0.603498	0.503621	0.39601	0.689067	0.152357	0.132227	0.446639
LOC_Os08g36970	0.979078	0.809292	0.973188	0.869135	0.90982	0.983877	0.622992	1.11219	0.657063	0.975848	0.587279	1.24014	3.19507	3.25463	1.87404	2.15876	1.82075	1.50768	1.12304	1.46186	1.02162	0.570856	0.557787	0.321166
LOC_Os08g37020	2.83606	2.37497	2.46934	18.7923	12.3488	12.3699	3.43207	4.17462	2.57374	3.27092	12.6041	9.96233	2.43874	2.0809	1.56519	14.9425	11.665	16.5135	5.59634	6.44115	4.36733	20.0947	29.1097	31.396
LOC_Os08g37130	3.06598	2.33199	2.89312	6.08435	8.03144	8.21565	3.69911	3.79456	2.99737	5.22461	11.3354	7.23834	6.72621	6.49969	6.34926	10.1559	9.28001	7.30795	7.10123	4.2759	4.87292	14.057	15.3234	16.7017
LOC_Os08g37370	115.09	110.657	98.153	97.7862	149.506	172.152	66.8595	92.1535	56.6979	81.1766	161.184	134.635	253.473	237.116	281.492	198.958	173.93	127.066	86.1054	91.4092	92.5131	120.511	133.658	145.19
LOC_Os08g37660	2.20616	1.45945	2.30002	0.450858	0.585637	0.260857	1.39493	0.616429	1.31696	1.23081	0.270487	0.879468	10.0155	9.62953	8.00622	0.958574	0.566837	0.487808	2.08832	2.63496	2.51062	0	0.174112	0
LOC_Os08g37840	1.01834	0.810713	1.16421	0.461983	0.662629	0.619711	0.910411	0.844286	0.76606	1.46739	0.288585	0.811685	4.84169	2.39771	2.98961	1.10223	1.94241	0.959248	1.57917	1.00394	1.01668	0.7069	0.675678	0.976299
LOC_Os08g37940	72.8461	62.0544	76.8369	12.7524	27.0534	33.0781	61.697	67.5251	72.6533	56.4591	27.9322	35.2366	74.9165	98.3288	87.4565	14.9155	27.7551	23.3779	40.6495	30.6288	31.4037	12.853	11.9128	14.5116
LOC_Os08g38220	8.23645	7.54366	6.11523	19.1522	23.2771	19.6456	6.3611	9.35133	8.06162	10.148	34.3892	30.274	23.5495	21.9601	20.2191	24.1863	25.7751	19.3498	8.54266	8.19688	9.48142	23.5049	21.8847	26.7517
LOC_Os08g38270	1.96503	1.28304	1.41355	1.05417	1.19992	1.05861	1.97725	2.36546	1.05578	1.4795	0.941674	0.733061	3.65862	3.40522	3.76823	2.23949	2.25165	1.34071	1.09424	1.09873	1.44065	0.195669	0.373552	0.652111
LOC_Os08g38590	3.65563	2.99091	3.0995	3.5906	3.29305	3.05425	2.31143	2.20996	3.35432	1.59826	8.44002	7.77127	1.14508	1.45802	1.71101	1.17972	1.22891	1.49428	0.90497	1.32434	0.63499	3.07197	3.86155	2.85649
LOC_Os08g39450	402.768	368.829	348.564	99.2221	68.281	88.8593	146.621	200.767	125.559	161.175	118.726	127.566	820.178	809.503	835.982	143.13	124.98	117.412	254.27	184.808	204.218	101.813	107.506	128.992
LOC_Os08g39660	0.018565	0.133541	0	0.478173	0.161344	0.187529	0.259121	0.243641	0.021968	0.046732	0.701507	0.150429	0.024358	0	0	0.811845	0.347147	0.400106	0.651658	0.654606	1.09391	2.52166	1.60995	1.07191
LOC_Os08g39830	3.26982	2.61088	1.8835	3.0765	3.42857	4.22489	0.466906	0.725929	0.682666	0.483285	0.65781	1.18942	2.43696	2.93794	2.92254	4.02979	3.43388	3.61444	3.92561	2.99623	2.93672	1.3476	1.98001	1.75335
LOC_Os08g39840	9.81416	6.31055	6.08227	1.85687	0.40394	0.430787	2.09506	0.941032	1.50052	1.54222	0.303788	0.109211	5.6328	3.92411	3.39102	0.468093	0.643109	0.619519	4.50973	4.10426	4.79861	1.44028	1.17526	0.482355
LOC_Os08g41090	89.3133	84.707	94.7091	18.0276	19.8837	16.319	70.8071	68.5112	70.9281	64.0287	3.0857	2.90519	72.0358	93.5611	76.4596	9.31248	7.53826	9.15753	57.9501	57.7844	60.5947	5.43289	2.81759	2.58286
LOC_Os08g41280	41.5299	35.7423	35.1709	116.562	111.453	113.93	46.3745	61.5216	40.3209	50.2798	82.227	80.5804	86.0605	94.8614	94.844	103.531	115.87	107.822	52.1239	51.119	63.7123	87.3716	71.3195	79.5371
LOC_Os08g41440	18.513	18.9993	13.9731	4.01146	5.87038	5.8122	6.09563	8.91801	6.62633	8.16338	3.05699	2.74766	36.7196	30.4479	37.1304	4.71324	4.47669	4.57554	9.62173	10.1168	11.2934	2.32896	2.21652	2.51715
LOC_Os08g41880	72.2473	42.625	67.5437	270.311	285.809	245.592	132.654	133.448	128.705	145.149	222.613	194.85	178.736	99.6473	140.402	216.923	280.401	175.24	253.26	270.796	182.451	273.56	444.574	433.701
LOC_Os08g42750	0.248617	0.130862	0.076002	0.966683	1.47954	0.621233	0.214783	0.058073	0.074287	0.062207	0.448156	0.625773	0.359081	0.626967	0.610086	0.93608	1.21412	1.40133	0.355991	0.139082	0.129867	0.456146	0.460407	0.364778
LOC_Os08g43334	3.67461	3.79958	2.243	17.8534	17.5892	19.3747	2.35228	1.85394	2.35936	1.61419	8.29253	10.1604	10.2676	7.9849	14.3199	14.1892	14.3013	18.1478	1.97623	2.87838	2.23731	5.75631	7.31267	10.1559
LOC_Os08g43390	5.35776	5.66215	5.48711	2.99606	4.33809	8.62488	7.02066	6.42185	8.88222	7.7659	7.62268	9.47558	4.69768	5.95531	4.58225	10.5966	5.86922	4.47992	4.03905	2.99664	2.25151	9.83937	13.729	12.6559
LOC_Os08g44340	26.1401	23.3219	21.4242	129.165	76.8947	75.2653	35.9617	32.8224	24.9281	33.4084	86.2102	71.0303	26.2568	19.5079	26.7686	193.197	178.607	240.918	44.9006	52.7663	53.2322	72.4845	74.7904	81.9646
LOC_Os08g45170	0.265202	0.177584	0.42605	0.146758	0.253593	0.242114	0.195688	0.336234	0.201279	0.348493	0.169234	0.245888	1.39121	1.33492	1.22031	0.300045	0.542425	0.237373	0.079148	0.163967	0.203239	0.210205	0.346034	0.067319
LOC_Os09g02530	9.68094	0.850312	0.058363	0.72371	0.735231	0.239937	8.56674	7.40768	11.9065	9.57461	0.072505	0.210509	14.6099	13.3492	15.5991	0.075259	0.571623	0.056246	7.55663	3.82125	0.107822	4.30101	7.58738	0.073335
LOC_Os09g04050	1.87652	1.39737	1.35256	2.80861	4.5898	2.53651	11.983	9.52357	6.93698	11.5719	18.7828	6.09217	4.67663	2.00969	2.88412	12.8168	13.4278	18.3974	31.3683	24.248	32.948	13.9426	13.6763	16.9024
LOC_Os09g07300	3.56528	4.90302	4.92131	2.31018	3.40726	1.47765	1.88732	1.78178	3.40565	1.48406	5.58364	5.03565	1.86308	1.22224	3.00909	2.94544	2.49814	3.03165	2.17294	3.00956	3.42515	3.31096	3.5459	3.2994
LOC_Os09g07440	0.147224	0.024276	0.17277	0	0.164058	0.03852	0.401406	0.987944	0.673661	0.362063	0	0.020134	0.462701	0.554653	0.60207	0.240045	0.37598	0.140391	0.646882	0.379261	0.548652	0.023694	0.100204	0.255907
LOC_Os09g09500	0.768491	0.614053	1.07079	0.09471	0.088381	0.077245	0.058036	0.108564	0.238446	0.198231	0.08494	0.083277	0.245493	0.309233	0.021028	0.142787	0.001704	0.007073	0.044837	0.177826	0.100125	0.072634	0.185646	0.057347
LOC_Os09g10054	5.71083	8.24567	9.50348	0.123037	0.351053	0.292129	1.97691	1.20048	2.50041	2.41491	0.216156	0.283885	1.18344	0.724516	0.587657	0.104195	0.156282	0.038786	0.426725	1.33362	0.661422	0.224233	0.242254	0.206694
LOC_Os09g10340	88.2677	83.9472	108.396	216.191	95.5197	65.7564	56.821	29.035	59.3806	58.9556	39.5035	33.5788	79.6387	47.0358	66.2778	144.232	50.5422	79.3542	141.259	180.784	107.781	135.243	216.253	171.062
LOC_Os09g11500	0.205634	0.338345	0.216786	0.066936	0.039245	0.035359	0.034581	0.077731	0.102555	0.054717	0.092373	0.012906	0.037048	0.060272	0.064381	0.04897	0.076989	0.049128	0.070908	0.098025	0.122789	0.034598	0.006348	0.082796
LOC_Os09g12290	10.4008	11.5054	11.9912	24.7008	39.2767	41.818	18.1989	13.5278	20.889	17.5227	17.175	21.5225	5.03659	5.18702	4.55408	13.1929	16.7716	12.7187	8.19742	9.66302	8.00457	32.1838	34.1741	33.8259
LOC_Os09g12660	51.0944	40.1866	28.1717	50.2368	39.6979	33.0754	125.969	134.45	49.1007	103.033	47.7572	65.438	25.6424	24.3538	31.4028	54.5071	58.8836	62.0952	86.0455	146.648	166.25	23.4036	15.8843	11.1659
LOC_Os09g13650	0.196034	0.075507	0.061018	0	0	0	0.150473	0.330736	0.138212	0.04746	0.160979	0.266005	0.187786	0.05374	0.080988	0	0	0	0.094948	0.248245	0.740275	1.16672	0.804464	1.09587
LOC_Os09g15370	0.486403	0.510952	0.511481	0.143459	0.013898	0	0.260806	0.294007	0.21495	0.446686	0.331129	0.271278	0.153079	0.0726	0.064548	0.266702	0.101663	0.176923	0.152319	0.216641	0.147995	0.036879	0.028442	0.029379
LOC_Os09g17146	1.6881	2.14911	1.43007	0.734564	0.395854	0.274692	0.61143	0.416418	0.923745	0.835555	0.18949	0.210506	7.71305	7.06411	6.71211	0.911527	0.687365	0.661074	1.70424	1.5511	1.67269	0.055088	0.378698	0.17583
LOC_Os09g17152	2.38518	1.92789	1.5904	0.05254	0.121386	0.145072	0.728484	0.778475	1.20564	0.713519	0	0.099631	8.54365	5.18919	6.03463	0.212408	0.368559	0.30265	1.43439	1.3501	2.03639	0.060678	0.186255	0.072267
LOC_Os09g17344	4.38825	4.08322	5.53574	4.6e-05	0.074591	0.07217	2.571	1.02356	3.01391	2.54636	0	0.019161	2.14865	1.63005	1.81626	0.017566	0	0.013095	1.3503	1.0313	1.42625	0.040781	0.104298	0
LOC_Os09g17560	1.69844	6.15848	2.37618	0.129221	0.170592	0.438672	0.143599	0.088201	0.224691	0.159849	0	0.21265	7.86334	4.29935	4.56319	4.69179	0.651212	0.657888	1.49964	1.09905	0.70036	0.88224	1.82556	0.157634
LOC_Os09g17620	4.32303	3.79496	3.06279	4.74646	3.11055	5.6396	3.64021	3.49919	6.3778	6.86112	5.90681	6.04014	7.12858	8.61926	7.49908	3.98289	3.80374	2.90912	3.54747	6.17808	4.27183	3.39888	5.643	5.29069
LOC_Os09g19160	8.89698	8.87896	10.5573	2.49518	3.60003	2.67513	7.90231	6.10149	7.63736	6.59623	1.99321	3.11633	4.46721	5.08834	5.39613	2.4944	3.31974	2.68579	3.32273	4.13287	4.02563	0.542537	0.302391	0.406938
LOC_Os09g19229	1.48295	1.42618	2.4657	0.030909	0.108896	0.092505	0.560721	0.497417	0.347867	0.603708	0.029146	0.069872	0.468864	0.309347	0.348984	0.02628	0.138519	0.018703	0.022526	0.027266	0.046507	0	0	0.040544
LOC_Os09g19390	14.7575	19.5508	16.0976	1.94025	1.191	1.52075	8.17065	1.5653	10.2594	7.63164	1.79728	0.961977	5.75131	4.93838	4.16252	0.594355	0.127734	0.511251	2.42059	2.94231	2.01318	0.714118	0.663758	0.303544
LOC_Os09g19510	1.42389	1.43266	1.65536	0.077843	0.592384	0.118698	1.3462	1.8168	1.68704	1.2387	0.028961	0.175991	0.438168	0.146529	0.236024	0.013112	0.056796	0.014225	0.120164	0.072535	0.048428	0	0.025262	0
LOC_Os09g20330	4.05948	5.09971	0.657027	45.6674	21.2686	15.2791	18.4349	16.6605	4.46528	24.5681	20.5424	19.1735	0.957501	0.31502	1.74698	22.8282	20.3465	27.7367	12.2363	22.0221	18.4627	5.38525	3.96675	2.20083
LOC_Os09g20390	26.6159	26.6112	25.0947	2.95699	5.26001	8.89077	23.3548	21.5648	19.5902	28.8076	19.6636	21.9504	58.0168	71.5276	58.34	10.6848	11.2264	8.2952	15.1233	13.1363	13.7615	20.7533	19.9604	20.4422
LOC_Os09g21120	0.17857	0.014275	0.127986	0.087513	0.083016	0.098042	0	0.025252	0.028368	0.01537	0.048513	0.088791	0.681708	1.06631	0.692956	0.245642	0.095692	0.114024	0.012488	0.015219	0.058259	0.056746	0.072116	0.09011
LOC_Os09g21290	0.96966	0.557923	0.322941	0.231276	0.714641	0.300559	0.759441	0.571512	0.492896	0.80238	0.034334	0.017013	4.41175	6.95537	4.94969	0.543664	0.778632	0.953912	1.36317	1.52279	1.56635	0.139624	0.244393	0.158054
LOC_Os09g21450	3.95551	4.38785	4.37099	0.506097	1.11124	1.58383	4.1184	5.71336	4.72801	2.92311	0.457501	0.390422	2.22671	1.79828	3.9328	0.509453	1.11537	0.720206	1.92537	1.12409	3.11686	0.197783	0.221919	0.163938
LOC_Os09g23570	5.43	6.99121	5.43551	5.42437	2.97316	3.98459	2.36166	3.18151	2.02201	1.77729	3.85096	2.92704	12.7212	8.953	12.4914	3.8889	3.81656	3.69042	1.67736	3.43077	3.22746	2.43501	2.25779	3.18249
LOC_Os09g25060	42.124	28.4875	32.4836	1.7114	2.01927	2.39456	7.08199	4.89429	4.63718	7.8813	17.5984	20.2186	156.977	192.855	141.784	20.8593	16.953	14.2054	19.6428	17.8616	19.0262	3.55491	7.9015	3.77432
LOC_Os09g25070	4.04749	3.90166	2.24264	0.475152	0.491771	0.530579	2.52819	2.11314	2.13267	2.8513	0.768966	1.18975	4.14522	11.7807	10.3172	3.00768	4.7212	4.04685	2.3455	5.39988	3.2997	0.545801	2.35901	0.545019
LOC_Os09g25810	8.07532	5.05659	5.7447	136.153	134.864	151.422	7.50345	8.83716	7.34704	8.41991	319.626	296.584	14.2921	8.38702	8.66808	283.391	315.175	234.706	18.4011	18.482	22.4074	545.831	504.588	424.953
LOC_Os09g26670	0.093556	0.037386	0.083548	4.5199	7.4523	12.7266	0.658627	0.548998	0.161427	0.717192	21.1536	17.1181	0.040916	0.543489	0.037526	5.86718	4.33431	3.74896	0.422356	0.281303	0.211435	37.8942	44.5918	47.2314
LOC_Os09g26780	8.8637	8.72047	5.23697	51.2504	33.6005	36.6197	31.3394	32.8793	25.728	33.2262	19.2042	11.6396	25.7548	18.2187	24.4768	93.7538	62.631	94.5466	54.0947	77.906	88.6382	30.7842	38.5118	36.1603
LOC_Os09g26920	0.494811	0.326122	0.384282	4.0893	4.02963	3.47823	0.587625	0.931784	0.26445	0.703703	6.7803	6.15951	1.47919	2.08995	1.23239	3.29155	3.65682	3.02551	0.412623	0.463681	0.617829	1.74253	1.37966	1.96377
LOC_Os09g27010	10.409	8.44518	7.39323	5.73209	4.7986	5.00519	10.1525	12.0636	9.03214	5.70122	1.4512	1.80676	17.8369	19.2873	17.4671	4.96829	3.19468	5.01723	5.53497	10.3568	8.98673	0.536391	0.517012	0.454607
LOC_Os09g27260	0.310854	0.45176	0.261863	0.43562	0.205928	0.328026	0.062499	0.093907	0.026198	0	1.55821	1.40677	0.625865	0.210051	0.521974	1.74393	1.33439	1.13197	0.069662	0.2261	0.468411	1.44048	1.13221	1.28595
LOC_Os09g27670	5.11457	5.57225	5.81027	6.07493	7.26086	6.43385	4.32133	5.1989	4.14786	1.37973	6.82909	10.0514	1.30644	2.10486	2.53636	5.62524	5.69816	7.30144	2.45046	3.25904	3.31522	6.0831	7.5841	4.6737
LOC_Os09g27820	11.1306	4.47896	10.9823	10.8732	14.4261	9.99459	5.33921	5.41521	3.14018	5.89628	3.75369	3.34573	38.6344	26.0435	24.9957	20.0121	14.2524	14.2587	4.7091	8.49292	8.32514	1.91144	2.26242	3.22036
LOC_Os09g28340	1.27583	1.01611	1.47391	3.47288	5.32695	4.81921	2.71135	2.24409	2.72786	2.8114	3.21143	2.6022	3.88673	4.11208	3.22036	3.64128	4.16994	2.76986	3.34182	2.12635	2.41515	2.91126	2.47284	2.92733
LOC_Os09g28440	49.6529	70.5528	42.615	0.344685	0.260858	0.564221	1.43677	1.30775	1.62525	1.11474	11.5417	7.83096	218.96	263.596	235.317	8.63635	3.00343	3.71483	5.58804	2.52826	6.48059	2.46864	1.64666	3.80052
LOC_Os09g28500	11.0443	12.0498	12.1321	1.15376	1.11228	3.18148	8.65105	4.32216	10.165	7.93321	0.872339	1.78011	21.5761	22.7714	24.2259	4.14761	1.86362	2.20727	11.1254	7.5583	4.49703	2.49356	3.23863	3.39473
LOC_Os09g28690	1.41459	0.513927	1.10544	21.0877	22.1488	23.3437	0.692411	0.967257	0.596882	0.83796	25.771	26.2191	4.16324	2.90295	4.27227	31.6816	30.46	29.5451	0.84726	1.46758	1.28334	25.7501	43.2329	45.5875
LOC_Os09g29660	1.93061	1.99875	2.39375	0.699595	0.337209	0.233988	0.309002	0.660653	0.29696	0.429467	0.159432	0.075214	1.56065	1.19232	1.42119	1.60201	0.481038	1.18527	1.31519	1.1033	1.56164	1.20798	4.18754	1.11286
LOC_Os09g29690	2.7034	2.00679	2.6973	2.05029	1.98009	2.71026	0.622542	2.04938	0.520429	0.89323	1.73034	1.06392	0.65206	0.578134	0.379778	2.93361	3.032	1.8121	1.61541	3.41283	2.27724	6.75694	4.749	2.21986
LOC_Os09g30130	13.7615	12.5527	12.0072	7.10673	8.67242	9.1823	7.65787	5.10295	8.32843	5.08541	16.8823	18.3455	7.57519	6.21476	5.84032	10.7905	4.55159	6.97581	6.28018	6.29671	5.87712	43.2025	37.6487	30.7662
LOC_Os09g30350	75.0672	65.6049	80.0947	49.2728	128.002	147.877	116.753	97.4086	85.1737	81.4693	177.583	178.67	92.4433	129.609	119.267	92.1431	85.9758	70.7026	46.5583	40.3269	39.5079	95.1015	95.3112	156.181
LOC_Os09g30490	7.49593	6.36609	6.50075	49.0796	50.4139	39.2592	5.61083	8.99069	3.2074	7.01965	20.128	13.8732	18.4295	14.385	14.6744	26.5604	25.2712	25.0167	9.94619	8.88902	10.4137	24.8422	19.1367	22.5068
LOC_Os09g31120	14.004	10.2661	13.212	25.6921	24.387	35.2588	15.0346	16.8147	14.2287	14.5006	37.0851	29.1339	30.837	35.1293	31.0154	39.3966	35.1756	26.3873	18.9078	13.6533	13.3735	39.3754	36.6277	37.1117
LOC_Os09g31200	213.139	193.712	206.486	81.4905	48.4162	67.9907	88.9797	102.311	74.9522	86.4141	54.93	63.373	438.464	447.14	417.029	83.0477	69.207	74.7332	112.689	83.7101	98.2664	69.2415	53.0245	61.5083
LOC_Os09g32000	2.99908	5.095	3.75405	0.039725	0	0.189109	0.312378	0.813742	0.806121	0.247271	1.20182	0.93689	22.5681	20.5853	25.0829	0.559506	0.503024	0.326135	0.894077	0.6871	1.28475	0.102462	0.275657	0.313075
LOC_Os09g32180	1.85524	2.2902	2.40035	1.10061	1.45127	0.502872	0.623525	0.798798	0.887409	0.690175	1.60216	2.10852	0.429177	0.539588	0.772761	1.28605	0.930046	1.33167	1.27554	1.42047	1.34801	1.12568	1.63278	1.39463
LOC_Os09g32190	1.41372	1.99126	2.57326	0.435204	2.21419	1.30153	0.526837	0.362725	1.11211	0.293051	2.67411	1.94385	0.270865	0.643475	0.585883	0.937718	0.937622	1.0249	0.885272	1.31077	0.860943	1.39964	1.26273	1.35744
LOC_Os09g34230	2.01855	1.4646	2.33235	11.9351	17.0148	15.0117	4.57963	3.59706	3.14639	3.05863	30.662	22.9272	4.8129	5.20772	3.66747	37.6343	28.5057	25.6725	5.96575	4.28851	5.94283	12.1971	18.3315	14.1558
LOC_Os09g35010	91.9743	99.4883	88.5161	0.5989	0.437757	0.435509	7.26112	10.396	1.77252	8.99724	2.95162	1.47276	232.169	261.845	248.458	3.9953	2.04413	2.04008	15.3752	10.34	15.5404	0.84393	1.35932	2.1952
LOC_Os09g35020	9.66814	12.9569	8.527	0	0	0	0.492144	0.771991	0.627118	1.0979	0.453728	0.311471	32.5667	39.7601	33.2671	0.244461	0.069642	0.213288	0.486188	0.715073	0.459725	0	0	0.020929
LOC_Os09g35600	0.362678	0.397729	0.34328	0.256874	0.17787	0.31434	0.409229	0.249845	0.387249	0.393481	0.025865	0.037893	1.45203	1.45433	0.908799	0.143502	0.206557	0.130838	0.044659	0.143515	0.053496	0	0.11326	0.026654
LOC_Os09g35780	1.49974	0.495221	0.463139	0	0.198723	0	0.162169	0.020183	0.03401	0.036853	0	0.154485	2.39569	2.19502	2.25711	0.317414	0.112581	0.157319	0.328585	0.147941	0.240158	0.136063	0.016269	0.108032
LOC_Os09g35940	59.4347	64.6897	67.4587	11.4622	19.0089	32.3178	64.5455	69.0475	86.3556	67.7248	29.807	35.1501	44.8139	54.205	50.5698	29.1569	28.8723	20.4228	36.3843	28.78	17.919	22.1375	28.8304	31.8597
LOC_Os09g36040	238.322	207.188	224.649	117.991	120.781	151.078	258.737	254.08	229.789	224.62	52.6978	68.3565	144.593	171.527	151.368	67.3662	69.8203	67.38	123.332	113.294	104.894	46.6767	44.7903	46.0951
LOC_Os09g36200	8.94372	6.01237	5.7831	17.7919	8.96709	10.8475	4.29105	5.71455	3.35061	4.77923	25.0176	16.59	10.0807	5.52516	9.68413	48.1247	25.469	48.1173	23.2595	24.8262	26.2607	45.3038	52.8711	36.7008
LOC_Os09g36690	6.75502	5.34826	4.27949	15.8874	12.0767	12.2908	8.2245	8.17611	6.59102	7.50538	5.57784	3.59181	12.1759	11.9204	12.6561	10.0703	8.6988	9.22624	10.0816	11.3242	7.35485	6.74564	7.34122	6.01203
LOC_Os09g36700	23.6016	13.5199	28.9581	152.979	110.388	83.7064	143.9	167.05	81.1651	158.323	70.7063	54.8193	119.106	71.4353	82.6748	82.2533	62.484	56.5151	286.964	278.259	266.257	398.602	430.231	374.588
LOC_Os09g37080	8.33677	9.59679	9.38843	0.527492	0.652209	0.805381	1.63286	3.78037	2.20854	2.12364	3.61946	3.85172	21.724	18.8362	19.6889	3.6318	2.58628	2.0384	3.51152	3.75281	3.90767	2.1648	2.38351	4.34831
LOC_Os09g37580	0.251006	0.309186	0.375707	0.059951	0.07492	0.053521	0.124534	0.20245	0.229774	0.211062	0.191015	0.106212	0.055397	0.107536	0.053889	0	0.007532	0.023147	0.059793	0.041816	0.103377	0.048013	0	0.018135
LOC_Os09g37710	13.0436	10.4593	10.8021	10.0399	6.78073	7.09608	7.06337	8.15998	9.96396	7.10222	11.6245	11.5361	7.03087	7.80861	9.23032	17.7403	16.5534	22.3828	7.78005	7.35848	9.7862	7.10896	6.44363	6.77974
LOC_Os09g38440	2.00599	2.54492	1.76703	0.519401	0.902251	1.10081	1.21563	2.17999	1.28286	0.886807	1.87634	1.94852	0.867723	2.07451	1.94216	0.847383	0.637485	0.345029	0.868357	0.517964	0.444958	1.17267	0.569642	1.04529
LOC_Os09g39130	0.092648	0.005819	0.203793	0.72016	0.747352	0.582613	0.264799	0.276741	0.297545	0.280241	0.120785	0.007837	0.054552	0.185621	0.044091	0.377365	0.001974	0.01853	0.186137	0.276924	0.006502	0.113262	0.234035	0.088606
LOC_Os09g39760	9.82008	8.5825	7.94746	6.11115	5.00397	4.92362	5.34684	4.81293	4.8491	6.61537	9.89786	8.60998	19.3873	13.8724	17.3949	9.7841	9.35985	7.38122	7.28809	6.18363	7.75852	9.10259	12.4392	12.0523
LOC_Os10g02040	13.8185	1.84271	10.5248	0	0.189654	0.120307	1.348	5.23491	2.30142	1.14139	1.02576	0.785128	44.3786	22.0676	24.1854	4.305	9.48245	3.4381	3.67538	1.87689	2.57911	0.193809	0.025024	0.220225
LOC_Os10g02250	0.068824	0	0.027863	0.326276	0.082565	0.089371	0.125065	0.149385	0.145928	0.084474	0.227862	0	0.125373	0.065561	0.158323	0.136349	0.106739	0.213573	0.817471	0.500979	0.544338	0.051388	0.083974	0.131263
LOC_Os10g02880	2.80341	1.63402	3.17442	44.6304	59.4337	37.185	10.5072	16.382	6.41946	11.4848	78.3147	90.6958	9.83256	8.40457	12.7707	100.01	115.518	95.3281	35.6382	29.4661	42.9127	50.0716	50.8346	51.4149
LOC_Os10g03440	4.73453	5.36635	4.21449	2.3456	1.35376	2.57173	3.05872	2.85257	4.6354	3.55595	5.41773	4.70332	8.88615	8.50511	7.61785	7.01324	5.76002	4.4538	5.34302	4.30627	3.64161	6.88568	9.85402	7.49101
LOC_Os10g04570	6.42001	4.74444	6.00521	6.50966	4.90325	4.57801	4.94765	4.80365	4.53515	5.57135	4.26733	5.14273	1.2966	1.36415	0.729816	2.36682	2.0365	1.9473	2.02748	3.0895	2.7997	5.52821	5.01535	5.43566
LOC_Os10g05130	1.32378	1.37822	1.11976	12.9279	19.3503	20.0253	4.15503	4.19168	3.6752	3.87884	30.218	28.511	2.32965	1.38535	1.3147	27.1316	23.1336	16.1403	3.11523	2.88069	2.66681	55.2079	48.4963	53.0862
LOC_Os10g05490	2.41589	0.970424	2.19231	0.141232	0.318689	0.387105	0.667534	1.25422	1.78336	0.592324	0.410063	1.24764	3.77871	6.31192	4.90005	2.51166	3.21463	1.68997	1.83621	1.48049	1.05909	0.729575	0.492165	0.544147
LOC_Os10g07440	27.2367	26.3059	21.5045	42.0874	51.175	62.4524	31.538	41.185	25.5151	35.5282	58.2457	44.8294	72.9708	64.9488	69.7991	62.1465	51.2017	41.3521	41.7515	37.725	41.1788	54.8114	59.9794	69.3405
LOC_Os10g09200	36.1299	37.2649	15.0943	12.5053	36.9997	29.841	38.0329	34.654	17.9184	42.2709	22.2455	23.4577	29.7396	31.7341	32.3715	9.47754	34.0863	8.35867	35.3603	34.8097	14.0192	12.0748	11.6314	6.7619
LOC_Os10g09290	4.0358	3.44203	3.49607	3.57157	5.31685	3.45432	3.50918	3.99545	3.28424	4.96857	1.50492	2.47689	5.44756	5.9358	6.52255	3.85357	3.07808	3.67691	3.05684	4.09749	4.09823	1.63864	1.57406	1.83303
LOC_Os10g09990	2.58151	2.26532	2.72194	1.95216	1.67945	3.27251	2.05864	0.804732	1.79608	2.78441	1.67268	1.56089	12.5344	12.2109	10.5695	27.0097	21.5524	20.2829	11.6134	10.3829	10.2166	27.232	31.853	33.751
LOC_Os10g14920	7.26523	3.58224	5.14632	0.415358	1.49135	0.650839	0.912279	0.623575	1.61705	1.56895	0.684641	1.27558	3.31746	2.75249	1.65453	4.92819	0.493378	1.39173	7.71218	4.94544	4.79549	4.87772	6.43638	2.59568
LOC_Os10g21670	3.91552	1.98155	2.3317	1.22317	1.61181	0.181936	12.6481	14.7189	6.17101	19.0046	2.73755	1.79709	0.897319	0.855282	0.344506	1.28803	2.15	1.43463	7.32866	8.88943	9.94095	1.36823	0.262343	0.361816
LOC_Os10g22070	14.9396	20.5874	14.3987	2.75278	1.86156	3.0956	7.25585	9.63178	5.59666	9.64967	6.68067	3.84509	49.0199	47.3957	50.2623	8.76644	6.32634	4.82038	10.2814	11.8382	10.3918	2.93162	3.22864	5.10906
LOC_Os10g25040	1.01097	2.51089	1.61175	1.18881	0.74068	0.578901	0.318545	1.61061	1.85943	1.05382	2.43836	1.84553	1.43811	0.238718	0.337358	4.32646	1.30277	5.80837	3.16956	4.06993	3.42825	3.75752	4.71712	5.74341
LOC_Os10g25140	0.873143	0.525254	1.12742	0.133449	0.537323	0.752921	0.766485	0.935902	0.444261	0.707467	0.650577	0.460309	1.6536	2.15883	1.68801	0.650742	0.932667	0.624368	0.932522	0.630572	1.28121	0.937319	0.794462	0.521906
LOC_Os10g25230	5.48569	5.60453	3.54202	0.94502	1.621	1.13058	4.4268	7.79387	2.24721	4.2438	1.49762	0.670363	41.2761	63.6923	37.0492	6.37193	3.69856	3.93729	5.13419	6.67473	6.3855	0.334697	0.893865	1.21689
LOC_Os10g25290	37.7308	26.6044	29.8578	143.426	90.3413	78.5218	65.3301	88.2213	46.9793	73.4361	27.7998	21.332	133.853	127.884	128.422	163.713	111.583	134.51	142.885	130.386	106.316	27.4644	33.9464	42.7912
LOC_Os10g26070	2.41394	2.86368	2.98269	2.73051	2.62704	2.08974	2.03043	0.288353	2.62656	1.83554	0.072172	1.92251	0.042089	1.01243	1.25022	3.48631	0.070773	3.94905	2.51472	3.54564	3.01552	2.12721	2.58675	2.02931
LOC_Os10g26110	0	0	0.058573	1.09735	1.04621	1.02644	0.112872	0.079238	0	0.11315	0.13882	0	0.101668	0	0	3.03448	1.58843	3.90732	1.53756	0.629184	0.168449	0.731275	2.13461	2.00219
LOC_Os10g28340	8.04874	6.73021	7.06384	31.5304	26.5968	27.8829	7.72464	6.4945	7.10099	7.39551	16.8622	18.2806	22.2349	14.2867	25.0126	23.3974	26.5657	25.7848	6.59258	7.1651	7.37813	16.1998	13.3504	13.7484
LOC_Os10g28350	2.92057	2.75073	2.78461	7.61774	5.04016	6.80046	3.34429	2.1625	2.34952	3.84158	2.57528	2.21114	9.49823	9.73051	10.3161	12.2273	15.5959	10.3634	23.7968	24.7571	23.7502	10.0472	14.2133	17.0293
LOC_Os10g30560	3.55344	3.67797	3.42788	2.17817	0.887458	0.928569	0.49357	0.306426	0.621688	0.752036	1.54209	1.80228	1.05554	0.892678	0.805123	1.27057	0.386777	1.11834	0.404295	0.693407	0.536386	2.42048	5.45461	1.64931
LOC_Os10g32760	1.20925	1.26431	1.11892	0.418506	0.149226	0.316282	1.00423	0.453002	0.544824	0.554329	0.221783	0.079763	2.54712	2.59205	2.56891	0.325491	0.220166	0.182854	0.409995	0.365481	0.345241	0.077735	0.148257	0.246396
LOC_Os10g32980	4.07094	1.79761	6.26215	0.525229	0.999456	0.310048	0.922459	3.40107	2.38607	1.80567	5.93704	7.27528	2.31885	0.876278	1.44357	2.85657	2.2484	1.55044	1.66979	4.81163	3.33779	4.06996	5.14224	4.52004
LOC_Os10g33040	0.379522	0.250031	0.288703	2.58184	2.90883	1.70685	0.6439	0.546965	0.917128	0.802281	4.30964	3.16714	0.777003	0.822595	0.68566	4.063	3.74673	3.64754	1.14719	1.36547	1.16005	3.30927	4.48404	3.82211
LOC_Os10g34230	0.915892	0.648174	1.01789	0.153542	0.25531	0.58474	0.861586	1.20182	1.57494	0.772309	1.40551	1.62824	0.682914	0.93467	0.675527	0.612202	1.12698	0.601925	0.382152	0.304343	0.278421	1.93548	1.72654	1.87323
LOC_Os10g34700	2.25037	1.34571	2.25205	0	0	0	1.40207	1.79756	1.63715	1.71884	0	0	1.25943	1.29974	0.818186	0	0	0	0.425458	0.500543	0.139292	0	0	0
LOC_Os10g34790	1.09231	0.408286	1.18494	0.201296	0.639189	0.544734	0.717498	0.786782	0.821188	0.526642	1.32975	1.33619	6.17157	3.15689	4.88618	1.57413	1.91368	2.12301	1.04341	0.321481	0.250551	0.366957	0.367151	0.668749
LOC_Os10g35030	112.227	98.1582	119.288	201.21	265.047	346.816	125.82	139.686	160.806	120.06	232.317	281.107	132.074	153.77	65.7232	173.131	235.608	169.547	71.0161	36.0014	61.5728	238.518	207.201	224.416
LOC_Os10g35460	7.80428	5.37525	9.72715	11.1239	11.0612	8.5246	5.70037	3.80603	4.53399	7.0099	4.3851	3.4584	13.781	18.0046	14.2205	6.52937	9.20568	7.35998	5.86957	4.7942	4.69102	4.02903	3.62594	2.82137
LOC_Os10g35630	47.3	52.4759	47.3494	12.3181	12.9786	14.6861	21.5213	21.5009	25.2445	24.2138	16.2086	19.3599	106.245	102.116	100.562	16.5162	16.2419	14.9136	20.9527	19.503	21.7592	12.1629	13.0025	14.1936
LOC_Os10g35950	16.5702	12.9831	19.0146	27.4246	34.7444	30.0564	28.4441	13.6541	10.6951	32.847	4.35426	9.00304	24.4064	15.706	25.9816	112.965	88.9339	65.9293	25.7889	35.0629	24.349	4.81416	11.3892	3.50254
LOC_Os10g36170	18.4127	4.35262	0.438994	1.88335	2.4675	3.77047	21.3362	25.2877	5.84056	15.197	5.60769	7.50079	55.8443	39.8809	18.879	15.9422	15.3097	9.23748	14.0742	9.51643	15.6118	6.44684	2.67708	6.40606
LOC_Os10g36500	94.2203	60.7832	95.1552	8.96454	22.3281	18.9942	147.243	169.514	99.7895	134.03	2.69833	2.6068	100.778	126.339	102.703	33.632	27.9814	19.5435	70.7421	59.6747	53.0535	3.20908	3.92112	4.80928
LOC_Os10g36610	3.73286	5.71303	3.80031	10.3035	12.5705	10.7637	6.21357	4.0134	1.9068	8.03795	3.75134	4.50253	7.39461	4.7862	5.71713	19.2398	13.5941	7.72445	11.0871	17.37	15.2714	3.20257	5.54733	5.75841
LOC_Os10g36880	2.44933	1.43145	2.58059	0.722183	1.02432	0.682729	1.5308	2.024	1.79166	1.17591	1.47341	2.40205	3.16223	1.68913	2.1518	2.30909	2.47926	1.75025	1.24508	1.91598	2.72775	0.693496	0.733349	0.896264
LOC_Os10g37290	2.66972	1.18869	2.07773	0.771746	1.77066	1.13844	2.13162	3.62777	2.3995	2.98574	1.29424	1.03112	2.87556	1.75768	2.36586	0.854379	1.93742	0.783043	0.855825	0.633509	0.571272	1.35312	1.13076	0.291913
LOC_Os10g37570	0.127579	0.194474	0.397559	0.626209	0.534884	0.42349	0.395086	0.261487	0.435675	0.476565	0.173844	0	1.39186	0.89157	1.2841	1.14305	0.709205	0.657494	0.967769	0.502034	0.449315	0.293802	0.197606	0.232983
LOC_Os10g37760	14.172	17.5478	13.2107	6.66559	5.42062	4.76311	3.40677	3.47065	3.2231	4.27234	4.79317	3.08004	45.9933	50.3192	52.3304	5.54551	7.63744	5.46355	4.49885	3.22625	7.69406	3.09592	2.84566	3.80125
LOC_Os10g37980	17.63	14.2426	19.157	34.2595	35.3253	34.0073	16.9385	18.6156	13.7858	19.5793	40.6047	31.1156	28.8171	23.6781	22.8085	92.0386	81.1915	89.1006	26.0635	26.2887	26.0115	53.3112	61.1509	57.1613
LOC_Os10g38160	3.01216	2.24865	2.60499	1.32292	1.23471	0.818865	2.8106	3.55147	1.42263	3.93052	0.884121	0.704691	4.4288	5.44155	5.80488	5.86759	3.1824	2.3656	6.444	6.34305	7.81756	1.18926	0.742766	1.0917
LOC_Os10g38470	6.58089	5.16763	5.08544	1.61194	1.1228	0.728941	4.76981	4.18789	2.02481	5.97559	0.261699	0.139521	3.71381	2.14717	2.84909	3.15916	1.73185	2.96618	9.74198	13.6712	15.1022	2.46723	1.48168	0.447587
LOC_Os10g38610	2.49257	2.70552	1.3319	18.2498	9.11722	11.675	1.86442	2.8163	0.84608	2.64833	20.067	16.9486	2.16392	1.88691	1.58599	27.3025	14.6019	26.3942	4.37459	4.32125	4.94348	33.5569	39.3421	42.8111
LOC_Os10g38710	110.121	82.4251	109.97	96.2692	128.043	187.235	115.265	141.028	116.621	99.1316	275.956	286.813	130.108	153.422	137.249	123.601	182.76	145.5	69.6881	49.1031	38.3497	256.385	258.597	283.863
LOC_Os10g39020	2.38161	1.79452	1.34222	4.5272	2.24415	2.10787	3.36361	3.04218	3.70363	3.55981	0.599543	0.507401	1.87939	1.94177	2.48233	4.75656	3.68851	5.12008	7.46939	7.06301	7.10743	0.575612	0.604622	0.318113
LOC_Os10g39090	1.91825	2.88927	2.16288	3.01463	3.44391	2.96327	1.63068	2.20193	0.86772	2.1456	2.92654	1.27822	6.21102	5.93655	6.47267	5.50706	2.67464	2.67838	2.06702	2.32781	2.41646	2.00475	2.27372	1.69952
LOC_Os10g39460	3.07054	2.65454	3.15216	0.475251	5.14483	3.18296	2.57445	2.9471	3.564	3.59957	4.78933	4.62079	2.91032	2.60781	3.56375	6.09867	2.19098	5.13815	2.59467	2.43019	3.47435	0	1.23442	1.02297
LOC_Os10g39840	0.226333	0	0.144926	2.32023	0	0	0	0.064754	0	0	0	0	4.01073	3.00273	2.80373	0	0.075071	0.006909	0.077835	0	0	0	0	0.445768
LOC_Os10g40520	4.63454	3.80997	5.23917	1.30732	2.91514	3.85548	5.67271	8.25556	5.98156	6.80261	9.46156	8.04842	5.23027	6.5472	5.43576	1.98127	3.77235	2.9241	2.04442	1.1547	0.842605	1.88627	3.38191	3.04817
LOC_Os10g40730	5.76227	1.30654	7.14351	0.356759	0.142389	0.372563	2.27551	5.39704	1.23645	2.92638	1.12022	2.04226	10.9447	4.00845	8.44562	3.4555	4.97538	3.01814	2.82225	2.74605	2.66586	0.022934	0.161478	0.07126
LOC_Os10g40810	0.69333	0.253289	0.639644	0.387705	0.500268	0.477833	0.306998	0	0.380944	0.371125	0	0	2.84543	1.743	1.66936	1.19271	1.74269	0.63321	0.395291	0.574499	0.457745	0.294074	0.30442	0.381862
LOC_Os10g40960	5.50682	4.39225	5.39587	2.00165	1.25414	1.43295	1.55677	1.7209	2.12089	2.39757	1.41012	2.63822	3.19974	2.22743	2.34175	4.92012	2.70554	4.01529	4.75821	4.71485	4.66225	5.37039	5.0888	4.34609
LOC_Os10g41330	11.5259	9.10609	6.47676	2.56307	0.598958	1.32018	1.7437	3.49036	2.24735	2.3794	1.19385	1.0836	32.1088	34.3464	36.6878	6.10647	5.56673	6.75352	8.1832	7.77958	11.1554	0.434056	1.16722	0.89844
LOC_Os10g41420	16.7269	13.9639	12.4078	4.0086	3.86654	3.39351	4.23242	4.91632	4.33347	4.97323	2.7492	2.84801	38.696	35.5608	41.2621	6.09719	6.51156	6.33546	7.76637	5.95979	5.31428	1.50086	2.19739	1.44256
LOC_Os10g43060	17.75	15.9921	13.9299	22.9671	13.479	12.8121	11.7262	11.019	10.2147	11.1737	9.25856	9.99514	41.0136	37.3955	43.3559	22.0557	23.7621	23.7371	19.1046	18.6069	21.159	9.8058	10.8633	10.2467
LOC_Os11g01540	1.46382	1.51823	1.65644	0.821349	0.735468	1.26768	1.44086	1.29208	1.23036	0.627203	2.14126	4.35515	0.240937	0.248942	0.099503	1.64373	2.27611	0.696258	0.508592	0.893475	1.32082	6.20608	1.92092	3.36299
LOC_Os11g02369	55.5396	20.0804	51.6947	5.79907	26.4252	16.1961	20.5879	41.583	13.6018	21.8187	45.4781	51.4493	125.897	123.032	108.505	60.4861	184.886	64.762	32.1647	27.5987	36.5215	36.2126	20.1006	26.3832
LOC_Os11g02424	178.2	112.945	200.661	76.5189	115.399	116.585	155.635	147.439	83.8495	160.131	96.738	86.3902	405.456	320.858	339.733	144.882	188.494	97.866	124.954	162.38	104.633	107.655	93.4346	96.9678
LOC_Os11g02520	2.42514	1.21806	2.155	3.93692	4.03324	4.84697	3.43602	1.96018	1.63903	2.86269	8.80629	16.9153	3.09455	1.06793	2.13448	32.4703	23.8738	22.425	8.06905	8.0298	10.6677	13.5548	19.3801	4.70061
LOC_Os11g02540	6.59726	3.08036	6.70479	0.554355	1.85268	1.78442	2.40535	1.9895	4.91043	3.38031	1.58188	4.23093	16.5776	11.6667	13.4024	7.32071	9.15031	6.33276	4.73827	4.84415	6.03334	0.85857	2.32066	0.763193
LOC_Os11g02630	0.318253	1.36126	0.936545	0.633673	1.10078	0.715045	2.53116	2.07929	2.3843	2.30915	0.918262	1.01006	5.10358	5.24286	3.79723	0.535752	1.15491	0.035033	0.028991	0.054267	0.06517	0.218594	0.21867	0.205833
LOC_Os11g03300	0.404261	0.326618	0.107064	2.70926	1.39061	0.990498	0.805242	0.943373	0.3119	0.536553	3.58042	2.39101	0.101399	0.199249	0.096352	2.43615	2.0204	2.45247	1.70784	3.00632	3.48156	12.526	9.89748	1.65296
LOC_Os11g04860	24.2172	25.4513	34.3599	0.946999	2.55083	4.14017	12.2373	9.37927	12.7632	12.1579	6.08567	5.49891	13.9621	10.8156	14.3329	3.9929	4.82705	2.7238	8.8187	6.26659	8.40374	6.31487	4.04619	4.50326
LOC_Os11g05290	0.560851	0.149715	0.340755	0	0	0.040692	0.116178	0.342871	0.177478	0.063118	0	0.329368	2.15043	2.24002	1.65921	0.040507	0.160756	0	0.07871	0.237966	0	0	0.147455	0.018133
LOC_Os11g05310	0.726925	0.441398	0.253419	0.922548	1.02976	0.502164	0.246379	0.249841	0.26091	0.790916	0.682229	0.418753	1.22871	1.81487	2.78912	0.232512	0.546149	0.187752	0.586284	1.01014	1.3735	0.214529	0.312152	0.324068
LOC_Os11g05380	4.16208	3.20637	4.00934	0.444947	0.317486	0.488358	0.393878	0.509499	0.534924	0.560139	0.241406	0.065308	37.7015	54.1232	35.2786	1.43067	1.16831	1.41787	0.909467	1.30821	1.69998	0.191417	0.685389	0.182176
LOC_Os11g05700	6.16129	6.90317	5.33495	22.72	13.0558	11.026	4.09579	5.64286	4.18318	3.47059	18.6469	17.9385	3.32639	5.10278	5.48335	18.4269	13.0016	21.3558	7.88694	8.09946	11.6915	21.2662	16.7699	17.9796
LOC_Os11g05860	53.9264	32.8986	61.6303	7.91811	10.8267	12.4543	33.3576	44.1416	50.9644	39.1041	15.883	23.3623	96.6501	96.4942	98.021	18.0705	28.6137	19.9113	31.6293	27.5673	29.9095	9.81412	10.0043	9.84375
LOC_Os11g08210	35.4288	40.7907	25.5431	58.6077	45.6282	56.5629	21.7493	24.8775	20.9087	23.1664	64.6637	57.8048	88.3123	71.0055	96.5299	52.8394	40.3996	47.2641	29.0287	36.1867	28.8041	47.2511	35.8645	50.2068
LOC_Os11g09474	4.38591	6.09134	4.31782	1.66764	2.45533	1.47331	3.18944	3.0393	2.67305	2.67164	0.926533	1.09215	2.72106	2.28769	2.82103	2.89743	3.16274	2.6321	3.36458	3.29353	3.56386	1.45353	1.93029	1.88552
LOC_Os11g09710	9.70051	9.86594	10.24	22.2139	23.8496	18.3879	18.1259	19.7201	11.7289	16.5802	7.51147	7.46042	3.53451	3.69952	3.387	6.99262	7.41259	6.8373	8.59022	10.0051	11.1341	2.94097	3.52319	3.89839
LOC_Os11g09830	0	0.104227	0.059059	0	0.204301	0.02792	0.097219	0.024104	0.021169	0.180849	0.015059	0.044476	9.28937	8.93549	7.01256	1.62641	1.97287	1.05219	4.59114	5.28205	6.23353	0.707274	1.00438	0.991035
LOC_Os11g09850	24.385	25.2239	26.9537	13.8251	15.0658	14.0879	24.5816	24.4027	23.5014	23.0609	10.2257	13.3329	15.7552	16.9118	18.4228	7.12314	5.40115	5.83552	15.6824	15.3978	12.5815	6.49152	7.96855	5.72412
LOC_Os11g10470	28.906	29.7064	23.895	4.57965	1.90747	2.40031	8.26827	9.75459	4.75512	7.46624	3.14917	2.76518	82.6628	68.8995	94.1301	7.89019	9.71344	9.35994	34.8138	23.3649	37.0922	3.58634	4.3457	2.42376
LOC_Os11g10590	0.703232	0	0.411396	0.230189	0.791126	0.386278	0.43405	1.39187	0	0.591852	0.384037	1.59445	2.22677	0.630221	0.873865	4.59472	3.34436	4.32634	1.38166	2.93594	0.923991	2.05355	2.21413	0.49182
LOC_Os11g10770	3.14642	2.90492	3.11064	7.25426	6.70639	6.08793	2.87993	2.60388	2.96925	3.22854	4.56213	4.27603	1.41368	1.5416	1.76153	2.58661	2.35128	2.6144	1.86035	2.44102	2.62592	1.68107	1.55229	1.66781
LOC_Os11g10780	8.44827	7.7201	6.02267	20.2817	19.935	12.2895	9.39189	11.9878	11.8018	13.1118	15.0938	12.3351	4.08682	4.0621	3.01697	6.54787	5.4792	5.35147	6.58568	5.5497	6.25826	4.77718	4.43167	4.05157
LOC_Os11g10800	0	0	0	0	0	0	0	0	0	0	0	0	2.31725	1.38268	2.68346	1.0816	0.581575	0.771256	2.86627	1.95962	2.66163	0.055032	0.681372	0.417229
LOC_Os11g10850	74.9037	61.8602	93.1875	162.813	171.715	189.754	150.259	166.324	142.739	169.391	96.5706	79.3999	0.546244	0.481512	0.616358	2.95557	2.48429	1.25584	0.623537	1.16132	0.510441	2.48954	6.233	5.0977
LOC_Os11g10870	3.91709	2.13196	3.55601	10.1285	11.6638	15.8932	8.01483	11.5564	5.89679	11.2403	10.5341	12.7996	6.51604	7.75285	6.49266	12.393	13.4514	8.39729	5.19372	5.72598	4.1519	6.67798	7.2645	12.3955
LOC_Os11g10990	9.20336	5.66709	5.76144	20.4312	18.8352	25.6621	6.99903	8.78464	7.95075	10.2502	45.3154	36.6589	14.7979	13.88	12.5261	13.89	15.521	8.38726	14.1353	8.18662	9.21405	54.821	57.8265	45.5833
LOC_Os11g11320	1.88687	1.5805	2.44565	0	0.501521	0.810078	1.7645	2.47771	1.89158	1.53547	0.369653	0.506232	0	0	0	0	0	0	0	0	0	0	0	0
LOC_Os11g11330	7.70871	6.33719	8.1743	0.839288	1.75494	1.77237	5.39719	4.91215	5.29233	5.13866	1.12724	1.79246	2.62819	2.6629	2.81333	0.375163	0.2849	0.218362	1.87151	1.36668	0.946826	0.558754	0.370549	0.470395
LOC_Os11g11770	0.051549	0.157281	0.15918	0.071669	0.042138	0.081056	0.073415	0.091323	0.008815	0.064491	0.02962	0.112877	1.16973	0.986077	1.39186	2.24973	2.70279	2.75274	2.23539	2.32546	3.14695	1.27734	1.43908	1.31162
LOC_Os11g11960	7.50902	0.033143	1.00282	2.57987	0.827391	0.658239	4.66435	0.551445	0.054392	4.38915	0.069249	0.265807	26.5863	18.0904	31.8494	1.2244	7.30675	2.69431	11.3128	10.5511	13.5611	1.81997	1.3166	0.80287
LOC_Os11g12240	0.122452	0.203931	0.181783	0.796882	0.30004	0.210902	0.243959	0.131659	0.163182	0.246287	0.066871	0.170124	0.20446	0.328687	0.357274	1.11007	0.882398	1.19809	1.1965	0.897671	1.04099	0.399511	0.56835	0.438829
LOC_Os11g12340	4.18535	3.22058	3.00391	1.1716	0.521499	0.620283	1.25925	0.976874	1.14836	1.00116	0.497345	0.542631	1.3948	1.40781	1.39202	0.790477	0.323569	0.571678	1.15308	1.62007	1.87514	0.971778	0.897146	0.980092
LOC_Os11g12650	3.98159	5.19471	4.30247	1.22966	0.604402	0.743832	3.02288	3.43836	3.70632	3.10093	0.743897	0.507277	2.26437	1.53409	1.13329	1.81647	0.632723	0.678664	3.16155	2.80931	2.96282	1.19256	0.677252	0.560229
LOC_Os11g16470	2.45275	2.34237	3.54808	2.56086	2.6269	2.10882	1.64545	2.00829	7.37994	3.07126	1.85825	2.12527	4.53869	5.37679	6.12397	3.29307	3.00249	1.05234	2.14277	5.41668	5.89084	1.88044	2.2675	1.48162
LOC_Os11g19240	23.9775	18.8998	29.4126	17.797	34.1393	25.2258	49.5376	72.258	50.9035	64.8929	130.317	68.9137	28.1929	16.0848	19.6999	57.9671	62.6711	43.703	36.3498	42.5607	46.2613	70.3499	84.8799	92.4067
LOC_Os11g19340	0.054787	0.067173	0	0.537998	0.356881	0.411923	0.148366	0.197299	0.354792	0.274157	0.305235	0.025223	1.11091	1.25609	0.725845	0.977985	0.535173	0.810804	0.848412	0.579138	0.924523	0.059043	0.288822	0.38685
LOC_Os11g19864	0.644489	0.21502	0.354958	2.55932	2.08686	1.84565	0.832718	1.1474	0.259994	0.820562	2.08418	0.912932	0.514773	0.140039	0.253861	2.55871	1.81092	2.69028	2.02579	2.27209	2.99356	2.36557	1.89971	1.93773
LOC_Os11g24510	5.5068	6.51561	6.55896	11.9186	10.5332	11.3436	6.19175	3.49166	3.5864	2.53493	17.2547	29.5085	3.70088	2.97338	4.54539	9.695	6.96135	8.81791	7.26473	5.38748	10.0779	45.108	65.4198	48.5524
LOC_Os11g25260	5.46015	3.02193	4.90636	4.04362	5.17487	4.7867	4.0171	5.97892	3.70189	4.76428	5.71398	7.49071	10.3493	10.2429	9.45426	2.15647	3.34492	2.38817	3.33663	5.73878	4.44878	2.33968	3.85152	2.82136
LOC_Os11g25700	3.12853	2.45492	2.98285	1.89122	1.2172	0.637747	0.475632	0.273065	0.962505	0.454433	6.19352	1.37512	0.48366	0.097172	0.208877	0.42391	0.471491	0.500562	0.360814	0.824138	0.075843	6.65651	4.14983	4.39438
LOC_Os11g26760	6.80092	5.29657	7.40481	1.45404	0.72157	1.02998	2.51008	3.6707	1.25295	2.50688	0.890465	2.09973	3.46724	1.23009	2.19236	6.28965	4.00997	3.70964	4.07135	5.98576	6.81969	0.831115	0.450181	0.7921
LOC_Os11g27329	4.20108	3.946	5.79393	1.51779	2.37671	1.86634	3.27039	3.20292	2.93925	3.16085	2.32367	1.83848	0.640669	1.36466	1.16787	0.1155	0.243502	0.146323	0.174227	0.206776	0.290686	0.156055	0.024696	0.037407
LOC_Os11g28360	9.56117	8.23425	10.7177	5.02683	4.5041	3.85929	3.28797	3.41402	4.17259	3.84413	10.5462	7.58586	2.80556	2.74847	3.09964	8.11575	8.51418	8.8979	4.54735	7.01831	5.23638	8.49722	6.59459	7.24926
LOC_Os11g28365	3.83811	7.64223	3.42386	14.2888	13.4333	11.8475	12.8224	10.6229	14.1141	12.7039	3.49431	8.19091	12.5392	11.3893	14.2357	6.32792	4.03219	3.37483	12.3672	6.85781	14.3461	3.38088	7.33338	5.81491
LOC_Os11g29290	2.11775	1.82104	1.72485	10.9482	9.26418	9.57604	6.46275	10.9012	6.07749	8.4502	5.29579	3.94266	6.63237	3.89703	5.22727	23.7004	19.889	13.8343	17.5299	16.2811	13.7499	3.8606	7.53865	7.28854
LOC_Os11g31540	8.54748	6.6853	6.73104	1.55995	0.637715	0.510476	1.67634	1.17428	0.688859	1.15945	2.79767	1.99961	2.4915	2.44915	1.30187	0.939774	0.411638	0.598763	2.22433	2.33487	1.83286	5.94457	4.05735	4.00833
LOC_Os11g35080	0.547766	0.204738	0.213142	1.15332	0.852812	0.336064	1.34468	1.75788	0.960952	0.82022	0.814051	1.01331	1.31333	0.956543	1.41403	0.541083	0.779647	0.759965	0.733959	0.986303	0.825212	0.289336	0.497693	0.605373
LOC_Os11g35300	0.026839	0.22938	0.142458	0	0	0	0	0.093037	0.036446	0	0	0	5.4238	7.91326	6.5979	0.270764	0.168045	0.094353	5.29229	3.20395	2.73476	0.124446	0	0.083276
LOC_Os11g35620	0	0	0	0	0	0	0	0	0	0	0	0	1.00455	1.30284	1.44457	0.123943	0.113889	0.057588	0.51651	0.575589	0.772042	0	0.028093	0.03948
LOC_Os11g36140	0.548206	0.317724	0.376967	0.24657	0.10622	0	0.192479	0.154568	0.100349	0.230783	0.039342	0.143135	0.133701	0.07284	0.098942	0.184128	0.061894	0.287834	0.143164	0.182597	0.358819	0.183148	0.12899	0.048553
LOC_Os11g37200	6.56852	6.44284	6.65813	7.73518	7.66913	6.46277	8.59698	5.05574	9.10912	9.64587	1.83177	2.69521	4.19803	4.2775	4.25177	1.9625	2.14729	2.59067	3.59423	2.72723	4.58485	0.614594	1.0057	1.08205
LOC_Os11g37970	16.8982	8.70192	6.74554	2.05957	0.817537	0.448646	3.25238	3.29847	1.52661	1.50066	16.2869	12.6795	12.01	3.96305	5.01404	4.40687	3.62512	2.20386	6.54807	11.6	9.07309	18.7684	16.666	9.4364
LOC_Os11g38480	2.20368	1.65064	2.19871	0.703223	1.95159	1.42624	2.57256	2.83346	4.18441	2.93714	4.24368	3.00296	1.29985	0.6253	0.732597	0.579878	1.2369	0.620741	0.759139	0.773664	1.44103	2.61495	2.411	2.14123
LOC_Os11g39990	2.49487	1.32884	2.39977	3.8348	4.32253	3.02873	3.01842	5.02578	3.28591	4.21742	1.75913	2.37312	7.47483	3.83002	5.66225	12.6328	12.815	10.5367	7.60262	7.70113	5.94402	2.16213	3.66234	2.86646
LOC_Os11g40009	0.702218	0.359847	1.15175	0.249941	0.530072	0.415918	1.20592	2.06144	1.75477	1.87684	0.067623	0.278365	4.92078	5.3731	5.70019	3.62529	4.43304	2.27824	5.71217	5.59345	6.47023	0.932991	0.710561	0.907358
LOC_Os11g41365	1.53702	2.06209	1.8001	1.11226	1.30161	1.17506	0.843908	0.769807	1.56648	1.14069	1.46341	2.01796	0.632606	0.654893	0.757889	0.919304	0.819307	0.793485	1.00817	1.08115	1.19257	1.5362	1.04411	1.40074
LOC_Os11g41680	0.284183	0	0.01662	0.303464	0.530627	0.28812	0.1386	0.128726	0.034918	0.166426	0.186881	0.143674	1.56719	0.505501	0.698434	2.82169	2.39054	1.87343	3.83037	2.3433	2.54956	1.85197	2.27072	1.85616
LOC_Os11g42550	2.68577	0.376948	1.40056	0.038093	0.143819	0.073163	0.598618	3.08947	0.659417	0.598503	0.042281	0.413722	5.90163	4.16495	5.26189	0.153146	1.41313	0.255652	0.301315	0.920606	0.280241	0.049126	0.221284	0.058509
LOC_Os11g44300	1.46254	0.84912	1.25228	0.160631	0.17288	0.37962	0.72643	0.427102	0.357652	0.65056	0.116338	0.144603	4.21995	3.76286	5.1478	0.348451	0.331159	0.128669	1.12405	0.490132	0.6544	0.135398	0.338464	0.106068
LOC_Os11g45740	3.49907	3.62661	3.94319	25.2497	13.9067	10.4403	12.378	13.1939	6.89806	11.1119	11.723	7.79799	3.12727	2.64859	3.52931	29.924	21.5283	25.3076	21.9707	25.11	29.1759	16.544	15.2449	12.8743
LOC_Os11g46870	1.42956	3.4862	0.716433	2.18829	4.30576	2.96229	8.32813	7.16913	7.37624	9.67396	0.855559	0.702064	1.05736	0.535846	0.874659	0.889917	1.09039	1.59733	1.79893	1.47855	2.00068	0.172581	0.146336	0.144854
LOC_Os11g46900	2.54092	2.65822	1.68726	0.784115	0.602729	0.452521	1.88933	0.959669	1.82388	1.54106	0.164061	0.166288	0.959109	0.018223	0.098559	0	0	0.073443	0.174592	0.686171	0.12042	0.102433	0.04442	0.073414
LOC_Os11g46970	0.701286	0.772887	0.792465	0.67697	0.74061	0.2656	0.432333	0.349844	0.596624	0.45936	0.735099	0.687356	0.20063	0.241811	0.247264	0.760882	0.521878	0.613423	0.568063	0.727176	0.772175	0.241354	0.353943	0.335123
LOC_Os11g47460	6.54249	4.83525	7.57118	0.030916	0.874617	1.61206	3.73691	3.24328	5.93707	5.40381	1.71599	4.03646	2.4003	2.7427	1.53231	0.731868	1.75814	0.58428	1.0256	1.49587	1.36797	1.65085	1.40924	0.713983
LOC_Os11g47730	2.515	1.23632	2.2542	0.125261	0.703602	0.364812	0.923544	1.42491	1.58226	1.26799	0.463136	0.435492	6.13068	5.05497	4.62532	0.605077	1.32227	1.01952	1.0731	0.621927	1.04425	0.296071	0.354374	0.341677
LOC_Os11g47970	362.181	329.346	330.522	2669.11	3352.2	4002.18	483.847	560.729	565.104	453.558	7833.99	8491.27	319.916	428.622	336.563	2248.46	2479.24	2602.49	304.448	249.109	266.465	7959.6	9424.57	9152.38
LOC_Os12g01760	4.16458	2.75461	4.91007	1.21476	1.0876	0.941092	3.15642	3.44531	4.16162	3.9521	0.52565	0.844609	6.16815	5.40043	7.36491	2.69248	3.28947	3.12356	5.16548	5.53774	8.22294	0.688973	0.873103	0.477378
LOC_Os12g02310	55.7817	19.7272	48.9041	14.9594	45.1708	23.1738	35.8048	57.7965	19.9999	43.4232	64.9233	46.5581	134.357	104.004	103.889	69.989	146.425	58.1343	59.4427	51.3788	68.0617	64.0785	36.5343	48.5635
LOC_Os12g02470	8.01284	4.85593	8.45564	0.045988	0.108706	0.031545	1.24424	1.75445	2.00394	1.83033	0.837092	4.31438	26.2266	15.1694	19.3439	4.38857	5.2354	6.23879	4.03906	7.1287	8.05729	0.220481	1.17561	0.061906
LOC_Os12g02840	0	0	0	0	0	0	0	0	0	0	0	0	0	0.118049	0	0.175595	0	0	0	0	0	1.38976	1.5027	1.46225
LOC_Os12g03040	0.625204	0.685205	0.232961	4.53881	3.144	2.50953	1.3611	1.53266	0.592493	1.56337	5.74306	5.0604	0.465662	0.375949	0.297718	4.80948	2.58731	3.76849	3.35202	4.09948	6.25923	10.9284	8.881	3.96638
LOC_Os12g03050	0.994828	0.739859	0.64075	0.894842	0	0.173956	0	0.821695	0	0.373942	0.625538	0.515405	0	0.471872	0.42024	0.696066	0.577083	0.918131	1.38087	1.93258	1.84224	1.47388	1.55314	1.07159
LOC_Os12g03070	21.4661	12.0371	16.6819	19.1677	26.9288	37.0057	17.0411	16.0615	20.7724	16.5874	44.2214	56.5691	13.7338	15.9278	15.4966	24.7948	25.0752	21.9924	9.1494	8.03873	6.98176	56.2178	59.2317	61.4506
LOC_Os12g03720	11.3709	8.48701	9.55718	20.7741	13.0372	10.1411	10.965	8.96788	8.54514	9.29927	4.44457	4.21113	13.0125	9.82009	14.7071	19.5213	17.0584	21.5988	24.3466	21.779	22.3076	4.495	4.81219	5.10871
LOC_Os12g05440	1.94977	1.20068	1.67567	8.1134	4.48575	2.81943	2.401	3.68964	3.36518	2.46579	1.13664	0.965121	28.1407	32.7571	24.5086	8.21012	5.99468	7.06706	9.54009	8.32041	9.38312	1.88774	2.45535	1.48536
LOC_Os12g05690	3.4462	3.04217	2.28329	11.8695	8.17433	8.47105	7.36151	8.49924	4.30372	7.83626	4.916	3.24821	3.89778	3.11361	3.11407	9.2147	7.08084	9.06228	23.371	19.7362	24.8562	11.5874	9.88146	9.37006
LOC_Os12g08090	47.8213	45.5562	40.2626	16.9253	28.0409	34.7849	35.1115	36.3417	39.14	45.688	50.5861	55.0886	99.2538	91.8624	95.2266	33.5522	46.8004	30.0114	33.5759	24.6997	24.697	34.3042	38.9024	40.6561
LOC_Os12g08130	46.836	62.372	52.2257	15.2498	26.0394	22.4756	69.6882	61.262	62.0895	81.5337	23.2543	22.1237	171.411	157.271	164.074	25.9154	28.6978	23.4556	94.5355	73.3886	76.3082	24.2517	23.919	25.8191
LOC_Os12g08760	6.04762	1.86365	5.60171	103.446	147.019	143.056	22.6339	32.074	13.2307	25.4254	620.174	760.053	21.8382	11.2603	19.5149	181.98	211.8	121.028	14.0193	36.7446	32.472	629.708	888.292	801.293
LOC_Os12g08770	175.316	157.535	196.954	145.681	250.696	359.026	286.948	305.699	201.064	213.726	514.024	443.992	201.994	324.063	211.731	273.395	228.882	189.619	114.44	95.5622	103.075	427.823	492.031	807.508
LOC_Os12g09190	9.89836	9.89781	8.7967	3.66421	4.41586	3.93998	8.36078	3.89451	8.90982	7.07374	3.33005	3.24159	6.20196	6.36723	6.71124	1.28651	2.94932	1.44203	3.18101	6.69205	4.0482	3.67397	3.3311	3.20862
LOC_Os12g09300	8.83146	7.19052	9.10988	0.704579	2.11749	5.03683	3.22103	2.82542	7.3132	4.52023	4.45758	5.64773	3.77628	3.6911	3.87169	2.14317	1.28068	0.43363	3.18471	2.83905	1.86859	2.90584	4.72807	3.337
LOC_Os12g09550	1.90556	1.97293	1.95928	1.76566	4.34224	2.4834	1.62615	1.74724	5.93362	4.08983	3.08331	3.17845	2.86859	2.93833	3.74379	2.96653	1.44112	2.6327	1.7625	2.21324	4.85014	2.25643	1.38869	1.45346
LOC_Os12g12130	5.7747	6.26402	6.50502	2.993	1.82636	1.6532	3.08943	2.02336	4.08434	2.73782	2.08569	1.68535	3.65346	2.08615	2.43704	1.94535	1.46201	2.19511	3.3562	4.20091	4.06672	4.18148	2.32491	0.965295
LOC_Os12g13550	2.3622	1.76462	1.86115	0.507766	0.733606	0.923635	0.949472	0.90594	0.607567	0.708726	1.63255	1.48098	0.944336	0.236903	0.93178	1.88559	1.20039	1.41743	0.808798	1.2818	1.49938	2.10412	1.8448	1.60613
LOC_Os12g13640	0.543843	0.206321	0.497033	0.441168	0.42153	0.238399	0.525167	0.744513	0.387327	0.33121	0.465062	0.30314	1.23292	1.71643	1.02242	0.478416	0.201266	0.152395	0.769841	0.525746	0.606437	0.54052	0.540959	0.555315
LOC_Os12g13910	2.665	3.75374	2.46317	4.90154	4.32461	3.80373	2.56681	2.5569	2.50807	2.46793	4.33506	3.69057	6.00245	6.01886	6.04413	5.64257	4.86516	4.58975	4.30328	5.04011	4.62573	2.60692	2.37384	2.21524
LOC_Os12g14440	386.727	145.351	352.456	117.359	201.252	98.643	447.839	423.699	376.441	369.604	165.72	334.022	777.359	489.913	670.987	533.267	732.498	790.803	614.457	978.179	851.685	224.455	286.144	205.904
LOC_Os12g19420	24.533	30.8695	42.9914	32.1395	28.638	20.6285	12.8884	12.3693	14.6417	12.5732	24.6514	30.1963	7.67485	9.20027	11.1699	20.4521	21.2669	14.1332	15.9519	10.6154	13.3549	19.2022	20.3895	13.8976
LOC_Os12g21730	1.04826	1.23693	1.15845	0.954405	0.992339	0.602749	0.330463	0.405677	0.678225	0.497024	1.55424	1.12612	0.30936	0.194035	0.371394	1.08906	0.793933	0.816822	0.51031	0.618989	0.696527	0.725866	0.903196	0.874848
LOC_Os12g24320	5.06604	3.37812	4.20285	1.21514	0.291351	0.440664	1.75041	0.928896	1.62383	1.55489	0.305382	0.981602	1.46852	2.53891	1.26656	0.731601	0.268842	0.267527	0.552747	1.41729	1.6944	0.316357	1.10829	0.611263
LOC_Os12g25660	0.675747	0.347699	0.66823	2.06513	1.57431	1.88578	1.56462	0.952036	0.962852	1.7518	1.0196	0.839931	1.94976	0.979134	1.59099	4.85013	3.55179	2.04447	1.67499	1.41644	1.4829	0.582752	1.79545	1.13977
LOC_Os12g27220	12.492	8.94698	15.508	4.02811	15.0235	11.0961	6.9405	6.48501	12.7684	5.55392	10.0395	26.9679	32.9661	17.7611	30.2702	26.3725	29.5595	36.3162	20.131	23.0053	20.5624	4.77022	9.45937	5.4405
LOC_Os12g28590	2.73216	1.98871	1.51519	0.101925	0.174095	0.421737	0.236291	0.392211	0.166154	0.224997	0.591057	0.383249	6.14447	6.00209	7.81161	0.246974	0.46216	0.653069	0.113133	0.797106	1.07914	0.105369	0.18237	0
LOC_Os12g30824	0.043306	0.044221	0	0.132063	0.03732	0.013744	0.036513	0.02946	0.10115	0	0.029653	0.088081	0	0.041154	0	0.319752	0.278785	0.144451	0.124769	0.153874	0.081666	0.521513	0.335548	0.350672
LOC_Os12g32610	9.8076	12.7333	8.74818	0	0.982863	0	2.92507	0	0	0.465842	4.96301	3.66563	36.2483	49.6603	39.9748	3.71997	2.67684	2.04738	2.503	2.77318	0.360327	0	3.49036	5.62171
LOC_Os12g32760	1.10354	1.3314	0.722903	3.06202	3.38716	4.22351	2.15395	1.78083	2.05773	2.22872	30.7296	24.908	1.77922	1.14504	1.35447	8.9503	4.71975	4.66218	1.94511	1.80969	2.22162	46.5533	62.5478	60.7756
LOC_Os12g33130	295.676	232.153	260.705	112.964	37.4586	27.5304	23.6873	6.02728	44.8824	30.8782	21.2359	28.5284	93.3299	79.9761	54.9337	133.303	15.5559	63.5116	66.616	103.435	33.6684	113.062	244.621	199.727
LOC_Os12g33165	7.04296	6.21163	5.15338	2.56599	1.23468	4.15877	2.99018	4.52488	2.30393	4.03992	1.25531	2.12565	11.2802	15.4025	10.9124	2.21355	3.26781	2.24094	3.13479	2.80563	2.66124	0.812617	1.58554	1.7347
LOC_Os12g36210	12.0371	4.33883	8.12723	0	0.112002	0.345319	0.124056	0.30658	0.612755	0.070151	0	0.774813	53.3769	27.9234	29.6941	1.38258	3.85765	3.46527	1.34244	0.741462	0.569422	0.259866	0.199751	0.479145
LOC_Os12g36830	20.086	9.14508	15.7602	11.1193	2.80976	5.29491	8.06246	4.8686	4.45223	4.63935	7.85902	5.20411	12.0862	9.69372	9.68973	10.5039	7.6129	9.21431	10.5893	12.6031	10.4385	23.4729	18.8921	19.6199
LOC_Os12g36850	27.2144	16.5739	25.7889	6.34439	1.33102	3.66974	13.349	11.3511	8.10923	13.6445	4.28592	2.52851	30.0268	26.0596	26.3749	14.3722	10.6502	10.3951	22.2841	15.2899	16.1852	5.94002	4.36775	6.59842
LOC_Os12g37350	1.29906	1.04672	1.47913	3.96345	5.07529	8.54422	2.21419	1.60994	1.24933	1.70707	1.55647	2.6284	4.37787	7.58835	6.15275	1.11577	6.25787	0.619574	3.30209	4.13017	0.602515	0.85025	6.58557	2.6115
LOC_Os12g37510	1.65685	1.64008	1.84608	1.15566	1.41749	1.28522	1.51589	1.01935	0.672731	1.41394	0.583426	1.3372	1.44483	1.10282	2.24743	4.78541	2.8926	2.87188	2.2367	2.69084	1.9524	1.29498	1.21263	1.45557
LOC_Os12g37690	0.197417	0	0.190781	0.767285	0.697706	0.900325	0.977351	1.70316	1.00858	1.0985	1.70691	0.965696	0.449191	0.239219	0.259978	5.12924	3.26404	2.49764	6.38874	6.09403	8.95312	13.0951	10.0727	4.84562
LOC_Os12g37840	8.30321	8.48329	9.6969	0.230242	0.869249	1.13804	3.88987	5.63762	5.84562	5.51663	0.684275	0.825201	4.81994	2.8164	4.73672	0.621823	0.666428	0.588605	3.29671	2.91257	3.42704	0.879566	0.793004	0.698947
LOC_Os12g38170	397.223	404.524	372.829	822.065	927.492	919.756	1502.93	1467.36	1182.94	1378.08	341.697	277.27	796.902	793.003	803.663	998.32	663.282	827.731	1822.59	1299.4	1147.58	389.727	570.12	670.643
LOC_Os12g38650	20.4137	16.1037	21.5991	7.57503	6.83282	16.3952	21.6535	10.5929	6.04763	9.87741	4.86711	4.53331	6.88304	6.54771	5.17915	9.13545	8.19142	7.37371	10.5862	9.03458	8.13352	5.76266	5.30548	4.56619
LOC_Os12g40180	18.0626	14.1055	17.6713	2.57845	2.73476	2.17778	2.23112	3.61443	2.512	2.92847	1.49117	1.93528	39.4694	43.9285	42.6268	2.347	2.64381	2.2899	5.27095	3.97337	7.99674	1.13092	0.391133	0.994679
LOC_Os12g42280	1.50448	1.26879	0.921939	1.77372	2.16836	1.64923	1.68431	2.14334	2.38829	1.26022	1.75405	2.4985	1.40749	1.17805	1.35114	4.51159	3.87168	4.53267	2.70124	1.92865	2.02327	2.91117	3.64521	3.67837
LOC_Os12g42830	2.56057	4.3811	4.21311	0	0.096855	0.01403	1.98537	2.43209	2.15455	1.94856	0.04989	0.047221	2.52202	1.91375	2.71848	0.088991	0.093887	0.064491	0.832412	0.590486	0.789913	0	0.006224	0.017145
LOC_Os12g43440	34.0346	26.4676	37.4434	4.14718	6.90162	10.8145	18.0349	29.594	12.1718	12.45	22.1668	13.2514	47.0435	17.7403	26.652	44.2257	38.6958	20.1353	23.5032	36.061	32.4692	20.5011	12.0119	21.0342
LOC_Os12g43810	36.0066	35.7335	43.1678	5.41402	6.34576	0	32.0634	40.3321	34.0097	42.2295	7.1059	1.59784	20.862	18.169	18.9711	5.59002	8.48519	0.890868	18.6651	20.6646	16.3471	0	5.37353	4.30266
LOC_Os12g44380	1.64376	0.960412	1.55607	46.7551	27.6225	20.2443	18.5317	8.21145	2.15889	17.1719	46.0523	24.8426	12.4001	10.0707	11.3273	24.0152	27.2576	121.375	20.5717	3.83507	11.1954	25.383	29.368	24.82
