# Supplementary material for: Exploring the molecular mechanism of OsROS1a in regulating resistance to bacterial leaf streak through transcriptome and DNA methylation profiling in rice (Oryza sativa L.)
Source: BMC Genomics. 2025 Aug 1;26:713. doi: 10.1186/s12864-025-11895-1 (PMC12315458; doi:10.1186/s12864-025-11895-1)
Supplement: Supplementary file 18 — Supplementary Material 18 [file 12864_2025_11895_MOESM18_ESM.xlsx]

## Sheet: Sheet1
Table S18 GO analysis for DEGs related to Xoc infection response between NP and RS
Group	GO term	Ontology	Description	Number in input list	Number in BG/Ref	p-value	FDR
DEGs of four comparisons	GO:0009889	P	regulation of biosynthetic process	91	1564	2.2e-11	2.7e-09
	GO:0045449	P	regulation of transcription	90	1513	9.6e-12	2.7e-09
	GO:0010468	P	regulation of gene expression	91	1577	3.4e-11	3.5e-09
	GO:0031323	P	regulation of cellular metabolic process	91	1593	5.6e-11	5.1e-09
	GO:0080090	P	regulation of primary metabolic process	92	1626	7e-11	5.6e-09
	GO:0060255	P	regulation of macromolecule metabolic process	92	1640	1.1e-10	7.1e-09
	GO:0055114	P	oxidation reduction	79	1351	4.4e-10	2.5e-08
	GO:0065007	P	biological regulation	108	2125	5e-10	2.6e-08
	GO:0050794	P	regulation of cellular process	98	1955	7.1e-09	3.5e-07
	GO:0050789	P	regulation of biological process	99	2027	2.1e-08	9.3e-07
	GO:0005976	P	polysaccharide metabolic process	16	143	5.3e-06	0.00023
	GO:0006073	P	cellular glucan metabolic process	12	95	2.7e-05	0.001
	GO:0044042	P	glucan metabolic process	12	95	2.7e-05	0.001
	GO:0044264	P	cellular polysaccharide metabolic process	12	103	5.5e-05	0.002
	GO:0070647	P	protein modification by small protein conjugation or removal	11	99	0.00016	0.0051
	GO:0016567	P	protein ubiquitination	11	98	0.00015	0.0051
	GO:0009607	P	response to biotic stimulus	5	16	0.00018	0.0055
	GO:0016051	P	carbohydrate biosynthetic process	12	121	0.00022	0.0064
	GO:0010467	P	gene expression	95	2424	0.00025	0.007
	GO:0009308	P	amine metabolic process	23	380	0.00051	0.014
	GO:0006950	P	response to stress	41	873	0.00076	0.02
	GO:0006869	P	lipid transport	10	103	0.00084	0.02
	GO:0044092	P	negative regulation of molecular function	7	59	0.0018	0.037
	GO:0006519	P	cellular amino acid and derivative metabolic process	22	391	0.0016	0.037
	GO:0043086	P	negative regulation of catalytic activity	7	59	0.0018	0.037
	GO:0034637	P	cellular carbohydrate biosynthetic process	10	114	0.0017	0.037
	GO:0000271	P	polysaccharide biosynthetic process	8	76	0.0017	0.037
	GO:0005975	P	carbohydrate metabolic process	38	833	0.0019	0.038
	GO:0043687	P	post-translational protein modification	70	1815	0.0025	0.049
	GO:0030528	F	transcription regulator activity	65	987	2.1e-10	7.6e-08
	GO:0003700	F	transcription factor activity	50	651	2.5e-10	7.6e-08
	GO:0016491	F	oxidoreductase activity	91	1672	6e-10	1.2e-07
	GO:0005506	F	iron ion binding	50	713	4.4e-09	6.6e-07
	GO:0020037	F	heme binding	42	600	8.2e-08	9.9e-06
	GO:0046906	F	tetrapyrrole binding	42	608	1.2e-07	1.2e-05
	GO:0043565	F	sequence-specific DNA binding	33	453	9e-07	7.8e-05
	GO:0004497	F	monooxygenase activity	31	458	7.8e-06	0.00052
	GO:0009055	F	electron carrier activity	37	599	7.5e-06	0.00052
	GO:0005509	F	calcium ion binding	24	316	1.5e-05	0.00088
	GO:0004842	F	ubiquitin-protein ligase activity	12	101	4.6e-05	0.0025
	GO:0016757	F	transferase activity, transferring glycosyl groups	32	595	0.00034	0.017
	GO:0019787	F	small conjugating protein ligase activity	13	148	0.00037	0.017
	GO:0016881	F	acid-amino acid ligase activity	14	170	0.00041	0.018
	GO:0016829	F	lyase activity	20	309	0.00053	0.021
	GO:0000151	C	ubiquitin ligase complex	11	92	9e-05	0.0092
	GO:0005618	C	cell wall	10	82	0.00016	0.0092
	GO:0005576	C	extracellular region	18	251	0.00032	0.012
	GO:0030312	C	external encapsulating structure	10	107	0.0011	0.032
Group 1	GO:0006952	P	defense response	8	452	0.00025	0.039
	GO:0006950	P	response to stress	11	873	0.00033	0.039
	GO:0030554	F	adenyl nucleotide binding	27	3247	2e-05	0.0013
	GO:0001883	F	purine nucleoside binding	27	3247	2e-05	0.0013
	GO:0001882	F	nucleoside binding	27	3257	2.1e-05	0.0013
	GO:0017076	F	purine nucleotide binding	27	3456	5.9e-05	0.0022
	GO:0005524	F	ATP binding	25	3085	6.8e-05	0.0022
	GO:0032559	F	adenyl ribonucleotide binding	25	3087	6.9e-05	0.0022
	GO:0032555	F	purine ribonucleotide binding	25	3292	0.00019	0.0047
	GO:0032553	F	ribonucleotide binding	25	3292	0.00019	0.0047
	GO:0000166	F	nucleotide binding	27	3874	0.0004	0.0086
	GO:0004674	F	protein serine/threonine kinase activity	13	1478	0.0025	0.049
Group 2	GO:0055114	P	oxidation reduction	17	1351	0.00015	0.031
	GO:0016491	F	oxidoreductase activity	20	1672	7.1e-05	0.012
Group 3	GO:0045449	P	regulation of transcription	32	1513	4.9e-10	5.4e-08
	GO:0031326	P	regulation of cellular biosynthetic process	32	1564	1.1e-09	5.4e-08
	GO:0019219	P	regulation of nucleobase, nucleoside, nucleotide and nucleic acid metabolic process	32	1520	5.5e-10	5.4e-08
	GO:0009889	P	regulation of biosynthetic process	32	1564	1.1e-09	5.4e-08
	GO:0051171	P	regulation of nitrogen compound metabolic process	32	1520	5.5e-10	5.4e-08
	GO:0010556	P	regulation of macromolecule biosynthetic process	32	1564	1.1e-09	5.4e-08
	GO:0010468	P	regulation of gene expression	32	1577	1.3e-09	5.6e-08
	GO:0031323	P	regulation of cellular metabolic process	32	1593	1.7e-09	6.3e-08
	GO:0080090	P	regulation of primary metabolic process	32	1626	2.8e-09	8.4e-08
	GO:0060255	P	regulation of macromolecule metabolic process	32	1640	3.4e-09	8.4e-08
	GO:0065007	P	biological regulation	37	2125	3.2e-09	8.4e-08
	GO:0006350	P	transcription	32	1629	2.9e-09	8.4e-08
	GO:0019222	P	regulation of metabolic process	32	1664	4.8e-09	1e-07
	GO:0050794	P	regulation of cellular process	35	1955	4.8e-09	1e-07
	GO:0050789	P	regulation of biological process	35	2027	1.2e-08	2.3e-07
	GO:0051252	P	regulation of RNA metabolic process	17	740	3e-06	5.2e-05
	GO:0006355	P	regulation of transcription, DNA-dependent	17	737	2.9e-06	5.2e-05
	GO:0032774	P	RNA biosynthetic process	17	788	6.9e-06	0.0001
	GO:0010467	P	gene expression	33	2424	6.9e-06	0.0001
	GO:0006351	P	transcription, DNA-dependent	17	786	6.6e-06	0.0001
	GO:0016070	P	RNA metabolic process	17	1088	0.00034	0.0047
	GO:0008152	P	metabolic process	104	14398	0.0019	0.026
	GO:0030528	F	transcription regulator activity	28	987	1.1e-11	2.2e-09
	GO:0003700	F	transcription factor activity	19	651	2.1e-08	2e-06
	GO:0043565	F	sequence-specific DNA binding	13	453	4.8e-06	0.00031
Group 4	GO:0080090	P	regulation of primary metabolic process	11	1626	0.0028	0.045
	GO:0031323	P	regulation of cellular metabolic process	11	1593	0.0024	0.045
	GO:0045449	P	regulation of transcription	11	1513	0.0016	0.045
	GO:0019219	P	regulation of nucleobase, nucleoside, nucleotide and nucleic acid metabolic process	11	1520	0.0016	0.045
	GO:0031326	P	regulation of cellular biosynthetic process	11	1564	0.0021	0.045
	GO:0010468	P	regulation of gene expression	11	1577	0.0022	0.045
	GO:0060255	P	regulation of macromolecule metabolic process	11	1640	0.003	0.045
	GO:0009889	P	regulation of biosynthetic process	11	1564	0.0021	0.045
	GO:0051171	P	regulation of nitrogen compound metabolic process	11	1520	0.0016	0.045
	GO:0055114	P	oxidation reduction	10	1351	0.0023	0.045
	GO:0010556	P	regulation of macromolecule biosynthetic process	11	1564	0.0021	0.045
	GO:0006350	P	transcription	11	1629	0.0028	0.045
	GO:0019222	P	regulation of metabolic process	11	1664	0.0033	0.046
Group 5	GO:0006869	P	lipid transport	6	103	1.1e-05	0.0013
	GO:0010876	P	lipid localization	6	103	1.1e-05	0.0013
	GO:0030001	P	metal ion transport	6	214	0.00052	0.043
	GO:0003700	F	transcription factor activity	12	651	5e-05	0.008
	GO:0005509	F	calcium ion binding	7	316	0.0007	0.037
	GO:0030528	F	transcription regulator activity	13	987	0.00062	0.037
	GO:0043565	F	sequence-specific DNA binding	8	453	0.0012	0.05
	GO:0005576	C	extracellular region	6	251	0.0012	0.038
Group 6	GO:0044425	C	membrane part	6	1007	0.00061	0.0051
Group 7	GO:0055114	P	oxidation reduction	15	1351	1.7e-05	0.003
	GO:0004497	F	monooxygenase activity	10	458	1.8e-06	0.0001
	GO:0020037	F	heme binding	11	600	2.8e-06	0.0001
	GO:0005506	F	iron ion binding	12	713	2.3e-06	0.0001
	GO:0046906	F	tetrapyrrole binding	11	608	3.2e-06	0.0001
	GO:0016491	F	oxidoreductase activity	16	1672	5e-05	0.0013
	GO:0009055	F	electron carrier activity	9	599	0.00011	0.0024
	GO:0016758	F	transferase activity, transferring hexosyl groups	7	489	0.00088	0.016
	GO:0003824	F	catalytic activity	52	12724	0.0028	0.04
	GO:0016757	F	transferase activity, transferring glycosyl groups	7	595	0.0027	0.04
Group 8	None
