# Supplementary material for: Exploring the molecular mechanism of OsROS1a in regulating resistance to bacterial leaf streak through transcriptome and DNA methylation profiling in rice (Oryza sativa L.)
Source: BMC Genomics. 2025 Aug 1;26:713. doi: 10.1186/s12864-025-11895-1 (PMC12315458; doi:10.1186/s12864-025-11895-1)
Supplement: Supplementary file 19 — Supplementary Material 19 [file 12864_2025_11895_MOESM19_ESM.xlsx]

## Sheet: Table S19.1
Table S19 Diferentially methylated genes identified between RS0 and NP0 under CG context
chr	start	end	strand	pvalue	qvalue	meth.diff	GeneID	position	Symbol	Description	KEGG_A_class	KEGG_B_class	Pathway	K_ID	GO Component	GO Function	GO Process
1	87401	87600	*	1.20544e-15	1.05065e-13	95.2381	Os01g0101800	Genebody	-	-	-	-	-	-	-	-	-
1	87401	87600	*	1.20544e-15	1.05065e-13	95.2381	Os01g0101850	Genebody	-	-	-	-	-	-	-	-	-
1	87501	87700	*	1.3812e-14	1.08025e-12	95.2381	Os01g0101800	Genebody	-	-	-	-	-	-	-	-	-
1	87501	87700	*	1.3812e-14	1.08025e-12	95.2381	Os01g0101850	Genebody	-	-	-	-	-	-	-	-	-
1	185601	185800	*	6.81575e-25	1.2499e-22	-88.4146	Os01g0103400	Genebody	-	-	-	-	-	-	-	-	-
1	185701	185900	*	7.40281e-27	1.55797e-24	-90.9091	Os01g0103400	Genebody	-	-	-	-	-	-	-	-	-
1	211601	211800	*	1.30581e-14	1.02366e-12	-77.7056	Os01g0104100	Genebody	cold-inducible, cold-inducible zinc finger protein	Similar to protein binding / zinc ion binding. (Os01t0104100-01);Similar to protein binding / zinc ion binding. (Os01t0104100-02)	-	-	-	-	-	GO:0003674//molecular_function;GO:0005515//protein binding;GO:0005488//binding	-
1	211701	211900	*	6.23258e-17	6.10819e-15	-80.0529	Os01g0104100	Genebody	cold-inducible, cold-inducible zinc finger protein	Similar to protein binding / zinc ion binding. (Os01t0104100-01);Similar to protein binding / zinc ion binding. (Os01t0104100-02)	-	-	-	-	-	GO:0003674//molecular_function;GO:0005515//protein binding;GO:0005488//binding	-
1	211801	212000	*	1.29e-18	1.45937e-16	-95.8333	Os01g0104100	Genebody	cold-inducible, cold-inducible zinc finger protein	Similar to protein binding / zinc ion binding. (Os01t0104100-01);Similar to protein binding / zinc ion binding. (Os01t0104100-02)	-	-	-	-	-	GO:0003674//molecular_function;GO:0005515//protein binding;GO:0005488//binding	-
1	722701	722900	*	7.51984e-13	4.904e-11	-80.9437	Os01g0113200	Genebody	RECEPTOR-LIKE CYTOPLASMIC KINASE 2	Similar to Receptor serine/threonine kinase. (Os01t0113200-01)	-	-	-	-	GO:0016020//membrane;GO:0005575//cellular_component	GO:0003674//molecular_function;GO:0016772//transferase activity, transferring phosphorus-containing groups;GO:0000166//nucleotide binding;GO:1901265//nucleoside phosphate binding;GO:0016301//kinase activity;GO:0036094//small molecule binding;GO:0003824//catalytic activity;GO:0016740//transferase activity;GO:0097159//organic cyclic compound binding;GO:0005488//binding;GO:1901363//heterocyclic comp…	GO:0009987//cellular process;GO:0044238//primary metabolic process;GO:0044260//cellular macromolecule metabolic process;GO:0006464//cellular protein modification process;GO:0044267//cellular protein metabolic process;GO:0036211//protein modification process;GO:0043170//macromolecule metabolic process;GO:0044237//cellular metabolic process;GO:0008152//metabolic process;GO:0008150//biological_proce…
1	790701	790900	*	4.4886e-31	1.23914e-28	-88.6957	Os01g0114700	Genebody	-	Similar to Receptor-like kinase. (Os01t0114700-00)	-	-	-	-	GO:0016020//membrane;GO:0005575//cellular_component	GO:0036094//small molecule binding;GO:0003674//molecular_function;GO:0003824//catalytic activity;GO:0097159//organic cyclic compound binding;GO:0016740//transferase activity;GO:1901265//nucleoside phosphate binding;GO:0000166//nucleotide binding;GO:1901363//heterocyclic compound binding;GO:0005488//binding;GO:0016772//transferase activity, transferring phosphorus-containing groups;GO:0016301//kin…	GO:0044238//primary metabolic process;GO:0009987//cellular process;GO:0044260//cellular macromolecule metabolic process;GO:0044267//cellular protein metabolic process;GO:0044237//cellular metabolic process;GO:0008150//biological_process;GO:0008152//metabolic process;GO:0043170//macromolecule metabolic process;GO:0036211//protein modification process;GO:0019538//protein metabolic process;GO:000646…
1	1970201	1970400	*	9.69987e-24	1.63501e-21	-83.9019	Os01g0136600	Genebody	-	-	-	-	-	-	-	-	-
1	2001901	2002100	*	1.42405e-16	1.35273e-14	82.2765	Os01g0137400	Genebody	RECEPTOR-LIKE CYTOPLASMIC KINASE 21	Protein kinase, catalytic domain domain containing protein. (Os01t0137400-00)	-	-	-	-	GO:0016020//membrane;GO:0005575//cellular_component	GO:0005488//binding;GO:1901265//nucleoside phosphate binding;GO:1901363//heterocyclic compound binding;GO:0003674//molecular_function;GO:0097159//organic cyclic compound binding;GO:0003824//catalytic activity;GO:0016301//kinase activity;GO:0000166//nucleotide binding;GO:0030246//carbohydrate binding;GO:0016740//transferase activity;GO:0016772//transferase activity, transferring phosphorus-contain…	GO:0008150//biological_process;GO:0044267//cellular protein metabolic process;GO:0036211//protein modification process;GO:0019538//protein metabolic process;GO:0043170//macromolecule metabolic process;GO:0006464//cellular protein modification process;GO:0043412//macromolecule modification;GO:0009987//cellular process;GO:0044237//cellular metabolic process;GO:0071704//organic substance metabolic p…
1	2001901	2002100	*	1.42405e-16	1.35273e-14	82.2765	Os01g0137300	Genebody	-	-	-	-	-	-	-	-	-
1	2575601	2575800	*	1.23803e-14	9.73138e-13	77.6507	Os01g0147600	Genebody	-	-	-	-	-	-	-	-	-
1	2620101	2620300	*	1.26139e-59	1.39118e-56	78.7538	Os01g0148100	Genebody	-	-	-	-	-	-	-	-	-
1	3112901	3113100	*	5.11862e-19	5.97746e-17	-75	Os01g0159400	Genebody	-	Similar to Acyl-coenzyme A oxidase 4, peroxisomal (EC 1.3.3.6) (AOX 4) (Short- chain acyl-CoA oxidase) (SAOX) (AtCX4) (G6p) (AtG6). (Os01t0159400-01)	Metabolism;Cellular Processes	Lipid metabolism;Transport and catabolism	ko04146//Peroxisome;ko00071//Fatty acid degradation;ko00592//alpha-Linolenic acid metabolism;ko01040//Biosynthesis of unsaturated fatty acids	K00232	-	GO:0036094//small molecule binding;GO:0003824//catalytic activity;GO:0003674//molecular_function;GO:0000166//nucleotide binding;GO:0097159//organic cyclic compound binding;GO:1901265//nucleoside phosphate binding;GO:0005488//binding;GO:1901363//heterocyclic compound binding	GO:0008152//metabolic process;GO:0044699//single-organism process;GO:0071704//organic substance metabolic process;GO:0044238//primary metabolic process;GO:0009056//catabolic process;GO:0044710//single-organism metabolic process;GO:0008150//biological_process;GO:0009987//cellular process;GO:0006629//lipid metabolic process
1	3342401	3342600	*	1.96471e-18	2.18529e-16	-75.0985	Os01g0164700	Genebody	-	Uncharacterised protein family UPF0363 domain containing protein. (Os01t0164700-01)	-	-	-	-	GO:0044444//cytoplasmic part;GO:0005622//intracellular;GO:0005623//cell;GO:0044424//intracellular part;GO:0005575//cellular_component;GO:0005737//cytoplasm;GO:0044464//cell part;GO:0005829//cytosol	GO:0005515//protein binding;GO:0005488//binding;GO:0003674//molecular_function	GO:0009987//cellular process;GO:0071840//cellular component organization or biogenesis;GO:0008150//biological_process;GO:0016043//cellular component organization
1	3425001	3425200	*	2.30483e-23	3.77754e-21	-78.4615	Os01g0166700	Genebody	-	Saposin family protein. (Os01t0166700-01)	-	-	-	-	GO:0043229//intracellular organelle;GO:0043231//intracellular membrane-bounded organelle;GO:0000323//lytic vacuole;GO:0005575//cellular_component;GO:0043226//organelle;GO:0005623//cell;GO:0005622//intracellular;GO:0044424//intracellular part;GO:0005773//vacuole;GO:0044444//cytoplasmic part;GO:0005737//cytoplasm;GO:0043227//membrane-bounded organelle;GO:0005764//lysosome;GO:0044464//cell part	-	GO:0044710//single-organism metabolic process;GO:0044238//primary metabolic process;GO:0006629//lipid metabolic process;GO:0071704//organic substance metabolic process;GO:0008152//metabolic process;GO:0044699//single-organism process;GO:0008150//biological_process;GO:0009987//cellular process
1	4281601	4281800	*	2.37091e-27	5.15974e-25	-96.0526	Os01g0181300	Genebody	-	-	-	-	-	-	-	-	-
1	5816701	5816900	*	1.6506e-24	2.94208e-22	-75	Os01g0206800	Genebody	-	Protein kinase, core domain containing protein. (Os01t0206800-01)	-	-	-	-	GO:0071944//cell periphery;GO:0044464//cell part;GO:0016020//membrane;GO:0005623//cell;GO:0005886//plasma membrane;GO:0005575//cellular_component	GO:0004872//receptor activity;GO:0060089//molecular transducer activity;GO:0016740//transferase activity;GO:0016772//transferase activity, transferring phosphorus-containing groups;GO:0000166//nucleotide binding;GO:0036094//small molecule binding;GO:1901265//nucleoside phosphate binding;GO:0004871//signal transducer activity;GO:0005488//binding;GO:0097159//organic cyclic compound binding;GO:00163…	GO:0007154//cell communication;GO:0044267//cellular protein metabolic process;GO:0036211//protein modification process;GO:0043170//macromolecule metabolic process;GO:0071704//organic substance metabolic process;GO:0044763//single-organism cellular process;GO:0006464//cellular protein modification process;GO:0044699//single-organism process;GO:0008150//biological_process;GO:0050896//response to st…
1	5816701	5816900	*	1.6506e-24	2.94208e-22	-75	Os01g0207001	Genebody	-	-	-	-	-	-	-	-	-
1	5816801	5817000	*	1.05965e-22	1.6533e-20	-75.7576	Os01g0206800	Genebody	-	Protein kinase, core domain containing protein. (Os01t0206800-01)	-	-	-	-	GO:0071944//cell periphery;GO:0044464//cell part;GO:0016020//membrane;GO:0005623//cell;GO:0005886//plasma membrane;GO:0005575//cellular_component	GO:0004872//receptor activity;GO:0060089//molecular transducer activity;GO:0016740//transferase activity;GO:0016772//transferase activity, transferring phosphorus-containing groups;GO:0000166//nucleotide binding;GO:0036094//small molecule binding;GO:1901265//nucleoside phosphate binding;GO:0004871//signal transducer activity;GO:0005488//binding;GO:0097159//organic cyclic compound binding;GO:00163…	GO:0007154//cell communication;GO:0044267//cellular protein metabolic process;GO:0036211//protein modification process;GO:0043170//macromolecule metabolic process;GO:0071704//organic substance metabolic process;GO:0044763//single-organism cellular process;GO:0006464//cellular protein modification process;GO:0044699//single-organism process;GO:0008150//biological_process;GO:0050896//response to st…
1	5816801	5817000	*	1.05965e-22	1.6533e-20	-75.7576	Os01g0207001	Genebody	-	-	-	-	-	-	-	-	-
1	6195401	6195600	*	3.59346e-52	2.9013e-49	-84.375	Os01g0213350	Genebody	-	-	-	-	-	-	-	-	-
1	6566801	6567000	*	2.19705e-16	2.05173e-14	-80.4348	Os01g0220100	Genebody	CELLULASE 9A	Similar to Cellulase. (Os01t0220100-01)	-	-	-	-	GO:0005576//extracellular region;GO:0005575//cellular_component	GO:0003674//molecular_function;GO:0003824//catalytic activity;GO:0005488//binding;GO:0016787//hydrolase activity;GO:0030246//carbohydrate binding	GO:0009056//catabolic process;GO:0008150//biological_process;GO:0005975//carbohydrate metabolic process;GO:0071704//organic substance metabolic process;GO:0044238//primary metabolic process;GO:0009987//cellular process;GO:0008152//metabolic process;GO:0071840//cellular component organization or biogenesis;GO:0016043//cellular component organization
1	6566801	6567000	*	2.19705e-16	2.05173e-14	-80.4348	Os01g0220150	Genebody	-	-	-	-	-	-	-	-	-
1	7352901	7353100	*	6.67992e-23	1.05876e-20	-100	Os01g0232800	Genebody	-	Similar to KOB1. (Os01t0232800-01)	-	-	-	-	GO:0005575//cellular_component;GO:0016020//membrane	-	-
1	8448801	8449000	*	7.73553e-51	5.87405e-48	-75.7738	Os01g0254300	Genebody	pectin methylesterase 1	Pectinesterase (EC 3.1.1.11) (Fragment). (Os01t0254300-00)	Metabolism	Carbohydrate metabolism	ko00040//Pentose and glucuronate interconversions	K01051	GO:0030312//external encapsulating structure;GO:0071944//cell periphery;GO:0005623//cell;GO:0044464//cell part;GO:0005618//cell wall;GO:0005575//cellular_component	GO:0030234//enzyme regulator activity;GO:0003674//molecular_function;GO:0003824//catalytic activity;GO:0098772//molecular function regulator;GO:0016787//hydrolase activity	GO:0008150//biological_process;GO:0009056//catabolic process;GO:0071704//organic substance metabolic process;GO:0044238//primary metabolic process;GO:0008152//metabolic process;GO:0005975//carbohydrate metabolic process;GO:0009987//cellular process;GO:0016043//cellular component organization;GO:0071840//cellular component organization or biogenesis
1	8448801	8449000	*	7.73553e-51	5.87405e-48	-75.7738	Os01g0254350	Genebody	-	-	-	-	-	-	-	-	-
1	8476001	8476200	*	1.71571e-27	3.77092e-25	-83.0403	Os01g0254900	Genebody	-	Similar to Syntaxin 22 (AtSYP22) (AtVAM3). (Os01t0254900-01)	-	-	-	-	GO:0043227//membrane-bounded organelle;GO:0005794//Golgi apparatus;GO:0005623//cell;GO:0005622//intracellular;GO:0043226//organelle;GO:0043229//intracellular organelle;GO:0044424//intracellular part;GO:0005737//cytoplasm;GO:0044464//cell part;GO:0012505//endomembrane system;GO:0044444//cytoplasmic part;GO:0043231//intracellular membrane-bounded organelle;GO:0005768//endosome;GO:0005634//nucleus;G…	GO:0005515//protein binding;GO:1901363//heterocyclic compound binding;GO:0097159//organic cyclic compound binding;GO:0003677//DNA binding;GO:0003676//nucleic acid binding;GO:0001071//nucleic acid binding transcription factor activity;GO:0005488//binding;GO:0003674//molecular_function;GO:0003700//transcription factor activity, sequence-specific DNA binding	GO:0051179//localization;GO:0044237//cellular metabolic process;GO:0071840//cellular component organization or biogenesis;GO:0009987//cellular process;GO:0046483//heterocycle metabolic process;GO:0006807//nitrogen compound metabolic process;GO:0009058//biosynthetic process;GO:0006810//transport;GO:0071704//organic substance metabolic process;GO:0016043//cellular component organization;GO:0006725/…
1	8856301	8856500	*	1.61955e-25	3.10337e-23	-93.0556	Os01g0262401	Genebody	-	Hypothetical genes. (Os01t0262401-00)	-	-	-	-	GO:0005575//cellular_component;GO:0016020//membrane	-	-
1	8856801	8857000	*	8.78751e-26	1.71592e-23	-100	Os01g0262401	Genebody	-	Hypothetical genes. (Os01t0262401-00)	-	-	-	-	GO:0005575//cellular_component;GO:0016020//membrane	-	-
1	8856901	8857100	*	7.24425e-25	1.32646e-22	-98	Os01g0262401	Genebody	-	Hypothetical genes. (Os01t0262401-00)	-	-	-	-	GO:0005575//cellular_component;GO:0016020//membrane	-	-
1	9514801	9515000	*	2.82629e-79	6.22979e-76	-75.9338	Os01g0274100	Genebody	YUCCA-LIKE GENE 10	Similar to disulfide oxidoreductase/ monooxygenase/ oxidoreductase. (Os01t0274100-00)	-	-	-	-	-	GO:0003674//molecular_function;GO:1901363//heterocyclic compound binding;GO:0036094//small molecule binding;GO:0003824//catalytic activity;GO:1901265//nucleoside phosphate binding;GO:0097159//organic cyclic compound binding;GO:0000166//nucleotide binding;GO:0005488//binding	GO:0008152//metabolic process;GO:0008150//biological_process
1	9514901	9515100	*	1.18552e-81	2.83491e-78	-79.1799	Os01g0274100	Genebody	YUCCA-LIKE GENE 10	Similar to disulfide oxidoreductase/ monooxygenase/ oxidoreductase. (Os01t0274100-00)	-	-	-	-	-	GO:0003674//molecular_function;GO:1901363//heterocyclic compound binding;GO:0036094//small molecule binding;GO:0003824//catalytic activity;GO:1901265//nucleoside phosphate binding;GO:0097159//organic cyclic compound binding;GO:0000166//nucleotide binding;GO:0005488//binding	GO:0008152//metabolic process;GO:0008150//biological_process
1	9788501	9788700	*	3.22508e-31	8.98576e-29	-96.9697	Os01g0278100	Genebody	-	Conserved hypothetical protein. (Os01t0278100-01)	-	-	-	-	-	GO:0005488//binding;GO:1901363//heterocyclic compound binding;GO:0003674//molecular_function;GO:0003676//nucleic acid binding;GO:0097159//organic cyclic compound binding	GO:0008152//metabolic process;GO:0044238//primary metabolic process;GO:1901360//organic cyclic compound metabolic process;GO:0006807//nitrogen compound metabolic process;GO:0009987//cellular process;GO:0034641//cellular nitrogen compound metabolic process;GO:0046483//heterocycle metabolic process;GO:0071704//organic substance metabolic process;GO:0008150//biological_process;GO:0009058//biosynthet…
1	10475001	10475200	*	1.15618e-78	2.50264e-75	-86.8583	Os01g0289600	Genebody	WRKY GENE 9	Similar to WRKY transcription factor 28. (Os01t0289600-00)	-	-	-	-	GO:0005575//cellular_component;GO:0043231//intracellular membrane-bounded organelle;GO:0043226//organelle;GO:0043227//membrane-bounded organelle;GO:0044464//cell part;GO:0043229//intracellular organelle;GO:0005623//cell;GO:0005634//nucleus;GO:0005622//intracellular;GO:0044424//intracellular part	GO:0005488//binding;GO:0001071//nucleic acid binding transcription factor activity;GO:0003677//DNA binding;GO:0003700//transcription factor activity, sequence-specific DNA binding;GO:0003676//nucleic acid binding;GO:0003674//molecular_function;GO:1901363//heterocyclic compound binding;GO:0097159//organic cyclic compound binding	GO:0034641//cellular nitrogen compound metabolic process;GO:0006807//nitrogen compound metabolic process;GO:0044237//cellular metabolic process;GO:0008150//biological_process;GO:0044238//primary metabolic process;GO:0071704//organic substance metabolic process;GO:0006139//nucleobase-containing compound metabolic process;GO:0046483//heterocycle metabolic process;GO:0006725//cellular aromatic compo…
1	10699601	10699800	*	2.39413e-31	6.72206e-29	-77.9059	Os01g0293800	Genebody	-	-	-	-	-	-	-	-	-
1	11078701	11078900	*	1.71577e-21	2.44938e-19	-92.7536	Os01g0301500	Genebody	-	Pentatricopeptide repeat domain containing protein. (Os01t0301500-01)	-	-	-	-	GO:0005575//cellular_component;GO:0005623//cell;GO:0005622//intracellular;GO:0044464//cell part	GO:0003677//DNA binding;GO:0003824//catalytic activity;GO:0003674//molecular_function;GO:0005488//binding;GO:0097159//organic cyclic compound binding;GO:1901363//heterocyclic compound binding;GO:0003676//nucleic acid binding;GO:0016788//hydrolase activity, acting on ester bonds;GO:0004518//nuclease activity;GO:0016787//hydrolase activity;GO:0003723//RNA binding;GO:0005515//protein binding	GO:0009987//cellular process;GO:0006807//nitrogen compound metabolic process;GO:1901360//organic cyclic compound metabolic process;GO:0006725//cellular aromatic compound metabolic process;GO:0046483//heterocycle metabolic process;GO:0006139//nucleobase-containing compound metabolic process;GO:0044237//cellular metabolic process;GO:0044238//primary metabolic process;GO:0071704//organic substance m…
1	11171001	11171200	*	1.01101e-20	1.35835e-18	-94.1176	Os01g0302500	Genebody	HOMEOBOX 6	Knotted1-type homeobox protein OSH6. (Os01t0302500-01)	-	-	-	-	GO:0044464//cell part;GO:0005634//nucleus;GO:0043231//intracellular membrane-bounded organelle;GO:0043226//organelle;GO:0043227//membrane-bounded organelle;GO:0005623//cell;GO:0043229//intracellular organelle;GO:0005575//cellular_component;GO:0005622//intracellular;GO:0044424//intracellular part	GO:0005488//binding;GO:0003677//DNA binding;GO:1901363//heterocyclic compound binding;GO:0003674//molecular_function;GO:0003676//nucleic acid binding;GO:0097159//organic cyclic compound binding	GO:0009058//biosynthetic process;GO:0046483//heterocycle metabolic process;GO:0009987//cellular process;GO:0044237//cellular metabolic process;GO:0071704//organic substance metabolic process;GO:0044238//primary metabolic process;GO:0006139//nucleobase-containing compound metabolic process;GO:0008150//biological_process;GO:1901360//organic cyclic compound metabolic process;GO:0034641//cellular nit…
1	11173801	11174000	*	4.67498e-18	5.04064e-16	-78.8511	Os01g0302500	Genebody	HOMEOBOX 6	Knotted1-type homeobox protein OSH6. (Os01t0302500-01)	-	-	-	-	GO:0044464//cell part;GO:0005634//nucleus;GO:0043231//intracellular membrane-bounded organelle;GO:0043226//organelle;GO:0043227//membrane-bounded organelle;GO:0005623//cell;GO:0043229//intracellular organelle;GO:0005575//cellular_component;GO:0005622//intracellular;GO:0044424//intracellular part	GO:0005488//binding;GO:0003677//DNA binding;GO:1901363//heterocyclic compound binding;GO:0003674//molecular_function;GO:0003676//nucleic acid binding;GO:0097159//organic cyclic compound binding	GO:0009058//biosynthetic process;GO:0046483//heterocycle metabolic process;GO:0009987//cellular process;GO:0044237//cellular metabolic process;GO:0071704//organic substance metabolic process;GO:0044238//primary metabolic process;GO:0006139//nucleobase-containing compound metabolic process;GO:0008150//biological_process;GO:1901360//organic cyclic compound metabolic process;GO:0034641//cellular nit…
1	11429401	11429600	*	1.51449e-16	1.43529e-14	-80.6541	Os01g0306900	Genebody	-	-	-	-	-	-	-	-	-
1	11503501	11503700	*	6.86107e-27	1.44756e-24	-76.2777	Os01g0307624	Genebody	-	-	-	-	-	-	-	-	-
1	12555201	12555400	*	6.02845e-96	2.28833e-92	-78.264	Os01g0327000	Genebody	class III peroxidase 14	Similar to Class III peroxidase 14. (Os01t0327000-01)	-	-	-	-	GO:0005575//cellular_component;GO:0016020//membrane;GO:0005576//extracellular region	GO:0003674//molecular_function;GO:0003824//catalytic activity;GO:0005488//binding	GO:0008152//metabolic process;GO:0050896//response to stimulus;GO:0008150//biological_process;GO:0009056//catabolic process;GO:0009987//cellular process;GO:0006950//response to stress
1	12738001	12738200	*	1.19053e-55	1.11489e-52	-78.3425	Os01g0329900	Genebody	GDSL ESTERASE/LIPASE PROTEIN 14	Similar to Lipase homolog (Fragment). (Os01t0329900-01);Hypothetical conserved gene. (Os01t0329900-02)	-	-	-	-	GO:0016020//membrane;GO:0005575//cellular_component	GO:0003674//molecular_function;GO:0016787//hydrolase activity;GO:0003824//catalytic activity	-
1	13803501	13803700	*	3.39642e-16	3.11772e-14	-79.1667	Os01g0347100	Genebody	-	-	-	-	-	-	-	-	-
1	13959101	13959300	*	6.28935e-34	2.05386e-31	-83.7672	Os01g0350000	Genebody	-	Transferase family protein. (Os01t0350000-01)	-	-	-	-	-	GO:0003674//molecular_function;GO:0016740//transferase activity;GO:0003824//catalytic activity	-
1	13959201	13959400	*	5.9389e-44	3.2959e-41	-90.8838	Os01g0350000	Genebody	-	Transferase family protein. (Os01t0350000-01)	-	-	-	-	-	GO:0003674//molecular_function;GO:0016740//transferase activity;GO:0003824//catalytic activity	-
1	14036401	14036600	*	8.50483e-25	1.54885e-22	-94.2308	Os01g0351100	Genebody	poly(ADP-ribose) polymerase 2B	Similar to Poly. (Os01t0351100-00)	-	-	-	-	-	GO:0003824//catalytic activity;GO:0016740//transferase activity;GO:0003674//molecular_function	GO:0009987//cellular process;GO:0044267//cellular protein metabolic process;GO:0044238//primary metabolic process;GO:0043412//macromolecule modification;GO:0006464//cellular protein modification process;GO:0044260//cellular macromolecule metabolic process;GO:0008150//biological_process;GO:0071704//organic substance metabolic process;GO:0043170//macromolecule metabolic process;GO:0019538//protein …
1	14036501	14036700	*	8.50483e-25	1.54885e-22	-94.2308	Os01g0351100	Genebody	poly(ADP-ribose) polymerase 2B	Similar to Poly. (Os01t0351100-00)	-	-	-	-	-	GO:0003824//catalytic activity;GO:0016740//transferase activity;GO:0003674//molecular_function	GO:0009987//cellular process;GO:0044267//cellular protein metabolic process;GO:0044238//primary metabolic process;GO:0043412//macromolecule modification;GO:0006464//cellular protein modification process;GO:0044260//cellular macromolecule metabolic process;GO:0008150//biological_process;GO:0071704//organic substance metabolic process;GO:0043170//macromolecule metabolic process;GO:0019538//protein …
1	15509501	15509700	*	6.03775e-25	1.1116e-22	-84.5361	Os01g0375500	Genebody	-	Similar to Shikimate biosynthesis protein aroDE. (Os01t0375500-00)	-	-	-	-	GO:0043226//organelle;GO:0005622//intracellular;GO:0044424//intracellular part;GO:0043229//intracellular organelle;GO:0043227//membrane-bounded organelle;GO:0009536//plastid;GO:0005623//cell;GO:0044464//cell part;GO:0044444//cytoplasmic part;GO:0043231//intracellular membrane-bounded organelle;GO:0005575//cellular_component;GO:0005737//cytoplasm	GO:0003824//catalytic activity;GO:0003674//molecular_function	GO:0008152//metabolic process;GO:0008150//biological_process;GO:0009058//biosynthetic process;GO:0009987//cellular process
1	16050901	16051100	*	4.90537e-27	1.04609e-24	-77.5196	Os01g0383700	Genebody	-	-	-	-	-	-	-	-	-
1	16323001	16323200	*	2.12203e-50	1.57693e-47	-92.7007	Os01g0387865	Genebody	-	-	-	-	-	-	-	-	-
1	16468901	16469100	*	6.59846e-19	7.64311e-17	-87.5	Os01g0390300	Genebody	-	Nucleic acid-binding, OB-fold domain containing protein. (Os01t0390300-01);Nucleic acid-binding, OB-fold domain containing protein. (Os01t0390300-02)	-	-	-	-	-	GO:0005488//binding;GO:0097159//organic cyclic compound binding;GO:0003824//catalytic activity;GO:0036094//small molecule binding;GO:0003674//molecular_function;GO:0000166//nucleotide binding;GO:1901363//heterocyclic compound binding;GO:1901265//nucleoside phosphate binding;GO:0016787//hydrolase activity	GO:0006139//nucleobase-containing compound metabolic process;GO:0008152//metabolic process;GO:0044237//cellular metabolic process;GO:0009987//cellular process;GO:0044238//primary metabolic process;GO:0043170//macromolecule metabolic process;GO:0006950//response to stress;GO:0008150//biological_process;GO:0034641//cellular nitrogen compound metabolic process;GO:0006725//cellular aromatic compound …
1	16469701	16469900	*	8.81308e-17	8.52605e-15	-75.5735	Os01g0390300	Genebody	-	Nucleic acid-binding, OB-fold domain containing protein. (Os01t0390300-01);Nucleic acid-binding, OB-fold domain containing protein. (Os01t0390300-02)	-	-	-	-	-	GO:0005488//binding;GO:0097159//organic cyclic compound binding;GO:0003824//catalytic activity;GO:0036094//small molecule binding;GO:0003674//molecular_function;GO:0000166//nucleotide binding;GO:1901363//heterocyclic compound binding;GO:1901265//nucleoside phosphate binding;GO:0016787//hydrolase activity	GO:0006139//nucleobase-containing compound metabolic process;GO:0008152//metabolic process;GO:0044237//cellular metabolic process;GO:0009987//cellular process;GO:0044238//primary metabolic process;GO:0043170//macromolecule metabolic process;GO:0006950//response to stress;GO:0008150//biological_process;GO:0034641//cellular nitrogen compound metabolic process;GO:0006725//cellular aromatic compound …
1	16469801	16470000	*	8.81308e-17	8.52605e-15	-75.5735	Os01g0390300	Genebody	-	Nucleic acid-binding, OB-fold domain containing protein. (Os01t0390300-01);Nucleic acid-binding, OB-fold domain containing protein. (Os01t0390300-02)	-	-	-	-	-	GO:0005488//binding;GO:0097159//organic cyclic compound binding;GO:0003824//catalytic activity;GO:0036094//small molecule binding;GO:0003674//molecular_function;GO:0000166//nucleotide binding;GO:1901363//heterocyclic compound binding;GO:1901265//nucleoside phosphate binding;GO:0016787//hydrolase activity	GO:0006139//nucleobase-containing compound metabolic process;GO:0008152//metabolic process;GO:0044237//cellular metabolic process;GO:0009987//cellular process;GO:0044238//primary metabolic process;GO:0043170//macromolecule metabolic process;GO:0006950//response to stress;GO:0008150//biological_process;GO:0034641//cellular nitrogen compound metabolic process;GO:0006725//cellular aromatic compound …
1	16722601	16722800	*	1.37707e-45	8.24659e-43	-93.5484	Os01g0393100	Genebody	NAC DOMAIN-CONTAINING PROTEIN 26	Similar to CUC2. (Os01t0393100-01)	-	-	-	-	GO:0043231//intracellular membrane-bounded organelle;GO:0044464//cell part;GO:0043226//organelle;GO:0005634//nucleus;GO:0005622//intracellular;GO:0043227//membrane-bounded organelle;GO:0005575//cellular_component;GO:0043229//intracellular organelle;GO:0005623//cell;GO:0044424//intracellular part	GO:0003676//nucleic acid binding;GO:0003674//molecular_function;GO:0003677//DNA binding;GO:1901363//heterocyclic compound binding;GO:0005488//binding;GO:0097159//organic cyclic compound binding	GO:0006807//nitrogen compound metabolic process;GO:0008152//metabolic process;GO:0008150//biological_process;GO:0006139//nucleobase-containing compound metabolic process;GO:0046483//heterocycle metabolic process;GO:0044238//primary metabolic process;GO:1901360//organic cyclic compound metabolic process;GO:0009058//biosynthetic process;GO:0044237//cellular metabolic process;GO:0071704//organic sub…
1	17385801	17386000	*	1.39449e-92	4.72557e-89	85.0752	Os01g0502300	Genebody	-	Similar to palmitoyl-acyl carrier protein thioesterase. (Os01t0502300-00)	-	-	-	-	GO:0043229//intracellular organelle;GO:0044444//cytoplasmic part;GO:0009536//plastid;GO:0005623//cell;GO:0005575//cellular_component;GO:0016020//membrane;GO:0044464//cell part;GO:0005622//intracellular;GO:0005737//cytoplasm;GO:0044424//intracellular part;GO:0043226//organelle;GO:0043231//intracellular membrane-bounded organelle;GO:0043227//membrane-bounded organelle	GO:0003824//catalytic activity;GO:0003674//molecular_function;GO:0016787//hydrolase activity	GO:0006629//lipid metabolic process;GO:0008150//biological_process;GO:0009987//cellular process;GO:0044238//primary metabolic process;GO:0009058//biosynthetic process;GO:0071704//organic substance metabolic process;GO:0044710//single-organism metabolic process;GO:0008152//metabolic process;GO:0044699//single-organism process
1	18165501	18165700	*	3.43692e-15	2.86216e-13	-75.5348	Os01g0514300	Genebody	-	Armadillo-type fold domain containing protein. (Os01t0514300-01)	-	-	-	-	-	GO:0005515//protein binding;GO:0003674//molecular_function;GO:0005488//binding	-
1	18191001	18191200	*	5.93211e-19	6.89809e-17	-76.8793	Os01g0514600	Genebody	-	Similar to Fimbrin 1 (AtFIM1). (Os01t0514600-01)	-	-	-	-	GO:0044464//cell part;GO:0005575//cellular_component;GO:0005737//cytoplasm;GO:0043226//organelle;GO:0005623//cell;GO:0005856//cytoskeleton;GO:0044424//intracellular part;GO:0043232//intracellular non-membrane-bounded organelle;GO:0043228//non-membrane-bounded organelle;GO:0043229//intracellular organelle;GO:0005622//intracellular	GO:1901363//heterocyclic compound binding;GO:0003824//catalytic activity;GO:0000166//nucleotide binding;GO:0003674//molecular_function;GO:0016818//hydrolase activity, acting on acid anhydrides, in phosphorus-containing anhydrides;GO:0017111//nucleoside-triphosphatase activity;GO:0016817//hydrolase activity, acting on acid anhydrides;GO:0097159//organic cyclic compound binding;GO:0005515//protein …	GO:0008150//biological_process;GO:0071840//cellular component organization or biogenesis;GO:0009987//cellular process;GO:0016043//cellular component organization
1	18192901	18193100	*	8.04035e-16	7.11982e-14	-77.7778	Os01g0514600	Genebody	-	Similar to Fimbrin 1 (AtFIM1). (Os01t0514600-01)	-	-	-	-	GO:0044464//cell part;GO:0005575//cellular_component;GO:0005737//cytoplasm;GO:0043226//organelle;GO:0005623//cell;GO:0005856//cytoskeleton;GO:0044424//intracellular part;GO:0043232//intracellular non-membrane-bounded organelle;GO:0043228//non-membrane-bounded organelle;GO:0043229//intracellular organelle;GO:0005622//intracellular	GO:1901363//heterocyclic compound binding;GO:0003824//catalytic activity;GO:0000166//nucleotide binding;GO:0003674//molecular_function;GO:0016818//hydrolase activity, acting on acid anhydrides, in phosphorus-containing anhydrides;GO:0017111//nucleoside-triphosphatase activity;GO:0016817//hydrolase activity, acting on acid anhydrides;GO:0097159//organic cyclic compound binding;GO:0005515//protein …	GO:0008150//biological_process;GO:0071840//cellular component organization or biogenesis;GO:0009987//cellular process;GO:0016043//cellular component organization
1	18626901	18627100	*	1.01892e-84	2.66693e-81	-79.7928	Os01g0522100	Genebody	-	Conserved hypothetical protein. (Os01t0522100-01)	-	-	-	-	GO:0016020//membrane;GO:0005575//cellular_component	-	-
1	19243601	19243800	*	4.97739e-27	1.0608e-24	-98.4733	Os01g0532600	Genebody	HIGH-AFFINITY K+ TRANSPORTER 3	Similar to HKT1 (High-affinity potassium uptake transporter). (Os01t0532600-00)	-	-	-	-	GO:0016020//membrane;GO:0005886//plasma membrane;GO:0044464//cell part;GO:0005575//cellular_component;GO:0005623//cell;GO:0071944//cell periphery	GO:0005215//transporter activity;GO:0003674//molecular_function	GO:0051234//establishment of localization;GO:0051179//localization;GO:0006810//transport;GO:0008150//biological_process
1	19243701	19243900	*	1.91869e-27	4.2014e-25	-98.4127	Os01g0532600	Genebody	HIGH-AFFINITY K+ TRANSPORTER 3	Similar to HKT1 (High-affinity potassium uptake transporter). (Os01t0532600-00)	-	-	-	-	GO:0016020//membrane;GO:0005886//plasma membrane;GO:0044464//cell part;GO:0005575//cellular_component;GO:0005623//cell;GO:0071944//cell periphery	GO:0005215//transporter activity;GO:0003674//molecular_function	GO:0051234//establishment of localization;GO:0051179//localization;GO:0006810//transport;GO:0008150//biological_process
1	19243801	19244000	*	2.07786e-89	6.38421e-86	-94.2448	Os01g0532600	Genebody	HIGH-AFFINITY K+ TRANSPORTER 3	Similar to HKT1 (High-affinity potassium uptake transporter). (Os01t0532600-00)	-	-	-	-	GO:0016020//membrane;GO:0005886//plasma membrane;GO:0044464//cell part;GO:0005575//cellular_component;GO:0005623//cell;GO:0071944//cell periphery	GO:0005215//transporter activity;GO:0003674//molecular_function	GO:0051234//establishment of localization;GO:0051179//localization;GO:0006810//transport;GO:0008150//biological_process
1	19299701	19299900	*	1.2373e-25	2.39289e-23	-75	Os01g0533400	Genebody	BETA-GALACTOSIDASE 5	Glycoside hydrolase, family 35 protein. (Os01t0533400-01)	-	-	-	-	GO:0005737//cytoplasm;GO:0005623//cell;GO:0044444//cytoplasmic part;GO:0071944//cell periphery;GO:0043231//intracellular membrane-bounded organelle;GO:0030312//external encapsulating structure;GO:0005618//cell wall;GO:0005773//vacuole;GO:0005575//cellular_component;GO:0044424//intracellular part;GO:0044464//cell part;GO:0005622//intracellular;GO:0043229//intracellular organelle;GO:0005576//extrac…	GO:0005488//binding;GO:0003674//molecular_function;GO:0016787//hydrolase activity;GO:0030246//carbohydrate binding;GO:0003824//catalytic activity	GO:0008150//biological_process;GO:0005975//carbohydrate metabolic process;GO:0044238//primary metabolic process;GO:0008152//metabolic process;GO:0071704//organic substance metabolic process
1	19549201	19549400	*	1.06995e-10	5.36769e-09	-76.5517	Os01g0537250	Genebody	-	Protein of unknown function DUF3778 domain containing protein. (Os01t0537250-01)	-	-	-	-	GO:0005575//cellular_component;GO:0016020//membrane	-	-
1	19549301	19549500	*	1.04005e-18	1.18531e-16	-76.5152	Os01g0537250	Genebody	-	Protein of unknown function DUF3778 domain containing protein. (Os01t0537250-01)	-	-	-	-	GO:0005575//cellular_component;GO:0016020//membrane	-	-
1	19549601	19549800	*	6.46644e-30	1.6618e-27	-88.4615	Os01g0537250	Genebody	-	Protein of unknown function DUF3778 domain containing protein. (Os01t0537250-01)	-	-	-	-	GO:0005575//cellular_component;GO:0016020//membrane	-	-
1	19549701	19549900	*	6.18877e-59	6.60207e-56	-86.9048	Os01g0537250	Genebody	-	Protein of unknown function DUF3778 domain containing protein. (Os01t0537250-01)	-	-	-	-	GO:0005575//cellular_component;GO:0016020//membrane	-	-
1	20064201	20064400	*	1.7512e-53	1.50603e-50	79.4411	Os01g0543100	Genebody	class III peroxidase 17	Similar to Peroxidase 72 precursor (EC 1.11.1.7) (Atperox P72) (PRXR8) (ATP6a). (Os01t0543100-01)	Metabolism	Biosynthesis of other secondary metabolites	ko00940//Phenylpropanoid biosynthesis	K00430	GO:0005575//cellular_component;GO:0005576//extracellular region	GO:0003674//molecular_function;GO:0005488//binding;GO:0003824//catalytic activity	GO:0008150//biological_process;GO:0050896//response to stimulus;GO:0006950//response to stress;GO:0009056//catabolic process;GO:0009987//cellular process;GO:0008152//metabolic process
1	20064301	20064500	*	1.13088e-23	1.8967e-21	83.2849	Os01g0543100	Genebody	class III peroxidase 17	Similar to Peroxidase 72 precursor (EC 1.11.1.7) (Atperox P72) (PRXR8) (ATP6a). (Os01t0543100-01)	Metabolism	Biosynthesis of other secondary metabolites	ko00940//Phenylpropanoid biosynthesis	K00430	GO:0005575//cellular_component;GO:0005576//extracellular region	GO:0003674//molecular_function;GO:0005488//binding;GO:0003824//catalytic activity	GO:0008150//biological_process;GO:0050896//response to stimulus;GO:0006950//response to stress;GO:0009056//catabolic process;GO:0009987//cellular process;GO:0008152//metabolic process
1	21183501	21183700	*	1.89003e-16	1.77612e-14	-89.2857	Os01g0559200	Genebody	-	Phosphorylated adapter RNA export protein, RNA-binding domain domain containing protein. (Os01t0559200-01)	Genetic Information Processing	Translation	ko03013//RNA transport	K14291	GO:0005737//cytoplasm;GO:0005622//intracellular;GO:0005623//cell;GO:0005575//cellular_component;GO:0044424//intracellular part;GO:0044464//cell part	GO:0003824//catalytic activity;GO:1901363//heterocyclic compound binding;GO:0097159//organic cyclic compound binding;GO:0036094//small molecule binding;GO:0003674//molecular_function;GO:0000166//nucleotide binding;GO:0005488//binding;GO:1901265//nucleoside phosphate binding	GO:0009058//biosynthetic process;GO:0071704//organic substance metabolic process;GO:0009059//macromolecule biosynthetic process;GO:0044238//primary metabolic process;GO:0006412//translation;GO:0008152//metabolic process;GO:0034645//cellular macromolecule biosynthetic process;GO:0006725//cellular aromatic compound metabolic process;GO:0043604//amide biosynthetic process;GO:0043603//cellular amide …
1	21430001	21430200	*	5.76223e-38	2.36679e-35	89.3583	Os01g0563000	Genebody	FK506 binding protein 73	Hypothetical conserved gene. (Os01t0563000-01);Peptidyl-prolyl cis-trans isomerase, FKBP-type domain containing protein. (Os01t0563000-02);Hypothetical conserved gene. (Os01t0563000-03);Hypothetical conserved gene. (Os01t0563000-04);Hypothetical conserved gene. (Os01t0563000-05);Hypothetical conserved gene. (Os01t0563000-06)	-	-	-	-	GO:0005623//cell;GO:0005575//cellular_component;GO:0044464//cell part;GO:0044424//intracellular part;GO:0005737//cytoplasm;GO:0005622//intracellular	GO:0005515//protein binding;GO:0003824//catalytic activity;GO:0005488//binding;GO:0003674//molecular_function	GO:0008150//biological_process;GO:0044260//cellular macromolecule metabolic process;GO:0006464//cellular protein modification process;GO:0019538//protein metabolic process;GO:0043412//macromolecule modification;GO:0071704//organic substance metabolic process;GO:0043170//macromolecule metabolic process;GO:0044267//cellular protein metabolic process;GO:0044238//primary metabolic process;GO:0008152/…
1	22089301	22089500	*	9.22491e-15	7.35539e-13	80.4878	Os01g0574600	Genebody	-	Similar to Gamma hydroxybutyrate dehydrogenase (EC 1.1.1.61). (Os01t0574600-01)	Metabolism	Carbohydrate metabolism	ko00630//Glyoxylate and dicarboxylate metabolism;ko00650//Butanoate metabolism	K18121	GO:0005575//cellular_component;GO:0005622//intracellular;GO:0043229//intracellular organelle;GO:0044444//cytoplasmic part;GO:0044424//intracellular part;GO:0005623//cell;GO:0005737//cytoplasm;GO:0044464//cell part;GO:0043227//membrane-bounded organelle;GO:0009536//plastid;GO:0043231//intracellular membrane-bounded organelle;GO:0043226//organelle	GO:0005488//binding;GO:0036094//small molecule binding;GO:1901363//heterocyclic compound binding;GO:0000166//nucleotide binding;GO:1901265//nucleoside phosphate binding;GO:0003824//catalytic activity;GO:0003674//molecular_function;GO:0097159//organic cyclic compound binding	GO:0008150//biological_process;GO:0008152//metabolic process
1	22439001	22439200	*	1.0961e-39	4.9223e-37	77.9103	Os01g0579900	Genebody	-	-	-	-	-	-	-	-	-
1	22906201	22906400	*	2.24999e-21	3.1844e-19	-79.8198	Os01g0588100	Genebody	-	-	-	-	-	-	-	-	-
1	23928701	23928900	*	1.22014e-15	1.06261e-13	-76.3566	Os01g0607200	Genebody	bi-directional amino acid transporter 1	Amino acid permease subfamily protein. (Os01t0607200-01);Similar to amino acid permease family protein. (Os01t0607200-02)	-	-	-	-	GO:0005886//plasma membrane;GO:0016020//membrane;GO:0071944//cell periphery;GO:0005575//cellular_component;GO:0044464//cell part;GO:0005623//cell	GO:0005215//transporter activity;GO:0003674//molecular_function	GO:0008150//biological_process;GO:0051234//establishment of localization;GO:0051179//localization;GO:0006810//transport
1	25867001	25867200	*	3.10876e-20	4.02116e-18	-77.0098	Os01g0643300	Genebody	PIN PROTEIN 10A	Auxin efflux carrier protein, Auxin transport, Drought tolerance (Os01t0643300-01);Similar to Auxin efflux carrier protein. (Os01t0643300-02)	-	-	-	-	GO:0043226//organelle;GO:0044464//cell part;GO:0012505//endomembrane system;GO:0005886//plasma membrane;GO:0044424//intracellular part;GO:0005737//cytoplasm;GO:0043229//intracellular organelle;GO:0005783//endoplasmic reticulum;GO:0043227//membrane-bounded organelle;GO:0005623//cell;GO:0043231//intracellular membrane-bounded organelle;GO:0044444//cytoplasmic part;GO:0016020//membrane;GO:0071944//c…	GO:0003674//molecular_function;GO:0005215//transporter activity	GO:0051716//cellular response to stimulus;GO:0007154//cell communication;GO:0050789//regulation of biological process;GO:0051234//establishment of localization;GO:0065007//biological regulation;GO:0008150//biological_process;GO:0044700//single organism signaling;GO:0009987//cellular process;GO:0007165//signal transduction;GO:0050896//response to stimulus;GO:0006810//transport;GO:0044763//single-o…
1	25867001	25867200	*	3.10876e-20	4.02116e-18	-77.0098	Os01g0643450	Genebody	-	-	-	-	-	-	-	-	-
1	27228101	27228300	*	4.97793e-30	1.28923e-27	-86.8421	Os01g0666000	Genebody	-	Similar to Lipid phosphate phosphatase 2 (EC 3.1.3.-) (AtLPP2) (Phosphatidic acid phosphatase 2) (AtPAP2) (Prenyl diphosphate phosphatase). (Os01t0666000-01)	Metabolism	Lipid metabolism	ko00564//Glycerophospholipid metabolism;ko00561//Glycerolipid metabolism	K18693	GO:0016020//membrane;GO:0005575//cellular_component	GO:0003674//molecular_function;GO:0003824//catalytic activity;GO:0016787//hydrolase activity	GO:0008150//biological_process;GO:0008152//metabolic process;GO:0009987//cellular process
1	27228201	27228400	*	2.60257e-27	5.64711e-25	-85.9813	Os01g0666000	Genebody	-	Similar to Lipid phosphate phosphatase 2 (EC 3.1.3.-) (AtLPP2) (Phosphatidic acid phosphatase 2) (AtPAP2) (Prenyl diphosphate phosphatase). (Os01t0666000-01)	Metabolism	Lipid metabolism	ko00564//Glycerophospholipid metabolism;ko00561//Glycerolipid metabolism	K18693	GO:0016020//membrane;GO:0005575//cellular_component	GO:0003674//molecular_function;GO:0003824//catalytic activity;GO:0016787//hydrolase activity	GO:0008150//biological_process;GO:0008152//metabolic process;GO:0009987//cellular process
1	28490401	28490600	*	3.16553e-39	1.391e-36	78.7122	Os01g0689900	Genebody	WALL-ASSOCIATED KINASE GENE 10	Hypothetical conserved gene. (Os01t0689900-01);Protein kinase, core domain containing protein. (Os01t0689900-02);Hypothetical conserved gene. (Os01t0689900-03);Serine/threonine protein kinase-related domain containing protein. (Os01t0689900-04)	-	-	-	-	GO:0044464//cell part;GO:0005575//cellular_component;GO:0016020//membrane;GO:0005623//cell;GO:0071944//cell periphery;GO:0005886//plasma membrane	GO:0016301//kinase activity;GO:0036094//small molecule binding;GO:0016740//transferase activity;GO:0016772//transferase activity, transferring phosphorus-containing groups;GO:0005488//binding;GO:1901265//nucleoside phosphate binding;GO:0097159//organic cyclic compound binding;GO:0000166//nucleotide binding;GO:0003674//molecular_function;GO:0030246//carbohydrate binding;GO:0003824//catalytic activ…	GO:0043170//macromolecule metabolic process;GO:0044260//cellular macromolecule metabolic process;GO:0008152//metabolic process;GO:0043412//macromolecule modification;GO:0044237//cellular metabolic process;GO:0023052//signaling;GO:0009987//cellular process;GO:0044700//single organism signaling;GO:0051716//cellular response to stimulus;GO:0050896//response to stimulus;GO:0019538//protein metabolic …
1	28576101	28576300	*	2.49633e-33	7.86783e-31	-96.6387	Os01g0692400	Genebody	-	-	-	-	-	-	-	-	-
1	29021501	29021700	*	1.55752e-51	1.22004e-48	-82.2754	Os01g0700900	Genebody	SL biosynthesis gene 1	Similar to Cytochrome P450 monooxygenase. (Os01t0700900-01)	-	-	-	-	GO:0016020//membrane;GO:0005575//cellular_component	GO:0003674//molecular_function;GO:0005488//binding;GO:0003824//catalytic activity	GO:0008150//biological_process;GO:0008152//metabolic process
1	29021501	29021700	*	1.55752e-51	1.22004e-48	-82.2754	Os01g0701100	Genebody	-	-	-	-	-	-	-	-	-
1	29879401	29879600	*	1.81358e-39	8.06674e-37	77.2694	Os01g0717601	Genebody	STRESS ASSOCIATED PROTEIN GENE 13	Zinc finger AN1 domain-containing stress-associated protein 13. (Os01t0717601-00)	-	-	-	-	-	GO:0003674//molecular_function;GO:0005488//binding	-
1	29879501	29879700	*	6.53416e-51	4.97749e-48	86.1392	Os01g0717601	Genebody	STRESS ASSOCIATED PROTEIN GENE 13	Zinc finger AN1 domain-containing stress-associated protein 13. (Os01t0717601-00)	-	-	-	-	-	GO:0003674//molecular_function;GO:0005488//binding	-
1	29969101	29969300	*	6.25773e-24	1.0695e-21	-78.3333	Os01g0719100	Genebody	RING zinc-finger protein 34, RING finger protein 1	Similar to RING finger and CHY zinc finger domain-containing protein 1. (Os01t0719100-01);Similar to PGPD14 protein. (Os01t0719100-02);Hypothetical gene. (Os01t0719100-03);RING zinc-finger protein, Stomata opening (Os01t0719100-04)	Genetic Information Processing	Folding, sorting and degradation	ko04120//Ubiquitin mediated proteolysis	K10144	GO:0043226//organelle;GO:0005575//cellular_component;GO:0005623//cell;GO:0043229//intracellular organelle;GO:0005622//intracellular;GO:0043231//intracellular membrane-bounded organelle;GO:0005634//nucleus;GO:0043227//membrane-bounded organelle;GO:0044464//cell part;GO:0044424//intracellular part	GO:0005488//binding;GO:0016740//transferase activity;GO:0003824//catalytic activity;GO:0003674//molecular_function	GO:0043170//macromolecule metabolic process;GO:0071704//organic substance metabolic process;GO:0019538//protein metabolic process;GO:0044237//cellular metabolic process;GO:0008150//biological_process;GO:0044267//cellular protein metabolic process;GO:0008152//metabolic process;GO:0044238//primary metabolic process;GO:0036211//protein modification process;GO:0006464//cellular protein modification p…
1	29969101	29969300	*	6.25773e-24	1.0695e-21	-78.3333	Os01g0719125	Genebody	-	-	-	-	-	-	-	-	-
1	29969201	29969400	*	4.39936e-20	5.61509e-18	-78.5047	Os01g0719100	Genebody	RING zinc-finger protein 34, RING finger protein 1	Similar to RING finger and CHY zinc finger domain-containing protein 1. (Os01t0719100-01);Similar to PGPD14 protein. (Os01t0719100-02);Hypothetical gene. (Os01t0719100-03);RING zinc-finger protein, Stomata opening (Os01t0719100-04)	Genetic Information Processing	Folding, sorting and degradation	ko04120//Ubiquitin mediated proteolysis	K10144	GO:0043226//organelle;GO:0005575//cellular_component;GO:0005623//cell;GO:0043229//intracellular organelle;GO:0005622//intracellular;GO:0043231//intracellular membrane-bounded organelle;GO:0005634//nucleus;GO:0043227//membrane-bounded organelle;GO:0044464//cell part;GO:0044424//intracellular part	GO:0005488//binding;GO:0016740//transferase activity;GO:0003824//catalytic activity;GO:0003674//molecular_function	GO:0043170//macromolecule metabolic process;GO:0071704//organic substance metabolic process;GO:0019538//protein metabolic process;GO:0044237//cellular metabolic process;GO:0008150//biological_process;GO:0044267//cellular protein metabolic process;GO:0008152//metabolic process;GO:0044238//primary metabolic process;GO:0036211//protein modification process;GO:0006464//cellular protein modification p…
1	29969201	29969400	*	4.39936e-20	5.61509e-18	-78.5047	Os01g0719125	Genebody	-	-	-	-	-	-	-	-	-
1	30606401	30606600	*	8.05438e-46	4.87849e-43	86.9082	Os01g0734000	Genebody	WRKY GENE 23	Similar to WRKY DNA binding protein. (Os01t0734000-01)	-	-	-	-	GO:0005623//cell;GO:0005575//cellular_component;GO:0043229//intracellular organelle;GO:0043231//intracellular membrane-bounded organelle;GO:0043226//organelle;GO:0044424//intracellular part;GO:0005622//intracellular;GO:0005634//nucleus;GO:0043227//membrane-bounded organelle;GO:0044464//cell part	GO:0005488//binding;GO:0003674//molecular_function;GO:0003677//DNA binding;GO:0003700//transcription factor activity, sequence-specific DNA binding;GO:1901363//heterocyclic compound binding;GO:0001071//nucleic acid binding transcription factor activity;GO:0003676//nucleic acid binding;GO:0097159//organic cyclic compound binding	GO:0009987//cellular process;GO:0006139//nucleobase-containing compound metabolic process;GO:0006725//cellular aromatic compound metabolic process;GO:1901360//organic cyclic compound metabolic process;GO:0044237//cellular metabolic process;GO:0009058//biosynthetic process;GO:0008152//metabolic process;GO:0046483//heterocycle metabolic process;GO:0008150//biological_process;GO:0006807//nitrogen co…
1	30606501	30606700	*	7.17431e-21	9.7484e-19	76.9182	Os01g0734000	Genebody	WRKY GENE 23	Similar to WRKY DNA binding protein. (Os01t0734000-01)	-	-	-	-	GO:0005623//cell;GO:0005575//cellular_component;GO:0043229//intracellular organelle;GO:0043231//intracellular membrane-bounded organelle;GO:0043226//organelle;GO:0044424//intracellular part;GO:0005622//intracellular;GO:0005634//nucleus;GO:0043227//membrane-bounded organelle;GO:0044464//cell part	GO:0005488//binding;GO:0003674//molecular_function;GO:0003677//DNA binding;GO:0003700//transcription factor activity, sequence-specific DNA binding;GO:1901363//heterocyclic compound binding;GO:0001071//nucleic acid binding transcription factor activity;GO:0003676//nucleic acid binding;GO:0097159//organic cyclic compound binding	GO:0009987//cellular process;GO:0006139//nucleobase-containing compound metabolic process;GO:0006725//cellular aromatic compound metabolic process;GO:1901360//organic cyclic compound metabolic process;GO:0044237//cellular metabolic process;GO:0009058//biosynthetic process;GO:0008152//metabolic process;GO:0046483//heterocycle metabolic process;GO:0008150//biological_process;GO:0006807//nitrogen co…
1	31571501	31571700	*	1.51684e-27	3.34606e-25	-90.2439	Os01g0752600	Genebody	-	Glycosyl transferase, family 19 protein. (Os01t0752600-01)	-	-	-	-	GO:0005737//cytoplasm;GO:0043226//organelle;GO:0005575//cellular_component;GO:0005739//mitochondrion;GO:0005829//cytosol;GO:0044444//cytoplasmic part;GO:0044464//cell part;GO:0043231//intracellular membrane-bounded organelle;GO:0043229//intracellular organelle;GO:0005622//intracellular;GO:0043227//membrane-bounded organelle;GO:0044424//intracellular part;GO:0005623//cell	GO:0016788//hydrolase activity, acting on ester bonds;GO:0003824//catalytic activity;GO:0005488//binding;GO:1901363//heterocyclic compound binding;GO:0097159//organic cyclic compound binding;GO:0016787//hydrolase activity;GO:0004518//nuclease activity;GO:0008289//lipid binding;GO:0003676//nucleic acid binding;GO:0016740//transferase activity;GO:0003674//molecular_function	GO:0006725//cellular aromatic compound metabolic process;GO:0008152//metabolic process;GO:0071704//organic substance metabolic process;GO:0005975//carbohydrate metabolic process;GO:0044237//cellular metabolic process;GO:0009058//biosynthetic process;GO:0044710//single-organism metabolic process;GO:0006807//nitrogen compound metabolic process;GO:0034641//cellular nitrogen compound metabolic proces…
1	32962101	32962300	*	3.85238e-28	8.84495e-26	80.4181	Os01g0778700	Genebody	-	Similar to Transmembrane protein 49. (Os01t0778700-01)	-	-	-	-	GO:0044424//intracellular part;GO:0005737//cytoplasm;GO:0005622//intracellular;GO:0044444//cytoplasmic part;GO:0044464//cell part;GO:0005575//cellular_component;GO:0043231//intracellular membrane-bounded organelle;GO:0005623//cell;GO:0016020//membrane;GO:0043229//intracellular organelle;GO:0012505//endomembrane system;GO:0005783//endoplasmic reticulum;GO:0043226//organelle;GO:0043227//membrane-bo…	-	GO:0006810//transport;GO:0051234//establishment of localization;GO:0071840//cellular component organization or biogenesis;GO:0008150//biological_process;GO:0051179//localization;GO:0016043//cellular component organization;GO:0009987//cellular process
1	33929301	33929500	*	4.27208e-35	1.49969e-32	79.5699	Os01g0801100	Genebody	-	Similar to Apurinic endonuclease-redox protein (DNA-(apurinic or apyrimidinic site) lyase) (EC 4.2.99.18). (Os01t0801100-01)	Genetic Information Processing	Replication and repair	ko03410//Base excision repair	K01142	GO:0005634//nucleus;GO:0005575//cellular_component;GO:0044464//cell part;GO:0044424//intracellular part;GO:0005622//intracellular;GO:0043226//organelle;GO:0043227//membrane-bounded organelle;GO:0005623//cell;GO:0043229//intracellular organelle;GO:0043231//intracellular membrane-bounded organelle	GO:0097159//organic cyclic compound binding;GO:0003824//catalytic activity;GO:0016788//hydrolase activity, acting on ester bonds;GO:0003677//DNA binding;GO:0016787//hydrolase activity;GO:0003674//molecular_function;GO:0004518//nuclease activity;GO:0005488//binding;GO:1901363//heterocyclic compound binding;GO:0003676//nucleic acid binding	GO:0006259//DNA metabolic process;GO:0044238//primary metabolic process;GO:0046483//heterocycle metabolic process;GO:0006950//response to stress;GO:0006807//nitrogen compound metabolic process;GO:0044237//cellular metabolic process;GO:0044260//cellular macromolecule metabolic process;GO:0009987//cellular process;GO:0071704//organic substance metabolic process;GO:0008150//biological_process;GO:190…
1	34462401	34462600	*	5.59511e-18	5.99226e-16	-90.4762	Os01g0811001	Genebody	-	Hypothetical conserved gene. (Os01t0811001-00)	-	-	-	-	-	GO:0016772//transferase activity, transferring phosphorus-containing groups;GO:0097159//organic cyclic compound binding;GO:1901363//heterocyclic compound binding;GO:0005488//binding;GO:1901265//nucleoside phosphate binding;GO:0003674//molecular_function;GO:0016301//kinase activity;GO:0036094//small molecule binding;GO:0000166//nucleotide binding;GO:0003824//catalytic activity;GO:0016740//transfer…	GO:0008150//biological_process;GO:0043170//macromolecule metabolic process;GO:0043412//macromolecule modification;GO:0006464//cellular protein modification process;GO:0044237//cellular metabolic process;GO:0008152//metabolic process;GO:0044238//primary metabolic process;GO:0019538//protein metabolic process;GO:0044260//cellular macromolecule metabolic process;GO:0044267//cellular protein metaboli…
1	34462501	34462700	*	5.59511e-18	5.99226e-16	-90.4762	Os01g0811001	Genebody	-	Hypothetical conserved gene. (Os01t0811001-00)	-	-	-	-	-	GO:0016772//transferase activity, transferring phosphorus-containing groups;GO:0097159//organic cyclic compound binding;GO:1901363//heterocyclic compound binding;GO:0005488//binding;GO:1901265//nucleoside phosphate binding;GO:0003674//molecular_function;GO:0016301//kinase activity;GO:0036094//small molecule binding;GO:0000166//nucleotide binding;GO:0003824//catalytic activity;GO:0016740//transfer…	GO:0008150//biological_process;GO:0043170//macromolecule metabolic process;GO:0043412//macromolecule modification;GO:0006464//cellular protein modification process;GO:0044237//cellular metabolic process;GO:0008152//metabolic process;GO:0044238//primary metabolic process;GO:0019538//protein metabolic process;GO:0044260//cellular macromolecule metabolic process;GO:0044267//cellular protein metaboli…
1	36084001	36084200	*	2.2999e-69	3.66835e-66	-91.5786	Os01g0840700	Genebody	-	Similar to 60S ribosomal protein L36. (Os01t0840700-00)	-	-	-	-	GO:1990904//ribonucleoprotein complex;GO:0005737//cytoplasm;GO:0043226//organelle;GO:0044464//cell part;GO:0043229//intracellular organelle;GO:0043228//non-membrane-bounded organelle;GO:0044444//cytoplasmic part;GO:0032991//macromolecular complex;GO:0044424//intracellular part;GO:0005623//cell;GO:0005840//ribosome;GO:0043232//intracellular non-membrane-bounded organelle;GO:0005575//cellular_compo…	GO:0005198//structural molecule activity;GO:0003674//molecular_function	GO:0006807//nitrogen compound metabolic process;GO:0034645//cellular macromolecule biosynthetic process;GO:0009059//macromolecule biosynthetic process;GO:0043170//macromolecule metabolic process;GO:0044260//cellular macromolecule metabolic process;GO:0043603//cellular amide metabolic process;GO:0009058//biosynthetic process;GO:0043604//amide biosynthetic process;GO:0044237//cellular metabolic pro…
1	36084101	36084300	*	1.11354e-20	1.49117e-18	-79.2593	Os01g0840700	Genebody	-	Similar to 60S ribosomal protein L36. (Os01t0840700-00)	-	-	-	-	GO:1990904//ribonucleoprotein complex;GO:0005737//cytoplasm;GO:0043226//organelle;GO:0044464//cell part;GO:0043229//intracellular organelle;GO:0043228//non-membrane-bounded organelle;GO:0044444//cytoplasmic part;GO:0032991//macromolecular complex;GO:0044424//intracellular part;GO:0005623//cell;GO:0005840//ribosome;GO:0043232//intracellular non-membrane-bounded organelle;GO:0005575//cellular_compo…	GO:0005198//structural molecule activity;GO:0003674//molecular_function	GO:0006807//nitrogen compound metabolic process;GO:0034645//cellular macromolecule biosynthetic process;GO:0009059//macromolecule biosynthetic process;GO:0043170//macromolecule metabolic process;GO:0044260//cellular macromolecule metabolic process;GO:0043603//cellular amide metabolic process;GO:0009058//biosynthetic process;GO:0043604//amide biosynthetic process;GO:0044237//cellular metabolic pro…
1	36693901	36694100	*	8.21074e-53	6.84112e-50	79.1256	Os01g0852200	Genebody	-	Similar to sialin. (Os01t0852200-01);Similar to sialin. (Os01t0852200-02);Major facilitator superfamily protein. (Os01t0852200-03)	-	-	-	-	GO:0005737//cytoplasm;GO:0044464//cell part;GO:0043226//organelle;GO:0005623//cell;GO:0043231//intracellular membrane-bounded organelle;GO:0005575//cellular_component;GO:0044444//cytoplasmic part;GO:0044424//intracellular part;GO:0009536//plastid;GO:0043227//membrane-bounded organelle;GO:0016020//membrane;GO:0005622//intracellular;GO:0043229//intracellular organelle	GO:0000166//nucleotide binding;GO:0036094//small molecule binding;GO:0003824//catalytic activity;GO:0016772//transferase activity, transferring phosphorus-containing groups;GO:0016301//kinase activity;GO:0005488//binding;GO:0005215//transporter activity;GO:1901265//nucleoside phosphate binding;GO:1901363//heterocyclic compound binding;GO:0016740//transferase activity;GO:0003674//molecular_functio…	GO:0019538//protein metabolic process;GO:0044238//primary metabolic process;GO:0043170//macromolecule metabolic process;GO:0036211//protein modification process;GO:0044237//cellular metabolic process;GO:0008152//metabolic process;GO:0044267//cellular protein metabolic process;GO:0071704//organic substance metabolic process;GO:0043412//macromolecule modification;GO:0006464//cellular protein modifi…
1	37462801	37463000	*	1.98342e-23	3.2653e-21	-94.8718	Os01g0865600	Genebody	basic helix-loop-helix protein 149	Basic helix-loop-helix dimerisation region bHLH domain containing protein. (Os01t0865600-01);Basic helix-loop-helix dimerisation region bHLH domain containing protein. (Os01t0865600-02)	-	-	-	-	GO:0005623//cell;GO:0005634//nucleus;GO:0044424//intracellular part;GO:0005622//intracellular;GO:0043226//organelle;GO:0044464//cell part;GO:0043227//membrane-bounded organelle;GO:0005575//cellular_component;GO:0043229//intracellular organelle;GO:0043231//intracellular membrane-bounded organelle	GO:0005488//binding;GO:0005515//protein binding;GO:0003674//molecular_function;GO:0001071//nucleic acid binding transcription factor activity;GO:0003700//transcription factor activity, sequence-specific DNA binding	GO:0044707//single-multicellular organism process;GO:0044767//single-organism developmental process;GO:0046483//heterocycle metabolic process;GO:0032501//multicellular organismal process;GO:0044238//primary metabolic process;GO:0006139//nucleobase-containing compound metabolic process;GO:0006807//nitrogen compound metabolic process;GO:1901360//organic cyclic compound metabolic process;GO:0006725/…
1	37956301	37956500	*	1.846e-23	3.04612e-21	-88.6999	Os01g0874800	Genebody	-	Similar to DNA polymerase I. (Os01t0874800-01);Similar to DNA polymerase I. (Os01t0874800-02);5'-3' exonuclease domain containing protein. (Os01t0874800-03);Similar to DNA polymerase I. (Os01t0874800-04)	-	-	-	-	GO:0005622//intracellular;GO:0044464//cell part;GO:0044424//intracellular part;GO:0005575//cellular_component;GO:0005623//cell;GO:0005737//cytoplasm	GO:0016740//transferase activity;GO:0003676//nucleic acid binding;GO:0003674//molecular_function;GO:0003824//catalytic activity;GO:0097159//organic cyclic compound binding;GO:0005488//binding;GO:0003677//DNA binding;GO:1901363//heterocyclic compound binding	GO:0006139//nucleobase-containing compound metabolic process;GO:0006259//DNA metabolic process;GO:0044260//cellular macromolecule metabolic process;GO:0008152//metabolic process;GO:0090304//nucleic acid metabolic process;GO:1901360//organic cyclic compound metabolic process;GO:0044238//primary metabolic process;GO:0006807//nitrogen compound metabolic process;GO:0034641//cellular nitrogen compound…
1	40095901	40096100	*	5.01465e-59	5.38442e-56	-86.0041	Os01g0919100	Genebody	FRD3-like protein 4	Aluminum-induced citrate transporter, Aluminum tolerance (Os01t0919100-01)	-	-	-	-	GO:0005575//cellular_component;GO:0016020//membrane	GO:0003674//molecular_function;GO:0005215//transporter activity	GO:0006810//transport;GO:0008150//biological_process;GO:0051234//establishment of localization;GO:0051179//localization
1	40095901	40096100	*	5.01465e-59	5.38442e-56	-86.0041	Os01g0919150	Genebody	-	-	-	-	-	-	-	-	-
1	40357101	40357300	*	2.35024e-32	6.9957e-30	-89.0058	Os01g0922800	Genebody	MADS BOX GENE 51	MADS-box transcription factor, Short-day flowering promoter (Os01t0922800-01)	-	-	-	-	GO:0005622//intracellular;GO:0043231//intracellular membrane-bounded organelle;GO:0044464//cell part;GO:0043226//organelle;GO:0005575//cellular_component;GO:0043227//membrane-bounded organelle;GO:0005634//nucleus;GO:0044424//intracellular part;GO:0043229//intracellular organelle;GO:0005623//cell	GO:0003674//molecular_function;GO:0097159//organic cyclic compound binding;GO:1901363//heterocyclic compound binding;GO:0003676//nucleic acid binding;GO:0005515//protein binding;GO:0005488//binding;GO:0003677//DNA binding	GO:0050896//response to stimulus;GO:0048731//system development;GO:0048856//anatomical structure development;GO:0044237//cellular metabolic process;GO:0044767//single-organism developmental process;GO:0006807//nitrogen compound metabolic process;GO:1901360//organic cyclic compound metabolic process;GO:0009791//post-embryonic development;GO:0009628//response to abiotic stimulus;GO:0009908//flower …
1	40656501	40656700	*	2.0228e-11	1.11252e-09	-75.7576	Os01g0927000	Genebody	SET DOMAIN GROUP PROTEIN 714	Similar to SET domain-containing protein SET118. (Os01t0927000-01)	Metabolism	Amino acid metabolism	ko00310//Lysine degradation	K11420	GO:0043226//organelle;GO:0043229//intracellular organelle;GO:0005622//intracellular;GO:0005623//cell;GO:0043227//membrane-bounded organelle;GO:0005634//nucleus;GO:0005575//cellular_component;GO:0044464//cell part;GO:0043231//intracellular membrane-bounded organelle;GO:0044424//intracellular part	GO:0003677//DNA binding;GO:0000166//nucleotide binding;GO:0005488//binding;GO:1901363//heterocyclic compound binding;GO:0003674//molecular_function;GO:0003824//catalytic activity;GO:0003676//nucleic acid binding;GO:1901265//nucleoside phosphate binding;GO:0016740//transferase activity;GO:0097159//organic cyclic compound binding;GO:0005515//protein binding;GO:0036094//small molecule binding	GO:0006725//cellular aromatic compound metabolic process;GO:0006464//cellular protein modification process;GO:0043412//macromolecule modification;GO:0034641//cellular nitrogen compound metabolic process;GO:0006807//nitrogen compound metabolic process;GO:0036211//protein modification process;GO:0090304//nucleic acid metabolic process;GO:0006139//nucleobase-containing compound metabolic process;GO:…
1	40656601	40656800	*	6.4362e-24	1.09922e-21	-100	Os01g0927000	Genebody	SET DOMAIN GROUP PROTEIN 714	Similar to SET domain-containing protein SET118. (Os01t0927000-01)	Metabolism	Amino acid metabolism	ko00310//Lysine degradation	K11420	GO:0043226//organelle;GO:0043229//intracellular organelle;GO:0005622//intracellular;GO:0005623//cell;GO:0043227//membrane-bounded organelle;GO:0005634//nucleus;GO:0005575//cellular_component;GO:0044464//cell part;GO:0043231//intracellular membrane-bounded organelle;GO:0044424//intracellular part	GO:0003677//DNA binding;GO:0000166//nucleotide binding;GO:0005488//binding;GO:1901363//heterocyclic compound binding;GO:0003674//molecular_function;GO:0003824//catalytic activity;GO:0003676//nucleic acid binding;GO:1901265//nucleoside phosphate binding;GO:0016740//transferase activity;GO:0097159//organic cyclic compound binding;GO:0005515//protein binding;GO:0036094//small molecule binding	GO:0006725//cellular aromatic compound metabolic process;GO:0006464//cellular protein modification process;GO:0043412//macromolecule modification;GO:0034641//cellular nitrogen compound metabolic process;GO:0006807//nitrogen compound metabolic process;GO:0036211//protein modification process;GO:0090304//nucleic acid metabolic process;GO:0006139//nucleobase-containing compound metabolic process;GO:…
1	40824601	40824800	*	1.96229e-23	3.23187e-21	-87.5	Os01g0930300	Genebody	-	RNA-directed DNA polymerase (reverse transcriptase), related domain containing protein. (Os01t0930300-01)	-	-	-	-	GO:0005623//cell;GO:0016020//membrane;GO:0044464//cell part;GO:0005575//cellular_component;GO:0005622//intracellular	GO:0016740//transferase activity;GO:0003723//RNA binding;GO:0004518//nuclease activity;GO:0005488//binding;GO:1901363//heterocyclic compound binding;GO:0003824//catalytic activity;GO:0003676//nucleic acid binding;GO:0016787//hydrolase activity;GO:0003674//molecular_function;GO:0097159//organic cyclic compound binding;GO:0016788//hydrolase activity, acting on ester bonds	GO:0009987//cellular process;GO:0044238//primary metabolic process;GO:0051179//localization;GO:0006259//DNA metabolic process;GO:0044260//cellular macromolecule metabolic process;GO:0034641//cellular nitrogen compound metabolic process;GO:0006725//cellular aromatic compound metabolic process;GO:0051234//establishment of localization;GO:0090304//nucleic acid metabolic process;GO:0006810//transport…
1	40824701	40824900	*	2.54332e-20	3.31279e-18	-84.5238	Os01g0930300	Genebody	-	RNA-directed DNA polymerase (reverse transcriptase), related domain containing protein. (Os01t0930300-01)	-	-	-	-	GO:0005623//cell;GO:0016020//membrane;GO:0044464//cell part;GO:0005575//cellular_component;GO:0005622//intracellular	GO:0016740//transferase activity;GO:0003723//RNA binding;GO:0004518//nuclease activity;GO:0005488//binding;GO:1901363//heterocyclic compound binding;GO:0003824//catalytic activity;GO:0003676//nucleic acid binding;GO:0016787//hydrolase activity;GO:0003674//molecular_function;GO:0097159//organic cyclic compound binding;GO:0016788//hydrolase activity, acting on ester bonds	GO:0009987//cellular process;GO:0044238//primary metabolic process;GO:0051179//localization;GO:0006259//DNA metabolic process;GO:0044260//cellular macromolecule metabolic process;GO:0034641//cellular nitrogen compound metabolic process;GO:0006725//cellular aromatic compound metabolic process;GO:0051234//establishment of localization;GO:0090304//nucleic acid metabolic process;GO:0006810//transport…
1	40858301	40858500	*	1.0011e-51	7.92118e-49	-89.1758	Os01g0931100	Genebody	-	Conserved hypothetical protein. (Os01t0931100-01);Protein of unknown function DUF1624 domain containing protein. (Os01t0931100-02)	Metabolism	Glycan biosynthesis and metabolism	ko00531//Glycosaminoglycan degradation	K10532	GO:0016020//membrane;GO:0005575//cellular_component	GO:0016740//transferase activity;GO:0003824//catalytic activity;GO:0003674//molecular_function	-
1	41884001	41884200	*	5.18316e-26	1.02737e-23	-88.5894	Os01g0951100	Genebody	-	Arf GTPase activating protein family protein. (Os01t0951100-01)	Cellular Processes	Transport and catabolism	ko04144//Endocytosis	K12486	-	GO:0098772//molecular function regulator;GO:0005488//binding;GO:0003674//molecular_function;GO:0030234//enzyme regulator activity	GO:0008150//biological_process
1	41884101	41884300	*	8.00133e-29	1.91379e-26	-89.3499	Os01g0951100	Genebody	-	Arf GTPase activating protein family protein. (Os01t0951100-01)	Cellular Processes	Transport and catabolism	ko04144//Endocytosis	K12486	-	GO:0098772//molecular function regulator;GO:0005488//binding;GO:0003674//molecular_function;GO:0030234//enzyme regulator activity	GO:0008150//biological_process
1	41973501	41973700	*	1.55213e-56	1.51191e-53	-79.0642	Os01g0952800	Genebody	basic helix-loop-helix protein 056	Achaete-scute transcription factor related domain containing protein. (Os01t0952800-01);Conserved hypothetical protein. (Os01t0952800-02)	-	-	-	-	GO:0044424//intracellular part;GO:0044464//cell part;GO:0005623//cell;GO:0005634//nucleus;GO:0005575//cellular_component;GO:0043229//intracellular organelle;GO:0043231//intracellular membrane-bounded organelle;GO:0043226//organelle;GO:0005622//intracellular;GO:0043227//membrane-bounded organelle	GO:0005515//protein binding;GO:0003700//transcription factor activity, sequence-specific DNA binding;GO:1901363//heterocyclic compound binding;GO:0097159//organic cyclic compound binding;GO:0003677//DNA binding;GO:0001071//nucleic acid binding transcription factor activity;GO:0003674//molecular_function;GO:0003676//nucleic acid binding;GO:0005488//binding	GO:0007165//signal transduction;GO:0050794//regulation of cellular process;GO:0050896//response to stimulus;GO:0034641//cellular nitrogen compound metabolic process;GO:0008150//biological_process;GO:0051716//cellular response to stimulus;GO:0044699//single-organism process;GO:0006725//cellular aromatic compound metabolic process;GO:1901360//organic cyclic compound metabolic process;GO:0044710//si…
1	42591601	42591800	*	1.16267e-17	1.21402e-15	-80.6452	Os01g0966000	Genebody	-	Similar to Plasma membrane H+-ATPase (EC 3.6.1.3). (Os01t0966000-01);Similar to Plasma membrane H+-ATPase (EC 3.6.1.3). (Os01t0966000-02);Similar to predicted protein. (Os01t0966000-03);Similar to OXP1 (OXOPROLINASE 1); 5-oxoprolinase (ATP-hydrolyzing)/ hydrolase. (Os01t0966000-04)	Metabolism	Metabolism of other amino acids	ko00480//Glutathione metabolism	K01469	GO:0044424//intracellular part;GO:0005622//intracellular;GO:0005575//cellular_component;GO:0005737//cytoplasm;GO:0005623//cell;GO:0044464//cell part;GO:0005829//cytosol;GO:0044444//cytoplasmic part	GO:0016787//hydrolase activity;GO:0003824//catalytic activity;GO:0003674//molecular_function	GO:0008150//biological_process;GO:0009987//cellular process;GO:0009056//catabolic process;GO:0008152//metabolic process
2	156001	156200	*	1.15567e-49	8.28303e-47	-84.6404	Os02g0102850	Genebody	-	-	-	-	-	-	-	-	-
2	749801	750000	*	4.86379e-12	2.89094e-10	-75	Os02g0114000	Genebody	-	Bromodomain domain containing protein. (Os02t0114000-01)	-	-	-	-	GO:0043229//intracellular organelle;GO:0043231//intracellular membrane-bounded organelle;GO:0005622//intracellular;GO:0044464//cell part;GO:0005623//cell;GO:0044424//intracellular part;GO:0043226//organelle;GO:0043227//membrane-bounded organelle;GO:0005575//cellular_component;GO:0005634//nucleus	GO:0003674//molecular_function;GO:0036094//small molecule binding;GO:0097159//organic cyclic compound binding;GO:0005488//binding;GO:0005515//protein binding;GO:1901265//nucleoside phosphate binding;GO:0016787//hydrolase activity;GO:0003824//catalytic activity;GO:0000166//nucleotide binding;GO:1901363//heterocyclic compound binding	GO:0009987//cellular process;GO:0065007//biological regulation;GO:0006807//nitrogen compound metabolic process;GO:0006139//nucleobase-containing compound metabolic process;GO:0016043//cellular component organization;GO:0034641//cellular nitrogen compound metabolic process;GO:0060255//regulation of macromolecule metabolic process;GO:0050789//regulation of biological process;GO:0046483//heterocycle…
2	965201	965400	*	6.18539e-26	1.22015e-23	-79.5547	Os02g0118400	Genebody	-	Similar to CMP-N-acetylneuraminate-beta-galactosamide-alpha-2,6-sialyltransferase (EC 2.4.99.1) (Beta-galactoside alpha-2,6-sialyltransferase) (Alpha 2,6-ST) (Sialyltransferase 1) (ST6Gal I) (B-cell antigen CD75). (Os02t0118400-01);Similar to CMP-N-acetylneuraminate-beta-galactosamide-alpha-2,6-sialyltransferase (EC 2.4.99.1) (Beta-galactoside alpha-2,6-sialyltransferase) (Alpha 2,6-ST) (Sialyltr…	-	-	-	-	GO:0005794//Golgi apparatus;GO:0043226//organelle;GO:0044464//cell part;GO:0043231//intracellular membrane-bounded organelle;GO:0044444//cytoplasmic part;GO:0005623//cell;GO:0005622//intracellular;GO:0012505//endomembrane system;GO:0043229//intracellular organelle;GO:0005575//cellular_component;GO:0043227//membrane-bounded organelle;GO:0044424//intracellular part;GO:0005737//cytoplasm;GO:0016020/…	GO:1901265//nucleoside phosphate binding;GO:0036094//small molecule binding;GO:0097159//organic cyclic compound binding;GO:1901363//heterocyclic compound binding;GO:0003824//catalytic activity;GO:0000166//nucleotide binding;GO:0003674//molecular_function;GO:0005488//binding;GO:0016740//transferase activity	GO:0071704//organic substance metabolic process;GO:0019538//protein metabolic process;GO:0009987//cellular process;GO:0036211//protein modification process;GO:0044260//cellular macromolecule metabolic process;GO:0008150//biological_process;GO:0043170//macromolecule metabolic process;GO:0006464//cellular protein modification process;GO:0044237//cellular metabolic process;GO:0043412//macromolecule …
2	965301	965500	*	2.81987e-20	3.65929e-18	-78.7879	Os02g0118400	Genebody	-	Similar to CMP-N-acetylneuraminate-beta-galactosamide-alpha-2,6-sialyltransferase (EC 2.4.99.1) (Beta-galactoside alpha-2,6-sialyltransferase) (Alpha 2,6-ST) (Sialyltransferase 1) (ST6Gal I) (B-cell antigen CD75). (Os02t0118400-01);Similar to CMP-N-acetylneuraminate-beta-galactosamide-alpha-2,6-sialyltransferase (EC 2.4.99.1) (Beta-galactoside alpha-2,6-sialyltransferase) (Alpha 2,6-ST) (Sialyltr…	-	-	-	-	GO:0005794//Golgi apparatus;GO:0043226//organelle;GO:0044464//cell part;GO:0043231//intracellular membrane-bounded organelle;GO:0044444//cytoplasmic part;GO:0005623//cell;GO:0005622//intracellular;GO:0012505//endomembrane system;GO:0043229//intracellular organelle;GO:0005575//cellular_component;GO:0043227//membrane-bounded organelle;GO:0044424//intracellular part;GO:0005737//cytoplasm;GO:0016020/…	GO:1901265//nucleoside phosphate binding;GO:0036094//small molecule binding;GO:0097159//organic cyclic compound binding;GO:1901363//heterocyclic compound binding;GO:0003824//catalytic activity;GO:0000166//nucleotide binding;GO:0003674//molecular_function;GO:0005488//binding;GO:0016740//transferase activity	GO:0071704//organic substance metabolic process;GO:0019538//protein metabolic process;GO:0009987//cellular process;GO:0036211//protein modification process;GO:0044260//cellular macromolecule metabolic process;GO:0008150//biological_process;GO:0043170//macromolecule metabolic process;GO:0006464//cellular protein modification process;GO:0044237//cellular metabolic process;GO:0043412//macromolecule …
2	1506201	1506400	*	2.30113e-124	1.84079e-120	-86.8217	Os02g0129000	Genebody	-	Hypothetical conserved gene. (Os02t0129000-00)	-	-	-	-	GO:0005575//cellular_component;GO:0016020//membrane	-	-
2	1598501	1598700	*	7.4608e-34	2.4235e-31	75.2809	Os02g0130600	Genebody	-	Conserved hypothetical protein. (Os02t0130600-01)	-	-	-	-	GO:0005575//cellular_component;GO:0016020//membrane	-	-
2	1769401	1769600	*	2.91595e-18	3.19973e-16	-83.9627	Os02g0133400	Genebody	SMC3 homolog, chromosome segregation protein sudA	Similar to SMC3 protein. (Os02t0133400-00)	-	-	-	-	GO:0043226//organelle;GO:0005622//intracellular;GO:0043227//membrane-bounded organelle;GO:0005634//nucleus;GO:0043231//intracellular membrane-bounded organelle;GO:0044424//intracellular part;GO:0044464//cell part;GO:0005575//cellular_component;GO:0043229//intracellular organelle;GO:0005623//cell	GO:1901265//nucleoside phosphate binding;GO:1901363//heterocyclic compound binding;GO:0036094//small molecule binding;GO:0005488//binding;GO:0000166//nucleotide binding;GO:0097159//organic cyclic compound binding;GO:0003674//molecular_function	GO:0016043//cellular component organization;GO:0009987//cellular process;GO:0071840//cellular component organization or biogenesis;GO:0008150//biological_process
2	1769501	1769700	*	1.599e-36	6.08364e-34	-89.0198	Os02g0133400	Genebody	SMC3 homolog, chromosome segregation protein sudA	Similar to SMC3 protein. (Os02t0133400-00)	-	-	-	-	GO:0043226//organelle;GO:0005622//intracellular;GO:0043227//membrane-bounded organelle;GO:0005634//nucleus;GO:0043231//intracellular membrane-bounded organelle;GO:0044424//intracellular part;GO:0044464//cell part;GO:0005575//cellular_component;GO:0043229//intracellular organelle;GO:0005623//cell	GO:1901265//nucleoside phosphate binding;GO:1901363//heterocyclic compound binding;GO:0036094//small molecule binding;GO:0005488//binding;GO:0000166//nucleotide binding;GO:0097159//organic cyclic compound binding;GO:0003674//molecular_function	GO:0016043//cellular component organization;GO:0009987//cellular process;GO:0071840//cellular component organization or biogenesis;GO:0008150//biological_process
2	1769601	1769800	*	3.00333e-28	6.93271e-26	-90.8163	Os02g0133400	Genebody	SMC3 homolog, chromosome segregation protein sudA	Similar to SMC3 protein. (Os02t0133400-00)	-	-	-	-	GO:0043226//organelle;GO:0005622//intracellular;GO:0043227//membrane-bounded organelle;GO:0005634//nucleus;GO:0043231//intracellular membrane-bounded organelle;GO:0044424//intracellular part;GO:0044464//cell part;GO:0005575//cellular_component;GO:0043229//intracellular organelle;GO:0005623//cell	GO:1901265//nucleoside phosphate binding;GO:1901363//heterocyclic compound binding;GO:0036094//small molecule binding;GO:0005488//binding;GO:0000166//nucleotide binding;GO:0097159//organic cyclic compound binding;GO:0003674//molecular_function	GO:0016043//cellular component organization;GO:0009987//cellular process;GO:0071840//cellular component organization or biogenesis;GO:0008150//biological_process
2	2850601	2850800	*	1.89324e-19	2.29496e-17	-82.1429	Os02g0151800	Genebody	-	-	-	-	-	-	-	-	-
2	4078901	4079100	*	1.79137e-14	1.38457e-12	-85.1115	Os02g0174200	Genebody	dual-specificity protein kinase 2, kinase-related transforming protein	ATMRK serine/threonine protein kinase-like domain containing protein. (Os02t0174200-01)	-	-	-	-	GO:0005575//cellular_component;GO:0005623//cell;GO:0044464//cell part;GO:0005622//intracellular	GO:0016740//transferase activity;GO:0003674//molecular_function;GO:0097159//organic cyclic compound binding;GO:0004871//signal transducer activity;GO:0036094//small molecule binding;GO:0016301//kinase activity;GO:0003824//catalytic activity;GO:1901363//heterocyclic compound binding;GO:0000166//nucleotide binding;GO:1901265//nucleoside phosphate binding;GO:0016772//transferase activity, transferri…	GO:0043170//macromolecule metabolic process;GO:0050896//response to stimulus;GO:0044260//cellular macromolecule metabolic process;GO:0007154//cell communication;GO:0071704//organic substance metabolic process;GO:0044763//single-organism cellular process;GO:0007165//signal transduction;GO:0050794//regulation of cellular process;GO:0051716//cellular response to stimulus;GO:0023052//signaling;GO:000…
2	4078901	4079100	*	1.79137e-14	1.38457e-12	-85.1115	Os02g0174250	Genebody	-	-	-	-	-	-	-	-	-
2	4378401	4378600	*	7.22733e-28	1.62971e-25	-94.4286	Os02g0179000	Genebody	OsSTA49	Similar to STE20/SPS1-related proline-alanine-rich protein kinase. (Os02t0179000-00)	-	-	-	-	GO:0044424//intracellular part;GO:0005622//intracellular;GO:0044464//cell part;GO:0005575//cellular_component;GO:0005623//cell;GO:0005737//cytoplasm	GO:0016301//kinase activity;GO:0016772//transferase activity, transferring phosphorus-containing groups;GO:0036094//small molecule binding;GO:0003824//catalytic activity;GO:0016740//transferase activity;GO:0000166//nucleotide binding;GO:0003674//molecular_function;GO:1901363//heterocyclic compound binding;GO:1901265//nucleoside phosphate binding;GO:0005488//binding;GO:0097159//organic cyclic comp…	GO:0008152//metabolic process;GO:0006950//response to stress;GO:0008150//biological_process;GO:0036211//protein modification process;GO:0050896//response to stimulus;GO:0071704//organic substance metabolic process;GO:0044238//primary metabolic process;GO:0044260//cellular macromolecule metabolic process;GO:0065007//biological regulation;GO:0051716//cellular response to stimulus;GO:0007049//cell c…
2	4426501	4426700	*	5.82964e-61	6.75332e-58	80.841	Os02g0179600	Genebody	-	-	-	-	-	-	-	-	-
2	4426601	4426800	*	9.97874e-113	5.85582e-109	88.9434	Os02g0179600	Genebody	-	-	-	-	-	-	-	-	-
2	4742701	4742900	*	3.77896e-24	6.55965e-22	-75.9769	Os02g0184800	Genebody	-	-	-	-	-	-	-	-	-
2	4742701	4742900	*	3.77896e-24	6.55965e-22	-75.9769	Os02g0184900	Genebody	-	Cytochrome P450 family protein. (Os02t0184900-01)	-	-	-	-	GO:0005575//cellular_component;GO:0016020//membrane	GO:0003824//catalytic activity;GO:0003674//molecular_function;GO:0005488//binding	GO:0009058//biosynthetic process;GO:0044710//single-organism metabolic process;GO:0008150//biological_process;GO:0044699//single-organism process;GO:0019748//secondary metabolic process;GO:0008152//metabolic process
2	4742801	4743000	*	5.68833e-46	3.46282e-43	-96.5278	Os02g0184800	Genebody	-	-	-	-	-	-	-	-	-
2	4742801	4743000	*	5.68833e-46	3.46282e-43	-96.5278	Os02g0184900	Genebody	-	Cytochrome P450 family protein. (Os02t0184900-01)	-	-	-	-	GO:0005575//cellular_component;GO:0016020//membrane	GO:0003824//catalytic activity;GO:0003674//molecular_function;GO:0005488//binding	GO:0009058//biosynthetic process;GO:0044710//single-organism metabolic process;GO:0008150//biological_process;GO:0044699//single-organism process;GO:0019748//secondary metabolic process;GO:0008152//metabolic process
2	4742901	4743100	*	1.83136e-53	1.57409e-50	-96.6216	Os02g0184900	Genebody	-	Cytochrome P450 family protein. (Os02t0184900-01)	-	-	-	-	GO:0005575//cellular_component;GO:0016020//membrane	GO:0003824//catalytic activity;GO:0003674//molecular_function;GO:0005488//binding	GO:0009058//biosynthetic process;GO:0044710//single-organism metabolic process;GO:0008150//biological_process;GO:0044699//single-organism process;GO:0019748//secondary metabolic process;GO:0008152//metabolic process
2	4743001	4743200	*	8.4934e-29	2.02714e-26	-77.1186	Os02g0184900	Genebody	-	Cytochrome P450 family protein. (Os02t0184900-01)	-	-	-	-	GO:0005575//cellular_component;GO:0016020//membrane	GO:0003824//catalytic activity;GO:0003674//molecular_function;GO:0005488//binding	GO:0009058//biosynthetic process;GO:0044710//single-organism metabolic process;GO:0008150//biological_process;GO:0044699//single-organism process;GO:0019748//secondary metabolic process;GO:0008152//metabolic process
2	4755701	4755900	*	8.97893e-13	5.80758e-11	-79.5455	Os02g0185200	Genebody	-	Cytochrome P450 family protein. (Os02t0185200-01)	-	-	-	-	GO:0016020//membrane;GO:0005575//cellular_component	GO:0003674//molecular_function;GO:0005488//binding;GO:0003824//catalytic activity	GO:0008152//metabolic process;GO:0009058//biosynthetic process;GO:0044699//single-organism process;GO:0019748//secondary metabolic process;GO:0008150//biological_process;GO:0044710//single-organism metabolic process
2	4755801	4756000	*	8.35715e-20	1.04225e-17	-82.7108	Os02g0185200	Genebody	-	Cytochrome P450 family protein. (Os02t0185200-01)	-	-	-	-	GO:0016020//membrane;GO:0005575//cellular_component	GO:0003674//molecular_function;GO:0005488//binding;GO:0003824//catalytic activity	GO:0008152//metabolic process;GO:0009058//biosynthetic process;GO:0044699//single-organism process;GO:0019748//secondary metabolic process;GO:0008150//biological_process;GO:0044710//single-organism metabolic process
2	4755901	4756100	*	1.75862e-24	3.12802e-22	-86.2069	Os02g0185200	Genebody	-	Cytochrome P450 family protein. (Os02t0185200-01)	-	-	-	-	GO:0016020//membrane;GO:0005575//cellular_component	GO:0003674//molecular_function;GO:0005488//binding;GO:0003824//catalytic activity	GO:0008152//metabolic process;GO:0009058//biosynthetic process;GO:0044699//single-organism process;GO:0019748//secondary metabolic process;GO:0008150//biological_process;GO:0044710//single-organism metabolic process
2	4756001	4756200	*	2.41724e-30	6.38838e-28	-81.3084	Os02g0185200	Genebody	-	Cytochrome P450 family protein. (Os02t0185200-01)	-	-	-	-	GO:0016020//membrane;GO:0005575//cellular_component	GO:0003674//molecular_function;GO:0005488//binding;GO:0003824//catalytic activity	GO:0008152//metabolic process;GO:0009058//biosynthetic process;GO:0044699//single-organism process;GO:0019748//secondary metabolic process;GO:0008150//biological_process;GO:0044710//single-organism metabolic process
2	4756101	4756300	*	3.19392e-30	8.37662e-28	-75.6757	Os02g0185200	Genebody	-	Cytochrome P450 family protein. (Os02t0185200-01)	-	-	-	-	GO:0016020//membrane;GO:0005575//cellular_component	GO:0003674//molecular_function;GO:0005488//binding;GO:0003824//catalytic activity	GO:0008152//metabolic process;GO:0009058//biosynthetic process;GO:0044699//single-organism process;GO:0019748//secondary metabolic process;GO:0008150//biological_process;GO:0044710//single-organism metabolic process
2	4797501	4797700	*	5.59652e-23	8.92419e-21	-83.3333	Os02g0186200	Genebody	endosperm-specific gene 28	Similar to Cytochrome P450 CYP71K14. (Os02t0186200-00)	-	-	-	-	GO:0016020//membrane;GO:0005575//cellular_component	GO:0005488//binding;GO:0003824//catalytic activity;GO:0003674//molecular_function	GO:0019748//secondary metabolic process;GO:0008150//biological_process;GO:0009058//biosynthetic process;GO:0008152//metabolic process;GO:0044710//single-organism metabolic process;GO:0044699//single-organism process
2	4797601	4797800	*	3.46586e-23	5.61336e-21	-93.3333	Os02g0186200	Genebody	endosperm-specific gene 28	Similar to Cytochrome P450 CYP71K14. (Os02t0186200-00)	-	-	-	-	GO:0016020//membrane;GO:0005575//cellular_component	GO:0005488//binding;GO:0003824//catalytic activity;GO:0003674//molecular_function	GO:0019748//secondary metabolic process;GO:0008150//biological_process;GO:0009058//biosynthetic process;GO:0008152//metabolic process;GO:0044710//single-organism metabolic process;GO:0044699//single-organism process
2	4827701	4827900	*	4.41986e-27	9.45455e-25	-84.1417	Os02g0186900	Genebody	-	Cytochrome P450 family protein. (Os02t0186900-01)	-	-	-	-	GO:0016020//membrane;GO:0005575//cellular_component	GO:0003674//molecular_function;GO:0003824//catalytic activity;GO:0005488//binding	GO:0008152//metabolic process;GO:0008150//biological_process;GO:0044699//single-organism process;GO:0019748//secondary metabolic process;GO:0009058//biosynthetic process;GO:0044710//single-organism metabolic process
2	4827801	4828000	*	2.09349e-23	3.44017e-21	-82.1321	Os02g0186900	Genebody	-	Cytochrome P450 family protein. (Os02t0186900-01)	-	-	-	-	GO:0016020//membrane;GO:0005575//cellular_component	GO:0003674//molecular_function;GO:0003824//catalytic activity;GO:0005488//binding	GO:0008152//metabolic process;GO:0008150//biological_process;GO:0044699//single-organism process;GO:0019748//secondary metabolic process;GO:0009058//biosynthetic process;GO:0044710//single-organism metabolic process
2	5063001	5063200	*	5.11692e-30	1.3238e-27	-91.2088	Os02g0191500	Genebody	-	Similar to Goliath homolog precursor (RING finger protein 130). (Os02t0191500-01)	-	-	-	-	-	GO:0016740//transferase activity;GO:0003674//molecular_function;GO:0003824//catalytic activity	GO:0036211//protein modification process;GO:0009987//cellular process;GO:0043170//macromolecule metabolic process;GO:0019538//protein metabolic process;GO:0071704//organic substance metabolic process;GO:0043412//macromolecule modification;GO:0006464//cellular protein modification process;GO:0044260//cellular macromolecule metabolic process;GO:0008150//biological_process;GO:0009056//catabolic proc…
2	5063101	5063300	*	1.01494e-27	2.26428e-25	-88.2555	Os02g0191500	Genebody	-	Similar to Goliath homolog precursor (RING finger protein 130). (Os02t0191500-01)	-	-	-	-	-	GO:0016740//transferase activity;GO:0003674//molecular_function;GO:0003824//catalytic activity	GO:0036211//protein modification process;GO:0009987//cellular process;GO:0043170//macromolecule metabolic process;GO:0019538//protein metabolic process;GO:0071704//organic substance metabolic process;GO:0043412//macromolecule modification;GO:0006464//cellular protein modification process;GO:0044260//cellular macromolecule metabolic process;GO:0008150//biological_process;GO:0009056//catabolic proc…
2	5063201	5063400	*	5.78313e-26	1.14289e-23	-89.0732	Os02g0191500	Genebody	-	Similar to Goliath homolog precursor (RING finger protein 130). (Os02t0191500-01)	-	-	-	-	-	GO:0016740//transferase activity;GO:0003674//molecular_function;GO:0003824//catalytic activity	GO:0036211//protein modification process;GO:0009987//cellular process;GO:0043170//macromolecule metabolic process;GO:0019538//protein metabolic process;GO:0071704//organic substance metabolic process;GO:0043412//macromolecule modification;GO:0006464//cellular protein modification process;GO:0044260//cellular macromolecule metabolic process;GO:0008150//biological_process;GO:0009056//catabolic proc…
2	5063301	5063500	*	8.10192e-25	1.47857e-22	-80.8081	Os02g0191500	Genebody	-	Similar to Goliath homolog precursor (RING finger protein 130). (Os02t0191500-01)	-	-	-	-	-	GO:0016740//transferase activity;GO:0003674//molecular_function;GO:0003824//catalytic activity	GO:0036211//protein modification process;GO:0009987//cellular process;GO:0043170//macromolecule metabolic process;GO:0019538//protein metabolic process;GO:0071704//organic substance metabolic process;GO:0043412//macromolecule modification;GO:0006464//cellular protein modification process;GO:0044260//cellular macromolecule metabolic process;GO:0008150//biological_process;GO:0009056//catabolic proc…
2	7135601	7135800	*	1.30366e-36	4.9824e-34	-95.5882	Os02g0227200	Genebody	EARLY NODULIN 93B	Early nodulin. (Os02t0227200-01)	-	-	-	-	GO:0044444//cytoplasmic part;GO:0044424//intracellular part;GO:0005737//cytoplasm;GO:0005623//cell;GO:0005739//mitochondrion;GO:0043229//intracellular organelle;GO:0044464//cell part;GO:0043231//intracellular membrane-bounded organelle;GO:0005622//intracellular;GO:0043226//organelle;GO:0005575//cellular_component;GO:0043227//membrane-bounded organelle;GO:0016020//membrane	-	-
2	7135701	7135900	*	1.30366e-36	4.9824e-34	-95.5882	Os02g0227200	Genebody	EARLY NODULIN 93B	Early nodulin. (Os02t0227200-01)	-	-	-	-	GO:0044444//cytoplasmic part;GO:0044424//intracellular part;GO:0005737//cytoplasm;GO:0005623//cell;GO:0005739//mitochondrion;GO:0043229//intracellular organelle;GO:0044464//cell part;GO:0043231//intracellular membrane-bounded organelle;GO:0005622//intracellular;GO:0043226//organelle;GO:0005575//cellular_component;GO:0043227//membrane-bounded organelle;GO:0016020//membrane	-	-
2	8592701	8592900	*	7.69205e-30	1.96755e-27	-93.5	Os02g0252400	Genebody	PROLAMIN BOX BINDING FACTOR	Dof zinc finger transcriptional activator, Dof zinc finger transcription factor, Grain filling, GA response in aleurone cell (Os02t0252400-01)	-	-	-	-	GO:0044424//intracellular part;GO:0043229//intracellular organelle;GO:0005575//cellular_component;GO:0005622//intracellular;GO:0044464//cell part;GO:0043227//membrane-bounded organelle;GO:0043226//organelle;GO:0005634//nucleus;GO:0005623//cell;GO:0043231//intracellular membrane-bounded organelle	GO:0003674//molecular_function;GO:0003676//nucleic acid binding;GO:1901363//heterocyclic compound binding;GO:0097159//organic cyclic compound binding;GO:0005488//binding;GO:0003677//DNA binding	GO:0071704//organic substance metabolic process;GO:1901360//organic cyclic compound metabolic process;GO:0034641//cellular nitrogen compound metabolic process;GO:0006807//nitrogen compound metabolic process;GO:0009058//biosynthetic process;GO:0009987//cellular process;GO:0006139//nucleobase-containing compound metabolic process;GO:0008150//biological_process;GO:0044237//cellular metabolic process…
2	8592801	8593000	*	2.65325e-85	7.13573e-82	-91.8373	Os02g0252400	Genebody	PROLAMIN BOX BINDING FACTOR	Dof zinc finger transcriptional activator, Dof zinc finger transcription factor, Grain filling, GA response in aleurone cell (Os02t0252400-01)	-	-	-	-	GO:0044424//intracellular part;GO:0043229//intracellular organelle;GO:0005575//cellular_component;GO:0005622//intracellular;GO:0044464//cell part;GO:0043227//membrane-bounded organelle;GO:0043226//organelle;GO:0005634//nucleus;GO:0005623//cell;GO:0043231//intracellular membrane-bounded organelle	GO:0003674//molecular_function;GO:0003676//nucleic acid binding;GO:1901363//heterocyclic compound binding;GO:0097159//organic cyclic compound binding;GO:0005488//binding;GO:0003677//DNA binding	GO:0071704//organic substance metabolic process;GO:1901360//organic cyclic compound metabolic process;GO:0034641//cellular nitrogen compound metabolic process;GO:0006807//nitrogen compound metabolic process;GO:0009058//biosynthetic process;GO:0009987//cellular process;GO:0006139//nucleobase-containing compound metabolic process;GO:0008150//biological_process;GO:0044237//cellular metabolic process…
2	8592901	8593100	*	5.07003e-90	1.59538e-86	-92.3897	Os02g0252400	Genebody	PROLAMIN BOX BINDING FACTOR	Dof zinc finger transcriptional activator, Dof zinc finger transcription factor, Grain filling, GA response in aleurone cell (Os02t0252400-01)	-	-	-	-	GO:0044424//intracellular part;GO:0043229//intracellular organelle;GO:0005575//cellular_component;GO:0005622//intracellular;GO:0044464//cell part;GO:0043227//membrane-bounded organelle;GO:0043226//organelle;GO:0005634//nucleus;GO:0005623//cell;GO:0043231//intracellular membrane-bounded organelle	GO:0003674//molecular_function;GO:0003676//nucleic acid binding;GO:1901363//heterocyclic compound binding;GO:0097159//organic cyclic compound binding;GO:0005488//binding;GO:0003677//DNA binding	GO:0071704//organic substance metabolic process;GO:1901360//organic cyclic compound metabolic process;GO:0034641//cellular nitrogen compound metabolic process;GO:0006807//nitrogen compound metabolic process;GO:0009058//biosynthetic process;GO:0009987//cellular process;GO:0006139//nucleobase-containing compound metabolic process;GO:0008150//biological_process;GO:0044237//cellular metabolic process…
2	8593001	8593200	*	1.48635e-71	2.54461e-68	-96.3235	Os02g0252400	Genebody	PROLAMIN BOX BINDING FACTOR	Dof zinc finger transcriptional activator, Dof zinc finger transcription factor, Grain filling, GA response in aleurone cell (Os02t0252400-01)	-	-	-	-	GO:0044424//intracellular part;GO:0043229//intracellular organelle;GO:0005575//cellular_component;GO:0005622//intracellular;GO:0044464//cell part;GO:0043227//membrane-bounded organelle;GO:0043226//organelle;GO:0005634//nucleus;GO:0005623//cell;GO:0043231//intracellular membrane-bounded organelle	GO:0003674//molecular_function;GO:0003676//nucleic acid binding;GO:1901363//heterocyclic compound binding;GO:0097159//organic cyclic compound binding;GO:0005488//binding;GO:0003677//DNA binding	GO:0071704//organic substance metabolic process;GO:1901360//organic cyclic compound metabolic process;GO:0034641//cellular nitrogen compound metabolic process;GO:0006807//nitrogen compound metabolic process;GO:0009058//biosynthetic process;GO:0009987//cellular process;GO:0006139//nucleobase-containing compound metabolic process;GO:0008150//biological_process;GO:0044237//cellular metabolic process…
2	8593101	8593300	*	3.81554e-76	7.58212e-73	-96.9432	Os02g0252400	Genebody	PROLAMIN BOX BINDING FACTOR	Dof zinc finger transcriptional activator, Dof zinc finger transcription factor, Grain filling, GA response in aleurone cell (Os02t0252400-01)	-	-	-	-	GO:0044424//intracellular part;GO:0043229//intracellular organelle;GO:0005575//cellular_component;GO:0005622//intracellular;GO:0044464//cell part;GO:0043227//membrane-bounded organelle;GO:0043226//organelle;GO:0005634//nucleus;GO:0005623//cell;GO:0043231//intracellular membrane-bounded organelle	GO:0003674//molecular_function;GO:0003676//nucleic acid binding;GO:1901363//heterocyclic compound binding;GO:0097159//organic cyclic compound binding;GO:0005488//binding;GO:0003677//DNA binding	GO:0071704//organic substance metabolic process;GO:1901360//organic cyclic compound metabolic process;GO:0034641//cellular nitrogen compound metabolic process;GO:0006807//nitrogen compound metabolic process;GO:0009058//biosynthetic process;GO:0009987//cellular process;GO:0006139//nucleobase-containing compound metabolic process;GO:0008150//biological_process;GO:0044237//cellular metabolic process…
2	8593201	8593400	*	3.47402e-60	3.91569e-57	-96.4706	Os02g0252400	Genebody	PROLAMIN BOX BINDING FACTOR	Dof zinc finger transcriptional activator, Dof zinc finger transcription factor, Grain filling, GA response in aleurone cell (Os02t0252400-01)	-	-	-	-	GO:0044424//intracellular part;GO:0043229//intracellular organelle;GO:0005575//cellular_component;GO:0005622//intracellular;GO:0044464//cell part;GO:0043227//membrane-bounded organelle;GO:0043226//organelle;GO:0005634//nucleus;GO:0005623//cell;GO:0043231//intracellular membrane-bounded organelle	GO:0003674//molecular_function;GO:0003676//nucleic acid binding;GO:1901363//heterocyclic compound binding;GO:0097159//organic cyclic compound binding;GO:0005488//binding;GO:0003677//DNA binding	GO:0071704//organic substance metabolic process;GO:1901360//organic cyclic compound metabolic process;GO:0034641//cellular nitrogen compound metabolic process;GO:0006807//nitrogen compound metabolic process;GO:0009058//biosynthetic process;GO:0009987//cellular process;GO:0006139//nucleobase-containing compound metabolic process;GO:0008150//biological_process;GO:0044237//cellular metabolic process…
2	8593301	8593500	*	6.65337e-80	1.49931e-76	-96.8421	Os02g0252400	Genebody	PROLAMIN BOX BINDING FACTOR	Dof zinc finger transcriptional activator, Dof zinc finger transcription factor, Grain filling, GA response in aleurone cell (Os02t0252400-01)	-	-	-	-	GO:0044424//intracellular part;GO:0043229//intracellular organelle;GO:0005575//cellular_component;GO:0005622//intracellular;GO:0044464//cell part;GO:0043227//membrane-bounded organelle;GO:0043226//organelle;GO:0005634//nucleus;GO:0005623//cell;GO:0043231//intracellular membrane-bounded organelle	GO:0003674//molecular_function;GO:0003676//nucleic acid binding;GO:1901363//heterocyclic compound binding;GO:0097159//organic cyclic compound binding;GO:0005488//binding;GO:0003677//DNA binding	GO:0071704//organic substance metabolic process;GO:1901360//organic cyclic compound metabolic process;GO:0034641//cellular nitrogen compound metabolic process;GO:0006807//nitrogen compound metabolic process;GO:0009058//biosynthetic process;GO:0009987//cellular process;GO:0006139//nucleobase-containing compound metabolic process;GO:0008150//biological_process;GO:0044237//cellular metabolic process…
2	8593401	8593600	*	1.16353e-82	2.84541e-79	-95.5359	Os02g0252400	Genebody	PROLAMIN BOX BINDING FACTOR	Dof zinc finger transcriptional activator, Dof zinc finger transcription factor, Grain filling, GA response in aleurone cell (Os02t0252400-01)	-	-	-	-	GO:0044424//intracellular part;GO:0043229//intracellular organelle;GO:0005575//cellular_component;GO:0005622//intracellular;GO:0044464//cell part;GO:0043227//membrane-bounded organelle;GO:0043226//organelle;GO:0005634//nucleus;GO:0005623//cell;GO:0043231//intracellular membrane-bounded organelle	GO:0003674//molecular_function;GO:0003676//nucleic acid binding;GO:1901363//heterocyclic compound binding;GO:0097159//organic cyclic compound binding;GO:0005488//binding;GO:0003677//DNA binding	GO:0071704//organic substance metabolic process;GO:1901360//organic cyclic compound metabolic process;GO:0034641//cellular nitrogen compound metabolic process;GO:0006807//nitrogen compound metabolic process;GO:0009058//biosynthetic process;GO:0009987//cellular process;GO:0006139//nucleobase-containing compound metabolic process;GO:0008150//biological_process;GO:0044237//cellular metabolic process…
2	8593501	8593700	*	2.65778e-172	5.0689e-168	-97.1295	Os02g0252400	Genebody	PROLAMIN BOX BINDING FACTOR	Dof zinc finger transcriptional activator, Dof zinc finger transcription factor, Grain filling, GA response in aleurone cell (Os02t0252400-01)	-	-	-	-	GO:0044424//intracellular part;GO:0043229//intracellular organelle;GO:0005575//cellular_component;GO:0005622//intracellular;GO:0044464//cell part;GO:0043227//membrane-bounded organelle;GO:0043226//organelle;GO:0005634//nucleus;GO:0005623//cell;GO:0043231//intracellular membrane-bounded organelle	GO:0003674//molecular_function;GO:0003676//nucleic acid binding;GO:1901363//heterocyclic compound binding;GO:0097159//organic cyclic compound binding;GO:0005488//binding;GO:0003677//DNA binding	GO:0071704//organic substance metabolic process;GO:1901360//organic cyclic compound metabolic process;GO:0034641//cellular nitrogen compound metabolic process;GO:0006807//nitrogen compound metabolic process;GO:0009058//biosynthetic process;GO:0009987//cellular process;GO:0006139//nucleobase-containing compound metabolic process;GO:0008150//biological_process;GO:0044237//cellular metabolic process…
2	8593601	8593800	*	1.3828e-229	6.97603e-225	-96.6229	Os02g0252400	Genebody	PROLAMIN BOX BINDING FACTOR	Dof zinc finger transcriptional activator, Dof zinc finger transcription factor, Grain filling, GA response in aleurone cell (Os02t0252400-01)	-	-	-	-	GO:0044424//intracellular part;GO:0043229//intracellular organelle;GO:0005575//cellular_component;GO:0005622//intracellular;GO:0044464//cell part;GO:0043227//membrane-bounded organelle;GO:0043226//organelle;GO:0005634//nucleus;GO:0005623//cell;GO:0043231//intracellular membrane-bounded organelle	GO:0003674//molecular_function;GO:0003676//nucleic acid binding;GO:1901363//heterocyclic compound binding;GO:0097159//organic cyclic compound binding;GO:0005488//binding;GO:0003677//DNA binding	GO:0071704//organic substance metabolic process;GO:1901360//organic cyclic compound metabolic process;GO:0034641//cellular nitrogen compound metabolic process;GO:0006807//nitrogen compound metabolic process;GO:0009058//biosynthetic process;GO:0009987//cellular process;GO:0006139//nucleobase-containing compound metabolic process;GO:0008150//biological_process;GO:0044237//cellular metabolic process…
2	8593701	8593900	*	4.71807e-118	3.21507e-114	-94.1379	Os02g0252400	Genebody	PROLAMIN BOX BINDING FACTOR	Dof zinc finger transcriptional activator, Dof zinc finger transcription factor, Grain filling, GA response in aleurone cell (Os02t0252400-01)	-	-	-	-	GO:0044424//intracellular part;GO:0043229//intracellular organelle;GO:0005575//cellular_component;GO:0005622//intracellular;GO:0044464//cell part;GO:0043227//membrane-bounded organelle;GO:0043226//organelle;GO:0005634//nucleus;GO:0005623//cell;GO:0043231//intracellular membrane-bounded organelle	GO:0003674//molecular_function;GO:0003676//nucleic acid binding;GO:1901363//heterocyclic compound binding;GO:0097159//organic cyclic compound binding;GO:0005488//binding;GO:0003677//DNA binding	GO:0071704//organic substance metabolic process;GO:1901360//organic cyclic compound metabolic process;GO:0034641//cellular nitrogen compound metabolic process;GO:0006807//nitrogen compound metabolic process;GO:0009058//biosynthetic process;GO:0009987//cellular process;GO:0006139//nucleobase-containing compound metabolic process;GO:0008150//biological_process;GO:0044237//cellular metabolic process…
2	8747401	8747600	*	7.04093e-31	1.92354e-28	-80.3935	Os02g0255000	Genebody	CYCLIC NUCLEOTIDE GATED CHANNEL 2	Similar to Cyclic nucleotide-gated ion channel 1. (Os02t0255000-01);Similar to cyclic nucleotide-gated ion channel 1. (Os02t0255000-02);Similar to Cyclic nucleotide-gated ion channel 1. (Os02t0255000-03)	-	-	-	-	GO:0044464//cell part;GO:0071944//cell periphery;GO:0005886//plasma membrane;GO:0016020//membrane;GO:0005575//cellular_component;GO:0005623//cell	GO:0003674//molecular_function;GO:0005215//transporter activity	GO:0051234//establishment of localization;GO:0009987//cellular process;GO:0008150//biological_process;GO:0051179//localization;GO:0006810//transport
2	8747501	8747700	*	1.18233e-28	2.79617e-26	-85.1034	Os02g0255000	Genebody	CYCLIC NUCLEOTIDE GATED CHANNEL 2	Similar to Cyclic nucleotide-gated ion channel 1. (Os02t0255000-01);Similar to cyclic nucleotide-gated ion channel 1. (Os02t0255000-02);Similar to Cyclic nucleotide-gated ion channel 1. (Os02t0255000-03)	-	-	-	-	GO:0044464//cell part;GO:0071944//cell periphery;GO:0005886//plasma membrane;GO:0016020//membrane;GO:0005575//cellular_component;GO:0005623//cell	GO:0003674//molecular_function;GO:0005215//transporter activity	GO:0051234//establishment of localization;GO:0009987//cellular process;GO:0008150//biological_process;GO:0051179//localization;GO:0006810//transport
2	8747501	8747700	*	1.18233e-28	2.79617e-26	-85.1034	Os02g0255033	Genebody	-	-	-	-	-	-	-	-	-
2	10778601	10778800	*	1.07157e-20	1.437e-18	-88.2353	Os02g0286850	Genebody	-	Similar to Stripe rust resistance protein Yr10. (Os02t0286850-00)	-	-	-	-	GO:0005575//cellular_component;GO:0016020//membrane	GO:0097159//organic cyclic compound binding;GO:0003824//catalytic activity;GO:0005488//binding;GO:0016787//hydrolase activity;GO:0000166//nucleotide binding;GO:1901265//nucleoside phosphate binding;GO:1901363//heterocyclic compound binding;GO:0036094//small molecule binding;GO:0003674//molecular_function	GO:0009987//cellular process;GO:0008150//biological_process;GO:0008152//metabolic process;GO:0009056//catabolic process
2	11162801	11163000	*	1.94645e-21	2.76821e-19	-75.4717	Os02g0293500	Genebody	-	Similar to CLP protease regulatory subunit CLPX precursor. (Os02t0293500-01)	-	-	-	-	GO:0005622//intracellular;GO:0043226//organelle;GO:0044444//cytoplasmic part;GO:0043227//membrane-bounded organelle;GO:0043231//intracellular membrane-bounded organelle;GO:0044424//intracellular part;GO:0005575//cellular_component;GO:0005623//cell;GO:0005737//cytoplasm;GO:0043229//intracellular organelle;GO:0044464//cell part;GO:0005739//mitochondrion	GO:0016787//hydrolase activity;GO:0003824//catalytic activity;GO:0000166//nucleotide binding;GO:0005515//protein binding;GO:1901265//nucleoside phosphate binding;GO:0097159//organic cyclic compound binding;GO:0005488//binding;GO:1901363//heterocyclic compound binding;GO:0036094//small molecule binding;GO:0003674//molecular_function	GO:0009987//cellular process;GO:0019538//protein metabolic process;GO:0009056//catabolic process;GO:0044238//primary metabolic process;GO:0043170//macromolecule metabolic process;GO:0008150//biological_process;GO:0071704//organic substance metabolic process;GO:0008152//metabolic process
2	11162801	11163000	*	1.94645e-21	2.76821e-19	-75.4717	Os02g0293575	Genebody	-	-	-	-	-	-	-	-	-
2	12632001	12632200	*	1.72822e-31	4.89233e-29	-90.4762	Os02g0317800	Genebody	-	-	-	-	-	-	-	-	-
2	13977901	13978100	*	1.18936e-20	1.58923e-18	-88.345	Os02g0437800	Genebody	-	Similar to vacuolar protein-sorting protein 45. (Os02t0437800-01);Similar to Vacuolar protein-sorting protein 45 homolog (AtVPS45). (Os02t0437800-02);Similar to vacuolar protein-sorting protein 45. (Os02t0437800-03)	Cellular Processes	Transport and catabolism	ko04144//Endocytosis	K12479	GO:0005623//cell;GO:0043231//intracellular membrane-bounded organelle;GO:0012505//endomembrane system;GO:0044444//cytoplasmic part;GO:0043229//intracellular organelle;GO:0043227//membrane-bounded organelle;GO:0005575//cellular_component;GO:0005773//vacuole;GO:0016020//membrane;GO:0005737//cytoplasm;GO:0005622//intracellular;GO:0044424//intracellular part;GO:0005794//Golgi apparatus;GO:0044464//ce…	-	GO:0009987//cellular process;GO:0051234//establishment of localization;GO:0008150//biological_process;GO:0051179//localization;GO:0006810//transport
2	13982201	13982400	*	4.40792e-19	5.17942e-17	-90.875	Os02g0437800	Genebody	-	Similar to vacuolar protein-sorting protein 45. (Os02t0437800-01);Similar to Vacuolar protein-sorting protein 45 homolog (AtVPS45). (Os02t0437800-02);Similar to vacuolar protein-sorting protein 45. (Os02t0437800-03)	Cellular Processes	Transport and catabolism	ko04144//Endocytosis	K12479	GO:0005623//cell;GO:0043231//intracellular membrane-bounded organelle;GO:0012505//endomembrane system;GO:0044444//cytoplasmic part;GO:0043229//intracellular organelle;GO:0043227//membrane-bounded organelle;GO:0005575//cellular_component;GO:0005773//vacuole;GO:0016020//membrane;GO:0005737//cytoplasm;GO:0005622//intracellular;GO:0044424//intracellular part;GO:0005794//Golgi apparatus;GO:0044464//ce…	-	GO:0009987//cellular process;GO:0051234//establishment of localization;GO:0008150//biological_process;GO:0051179//localization;GO:0006810//transport
2	15267001	15267200	*	1.54409e-41	7.6177e-39	-77.6619	Os02g0458100	Genebody	-	Similar to Sesquiterpene cyclase. (Os02t0458100-01)	-	-	-	-	-	GO:0003824//catalytic activity;GO:0003674//molecular_function;GO:0005488//binding	GO:0008150//biological_process;GO:0008152//metabolic process
2	15267101	15267300	*	3.12852e-24	5.46701e-22	-78.8423	Os02g0458100	Genebody	-	Similar to Sesquiterpene cyclase. (Os02t0458100-01)	-	-	-	-	-	GO:0003824//catalytic activity;GO:0003674//molecular_function;GO:0005488//binding	GO:0008150//biological_process;GO:0008152//metabolic process
2	16480201	16480400	*	5.41472e-30	1.39841e-27	83.5464	Os02g0479700	Genebody	-	-	-	-	-	-	-	-	-
2	16507001	16507200	*	1.49633e-31	4.25398e-29	-97.1831	Os02g0480466	Genebody	-	Similar to Calcineurin B-like protein 02. (Os02t0480466-00)	-	-	-	-	GO:0016020//membrane;GO:0005575//cellular_component	-	-
2	17287001	17287200	*	5.31523e-17	5.24266e-15	-86.0577	Os02g0493300	Genebody	-	Tetratricopeptide-like helical domain containing protein. (Os02t0493300-01)	-	-	-	-	-	GO:0005515//protein binding;GO:0005488//binding;GO:0003674//molecular_function	-
2	17361801	17362000	*	3.39631e-21	4.73648e-19	-85.6185	Os02g0494700	Genebody	REPRESSOR OF SILENCING 1B	Similar to Repressor of silencing 1. (Os02t0494700-00)	-	-	-	-	GO:0005575//cellular_component;GO:0016020//membrane	GO:0003674//molecular_function;GO:0005488//binding;GO:0003824//catalytic activity	GO:0044237//cellular metabolic process;GO:0006950//response to stress;GO:0006139//nucleobase-containing compound metabolic process;GO:0008150//biological_process;GO:0071704//organic substance metabolic process;GO:0050896//response to stimulus;GO:1901360//organic cyclic compound metabolic process;GO:0034641//cellular nitrogen compound metabolic process;GO:0009987//cellular process;GO:0043170//macr…
2	17361901	17362100	*	5.52539e-22	8.16851e-20	-86.5633	Os02g0494700	Genebody	REPRESSOR OF SILENCING 1B	Similar to Repressor of silencing 1. (Os02t0494700-00)	-	-	-	-	GO:0005575//cellular_component;GO:0016020//membrane	GO:0003674//molecular_function;GO:0005488//binding;GO:0003824//catalytic activity	GO:0044237//cellular metabolic process;GO:0006950//response to stress;GO:0006139//nucleobase-containing compound metabolic process;GO:0008150//biological_process;GO:0071704//organic substance metabolic process;GO:0050896//response to stimulus;GO:1901360//organic cyclic compound metabolic process;GO:0034641//cellular nitrogen compound metabolic process;GO:0009987//cellular process;GO:0043170//macr…
2	17362001	17362200	*	1.02333e-14	8.11556e-13	-79.0233	Os02g0494700	Genebody	REPRESSOR OF SILENCING 1B	Similar to Repressor of silencing 1. (Os02t0494700-00)	-	-	-	-	GO:0005575//cellular_component;GO:0016020//membrane	GO:0003674//molecular_function;GO:0005488//binding;GO:0003824//catalytic activity	GO:0044237//cellular metabolic process;GO:0006950//response to stress;GO:0006139//nucleobase-containing compound metabolic process;GO:0008150//biological_process;GO:0071704//organic substance metabolic process;GO:0050896//response to stimulus;GO:1901360//organic cyclic compound metabolic process;GO:0034641//cellular nitrogen compound metabolic process;GO:0009987//cellular process;GO:0043170//macr…
2	17362101	17362300	*	1.59511e-25	3.05804e-23	-88.1669	Os02g0494700	Genebody	REPRESSOR OF SILENCING 1B	Similar to Repressor of silencing 1. (Os02t0494700-00)	-	-	-	-	GO:0005575//cellular_component;GO:0016020//membrane	GO:0003674//molecular_function;GO:0005488//binding;GO:0003824//catalytic activity	GO:0044237//cellular metabolic process;GO:0006950//response to stress;GO:0006139//nucleobase-containing compound metabolic process;GO:0008150//biological_process;GO:0071704//organic substance metabolic process;GO:0050896//response to stimulus;GO:1901360//organic cyclic compound metabolic process;GO:0034641//cellular nitrogen compound metabolic process;GO:0009987//cellular process;GO:0043170//macr…
2	17866001	17866200	*	7.81234e-33	2.39493e-30	-76.7803	Os02g0503700	Genebody	-	Similar to Cytochrome P450 CYP81L6. (Os02t0503700-00)	-	-	-	-	GO:0005575//cellular_component;GO:0016020//membrane	GO:0003824//catalytic activity;GO:0005488//binding;GO:0003674//molecular_function	GO:0008150//biological_process;GO:0019748//secondary metabolic process;GO:0008152//metabolic process;GO:0044710//single-organism metabolic process;GO:0044699//single-organism process;GO:0009058//biosynthetic process
2	17870501	17870700	*	3.14347e-46	1.93928e-43	-81.7143	Os02g0503850	Genebody	-	Similar to Cytochrome P450 CYP81L6. (Os02t0503850-00)	-	-	-	-	-	GO:0003674//molecular_function;GO:0005488//binding;GO:0003824//catalytic activity	GO:0008150//biological_process;GO:0008152//metabolic process
2	18811901	18812100	*	3.50414e-46	2.15541e-43	-94.2303	Os02g0517750	Genebody	-	-	-	-	-	-	-	-	-
2	18812001	18812200	*	4.18667e-35	1.47119e-32	-95.5882	Os02g0517750	Genebody	-	-	-	-	-	-	-	-	-
2	18812101	18812300	*	6.70617e-19	7.76184e-17	-86.6667	Os02g0517750	Genebody	-	-	-	-	-	-	-	-	-
2	19459101	19459300	*	1.07562e-18	1.2245e-16	76.2121	Os02g0529800	Genebody	P-450 71Z5	Cytochrome P450 family protein. (Os02t0529800-00)	-	-	-	-	GO:0005575//cellular_component;GO:0016020//membrane	GO:0003674//molecular_function;GO:0005488//binding;GO:0003824//catalytic activity	GO:0009058//biosynthetic process;GO:0008152//metabolic process;GO:0044710//single-organism metabolic process;GO:0008150//biological_process;GO:0019748//secondary metabolic process;GO:0044699//single-organism process
2	19461601	19461800	*	1.5303e-84	3.96888e-81	-87.3136	Os02g0529800	Genebody	P-450 71Z5	Cytochrome P450 family protein. (Os02t0529800-00)	-	-	-	-	GO:0005575//cellular_component;GO:0016020//membrane	GO:0003674//molecular_function;GO:0005488//binding;GO:0003824//catalytic activity	GO:0009058//biosynthetic process;GO:0008152//metabolic process;GO:0044710//single-organism metabolic process;GO:0008150//biological_process;GO:0019748//secondary metabolic process;GO:0044699//single-organism process
2	19461601	19461800	*	1.5303e-84	3.96888e-81	-87.3136	Os02g0529850	Genebody	-	-	-	-	-	-	-	-	-
2	19461701	19461900	*	9.72803e-79	2.11595e-75	-85.5035	Os02g0529800	Genebody	P-450 71Z5	Cytochrome P450 family protein. (Os02t0529800-00)	-	-	-	-	GO:0005575//cellular_component;GO:0016020//membrane	GO:0003674//molecular_function;GO:0005488//binding;GO:0003824//catalytic activity	GO:0009058//biosynthetic process;GO:0008152//metabolic process;GO:0044710//single-organism metabolic process;GO:0008150//biological_process;GO:0019748//secondary metabolic process;GO:0044699//single-organism process
2	19461701	19461900	*	9.72803e-79	2.11595e-75	-85.5035	Os02g0529850	Genebody	-	-	-	-	-	-	-	-	-
2	20631301	20631500	*	3.98887e-44	2.22912e-41	-88.1868	Os02g0549401	Genebody	-	-	-	-	-	-	-	-	-
2	20718701	20718900	*	2.09015e-24	3.6971e-22	97.4359	Os02g0550600	Genebody	NEUTRAL/ALKALINE INVERTASE 8	Plant neutral invertase family protein. (Os02t0550600-01)	-	-	-	-	GO:0005829//cytosol;GO:0005622//intracellular;GO:0005623//cell;GO:0005737//cytoplasm;GO:0044444//cytoplasmic part;GO:0044464//cell part;GO:0005575//cellular_component;GO:0044424//intracellular part	GO:0016787//hydrolase activity;GO:0003824//catalytic activity;GO:0003674//molecular_function	GO:0044699//single-organism process;GO:0009987//cellular process;GO:0048856//anatomical structure development;GO:0044707//single-multicellular organism process;GO:0032502//developmental process;GO:0009056//catabolic process;GO:0009653//anatomical structure morphogenesis;GO:0008150//biological_process;GO:0071704//organic substance metabolic process;GO:0005975//carbohydrate metabolic process;GO:000…
2	20718701	20718900	*	2.09015e-24	3.6971e-22	97.4359	Os02g0550650	Genebody	-	-	-	-	-	-	-	-	-
2	22957101	22957300	*	7.12629e-119	4.95325e-115	-76.3745	Os02g0593100	Genebody	DIAMINE OXIDASE 5	Similar to OSIGBa0106G07.12 protein. (Os02t0593100-00)	-	-	-	-	-	GO:0003824//catalytic activity;GO:0005488//binding;GO:0003674//molecular_function	GO:0008150//biological_process;GO:0008152//metabolic process
2	23218601	23218800	*	5.83464e-47	3.72526e-44	-79.2615	Os02g0597300	Genebody	-	Leucine-rich repeat domain containing protein. (Os02t0597300-01)	-	-	-	-	-	GO:1901363//heterocyclic compound binding;GO:0000166//nucleotide binding;GO:0003674//molecular_function;GO:1901265//nucleoside phosphate binding;GO:0097159//organic cyclic compound binding;GO:0036094//small molecule binding;GO:0005488//binding	GO:0044699//single-organism process;GO:0007154//cell communication;GO:0007165//signal transduction;GO:0044700//single organism signaling;GO:0065007//biological regulation;GO:0051716//cellular response to stimulus;GO:0009987//cellular process;GO:0008150//biological_process;GO:0050794//regulation of cellular process;GO:0050896//response to stimulus;GO:0044763//single-organism cellular process;GO:00…
2	23218701	23218900	*	6.22872e-28	1.4093e-25	-75	Os02g0597300	Genebody	-	Leucine-rich repeat domain containing protein. (Os02t0597300-01)	-	-	-	-	-	GO:1901363//heterocyclic compound binding;GO:0000166//nucleotide binding;GO:0003674//molecular_function;GO:1901265//nucleoside phosphate binding;GO:0097159//organic cyclic compound binding;GO:0036094//small molecule binding;GO:0005488//binding	GO:0044699//single-organism process;GO:0007154//cell communication;GO:0007165//signal transduction;GO:0044700//single organism signaling;GO:0065007//biological regulation;GO:0051716//cellular response to stimulus;GO:0009987//cellular process;GO:0008150//biological_process;GO:0050794//regulation of cellular process;GO:0050896//response to stimulus;GO:0044763//single-organism cellular process;GO:00…
2	23259601	23259800	*	7.51728e-21	1.01967e-18	-83.0189	Os02g0598200	Genebody	-	Hypothetical conserved gene. (Os02t0598200-01);Transcriptional factor B3 family protein. (Os02t0598200-02);Transcriptional factor B3 domain containing protein. (Os02t0598200-03)	-	-	-	-	GO:0043226//organelle;GO:0043227//membrane-bounded organelle;GO:0005623//cell;GO:0044464//cell part;GO:0044424//intracellular part;GO:0043231//intracellular membrane-bounded organelle;GO:0005622//intracellular;GO:0005575//cellular_component;GO:0005634//nucleus;GO:0043229//intracellular organelle	GO:1901363//heterocyclic compound binding;GO:0003676//nucleic acid binding;GO:0097159//organic cyclic compound binding;GO:0003677//DNA binding;GO:0005488//binding;GO:0003674//molecular_function	GO:0034641//cellular nitrogen compound metabolic process;GO:0006139//nucleobase-containing compound metabolic process;GO:0009058//biosynthetic process;GO:0046483//heterocycle metabolic process;GO:0008152//metabolic process;GO:0006725//cellular aromatic compound metabolic process;GO:0044237//cellular metabolic process;GO:0044238//primary metabolic process;GO:0006807//nitrogen compound metabolic pr…
2	23915801	23916000	*	2.2724e-25	4.30947e-23	-85.3387	Os02g0609500	Genebody	-	-	-	-	-	-	-	-	-
2	23915901	23916100	*	1.56776e-64	2.08666e-61	-96.6237	Os02g0609500	Genebody	-	-	-	-	-	-	-	-	-
2	24238701	24238900	*	1.23112e-12	7.83924e-11	78.3333	Os02g0614100	Genebody	BRITTLE CULM 14	Golgi-localized nucleotide sugar transporter, UDP-glucose transporter, Modulation of cell wall biosynthesis and plant growth (Os02t0614100-01)	-	-	-	-	GO:0016020//membrane;GO:0005575//cellular_component	GO:0005215//transporter activity;GO:0003674//molecular_function	GO:0008150//biological_process;GO:0051179//localization;GO:0051234//establishment of localization;GO:0006810//transport
2	24238801	24239000	*	2.44727e-28	5.68395e-26	96.4912	Os02g0614100	Genebody	BRITTLE CULM 14	Golgi-localized nucleotide sugar transporter, UDP-glucose transporter, Modulation of cell wall biosynthesis and plant growth (Os02t0614100-01)	-	-	-	-	GO:0016020//membrane;GO:0005575//cellular_component	GO:0005215//transporter activity;GO:0003674//molecular_function	GO:0008150//biological_process;GO:0051179//localization;GO:0051234//establishment of localization;GO:0006810//transport
2	25540401	25540600	*	2.01733e-34	6.79865e-32	-78.1828	Os02g0637000	Genebody	-	Similar to OSIGBa0135K14.7 protein. (Os02t0637000-01)	-	-	-	-	GO:0005576//extracellular region;GO:0005575//cellular_component	-	-
2	26472301	26472500	*	4.20976e-41	2.03168e-38	-77.3721	Os02g0655500	Genebody	-	-	-	-	-	-	-	-	-
2	27190101	27190300	*	5.99696e-12	3.5278e-10	-77.7504	Os02g0669700	Genebody	-	Nucleotide-binding, alpha-beta plait domain containing protein. (Os02t0669700-01)	-	-	-	-	-	GO:0003674//molecular_function;GO:0005488//binding;GO:0003676//nucleic acid binding;GO:0003723//RNA binding;GO:0097159//organic cyclic compound binding;GO:1901363//heterocyclic compound binding	-
2	27190201	27190400	*	1.87216e-19	2.27029e-17	-87.9703	Os02g0669700	Genebody	-	Nucleotide-binding, alpha-beta plait domain containing protein. (Os02t0669700-01)	-	-	-	-	-	GO:0003674//molecular_function;GO:0005488//binding;GO:0003676//nucleic acid binding;GO:0003723//RNA binding;GO:0097159//organic cyclic compound binding;GO:1901363//heterocyclic compound binding	-
2	27803101	27803300	*	3.14762e-30	8.25933e-28	81.8182	Os02g0681000	Genebody	-	Mechanosensitive ion channel MscS domain containing protein. (Os02t0681000-01)	-	-	-	-	GO:0016020//membrane;GO:0005575//cellular_component	-	GO:0051179//localization;GO:0006810//transport;GO:0051234//establishment of localization;GO:0008150//biological_process
2	27880101	27880300	*	1.13495e-50	8.54777e-48	-94.2403	Os02g0682200	Genebody	MOSAIC FLORAL ORGANS 1	MADS-box transcription factor, Regulation of floral organ identity and meristem fate, Endosperm development (Os02t0682200-01)	-	-	-	-	GO:0043226//organelle;GO:0044464//cell part;GO:0005623//cell;GO:0005622//intracellular;GO:0005575//cellular_component;GO:0005634//nucleus;GO:0044424//intracellular part;GO:0043227//membrane-bounded organelle;GO:0043229//intracellular organelle;GO:0043231//intracellular membrane-bounded organelle	GO:0003674//molecular_function;GO:1901363//heterocyclic compound binding;GO:0097159//organic cyclic compound binding;GO:0003700//transcription factor activity, sequence-specific DNA binding;GO:0003677//DNA binding;GO:0003676//nucleic acid binding;GO:0005488//binding;GO:0005515//protein binding;GO:0001071//nucleic acid binding transcription factor activity	GO:0048856//anatomical structure development;GO:0061458//reproductive system development;GO:0044237//cellular metabolic process;GO:0048608//reproductive structure development;GO:0022414//reproductive process;GO:0006807//nitrogen compound metabolic process;GO:0048869//cellular developmental process;GO:0007275//multicellular organism development;GO:0044707//single-multicellular organism process;GO:…
2	27973401	27973600	*	6.50529e-83	1.60215e-79	92.0635	Os02g0684150	Genebody	-	Conserved hypothetical protein. (Os02t0684150-00)	-	-	-	-	-	GO:0003674//molecular_function;GO:0016788//hydrolase activity, acting on ester bonds;GO:0016787//hydrolase activity;GO:0003824//catalytic activity;GO:0004518//nuclease activity	GO:0044237//cellular metabolic process;GO:0008150//biological_process;GO:0009987//cellular process;GO:0006807//nitrogen compound metabolic process;GO:0046483//heterocycle metabolic process;GO:1901360//organic cyclic compound metabolic process;GO:0034641//cellular nitrogen compound metabolic process;GO:0071704//organic substance metabolic process;GO:0006139//nucleobase-containing compound metaboli…
2	27973501	27973700	*	7.69725e-184	1.81019e-179	90.8085	Os02g0684150	Genebody	-	Conserved hypothetical protein. (Os02t0684150-00)	-	-	-	-	-	GO:0003674//molecular_function;GO:0016788//hydrolase activity, acting on ester bonds;GO:0016787//hydrolase activity;GO:0003824//catalytic activity;GO:0004518//nuclease activity	GO:0044237//cellular metabolic process;GO:0008150//biological_process;GO:0009987//cellular process;GO:0006807//nitrogen compound metabolic process;GO:0046483//heterocycle metabolic process;GO:1901360//organic cyclic compound metabolic process;GO:0034641//cellular nitrogen compound metabolic process;GO:0071704//organic substance metabolic process;GO:0006139//nucleobase-containing compound metaboli…
2	29134901	29135100	*	3.56119e-23	5.7621e-21	-83.6364	Os02g0705600	Genebody	plant U-box-containing protein 29, U-box protein 29	Armadillo-like helical domain containing protein. (Os02t0705600-01);Armadillo-like helical domain containing protein. (Os02t0705600-02);Armadillo-like helical domain containing protein. (Os02t0705600-03)	-	-	-	-	-	GO:0003674//molecular_function;GO:0016740//transferase activity;GO:0003824//catalytic activity;GO:0005488//binding	GO:0019538//protein metabolic process;GO:0043170//macromolecule metabolic process;GO:0043412//macromolecule modification;GO:0044238//primary metabolic process;GO:0006464//cellular protein modification process;GO:0008152//metabolic process;GO:0008150//biological_process;GO:0009987//cellular process;GO:0044260//cellular macromolecule metabolic process;GO:0071704//organic substance metabolic process…
2	30649901	30650100	*	8.36561e-38	3.40437e-35	-87.5	Os02g0734600	Genebody	-	Similar to EFA27 for EF hand, abscisic acid, 27kD. (Os02t0734600-01);Similar to caleosin related protein. (Os02t0734600-02)	-	-	-	-	GO:0005575//cellular_component;GO:0016020//membrane	GO:0003674//molecular_function;GO:0005488//binding	-
2	30650501	30650700	*	1.61932e-28	3.79792e-26	-83.5833	Os02g0734600	Genebody	-	Similar to EFA27 for EF hand, abscisic acid, 27kD. (Os02t0734600-01);Similar to caleosin related protein. (Os02t0734600-02)	-	-	-	-	GO:0005575//cellular_component;GO:0016020//membrane	GO:0003674//molecular_function;GO:0005488//binding	-
2	31767201	31767400	*	6.4446e-19	7.47181e-17	-85.2283	Os02g0755000	Genebody	TUMOROUS SHOOT DEVELOPMENT 2	Putative methyltransferase, Pectin synthesis and methylesterification, Root development, Cellular adhesion (Os02t0755000-01)	-	-	-	-	GO:0005623//cell;GO:0043229//intracellular organelle;GO:0005794//Golgi apparatus;GO:0005575//cellular_component;GO:0044444//cytoplasmic part;GO:0005737//cytoplasm;GO:0016020//membrane;GO:0043231//intracellular membrane-bounded organelle;GO:0044464//cell part;GO:0043226//organelle;GO:0005622//intracellular;GO:0012505//endomembrane system;GO:0005768//endosome;GO:0043227//membrane-bounded organelle;…	GO:0016740//transferase activity;GO:0003824//catalytic activity;GO:0003674//molecular_function	GO:0007275//multicellular organism development;GO:0032502//developmental process;GO:0044707//single-multicellular organism process;GO:0071704//organic substance metabolic process;GO:0071840//cellular component organization or biogenesis;GO:0008150//biological_process;GO:0016043//cellular component organization;GO:0005975//carbohydrate metabolic process;GO:0009719//response to endogenous stimulus;…
2	33066401	33066600	*	6.22114e-34	2.03264e-31	84.375	Os02g0780500	Genebody	SRL2-like gene, semi-rolled leaf 2-like gene	Conserved hypothetical protein. (Os02t0780500-01)	-	-	-	-	-	GO:0003674//molecular_function;GO:0005488//binding	-
2	33663701	33663900	*	5.48095e-22	8.10559e-20	-78.0556	Os02g0792500	Genebody	-	-	-	-	-	-	-	-	-
2	33667301	33667500	*	7.92934e-19	9.1232e-17	-80.4348	Os02g0792500	Genebody	-	-	-	-	-	-	-	-	-
2	33837501	33837700	*	2.27197e-29	5.62918e-27	-83.3887	Os02g0795800	Genebody	basic helix-loop-helix protein 114	Similar to BHLH transcription factor. (Os02t0795800-00)	-	-	-	-	GO:0043226//organelle;GO:0005575//cellular_component;GO:0005623//cell;GO:0044424//intracellular part;GO:0043227//membrane-bounded organelle;GO:0005622//intracellular;GO:0044464//cell part;GO:0005634//nucleus;GO:0043231//intracellular membrane-bounded organelle;GO:0043229//intracellular organelle	GO:0001071//nucleic acid binding transcription factor activity;GO:0003676//nucleic acid binding;GO:0003700//transcription factor activity, sequence-specific DNA binding;GO:1901363//heterocyclic compound binding;GO:0003677//DNA binding;GO:0005515//protein binding;GO:0005488//binding;GO:0003674//molecular_function;GO:0097159//organic cyclic compound binding	GO:0009987//cellular process;GO:0008152//metabolic process;GO:0006807//nitrogen compound metabolic process;GO:0008150//biological_process;GO:0071704//organic substance metabolic process;GO:0009058//biosynthetic process;GO:1901360//organic cyclic compound metabolic process;GO:0046483//heterocycle metabolic process;GO:0034641//cellular nitrogen compound metabolic process;GO:0006139//nucleobase-cont…
2	33837501	33837700	*	2.27197e-29	5.62918e-27	-83.3887	Os02g0795850	Genebody	-	Hypothetical gene. (Os02t0795850-00)	-	-	-	-	GO:0005575//cellular_component;GO:0016020//membrane	-	-
2	33977701	33977900	*	2.2046e-43	1.1895e-40	-76.4113	Os02g0798200	Genebody	-	Zinc finger, RING/FYVE/PHD-type domain containing protein. (Os02t0798200-01)	-	-	-	-	-	GO:0016740//transferase activity;GO:0003824//catalytic activity;GO:0003674//molecular_function	GO:0071704//organic substance metabolic process;GO:0006464//cellular protein modification process;GO:0009056//catabolic process;GO:0019538//protein metabolic process;GO:0036211//protein modification process;GO:0043170//macromolecule metabolic process;GO:0044238//primary metabolic process;GO:0044237//cellular metabolic process;GO:0008150//biological_process;GO:0009987//cellular process;GO:0044260/…
2	34311101	34311300	*	5.54513e-23	8.84586e-21	-76.4427	Os02g0804600	Genebody	SULFURTRANSFERASE 15	Similar to Adenylyltransferase and sulfurtransferase MOCS3. (Os02t0804600-00)	-	-	-	-	GO:0043227//membrane-bounded organelle;GO:0044464//cell part;GO:0005622//intracellular;GO:0005575//cellular_component;GO:0043229//intracellular organelle;GO:0005634//nucleus;GO:0043231//intracellular membrane-bounded organelle;GO:0044424//intracellular part;GO:0043226//organelle;GO:0005737//cytoplasm;GO:0005623//cell;GO:0005829//cytosol;GO:0044444//cytoplasmic part	GO:0097159//organic cyclic compound binding;GO:1901363//heterocyclic compound binding;GO:0003674//molecular_function;GO:0003824//catalytic activity;GO:0036094//small molecule binding;GO:1901265//nucleoside phosphate binding;GO:0005488//binding;GO:0000166//nucleotide binding;GO:0016740//transferase activity	GO:0050789//regulation of biological process;GO:0009058//biosynthetic process;GO:0023052//signaling;GO:0071704//organic substance metabolic process;GO:0065007//biological regulation;GO:0044699//single-organism process;GO:0051716//cellular response to stimulus;GO:0006139//nucleobase-containing compound metabolic process;GO:0044260//cellular macromolecule metabolic process;GO:0007165//signal transd…
2	34909401	34909600	*	1.94211e-38	8.20994e-36	-98.1132	Os02g0814600	Genebody	-	EF-HAND 1 domain containing protein. (Os02t0814600-01)	-	-	-	-	GO:0043226//organelle;GO:0044424//intracellular part;GO:0044464//cell part;GO:0043229//intracellular organelle;GO:0005634//nucleus;GO:0005623//cell;GO:0005575//cellular_component;GO:0043231//intracellular membrane-bounded organelle;GO:0043227//membrane-bounded organelle;GO:0005622//intracellular	GO:0003674//molecular_function;GO:0003676//nucleic acid binding;GO:0005488//binding;GO:0003677//DNA binding;GO:0097159//organic cyclic compound binding;GO:1901363//heterocyclic compound binding	GO:0006807//nitrogen compound metabolic process;GO:0008152//metabolic process;GO:0008150//biological_process;GO:0071704//organic substance metabolic process;GO:0006139//nucleobase-containing compound metabolic process;GO:0044238//primary metabolic process;GO:0009058//biosynthetic process;GO:0044237//cellular metabolic process;GO:1901360//organic cyclic compound metabolic process;GO:0009987//cellu…
2	34909501	34909700	*	6.25508e-34	2.04309e-31	-95.5392	Os02g0814600	Genebody	-	EF-HAND 1 domain containing protein. (Os02t0814600-01)	-	-	-	-	GO:0043226//organelle;GO:0044424//intracellular part;GO:0044464//cell part;GO:0043229//intracellular organelle;GO:0005634//nucleus;GO:0005623//cell;GO:0005575//cellular_component;GO:0043231//intracellular membrane-bounded organelle;GO:0043227//membrane-bounded organelle;GO:0005622//intracellular	GO:0003674//molecular_function;GO:0003676//nucleic acid binding;GO:0005488//binding;GO:0003677//DNA binding;GO:0097159//organic cyclic compound binding;GO:1901363//heterocyclic compound binding	GO:0006807//nitrogen compound metabolic process;GO:0008152//metabolic process;GO:0008150//biological_process;GO:0071704//organic substance metabolic process;GO:0006139//nucleobase-containing compound metabolic process;GO:0044238//primary metabolic process;GO:0009058//biosynthetic process;GO:0044237//cellular metabolic process;GO:1901360//organic cyclic compound metabolic process;GO:0009987//cellu…
2	34910001	34910200	*	3.14147e-13	2.13509e-11	-79.4818	Os02g0814600	Genebody	-	EF-HAND 1 domain containing protein. (Os02t0814600-01)	-	-	-	-	GO:0043226//organelle;GO:0044424//intracellular part;GO:0044464//cell part;GO:0043229//intracellular organelle;GO:0005634//nucleus;GO:0005623//cell;GO:0005575//cellular_component;GO:0043231//intracellular membrane-bounded organelle;GO:0043227//membrane-bounded organelle;GO:0005622//intracellular	GO:0003674//molecular_function;GO:0003676//nucleic acid binding;GO:0005488//binding;GO:0003677//DNA binding;GO:0097159//organic cyclic compound binding;GO:1901363//heterocyclic compound binding	GO:0006807//nitrogen compound metabolic process;GO:0008152//metabolic process;GO:0008150//biological_process;GO:0071704//organic substance metabolic process;GO:0006139//nucleobase-containing compound metabolic process;GO:0044238//primary metabolic process;GO:0009058//biosynthetic process;GO:0044237//cellular metabolic process;GO:1901360//organic cyclic compound metabolic process;GO:0009987//cellu…
2	34933001	34933200	*	2.24968e-20	2.9433e-18	-88.8889	Os02g0815500	Genebody	-	Alcohol dehydrogenase class III (EC 1.1.1.1) (Glutathione-dependent formaldehyde dehydrogenase) (EC 1.2.1.1) (FDH) (FALDH) (GSH-FDH). (Os02t0815500-01)	Metabolism	Carbohydrate metabolism;Lipid metabolism;Amino acid metabolism	ko00010//Glycolysis / Gluconeogenesis;ko00071//Fatty acid degradation;ko00350//Tyrosine metabolism	K00121	GO:0005622//intracellular;GO:0005575//cellular_component;GO:0005737//cytoplasm;GO:0044424//intracellular part;GO:0044464//cell part;GO:0005623//cell	GO:0003674//molecular_function;GO:0003824//catalytic activity;GO:0005488//binding	GO:0009987//cellular process;GO:0008150//biological_process;GO:0008152//metabolic process
2	35113801	35114000	*	6.73653e-31	1.84199e-28	-83.871	Os02g0818500	Genebody	-	Non-protein coding transcript. (Os02t0818500-01);Conserved hypothetical protein. (Os02t0818500-02);Similar to Pib. (Os02t0818500-03)	-	-	-	-	-	GO:0005488//binding;GO:1901363//heterocyclic compound binding;GO:0000166//nucleotide binding;GO:0036094//small molecule binding;GO:0003824//catalytic activity;GO:0097159//organic cyclic compound binding;GO:0003674//molecular_function;GO:0016787//hydrolase activity;GO:1901265//nucleoside phosphate binding	GO:0034641//cellular nitrogen compound metabolic process;GO:0044238//primary metabolic process;GO:0008152//metabolic process;GO:0006139//nucleobase-containing compound metabolic process;GO:0006725//cellular aromatic compound metabolic process;GO:0006807//nitrogen compound metabolic process;GO:0008150//biological_process;GO:0071704//organic substance metabolic process;GO:0046483//heterocycle metab…
2	35157801	35158000	*	1.00291e-22	1.56838e-20	78.4314	Os02g0819100	Genebody	DHHC-TYPE ZINC FINGER PROTEIN 1	DHHC-type zinc finger protein, Regulation of plant architecture by altering the tiller (Os02t0819100-01);DHHC-type zinc finger protein, Regulation of plant architecture by altering the tiller (Os02t0819100-02)	-	-	-	-	GO:0005575//cellular_component;GO:0016020//membrane	GO:0016740//transferase activity;GO:0003674//molecular_function;GO:0003824//catalytic activity	-
2	35432301	35432500	*	1.10229e-37	4.45908e-35	-91.695	Os02g0824800	Genebody	-	-	-	-	-	-	-	-	-
2	35432401	35432600	*	1.46892e-44	8.36729e-42	-87.4819	Os02g0824800	Genebody	-	-	-	-	-	-	-	-	-
2	35587601	35587800	*	8.8324e-20	1.09954e-17	-76.2821	Os02g0828200	Genebody	-	-	-	-	-	-	-	-	-
2	35587701	35587900	*	1.44275e-51	1.13241e-48	-83.3662	Os02g0828200	Genebody	-	-	-	-	-	-	-	-	-
2	35587801	35588000	*	9.082e-34	2.93458e-31	-77.5	Os02g0828200	Genebody	-	-	-	-	-	-	-	-	-
3	338801	339000	*	1.32793e-33	4.2504e-31	-93.4423	Os03g0105500	Genebody	-	-	-	-	-	-	-	-	-
3	338901	339100	*	3.87942e-84	9.89727e-81	-96.6414	Os03g0105500	Genebody	-	-	-	-	-	-	-	-	-
3	339001	339200	*	1.31907e-121	9.91777e-118	-99.3651	Os03g0105500	Genebody	-	-	-	-	-	-	-	-	-
3	339101	339300	*	1.41099e-205	4.90366e-201	-97.9725	Os03g0105500	Genebody	-	-	-	-	-	-	-	-	-
3	339201	339400	*	2.42317e-183	5.61421e-179	-90.0994	Os03g0105500	Genebody	-	-	-	-	-	-	-	-	-
3	578901	579100	*	2.95682e-32	8.7604e-30	-85.7143	Os03g0109900	Genebody	-	Peptidase, trypsin-like serine and cysteine domain containing protein. (Os03t0109900-01);Hypothetical conserved gene. (Os03t0109900-02);Peptidase cysteine/serine, trypsin-like domain containing protein. (Os03t0109900-03)	-	-	-	-	-	GO:0003674//molecular_function;GO:0005488//binding;GO:0003676//nucleic acid binding;GO:0003824//catalytic activity;GO:1901363//heterocyclic compound binding;GO:0097159//organic cyclic compound binding;GO:0016787//hydrolase activity	GO:0090304//nucleic acid metabolic process;GO:1901360//organic cyclic compound metabolic process;GO:0044237//cellular metabolic process;GO:0006139//nucleobase-containing compound metabolic process;GO:0044260//cellular macromolecule metabolic process;GO:0034641//cellular nitrogen compound metabolic process;GO:0008150//biological_process;GO:0044238//primary metabolic process;GO:0006259//DNA metabol…
3	887601	887800	*	2.12194e-30	5.62841e-28	-93.1202	Os03g0115800	Genebody	-	-	-	-	-	-	-	-	-
3	887701	887900	*	4.15879e-23	6.69371e-21	-92.1569	Os03g0115800	Genebody	-	-	-	-	-	-	-	-	-
3	888201	888400	*	1.21931e-30	3.28321e-28	-95.1807	Os03g0115800	Genebody	-	-	-	-	-	-	-	-	-
3	888301	888500	*	1.44219e-29	3.62174e-27	-86.3462	Os03g0115800	Genebody	-	-	-	-	-	-	-	-	-
3	888401	888600	*	1.02734e-31	2.94882e-29	-77.7778	Os03g0115800	Genebody	-	-	-	-	-	-	-	-	-
3	1767301	1767500	*	4.24774e-29	1.03434e-26	-78	Os03g0130900	Genebody	RECEPTOR-LIKE CYTOPLASMIC KINASE 96	Serine/threonine protein kinase domain containing protein. (Os03t0130900-01);Serine/threonine protein kinase domain containing protein. (Os03t0130900-02)	-	-	-	-	GO:0016020//membrane;GO:0044464//cell part;GO:0005575//cellular_component;GO:0071944//cell periphery;GO:0005886//plasma membrane;GO:0005623//cell	GO:0060089//molecular transducer activity;GO:0097159//organic cyclic compound binding;GO:0016772//transferase activity, transferring phosphorus-containing groups;GO:0036094//small molecule binding;GO:0016301//kinase activity;GO:0000166//nucleotide binding;GO:1901363//heterocyclic compound binding;GO:0003824//catalytic activity;GO:0004872//receptor activity;GO:0005488//binding;GO:0004871//signal t…	GO:0007154//cell communication;GO:0023052//signaling;GO:0044699//single-organism process;GO:0044700//single organism signaling;GO:0071704//organic substance metabolic process;GO:0050789//regulation of biological process;GO:0007165//signal transduction;GO:0044763//single-organism cellular process;GO:0006464//cellular protein modification process;GO:0008152//metabolic process;GO:0043170//macromolec…
3	1811901	1812100	*	1.14163e-21	1.65063e-19	-78.5714	Os03g0131500	Genebody	-	Vitamin K epoxide reductase domain containing protein. (Os03t0131500-01)	-	-	-	-	GO:0005575//cellular_component;GO:0016020//membrane	-	-
3	1927901	1928100	*	1.19322e-94	4.29972e-91	-89.5865	Os03g0134600	Genebody	-	-	-	-	-	-	-	-	-
3	1928001	1928200	*	3.83211e-99	1.58546e-95	-89.1934	Os03g0134600	Genebody	-	-	-	-	-	-	-	-	-
3	3119701	3119900	*	1.01708e-15	8.92747e-14	-85.2941	Os03g0158200	Genebody	RNA helicase 38	DEAD-like helicase, N-terminal domain containing protein. (Os03t0158200-01)	-	-	-	-	GO:0016020//membrane;GO:0031967//organelle envelope;GO:0070013//intracellular organelle lumen;GO:0043231//intracellular membrane-bounded organelle;GO:0005634//nucleus;GO:0005886//plasma membrane;GO:0005635//nuclear envelope;GO:0043229//intracellular organelle;GO:0044446//intracellular organelle part;GO:0005623//cell;GO:0043227//membrane-bounded organelle;GO:0005737//cytoplasm;GO:0031974//membrane…	GO:0016787//hydrolase activity;GO:1901265//nucleoside phosphate binding;GO:0000166//nucleotide binding;GO:0005488//binding;GO:0003723//RNA binding;GO:0003824//catalytic activity;GO:0003676//nucleic acid binding;GO:0097159//organic cyclic compound binding;GO:0003674//molecular_function;GO:1901363//heterocyclic compound binding;GO:0036094//small molecule binding	GO:0008150//biological_process;GO:0044237//cellular metabolic process;GO:0006139//nucleobase-containing compound metabolic process;GO:0006950//response to stress;GO:0006725//cellular aromatic compound metabolic process;GO:0051179//localization;GO:0009987//cellular process;GO:0046483//heterocycle metabolic process;GO:0009719//response to endogenous stimulus;GO:0051234//establishment of localizatio…
3	3119701	3119900	*	1.01708e-15	8.92747e-14	-85.2941	Os03g0158250	Genebody	-	-	-	-	-	-	-	-	-
3	3802201	3802400	*	1.66745e-69	2.67186e-66	-80.023	Os03g0170900	Genebody	SUCROSE TRANSPORTER 1	Sucrose transporter. (Os03t0170900-01);Similar to Sucrose transporter. (Os03t0170900-02)	-	-	-	-	GO:0005886//plasma membrane;GO:0071944//cell periphery;GO:0005623//cell;GO:0016020//membrane;GO:0044464//cell part;GO:0005575//cellular_component	GO:0003674//molecular_function;GO:0005215//transporter activity	GO:0044706//multi-multicellular organism process;GO:0000003//reproduction;GO:0006810//transport;GO:0008150//biological_process;GO:0009987//cellular process;GO:0044703//multi-organism reproductive process;GO:0008152//metabolic process;GO:0032501//multicellular organismal process;GO:0005975//carbohydrate metabolic process;GO:0009856//pollination;GO:0044238//primary metabolic process;GO:0051179//loc…
3	4262101	4262300	*	1.18709e-20	1.58633e-18	-87.0968	Os03g0181400	Genebody	-	-	-	-	-	-	-	-	-
3	4262701	4262900	*	3.86466e-17	3.8564e-15	-76.4706	Os03g0181400	Genebody	-	-	-	-	-	-	-	-	-
3	4262801	4263000	*	2.97883e-19	3.55546e-17	-76.1364	Os03g0181400	Genebody	-	-	-	-	-	-	-	-	-
3	4420101	4420300	*	6.8619e-35	2.37998e-32	-78.5025	Os03g0184201	Genebody	-	Hypothetical conserved gene. (Os03t0184201-00)	-	-	-	-	GO:0016020//membrane;GO:0005575//cellular_component	-	-
3	4420701	4420900	*	2.20577e-26	4.49109e-24	-88.5246	Os03g0184201	Genebody	-	Hypothetical conserved gene. (Os03t0184201-00)	-	-	-	-	GO:0016020//membrane;GO:0005575//cellular_component	-	-
3	4420801	4421000	*	1.98262e-42	1.02162e-39	-86.3067	Os03g0184201	Genebody	-	Hypothetical conserved gene. (Os03t0184201-00)	-	-	-	-	GO:0016020//membrane;GO:0005575//cellular_component	-	-
3	4420901	4421100	*	2.25164e-41	1.10076e-38	-77.1058	Os03g0184201	Genebody	-	Hypothetical conserved gene. (Os03t0184201-00)	-	-	-	-	GO:0016020//membrane;GO:0005575//cellular_component	-	-
3	4438001	4438200	*	7.71024e-15	6.19745e-13	-76.9085	Os03g0184500	Genebody	-	Transcriptional factor B3 family protein. (Os03t0184500-01)	-	-	-	-	GO:0005634//nucleus;GO:0043229//intracellular organelle;GO:0044424//intracellular part;GO:0043227//membrane-bounded organelle;GO:0043231//intracellular membrane-bounded organelle;GO:0005623//cell;GO:0044464//cell part;GO:0043226//organelle;GO:0005622//intracellular;GO:0005575//cellular_component	GO:0003674//molecular_function;GO:0005488//binding;GO:0003677//DNA binding;GO:1901363//heterocyclic compound binding;GO:0003676//nucleic acid binding;GO:0097159//organic cyclic compound binding	GO:0009987//cellular process;GO:0044237//cellular metabolic process;GO:0046483//heterocycle metabolic process;GO:0006139//nucleobase-containing compound metabolic process;GO:0034641//cellular nitrogen compound metabolic process;GO:0008150//biological_process;GO:0006807//nitrogen compound metabolic process;GO:1901360//organic cyclic compound metabolic process;GO:0071704//organic substance metaboli…
3	4669501	4669700	*	1.95219e-34	6.58619e-32	-82.334	Os03g0189400	Genebody	-	Similar to Alcohol dehydrogenase ADH. (Os03t0189400-01)	Metabolism	Lipid metabolism;Carbohydrate metabolism;Amino acid metabolism	ko00010//Glycolysis / Gluconeogenesis;ko00071//Fatty acid degradation;ko00350//Tyrosine metabolism	K00121	-	GO:0005488//binding;GO:0003674//molecular_function;GO:0003824//catalytic activity	GO:0008150//biological_process;GO:0008152//metabolic process
3	4715601	4715800	*	3.42962e-17	3.43775e-15	86.7925	Os03g0190800	Genebody	-	Similar to Ubiquitin carboxyl-terminal hydrolase 3 (EC 3.1.2.15) (Ubiquitin- specific processing protease 3) (AtUBP3). (Os03t0190800-01)	-	-	-	-	-	GO:0003824//catalytic activity;GO:0003674//molecular_function;GO:0016787//hydrolase activity	GO:0071704//organic substance metabolic process;GO:0043170//macromolecule metabolic process;GO:0044237//cellular metabolic process;GO:0009987//cellular process;GO:0009056//catabolic process;GO:0008150//biological_process;GO:0036211//protein modification process;GO:0044267//cellular protein metabolic process;GO:0008152//metabolic process;GO:0044260//cellular macromolecule metabolic process;GO:0044…
3	4911601	4911800	*	6.15073e-24	1.05185e-21	93.8462	Os03g0194450	Genebody	-	-	-	-	-	-	-	-	-
3	4911601	4911800	*	6.15073e-24	1.05185e-21	93.8462	Os03g0194500	Genebody	-	Similar to Protein translocase/ protein transporter. (Os03t0194500-01)	-	-	-	-	GO:0016020//membrane;GO:0005575//cellular_component	-	GO:0008150//biological_process
3	5637401	5637600	*	1.33377e-22	2.06328e-20	-84.2803	Os03g0207700	Genebody	-	-	-	-	-	-	-	-	-
3	5637501	5637700	*	1.33377e-22	2.06328e-20	-84.2803	Os03g0207700	Genebody	-	-	-	-	-	-	-	-	-
3	6330701	6330900	*	3.45213e-173	6.70658e-169	-82.4462	Os03g0220700	Genebody	-	-	-	-	-	-	-	-	-
3	6330801	6331000	*	1.597e-86	4.46789e-83	-78.3322	Os03g0220700	Genebody	-	-	-	-	-	-	-	-	-
3	6460201	6460400	*	1.28324e-76	2.59453e-73	83.6158	Os03g0223400	Genebody	GLUTAMINE SYNTHETASE 1;2	Cytosolic glutamine synthetase, Ammonium assimilation (Os03t0223400-01)	Metabolism	Energy metabolism;Carbohydrate metabolism;Amino acid metabolism	ko00630//Glyoxylate and dicarboxylate metabolism;ko00250//Alanine, aspartate and glutamate metabolism;ko00910//Nitrogen metabolism;ko00220//Arginine biosynthesis	K01915	GO:0005622//intracellular;GO:0044464//cell part;GO:0005737//cytoplasm;GO:0044424//intracellular part;GO:0005623//cell;GO:0005575//cellular_component	GO:0005488//binding;GO:0003824//catalytic activity;GO:1901265//nucleoside phosphate binding;GO:0036094//small molecule binding;GO:0097159//organic cyclic compound binding;GO:0003674//molecular_function;GO:1901363//heterocyclic compound binding;GO:0000166//nucleotide binding	GO:0009058//biosynthetic process;GO:0008152//metabolic process;GO:0008150//biological_process;GO:0009987//cellular process
3	7139601	7139800	*	2.26514e-14	1.73391e-12	-80.7692	Os03g0235300	Genebody	-	Similar to Peptide transporter PTR2. (Os03t0235300-01)	-	-	-	-	GO:0016020//membrane;GO:0005575//cellular_component	GO:0005215//transporter activity;GO:0003674//molecular_function	GO:0006810//transport;GO:0008150//biological_process;GO:0051179//localization;GO:0051234//establishment of localization
3	8718401	8718600	*	3.75368e-16	3.43307e-14	-75.5319	Os03g0264700	Genebody	-	WD40 repeat-like domain containing protein. (Os03t0264700-01)	-	-	-	-	GO:0044444//cytoplasmic part;GO:0005623//cell;GO:0005737//cytoplasm;GO:0005622//intracellular;GO:0005829//cytosol;GO:0044464//cell part;GO:0044424//intracellular part;GO:0005575//cellular_component	GO:1901265//nucleoside phosphate binding;GO:0097159//organic cyclic compound binding;GO:0005515//protein binding;GO:1901363//heterocyclic compound binding;GO:0036094//small molecule binding;GO:0000166//nucleotide binding;GO:0003674//molecular_function;GO:0005488//binding	GO:0051179//localization;GO:0006810//transport;GO:0051234//establishment of localization;GO:0008150//biological_process
3	9142001	9142200	*	2.48886e-16	2.31349e-14	-76.5374	Os03g0272400	Genebody	-	Conserved hypothetical protein. (Os03t0272400-01)	-	-	-	-	-	-	GO:0008150//biological_process;GO:0009628//response to abiotic stimulus;GO:0050896//response to stimulus
3	10289701	10289900	*	3.45492e-16	3.16947e-14	-82.0799	Os03g0294700	Genebody	ETHYLENE OVERPRODUCER 1-like gene 1	Putative E3 ubiquitin ligase, Ethylene-overproduction protein1, Drought and submergence tolerance, Regulation of ethylene synthesis (Os03t0294700-01)	-	-	-	-	-	GO:0003674//molecular_function;GO:0005488//binding;GO:0005515//protein binding	-
3	11030901	11031100	*	9.27851e-14	6.6604e-12	-93.3333	Os03g0309250	Genebody	-	-	-	-	-	-	-	-	-
3	11031001	11031200	*	3.51851e-21	4.90035e-19	-92.5373	Os03g0309250	Genebody	-	-	-	-	-	-	-	-	-
3	11031101	11031300	*	1.04464e-25	2.03009e-23	-94.3182	Os03g0309250	Genebody	-	-	-	-	-	-	-	-	-
3	11031201	11031400	*	6.13201e-24	1.04876e-21	-96.2617	Os03g0309250	Genebody	-	-	-	-	-	-	-	-	-
3	11032001	11032200	*	2.10882e-59	2.29665e-56	-95.8042	Os03g0309300	Genebody	-	-	-	-	-	-	-	-	-
3	11032101	11032300	*	1.10902e-68	1.72577e-65	-96.6569	Os03g0309300	Genebody	-	-	-	-	-	-	-	-	-
3	11032201	11032400	*	1.21883e-51	9.61481e-49	-94.8695	Os03g0309300	Genebody	-	-	-	-	-	-	-	-	-
3	11032301	11032500	*	9.00561e-62	1.07511e-58	-96.0199	Os03g0309300	Genebody	-	-	-	-	-	-	-	-	-
3	11032401	11032600	*	2.1937e-115	1.40893e-111	-96.2733	Os03g0309300	Genebody	-	-	-	-	-	-	-	-	-
3	11032501	11032700	*	8.62708e-65	1.16259e-61	-79.1944	Os03g0309300	Genebody	-	-	-	-	-	-	-	-	-
3	11120701	11120900	*	5.39659e-18	5.78777e-16	-83.7912	Os03g0311300	Genebody	-	Similar to HAD-superfamily hydrolase, subfamily IA, variant 3 containing protein, expressed. (Os03t0311300-01);Similar to HAD-superfamily hydrolase, subfamily IA, variant 3 containing protein, expressed. (Os03t0311300-02);NHL repeat domain containing protein. (Os03t0311300-03)	-	-	-	-	GO:0016020//membrane;GO:0005575//cellular_component;GO:0005623//cell	GO:0005515//protein binding;GO:0003824//catalytic activity;GO:0005488//binding;GO:0016787//hydrolase activity;GO:0003674//molecular_function	GO:0044763//single-organism cellular process;GO:0044699//single-organism process;GO:0008152//metabolic process;GO:0042592//homeostatic process;GO:0019725//cellular homeostasis;GO:0065007//biological regulation;GO:0008150//biological_process;GO:0065008//regulation of biological quality;GO:0009987//cellular process
3	11806601	11806800	*	1.14391e-15	9.9917e-14	-77.5	Os03g0324700	Genebody	-	Exostosin-like family protein. (Os03t0324700-01)	-	-	-	-	GO:0016020//membrane;GO:0005575//cellular_component	GO:0003824//catalytic activity;GO:0016740//transferase activity;GO:0003674//molecular_function	GO:0044260//cellular macromolecule metabolic process;GO:0008152//metabolic process;GO:0044237//cellular metabolic process;GO:0006464//cellular protein modification process;GO:0036211//protein modification process;GO:0005975//carbohydrate metabolic process;GO:0008150//biological_process;GO:0044238//primary metabolic process;GO:0009987//cellular process;GO:0044267//cellular protein metabolic proces…
3	11827101	11827300	*	7.98097e-54	6.95927e-51	88.1804	Os03g0325133	Genebody	-	-	-	-	-	-	-	-	-
3	12381401	12381600	*	4.52209e-20	5.76491e-18	-75.6863	Os03g0334800	Genebody	-	Transmembrane receptor, eukaryota domain containing protein. (Os03t0334800-01);Similar to Lung seven transmembrane receptor family protein, expressed. (Os03t0334800-02)	-	-	-	-	GO:0005575//cellular_component;GO:0016020//membrane	-	-
3	12703801	12704000	*	1.6248e-28	3.81048e-26	-79.6596	Os03g0340900	Genebody	-	Similar to RSH1. (Os03t0340900-01)	Metabolism	Nucleotide metabolism	ko00230//Purine metabolism	K00951	GO:0043231//intracellular membrane-bounded organelle;GO:0005623//cell;GO:0005622//intracellular;GO:0044444//cytoplasmic part;GO:0043227//membrane-bounded organelle;GO:0044464//cell part;GO:0005737//cytoplasm;GO:0044424//intracellular part;GO:0043229//intracellular organelle;GO:0009536//plastid;GO:0043226//organelle;GO:0005575//cellular_component	GO:0036094//small molecule binding;GO:0016740//transferase activity;GO:0005488//binding;GO:0003674//molecular_function;GO:0003824//catalytic activity;GO:0016301//kinase activity;GO:1901265//nucleoside phosphate binding;GO:0016787//hydrolase activity;GO:0000166//nucleotide binding;GO:1901363//heterocyclic compound binding;GO:0016772//transferase activity, transferring phosphorus-containing groups;…	GO:0034641//cellular nitrogen compound metabolic process;GO:0046483//heterocycle metabolic process;GO:0009987//cellular process;GO:0006139//nucleobase-containing compound metabolic process;GO:0044767//single-organism developmental process;GO:0006725//cellular aromatic compound metabolic process;GO:0050896//response to stimulus;GO:0008152//metabolic process;GO:0032502//developmental process;GO:004…
3	13721901	13722100	*	3.53683e-26	7.0972e-24	-87.5	Os03g0356596	Genebody	-	Similar to Phosphatidylinositol-4-phosphate 5-kinase-like protein. (Os03t0356596-01)	-	-	-	-	-	GO:0005488//binding;GO:0003824//catalytic activity;GO:0036094//small molecule binding;GO:0097159//organic cyclic compound binding;GO:0016301//kinase activity;GO:0016772//transferase activity, transferring phosphorus-containing groups;GO:0000166//nucleotide binding;GO:1901363//heterocyclic compound binding;GO:1901265//nucleoside phosphate binding;GO:0003674//molecular_function;GO:0016740//transfer…	GO:0044238//primary metabolic process;GO:0008150//biological_process;GO:0006629//lipid metabolic process;GO:0009987//cellular process;GO:0008152//metabolic process;GO:0044699//single-organism process;GO:0044710//single-organism metabolic process;GO:0071704//organic substance metabolic process
3	13722201	13722400	*	2.89674e-18	3.17955e-16	-88.8889	Os03g0356596	Genebody	-	Similar to Phosphatidylinositol-4-phosphate 5-kinase-like protein. (Os03t0356596-01)	-	-	-	-	-	GO:0005488//binding;GO:0003824//catalytic activity;GO:0036094//small molecule binding;GO:0097159//organic cyclic compound binding;GO:0016301//kinase activity;GO:0016772//transferase activity, transferring phosphorus-containing groups;GO:0000166//nucleotide binding;GO:1901363//heterocyclic compound binding;GO:1901265//nucleoside phosphate binding;GO:0003674//molecular_function;GO:0016740//transfer…	GO:0044238//primary metabolic process;GO:0008150//biological_process;GO:0006629//lipid metabolic process;GO:0009987//cellular process;GO:0008152//metabolic process;GO:0044699//single-organism process;GO:0044710//single-organism metabolic process;GO:0071704//organic substance metabolic process
3	14189101	14189300	*	4.52767e-18	4.88957e-16	-80	Os03g0363950	Genebody	-	Similar to nodulation protein-related. (Os03t0363950-00)	-	-	-	-	GO:0005575//cellular_component;GO:0016020//membrane	GO:0003674//molecular_function;GO:0003824//catalytic activity;GO:0016740//transferase activity	-
3	14262901	14263100	*	2.5238e-152	3.43216e-148	-87.8464	Os03g0365000	Genebody	GDSL ESTERASE/LIPASE PROTEIN 47	Similar to GDSL-like Lipase/Acylhydrolase family protein. (Os03t0365000-00)	-	-	-	-	-	GO:0003824//catalytic activity;GO:0003674//molecular_function;GO:0016787//hydrolase activity	-
3	14262901	14263100	*	2.5238e-152	3.43216e-148	-87.8464	Os03g0365200	Genebody	-	Similar to Ulp1 protease family, C-terminal catalytic domain containing protein. (Os03t0365200-01)	-	-	-	-	-	GO:0003824//catalytic activity;GO:0003674//molecular_function;GO:0016787//hydrolase activity	GO:0008150//biological_process;GO:0008152//metabolic process;GO:0019538//protein metabolic process;GO:0043170//macromolecule metabolic process;GO:0044238//primary metabolic process;GO:0071704//organic substance metabolic process
3	14292301	14292500	*	5.10411e-17	5.04174e-15	-76.0449	Os03g0365800	Genebody	GDSL ESTERASE/LIPASE PROTEIN 49	Lipase, GDSL domain containing protein. (Os03t0365800-01)	-	-	-	-	-	GO:0003674//molecular_function;GO:0016787//hydrolase activity;GO:0003824//catalytic activity	-
3	14295301	14295500	*	8.89027e-26	1.73534e-23	-78.5475	Os03g0365850	Genebody	-	Lipase, GDSL domain containing protein. (Os03t0365850-00)	-	-	-	-	-	GO:0016787//hydrolase activity;GO:0003674//molecular_function;GO:0003824//catalytic activity	-
3	14295401	14295600	*	1.28337e-20	1.71033e-18	-76.4104	Os03g0365900	Genebody	GDSL ESTERASE/LIPASE PROTEIN 50	Similar to GDSL-like Lipase/Acylhydrolase family protein. (Os03t0365900-01)	-	-	-	-	-	GO:0003824//catalytic activity;GO:0003674//molecular_function;GO:0016787//hydrolase activity	-
3	14559801	14560000	*	1.27772e-25	2.46924e-23	-87.8049	Os03g0371000	Genebody	OsSTA101	Similar to Cytochrome P450 family protein, expressed. (Os03t0371000-01)	-	-	-	-	-	GO:0003674//molecular_function;GO:0005488//binding;GO:0003824//catalytic activity	GO:0008152//metabolic process;GO:0008150//biological_process
3	14559901	14560100	*	4.6395e-29	1.12693e-26	-83.871	Os03g0371000	Genebody	OsSTA101	Similar to Cytochrome P450 family protein, expressed. (Os03t0371000-01)	-	-	-	-	-	GO:0003674//molecular_function;GO:0005488//binding;GO:0003824//catalytic activity	GO:0008152//metabolic process;GO:0008150//biological_process
3	15225501	15225700	*	6.58304e-30	1.69051e-27	-78.6362	Os03g0383900	Genebody	-	Heavy metal transport/detoxification protein domain containing protein. (Os03t0383900-01)	-	-	-	-	GO:0044464//cell part;GO:0005622//intracellular;GO:0005737//cytoplasm;GO:0005623//cell;GO:0005575//cellular_component;GO:0044424//intracellular part	GO:0003674//molecular_function;GO:0005488//binding	GO:0006810//transport;GO:0009987//cellular process;GO:0044699//single-organism process;GO:0044763//single-organism cellular process;GO:0019725//cellular homeostasis;GO:0008150//biological_process;GO:0042592//homeostatic process;GO:0065007//biological regulation;GO:0051179//localization;GO:0051234//establishment of localization;GO:0065008//regulation of biological quality
3	15647001	15647200	*	4.27922e-20	5.46778e-18	77.2727	Os03g0390600	Genebody	-	Similar to Histone H3 (Fragment). (Os03t0390600-01);Similar to Histone H3.3. (Os03t0390600-02);Non-protein coding transcript. (Os03t0390600-03)	-	-	-	-	GO:0043229//intracellular organelle;GO:0005622//intracellular;GO:0005634//nucleus;GO:0043231//intracellular membrane-bounded organelle;GO:0043226//organelle;GO:0043227//membrane-bounded organelle;GO:0005575//cellular_component;GO:0044424//intracellular part;GO:0044464//cell part;GO:0005623//cell	GO:0044877//macromolecular complex binding;GO:0003677//DNA binding;GO:0005515//protein binding;GO:0003676//nucleic acid binding;GO:0003682//chromatin binding;GO:0003674//molecular_function;GO:1901363//heterocyclic compound binding;GO:0097159//organic cyclic compound binding;GO:0005488//binding	GO:0009987//cellular process;GO:0008150//biological_process;GO:0016043//cellular component organization;GO:0071840//cellular component organization or biogenesis
3	15647001	15647200	*	4.27922e-20	5.46778e-18	77.2727	Os03g0390633	Genebody	-	-	-	-	-	-	-	-	-
3	16557101	16557300	*	2.16402e-33	6.83977e-31	-86.2626	Os03g0404800	Genebody	-	NAD(P)-binding domain containing protein. (Os03t0404800-01)	-	-	-	-	-	GO:0003674//molecular_function;GO:0003824//catalytic activity	GO:0044238//primary metabolic process;GO:0006629//lipid metabolic process;GO:0008150//biological_process;GO:0008152//metabolic process;GO:0044710//single-organism metabolic process;GO:0009058//biosynthetic process;GO:0044699//single-organism process;GO:0071704//organic substance metabolic process
3	16557201	16557400	*	2.14332e-33	6.77639e-31	-79.3939	Os03g0404800	Genebody	-	NAD(P)-binding domain containing protein. (Os03t0404800-01)	-	-	-	-	-	GO:0003674//molecular_function;GO:0003824//catalytic activity	GO:0044238//primary metabolic process;GO:0006629//lipid metabolic process;GO:0008150//biological_process;GO:0008152//metabolic process;GO:0044710//single-organism metabolic process;GO:0009058//biosynthetic process;GO:0044699//single-organism process;GO:0071704//organic substance metabolic process
3	16557901	16558100	*	3.57209e-82	8.64766e-79	-90.6479	Os03g0404800	Genebody	-	NAD(P)-binding domain containing protein. (Os03t0404800-01)	-	-	-	-	-	GO:0003674//molecular_function;GO:0003824//catalytic activity	GO:0044238//primary metabolic process;GO:0006629//lipid metabolic process;GO:0008150//biological_process;GO:0008152//metabolic process;GO:0044710//single-organism metabolic process;GO:0009058//biosynthetic process;GO:0044699//single-organism process;GO:0071704//organic substance metabolic process
3	18116201	18116400	*	6.65871e-31	1.82167e-28	-87	Os03g0431550	Genebody	-	Glycosyl transferase, family 20 domain containing protein. (Os03t0431550-01)	-	-	-	-	GO:0005737//cytoplasm;GO:0005622//intracellular;GO:0044464//cell part;GO:0005575//cellular_component;GO:0005623//cell;GO:0044424//intracellular part	GO:0003674//molecular_function;GO:0016787//hydrolase activity;GO:0003824//catalytic activity	GO:0008152//metabolic process;GO:0006950//response to stress;GO:0044238//primary metabolic process;GO:0008150//biological_process;GO:0009058//biosynthetic process;GO:0005975//carbohydrate metabolic process;GO:0071704//organic substance metabolic process;GO:0009987//cellular process;GO:0050896//response to stimulus
3	18116301	18116500	*	1.16599e-35	4.23133e-33	-91.7431	Os03g0431550	Genebody	-	Glycosyl transferase, family 20 domain containing protein. (Os03t0431550-01)	-	-	-	-	GO:0005737//cytoplasm;GO:0005622//intracellular;GO:0044464//cell part;GO:0005575//cellular_component;GO:0005623//cell;GO:0044424//intracellular part	GO:0003674//molecular_function;GO:0016787//hydrolase activity;GO:0003824//catalytic activity	GO:0008152//metabolic process;GO:0006950//response to stress;GO:0044238//primary metabolic process;GO:0008150//biological_process;GO:0009058//biosynthetic process;GO:0005975//carbohydrate metabolic process;GO:0071704//organic substance metabolic process;GO:0009987//cellular process;GO:0050896//response to stimulus
3	20182401	20182600	*	1.01741e-14	8.07067e-13	-84.8933	Os03g0562000	Genebody	-	DNA-binding pseudobarrel domain domain containing protein. (Os03t0562000-01)	-	-	-	-	GO:0043226//organelle;GO:0005622//intracellular;GO:0005575//cellular_component;GO:0016020//membrane;GO:0005634//nucleus;GO:0043227//membrane-bounded organelle;GO:0005623//cell;GO:0043229//intracellular organelle;GO:0043231//intracellular membrane-bounded organelle;GO:0044424//intracellular part;GO:0044464//cell part	GO:0097159//organic cyclic compound binding;GO:0003677//DNA binding;GO:0000166//nucleotide binding;GO:0016772//transferase activity, transferring phosphorus-containing groups;GO:0016740//transferase activity;GO:0005488//binding;GO:1901363//heterocyclic compound binding;GO:0003676//nucleic acid binding;GO:0003674//molecular_function;GO:1901265//nucleoside phosphate binding;GO:0036094//small molecu…	GO:0044237//cellular metabolic process;GO:0044238//primary metabolic process;GO:0006139//nucleobase-containing compound metabolic process;GO:0046483//heterocycle metabolic process;GO:0006725//cellular aromatic compound metabolic process;GO:0009058//biosynthetic process;GO:1901360//organic cyclic compound metabolic process;GO:0044267//cellular protein metabolic process;GO:0006807//nitrogen compoun…
3	20182501	20182700	*	2.40891e-11	1.31208e-09	-81.6176	Os03g0562000	Genebody	-	DNA-binding pseudobarrel domain domain containing protein. (Os03t0562000-01)	-	-	-	-	GO:0043226//organelle;GO:0005622//intracellular;GO:0005575//cellular_component;GO:0016020//membrane;GO:0005634//nucleus;GO:0043227//membrane-bounded organelle;GO:0005623//cell;GO:0043229//intracellular organelle;GO:0043231//intracellular membrane-bounded organelle;GO:0044424//intracellular part;GO:0044464//cell part	GO:0097159//organic cyclic compound binding;GO:0003677//DNA binding;GO:0000166//nucleotide binding;GO:0016772//transferase activity, transferring phosphorus-containing groups;GO:0016740//transferase activity;GO:0005488//binding;GO:1901363//heterocyclic compound binding;GO:0003676//nucleic acid binding;GO:0003674//molecular_function;GO:1901265//nucleoside phosphate binding;GO:0036094//small molecu…	GO:0044237//cellular metabolic process;GO:0044238//primary metabolic process;GO:0006139//nucleobase-containing compound metabolic process;GO:0046483//heterocycle metabolic process;GO:0006725//cellular aromatic compound metabolic process;GO:0009058//biosynthetic process;GO:1901360//organic cyclic compound metabolic process;GO:0044267//cellular protein metabolic process;GO:0006807//nitrogen compoun…
3	21271601	21271800	*	2.52187e-28	5.85243e-26	-81.3333	Os03g0579900	Genebody	-	-	-	-	-	-	-	-	-
3	22050001	22050200	*	1.2051e-20	1.60965e-18	77.5641	Os03g0593600	Genebody	P-450 71W1	Similar to Cytochrome P450 family protein, expressed. (Os03t0593600-00)	-	-	-	-	GO:0005575//cellular_component;GO:0016020//membrane	GO:0003674//molecular_function;GO:0005488//binding;GO:0003824//catalytic activity	GO:0009058//biosynthetic process;GO:0044699//single-organism process;GO:0044710//single-organism metabolic process;GO:0008152//metabolic process;GO:0019748//secondary metabolic process;GO:0008150//biological_process
3	22569101	22569300	*	1.69235646094261e-310	2.94075e-305	88.1651	Os03g0603200	Genebody	-	-	-	-	-	-	-	-	-
3	22569201	22569400	*	0	0	88.8504	Os03g0603200	Genebody	-	-	-	-	-	-	-	-	-
3	23576601	23576800	*	9.39259e-35	3.22554e-32	-75.8333	Os03g0621650	Genebody	-	Transcriptional factor B3 domain containing protein. (Os03t0621650-00)	-	-	-	-	GO:0043227//membrane-bounded organelle;GO:0005622//intracellular;GO:0005634//nucleus;GO:0005623//cell;GO:0043226//organelle;GO:0043231//intracellular membrane-bounded organelle;GO:0044424//intracellular part;GO:0044464//cell part;GO:0005575//cellular_component;GO:0043229//intracellular organelle	GO:1901363//heterocyclic compound binding;GO:0097159//organic cyclic compound binding;GO:0005488//binding;GO:0003674//molecular_function;GO:0003677//DNA binding;GO:0003676//nucleic acid binding	GO:1901360//organic cyclic compound metabolic process;GO:0034641//cellular nitrogen compound metabolic process;GO:0044237//cellular metabolic process;GO:0044238//primary metabolic process;GO:0008150//biological_process;GO:0046483//heterocycle metabolic process;GO:0006725//cellular aromatic compound metabolic process;GO:0006807//nitrogen compound metabolic process;GO:0071704//organic substance met…
3	23995201	23995400	*	8.08926e-136	7.93154e-132	-76.262	Os03g0628800	Genebody	-	Similar to H1flk (Fragment). (Os03t0628800-01)	-	-	-	-	-	GO:1901265//nucleoside phosphate binding;GO:0003674//molecular_function;GO:0036094//small molecule binding;GO:0016740//transferase activity;GO:1901363//heterocyclic compound binding;GO:0003824//catalytic activity;GO:0016772//transferase activity, transferring phosphorus-containing groups;GO:0097159//organic cyclic compound binding;GO:0016301//kinase activity;GO:0005488//binding;GO:0000166//nucleo…	GO:0008150//biological_process;GO:0009987//cellular process;GO:0008152//metabolic process
3	23995301	23995500	*	6.51075e-159	1.01315e-154	-83.4249	Os03g0628800	Genebody	-	Similar to H1flk (Fragment). (Os03t0628800-01)	-	-	-	-	-	GO:1901265//nucleoside phosphate binding;GO:0003674//molecular_function;GO:0036094//small molecule binding;GO:0016740//transferase activity;GO:1901363//heterocyclic compound binding;GO:0003824//catalytic activity;GO:0016772//transferase activity, transferring phosphorus-containing groups;GO:0097159//organic cyclic compound binding;GO:0016301//kinase activity;GO:0005488//binding;GO:0000166//nucleo…	GO:0008150//biological_process;GO:0009987//cellular process;GO:0008152//metabolic process
3	24046201	24046400	*	2.01831e-18	2.24235e-16	-76.9006	Os03g0629800	Genebody	-	-	-	-	-	-	-	-	-
3	24046301	24046500	*	9.87909e-17	9.51321e-15	-78.9244	Os03g0629800	Genebody	-	-	-	-	-	-	-	-	-
3	25343801	25344000	*	5.2719e-20	6.67725e-18	-88.3333	Os03g0652050	Genebody	-	-	-	-	-	-	-	-	-
3	25343801	25344000	*	5.2719e-20	6.67725e-18	-88.3333	Os03g0652100	Genebody	-	Not CCR4-Not complex component, N-terminal domain containing protein. (Os03t0652100-01)	Genetic Information Processing	Folding, sorting and degradation	ko03018//RNA degradation	K12580	GO:0005575//cellular_component;GO:0043231//intracellular membrane-bounded organelle;GO:0005623//cell;GO:0043226//organelle;GO:0044464//cell part;GO:0005737//cytoplasm;GO:0043229//intracellular organelle;GO:0044424//intracellular part;GO:0016020//membrane;GO:0005634//nucleus;GO:0005622//intracellular;GO:0043227//membrane-bounded organelle	-	GO:0006412//translation;GO:0008152//metabolic process;GO:0006518//peptide metabolic process;GO:0044249//cellular biosynthetic process;GO:0044267//cellular protein metabolic process;GO:0019538//protein metabolic process;GO:0044271//cellular nitrogen compound biosynthetic process;GO:1901566//organonitrogen compound biosynthetic process;GO:0044238//primary metabolic process;GO:0043603//cellular amid…
3	26022801	26023000	*	7.21124e-22	1.05695e-19	-84.9229	Os03g0663100	Genebody	-	PDZ/DHR/GLGF domain containing protein. (Os03t0663100-01)	-	-	-	-	GO:0005575//cellular_component;GO:0016020//membrane	GO:0003674//molecular_function;GO:0005488//binding;GO:0005515//protein binding	-
3	26788801	26789000	*	3.81805e-20	4.89933e-18	-84.0656	Os03g0677101	Genebody	-	-	-	-	-	-	-	-	-
3	28039701	28039900	*	6.26617e-15	5.0815e-13	-77.2727	Os03g0699400	Genebody	-	Silencing group B protein. (Os03t0699400-01)	-	-	-	-	GO:0005623//cell;GO:0005737//cytoplasm;GO:0044424//intracellular part;GO:0044464//cell part;GO:0005622//intracellular;GO:0005575//cellular_component	GO:0003824//catalytic activity;GO:0003674//molecular_function;GO:0016740//transferase activity	GO:0009987//cellular process;GO:0044238//primary metabolic process;GO:0008152//metabolic process;GO:0044260//cellular macromolecule metabolic process;GO:0071704//organic substance metabolic process;GO:0044237//cellular metabolic process;GO:0044267//cellular protein metabolic process;GO:0008150//biological_process;GO:0043170//macromolecule metabolic process;GO:0043412//macromolecule modification;G…
3	29973801	29974000	*	7.82983e-14	5.66574e-12	-76.2712	Os03g0732000	Genebody	-	Similar to 4-hydroxy-3-methylbut-2-enyl diphosphate reductase. (Os03t0732000-00)	-	-	-	-	-	GO:0003824//catalytic activity;GO:0003674//molecular_function;GO:0005488//binding	GO:0071704//organic substance metabolic process;GO:0009058//biosynthetic process;GO:0044238//primary metabolic process;GO:0044710//single-organism metabolic process;GO:0009987//cellular process;GO:0006629//lipid metabolic process;GO:0044699//single-organism process;GO:0008150//biological_process;GO:0008152//metabolic process
3	30520201	30520400	*	2.27118e-19	2.73603e-17	-75.4701	Os03g0743650	Genebody	-	-	-	-	-	-	-	-	-
3	30533701	30533900	*	1.23485e-34	4.21471e-32	-77.3585	Os03g0743900	Genebody	ATP sulfurylase	Similar to ATP sulfurylase. (Os03t0743900-01)	Metabolism	Metabolism of other amino acids;Energy metabolism;Biosynthesis of other secondary metabolites;Nucleotide metabolism	ko00230//Purine metabolism;ko00920//Sulfur metabolism;ko00450//Selenocompound metabolism;ko00261//Monobactam biosynthesis	K13811	-	GO:0016740//transferase activity;GO:0016772//transferase activity, transferring phosphorus-containing groups;GO:0003824//catalytic activity;GO:0016301//kinase activity;GO:0003674//molecular_function	GO:0008150//biological_process;GO:0008152//metabolic process;GO:0009987//cellular process
3	30534101	30534300	*	2.53772e-61	2.97396e-58	-75.5767	Os03g0743900	Genebody	ATP sulfurylase	Similar to ATP sulfurylase. (Os03t0743900-01)	Metabolism	Metabolism of other amino acids;Energy metabolism;Biosynthesis of other secondary metabolites;Nucleotide metabolism	ko00230//Purine metabolism;ko00920//Sulfur metabolism;ko00450//Selenocompound metabolism;ko00261//Monobactam biosynthesis	K13811	-	GO:0016740//transferase activity;GO:0016772//transferase activity, transferring phosphorus-containing groups;GO:0003824//catalytic activity;GO:0016301//kinase activity;GO:0003674//molecular_function	GO:0008150//biological_process;GO:0008152//metabolic process;GO:0009987//cellular process
3	30594501	30594700	*	8.93485e-15	7.13484e-13	-85.8333	Os03g0744700	Genebody	-	-	-	-	-	-	-	-	-
3	31384101	31384300	*	5.65506e-15	4.60731e-13	-75.7209	Os03g0758700	Genebody	-	WD40 repeat domain containing protein. (Os03t0758700-01)	-	-	-	-	GO:0005575//cellular_component;GO:0016020//membrane	GO:0003676//nucleic acid binding;GO:0097159//organic cyclic compound binding;GO:1901363//heterocyclic compound binding;GO:0008135//translation factor activity, RNA binding;GO:0003674//molecular_function;GO:0003723//RNA binding;GO:0005488//binding;GO:0005515//protein binding	GO:0044238//primary metabolic process;GO:0034645//cellular macromolecule biosynthetic process;GO:1901564//organonitrogen compound metabolic process;GO:0044249//cellular biosynthetic process;GO:0044271//cellular nitrogen compound biosynthetic process;GO:0009059//macromolecule biosynthetic process;GO:0071840//cellular component organization or biogenesis;GO:0071704//organic substance metabolic proc…
3	31385701	31385900	*	5.20539e-14	3.83788e-12	-76.1393	Os03g0758700	Genebody	-	WD40 repeat domain containing protein. (Os03t0758700-01)	-	-	-	-	GO:0005575//cellular_component;GO:0016020//membrane	GO:0003676//nucleic acid binding;GO:0097159//organic cyclic compound binding;GO:1901363//heterocyclic compound binding;GO:0008135//translation factor activity, RNA binding;GO:0003674//molecular_function;GO:0003723//RNA binding;GO:0005488//binding;GO:0005515//protein binding	GO:0044238//primary metabolic process;GO:0034645//cellular macromolecule biosynthetic process;GO:1901564//organonitrogen compound metabolic process;GO:0044249//cellular biosynthetic process;GO:0044271//cellular nitrogen compound biosynthetic process;GO:0009059//macromolecule biosynthetic process;GO:0071840//cellular component organization or biogenesis;GO:0071704//organic substance metabolic proc…
3	34011501	34011700	*	6.40864e-37	2.4913e-34	-80.8333	Os03g0812000	Genebody	-	DNA topoisomerase, type IIA, subunit A or C-terminal domain containing protein. (Os03t0812000-01)	-	-	-	-	GO:0043226//organelle;GO:0005634//nucleus;GO:0005737//cytoplasm;GO:0043231//intracellular membrane-bounded organelle;GO:0009536//plastid;GO:0044464//cell part;GO:0043227//membrane-bounded organelle;GO:0044424//intracellular part;GO:0044444//cytoplasmic part;GO:0005739//mitochondrion;GO:0005575//cellular_component;GO:0005622//intracellular;GO:0005623//cell;GO:0043229//intracellular organelle	GO:0097159//organic cyclic compound binding;GO:1901363//heterocyclic compound binding;GO:0003674//molecular_function;GO:0005488//binding;GO:0003677//DNA binding;GO:1901265//nucleoside phosphate binding;GO:0000166//nucleotide binding;GO:0003676//nucleic acid binding;GO:0016787//hydrolase activity;GO:0036094//small molecule binding;GO:0003824//catalytic activity	GO:1901360//organic cyclic compound metabolic process;GO:0044238//primary metabolic process;GO:0006807//nitrogen compound metabolic process;GO:0008152//metabolic process;GO:0006259//DNA metabolic process;GO:0006139//nucleobase-containing compound metabolic process;GO:0090304//nucleic acid metabolic process;GO:0044260//cellular macromolecule metabolic process;GO:0034641//cellular nitrogen compound…
3	34321401	34321600	*	4.90778e-15	4.02311e-13	84.9057	Os03g0817900	Genebody	trichome birefringence-like 5	Protein of unknown function DUF231, plant domain containing protein. (Os03t0817900-01)	-	-	-	-	GO:0005622//intracellular;GO:0005794//Golgi apparatus;GO:0043226//organelle;GO:0044464//cell part;GO:0044444//cytoplasmic part;GO:0012505//endomembrane system;GO:0005623//cell;GO:0044424//intracellular part;GO:0005575//cellular_component;GO:0043231//intracellular membrane-bounded organelle;GO:0043227//membrane-bounded organelle;GO:0016020//membrane;GO:0005737//cytoplasm;GO:0043229//intracellular …	GO:0016740//transferase activity;GO:0003824//catalytic activity;GO:0003674//molecular_function	GO:0009987//cellular process;GO:0008150//biological_process
3	35042401	35042600	*	7.33963e-15	5.91033e-13	-91.3043	Os03g0833900	Genebody	-	Similar to Cytosine deaminase (EC 3.5.4.1). (Os03t0833900-02);Similar to Cytidine/deoxycytidylate deaminase family protein. (Os03t0833900-03)	-	-	-	-	GO:0044444//cytoplasmic part;GO:0044424//intracellular part;GO:0005623//cell;GO:0005737//cytoplasm;GO:0005622//intracellular;GO:0005829//cytosol;GO:0005575//cellular_component;GO:0044464//cell part	GO:0005488//binding;GO:0003824//catalytic activity;GO:0003674//molecular_function;GO:0016787//hydrolase activity	GO:0006139//nucleobase-containing compound metabolic process;GO:0006807//nitrogen compound metabolic process;GO:0044237//cellular metabolic process;GO:0071704//organic substance metabolic process;GO:0009987//cellular process;GO:0006725//cellular aromatic compound metabolic process;GO:0008152//metabolic process;GO:0046483//heterocycle metabolic process;GO:1901360//organic cyclic compound metabolic…
4	1753301	1753500	*	3.24475e-58	3.35946e-55	-93.9505	Os04g0127750	Genebody	-	-	-	-	-	-	-	-	-
4	1753401	1753600	*	3.54387e-64	4.63594e-61	-94.4939	Os04g0127750	Genebody	-	-	-	-	-	-	-	-	-
4	1753501	1753700	*	5.55556e-25	1.02566e-22	-75.7721	Os04g0127750	Genebody	-	-	-	-	-	-	-	-	-
4	2694101	2694300	*	2.71596e-85	7.29811e-82	-95.03	Os04g0139201	Genebody	-	-	-	-	-	-	-	-	-
4	3577101	3577300	*	8.92079e-15	7.12434e-13	-85.7143	Os04g0151900	Genebody	-	Similar to H0820C10.4 protein. (Os04t0151900-01)	-	-	-	-	-	GO:0003824//catalytic activity;GO:0003674//molecular_function	GO:0008152//metabolic process;GO:0008150//biological_process
4	4418101	4418300	*	2.87937e-13	1.96455e-11	-82.5397	Os04g0164900	Genebody	PULLULANASE	Similar to Starch debranching enzyme. (Os04t0164900-01)	-	-	-	-	-	GO:0016787//hydrolase activity;GO:0003674//molecular_function;GO:0003824//catalytic activity	GO:0044238//primary metabolic process;GO:0005975//carbohydrate metabolic process;GO:0008152//metabolic process;GO:0071704//organic substance metabolic process;GO:0008150//biological_process
4	5058701	5058900	*	7.8673e-21	1.06548e-18	-78.9542	Os04g0174200	Genebody	-	Similar to OsRAD23-like. (Os04t0174200-01)	-	-	-	-	GO:0005575//cellular_component;GO:0016020//membrane	-	-
4	5333001	5333200	*	1.43882e-25	2.76927e-23	-86.6519	Os04g0178400	Genebody	P-450 99A3	Similar to Cytochrome P450 CYP99A1 (EC 1.14.-.-) (Fragment). (Os04t0178400-01)	Metabolism	Metabolism of terpenoids and polyketides	ko00904//Diterpenoid biosynthesis	K16085	GO:0016020//membrane;GO:0005575//cellular_component	GO:0003824//catalytic activity;GO:0005488//binding;GO:0003674//molecular_function	GO:0009719//response to endogenous stimulus;GO:0006950//response to stress;GO:0044699//single-organism process;GO:0008152//metabolic process;GO:0044238//primary metabolic process;GO:0071704//organic substance metabolic process;GO:0006629//lipid metabolic process;GO:0009987//cellular process;GO:0050896//response to stimulus;GO:0008150//biological_process;GO:0009058//biosynthetic process;GO:0044710…
4	5428301	5428500	*	2.71774e-16	2.51705e-14	-81	Os04g0179700	Genebody	ENT-KAURENE SYNTHASE 4	Syn-pimara-7,15-diene synthase. (Os04t0179700-01)	Metabolism	Metabolism of terpenoids and polyketides	ko00904//Diterpenoid biosynthesis	K14046	-	GO:0003674//molecular_function;GO:0005488//binding;GO:0003824//catalytic activity	GO:0006950//response to stress;GO:0050896//response to stimulus;GO:0008152//metabolic process;GO:0008150//biological_process
4	5989401	5989600	*	2.98249e-45	1.75979e-42	-87.7261	Os04g0188500	Genebody	-	-	-	-	-	-	-	-	-
4	5989501	5989700	*	3.53621e-36	1.32209e-33	-91.3177	Os04g0188500	Genebody	-	-	-	-	-	-	-	-	-
4	6479201	6479400	*	5.4842e-21	7.51489e-19	-80.7692	Os04g0194500	Genebody	ABC TRANSPORTER G FAMILY MEMBER 8	Similar to ABC transporter-like protein. (Os04t0194500-01)	-	-	-	-	GO:0016020//membrane;GO:0044464//cell part;GO:0005623//cell;GO:0005886//plasma membrane;GO:0071944//cell periphery;GO:0005575//cellular_component	GO:0000166//nucleotide binding;GO:0003824//catalytic activity;GO:0097159//organic cyclic compound binding;GO:0005488//binding;GO:1901265//nucleoside phosphate binding;GO:1901363//heterocyclic compound binding;GO:0016787//hydrolase activity;GO:0036094//small molecule binding;GO:0003674//molecular_function;GO:0005215//transporter activity	GO:0051234//establishment of localization;GO:0051179//localization;GO:0008150//biological_process;GO:0006810//transport
4	7042401	7042600	*	2.40197e-34	8.05419e-32	-82.9412	Os04g0204200	Genebody	-	Endonuclease/exonuclease/phosphatase domain containing protein. (Os04t0204200-01)	-	-	-	-	-	GO:0003674//molecular_function;GO:0016788//hydrolase activity, acting on ester bonds;GO:0003824//catalytic activity;GO:0016787//hydrolase activity;GO:0004518//nuclease activity;GO:0005488//binding;GO:0097159//organic cyclic compound binding;GO:0003676//nucleic acid binding;GO:0016740//transferase activity;GO:1901363//heterocyclic compound binding	GO:0046483//heterocycle metabolic process;GO:0006807//nitrogen compound metabolic process;GO:0009058//biosynthetic process;GO:0009987//cellular process;GO:0006139//nucleobase-containing compound metabolic process;GO:0044260//cellular macromolecule metabolic process;GO:0008152//metabolic process;GO:0043170//macromolecule metabolic process;GO:0008150//biological_process;GO:0006725//cellular aromati…
4	7980101	7980300	*	1.44518e-39	6.45654e-37	-90.1786	Os04g0219600	Genebody	NBS-LRR protein rNBS17	Similar to NBS-LRR protein (Fragment). (Os04t0219600-01)	-	-	-	-	GO:0005575//cellular_component;GO:0005623//cell;GO:0071944//cell periphery;GO:0044464//cell part;GO:0005886//plasma membrane;GO:0016020//membrane	GO:0097159//organic cyclic compound binding;GO:1901363//heterocyclic compound binding;GO:0005488//binding;GO:0036094//small molecule binding;GO:1901265//nucleoside phosphate binding;GO:0000166//nucleotide binding;GO:0003674//molecular_function	GO:0065007//biological regulation;GO:0050794//regulation of cellular process;GO:0050896//response to stimulus;GO:0044700//single organism signaling;GO:0006950//response to stress;GO:0007165//signal transduction;GO:0007154//cell communication;GO:0051716//cellular response to stimulus;GO:0009987//cellular process;GO:0044699//single-organism process;GO:0044763//single-organism cellular process;GO:00…
4	10064901	10065100	*	1.57733e-26	3.24406e-24	-78.6268	Os04g0254000	Genebody	-	Similar to Dihydrodipicolinate synthase 1, chloroplast precursor (EC 4.2.1.52) (DHDPS 1). (Os04t0254000-01)	Metabolism	Biosynthesis of other secondary metabolites;Amino acid metabolism	ko00300//Lysine biosynthesis;ko00261//Monobactam biosynthesis	K01714	-	GO:0003674//molecular_function;GO:0003824//catalytic activity	GO:0009058//biosynthetic process;GO:0008150//biological_process;GO:0008152//metabolic process;GO:0009987//cellular process
4	10065001	10065200	*	1.20356e-27	2.67062e-25	-78.1757	Os04g0254000	Genebody	-	Similar to Dihydrodipicolinate synthase 1, chloroplast precursor (EC 4.2.1.52) (DHDPS 1). (Os04t0254000-01)	Metabolism	Biosynthesis of other secondary metabolites;Amino acid metabolism	ko00300//Lysine biosynthesis;ko00261//Monobactam biosynthesis	K01714	-	GO:0003674//molecular_function;GO:0003824//catalytic activity	GO:0009058//biosynthetic process;GO:0008150//biological_process;GO:0008152//metabolic process;GO:0009987//cellular process
4	10065101	10065300	*	1.43743e-41	7.10156e-39	-95.7836	Os04g0254000	Genebody	-	Similar to Dihydrodipicolinate synthase 1, chloroplast precursor (EC 4.2.1.52) (DHDPS 1). (Os04t0254000-01)	Metabolism	Biosynthesis of other secondary metabolites;Amino acid metabolism	ko00300//Lysine biosynthesis;ko00261//Monobactam biosynthesis	K01714	-	GO:0003674//molecular_function;GO:0003824//catalytic activity	GO:0009058//biosynthetic process;GO:0008150//biological_process;GO:0008152//metabolic process;GO:0009987//cellular process
4	12722601	12722800	*	9.20353e-22	1.33923e-19	-83.9799	Os04g0291900	Genebody	-	Protein kinase, catalytic domain domain containing protein. (Os04t0291900-00)	-	-	-	-	GO:0005575//cellular_component;GO:0016020//membrane;GO:0005886//plasma membrane;GO:0044464//cell part;GO:0005623//cell;GO:0071944//cell periphery	GO:0016772//transferase activity, transferring phosphorus-containing groups;GO:0016740//transferase activity;GO:0000166//nucleotide binding;GO:0036094//small molecule binding;GO:1901265//nucleoside phosphate binding;GO:0097159//organic cyclic compound binding;GO:1901363//heterocyclic compound binding;GO:0003674//molecular_function;GO:0005488//binding;GO:0003824//catalytic activity;GO:0016301//kin…	GO:0044238//primary metabolic process;GO:0044267//cellular protein metabolic process;GO:0009987//cellular process;GO:0043170//macromolecule metabolic process;GO:0019538//protein metabolic process;GO:0008152//metabolic process;GO:0036211//protein modification process;GO:0044260//cellular macromolecule metabolic process;GO:0006464//cellular protein modification process;GO:0044237//cellular metaboli…
4	15455901	15456100	*	1.16487e-31	3.33285e-29	-80.7725	Os04g0331650	Genebody	-	-	-	-	-	-	-	-	-
4	15456001	15456200	*	2.94029e-54	2.60455e-51	-85.2991	Os04g0331650	Genebody	-	-	-	-	-	-	-	-	-
4	16989101	16989300	*	1.15404e-23	1.9343e-21	-79.6296	Os04g0355500	Genebody	-	Similar to OSIGBa0147J02.3 protein. (Os04t0355500-00)	-	-	-	-	-	GO:0003674//molecular_function;GO:0003824//catalytic activity	GO:0071704//organic substance metabolic process;GO:0044238//primary metabolic process;GO:0006629//lipid metabolic process;GO:0044699//single-organism process;GO:0044710//single-organism metabolic process;GO:0008152//metabolic process;GO:0008150//biological_process
4	16996301	16996500	*	7.15251e-16	6.3648e-14	-91.6667	Os04g0355500	Genebody	-	Similar to OSIGBa0147J02.3 protein. (Os04t0355500-00)	-	-	-	-	-	GO:0003674//molecular_function;GO:0003824//catalytic activity	GO:0071704//organic substance metabolic process;GO:0044238//primary metabolic process;GO:0006629//lipid metabolic process;GO:0044699//single-organism process;GO:0044710//single-organism metabolic process;GO:0008152//metabolic process;GO:0008150//biological_process
4	16996301	16996500	*	7.15251e-16	6.3648e-14	-91.6667	Os04g0355401	Genebody	-	-	-	-	-	-	-	-	-
4	16996401	16996600	*	1.93747e-43	1.04863e-40	-93.8462	Os04g0355500	Genebody	-	Similar to OSIGBa0147J02.3 protein. (Os04t0355500-00)	-	-	-	-	-	GO:0003674//molecular_function;GO:0003824//catalytic activity	GO:0071704//organic substance metabolic process;GO:0044238//primary metabolic process;GO:0006629//lipid metabolic process;GO:0044699//single-organism process;GO:0044710//single-organism metabolic process;GO:0008152//metabolic process;GO:0008150//biological_process
4	16996401	16996600	*	1.93747e-43	1.04863e-40	-93.8462	Os04g0355401	Genebody	-	-	-	-	-	-	-	-	-
4	16996501	16996700	*	8.99717e-55	8.1029e-52	-96.2617	Os04g0355500	Genebody	-	Similar to OSIGBa0147J02.3 protein. (Os04t0355500-00)	-	-	-	-	-	GO:0003674//molecular_function;GO:0003824//catalytic activity	GO:0071704//organic substance metabolic process;GO:0044238//primary metabolic process;GO:0006629//lipid metabolic process;GO:0044699//single-organism process;GO:0044710//single-organism metabolic process;GO:0008152//metabolic process;GO:0008150//biological_process
4	16996501	16996700	*	8.99717e-55	8.1029e-52	-96.2617	Os04g0355401	Genebody	-	-	-	-	-	-	-	-	-
4	16996601	16996800	*	1.34095e-38	5.71499e-36	-96.319	Os04g0355500	Genebody	-	Similar to OSIGBa0147J02.3 protein. (Os04t0355500-00)	-	-	-	-	-	GO:0003674//molecular_function;GO:0003824//catalytic activity	GO:0071704//organic substance metabolic process;GO:0044238//primary metabolic process;GO:0006629//lipid metabolic process;GO:0044699//single-organism process;GO:0044710//single-organism metabolic process;GO:0008152//metabolic process;GO:0008150//biological_process
4	16996601	16996800	*	1.34095e-38	5.71499e-36	-96.319	Os04g0355401	Genebody	-	-	-	-	-	-	-	-	-
4	16996701	16996900	*	7.22641e-56	6.85141e-53	-95.0355	Os04g0355500	Genebody	-	Similar to OSIGBa0147J02.3 protein. (Os04t0355500-00)	-	-	-	-	-	GO:0003674//molecular_function;GO:0003824//catalytic activity	GO:0071704//organic substance metabolic process;GO:0044238//primary metabolic process;GO:0006629//lipid metabolic process;GO:0044699//single-organism process;GO:0044710//single-organism metabolic process;GO:0008152//metabolic process;GO:0008150//biological_process
4	16996701	16996900	*	7.22641e-56	6.85141e-53	-95.0355	Os04g0355401	Genebody	-	-	-	-	-	-	-	-	-
4	16996801	16997000	*	3.41617e-36	1.27828e-33	-93.1818	Os04g0355500	Genebody	-	Similar to OSIGBa0147J02.3 protein. (Os04t0355500-00)	-	-	-	-	-	GO:0003674//molecular_function;GO:0003824//catalytic activity	GO:0071704//organic substance metabolic process;GO:0044238//primary metabolic process;GO:0006629//lipid metabolic process;GO:0044699//single-organism process;GO:0044710//single-organism metabolic process;GO:0008152//metabolic process;GO:0008150//biological_process
4	16996801	16997000	*	3.41617e-36	1.27828e-33	-93.1818	Os04g0355401	Genebody	-	-	-	-	-	-	-	-	-
4	17001901	17002100	*	6.7759e-38	2.77331e-35	-79.7581	Os04g0355500	Genebody	-	Similar to OSIGBa0147J02.3 protein. (Os04t0355500-00)	-	-	-	-	-	GO:0003674//molecular_function;GO:0003824//catalytic activity	GO:0071704//organic substance metabolic process;GO:0044238//primary metabolic process;GO:0006629//lipid metabolic process;GO:0044699//single-organism process;GO:0044710//single-organism metabolic process;GO:0008152//metabolic process;GO:0008150//biological_process
4	17097901	17098100	*	8.37411e-35	2.8875e-32	-99.3976	Os04g0357700	Genebody	-	-	-	-	-	-	-	-	-
4	17098001	17098200	*	9.59651e-40	4.3232e-37	-88.4058	Os04g0357700	Genebody	-	-	-	-	-	-	-	-	-
4	17585501	17585700	*	1.20072e-18	1.36167e-16	-90.9091	Os04g0365100	Genebody	WALL-ASSOCIATED KINASE GENE 37	Similar to OSIGBa0135K14.8 protein. (Os04t0365100-01)	-	-	-	-	GO:0016020//membrane;GO:0044464//cell part;GO:0005623//cell;GO:0005575//cellular_component;GO:0005886//plasma membrane;GO:0071944//cell periphery	GO:0000166//nucleotide binding;GO:0003824//catalytic activity;GO:0097159//organic cyclic compound binding;GO:0016301//kinase activity;GO:0016740//transferase activity;GO:0036094//small molecule binding;GO:1901265//nucleoside phosphate binding;GO:1901363//heterocyclic compound binding;GO:0030246//carbohydrate binding;GO:0016772//transferase activity, transferring phosphorus-containing groups;GO:00…	GO:0065007//biological regulation;GO:0044763//single-organism cellular process;GO:0006464//cellular protein modification process;GO:0043170//macromolecule metabolic process;GO:0050789//regulation of biological process;GO:0044238//primary metabolic process;GO:0071704//organic substance metabolic process;GO:0036211//protein modification process;GO:0008152//metabolic process;GO:0008150//biological_p…
4	17585601	17585800	*	8.22714e-27	1.72646e-24	-93.1034	Os04g0365100	Genebody	WALL-ASSOCIATED KINASE GENE 37	Similar to OSIGBa0135K14.8 protein. (Os04t0365100-01)	-	-	-	-	GO:0016020//membrane;GO:0044464//cell part;GO:0005623//cell;GO:0005575//cellular_component;GO:0005886//plasma membrane;GO:0071944//cell periphery	GO:0000166//nucleotide binding;GO:0003824//catalytic activity;GO:0097159//organic cyclic compound binding;GO:0016301//kinase activity;GO:0016740//transferase activity;GO:0036094//small molecule binding;GO:1901265//nucleoside phosphate binding;GO:1901363//heterocyclic compound binding;GO:0030246//carbohydrate binding;GO:0016772//transferase activity, transferring phosphorus-containing groups;GO:00…	GO:0065007//biological regulation;GO:0044763//single-organism cellular process;GO:0006464//cellular protein modification process;GO:0043170//macromolecule metabolic process;GO:0050789//regulation of biological process;GO:0044238//primary metabolic process;GO:0071704//organic substance metabolic process;GO:0036211//protein modification process;GO:0008152//metabolic process;GO:0008150//biological_p…
4	18057001	18057200	*	1.77601e-23	2.93358e-21	-77.5	Os04g0371000	Genebody	-	Four-helical cytokine family protein. (Os04t0371000-00)	-	-	-	-	GO:0016020//membrane;GO:0005575//cellular_component	GO:1901265//nucleoside phosphate binding;GO:0000166//nucleotide binding;GO:0016772//transferase activity, transferring phosphorus-containing groups;GO:0030246//carbohydrate binding;GO:0016740//transferase activity;GO:0016301//kinase activity;GO:0005488//binding;GO:0003824//catalytic activity;GO:0036094//small molecule binding;GO:0003674//molecular_function;GO:0097159//organic cyclic compound bind…	GO:0044267//cellular protein metabolic process;GO:0019538//protein metabolic process;GO:0008152//metabolic process;GO:0036211//protein modification process;GO:0008150//biological_process;GO:0043170//macromolecule metabolic process;GO:0044260//cellular macromolecule metabolic process;GO:0009987//cellular process;GO:0006464//cellular protein modification process;GO:0071704//organic substance metabo…
4	18660501	18660700	*	9.56307e-24	1.61282e-21	-87.4426	Os04g0381000	Genebody	dynamin-related protein 3B	Similar to DRP3A (DYNAMIN-RELATED PROTEIN 3A); GTP binding / GTPase/ phosphoinositide binding. (Os04t0381000-01)	-	-	-	-	GO:0005623//cell;GO:0005622//intracellular;GO:0005575//cellular_component;GO:0044464//cell part;GO:0044424//intracellular part;GO:0005737//cytoplasm	GO:0016787//hydrolase activity;GO:0000166//nucleotide binding;GO:0003824//catalytic activity;GO:1901363//heterocyclic compound binding;GO:0097159//organic cyclic compound binding;GO:1901265//nucleoside phosphate binding;GO:0005515//protein binding;GO:0005488//binding;GO:0003674//molecular_function;GO:0036094//small molecule binding	GO:0009987//cellular process;GO:0008150//biological_process;GO:0071840//cellular component organization or biogenesis;GO:0016043//cellular component organization
4	19431501	19431700	*	1.64153e-19	2.00015e-17	79.0967	Os04g0395100	Genebody	-	Protein of unknown function DUF26 domain containing protein. (Os04t0395100-01)	-	-	-	-	-	GO:0005488//binding;GO:0003674//molecular_function;GO:0036094//small molecule binding;GO:0016301//kinase activity;GO:0000166//nucleotide binding;GO:0003676//nucleic acid binding;GO:1901363//heterocyclic compound binding;GO:0003824//catalytic activity;GO:0016772//transferase activity, transferring phosphorus-containing groups;GO:0016740//transferase activity;GO:1901265//nucleoside phosphate bindin…	GO:0071704//organic substance metabolic process;GO:0006464//cellular protein modification process;GO:0043170//macromolecule metabolic process;GO:0043412//macromolecule modification;GO:0044260//cellular macromolecule metabolic process;GO:0044237//cellular metabolic process;GO:0044238//primary metabolic process;GO:0008150//biological_process;GO:0008152//metabolic process;GO:0019538//protein metabol…
4	20312301	20312500	*	4.97661e-15	4.076e-13	-77.1429	Os04g0411300	Genebody	-	-	-	-	-	-	-	-	-
4	20817901	20818100	*	2.56131e-34	8.56364e-32	-80.4124	Os04g0420801	Genebody	-	Hypothetical protein. (Os04t0420801-00)	-	-	-	-	GO:0005575//cellular_component;GO:0016020//membrane	-	-
4	20817901	20818100	*	2.56131e-34	8.56364e-32	-80.4124	Os04g0420900	Genebody	-	Similar to H0525E10.7 protein. (Os04t0420900-01);Similar to Receptor-like protein kinase. (Os04t0420900-02)	-	-	-	-	GO:0005575//cellular_component;GO:0005623//cell;GO:0016020//membrane;GO:0071944//cell periphery;GO:0005886//plasma membrane;GO:0044464//cell part	GO:0005488//binding;GO:0016740//transferase activity;GO:0016772//transferase activity, transferring phosphorus-containing groups;GO:0003824//catalytic activity;GO:1901265//nucleoside phosphate binding;GO:0003674//molecular_function;GO:0000166//nucleotide binding;GO:0097159//organic cyclic compound binding;GO:0016301//kinase activity;GO:0036094//small molecule binding;GO:1901363//heterocyclic comp…	GO:0043170//macromolecule metabolic process;GO:0032501//multicellular organismal process;GO:0044267//cellular protein metabolic process;GO:0036211//protein modification process;GO:0071704//organic substance metabolic process;GO:0008152//metabolic process;GO:0000003//reproduction;GO:0043412//macromolecule modification;GO:0044702//single organism reproductive process;GO:0008150//biological_process;…
4	20818001	20818200	*	2.27954e-40	1.06006e-37	-86.4078	Os04g0420801	Genebody	-	Hypothetical protein. (Os04t0420801-00)	-	-	-	-	GO:0005575//cellular_component;GO:0016020//membrane	-	-
4	20818001	20818200	*	2.27954e-40	1.06006e-37	-86.4078	Os04g0420900	Genebody	-	Similar to H0525E10.7 protein. (Os04t0420900-01);Similar to Receptor-like protein kinase. (Os04t0420900-02)	-	-	-	-	GO:0005575//cellular_component;GO:0005623//cell;GO:0016020//membrane;GO:0071944//cell periphery;GO:0005886//plasma membrane;GO:0044464//cell part	GO:0005488//binding;GO:0016740//transferase activity;GO:0016772//transferase activity, transferring phosphorus-containing groups;GO:0003824//catalytic activity;GO:1901265//nucleoside phosphate binding;GO:0003674//molecular_function;GO:0000166//nucleotide binding;GO:0097159//organic cyclic compound binding;GO:0016301//kinase activity;GO:0036094//small molecule binding;GO:1901363//heterocyclic comp…	GO:0043170//macromolecule metabolic process;GO:0032501//multicellular organismal process;GO:0044267//cellular protein metabolic process;GO:0036211//protein modification process;GO:0071704//organic substance metabolic process;GO:0008152//metabolic process;GO:0000003//reproduction;GO:0043412//macromolecule modification;GO:0044702//single organism reproductive process;GO:0008150//biological_process;…
4	23390701	23390900	*	8.17218e-28	1.8355e-25	-95.7746	Os04g0468000	Genebody	-	-	-	-	-	-	-	-	-
4	24168601	24168800	*	7.59582e-44	4.19831e-41	-90.7404	Os04g0483450	Genebody	-	Hypothetical conserved gene. (Os04t0483450-00)	-	-	-	-	GO:0016020//membrane;GO:0005575//cellular_component	GO:0003824//catalytic activity;GO:0003674//molecular_function;GO:0016740//transferase activity	GO:0006807//nitrogen compound metabolic process;GO:0034641//cellular nitrogen compound metabolic process;GO:0071704//organic substance metabolic process;GO:0006259//DNA metabolic process;GO:0046483//heterocycle metabolic process;GO:0006725//cellular aromatic compound metabolic process;GO:0009987//cellular process;GO:0044260//cellular macromolecule metabolic process;GO:0009058//biosynthetic proces…
4	24168701	24168900	*	1.27428e-43	6.9607e-41	-85.2522	Os04g0483450	Genebody	-	Hypothetical conserved gene. (Os04t0483450-00)	-	-	-	-	GO:0016020//membrane;GO:0005575//cellular_component	GO:0003824//catalytic activity;GO:0003674//molecular_function;GO:0016740//transferase activity	GO:0006807//nitrogen compound metabolic process;GO:0034641//cellular nitrogen compound metabolic process;GO:0071704//organic substance metabolic process;GO:0006259//DNA metabolic process;GO:0046483//heterocycle metabolic process;GO:0006725//cellular aromatic compound metabolic process;GO:0009987//cellular process;GO:0044260//cellular macromolecule metabolic process;GO:0009058//biosynthetic proces…
4	24687601	24687800	*	2.79641e-33	8.78351e-31	-78.8476	Os04g0493400	Genebody	CHITINASE 4	Similar to Chitinase. (Os04t0493400-01)	-	-	-	-	-	GO:0016787//hydrolase activity;GO:0003674//molecular_function;GO:0003824//catalytic activity	GO:0009056//catabolic process;GO:0008152//metabolic process;GO:0071704//organic substance metabolic process;GO:0009987//cellular process;GO:0005975//carbohydrate metabolic process;GO:0044238//primary metabolic process;GO:0008150//biological_process
4	24938701	24938900	*	9.55862e-76	1.87328e-72	-79.1945	Os04g0498900	Genebody	-	Similar to N-acetyltransferase ESCO1. (Os04t0498900-01)	-	-	-	-	-	GO:0003824//catalytic activity;GO:0016740//transferase activity;GO:0003674//molecular_function	GO:0044237//cellular metabolic process;GO:0006725//cellular aromatic compound metabolic process;GO:0006139//nucleobase-containing compound metabolic process;GO:0008150//biological_process;GO:1901360//organic cyclic compound metabolic process;GO:0006950//response to stress;GO:0009987//cellular process;GO:0090304//nucleic acid metabolic process;GO:0044763//single-organism cellular process;GO:007184…
4	25077301	25077500	*	3.37551e-12	2.04334e-10	76	Os04g0502300	Genebody	-	Similar to 40S ribosomal protein S11. (Os04t0502300-01)	Genetic Information Processing	Translation	ko03010//Ribosome	K02949	GO:0005829//cytosol;GO:0043226//organelle;GO:0005623//cell;GO:0005737//cytoplasm;GO:0043228//non-membrane-bounded organelle;GO:0043229//intracellular organelle;GO:0044424//intracellular part;GO:0005622//intracellular;GO:1990904//ribonucleoprotein complex;GO:0044464//cell part;GO:0044444//cytoplasmic part;GO:0043232//intracellular non-membrane-bounded organelle;GO:0032991//macromolecular complex;G…	GO:0005198//structural molecule activity;GO:0003674//molecular_function	GO:0009058//biosynthetic process;GO:0044249//cellular biosynthetic process;GO:0009059//macromolecule biosynthetic process;GO:1901564//organonitrogen compound metabolic process;GO:0034641//cellular nitrogen compound metabolic process;GO:0044271//cellular nitrogen compound biosynthetic process;GO:0044267//cellular protein metabolic process;GO:0044260//cellular macromolecule metabolic process;GO:190…
4	25464801	25465000	*	1.97861e-18	2.2002e-16	85.7588	Os04g0509100	Genebody	-	Similar to triacylglycerol lipase. (Os04t0509100-00)	-	-	-	-	-	GO:0016787//hydrolase activity;GO:0003674//molecular_function;GO:0003824//catalytic activity	GO:0006629//lipid metabolic process;GO:0044238//primary metabolic process;GO:0071704//organic substance metabolic process;GO:0008152//metabolic process;GO:0044699//single-organism process;GO:0008150//biological_process;GO:0044710//single-organism metabolic process
4	25475001	25475200	*	3.26331e-28	7.51897e-26	89.533	Os04g0509300	Genebody	SHOOT ORGANIZATION 1	Rnase III family protein, Shoot apical meristem (SAM) formation and maintenance (Os04t0509300-01);Rnase III family protein, Trans-acting siRNA3 (ta-siRNA)(TAS3) biogenesis (Os04t0509300-02)	-	-	-	-	GO:0043227//membrane-bounded organelle;GO:0005737//cytoplasm;GO:0043231//intracellular membrane-bounded organelle;GO:0005634//nucleus;GO:0005622//intracellular;GO:0043229//intracellular organelle;GO:0005575//cellular_component;GO:0043226//organelle;GO:0044464//cell part;GO:0005623//cell;GO:0044424//intracellular part	GO:0004518//nuclease activity;GO:0003723//RNA binding;GO:0036094//small molecule binding;GO:1901265//nucleoside phosphate binding;GO:0000166//nucleotide binding;GO:0003674//molecular_function;GO:0003824//catalytic activity;GO:0016787//hydrolase activity;GO:0097159//organic cyclic compound binding;GO:0016788//hydrolase activity, acting on ester bonds;GO:1901363//heterocyclic compound binding;GO:00…	GO:0043170//macromolecule metabolic process;GO:0046483//heterocycle metabolic process;GO:0006807//nitrogen compound metabolic process;GO:0032501//multicellular organismal process;GO:0009058//biosynthetic process;GO:0009607//response to biotic stimulus;GO:0006725//cellular aromatic compound metabolic process;GO:0009791//post-embryonic development;GO:0050789//regulation of biological process;GO:000…
4	25518201	25518400	*	2.0524e-31	5.78178e-29	-95.3846	Os04g0510000	Genebody	-	-	-	-	-	-	-	-	-
4	25518301	25518500	*	1.85193e-74	3.49364e-71	-89.1073	Os04g0510000	Genebody	-	-	-	-	-	-	-	-	-
4	25518401	25518600	*	2.27435e-74	4.28795e-71	-86.8543	Os04g0510000	Genebody	-	-	-	-	-	-	-	-	-
4	25518501	25518700	*	2.3928e-32	7.119e-30	-88.9514	Os04g0510000	Genebody	-	-	-	-	-	-	-	-	-
4	27285801	27286000	*	6.01612e-50	4.37916e-47	-93.447	Os04g0545000	Genebody	WRKY GENE 36	Similar to WRKY transcription factor 34. (Os04t0545000-01)	-	-	-	-	GO:0043229//intracellular organelle;GO:0043231//intracellular membrane-bounded organelle;GO:0044464//cell part;GO:0005634//nucleus;GO:0043226//organelle;GO:0005575//cellular_component;GO:0005623//cell;GO:0044424//intracellular part;GO:0043227//membrane-bounded organelle;GO:0005622//intracellular	GO:0003676//nucleic acid binding;GO:0097159//organic cyclic compound binding;GO:0005488//binding;GO:1901363//heterocyclic compound binding;GO:0003677//DNA binding;GO:0003700//transcription factor activity, sequence-specific DNA binding;GO:0003674//molecular_function;GO:0001071//nucleic acid binding transcription factor activity	GO:0046483//heterocycle metabolic process;GO:0006807//nitrogen compound metabolic process;GO:0006725//cellular aromatic compound metabolic process;GO:0009987//cellular process;GO:0044238//primary metabolic process;GO:1901360//organic cyclic compound metabolic process;GO:0034641//cellular nitrogen compound metabolic process;GO:0044237//cellular metabolic process;GO:0009058//biosynthetic process;GO…
4	27952801	27953000	*	8.10953e-34	2.62714e-31	-78.1193	Os04g0557800	Genebody	PURPLE LEAF, TRANSCRIPTIONAL ACTIVATOR A	Similar to R-type basic helix-loop-helix protein. (Os04t0557800-00)	-	-	-	-	-	GO:0003674//molecular_function;GO:0005515//protein binding;GO:0005488//binding	-
4	27952901	27953100	*	8.10953e-34	2.62714e-31	-78.1193	Os04g0557800	Genebody	PURPLE LEAF, TRANSCRIPTIONAL ACTIVATOR A	Similar to R-type basic helix-loop-helix protein. (Os04t0557800-00)	-	-	-	-	-	GO:0003674//molecular_function;GO:0005515//protein binding;GO:0005488//binding	-
4	30198001	30198200	*	2.25777e-29	5.59444e-27	-81.8841	Os04g0598500	Genebody	-	-	-	-	-	-	-	-	-
4	30198001	30198200	*	2.25777e-29	5.59444e-27	-81.8841	Os04g0598600	Genebody	-	Protein kinase, catalytic domain domain containing protein. (Os04t0598600-00)	-	-	-	-	GO:0005886//plasma membrane;GO:0016020//membrane;GO:0005575//cellular_component;GO:0044464//cell part;GO:0071944//cell periphery;GO:0005623//cell	GO:0003674//molecular_function;GO:0003824//catalytic activity;GO:1901265//nucleoside phosphate binding;GO:0016301//kinase activity;GO:0016772//transferase activity, transferring phosphorus-containing groups;GO:0000166//nucleotide binding;GO:0036094//small molecule binding;GO:0016740//transferase activity;GO:0005488//binding;GO:1901363//heterocyclic compound binding;GO:0030246//carbohydrate bindin…	GO:0065007//biological regulation;GO:0071704//organic substance metabolic process;GO:0007154//cell communication;GO:0051716//cellular response to stimulus;GO:0008150//biological_process;GO:0008152//metabolic process;GO:0007165//signal transduction;GO:0050789//regulation of biological process;GO:0044700//single organism signaling;GO:0043412//macromolecule modification;GO:0009987//cellular process;…
4	30375101	30375300	*	2.07761e-16	1.94456e-14	-84.375	Os04g0601700	Genebody	-	Similar to Vacuolar ATP synthase subunit G 1 (EC 3.6.3.14) (V-ATPase G subunit 1) (Vacuolar proton pump G subunit 1). (Os04t0601700-01);Similar to Vacuolar ATP synthase subunit G 1 (EC 3.6.3.14) (V-ATPase G subunit 1) (Vacuolar proton pump G subunit 1). (Os04t0601700-02)	Metabolism;Cellular Processes	Energy metabolism;Transport and catabolism	ko00190//Oxidative phosphorylation;ko04145//Phagosome	K02152	GO:0043231//intracellular membrane-bounded organelle;GO:0005737//cytoplasm;GO:0005575//cellular_component;GO:0005622//intracellular;GO:0043229//intracellular organelle;GO:0044444//cytoplasmic part;GO:0043227//membrane-bounded organelle;GO:0044424//intracellular part;GO:0005773//vacuole;GO:0016020//membrane;GO:0044464//cell part;GO:0043226//organelle;GO:0005623//cell	GO:0005215//transporter activity;GO:0003674//molecular_function;GO:0016787//hydrolase activity;GO:0003824//catalytic activity	GO:0006810//transport;GO:0008150//biological_process;GO:0051179//localization;GO:0051234//establishment of localization
4	31702401	31702600	*	3.00373e-15	2.51676e-13	-76.3158	Os04g0623800	Genebody	aminomethyltransferase	Similar to Aminomethyltransferase, mitochondrial precursor (EC 2.1.2.10) (Glycine cleavage system T protein) (GCVT). (Os04t0623800-01);Similar to H0215F08.10 protein. (Os04t0623800-02)	Metabolism	Carbohydrate metabolism;Amino acid metabolism;Metabolism of cofactors and vitamins	ko00630//Glyoxylate and dicarboxylate metabolism;ko00260//Glycine, serine and threonine metabolism;ko00670//One carbon pool by folate	K00605	GO:0044424//intracellular part;GO:0005575//cellular_component;GO:0043227//membrane-bounded organelle;GO:0043231//intracellular membrane-bounded organelle;GO:0044444//cytoplasmic part;GO:0005622//intracellular;GO:0044464//cell part;GO:0005623//cell;GO:0043229//intracellular organelle;GO:0005737//cytoplasm;GO:0043226//organelle;GO:0005739//mitochondrion	GO:0016740//transferase activity;GO:0005488//binding;GO:0003674//molecular_function;GO:0005515//protein binding;GO:0003824//catalytic activity	GO:0008150//biological_process;GO:0009987//cellular process;GO:0008152//metabolic process;GO:0009056//catabolic process
4	31852401	31852600	*	1.54175e-68	2.38255e-65	-91.297	Os04g0626300	Genebody	-	-	-	-	-	-	-	-	-
4	31852501	31852700	*	3.96773e-61	4.62552e-58	-83.1257	Os04g0626300	Genebody	-	-	-	-	-	-	-	-	-
4	31925501	31925700	*	1.27141e-27	2.81717e-25	-88.4615	Os04g0627132	Genebody	-	-	-	-	-	-	-	-	-
4	31982901	31983100	*	7.88502e-32	2.28169e-29	75.5319	Os04g0628600	Genebody	-	-	-	-	-	-	-	-	-
4	32002001	32002200	*	3.66722e-13	2.4752e-11	-75.1466	Os04g0629000	Genebody	-	Similar to H0303G06.15 protein. (Os04t0629000-01);Similar to H0303G06.15 protein. (Os04t0629000-02);Similar to PEX22 (peroxin 22); protein binding. (Os04t0629000-03)	-	-	-	-	GO:0016020//membrane;GO:0005575//cellular_component	-	GO:0071840//cellular component organization or biogenesis;GO:0008150//biological_process;GO:0016043//cellular component organization;GO:0009987//cellular process
4	33717601	33717800	*	2.85277e-39	1.25728e-36	-100	Os04g0660500	Genebody	MAPK kinase kinase epsilon	Armadillo-type fold domain containing protein. (Os04t0660500-01)	-	-	-	-	GO:0005575//cellular_component;GO:0005737//cytoplasm;GO:0044424//intracellular part;GO:0005623//cell;GO:0044464//cell part;GO:0005622//intracellular	GO:0000166//nucleotide binding;GO:1901363//heterocyclic compound binding;GO:1901265//nucleoside phosphate binding;GO:0003824//catalytic activity;GO:0097159//organic cyclic compound binding;GO:0016301//kinase activity;GO:0016740//transferase activity;GO:0005515//protein binding;GO:0016772//transferase activity, transferring phosphorus-containing groups;GO:0003674//molecular_function;GO:0005488//bi…	GO:0044700//single organism signaling;GO:0008152//metabolic process;GO:0019538//protein metabolic process;GO:0071704//organic substance metabolic process;GO:0007049//cell cycle;GO:0023052//signaling;GO:0006950//response to stress;GO:0008150//biological_process;GO:0009987//cellular process;GO:0044699//single-organism process;GO:0044237//cellular metabolic process;GO:0006464//cellular protein modif…
4	33717701	33717900	*	2.85277e-39	1.25728e-36	-100	Os04g0660500	Genebody	MAPK kinase kinase epsilon	Armadillo-type fold domain containing protein. (Os04t0660500-01)	-	-	-	-	GO:0005575//cellular_component;GO:0005737//cytoplasm;GO:0044424//intracellular part;GO:0005623//cell;GO:0044464//cell part;GO:0005622//intracellular	GO:0000166//nucleotide binding;GO:1901363//heterocyclic compound binding;GO:1901265//nucleoside phosphate binding;GO:0003824//catalytic activity;GO:0097159//organic cyclic compound binding;GO:0016301//kinase activity;GO:0016740//transferase activity;GO:0005515//protein binding;GO:0016772//transferase activity, transferring phosphorus-containing groups;GO:0003674//molecular_function;GO:0005488//bi…	GO:0044700//single organism signaling;GO:0008152//metabolic process;GO:0019538//protein metabolic process;GO:0071704//organic substance metabolic process;GO:0007049//cell cycle;GO:0023052//signaling;GO:0006950//response to stress;GO:0008150//biological_process;GO:0009987//cellular process;GO:0044699//single-organism process;GO:0044237//cellular metabolic process;GO:0006464//cellular protein modif…
4	34157501	34157700	*	2.45596e-13	1.68748e-11	-80.7692	Os04g0669800	Genebody	Methylthioribose Kinase 1, MTR kinase 1	Methylthioribose kinase (EC 2.7.1.100). (Os04t0669800-01)	Metabolism	Amino acid metabolism	ko00270//Cysteine and methionine metabolism	K00899	-	GO:0016740//transferase activity;GO:0036094//small molecule binding;GO:0016301//kinase activity;GO:0016772//transferase activity, transferring phosphorus-containing groups;GO:0003824//catalytic activity;GO:0000166//nucleotide binding;GO:1901363//heterocyclic compound binding;GO:0005488//binding;GO:0097159//organic cyclic compound binding;GO:1901265//nucleoside phosphate binding;GO:0003674//molecu…	GO:0008152//metabolic process;GO:0009987//cellular process;GO:0009058//biosynthetic process;GO:0008150//biological_process
4	34395901	34396100	*	2.46583e-25	4.66105e-23	92.8571	Os04g0673700	Genebody	-	-	-	-	-	-	-	-	-
4	35311201	35311400	*	2.41171e-34	8.08331e-32	-84.8	Os04g0690300	Genebody	-	Similar to H0814G11.17 protein. (Os04t0690300-01)	-	-	-	-	-	GO:0005515//protein binding;GO:0003674//molecular_function;GO:0005488//binding	-
4	35311901	35312100	*	1.02281e-26	2.13163e-24	-95.5556	Os04g0690300	Genebody	-	Similar to H0814G11.17 protein. (Os04t0690300-01)	-	-	-	-	-	GO:0005515//protein binding;GO:0003674//molecular_function;GO:0005488//binding	-
4	35312001	35312200	*	2.08018e-25	3.95526e-23	-93.1984	Os04g0690300	Genebody	-	Similar to H0814G11.17 protein. (Os04t0690300-01)	-	-	-	-	-	GO:0005515//protein binding;GO:0003674//molecular_function;GO:0005488//binding	-
4	35312101	35312300	*	3.59539e-36	1.34357e-33	-93.254	Os04g0690300	Genebody	-	Similar to H0814G11.17 protein. (Os04t0690300-01)	-	-	-	-	-	GO:0005515//protein binding;GO:0003674//molecular_function;GO:0005488//binding	-
5	209301	209500	*	3.98966e-42	2.01956e-39	-85.3626	Os05g0103800	Genebody	-	Conserved hypothetical protein. (Os05t0103800-00)	-	-	-	-	GO:0005575//cellular_component;GO:0016020//membrane	-	-
5	209401	209600	*	8.74433e-44	4.82288e-41	-81.5126	Os05g0103800	Genebody	-	Conserved hypothetical protein. (Os05t0103800-00)	-	-	-	-	GO:0005575//cellular_component;GO:0016020//membrane	-	-
5	857301	857500	*	1.10767e-30	2.99148e-28	-90.3846	Os05g0115700	Genebody	-	Similar to UDP-galactose transporter related protein-like. (Os05t0115700-01)	-	-	-	-	GO:0012505//endomembrane system;GO:0043226//organelle;GO:0005737//cytoplasm;GO:0005622//intracellular;GO:0043231//intracellular membrane-bounded organelle;GO:0005794//Golgi apparatus;GO:0005575//cellular_component;GO:0005623//cell;GO:0043229//intracellular organelle;GO:0044444//cytoplasmic part;GO:0044464//cell part;GO:0016020//membrane;GO:0043227//membrane-bounded organelle;GO:0005783//endoplasm…	GO:0005215//transporter activity;GO:0003674//molecular_function	GO:0051234//establishment of localization;GO:0051179//localization;GO:0008150//biological_process;GO:0006810//transport
5	1282501	1282700	*	3.13696e-12	1.90613e-10	-81.8798	Os05g0123100	Genebody	glycosyltransferase family GT43 member A	Glycosyl transferase, family 43 protein. (Os05t0123100-01)	-	-	-	-	GO:0005623//cell;GO:0005737//cytoplasm;GO:0005575//cellular_component;GO:0043231//intracellular membrane-bounded organelle;GO:0044424//intracellular part;GO:0012505//endomembrane system;GO:0043226//organelle;GO:0043229//intracellular organelle;GO:0005794//Golgi apparatus;GO:0043227//membrane-bounded organelle;GO:0044444//cytoplasmic part;GO:0016020//membrane;GO:0005622//intracellular;GO:0044464//…	GO:0016740//transferase activity;GO:0003674//molecular_function;GO:0003824//catalytic activity	GO:0071840//cellular component organization or biogenesis;GO:0005975//carbohydrate metabolic process;GO:0008150//biological_process;GO:0016043//cellular component organization;GO:0009058//biosynthetic process;GO:0071704//organic substance metabolic process;GO:0044238//primary metabolic process;GO:0009987//cellular process;GO:0008152//metabolic process
5	1282601	1282800	*	4.8063e-30	1.2456e-27	-85.4134	Os05g0123100	Genebody	glycosyltransferase family GT43 member A	Glycosyl transferase, family 43 protein. (Os05t0123100-01)	-	-	-	-	GO:0005623//cell;GO:0005737//cytoplasm;GO:0005575//cellular_component;GO:0043231//intracellular membrane-bounded organelle;GO:0044424//intracellular part;GO:0012505//endomembrane system;GO:0043226//organelle;GO:0043229//intracellular organelle;GO:0005794//Golgi apparatus;GO:0043227//membrane-bounded organelle;GO:0044444//cytoplasmic part;GO:0016020//membrane;GO:0005622//intracellular;GO:0044464//…	GO:0016740//transferase activity;GO:0003674//molecular_function;GO:0003824//catalytic activity	GO:0071840//cellular component organization or biogenesis;GO:0005975//carbohydrate metabolic process;GO:0008150//biological_process;GO:0016043//cellular component organization;GO:0009058//biosynthetic process;GO:0071704//organic substance metabolic process;GO:0044238//primary metabolic process;GO:0009987//cellular process;GO:0008152//metabolic process
5	1282701	1282900	*	1.18592e-22	1.8426e-20	-75.6206	Os05g0123100	Genebody	glycosyltransferase family GT43 member A	Glycosyl transferase, family 43 protein. (Os05t0123100-01)	-	-	-	-	GO:0005623//cell;GO:0005737//cytoplasm;GO:0005575//cellular_component;GO:0043231//intracellular membrane-bounded organelle;GO:0044424//intracellular part;GO:0012505//endomembrane system;GO:0043226//organelle;GO:0043229//intracellular organelle;GO:0005794//Golgi apparatus;GO:0043227//membrane-bounded organelle;GO:0044444//cytoplasmic part;GO:0016020//membrane;GO:0005622//intracellular;GO:0044464//…	GO:0016740//transferase activity;GO:0003674//molecular_function;GO:0003824//catalytic activity	GO:0071840//cellular component organization or biogenesis;GO:0005975//carbohydrate metabolic process;GO:0008150//biological_process;GO:0016043//cellular component organization;GO:0009058//biosynthetic process;GO:0071704//organic substance metabolic process;GO:0044238//primary metabolic process;GO:0009987//cellular process;GO:0008152//metabolic process
5	1477101	1477300	*	1.70583e-28	3.99633e-26	-96.0294	Os05g0125600	Genebody	-	-	-	-	-	-	-	-	-
5	1788801	1789000	*	2.07195e-76	4.16226e-73	-76.8442	Os05g0130400	Genebody	-	Protein of unknown function DUF247, plant family protein. (Os05t0130400-01)	-	-	-	-	GO:0005575//cellular_component;GO:0016020//membrane	-	-
5	2909101	2909300	*	5.07779e-27	1.08168e-24	-84.1388	Os05g0150600	Genebody	-	Hypothetical conserved gene. (Os05t0150600-01);DNA helicase, ATP-dependent, RecQ type domain containing protein. (Os05t0150600-02)	-	-	-	-	GO:0043229//intracellular organelle;GO:0043227//membrane-bounded organelle;GO:0044464//cell part;GO:0043231//intracellular membrane-bounded organelle;GO:0044424//intracellular part;GO:0005737//cytoplasm;GO:0005623//cell;GO:0005575//cellular_component;GO:0005634//nucleus;GO:0043226//organelle;GO:0005622//intracellular	GO:0003824//catalytic activity;GO:0016787//hydrolase activity;GO:1901363//heterocyclic compound binding;GO:0000166//nucleotide binding;GO:0003676//nucleic acid binding;GO:1901265//nucleoside phosphate binding;GO:0005488//binding;GO:0003677//DNA binding;GO:0036094//small molecule binding;GO:0097159//organic cyclic compound binding;GO:0003674//molecular_function	GO:0008152//metabolic process;GO:0071704//organic substance metabolic process;GO:0043170//macromolecule metabolic process;GO:0044260//cellular macromolecule metabolic process;GO:0046483//heterocycle metabolic process;GO:0090304//nucleic acid metabolic process;GO:0044237//cellular metabolic process;GO:0050896//response to stimulus;GO:0016043//cellular component organization;GO:0034641//cellular ni…
5	3561901	3562100	*	2.28147e-22	3.46811e-20	-86.6667	Os05g0160600	Genebody	-	Peptidase cysteine/serine, trypsin-like domain containing protein. (Os05t0160600-01)	-	-	-	-	-	GO:0005488//binding;GO:0005515//protein binding;GO:0003674//molecular_function	-
5	4614801	4615000	*	1.29813e-17	1.34961e-15	-81.547	Os05g0177100	Genebody	-	F-box domain, cyclin-like domain containing protein. (Os05t0177100-01)	-	-	-	-	-	GO:0005515//protein binding;GO:0005488//binding;GO:0003674//molecular_function	-
5	6269901	6270100	*	4.90593e-18	5.27911e-16	-86.6667	Os05g0200400	Genebody	-	Similar to Cytochrome P450 CYP90D10.b. (Os05t0200400-01)	-	-	-	-	GO:0016020//membrane;GO:0005575//cellular_component	GO:0003674//molecular_function;GO:0003824//catalytic activity;GO:0005488//binding	GO:0009058//biosynthetic process;GO:0044699//single-organism process;GO:0044238//primary metabolic process;GO:0044767//single-organism developmental process;GO:0006629//lipid metabolic process;GO:0032502//developmental process;GO:0008152//metabolic process;GO:0044707//single-multicellular organism process;GO:0044710//single-organism metabolic process;GO:0008150//biological_process;GO:0071704//org…
5	6788901	6789100	*	6.91294e-97	2.69942e-93	-86.8226	Os05g0209600	Genebody	GDSL ESTERASE/LIPASE PROTEIN 63	Similar to Esterase. (Os05t0209600-01)	-	-	-	-	-	GO:0003674//molecular_function;GO:0003824//catalytic activity;GO:0016787//hydrolase activity	-
5	6788901	6789100	*	6.91294e-97	2.69942e-93	-86.8226	Os05g0209683	Genebody	-	-	-	-	-	-	-	-	-
5	6789001	6789200	*	7.13761e-87	2.0314e-83	-85.3261	Os05g0209600	Genebody	GDSL ESTERASE/LIPASE PROTEIN 63	Similar to Esterase. (Os05t0209600-01)	-	-	-	-	-	GO:0003674//molecular_function;GO:0003824//catalytic activity;GO:0016787//hydrolase activity	-
5	6789001	6789200	*	7.13761e-87	2.0314e-83	-85.3261	Os05g0209683	Genebody	-	-	-	-	-	-	-	-	-
5	7280401	7280600	*	4.66988e-22	6.94455e-20	-79.0323	Os05g0218400	Genebody	RECEPTOR-LIKE CYTOPLASMIC KINASE 181	Similar to Somatic embryogenesis receptor kinase-like protein. (Os05t0218400-01)	-	-	-	-	GO:0005886//plasma membrane;GO:0071944//cell periphery;GO:0016020//membrane;GO:0005575//cellular_component;GO:0005623//cell;GO:0044464//cell part	GO:0097159//organic cyclic compound binding;GO:0016740//transferase activity;GO:0000166//nucleotide binding;GO:0016301//kinase activity;GO:1901265//nucleoside phosphate binding;GO:0005488//binding;GO:0004872//receptor activity;GO:0003674//molecular_function;GO:0004871//signal transducer activity;GO:0060089//molecular transducer activity;GO:1901363//heterocyclic compound binding;GO:0016772//transf…	GO:0044238//primary metabolic process;GO:0009987//cellular process;GO:0008152//metabolic process;GO:0071704//organic substance metabolic process;GO:0007154//cell communication;GO:0044260//cellular macromolecule metabolic process;GO:0007165//signal transduction;GO:0019538//protein metabolic process;GO:0043412//macromolecule modification;GO:0023052//signaling;GO:0050896//response to stimulus;GO:005…
5	7280701	7280900	*	3.17873e-19	3.78514e-17	-87.1795	Os05g0218400	Genebody	RECEPTOR-LIKE CYTOPLASMIC KINASE 181	Similar to Somatic embryogenesis receptor kinase-like protein. (Os05t0218400-01)	-	-	-	-	GO:0005886//plasma membrane;GO:0071944//cell periphery;GO:0016020//membrane;GO:0005575//cellular_component;GO:0005623//cell;GO:0044464//cell part	GO:0097159//organic cyclic compound binding;GO:0016740//transferase activity;GO:0000166//nucleotide binding;GO:0016301//kinase activity;GO:1901265//nucleoside phosphate binding;GO:0005488//binding;GO:0004872//receptor activity;GO:0003674//molecular_function;GO:0004871//signal transducer activity;GO:0060089//molecular transducer activity;GO:1901363//heterocyclic compound binding;GO:0016772//transf…	GO:0044238//primary metabolic process;GO:0009987//cellular process;GO:0008152//metabolic process;GO:0071704//organic substance metabolic process;GO:0007154//cell communication;GO:0044260//cellular macromolecule metabolic process;GO:0007165//signal transduction;GO:0019538//protein metabolic process;GO:0043412//macromolecule modification;GO:0023052//signaling;GO:0050896//response to stimulus;GO:005…
5	7974701	7974900	*	1.51956e-59	1.66475e-56	-75.6167	Os05g0231100	Genebody	-	Hypothetical conserved gene. (Os05t0231100-00)	-	-	-	-	GO:0016020//membrane;GO:0005575//cellular_component	GO:0005488//binding;GO:0016301//kinase activity;GO:0016740//transferase activity;GO:0000166//nucleotide binding;GO:1901363//heterocyclic compound binding;GO:0003674//molecular_function;GO:1901265//nucleoside phosphate binding;GO:0097159//organic cyclic compound binding;GO:0003824//catalytic activity;GO:0036094//small molecule binding;GO:0016772//transferase activity, transferring phosphorus-conta…	GO:0019538//protein metabolic process;GO:0044237//cellular metabolic process;GO:0071704//organic substance metabolic process;GO:0008152//metabolic process;GO:0008150//biological_process;GO:0009987//cellular process;GO:0043170//macromolecule metabolic process;GO:0006464//cellular protein modification process;GO:0044267//cellular protein metabolic process;GO:0044238//primary metabolic process;GO:00…
5	8770101	8770300	*	1.82404e-18	2.0349e-16	79.5	Os05g0244500	Genebody	-	Glycoside hydrolase, family 5 protein. (Os05t0244500-01);Similar to cellulase containing protein. (Os05t0244500-02)	-	-	-	-	GO:0005575//cellular_component;GO:0043232//intracellular non-membrane-bounded organelle;GO:0043229//intracellular organelle;GO:0005623//cell;GO:0044464//cell part;GO:0043226//organelle;GO:0043228//non-membrane-bounded organelle;GO:0005856//cytoskeleton;GO:0005622//intracellular;GO:0044424//intracellular part;GO:0005737//cytoplasm	GO:0003674//molecular_function;GO:0003824//catalytic activity;GO:0005515//protein binding;GO:0016787//hydrolase activity;GO:0005488//binding	GO:0016043//cellular component organization;GO:0071840//cellular component organization or biogenesis;GO:0005975//carbohydrate metabolic process;GO:0071704//organic substance metabolic process;GO:0008152//metabolic process;GO:0044238//primary metabolic process;GO:0009987//cellular process;GO:0008150//biological_process
5	8781501	8781700	*	4.53402e-18	4.89575e-16	-84.275	Os05g0244600	Genebody	-	-	-	-	-	-	-	-	-
5	8869501	8869700	*	1.06386e-89	3.31098e-86	-96.0345	Os05g0246200	Genebody	-	-	-	-	-	-	-	-	-
5	9140501	9140700	*	2.83658e-52	2.30388e-49	89.4791	Os05g0250500	Genebody	-	-	-	-	-	-	-	-	-
5	11251901	11252100	*	1.94953e-29	4.85027e-27	-84.7059	Os05g0274950	Genebody	-	-	-	-	-	-	-	-	-
5	13783201	13783400	*	5.67714e-61	6.58398e-58	-75.6266	Os05g0305200	Genebody	-	Similar to TRAF-type zinc finger family protein. (Os05t0305200-01)	-	-	-	-	-	GO:0003674//molecular_function;GO:0005515//protein binding;GO:0005488//binding	-
5	13783301	13783500	*	5.57868e-45	3.24271e-42	-76.2093	Os05g0305200	Genebody	-	Similar to TRAF-type zinc finger family protein. (Os05t0305200-01)	-	-	-	-	-	GO:0003674//molecular_function;GO:0005515//protein binding;GO:0005488//binding	-
5	15193801	15194000	*	4.2721e-36	1.58697e-33	-81.5475	Os05g0327100	Genebody	-	Pumilio RNA-binding repeat domain containing protein. (Os05t0327100-00)	-	-	-	-	-	GO:1901363//heterocyclic compound binding;GO:0003674//molecular_function;GO:0097159//organic cyclic compound binding;GO:0003676//nucleic acid binding;GO:0005488//binding;GO:0003723//RNA binding	-
5	15528801	15529000	*	1.11045e-19	1.37196e-17	-75.2941	Os05g0331900	Genebody	-	-	-	-	-	-	-	-	-
5	16016401	16016600	*	3.12501e-34	1.03906e-31	-87.6278	Os05g0341450	Genebody	-	-	-	-	-	-	-	-	-
5	18026301	18026500	*	7.12734e-74	1.31911e-70	85.3354	Os05g0374000	Genebody	-	Hypothetical protein. (Os05t0374000-01)	-	-	-	-	GO:0005575//cellular_component;GO:0016020//membrane	-	-
5	20309401	20309600	*	1.53323e-20	2.03085e-18	-79.0323	Os05g0415400	Genebody	NAC DOMAIN-CONTAINING PROTEIN 24	Similar to OsNAC6 protein. (Os05t0415400-01)	-	-	-	-	GO:0043229//intracellular organelle;GO:0043231//intracellular membrane-bounded organelle;GO:0005575//cellular_component;GO:0005622//intracellular;GO:0044424//intracellular part;GO:0044464//cell part;GO:0005623//cell;GO:0043227//membrane-bounded organelle;GO:0043226//organelle;GO:0005634//nucleus	GO:0005488//binding;GO:0003676//nucleic acid binding;GO:0003674//molecular_function;GO:0097159//organic cyclic compound binding;GO:0003677//DNA binding;GO:1901363//heterocyclic compound binding	GO:0044238//primary metabolic process;GO:0046483//heterocycle metabolic process;GO:1901360//organic cyclic compound metabolic process;GO:0006139//nucleobase-containing compound metabolic process;GO:0008150//biological_process;GO:0034641//cellular nitrogen compound metabolic process;GO:0006725//cellular aromatic compound metabolic process;GO:0009058//biosynthetic process;GO:0009987//cellular proce…
5	20309501	20309700	*	2.80034e-24	4.90916e-22	-76.9704	Os05g0415400	Genebody	NAC DOMAIN-CONTAINING PROTEIN 24	Similar to OsNAC6 protein. (Os05t0415400-01)	-	-	-	-	GO:0043229//intracellular organelle;GO:0043231//intracellular membrane-bounded organelle;GO:0005575//cellular_component;GO:0005622//intracellular;GO:0044424//intracellular part;GO:0044464//cell part;GO:0005623//cell;GO:0043227//membrane-bounded organelle;GO:0043226//organelle;GO:0005634//nucleus	GO:0005488//binding;GO:0003676//nucleic acid binding;GO:0003674//molecular_function;GO:0097159//organic cyclic compound binding;GO:0003677//DNA binding;GO:1901363//heterocyclic compound binding	GO:0044238//primary metabolic process;GO:0046483//heterocycle metabolic process;GO:1901360//organic cyclic compound metabolic process;GO:0006139//nucleobase-containing compound metabolic process;GO:0008150//biological_process;GO:0034641//cellular nitrogen compound metabolic process;GO:0006725//cellular aromatic compound metabolic process;GO:0009058//biosynthetic process;GO:0009987//cellular proce…
5	20337001	20337200	*	4.62177e-52	3.71237e-49	-79.8601	Os05g0415900	Genebody	P-450 51H7	Similar to Cytochrome P450 CYP51H11. (Os05t0415900-00)	-	-	-	-	-	GO:0005488//binding;GO:0003674//molecular_function;GO:0003824//catalytic activity	GO:0008150//biological_process;GO:0008152//metabolic process
5	23212501	23212700	*	1.07805e-92	3.67312e-89	-84.3419	Os05g0472400	Genebody	zinc transporter 9, Zn transporter 9	Similar to Zinc transporter 9. (Os05t0472400-00)	-	-	-	-	GO:0071944//cell periphery;GO:0044464//cell part;GO:0005623//cell;GO:0005886//plasma membrane;GO:0016020//membrane;GO:0005575//cellular_component	GO:0003674//molecular_function;GO:0005215//transporter activity	GO:0006810//transport;GO:0051234//establishment of localization;GO:0008150//biological_process;GO:0051179//localization
5	23212601	23212800	*	7.26005e-57	7.15212e-54	-93.0236	Os05g0472400	Genebody	zinc transporter 9, Zn transporter 9	Similar to Zinc transporter 9. (Os05t0472400-00)	-	-	-	-	GO:0071944//cell periphery;GO:0044464//cell part;GO:0005623//cell;GO:0005886//plasma membrane;GO:0016020//membrane;GO:0005575//cellular_component	GO:0003674//molecular_function;GO:0005215//transporter activity	GO:0006810//transport;GO:0051234//establishment of localization;GO:0008150//biological_process;GO:0051179//localization
5	23317301	23317500	*	2.00106e-18	2.22403e-16	-84.7105	Os05g0474900	Genebody	-	Protein of unknown function Cys-rich family protein. (Os05t0474900-01)	-	-	-	-	GO:0016020//membrane;GO:0005575//cellular_component	-	-
5	25022201	25022400	*	1.11431e-32	3.38875e-30	-83.4145	Os05g0506450	Genebody	-	-	-	-	-	-	-	-	-
5	26223601	26223800	*	5.64269e-23	8.99415e-21	-95.9302	Os05g0527700	Genebody	-	UDP-glucuronosyl/UDP-glucosyltransferase family protein. (Os05t0527700-01)	-	-	-	-	GO:0005575//cellular_component;GO:0044464//cell part;GO:0005622//intracellular;GO:0005623//cell	GO:0003824//catalytic activity;GO:0003674//molecular_function;GO:0016740//transferase activity	GO:0008152//metabolic process;GO:0008150//biological_process
5	26223701	26223900	*	8.77119e-25	1.59531e-22	-95.9707	Os05g0527700	Genebody	-	UDP-glucuronosyl/UDP-glucosyltransferase family protein. (Os05t0527700-01)	-	-	-	-	GO:0005575//cellular_component;GO:0044464//cell part;GO:0005622//intracellular;GO:0005623//cell	GO:0003824//catalytic activity;GO:0003674//molecular_function;GO:0016740//transferase activity	GO:0008152//metabolic process;GO:0008150//biological_process
5	26223901	26224100	*	4.85971e-24	8.36509e-22	-95.6	Os05g0527700	Genebody	-	UDP-glucuronosyl/UDP-glucosyltransferase family protein. (Os05t0527700-01)	-	-	-	-	GO:0005575//cellular_component;GO:0044464//cell part;GO:0005622//intracellular;GO:0005623//cell	GO:0003824//catalytic activity;GO:0003674//molecular_function;GO:0016740//transferase activity	GO:0008152//metabolic process;GO:0008150//biological_process
5	26224001	26224200	*	2.25128e-64	2.96861e-61	-90.1899	Os05g0527700	Genebody	-	UDP-glucuronosyl/UDP-glucosyltransferase family protein. (Os05t0527700-01)	-	-	-	-	GO:0005575//cellular_component;GO:0044464//cell part;GO:0005622//intracellular;GO:0005623//cell	GO:0003824//catalytic activity;GO:0003674//molecular_function;GO:0016740//transferase activity	GO:0008152//metabolic process;GO:0008150//biological_process
5	26250201	26250400	*	1.8305e-24	3.25032e-22	-86.2946	Os05g0528200	Genebody	-	Similar to 50S ribosomal protein L20. (Os05t0528200-01)	Genetic Information Processing	Translation	ko03010//Ribosome	K02887	GO:0044464//cell part;GO:0005622//intracellular;GO:1990904//ribonucleoprotein complex;GO:0005840//ribosome;GO:0005737//cytoplasm;GO:0043226//organelle;GO:0030529//intracellular ribonucleoprotein complex;GO:0043229//intracellular organelle;GO:0005575//cellular_component;GO:0044444//cytoplasmic part;GO:0005623//cell;GO:0044424//intracellular part;GO:0043232//intracellular non-membrane-bounded organ…	GO:0005198//structural molecule activity;GO:0003676//nucleic acid binding;GO:0003723//RNA binding;GO:1901363//heterocyclic compound binding;GO:0003674//molecular_function;GO:0005488//binding;GO:0097159//organic cyclic compound binding	GO:1901564//organonitrogen compound metabolic process;GO:0006518//peptide metabolic process;GO:0008152//metabolic process;GO:0044267//cellular protein metabolic process;GO:0043604//amide biosynthetic process;GO:0044271//cellular nitrogen compound biosynthetic process;GO:0009059//macromolecule biosynthetic process;GO:0043603//cellular amide metabolic process;GO:0016043//cellular component organiza…
5	27126301	27126500	*	9.60924e-61	1.1054e-57	80.7107	Os05g0546700	Genebody	-	-	-	-	-	-	-	-	-
5	27506201	27506400	*	1.34489e-15	1.16602e-13	-82.9787	Os05g0552900	Genebody	-	MAP65/ASE1 family protein. (Os05t0552900-01)	-	-	-	-	-	GO:0005515//protein binding;GO:0003674//molecular_function;GO:0005488//binding	GO:0008150//biological_process;GO:0007049//cell cycle;GO:0044699//single-organism process;GO:0009987//cellular process;GO:0016043//cellular component organization;GO:0071840//cellular component organization or biogenesis;GO:0044763//single-organism cellular process
5	28776601	28776800	*	1.37872e-46	8.64547e-44	79.6537	Os05g0577900	Genebody	-	-	-	-	-	-	-	-	-
5	29157301	29157500	*	2.50898e-17	2.54604e-15	-82.1429	Os05g0585900	Genebody	-	Mitochondrial carrier protein domain containing protein. (Os05t0585900-01)	-	-	-	-	GO:0005575//cellular_component;GO:0005634//nucleus;GO:0044464//cell part;GO:0005739//mitochondrion;GO:0043229//intracellular organelle;GO:0044424//intracellular part;GO:0005623//cell;GO:0005622//intracellular;GO:0005737//cytoplasm;GO:0043227//membrane-bounded organelle;GO:0044444//cytoplasmic part;GO:0016020//membrane;GO:0005773//vacuole;GO:0043231//intracellular membrane-bounded organelle;GO:004…	GO:0003674//molecular_function;GO:0005215//transporter activity	GO:0051179//localization;GO:0006810//transport;GO:0008150//biological_process;GO:0044237//cellular metabolic process;GO:0008152//metabolic process;GO:0051234//establishment of localization;GO:0006091//generation of precursor metabolites and energy;GO:0009987//cellular process
6	2906101	2906300	*	1.11712e-17	1.16817e-15	-77.7778	Os06g0156900	Genebody	-	Glycosyl transferase, family 31 protein. (Os06t0156900-01)	-	-	-	-	GO:0005794//Golgi apparatus;GO:0043231//intracellular membrane-bounded organelle;GO:0012505//endomembrane system;GO:0005575//cellular_component;GO:0044464//cell part;GO:0005623//cell;GO:0044424//intracellular part;GO:0005737//cytoplasm;GO:0044444//cytoplasmic part;GO:0016020//membrane;GO:0043227//membrane-bounded organelle;GO:0005622//intracellular;GO:0043229//intracellular organelle;GO:0043226//…	GO:0003674//molecular_function;GO:0003824//catalytic activity;GO:0016740//transferase activity	GO:0005975//carbohydrate metabolic process;GO:0008150//biological_process;GO:0008152//metabolic process;GO:0009987//cellular process;GO:0044267//cellular protein metabolic process;GO:0043170//macromolecule metabolic process;GO:0019538//protein metabolic process;GO:0009058//biosynthetic process;GO:0071704//organic substance metabolic process;GO:0043412//macromolecule modification;GO:0044237//cellu…
6	3077001	3077200	*	1.09928e-95	4.11777e-92	-75.9537	Os06g0160600	Genebody	-	Hypothetical conserved gene. (Os06t0160600-00)	-	-	-	-	GO:0005575//cellular_component;GO:0016020//membrane	-	-
6	3805101	3805300	*	4.03617e-32	1.18817e-29	-96.4286	Os06g0175500	Genebody	-	Epsin-like, N-terminal domain containing protein. (Os06t0175500-01);Similar to predicted protein. (Os06t0175500-02)	-	-	-	-	GO:0044424//intracellular part;GO:0005575//cellular_component;GO:0044464//cell part;GO:0005623//cell;GO:0005622//intracellular;GO:0005737//cytoplasm	GO:0005515//protein binding;GO:0003674//molecular_function;GO:0008289//lipid binding;GO:0005488//binding	GO:0009987//cellular process;GO:0008150//biological_process;GO:0071840//cellular component organization or biogenesis;GO:0016043//cellular component organization
6	3805201	3805400	*	1.9177e-46	1.19462e-43	-93.4066	Os06g0175500	Genebody	-	Epsin-like, N-terminal domain containing protein. (Os06t0175500-01);Similar to predicted protein. (Os06t0175500-02)	-	-	-	-	GO:0044424//intracellular part;GO:0005575//cellular_component;GO:0044464//cell part;GO:0005623//cell;GO:0005622//intracellular;GO:0005737//cytoplasm	GO:0005515//protein binding;GO:0003674//molecular_function;GO:0008289//lipid binding;GO:0005488//binding	GO:0009987//cellular process;GO:0008150//biological_process;GO:0071840//cellular component organization or biogenesis;GO:0016043//cellular component organization
6	3805801	3806000	*	1.52099e-27	3.3545e-25	-75.2941	Os06g0175500	Genebody	-	Epsin-like, N-terminal domain containing protein. (Os06t0175500-01);Similar to predicted protein. (Os06t0175500-02)	-	-	-	-	GO:0044424//intracellular part;GO:0005575//cellular_component;GO:0044464//cell part;GO:0005623//cell;GO:0005622//intracellular;GO:0005737//cytoplasm	GO:0005515//protein binding;GO:0003674//molecular_function;GO:0008289//lipid binding;GO:0005488//binding	GO:0009987//cellular process;GO:0008150//biological_process;GO:0071840//cellular component organization or biogenesis;GO:0016043//cellular component organization
6	5092601	5092800	*	1.75765e-43	9.52953e-41	-82.6348	Os06g0200700	Genebody	-	-	-	-	-	-	-	-	-
6	7580701	7580900	*	2.97941e-25	5.60372e-23	87.5	Os06g0245800	Genebody	-	Similar to Alanyl-tRNA synthetase. (Os06t0245800-01)	-	-	-	-	GO:0005739//mitochondrion;GO:0044464//cell part;GO:0043231//intracellular membrane-bounded organelle;GO:0005737//cytoplasm;GO:0005623//cell;GO:0043227//membrane-bounded organelle;GO:0005575//cellular_component;GO:0044424//intracellular part;GO:0043229//intracellular organelle;GO:0005622//intracellular;GO:0043226//organelle;GO:0009536//plastid;GO:0044444//cytoplasmic part	GO:1901363//heterocyclic compound binding;GO:0003723//RNA binding;GO:0003674//molecular_function;GO:0000166//nucleotide binding;GO:1901265//nucleoside phosphate binding;GO:0003676//nucleic acid binding;GO:0003824//catalytic activity;GO:0097159//organic cyclic compound binding;GO:0036094//small molecule binding;GO:0005488//binding	GO:0071704//organic substance metabolic process;GO:0009058//biosynthetic process;GO:0009987//cellular process;GO:0043043//peptide biosynthetic process;GO:0006807//nitrogen compound metabolic process;GO:0044237//cellular metabolic process;GO:1901360//organic cyclic compound metabolic process;GO:0044238//primary metabolic process;GO:0044260//cellular macromolecule metabolic process;GO:1901564//orga…
6	11460401	11460600	*	6.66272e-36	2.45e-33	-96.8567	Os06g0303700	Genebody	-	Similar to Myb-like DNA-binding domain containing protein. (Os06t0303700-00)	-	-	-	-	GO:0043226//organelle;GO:0043231//intracellular membrane-bounded organelle;GO:0044424//intracellular part;GO:0005575//cellular_component;GO:0005622//intracellular;GO:0043227//membrane-bounded organelle;GO:0044464//cell part;GO:0005634//nucleus;GO:0005623//cell;GO:0043229//intracellular organelle	GO:1901363//heterocyclic compound binding;GO:0003676//nucleic acid binding;GO:0005488//binding;GO:0003674//molecular_function;GO:0003700//transcription factor activity, sequence-specific DNA binding;GO:0001071//nucleic acid binding transcription factor activity;GO:0097159//organic cyclic compound binding;GO:0003677//DNA binding	GO:0044238//primary metabolic process;GO:0009058//biosynthetic process;GO:0044699//single-organism process;GO:0006807//nitrogen compound metabolic process;GO:0071704//organic substance metabolic process;GO:0034641//cellular nitrogen compound metabolic process;GO:0044237//cellular metabolic process;GO:0048869//cellular developmental process;GO:0008152//metabolic process;GO:0006139//nucleobase-cont…
6	11460501	11460700	*	1.22796e-22	1.90592e-20	-95.1389	Os06g0303700	Genebody	-	Similar to Myb-like DNA-binding domain containing protein. (Os06t0303700-00)	-	-	-	-	GO:0043226//organelle;GO:0043231//intracellular membrane-bounded organelle;GO:0044424//intracellular part;GO:0005575//cellular_component;GO:0005622//intracellular;GO:0043227//membrane-bounded organelle;GO:0044464//cell part;GO:0005634//nucleus;GO:0005623//cell;GO:0043229//intracellular organelle	GO:1901363//heterocyclic compound binding;GO:0003676//nucleic acid binding;GO:0005488//binding;GO:0003674//molecular_function;GO:0003700//transcription factor activity, sequence-specific DNA binding;GO:0001071//nucleic acid binding transcription factor activity;GO:0097159//organic cyclic compound binding;GO:0003677//DNA binding	GO:0044238//primary metabolic process;GO:0009058//biosynthetic process;GO:0044699//single-organism process;GO:0006807//nitrogen compound metabolic process;GO:0071704//organic substance metabolic process;GO:0034641//cellular nitrogen compound metabolic process;GO:0044237//cellular metabolic process;GO:0048869//cellular developmental process;GO:0008152//metabolic process;GO:0006139//nucleobase-cont…
6	12281401	12281600	*	3.2516e-39	1.42822e-36	94.5513	Os06g0317200	Genebody	-	-	-	-	-	-	-	-	-
6	12366701	12366900	*	5.47851e-18	5.87262e-16	-80.7692	Os06g0319366	Genebody	-	-	-	-	-	-	-	-	-
6	13196701	13196900	*	1.85771e-27	4.0713e-25	90.7407	Os06g0332800	Genebody	-	Similar to Bundle sheath defective protein 2. (Os06t0332800-01)	-	-	-	-	GO:0005737//cytoplasm;GO:0044424//intracellular part;GO:0005622//intracellular;GO:0044464//cell part;GO:0005623//cell;GO:0009536//plastid;GO:0043229//intracellular organelle;GO:0043227//membrane-bounded organelle;GO:0044444//cytoplasmic part;GO:0043226//organelle;GO:0043231//intracellular membrane-bounded organelle;GO:0005575//cellular_component	-	-
6	16029401	16029600	*	3.36945e-30	8.82585e-28	-88.4911	Os06g0476200	Genebody	-	Similar to Phosphoglucomutase precursor (EC 5.4.2.2). (Os06t0476200-01);Similar to predicted protein. (Os06t0476200-02)	-	-	-	-	GO:0043226//organelle;GO:0005622//intracellular;GO:0005737//cytoplasm;GO:0044424//intracellular part;GO:0044444//cytoplasmic part;GO:0044464//cell part;GO:0043227//membrane-bounded organelle;GO:0043231//intracellular membrane-bounded organelle;GO:0043229//intracellular organelle;GO:0005623//cell;GO:0009536//plastid;GO:0005575//cellular_component	GO:0003674//molecular_function;GO:0003824//catalytic activity	GO:0005975//carbohydrate metabolic process;GO:0071704//organic substance metabolic process;GO:0008150//biological_process;GO:0044238//primary metabolic process;GO:0008152//metabolic process
6	16422801	16423000	*	4.32831e-78	9.20958e-75	-94.7059	Os06g0483200	Genebody	oxidosqualene cyclase 6	Similar to cycloartenol synthase. (Os06t0483200-01);Similar to Beta-amyrin synthase. (Os06t0483200-02)	-	-	-	-	GO:0016020//membrane;GO:0005575//cellular_component	GO:0003824//catalytic activity;GO:0003674//molecular_function	-
6	16507001	16507200	*	5.98278e-72	1.03615e-68	-95.9697	Os06g0484450	Genebody	-	Similar to Chlorophyll a-b binding protein 2, chloroplastic. (Os06t0484450-00)	-	-	-	-	GO:0005622//intracellular;GO:0043227//membrane-bounded organelle;GO:0005575//cellular_component;GO:0005623//cell;GO:0016020//membrane;GO:0009579//thylakoid;GO:0044464//cell part;GO:0005737//cytoplasm;GO:0044424//intracellular part;GO:0009536//plastid;GO:0043226//organelle;GO:0044444//cytoplasmic part;GO:0043229//intracellular organelle;GO:0043231//intracellular membrane-bounded organelle	GO:0005488//binding;GO:0003674//molecular_function	GO:0009987//cellular process;GO:0009628//response to abiotic stimulus;GO:0008152//metabolic process;GO:0044237//cellular metabolic process;GO:0008150//biological_process;GO:0050896//response to stimulus;GO:0006091//generation of precursor metabolites and energy;GO:0015979//photosynthesis
6	16609501	16609700	*	6.10233e-18	6.5175e-16	77.6984	Os06g0486400	Genebody	-	Serine/threonine protein kinase domain containing protein. (Os06t0486400-01)	-	-	-	-	GO:0005737//cytoplasm;GO:0005622//intracellular;GO:0044424//intracellular part;GO:0044464//cell part;GO:0005575//cellular_component;GO:0005623//cell	GO:1901265//nucleoside phosphate binding;GO:0005488//binding;GO:0016772//transferase activity, transferring phosphorus-containing groups;GO:0003824//catalytic activity;GO:0036094//small molecule binding;GO:0003674//molecular_function;GO:0097159//organic cyclic compound binding;GO:0016301//kinase activity;GO:0016740//transferase activity;GO:1901363//heterocyclic compound binding;GO:0000166//nucleo…	GO:0044763//single-organism cellular process;GO:0007165//signal transduction;GO:0043170//macromolecule metabolic process;GO:0065007//biological regulation;GO:0009987//cellular process;GO:0007154//cell communication;GO:0008152//metabolic process;GO:0050794//regulation of cellular process;GO:0023052//signaling;GO:0043412//macromolecule modification;GO:0044260//cellular macromolecule metabolic proce…
6	17613401	17613600	*	1.87206e-19	2.27025e-17	-83.4692	Os06g0500100	Genebody	-	-	-	-	-	-	-	-	-
6	19023601	19023800	*	4.27485e-22	6.37833e-20	-81.0454	Os06g0519400	Genebody	ZINC FINGER CCCH DOMAIN-CONTAINING PROTEIN 42	Zinc finger, CCCH-type domain containing protein. (Os06t0519400-01)	-	-	-	-	-	GO:0005488//binding;GO:1901363//heterocyclic compound binding;GO:0097159//organic cyclic compound binding;GO:0003677//DNA binding;GO:0003676//nucleic acid binding;GO:0003674//molecular_function	-
6	19615401	19615600	*	1.02128e-13	7.30354e-12	-77.9384	Os06g0528600	Genebody	SPERMIDINE SYNTHASE 2	Aminopropyl transferase. (Os06t0528600-01)	Metabolism	Amino acid metabolism;Metabolism of other amino acids	ko00270//Cysteine and methionine metabolism;ko00480//Glutathione metabolism;ko00330//Arginine and proline metabolism;ko00410//beta-Alanine metabolism	K00797	-	GO:0003824//catalytic activity;GO:0003674//molecular_function;GO:0016740//transferase activity	GO:0008150//biological_process;GO:0009987//cellular process;GO:0009058//biosynthetic process;GO:0008152//metabolic process
6	19878601	19878800	*	1.02272e-40	4.84237e-38	-87.0707	Os06g0532301	Genebody	-	-	-	-	-	-	-	-	-
6	19878701	19878900	*	1.04172e-46	6.57443e-44	-85.0828	Os06g0532301	Genebody	-	-	-	-	-	-	-	-	-
6	21421101	21421300	*	2.81101e-42	1.43688e-39	-76.137	Os06g0560300	Genebody	NAC DOMAIN-CONTAINING PROTEIN 94	Similar to NAC-type transcription factor. (Os06t0560300-00)	-	-	-	-	GO:0044464//cell part;GO:0005634//nucleus;GO:0043227//membrane-bounded organelle;GO:0005622//intracellular;GO:0043229//intracellular organelle;GO:0043226//organelle;GO:0043231//intracellular membrane-bounded organelle;GO:0005623//cell;GO:0044424//intracellular part;GO:0005575//cellular_component	GO:1901363//heterocyclic compound binding;GO:0005488//binding;GO:0097159//organic cyclic compound binding;GO:0003676//nucleic acid binding;GO:0003674//molecular_function;GO:0003677//DNA binding	GO:0044238//primary metabolic process;GO:0071704//organic substance metabolic process;GO:0009987//cellular process;GO:0008150//biological_process;GO:0006139//nucleobase-containing compound metabolic process;GO:0044237//cellular metabolic process;GO:0009058//biosynthetic process;GO:0034641//cellular nitrogen compound metabolic process;GO:0046483//heterocycle metabolic process;GO:0006807//nitrogen …
6	21421201	21421400	*	2.20393e-63	2.80449e-60	-80.1165	Os06g0560300	Genebody	NAC DOMAIN-CONTAINING PROTEIN 94	Similar to NAC-type transcription factor. (Os06t0560300-00)	-	-	-	-	GO:0044464//cell part;GO:0005634//nucleus;GO:0043227//membrane-bounded organelle;GO:0005622//intracellular;GO:0043229//intracellular organelle;GO:0043226//organelle;GO:0043231//intracellular membrane-bounded organelle;GO:0005623//cell;GO:0044424//intracellular part;GO:0005575//cellular_component	GO:1901363//heterocyclic compound binding;GO:0005488//binding;GO:0097159//organic cyclic compound binding;GO:0003676//nucleic acid binding;GO:0003674//molecular_function;GO:0003677//DNA binding	GO:0044238//primary metabolic process;GO:0071704//organic substance metabolic process;GO:0009987//cellular process;GO:0008150//biological_process;GO:0006139//nucleobase-containing compound metabolic process;GO:0044237//cellular metabolic process;GO:0009058//biosynthetic process;GO:0034641//cellular nitrogen compound metabolic process;GO:0046483//heterocycle metabolic process;GO:0006807//nitrogen …
6	21421301	21421500	*	8.71893e-28	1.95562e-25	-89.2997	Os06g0560300	Genebody	NAC DOMAIN-CONTAINING PROTEIN 94	Similar to NAC-type transcription factor. (Os06t0560300-00)	-	-	-	-	GO:0044464//cell part;GO:0005634//nucleus;GO:0043227//membrane-bounded organelle;GO:0005622//intracellular;GO:0043229//intracellular organelle;GO:0043226//organelle;GO:0043231//intracellular membrane-bounded organelle;GO:0005623//cell;GO:0044424//intracellular part;GO:0005575//cellular_component	GO:1901363//heterocyclic compound binding;GO:0005488//binding;GO:0097159//organic cyclic compound binding;GO:0003676//nucleic acid binding;GO:0003674//molecular_function;GO:0003677//DNA binding	GO:0044238//primary metabolic process;GO:0071704//organic substance metabolic process;GO:0009987//cellular process;GO:0008150//biological_process;GO:0006139//nucleobase-containing compound metabolic process;GO:0044237//cellular metabolic process;GO:0009058//biosynthetic process;GO:0034641//cellular nitrogen compound metabolic process;GO:0046483//heterocycle metabolic process;GO:0006807//nitrogen …
6	21749701	21749900	*	7.22679e-30	1.85172e-27	-96.6102	Os06g0565000	Genebody	-	Hypothetical conserved gene. (Os06t0565000-00)	-	-	-	-	GO:0005623//cell;GO:0005575//cellular_component;GO:0005622//intracellular;GO:0044464//cell part	GO:0003824//catalytic activity;GO:0005515//protein binding;GO:0003676//nucleic acid binding;GO:0005488//binding;GO:0003723//RNA binding;GO:0016787//hydrolase activity;GO:0003674//molecular_function;GO:0097159//organic cyclic compound binding;GO:0004518//nuclease activity;GO:1901363//heterocyclic compound binding;GO:0016788//hydrolase activity, acting on ester bonds	GO:1901360//organic cyclic compound metabolic process;GO:0034641//cellular nitrogen compound metabolic process;GO:0046483//heterocycle metabolic process;GO:0008152//metabolic process;GO:0009987//cellular process;GO:0006725//cellular aromatic compound metabolic process;GO:0006807//nitrogen compound metabolic process;GO:0008150//biological_process;GO:0044238//primary metabolic process;GO:0006139//n…
6	21749801	21750000	*	1.88877e-22	2.889e-20	-97.6744	Os06g0565000	Genebody	-	Hypothetical conserved gene. (Os06t0565000-00)	-	-	-	-	GO:0005623//cell;GO:0005575//cellular_component;GO:0005622//intracellular;GO:0044464//cell part	GO:0003824//catalytic activity;GO:0005515//protein binding;GO:0003676//nucleic acid binding;GO:0005488//binding;GO:0003723//RNA binding;GO:0016787//hydrolase activity;GO:0003674//molecular_function;GO:0097159//organic cyclic compound binding;GO:0004518//nuclease activity;GO:1901363//heterocyclic compound binding;GO:0016788//hydrolase activity, acting on ester bonds	GO:1901360//organic cyclic compound metabolic process;GO:0034641//cellular nitrogen compound metabolic process;GO:0046483//heterocycle metabolic process;GO:0008152//metabolic process;GO:0009987//cellular process;GO:0006725//cellular aromatic compound metabolic process;GO:0006807//nitrogen compound metabolic process;GO:0008150//biological_process;GO:0044238//primary metabolic process;GO:0006139//n…
6	22866301	22866500	*	1.73825e-12	1.08843e-10	-77.7439	Os06g0585900	Genebody	-	-	-	-	-	-	-	-	-
6	22866301	22866500	*	1.73825e-12	1.08843e-10	-77.7439	Os06g0585950	Genebody	-	Protein kinase, catalytic domain domain containing protein. (Os06t0585950-00)	-	-	-	-	GO:0016020//membrane;GO:0005575//cellular_component	GO:0097159//organic cyclic compound binding;GO:0036094//small molecule binding;GO:0016772//transferase activity, transferring phosphorus-containing groups;GO:0005515//protein binding;GO:1901265//nucleoside phosphate binding;GO:0003674//molecular_function;GO:0005488//binding;GO:0016740//transferase activity;GO:0003824//catalytic activity;GO:0016301//kinase activity;GO:1901363//heterocyclic compoun…	GO:0006464//cellular protein modification process;GO:0036211//protein modification process;GO:0044267//cellular protein metabolic process;GO:0008152//metabolic process;GO:0008150//biological_process;GO:0071704//organic substance metabolic process;GO:0044260//cellular macromolecule metabolic process;GO:0043170//macromolecule metabolic process;GO:0044237//cellular metabolic process;GO:0044238//prim…
6	23614001	23614200	*	1.38729e-49	9.90229e-47	-88.0492	Os06g0598900	Genebody	OsWD40-130	Similar to Serine-threonine kinase receptor-associated protein (UNR-interacting protein) (WD-40 repeat protein PT-WD) (MAP activator with WD repeats). (Os06t0598900-01);Hypothetical gene. (Os06t0598900-02)	-	-	-	-	-	GO:0005515//protein binding;GO:0005488//binding;GO:0003674//molecular_function	-
6	23854701	23854900	*	1.48192e-14	1.15552e-12	89.7436	Os06g0603000	Genebody	PHOTOSENSITIVITY 5	Heme-oxygenase, Phytochrome chromophore biosynthesis, Nitric oxide- and auxin-induced lateral root formation (Os06t0603000-01)	Metabolism	Metabolism of cofactors and vitamins	ko00860//Porphyrin and chlorophyll metabolism	K21480	GO:0044444//cytoplasmic part;GO:0005623//cell;GO:0005575//cellular_component;GO:0043231//intracellular membrane-bounded organelle;GO:0044424//intracellular part;GO:0043227//membrane-bounded organelle;GO:0043229//intracellular organelle;GO:0009536//plastid;GO:0044464//cell part;GO:0005737//cytoplasm;GO:0005622//intracellular;GO:0043226//organelle	GO:0003674//molecular_function;GO:0005488//binding;GO:0003824//catalytic activity	GO:0009628//response to abiotic stimulus;GO:0009987//cellular process;GO:0015979//photosynthesis;GO:0032502//developmental process;GO:0009056//catabolic process;GO:0044237//cellular metabolic process;GO:0008152//metabolic process;GO:0044767//single-organism developmental process;GO:0007275//multicellular organism development;GO:0000003//reproduction;GO:0008150//biological_process;GO:0044699//sing…
6	23854801	23855000	*	4.17704e-14	3.11085e-12	82.6087	Os06g0603000	Genebody	PHOTOSENSITIVITY 5	Heme-oxygenase, Phytochrome chromophore biosynthesis, Nitric oxide- and auxin-induced lateral root formation (Os06t0603000-01)	Metabolism	Metabolism of cofactors and vitamins	ko00860//Porphyrin and chlorophyll metabolism	K21480	GO:0044444//cytoplasmic part;GO:0005623//cell;GO:0005575//cellular_component;GO:0043231//intracellular membrane-bounded organelle;GO:0044424//intracellular part;GO:0043227//membrane-bounded organelle;GO:0043229//intracellular organelle;GO:0009536//plastid;GO:0044464//cell part;GO:0005737//cytoplasm;GO:0005622//intracellular;GO:0043226//organelle	GO:0003674//molecular_function;GO:0005488//binding;GO:0003824//catalytic activity	GO:0009628//response to abiotic stimulus;GO:0009987//cellular process;GO:0015979//photosynthesis;GO:0032502//developmental process;GO:0009056//catabolic process;GO:0044237//cellular metabolic process;GO:0008152//metabolic process;GO:0044767//single-organism developmental process;GO:0007275//multicellular organism development;GO:0000003//reproduction;GO:0008150//biological_process;GO:0044699//sing…
6	24381101	24381300	*	6.93707e-39	2.99362e-36	-87.757	Os06g0611400	Genebody	-	Pectin lyase fold/virulence factor domain containing protein. (Os06t0611400-01)	-	-	-	-	GO:0005575//cellular_component;GO:0005576//extracellular region	GO:0003674//molecular_function;GO:0003824//catalytic activity;GO:0016787//hydrolase activity	GO:0044238//primary metabolic process;GO:0071704//organic substance metabolic process;GO:0008150//biological_process;GO:0009987//cellular process;GO:0005975//carbohydrate metabolic process;GO:0016043//cellular component organization;GO:0071840//cellular component organization or biogenesis;GO:0008152//metabolic process
6	25411601	25411800	*	3.50573e-22	5.26189e-20	-83.6735	Os06g0628500	Genebody	BETA-GALACTOSIDASE 15	Similar to Beta-galactosidase. (Os06t0628500-00)	-	-	-	-	-	GO:0016787//hydrolase activity;GO:0003674//molecular_function;GO:0003824//catalytic activity	GO:0008152//metabolic process;GO:0071704//organic substance metabolic process;GO:0044238//primary metabolic process;GO:0005975//carbohydrate metabolic process;GO:0008150//biological_process
6	27276301	27276500	*	1.23121e-15	1.07186e-13	88	Os06g0661800	Genebody	-	Similar to Cryptochrome DASH, chloroplastic/mitochondrial. (Os06t0661800-01);Similar to Cryptochrome dash (Fragment). (Os06t0661800-02)	-	-	-	-	GO:0005737//cytoplasm;GO:0005739//mitochondrion;GO:0043231//intracellular membrane-bounded organelle;GO:0044444//cytoplasmic part;GO:0009536//plastid;GO:0005622//intracellular;GO:0043229//intracellular organelle;GO:0043226//organelle;GO:0044464//cell part;GO:0044424//intracellular part;GO:0043227//membrane-bounded organelle;GO:0005575//cellular_component;GO:0005623//cell	GO:0003824//catalytic activity;GO:0003677//DNA binding;GO:1901363//heterocyclic compound binding;GO:0097159//organic cyclic compound binding;GO:0003676//nucleic acid binding;GO:0003674//molecular_function;GO:0005488//binding	GO:0019538//protein metabolic process;GO:0050896//response to stimulus;GO:0044237//cellular metabolic process;GO:0044238//primary metabolic process;GO:0006464//cellular protein modification process;GO:0046483//heterocycle metabolic process;GO:0044260//cellular macromolecule metabolic process;GO:0043170//macromolecule metabolic process;GO:0009987//cellular process;GO:0036211//protein modification …
6	27751101	27751300	*	3.19904e-30	8.38935e-28	-89.0909	Os06g0670000	Genebody	-	Similar to Molybdenum cofactor sulfurase. (Os06t0670000-01)	Metabolism	Metabolism of cofactors and vitamins	ko00790//Folate biosynthesis	K15631	-	GO:0003674//molecular_function;GO:0016740//transferase activity;GO:0003824//catalytic activity;GO:0005488//binding	GO:0009058//biosynthetic process;GO:0009987//cellular process;GO:0019538//protein metabolic process;GO:0044238//primary metabolic process;GO:0043170//macromolecule metabolic process;GO:0008150//biological_process;GO:0008152//metabolic process;GO:0071704//organic substance metabolic process
6	27752301	27752500	*	1.6572e-45	9.88822e-43	-98.8506	Os06g0670000	Genebody	-	Similar to Molybdenum cofactor sulfurase. (Os06t0670000-01)	Metabolism	Metabolism of cofactors and vitamins	ko00790//Folate biosynthesis	K15631	-	GO:0003674//molecular_function;GO:0016740//transferase activity;GO:0003824//catalytic activity;GO:0005488//binding	GO:0009058//biosynthetic process;GO:0009987//cellular process;GO:0019538//protein metabolic process;GO:0044238//primary metabolic process;GO:0043170//macromolecule metabolic process;GO:0008150//biological_process;GO:0008152//metabolic process;GO:0071704//organic substance metabolic process
6	28039701	28039900	*	3.7699e-48	2.5358e-45	-77.8443	Os06g0675600	Genebody	NAC DOMAIN-CONTAINING PROTEIN 11	Similar to GRAB2 protein. (Os06t0675600-01)	-	-	-	-	GO:0005634//nucleus;GO:0044424//intracellular part;GO:0043226//organelle;GO:0043231//intracellular membrane-bounded organelle;GO:0043229//intracellular organelle;GO:0005575//cellular_component;GO:0005622//intracellular;GO:0043227//membrane-bounded organelle;GO:0005623//cell;GO:0044464//cell part	GO:0003676//nucleic acid binding;GO:0005488//binding;GO:1901363//heterocyclic compound binding;GO:0003677//DNA binding;GO:0003674//molecular_function;GO:0097159//organic cyclic compound binding	GO:0044238//primary metabolic process;GO:0006807//nitrogen compound metabolic process;GO:0006139//nucleobase-containing compound metabolic process;GO:0009058//biosynthetic process;GO:0046483//heterocycle metabolic process;GO:0009987//cellular process;GO:0071704//organic substance metabolic process;GO:0034641//cellular nitrogen compound metabolic process;GO:0006725//cellular aromatic compound meta…
6	28039801	28040000	*	5.25545e-40	2.40076e-37	-77.8571	Os06g0675600	Genebody	NAC DOMAIN-CONTAINING PROTEIN 11	Similar to GRAB2 protein. (Os06t0675600-01)	-	-	-	-	GO:0005634//nucleus;GO:0044424//intracellular part;GO:0043226//organelle;GO:0043231//intracellular membrane-bounded organelle;GO:0043229//intracellular organelle;GO:0005575//cellular_component;GO:0005622//intracellular;GO:0043227//membrane-bounded organelle;GO:0005623//cell;GO:0044464//cell part	GO:0003676//nucleic acid binding;GO:0005488//binding;GO:1901363//heterocyclic compound binding;GO:0003677//DNA binding;GO:0003674//molecular_function;GO:0097159//organic cyclic compound binding	GO:0044238//primary metabolic process;GO:0006807//nitrogen compound metabolic process;GO:0006139//nucleobase-containing compound metabolic process;GO:0009058//biosynthetic process;GO:0046483//heterocycle metabolic process;GO:0009987//cellular process;GO:0071704//organic substance metabolic process;GO:0034641//cellular nitrogen compound metabolic process;GO:0006725//cellular aromatic compound meta…
6	28039901	28040100	*	3.54871e-37	1.40076e-34	-88.6111	Os06g0675600	Genebody	NAC DOMAIN-CONTAINING PROTEIN 11	Similar to GRAB2 protein. (Os06t0675600-01)	-	-	-	-	GO:0005634//nucleus;GO:0044424//intracellular part;GO:0043226//organelle;GO:0043231//intracellular membrane-bounded organelle;GO:0043229//intracellular organelle;GO:0005575//cellular_component;GO:0005622//intracellular;GO:0043227//membrane-bounded organelle;GO:0005623//cell;GO:0044464//cell part	GO:0003676//nucleic acid binding;GO:0005488//binding;GO:1901363//heterocyclic compound binding;GO:0003677//DNA binding;GO:0003674//molecular_function;GO:0097159//organic cyclic compound binding	GO:0044238//primary metabolic process;GO:0006807//nitrogen compound metabolic process;GO:0006139//nucleobase-containing compound metabolic process;GO:0009058//biosynthetic process;GO:0046483//heterocycle metabolic process;GO:0009987//cellular process;GO:0071704//organic substance metabolic process;GO:0034641//cellular nitrogen compound metabolic process;GO:0006725//cellular aromatic compound meta…
6	28040601	28040800	*	8.64876e-57	8.49878e-54	-92.6174	Os06g0675600	Genebody	NAC DOMAIN-CONTAINING PROTEIN 11	Similar to GRAB2 protein. (Os06t0675600-01)	-	-	-	-	GO:0005634//nucleus;GO:0044424//intracellular part;GO:0043226//organelle;GO:0043231//intracellular membrane-bounded organelle;GO:0043229//intracellular organelle;GO:0005575//cellular_component;GO:0005622//intracellular;GO:0043227//membrane-bounded organelle;GO:0005623//cell;GO:0044464//cell part	GO:0003676//nucleic acid binding;GO:0005488//binding;GO:1901363//heterocyclic compound binding;GO:0003677//DNA binding;GO:0003674//molecular_function;GO:0097159//organic cyclic compound binding	GO:0044238//primary metabolic process;GO:0006807//nitrogen compound metabolic process;GO:0006139//nucleobase-containing compound metabolic process;GO:0009058//biosynthetic process;GO:0046483//heterocycle metabolic process;GO:0009987//cellular process;GO:0071704//organic substance metabolic process;GO:0034641//cellular nitrogen compound metabolic process;GO:0006725//cellular aromatic compound meta…
6	28905801	28906000	*	8.74808e-49	6.03225e-46	-79.3848	Os06g0692700	Genebody	-	-	-	-	-	-	-	-	-
6	29435501	29435700	*	5.57816e-19	6.50076e-17	-78.8084	Os06g0700000	Genebody	Subtilisin 52, SUBTILISIN 52	Peptidase S8, subtilisin-related domain containing protein. (Os06t0700000-01)	-	-	-	-	GO:0030312//external encapsulating structure;GO:0005618//cell wall;GO:0005623//cell;GO:0005575//cellular_component;GO:0071944//cell periphery;GO:0016020//membrane;GO:0044464//cell part	GO:0003824//catalytic activity;GO:0016787//hydrolase activity;GO:0003674//molecular_function	GO:0019538//protein metabolic process;GO:0043170//macromolecule metabolic process;GO:0008152//metabolic process;GO:0071704//organic substance metabolic process;GO:0044238//primary metabolic process;GO:0008150//biological_process
6	29677801	29678000	*	2.41521e-41	1.17944e-38	-95.8589	Os06g0703000	Genebody	RECEPTOR-LIKE CYTOPLASMIC KINASE 217	Protein kinase, core domain containing protein. (Os06t0703000-01)	-	-	-	-	GO:0071944//cell periphery;GO:0016020//membrane;GO:0044464//cell part;GO:0005575//cellular_component;GO:0005623//cell;GO:0005886//plasma membrane	GO:0003674//molecular_function;GO:0003824//catalytic activity;GO:0005488//binding;GO:0016301//kinase activity;GO:0016740//transferase activity;GO:0004872//receptor activity;GO:0060089//molecular transducer activity;GO:0000166//nucleotide binding;GO:0004871//signal transducer activity;GO:1901265//nucleoside phosphate binding;GO:0036094//small molecule binding;GO:1901363//heterocyclic compound bind…	GO:0023052//signaling;GO:0008152//metabolic process;GO:0044699//single-organism process;GO:0044763//single-organism cellular process;GO:0043412//macromolecule modification;GO:0007165//signal transduction;GO:0044700//single organism signaling;GO:0044237//cellular metabolic process;GO:0050794//regulation of cellular process;GO:0051716//cellular response to stimulus;GO:0044238//primary metabolic pro…
6	29698001	29698200	*	4.25741e-30	1.10831e-27	-76.1755	Os06g0703300	Genebody	-	Hypothetical conserved gene. (Os06t0703300-01);Protein of unknown function DUF594 family protein. (Os06t0703300-02)	-	-	-	-	GO:0005575//cellular_component;GO:0016020//membrane	-	-
6	29698101	29698300	*	2.75954e-42	1.41103e-39	-79.9743	Os06g0703300	Genebody	-	Hypothetical conserved gene. (Os06t0703300-01);Protein of unknown function DUF594 family protein. (Os06t0703300-02)	-	-	-	-	GO:0005575//cellular_component;GO:0016020//membrane	-	-
6	29698201	29698400	*	1.76302e-32	5.29566e-30	-83.1711	Os06g0703300	Genebody	-	Hypothetical conserved gene. (Os06t0703300-01);Protein of unknown function DUF594 family protein. (Os06t0703300-02)	-	-	-	-	GO:0005575//cellular_component;GO:0016020//membrane	-	-
6	29879301	29879500	*	7.37601e-16	6.55623e-14	-87.4459	Os06g0707100	Genebody	-	Multi antimicrobial extrusion protein MatE family protein. (Os06t0707100-01)	-	-	-	-	GO:0005575//cellular_component;GO:0016020//membrane	GO:0003674//molecular_function;GO:0005215//transporter activity	GO:0051179//localization;GO:0006810//transport;GO:0008150//biological_process;GO:0051234//establishment of localization
6	29879401	29879600	*	1.17837e-16	1.12775e-14	-90.4762	Os06g0707100	Genebody	-	Multi antimicrobial extrusion protein MatE family protein. (Os06t0707100-01)	-	-	-	-	GO:0005575//cellular_component;GO:0016020//membrane	GO:0003674//molecular_function;GO:0005215//transporter activity	GO:0051179//localization;GO:0006810//transport;GO:0008150//biological_process;GO:0051234//establishment of localization
6	30385301	30385500	*	1.19237e-26	2.47281e-24	-94.3396	Os06g0715700	Genebody	-	Protein of unknown function DUF803 family protein. (Os06t0715700-01)	-	-	-	-	GO:0012505//endomembrane system;GO:0005622//intracellular;GO:0044444//cytoplasmic part;GO:0005575//cellular_component;GO:0043226//organelle;GO:0044464//cell part;GO:0044424//intracellular part;GO:0043231//intracellular membrane-bounded organelle;GO:0005623//cell;GO:0005768//endosome;GO:0043227//membrane-bounded organelle;GO:0043229//intracellular organelle;GO:0005886//plasma membrane;GO:0016020//…	GO:0005215//transporter activity;GO:0003674//molecular_function	GO:0051234//establishment of localization;GO:0008150//biological_process;GO:0006810//transport;GO:0051179//localization
6	30929101	30929300	*	6.50703e-101	2.84256e-97	-76.3538	Os06g0726900	Genebody	plant U-box-containing protein 13, U-box protein 13	Armadillo domain containing protein. (Os06t0726900-00)	-	-	-	-	-	GO:0005515//protein binding;GO:0003674//molecular_function;GO:0016740//transferase activity;GO:0003824//catalytic activity;GO:0005488//binding	GO:0036211//protein modification process;GO:0044267//cellular protein metabolic process;GO:0008152//metabolic process;GO:0044237//cellular metabolic process;GO:0071704//organic substance metabolic process;GO:0009987//cellular process;GO:0019538//protein metabolic process;GO:0044260//cellular macromolecule metabolic process;GO:0008150//biological_process;GO:0043170//macromolecule metabolic process…
6	31075001	31075200	*	1.31254e-20	1.74727e-18	-90.4123	Os06g0729300	Genebody	ARGONAUTE 1D	Similar to AGO1 homologous protein. (Os06t0729300-01);Similar to Protein argonaute 1D. (Os06t0729300-02)	-	-	-	-	-	GO:0097159//organic cyclic compound binding;GO:1901363//heterocyclic compound binding;GO:0005488//binding;GO:0003674//molecular_function;GO:0005515//protein binding;GO:0003676//nucleic acid binding	GO:0009987//cellular process;GO:0008150//biological_process;GO:0008152//metabolic process
6	31075101	31075300	*	2.2772e-21	3.2213e-19	-80.0868	Os06g0729300	Genebody	ARGONAUTE 1D	Similar to AGO1 homologous protein. (Os06t0729300-01);Similar to Protein argonaute 1D. (Os06t0729300-02)	-	-	-	-	-	GO:0097159//organic cyclic compound binding;GO:1901363//heterocyclic compound binding;GO:0005488//binding;GO:0003674//molecular_function;GO:0005515//protein binding;GO:0003676//nucleic acid binding	GO:0009987//cellular process;GO:0008150//biological_process;GO:0008152//metabolic process
7	115601	115800	*	2.67948e-12	1.64215e-10	-76.9565	Os07g0102000	Genebody	-	Tetraacyldisaccharide 4'-kinase domain containing protein. (Os07t0102000-01)	-	-	-	-	GO:0005575//cellular_component;GO:0016020//membrane	GO:0016301//kinase activity;GO:0016772//transferase activity, transferring phosphorus-containing groups;GO:0000166//nucleotide binding;GO:0003824//catalytic activity;GO:0097159//organic cyclic compound binding;GO:0003674//molecular_function;GO:0005488//binding;GO:0016740//transferase activity;GO:1901265//nucleoside phosphate binding;GO:0036094//small molecule binding;GO:1901363//heterocyclic comp…	GO:0071704//organic substance metabolic process;GO:0008150//biological_process;GO:0009987//cellular process;GO:0044710//single-organism metabolic process;GO:0006629//lipid metabolic process;GO:0005975//carbohydrate metabolic process;GO:0008152//metabolic process;GO:0044699//single-organism process;GO:0044238//primary metabolic process;GO:0009058//biosynthetic process
7	134701	134900	*	1.27383e-22	1.97448e-20	-92.0635	Os07g0102300	Genebody	SEMI-ROLLED LEAF 1	Putative glycosylphosphatidylinositol-anchored protein, Regulation of leaf rolling (Os07t0102300-01)	-	-	-	-	GO:0016020//membrane;GO:0005575//cellular_component;GO:0005623//cell;GO:0005886//plasma membrane;GO:0044464//cell part;GO:0071944//cell periphery	-	-
7	536901	537100	*	4.99103e-24	8.585e-22	-79.2951	Os07g0109700	Genebody	-	-	-	-	-	-	-	-	-
7	548301	548500	*	1.54065e-41	7.60192e-39	-75.7429	Os07g0110000	Genebody	-	Conserved hypothetical protein. (Os07t0110000-01);Hypothetical conserved gene. (Os07t0110000-02)	-	-	-	-	GO:0016020//membrane;GO:0005575//cellular_component	-	-
7	606401	606600	*	1.8394e-32	5.51768e-30	-86.8109	Os07g0110800	Genebody	-	-	-	-	-	-	-	-	-
7	1079701	1079900	*	2.4147e-152	3.29813e-148	-84.3972	Os07g0120051	Genebody	-	-	-	-	-	-	-	-	-
7	1079801	1080000	*	2.49004e-154	3.49254e-150	-91.9101	Os07g0120051	Genebody	-	-	-	-	-	-	-	-	-
7	1079901	1080100	*	8.86059e-22	1.29071e-19	-84.8485	Os07g0120051	Genebody	-	-	-	-	-	-	-	-	-
7	1743901	1744100	*	3.34188e-25	6.26251e-23	-84.7222	Os07g0133000	Genebody	-	Similar to lectin-like receptor kinase 7. (Os07t0133000-01)	-	-	-	-	GO:0016020//membrane;GO:0005575//cellular_component	GO:0016740//transferase activity;GO:0005488//binding;GO:0016301//kinase activity;GO:0003824//catalytic activity;GO:0030246//carbohydrate binding;GO:0003674//molecular_function;GO:0016772//transferase activity, transferring phosphorus-containing groups	GO:0009987//cellular process;GO:0008152//metabolic process;GO:0008150//biological_process
7	1743901	1744100	*	3.34188e-25	6.26251e-23	-84.7222	Os07g0133025	Genebody	-	-	-	-	-	-	-	-	-
7	2012401	2012600	*	3.7659e-13	2.53882e-11	-84.3137	Os07g0138100	Genebody	OsSWAP70B	Rac/Rop guanine nucleotide exchange factor, Regulation of immune responses (Os07t0138100-01);Similar to PH domain containing protein. (Os07t0138100-02)	-	-	-	-	GO:0005623//cell;GO:0005575//cellular_component;GO:0044464//cell part;GO:0005622//intracellular	GO:0003824//catalytic activity;GO:0016772//transferase activity, transferring phosphorus-containing groups;GO:0016740//transferase activity;GO:0003674//molecular_function;GO:0016301//kinase activity	GO:0044763//single-organism cellular process;GO:0050794//regulation of cellular process;GO:0036211//protein modification process;GO:0050789//regulation of biological process;GO:0044699//single-organism process;GO:0071704//organic substance metabolic process;GO:0006464//cellular protein modification process;GO:0044260//cellular macromolecule metabolic process;GO:0008152//metabolic process;GO:00195…
7	3621901	3622100	*	1.38678e-48	9.49763e-46	-90	Os07g0167500	Genebody	-	Conserved hypothetical protein. (Os07t0167500-01)	-	-	-	-	GO:0016020//membrane;GO:0005575//cellular_component	-	-
7	3622001	3622200	*	2.28621e-42	1.17458e-39	-81.3957	Os07g0167500	Genebody	-	Conserved hypothetical protein. (Os07t0167500-01)	-	-	-	-	GO:0016020//membrane;GO:0005575//cellular_component	-	-
7	3624001	3624200	*	6.76474e-68	1.02068e-64	-80.0635	Os07g0167500	Genebody	-	Conserved hypothetical protein. (Os07t0167500-01)	-	-	-	-	GO:0016020//membrane;GO:0005575//cellular_component	-	-
7	3719001	3719200	*	4.20386e-20	5.37434e-18	-92.4359	Os07g0170100	Genebody	-	Similar to Branched chain alpha-keto acid dehydrogenase E1 beta subunit. (Os07t0170100-01);Similar to Branched chain alpha-keto acid dehydrogenase E1 beta subunit. (Os07t0170100-02)	Metabolism	Amino acid metabolism;Carbohydrate metabolism	ko00280//Valine, leucine and isoleucine degradation;ko00640//Propanoate metabolism	K00167	-	GO:0003824//catalytic activity;GO:0003674//molecular_function	GO:0008152//metabolic process;GO:0008150//biological_process
7	4375701	4375900	*	1.16252e-32	3.53194e-30	-93.9024	Os07g0182601	Genebody	-	-	-	-	-	-	-	-	-
7	4375801	4376000	*	3.38119e-20	4.36057e-18	-92.8571	Os07g0182601	Genebody	-	-	-	-	-	-	-	-	-
7	6089501	6089700	*	2.81393e-41	1.37051e-38	93.7237	Os07g0211601	Genebody	-	-	-	-	-	-	-	-	-
7	6152501	6152700	*	1.16957e-116	7.66916e-113	-79.4278	Os07g0212400	Genebody	-	-	-	-	-	-	-	-	-
7	7369201	7369400	*	3.73418e-32	1.10083e-29	75.7216	Os07g0232450	Genebody	-	-	-	-	-	-	-	-	-
7	7906601	7906800	*	4.50563e-36	1.67134e-33	82.8965	Os07g0241700	Genebody	-	Similar to Cytokinin-N-glucosyltransferase 1. (Os07t0241700-00)	-	-	-	-	GO:0005623//cell;GO:0044464//cell part;GO:0005575//cellular_component;GO:0005622//intracellular	GO:0003674//molecular_function;GO:0003824//catalytic activity;GO:0016740//transferase activity	GO:0008150//biological_process;GO:0008152//metabolic process
7	8254301	8254500	*	1.53047e-21	2.19189e-19	-82.5448	Os07g0248550	Genebody	-	Hypothetical protein. (Os07t0248550-00)	-	-	-	-	GO:0005575//cellular_component;GO:0016020//membrane	-	-
7	10936801	10937000	*	3.09449e-23	5.03038e-21	-95.2778	Os07g0284950	Genebody	-	-	-	-	-	-	-	-	-
7	11220401	11220600	*	1.03273e-69	1.66675e-66	-75.9449	Os07g0289400	Genebody	-	-	-	-	-	-	-	-	-
7	11842501	11842700	*	6.48868e-66	9.10921e-63	-86.0683	Os07g0300100	Genebody	-	-	-	-	-	-	-	-	-
7	11842601	11842800	*	3.22781e-76	6.44697e-73	-81.0338	Os07g0300100	Genebody	-	-	-	-	-	-	-	-	-
7	13083101	13083300	*	5.41209e-16	4.87346e-14	-93.3333	Os07g0414900	Genebody	-	Similar to Transposable element Ac. (Os07t0414900-01);Similar to Transposase (Fragment). (Os07t0414900-02)	-	-	-	-	-	GO:0003676//nucleic acid binding;GO:0003677//DNA binding;GO:0005515//protein binding;GO:0005488//binding;GO:0097159//organic cyclic compound binding;GO:0003674//molecular_function;GO:1901363//heterocyclic compound binding	-
7	13083201	13083400	*	5.41209e-16	4.87346e-14	-93.3333	Os07g0414900	Genebody	-	Similar to Transposable element Ac. (Os07t0414900-01);Similar to Transposase (Fragment). (Os07t0414900-02)	-	-	-	-	-	GO:0003676//nucleic acid binding;GO:0003677//DNA binding;GO:0005515//protein binding;GO:0005488//binding;GO:0097159//organic cyclic compound binding;GO:0003674//molecular_function;GO:1901363//heterocyclic compound binding	-
7	13641101	13641300	*	1.98818e-16	1.8641e-14	-79.9376	Os07g0422700	Genebody	-	-	-	-	-	-	-	-	-
7	13642701	13642900	*	2.84461e-23	4.6355e-21	78.6364	Os07g0422700	Genebody	-	-	-	-	-	-	-	-	-
7	14824501	14824700	*	2.38774e-29	5.91228e-27	-83.1858	Os07g0440100	Genebody	-	-	-	-	-	-	-	-	-
7	14824601	14824800	*	1.14031e-22	1.77428e-20	-81.8182	Os07g0440100	Genebody	-	-	-	-	-	-	-	-	-
7	15736101	15736300	*	1.35872e-28	3.20183e-26	-96.1161	Os07g0454400	Genebody	-	Conserved hypothetical protein. (Os07t0454400-01)	-	-	-	-	-	GO:0097159//organic cyclic compound binding;GO:1901363//heterocyclic compound binding;GO:0003677//DNA binding;GO:0003676//nucleic acid binding;GO:0005488//binding;GO:0003674//molecular_function	-
7	15926801	15927000	*	1.84012e-26	3.76917e-24	-81.3069	Os07g0457550	Genebody	-	Similar to CAAX amino terminal protease family protein. (Os07t0457550-00)	-	-	-	-	GO:0016020//membrane;GO:0005575//cellular_component	-	-
7	17401401	17401600	*	8.85359e-18	9.33784e-16	-86.1111	Os07g0479100	Genebody	RING finger protein OsRFPH2-17, RING-H2 protein 17	Zinc finger, RING/FYVE/PHD-type domain containing protein. (Os07t0479100-01);Zinc finger, RING/FYVE/PHD-type domain containing protein. (Os07t0479100-02)	-	-	-	-	GO:0005575//cellular_component;GO:0016020//membrane	GO:0016740//transferase activity;GO:0003674//molecular_function;GO:0003824//catalytic activity	GO:0043170//macromolecule metabolic process;GO:0006464//cellular protein modification process;GO:0009056//catabolic process;GO:0008152//metabolic process;GO:0044237//cellular metabolic process;GO:0043412//macromolecule modification;GO:0019538//protein metabolic process;GO:0036211//protein modification process;GO:0044238//primary metabolic process;GO:0044267//cellular protein metabolic process;GO:…
7	17401501	17401700	*	5.44976e-16	4.90596e-14	-92.3077	Os07g0479100	Genebody	RING finger protein OsRFPH2-17, RING-H2 protein 17	Zinc finger, RING/FYVE/PHD-type domain containing protein. (Os07t0479100-01);Zinc finger, RING/FYVE/PHD-type domain containing protein. (Os07t0479100-02)	-	-	-	-	GO:0005575//cellular_component;GO:0016020//membrane	GO:0016740//transferase activity;GO:0003674//molecular_function;GO:0003824//catalytic activity	GO:0043170//macromolecule metabolic process;GO:0006464//cellular protein modification process;GO:0009056//catabolic process;GO:0008152//metabolic process;GO:0044237//cellular metabolic process;GO:0043412//macromolecule modification;GO:0019538//protein metabolic process;GO:0036211//protein modification process;GO:0044238//primary metabolic process;GO:0044267//cellular protein metabolic process;GO:…
7	18588601	18588800	*	5.32951e-24	9.15061e-22	-91.806	Os07g0496200	Genebody	-	Similar to NAD-dependent malic enzyme 62 kDa isoform, mitochondrial precursor (EC 1.1.1.39) (NAD-ME). (Os07t0496200-01);Similar to NAD-dependent malic enzyme 62 kDa isoform, mitochondrial precursor (EC 1.1.1.39) (NAD-ME). (Os07t0496200-02);Similar to Malic enzyme. (Os07t0496200-03)	Metabolism	Carbohydrate metabolism;Energy metabolism	ko00620//Pyruvate metabolism;ko00710//Carbon fixation in photosynthetic organisms	K00028	GO:0043229//intracellular organelle;GO:0043227//membrane-bounded organelle;GO:0044464//cell part;GO:0043226//organelle;GO:0044444//cytoplasmic part;GO:0005622//intracellular;GO:0044424//intracellular part;GO:0005739//mitochondrion;GO:0005737//cytoplasm;GO:0005623//cell;GO:0043231//intracellular membrane-bounded organelle;GO:0005575//cellular_component;GO:0009536//plastid	GO:0003824//catalytic activity;GO:0036094//small molecule binding;GO:1901363//heterocyclic compound binding;GO:0003674//molecular_function;GO:0000166//nucleotide binding;GO:0005515//protein binding;GO:1901265//nucleoside phosphate binding;GO:0005488//binding;GO:0097159//organic cyclic compound binding	GO:0008152//metabolic process;GO:0006950//response to stress;GO:0009987//cellular process;GO:0009628//response to abiotic stimulus;GO:0050896//response to stimulus;GO:0008150//biological_process
7	18588701	18588900	*	3.61815e-25	6.764e-23	-85.4991	Os07g0496200	Genebody	-	Similar to NAD-dependent malic enzyme 62 kDa isoform, mitochondrial precursor (EC 1.1.1.39) (NAD-ME). (Os07t0496200-01);Similar to NAD-dependent malic enzyme 62 kDa isoform, mitochondrial precursor (EC 1.1.1.39) (NAD-ME). (Os07t0496200-02);Similar to Malic enzyme. (Os07t0496200-03)	Metabolism	Carbohydrate metabolism;Energy metabolism	ko00620//Pyruvate metabolism;ko00710//Carbon fixation in photosynthetic organisms	K00028	GO:0043229//intracellular organelle;GO:0043227//membrane-bounded organelle;GO:0044464//cell part;GO:0043226//organelle;GO:0044444//cytoplasmic part;GO:0005622//intracellular;GO:0044424//intracellular part;GO:0005739//mitochondrion;GO:0005737//cytoplasm;GO:0005623//cell;GO:0043231//intracellular membrane-bounded organelle;GO:0005575//cellular_component;GO:0009536//plastid	GO:0003824//catalytic activity;GO:0036094//small molecule binding;GO:1901363//heterocyclic compound binding;GO:0003674//molecular_function;GO:0000166//nucleotide binding;GO:0005515//protein binding;GO:1901265//nucleoside phosphate binding;GO:0005488//binding;GO:0097159//organic cyclic compound binding	GO:0008152//metabolic process;GO:0006950//response to stress;GO:0009987//cellular process;GO:0009628//response to abiotic stimulus;GO:0050896//response to stimulus;GO:0008150//biological_process
7	18588801	18589000	*	1.93803e-47	1.26392e-44	-91.6616	Os07g0496200	Genebody	-	Similar to NAD-dependent malic enzyme 62 kDa isoform, mitochondrial precursor (EC 1.1.1.39) (NAD-ME). (Os07t0496200-01);Similar to NAD-dependent malic enzyme 62 kDa isoform, mitochondrial precursor (EC 1.1.1.39) (NAD-ME). (Os07t0496200-02);Similar to Malic enzyme. (Os07t0496200-03)	Metabolism	Carbohydrate metabolism;Energy metabolism	ko00620//Pyruvate metabolism;ko00710//Carbon fixation in photosynthetic organisms	K00028	GO:0043229//intracellular organelle;GO:0043227//membrane-bounded organelle;GO:0044464//cell part;GO:0043226//organelle;GO:0044444//cytoplasmic part;GO:0005622//intracellular;GO:0044424//intracellular part;GO:0005739//mitochondrion;GO:0005737//cytoplasm;GO:0005623//cell;GO:0043231//intracellular membrane-bounded organelle;GO:0005575//cellular_component;GO:0009536//plastid	GO:0003824//catalytic activity;GO:0036094//small molecule binding;GO:1901363//heterocyclic compound binding;GO:0003674//molecular_function;GO:0000166//nucleotide binding;GO:0005515//protein binding;GO:1901265//nucleoside phosphate binding;GO:0005488//binding;GO:0097159//organic cyclic compound binding	GO:0008152//metabolic process;GO:0006950//response to stress;GO:0009987//cellular process;GO:0009628//response to abiotic stimulus;GO:0050896//response to stimulus;GO:0008150//biological_process
7	19299801	19300000	*	4.47514e-111	2.49507e-107	78.9689	Os07g0508101	Genebody	-	Conserved hypothetical protein. (Os07t0508101-01)	-	-	-	-	GO:0005575//cellular_component;GO:0016020//membrane	-	-
7	19515101	19515300	*	2.13536e-26	4.35283e-24	-96.0526	Os07g0511100	Genebody	-	-	-	-	-	-	-	-	-
7	19515201	19515400	*	1.22246e-24	2.20279e-22	-94.1919	Os07g0511100	Genebody	-	-	-	-	-	-	-	-	-
7	19515301	19515500	*	5.39548e-24	9.26132e-22	-90.5224	Os07g0511100	Genebody	-	-	-	-	-	-	-	-	-
7	19515401	19515600	*	6.0398e-45	3.50618e-42	-93.1181	Os07g0511100	Genebody	-	-	-	-	-	-	-	-	-
7	19515501	19515700	*	2.1446e-39	9.50528e-37	-94.5909	Os07g0511100	Genebody	-	-	-	-	-	-	-	-	-
7	19515601	19515800	*	1.14524e-22	1.78151e-20	-96.6667	Os07g0511100	Genebody	-	-	-	-	-	-	-	-	-
7	19515701	19515900	*	1.74402e-23	2.8818e-21	-97.9592	Os07g0511100	Genebody	-	-	-	-	-	-	-	-	-
7	19515801	19516000	*	3.81667e-38	1.58263e-35	-94.5455	Os07g0511100	Genebody	-	-	-	-	-	-	-	-	-
7	19515901	19516100	*	4.33123e-32	1.27228e-29	-80.4147	Os07g0511100	Genebody	-	-	-	-	-	-	-	-	-
7	21150801	21151000	*	7.98097e-21	1.08008e-18	-100	Os07g0538000	Genebody	-	Similar to hydrolase, hydrolyzing O-glycosyl compounds. (Os07t0538000-01)	-	-	-	-	GO:0016020//membrane;GO:0044464//cell part;GO:0005575//cellular_component;GO:0005886//plasma membrane;GO:0071944//cell periphery;GO:0005623//cell	GO:0005488//binding;GO:0003824//catalytic activity;GO:0003674//molecular_function;GO:0016787//hydrolase activity;GO:0030246//carbohydrate binding	GO:0044238//primary metabolic process;GO:0008150//biological_process;GO:0005975//carbohydrate metabolic process;GO:0008152//metabolic process;GO:0071704//organic substance metabolic process
7	21441001	21441200	*	6.05733e-43	3.19928e-40	-78.3188	Os07g0542600	Genebody	-	Similar to receptor-like protein kinase RK20-1. (Os07t0542600-01)	-	-	-	-	GO:0005886//plasma membrane;GO:0005575//cellular_component;GO:0044464//cell part;GO:0071944//cell periphery;GO:0005623//cell;GO:0016020//membrane	GO:1901363//heterocyclic compound binding;GO:0016772//transferase activity, transferring phosphorus-containing groups;GO:0097159//organic cyclic compound binding;GO:0005488//binding;GO:0036094//small molecule binding;GO:0016301//kinase activity;GO:0003674//molecular_function;GO:0000166//nucleotide binding;GO:0003824//catalytic activity;GO:0016740//transferase activity;GO:1901265//nucleoside phosp…	GO:0043412//macromolecule modification;GO:0006464//cellular protein modification process;GO:0036211//protein modification process;GO:0009987//cellular process;GO:0044260//cellular macromolecule metabolic process;GO:0019538//protein metabolic process;GO:0008150//biological_process;GO:0044267//cellular protein metabolic process;GO:0071704//organic substance metabolic process;GO:0044237//cellular me…
7	21513601	21513800	*	1.50885e-83	3.7846e-80	-90.5733	Os07g0543500	Genebody	-	Armadillo-like helical domain containing protein. (Os07t0543500-00)	-	-	-	-	GO:0016020//membrane;GO:0005575//cellular_component	GO:0005488//binding;GO:0003674//molecular_function	-
7	21903701	21903900	*	8.36626e-31	2.27667e-28	-79.1082	Os07g0551600	Genebody	CELLULOSE SYNTHASE LIKE F9	Similar to Cellulose synthase-like CslF9. (Os07t0551600-01)	-	-	-	-	GO:0005575//cellular_component;GO:0016020//membrane	GO:0016740//transferase activity;GO:0003824//catalytic activity;GO:0003674//molecular_function	GO:0044238//primary metabolic process;GO:0008150//biological_process;GO:0071840//cellular component organization or biogenesis;GO:0005975//carbohydrate metabolic process;GO:0009058//biosynthetic process;GO:0016043//cellular component organization;GO:0071704//organic substance metabolic process;GO:0008152//metabolic process;GO:0009987//cellular process
7	21903701	21903900	*	8.36626e-31	2.27667e-28	-79.1082	Os07g0551650	Genebody	-	-	-	-	-	-	-	-	-
7	22078101	22078300	*	2.17434e-18	2.41072e-16	89.4737	Os07g0554200	Genebody	F-box protein 388	F-box domain, Skp2-like domain containing protein. (Os07t0554200-00)	-	-	-	-	-	GO:0005515//protein binding;GO:0003674//molecular_function;GO:0005488//binding	-
7	22078101	22078300	*	2.17434e-18	2.41072e-16	89.4737	Os07g0554400	Genebody	-	-	-	-	-	-	-	-	-
7	23531201	23531400	*	3.094e-20	4.00274e-18	-75.5061	Os07g0581300	Genebody	-	-	-	-	-	-	-	-	-
7	23531301	23531500	*	3.64191e-32	1.07413e-29	-80.8093	Os07g0581300	Genebody	-	-	-	-	-	-	-	-	-
7	23531401	23531600	*	9.31689e-21	1.25501e-18	-92.8744	Os07g0581300	Genebody	-	-	-	-	-	-	-	-	-
7	23531501	23531700	*	4.61431e-30	1.19833e-27	-98.3607	Os07g0581300	Genebody	-	-	-	-	-	-	-	-	-
7	23531601	23531800	*	1.39049e-29	3.49696e-27	-100	Os07g0581300	Genebody	-	-	-	-	-	-	-	-	-
7	23532201	23532400	*	3.55238e-28	8.16815e-26	-88.6905	Os07g0581300	Genebody	-	-	-	-	-	-	-	-	-
7	23533501	23533700	*	1.92336e-30	5.1125e-28	-93.75	Os07g0581300	Genebody	-	-	-	-	-	-	-	-	-
7	23533601	23533800	*	1.92336e-30	5.1125e-28	-93.75	Os07g0581300	Genebody	-	-	-	-	-	-	-	-	-
7	24066101	24066300	*	2.02346e-92	6.78348e-89	81.977	Os07g0590500	Genebody	-	Hypothetical conserved gene. (Os07t0590500-00)	-	-	-	-	GO:0016020//membrane;GO:0044421//extracellular region part;GO:0005576//extracellular region;GO:0005575//cellular_component;GO:0005615//extracellular space	-	-
7	26098601	26098800	*	3.62661e-69	5.72896e-66	-87.5377	Os07g0629300	Genebody	RIBONUCLEASE 7	Similar to Ribonuclease (Fragment). (Os07t0629300-00)	-	-	-	-	-	GO:0003676//nucleic acid binding;GO:1901363//heterocyclic compound binding;GO:0097159//organic cyclic compound binding;GO:0003824//catalytic activity;GO:0016787//hydrolase activity;GO:0004518//nuclease activity;GO:0005488//binding;GO:0003674//molecular_function;GO:0016788//hydrolase activity, acting on ester bonds;GO:0003723//RNA binding	GO:0008152//metabolic process;GO:0071704//organic substance metabolic process;GO:0006725//cellular aromatic compound metabolic process;GO:1901360//organic cyclic compound metabolic process;GO:0008150//biological_process;GO:0044237//cellular metabolic process;GO:0046483//heterocycle metabolic process;GO:0006139//nucleobase-containing compound metabolic process;GO:0009987//cellular process;GO:00068…
7	26188701	26188900	*	7.68605e-128	6.53273e-124	-90.0431	Os07g0631300	Genebody	-	-	-	-	-	-	-	-	-
7	26188801	26189000	*	3.46842e-129	2.99683e-125	-84.833	Os07g0631300	Genebody	-	-	-	-	-	-	-	-	-
7	26383101	26383300	*	3.46198e-24	6.03152e-22	-77.25	Os07g0635500	Genebody	-	Similar to Cytochrome P450. (Os07t0635500-01)	-	-	-	-	GO:0016020//membrane;GO:0005575//cellular_component	GO:0003674//molecular_function;GO:0005488//binding;GO:0003824//catalytic activity	GO:0008150//biological_process;GO:0008152//metabolic process
7	28811301	28811500	*	2.74012e-42	1.40202e-39	-92.2331	Os07g0680000	Genebody	VSR3, OsVSR3	Similar to Vacuolar sorting receptor 1 precursor (AtVSR1) (Epidermal growth factor receptor-like protein 1) (AtELP1) (AtELP) (BP80-like protein b) (AtBP80b) (Spot 3 protein). (Os07t0680000-01)	-	-	-	-	GO:0005575//cellular_component;GO:0016020//membrane	GO:0005488//binding;GO:0003674//molecular_function	-
7	29062001	29062200	*	1.09781e-30	2.96652e-28	-81.5152	Os07g0684850	Genebody	-	-	-	-	-	-	-	-	-
7	29229601	29229800	*	9.79602e-35	3.36076e-32	-86.5812	Os07g0688100	Genebody	-	Pentatricopeptide repeat domain containing protein. (Os07t0688100-01)	-	-	-	-	GO:0005773//vacuole;GO:0043226//organelle;GO:0005623//cell;GO:0016020//membrane;GO:0044424//intracellular part;GO:0005575//cellular_component;GO:0043227//membrane-bounded organelle;GO:0005622//intracellular;GO:0005737//cytoplasm;GO:0043229//intracellular organelle;GO:0044464//cell part;GO:0044444//cytoplasmic part;GO:0043231//intracellular membrane-bounded organelle	GO:0003676//nucleic acid binding;GO:0003674//molecular_function;GO:0003824//catalytic activity;GO:0016788//hydrolase activity, acting on ester bonds;GO:0003723//RNA binding;GO:0005515//protein binding;GO:0097159//organic cyclic compound binding;GO:0004518//nuclease activity;GO:1901363//heterocyclic compound binding;GO:0016787//hydrolase activity;GO:0005488//binding	GO:0071704//organic substance metabolic process;GO:0008152//metabolic process;GO:0044237//cellular metabolic process;GO:0006807//nitrogen compound metabolic process;GO:0044238//primary metabolic process;GO:0034641//cellular nitrogen compound metabolic process;GO:0006139//nucleobase-containing compound metabolic process;GO:0009987//cellular process;GO:0006725//cellular aromatic compound metabolic …
7	29229701	29229900	*	3.98855e-19	4.70486e-17	-91.6667	Os07g0688100	Genebody	-	Pentatricopeptide repeat domain containing protein. (Os07t0688100-01)	-	-	-	-	GO:0005773//vacuole;GO:0043226//organelle;GO:0005623//cell;GO:0016020//membrane;GO:0044424//intracellular part;GO:0005575//cellular_component;GO:0043227//membrane-bounded organelle;GO:0005622//intracellular;GO:0005737//cytoplasm;GO:0043229//intracellular organelle;GO:0044464//cell part;GO:0044444//cytoplasmic part;GO:0043231//intracellular membrane-bounded organelle	GO:0003676//nucleic acid binding;GO:0003674//molecular_function;GO:0003824//catalytic activity;GO:0016788//hydrolase activity, acting on ester bonds;GO:0003723//RNA binding;GO:0005515//protein binding;GO:0097159//organic cyclic compound binding;GO:0004518//nuclease activity;GO:1901363//heterocyclic compound binding;GO:0016787//hydrolase activity;GO:0005488//binding	GO:0071704//organic substance metabolic process;GO:0008152//metabolic process;GO:0044237//cellular metabolic process;GO:0006807//nitrogen compound metabolic process;GO:0044238//primary metabolic process;GO:0034641//cellular nitrogen compound metabolic process;GO:0006139//nucleobase-containing compound metabolic process;GO:0009987//cellular process;GO:0006725//cellular aromatic compound metabolic …
7	29229901	29230100	*	5.5677e-24	9.54752e-22	-84.4755	Os07g0688100	Genebody	-	Pentatricopeptide repeat domain containing protein. (Os07t0688100-01)	-	-	-	-	GO:0005773//vacuole;GO:0043226//organelle;GO:0005623//cell;GO:0016020//membrane;GO:0044424//intracellular part;GO:0005575//cellular_component;GO:0043227//membrane-bounded organelle;GO:0005622//intracellular;GO:0005737//cytoplasm;GO:0043229//intracellular organelle;GO:0044464//cell part;GO:0044444//cytoplasmic part;GO:0043231//intracellular membrane-bounded organelle	GO:0003676//nucleic acid binding;GO:0003674//molecular_function;GO:0003824//catalytic activity;GO:0016788//hydrolase activity, acting on ester bonds;GO:0003723//RNA binding;GO:0005515//protein binding;GO:0097159//organic cyclic compound binding;GO:0004518//nuclease activity;GO:1901363//heterocyclic compound binding;GO:0016787//hydrolase activity;GO:0005488//binding	GO:0071704//organic substance metabolic process;GO:0008152//metabolic process;GO:0044237//cellular metabolic process;GO:0006807//nitrogen compound metabolic process;GO:0044238//primary metabolic process;GO:0034641//cellular nitrogen compound metabolic process;GO:0006139//nucleobase-containing compound metabolic process;GO:0009987//cellular process;GO:0006725//cellular aromatic compound metabolic …
7	29230001	29230200	*	4.87422e-29	1.18174e-26	-84.3223	Os07g0688100	Genebody	-	Pentatricopeptide repeat domain containing protein. (Os07t0688100-01)	-	-	-	-	GO:0005773//vacuole;GO:0043226//organelle;GO:0005623//cell;GO:0016020//membrane;GO:0044424//intracellular part;GO:0005575//cellular_component;GO:0043227//membrane-bounded organelle;GO:0005622//intracellular;GO:0005737//cytoplasm;GO:0043229//intracellular organelle;GO:0044464//cell part;GO:0044444//cytoplasmic part;GO:0043231//intracellular membrane-bounded organelle	GO:0003676//nucleic acid binding;GO:0003674//molecular_function;GO:0003824//catalytic activity;GO:0016788//hydrolase activity, acting on ester bonds;GO:0003723//RNA binding;GO:0005515//protein binding;GO:0097159//organic cyclic compound binding;GO:0004518//nuclease activity;GO:1901363//heterocyclic compound binding;GO:0016787//hydrolase activity;GO:0005488//binding	GO:0071704//organic substance metabolic process;GO:0008152//metabolic process;GO:0044237//cellular metabolic process;GO:0006807//nitrogen compound metabolic process;GO:0044238//primary metabolic process;GO:0034641//cellular nitrogen compound metabolic process;GO:0006139//nucleobase-containing compound metabolic process;GO:0009987//cellular process;GO:0006725//cellular aromatic compound metabolic …
7	29230101	29230300	*	1.1771e-15	1.02687e-13	-81.6422	Os07g0688100	Genebody	-	Pentatricopeptide repeat domain containing protein. (Os07t0688100-01)	-	-	-	-	GO:0005773//vacuole;GO:0043226//organelle;GO:0005623//cell;GO:0016020//membrane;GO:0044424//intracellular part;GO:0005575//cellular_component;GO:0043227//membrane-bounded organelle;GO:0005622//intracellular;GO:0005737//cytoplasm;GO:0043229//intracellular organelle;GO:0044464//cell part;GO:0044444//cytoplasmic part;GO:0043231//intracellular membrane-bounded organelle	GO:0003676//nucleic acid binding;GO:0003674//molecular_function;GO:0003824//catalytic activity;GO:0016788//hydrolase activity, acting on ester bonds;GO:0003723//RNA binding;GO:0005515//protein binding;GO:0097159//organic cyclic compound binding;GO:0004518//nuclease activity;GO:1901363//heterocyclic compound binding;GO:0016787//hydrolase activity;GO:0005488//binding	GO:0071704//organic substance metabolic process;GO:0008152//metabolic process;GO:0044237//cellular metabolic process;GO:0006807//nitrogen compound metabolic process;GO:0044238//primary metabolic process;GO:0034641//cellular nitrogen compound metabolic process;GO:0006139//nucleobase-containing compound metabolic process;GO:0009987//cellular process;GO:0006725//cellular aromatic compound metabolic …
7	29292701	29292900	*	6.24615e-15	5.06606e-13	81.0811	Os07g0689300	Genebody	Lon protease 3, LON PROTEASE 3	Similar to Lon protease homolog, mitochondrial. (Os07t0689300-01)	-	-	-	-	GO:0043226//organelle;GO:0044464//cell part;GO:0043231//intracellular membrane-bounded organelle;GO:0005622//intracellular;GO:0005623//cell;GO:0044444//cytoplasmic part;GO:0043229//intracellular organelle;GO:0044424//intracellular part;GO:0005739//mitochondrion;GO:0043227//membrane-bounded organelle;GO:0005575//cellular_component;GO:0005737//cytoplasm	GO:0097159//organic cyclic compound binding;GO:0003676//nucleic acid binding;GO:0036094//small molecule binding;GO:1901265//nucleoside phosphate binding;GO:0003674//molecular_function;GO:0003677//DNA binding;GO:1901363//heterocyclic compound binding;GO:0000166//nucleotide binding;GO:0003824//catalytic activity;GO:0016787//hydrolase activity;GO:0005488//binding	GO:0043170//macromolecule metabolic process;GO:0009987//cellular process;GO:0044238//primary metabolic process;GO:0071704//organic substance metabolic process;GO:0008150//biological_process;GO:0006950//response to stress;GO:0016043//cellular component organization;GO:0009056//catabolic process;GO:0019538//protein metabolic process;GO:0008152//metabolic process;GO:0071840//cellular component organ…
8	121301	121500	*	2.34872e-52	1.9141e-49	-75.8772	Os08g0102250	Genebody	-	-	-	-	-	-	-	-	-
8	2939901	2940100	*	3.66551e-20	4.71152e-18	-76.5476	Os08g0151000	Genebody	-	Similar to Myb-like DNA-binding domain, SHAQKYF class family protein. (Os08t0151000-00)	-	-	-	-	GO:0043229//intracellular organelle;GO:0005623//cell;GO:0005634//nucleus;GO:0043231//intracellular membrane-bounded organelle;GO:0043226//organelle;GO:0043227//membrane-bounded organelle;GO:0005622//intracellular;GO:0044424//intracellular part;GO:0005575//cellular_component;GO:0044464//cell part	GO:1901363//heterocyclic compound binding;GO:0003677//DNA binding;GO:0003676//nucleic acid binding;GO:0097159//organic cyclic compound binding;GO:0003674//molecular_function;GO:0005488//binding	GO:0009987//cellular process;GO:0008152//metabolic process;GO:0034641//cellular nitrogen compound metabolic process;GO:0044238//primary metabolic process;GO:0008150//biological_process;GO:0046483//heterocycle metabolic process;GO:0044237//cellular metabolic process;GO:0006725//cellular aromatic compound metabolic process;GO:0006807//nitrogen compound metabolic process;GO:0006139//nucleobase-conta…
8	2981801	2982000	*	1.98947e-37	7.96043e-35	-90.8707	Os08g0151800	Genebody	monodehydroascorbate reductase 5	FAD-dependent pyridine nucleotide-disulphide oxidoreductase domain containing protein. (Os08t0151800-01)	Metabolism	Carbohydrate metabolism	ko00053//Ascorbate and aldarate metabolism	K08232	GO:0005739//mitochondrion;GO:0005737//cytoplasm;GO:0044424//intracellular part;GO:0043231//intracellular membrane-bounded organelle;GO:0044464//cell part;GO:0043226//organelle;GO:0005623//cell;GO:0043229//intracellular organelle;GO:0016020//membrane;GO:0043227//membrane-bounded organelle;GO:0005575//cellular_component;GO:0044444//cytoplasmic part;GO:0005622//intracellular;GO:0009536//plastid	GO:0003824//catalytic activity;GO:1901363//heterocyclic compound binding;GO:0003674//molecular_function;GO:0000166//nucleotide binding;GO:0005488//binding;GO:0036094//small molecule binding;GO:1901265//nucleoside phosphate binding;GO:0097159//organic cyclic compound binding	GO:0006950//response to stress;GO:0009628//response to abiotic stimulus;GO:0050896//response to stimulus;GO:0008150//biological_process;GO:0008152//metabolic process
8	3083301	3083500	*	1.21796e-20	1.6262e-18	-96.7742	Os08g0153700	Genebody	-	Hypothetical protein. (Os08t0153700-00)	-	-	-	-	GO:0016020//membrane;GO:0005575//cellular_component	-	-
8	3083301	3083500	*	1.21796e-20	1.6262e-18	-96.7742	Os08g0153600	Genebody	-	Pentatricopeptide repeat domain containing protein. (Os08t0153600-00)	-	-	-	-	GO:0005622//intracellular;GO:0044464//cell part;GO:0005623//cell;GO:0005575//cellular_component	GO:0005515//protein binding;GO:0003824//catalytic activity;GO:0003676//nucleic acid binding;GO:0016787//hydrolase activity;GO:0003723//RNA binding;GO:0004518//nuclease activity;GO:0097159//organic cyclic compound binding;GO:1901363//heterocyclic compound binding;GO:0016788//hydrolase activity, acting on ester bonds;GO:0005488//binding;GO:0003674//molecular_function	GO:0006807//nitrogen compound metabolic process;GO:0046483//heterocycle metabolic process;GO:0009987//cellular process;GO:0034641//cellular nitrogen compound metabolic process;GO:0006725//cellular aromatic compound metabolic process;GO:0006139//nucleobase-containing compound metabolic process;GO:0008150//biological_process;GO:0044237//cellular metabolic process;GO:0008152//metabolic process;GO:19…
8	3083601	3083800	*	5.10896e-29	1.23702e-26	-93.315	Os08g0153700	Genebody	-	Hypothetical protein. (Os08t0153700-00)	-	-	-	-	GO:0016020//membrane;GO:0005575//cellular_component	-	-
8	3083601	3083800	*	5.10896e-29	1.23702e-26	-93.315	Os08g0153600	Genebody	-	Pentatricopeptide repeat domain containing protein. (Os08t0153600-00)	-	-	-	-	GO:0005622//intracellular;GO:0044464//cell part;GO:0005623//cell;GO:0005575//cellular_component	GO:0005515//protein binding;GO:0003824//catalytic activity;GO:0003676//nucleic acid binding;GO:0016787//hydrolase activity;GO:0003723//RNA binding;GO:0004518//nuclease activity;GO:0097159//organic cyclic compound binding;GO:1901363//heterocyclic compound binding;GO:0016788//hydrolase activity, acting on ester bonds;GO:0005488//binding;GO:0003674//molecular_function	GO:0006807//nitrogen compound metabolic process;GO:0046483//heterocycle metabolic process;GO:0009987//cellular process;GO:0034641//cellular nitrogen compound metabolic process;GO:0006725//cellular aromatic compound metabolic process;GO:0006139//nucleobase-containing compound metabolic process;GO:0008150//biological_process;GO:0044237//cellular metabolic process;GO:0008152//metabolic process;GO:19…
8	3083701	3083900	*	3.39654e-23	5.50337e-21	-100	Os08g0153700	Genebody	-	Hypothetical protein. (Os08t0153700-00)	-	-	-	-	GO:0016020//membrane;GO:0005575//cellular_component	-	-
8	3083701	3083900	*	3.39654e-23	5.50337e-21	-100	Os08g0153600	Genebody	-	Pentatricopeptide repeat domain containing protein. (Os08t0153600-00)	-	-	-	-	GO:0005622//intracellular;GO:0044464//cell part;GO:0005623//cell;GO:0005575//cellular_component	GO:0005515//protein binding;GO:0003824//catalytic activity;GO:0003676//nucleic acid binding;GO:0016787//hydrolase activity;GO:0003723//RNA binding;GO:0004518//nuclease activity;GO:0097159//organic cyclic compound binding;GO:1901363//heterocyclic compound binding;GO:0016788//hydrolase activity, acting on ester bonds;GO:0005488//binding;GO:0003674//molecular_function	GO:0006807//nitrogen compound metabolic process;GO:0046483//heterocycle metabolic process;GO:0009987//cellular process;GO:0034641//cellular nitrogen compound metabolic process;GO:0006725//cellular aromatic compound metabolic process;GO:0006139//nucleobase-containing compound metabolic process;GO:0008150//biological_process;GO:0044237//cellular metabolic process;GO:0008152//metabolic process;GO:19…
8	3084701	3084900	*	5.98195e-35	2.0831e-32	-86.3636	Os08g0153700	Genebody	-	Hypothetical protein. (Os08t0153700-00)	-	-	-	-	GO:0016020//membrane;GO:0005575//cellular_component	-	-
8	3084701	3084900	*	5.98195e-35	2.0831e-32	-86.3636	Os08g0153600	Genebody	-	Pentatricopeptide repeat domain containing protein. (Os08t0153600-00)	-	-	-	-	GO:0005622//intracellular;GO:0044464//cell part;GO:0005623//cell;GO:0005575//cellular_component	GO:0005515//protein binding;GO:0003824//catalytic activity;GO:0003676//nucleic acid binding;GO:0016787//hydrolase activity;GO:0003723//RNA binding;GO:0004518//nuclease activity;GO:0097159//organic cyclic compound binding;GO:1901363//heterocyclic compound binding;GO:0016788//hydrolase activity, acting on ester bonds;GO:0005488//binding;GO:0003674//molecular_function	GO:0006807//nitrogen compound metabolic process;GO:0046483//heterocycle metabolic process;GO:0009987//cellular process;GO:0034641//cellular nitrogen compound metabolic process;GO:0006725//cellular aromatic compound metabolic process;GO:0006139//nucleobase-containing compound metabolic process;GO:0008150//biological_process;GO:0044237//cellular metabolic process;GO:0008152//metabolic process;GO:19…
8	3084801	3085000	*	2.96538e-23	4.82601e-21	-79.0584	Os08g0153700	Genebody	-	Hypothetical protein. (Os08t0153700-00)	-	-	-	-	GO:0016020//membrane;GO:0005575//cellular_component	-	-
8	3084801	3085000	*	2.96538e-23	4.82601e-21	-79.0584	Os08g0153600	Genebody	-	Pentatricopeptide repeat domain containing protein. (Os08t0153600-00)	-	-	-	-	GO:0005622//intracellular;GO:0044464//cell part;GO:0005623//cell;GO:0005575//cellular_component	GO:0005515//protein binding;GO:0003824//catalytic activity;GO:0003676//nucleic acid binding;GO:0016787//hydrolase activity;GO:0003723//RNA binding;GO:0004518//nuclease activity;GO:0097159//organic cyclic compound binding;GO:1901363//heterocyclic compound binding;GO:0016788//hydrolase activity, acting on ester bonds;GO:0005488//binding;GO:0003674//molecular_function	GO:0006807//nitrogen compound metabolic process;GO:0046483//heterocycle metabolic process;GO:0009987//cellular process;GO:0034641//cellular nitrogen compound metabolic process;GO:0006725//cellular aromatic compound metabolic process;GO:0006139//nucleobase-containing compound metabolic process;GO:0008150//biological_process;GO:0044237//cellular metabolic process;GO:0008152//metabolic process;GO:19…
8	3085001	3085200	*	2.65193e-26	5.36735e-24	-80.4552	Os08g0153700	Genebody	-	Hypothetical protein. (Os08t0153700-00)	-	-	-	-	GO:0016020//membrane;GO:0005575//cellular_component	-	-
8	3085001	3085200	*	2.65193e-26	5.36735e-24	-80.4552	Os08g0153600	Genebody	-	Pentatricopeptide repeat domain containing protein. (Os08t0153600-00)	-	-	-	-	GO:0005622//intracellular;GO:0044464//cell part;GO:0005623//cell;GO:0005575//cellular_component	GO:0005515//protein binding;GO:0003824//catalytic activity;GO:0003676//nucleic acid binding;GO:0016787//hydrolase activity;GO:0003723//RNA binding;GO:0004518//nuclease activity;GO:0097159//organic cyclic compound binding;GO:1901363//heterocyclic compound binding;GO:0016788//hydrolase activity, acting on ester bonds;GO:0005488//binding;GO:0003674//molecular_function	GO:0006807//nitrogen compound metabolic process;GO:0046483//heterocycle metabolic process;GO:0009987//cellular process;GO:0034641//cellular nitrogen compound metabolic process;GO:0006725//cellular aromatic compound metabolic process;GO:0006139//nucleobase-containing compound metabolic process;GO:0008150//biological_process;GO:0044237//cellular metabolic process;GO:0008152//metabolic process;GO:19…
8	3121901	3122100	*	5.52074e-24	9.4701e-22	87.2388	Os08g0154250	Genebody	-	Similar to monocopper oxidase. (Os08t0154250-01)	-	-	-	-	-	GO:0003674//molecular_function;GO:0003824//catalytic activity;GO:0005488//binding	GO:0008150//biological_process;GO:0008152//metabolic process
8	3121901	3122100	*	5.52074e-24	9.4701e-22	87.2388	Os08g0154251	Genebody	-	-	-	-	-	-	-	-	-
8	3122001	3122200	*	2.69722e-28	6.24639e-26	89.6656	Os08g0154250	Genebody	-	Similar to monocopper oxidase. (Os08t0154250-01)	-	-	-	-	-	GO:0003674//molecular_function;GO:0003824//catalytic activity;GO:0005488//binding	GO:0008150//biological_process;GO:0008152//metabolic process
8	3122001	3122200	*	2.69722e-28	6.24639e-26	89.6656	Os08g0154251	Genebody	-	-	-	-	-	-	-	-	-
8	3225601	3225800	*	1.1899e-17	1.24142e-15	-91.5254	Os08g0155700	Genebody	-	Similar to DNA-directed RNA polymerase (Fragment). (Os08t0155700-01)	-	-	-	-	-	GO:0016740//transferase activity;GO:0003824//catalytic activity;GO:1901363//heterocyclic compound binding;GO:0003676//nucleic acid binding;GO:0097159//organic cyclic compound binding;GO:0003677//DNA binding;GO:0005488//binding;GO:0003674//molecular_function	GO:0008150//biological_process;GO:0044237//cellular metabolic process;GO:0046483//heterocycle metabolic process;GO:0071704//organic substance metabolic process;GO:0034641//cellular nitrogen compound metabolic process;GO:0006725//cellular aromatic compound metabolic process;GO:0009987//cellular process;GO:0008152//metabolic process;GO:1901360//organic cyclic compound metabolic process;GO:0009058//…
8	3409001	3409200	*	7.74625e-25	1.41581e-22	-98.4127	Os08g0158200	Genebody	-	FAD linked oxidase, N-terminal domain containing protein. (Os08t0158200-02)	-	-	-	-	-	GO:1901363//heterocyclic compound binding;GO:0036094//small molecule binding;GO:0003674//molecular_function;GO:0000166//nucleotide binding;GO:0005488//binding;GO:1901265//nucleoside phosphate binding;GO:0097159//organic cyclic compound binding;GO:0003824//catalytic activity	GO:0008152//metabolic process;GO:0008150//biological_process
8	3409101	3409300	*	4.89413e-34	1.60729e-31	-98.7952	Os08g0158200	Genebody	-	FAD linked oxidase, N-terminal domain containing protein. (Os08t0158200-02)	-	-	-	-	-	GO:1901363//heterocyclic compound binding;GO:0036094//small molecule binding;GO:0003674//molecular_function;GO:0000166//nucleotide binding;GO:0005488//binding;GO:1901265//nucleoside phosphate binding;GO:0097159//organic cyclic compound binding;GO:0003824//catalytic activity	GO:0008152//metabolic process;GO:0008150//biological_process
8	3988101	3988300	*	2.72552e-40	1.26332e-37	-92.4133	Os08g0168400	Genebody	-	Similar to Sesquiterpene synthase. (Os08t0168400-00)	-	-	-	-	-	GO:0005488//binding;GO:0003674//molecular_function;GO:0003824//catalytic activity	GO:0008150//biological_process;GO:0008152//metabolic process
8	3988201	3988400	*	1.11327e-29	2.8179e-27	-92.8012	Os08g0168400	Genebody	-	Similar to Sesquiterpene synthase. (Os08t0168400-00)	-	-	-	-	-	GO:0005488//binding;GO:0003674//molecular_function;GO:0003824//catalytic activity	GO:0008150//biological_process;GO:0008152//metabolic process
8	3988601	3988800	*	4.48416e-38	1.85352e-35	-84.1623	Os08g0168400	Genebody	-	Similar to Sesquiterpene synthase. (Os08t0168400-00)	-	-	-	-	-	GO:0005488//binding;GO:0003674//molecular_function;GO:0003824//catalytic activity	GO:0008150//biological_process;GO:0008152//metabolic process
8	3988701	3988900	*	4.47175e-29	1.08728e-26	-83.0882	Os08g0168400	Genebody	-	Similar to Sesquiterpene synthase. (Os08t0168400-00)	-	-	-	-	-	GO:0005488//binding;GO:0003674//molecular_function;GO:0003824//catalytic activity	GO:0008150//biological_process;GO:0008152//metabolic process
8	4070801	4071000	*	1.74179e-16	1.64204e-14	75.3388	Os08g0169700	Genebody	-	Similar to predicted protein. (Os08t0169700-01)	-	-	-	-	GO:0005623//cell;GO:0044444//cytoplasmic part;GO:0044424//intracellular part;GO:0005622//intracellular;GO:0005737//cytoplasm;GO:0005575//cellular_component;GO:0044464//cell part;GO:0005829//cytosol	GO:0005488//binding;GO:0003674//molecular_function	-
8	4638601	4638800	*	3.80221e-24	6.59817e-22	-93.3333	Os08g0179000	Genebody	-	Protein kinase, catalytic domain domain containing protein. (Os08t0179000-01)	-	-	-	-	GO:0071944//cell periphery;GO:0044464//cell part;GO:0016020//membrane;GO:0005886//plasma membrane;GO:0005623//cell;GO:0005575//cellular_component	GO:0003674//molecular_function;GO:0016740//transferase activity;GO:0003824//catalytic activity;GO:1901363//heterocyclic compound binding;GO:0000166//nucleotide binding;GO:0016301//kinase activity;GO:1901265//nucleoside phosphate binding;GO:0016772//transferase activity, transferring phosphorus-containing groups;GO:0097159//organic cyclic compound binding;GO:0036094//small molecule binding;GO:0005…	GO:0006464//cellular protein modification process;GO:0009987//cellular process;GO:0044703//multi-organism reproductive process;GO:0051704//multi-organism process;GO:0044267//cellular protein metabolic process;GO:0007154//cell communication;GO:0044238//primary metabolic process;GO:0044706//multi-multicellular organism process;GO:0008150//biological_process;GO:0022414//reproductive process;GO:00000…
8	4638601	4638800	*	3.80221e-24	6.59817e-22	-93.3333	Os08g0179100	Genebody	-	Hypothetical protein. (Os08t0179100-00)	-	-	-	-	GO:0016020//membrane;GO:0005575//cellular_component	-	-
8	5222201	5222400	*	1.92618e-40	8.98406e-38	-89.5238	Os08g0189200	Genebody	GERMIN-LIKE PROTEIN 8-3	Germin-like protein 8-3, Disease resistance (Os08t0189200-01)	-	-	-	-	GO:0005618//cell wall;GO:0005576//extracellular region;GO:0044464//cell part;GO:0071944//cell periphery;GO:0005575//cellular_component;GO:0005623//cell;GO:0030312//external encapsulating structure	GO:0005488//binding;GO:0003674//molecular_function	-
8	5222301	5222500	*	1.25049e-49	8.94414e-47	-92.1739	Os08g0189200	Genebody	GERMIN-LIKE PROTEIN 8-3	Germin-like protein 8-3, Disease resistance (Os08t0189200-01)	-	-	-	-	GO:0005618//cell wall;GO:0005576//extracellular region;GO:0044464//cell part;GO:0071944//cell periphery;GO:0005575//cellular_component;GO:0005623//cell;GO:0030312//external encapsulating structure	GO:0005488//binding;GO:0003674//molecular_function	-
8	5452201	5452400	*	1.93852e-25	3.69489e-23	-75.4731	Os08g0193500	Genebody	F-box protein 411	Hypothetical conserved gene. (Os08t0193500-00)	-	-	-	-	-	GO:0003674//molecular_function;GO:0005488//binding;GO:0005515//protein binding	-
8	5452301	5452500	*	5.56487e-60	6.2476e-57	-77.6965	Os08g0193500	Genebody	F-box protein 411	Hypothetical conserved gene. (Os08t0193500-00)	-	-	-	-	-	GO:0003674//molecular_function;GO:0005488//binding;GO:0005515//protein binding	-
8	5452501	5452700	*	7.58216e-125	6.15987e-121	-76.4619	Os08g0193500	Genebody	F-box protein 411	Hypothetical conserved gene. (Os08t0193500-00)	-	-	-	-	-	GO:0003674//molecular_function;GO:0005488//binding;GO:0005515//protein binding	-
8	5604101	5604300	*	6.61514e-33	2.0341e-30	82.136	Os08g0196900	Genebody	KIX domain protein 5, F-box protein 270, F-box protein 419, endosperm-specific gene 118	Hypothetical conserved gene. (Os08t0196900-01)	-	-	-	-	-	GO:0005488//binding;GO:0003674//molecular_function;GO:0005515//protein binding	-
8	6130001	6130200	*	3.26072e-18	3.56418e-16	-78.0488	Os08g0205100	Genebody	-	Disease resistance protein domain containing protein. (Os08t0205100-01)	-	-	-	-	GO:0005886//plasma membrane;GO:0005575//cellular_component;GO:0016020//membrane;GO:0044464//cell part;GO:0071944//cell periphery;GO:0005623//cell	GO:0097159//organic cyclic compound binding;GO:0000166//nucleotide binding;GO:0003674//molecular_function;GO:0005488//binding;GO:1901363//heterocyclic compound binding;GO:1901265//nucleoside phosphate binding;GO:0036094//small molecule binding	GO:0007165//signal transduction;GO:0008150//biological_process;GO:0044700//single organism signaling;GO:0044763//single-organism cellular process;GO:0044699//single-organism process;GO:0050789//regulation of biological process;GO:0050896//response to stimulus;GO:0065007//biological regulation;GO:0023052//signaling;GO:0050794//regulation of cellular process;GO:0007154//cell communication;GO:000695…
8	6130001	6130200	*	3.26072e-18	3.56418e-16	-78.0488	Os08g0205125	Genebody	-	-	-	-	-	-	-	-	-
8	6215401	6215600	*	1.97754e-51	1.54099e-48	-80.4486	Os08g0206500	Genebody	-	Similar to HAP5 subunit of HAP complex. (Os08t0206500-00)	-	-	-	-	GO:0005576//extracellular region;GO:0005634//nucleus;GO:0043227//membrane-bounded organelle;GO:0005575//cellular_component;GO:0005623//cell;GO:0043231//intracellular membrane-bounded organelle;GO:0043226//organelle;GO:0005622//intracellular;GO:0044464//cell part;GO:0043229//intracellular organelle;GO:0044424//intracellular part	GO:0005515//protein binding;GO:0003674//molecular_function;GO:0005488//binding	GO:0008150//biological_process;GO:0000003//reproduction
8	6284901	6285100	*	6.03008e-83	1.48745e-79	-79.9323	Os08g0207800	Genebody	-	Peptidase aspartic, catalytic domain containing protein. (Os08t0207800-01)	-	-	-	-	-	GO:0003674//molecular_function;GO:0003824//catalytic activity;GO:0016787//hydrolase activity	GO:0044238//primary metabolic process;GO:0071704//organic substance metabolic process;GO:0019538//protein metabolic process;GO:0043170//macromolecule metabolic process;GO:0008150//biological_process;GO:0009056//catabolic process;GO:0008152//metabolic process
8	6285001	6285200	*	8.38038e-167	1.46437e-162	-81.5735	Os08g0207800	Genebody	-	Peptidase aspartic, catalytic domain containing protein. (Os08t0207800-01)	-	-	-	-	-	GO:0003674//molecular_function;GO:0003824//catalytic activity;GO:0016787//hydrolase activity	GO:0044238//primary metabolic process;GO:0071704//organic substance metabolic process;GO:0019538//protein metabolic process;GO:0043170//macromolecule metabolic process;GO:0008150//biological_process;GO:0009056//catabolic process;GO:0008152//metabolic process
8	7568701	7568900	*	1.0327e-22	1.61278e-20	-82.8125	Os08g0224300	Genebody	-	Similar to predicted protein. (Os08t0224300-01)	-	-	-	-	GO:0016020//membrane;GO:0005575//cellular_component	-	-
8	7568801	7569000	*	3.15675e-39	1.38734e-36	-97.1831	Os08g0224300	Genebody	-	Similar to predicted protein. (Os08t0224300-01)	-	-	-	-	GO:0016020//membrane;GO:0005575//cellular_component	-	-
8	8977801	8978000	*	2.79083e-16	2.58183e-14	-86.9946	Os08g0246950	Genebody	-	-	-	-	-	-	-	-	-
8	9827701	9827900	*	1.61486e-15	1.38942e-13	80.7692	Os08g0261000	Genebody	-	NB-ARC domain containing protein. (Os08t0261000-01)	Organismal Systems	Environmental adaptation	ko04626//Plant-pathogen interaction	K13457	GO:0005886//plasma membrane;GO:0071944//cell periphery;GO:0005623//cell;GO:0044464//cell part;GO:0005575//cellular_component;GO:0016020//membrane	GO:0003674//molecular_function;GO:1901265//nucleoside phosphate binding;GO:1901363//heterocyclic compound binding;GO:0097159//organic cyclic compound binding;GO:0036094//small molecule binding;GO:0005488//binding;GO:0000166//nucleotide binding	GO:0007165//signal transduction;GO:0050789//regulation of biological process;GO:0007154//cell communication;GO:0009987//cellular process;GO:0050896//response to stimulus;GO:0051716//cellular response to stimulus;GO:0044763//single-organism cellular process;GO:0065007//biological regulation;GO:0050794//regulation of cellular process;GO:0008150//biological_process;GO:0044700//single organism signal…
8	9827801	9828000	*	1.61486e-15	1.38942e-13	80.7692	Os08g0261000	Genebody	-	NB-ARC domain containing protein. (Os08t0261000-01)	Organismal Systems	Environmental adaptation	ko04626//Plant-pathogen interaction	K13457	GO:0005886//plasma membrane;GO:0071944//cell periphery;GO:0005623//cell;GO:0044464//cell part;GO:0005575//cellular_component;GO:0016020//membrane	GO:0003674//molecular_function;GO:1901265//nucleoside phosphate binding;GO:1901363//heterocyclic compound binding;GO:0097159//organic cyclic compound binding;GO:0036094//small molecule binding;GO:0005488//binding;GO:0000166//nucleotide binding	GO:0007165//signal transduction;GO:0050789//regulation of biological process;GO:0007154//cell communication;GO:0009987//cellular process;GO:0050896//response to stimulus;GO:0051716//cellular response to stimulus;GO:0044763//single-organism cellular process;GO:0065007//biological regulation;GO:0050794//regulation of cellular process;GO:0008150//biological_process;GO:0044700//single organism signal…
8	10923601	10923800	*	1.14843e-36	4.4096e-34	-83.0357	Os08g0280200	Genebody	-	Tensin phosphatase, C2 domain domain containing protein. (Os08t0280200-01);Similar to Formin-like protein 6. (Os08t0280200-02);Hypothetical conserved gene. (Os08t0280200-03)	-	-	-	-	GO:0005575//cellular_component;GO:0016020//membrane	GO:0003674//molecular_function;GO:0016787//hydrolase activity;GO:0003824//catalytic activity	GO:0009987//cellular process;GO:0044237//cellular metabolic process;GO:0044260//cellular macromolecule metabolic process;GO:0006464//cellular protein modification process;GO:0043170//macromolecule metabolic process;GO:0036211//protein modification process;GO:0071704//organic substance metabolic process;GO:0008150//biological_process;GO:0044267//cellular protein metabolic process;GO:0019538//prote…
8	10942901	10943100	*	4.83225e-33	1.49825e-30	-92.228	Os08g0280300	Genebody	YELLOW STRIP-LIKE GENE 17	Hypothetical conserved gene. (Os08t0280300-00)	-	-	-	-	GO:0044464//cell part;GO:0005575//cellular_component;GO:0005886//plasma membrane;GO:0071944//cell periphery;GO:0005623//cell;GO:0016020//membrane	GO:0005215//transporter activity;GO:0003674//molecular_function	GO:0006810//transport;GO:0051179//localization;GO:0051234//establishment of localization;GO:0008150//biological_process
8	10943101	10943300	*	8.12007e-35	2.80362e-32	-98.1818	Os08g0280300	Genebody	YELLOW STRIP-LIKE GENE 17	Hypothetical conserved gene. (Os08t0280300-00)	-	-	-	-	GO:0044464//cell part;GO:0005575//cellular_component;GO:0005886//plasma membrane;GO:0071944//cell periphery;GO:0005623//cell;GO:0016020//membrane	GO:0005215//transporter activity;GO:0003674//molecular_function	GO:0006810//transport;GO:0051179//localization;GO:0051234//establishment of localization;GO:0008150//biological_process
8	11794701	11794900	*	2.92427e-47	1.89252e-44	-77.9192	Os08g0293300	Genebody	-	NB-ARC domain containing protein. (Os08t0293300-01)	-	-	-	-	GO:0016020//membrane;GO:0071944//cell periphery;GO:0044464//cell part;GO:0005886//plasma membrane;GO:0005623//cell;GO:0005575//cellular_component	GO:0000166//nucleotide binding;GO:1901265//nucleoside phosphate binding;GO:0036094//small molecule binding;GO:1901363//heterocyclic compound binding;GO:0005488//binding;GO:0003674//molecular_function;GO:0097159//organic cyclic compound binding	GO:0044700//single organism signaling;GO:0007154//cell communication;GO:0007165//signal transduction;GO:0006950//response to stress;GO:0051716//cellular response to stimulus;GO:0044699//single-organism process;GO:0008150//biological_process;GO:0050896//response to stimulus;GO:0050794//regulation of cellular process;GO:0023052//signaling;GO:0044763//single-organism cellular process;GO:0050789//reg…
8	11870201	11870400	*	1.88566e-35	6.76294e-33	-86.5385	Os08g0295000	Genebody	-	-	-	-	-	-	-	-	-
8	12276701	12276900	*	1.31397e-51	1.03471e-48	-84.7458	Os08g0299600	Genebody	-	-	-	-	-	-	-	-	-
8	12276801	12277000	*	1.36496e-72	2.42852e-69	-85.5263	Os08g0299600	Genebody	-	-	-	-	-	-	-	-	-
8	12276901	12277100	*	4.69106e-38	1.93648e-35	-87.3239	Os08g0299600	Genebody	-	-	-	-	-	-	-	-	-
8	12868301	12868500	*	1.76769e-14	1.36691e-12	-75	Os08g0307400	Genebody	-	Similar to Phosphatidylinositol 3-kinase 1. (Os08t0307400-01);Similar to Phosphatidylinositol 3-kinase, root isoform (EC 2.7.1.137) (PI3- kinase) (PtdIns-3-kinase) (PI3K) (SPI3K-5). (Os08t0307400-02);Similar to Phosphatidylinositol 3-kinase 1. (Os08t0307400-03)	Metabolism;Cellular Processes;Environmental Information Processing	Transport and catabolism;Carbohydrate metabolism;Signal transduction	ko04145//Phagosome;ko00562//Inositol phosphate metabolism;ko04070//Phosphatidylinositol signaling system;ko04136//Autophagy - other eukaryotes	K00914	GO:0043226//organelle;GO:0005777//peroxisome;GO:0044424//intracellular part;GO:0005575//cellular_component;GO:0043227//membrane-bounded organelle;GO:0005737//cytoplasm;GO:0043229//intracellular organelle;GO:0016020//membrane;GO:0005623//cell;GO:0005622//intracellular;GO:0043231//intracellular membrane-bounded organelle;GO:0005768//endosome;GO:0012505//endomembrane system;GO:0044464//cell part;GO:…	GO:0005488//binding;GO:0036094//small molecule binding;GO:0097159//organic cyclic compound binding;GO:0003824//catalytic activity;GO:0003674//molecular_function;GO:0016301//kinase activity;GO:0000166//nucleotide binding;GO:1901363//heterocyclic compound binding;GO:1901265//nucleoside phosphate binding;GO:0016740//transferase activity;GO:0016772//transferase activity, transferring phosphorus-conta…	GO:0044710//single-organism metabolic process;GO:0006810//transport;GO:0007165//signal transduction;GO:0043170//macromolecule metabolic process;GO:0023052//signaling;GO:0065007//biological regulation;GO:0008152//metabolic process;GO:0051179//localization;GO:0007154//cell communication;GO:0044238//primary metabolic process;GO:0050896//response to stimulus;GO:0050789//regulation of biological proce…
8	13490601	13490800	*	6.39389e-36	2.35308e-33	-95.2381	Os08g0315200	Genebody	-	Retrotransposon gag protein family protein. (Os08t0315200-01)	-	-	-	-	-	GO:0005488//binding;GO:0003824//catalytic activity;GO:0097159//organic cyclic compound binding;GO:0003674//molecular_function;GO:1901363//heterocyclic compound binding;GO:0016787//hydrolase activity;GO:0003676//nucleic acid binding	GO:0008150//biological_process;GO:0006807//nitrogen compound metabolic process;GO:0090304//nucleic acid metabolic process;GO:0034641//cellular nitrogen compound metabolic process;GO:0009987//cellular process;GO:0008152//metabolic process;GO:0006139//nucleobase-containing compound metabolic process;GO:0043170//macromolecule metabolic process;GO:0006725//cellular aromatic compound metabolic process…
8	13490701	13490900	*	1.62657e-39	7.2514e-37	-79.2095	Os08g0315200	Genebody	-	Retrotransposon gag protein family protein. (Os08t0315200-01)	-	-	-	-	-	GO:0005488//binding;GO:0003824//catalytic activity;GO:0097159//organic cyclic compound binding;GO:0003674//molecular_function;GO:1901363//heterocyclic compound binding;GO:0016787//hydrolase activity;GO:0003676//nucleic acid binding	GO:0008150//biological_process;GO:0006807//nitrogen compound metabolic process;GO:0090304//nucleic acid metabolic process;GO:0034641//cellular nitrogen compound metabolic process;GO:0009987//cellular process;GO:0008152//metabolic process;GO:0006139//nucleobase-containing compound metabolic process;GO:0043170//macromolecule metabolic process;GO:0006725//cellular aromatic compound metabolic process…
8	14427001	14427200	*	2.11613e-18	2.34793e-16	-76.9078	Os08g0327550	Genebody	-	-	-	-	-	-	-	-	-
8	15004301	15004500	*	9.23717e-27	1.93167e-24	-89.2857	Os08g0335500	Genebody	-	Hypothetical conserved gene. (Os08t0335500-01)	-	-	-	-	GO:0005575//cellular_component;GO:0016020//membrane	GO:0016301//kinase activity;GO:0003674//molecular_function;GO:0005488//binding;GO:0030246//carbohydrate binding;GO:1901363//heterocyclic compound binding;GO:0097159//organic cyclic compound binding;GO:0016740//transferase activity;GO:0016772//transferase activity, transferring phosphorus-containing groups;GO:1901265//nucleoside phosphate binding;GO:0036094//small molecule binding;GO:0003824//cata…	GO:0008150//biological_process;GO:0043412//macromolecule modification;GO:0043170//macromolecule metabolic process;GO:0019538//protein metabolic process;GO:0071704//organic substance metabolic process;GO:0044238//primary metabolic process;GO:0036211//protein modification process;GO:0009987//cellular process;GO:0008152//metabolic process;GO:0044260//cellular macromolecule metabolic process;GO:00442…
8	15004401	15004600	*	4.66303e-41	2.24731e-38	-82.4197	Os08g0335500	Genebody	-	Hypothetical conserved gene. (Os08t0335500-01)	-	-	-	-	GO:0005575//cellular_component;GO:0016020//membrane	GO:0016301//kinase activity;GO:0003674//molecular_function;GO:0005488//binding;GO:0030246//carbohydrate binding;GO:1901363//heterocyclic compound binding;GO:0097159//organic cyclic compound binding;GO:0016740//transferase activity;GO:0016772//transferase activity, transferring phosphorus-containing groups;GO:1901265//nucleoside phosphate binding;GO:0036094//small molecule binding;GO:0003824//cata…	GO:0008150//biological_process;GO:0043412//macromolecule modification;GO:0043170//macromolecule metabolic process;GO:0019538//protein metabolic process;GO:0071704//organic substance metabolic process;GO:0044238//primary metabolic process;GO:0036211//protein modification process;GO:0009987//cellular process;GO:0008152//metabolic process;GO:0044260//cellular macromolecule metabolic process;GO:00442…
8	17099401	17099600	*	6.35444e-59	6.77649e-56	-77.8335	Os08g0367625	Genebody	-	Similar to coatomer subunit delta. (Os08t0367625-00)	-	-	-	-	GO:0044464//cell part;GO:0005575//cellular_component;GO:0005623//cell;GO:0005737//cytoplasm;GO:0043227//membrane-bounded organelle;GO:0044444//cytoplasmic part;GO:0005794//Golgi apparatus;GO:0043231//intracellular membrane-bounded organelle;GO:0012505//endomembrane system;GO:0005622//intracellular;GO:0043226//organelle;GO:0044424//intracellular part;GO:0016020//membrane;GO:0043229//intracellular …	-	GO:0008150//biological_process;GO:0006810//transport;GO:0051179//localization;GO:0051234//establishment of localization
8	17347201	17347400	*	1.02598e-29	2.60562e-27	-86.201	Os08g0371608	Genebody	-	Similar to carotenoid cleavage dioxygenase. (Os08t0371608-00)	-	-	-	-	-	GO:0003674//molecular_function;GO:0005488//binding;GO:0003824//catalytic activity	GO:0008152//metabolic process;GO:0008150//biological_process
8	17440901	17441100	*	2.89597e-29	7.1295e-27	-82.4742	Os08g0372900	Genebody	-	-	-	-	-	-	-	-	-
8	18889301	18889500	*	4.05211e-21	5.61451e-19	-86.6667	Os08g0396700	Genebody	-	NB-ARC domain containing protein. (Os08t0396700-01);NB-ARC domain containing protein. (Os08t0396700-02);Hypothetical conserved gene. (Os08t0396700-04);DC1 domain containing protein. (Os08t0396700-05)	-	-	-	-	GO:0044424//intracellular part;GO:0005623//cell;GO:0005737//cytoplasm;GO:0044464//cell part;GO:0005622//intracellular;GO:0005575//cellular_component	GO:0005488//binding;GO:1901265//nucleoside phosphate binding;GO:1901363//heterocyclic compound binding;GO:0097159//organic cyclic compound binding;GO:0003674//molecular_function;GO:0003824//catalytic activity;GO:0036094//small molecule binding;GO:0000166//nucleotide binding	GO:0009987//cellular process;GO:0008150//biological_process
8	18889301	18889500	*	4.05211e-21	5.61451e-19	-86.6667	Os08g0397250	Genebody	-	-	-	-	-	-	-	-	-
8	19086801	19087000	*	1.87267e-15	1.60041e-13	-75.6098	Os08g0400200	Genebody	SET protein 30, SUVH Histone Methyltransferase 10	Similar to SET domain protein. (Os08t0400200-00)	-	-	-	-	GO:0005623//cell;GO:0005575//cellular_component;GO:0043226//organelle;GO:0044424//intracellular part;GO:0043227//membrane-bounded organelle;GO:0043229//intracellular organelle;GO:0005622//intracellular;GO:0044464//cell part;GO:0043231//intracellular membrane-bounded organelle;GO:0005634//nucleus	GO:0003674//molecular_function;GO:0016740//transferase activity;GO:0005488//binding;GO:0005515//protein binding;GO:0003824//catalytic activity	GO:0044238//primary metabolic process;GO:0009987//cellular process;GO:0008152//metabolic process;GO:0019538//protein metabolic process;GO:0008150//biological_process;GO:0016043//cellular component organization;GO:0043412//macromolecule modification;GO:0071704//organic substance metabolic process;GO:0071840//cellular component organization or biogenesis;GO:0006464//cellular protein modification pr…
8	19180501	19180700	*	1.19369e-40	5.63651e-38	78.5643	Os08g0401800	Genebody	PHOSPHOLIPASE D alpha 7	Similar to Phospholipase D. (Os08t0401800-00)	-	-	-	-	GO:0005575//cellular_component;GO:0016020//membrane	GO:0003824//catalytic activity;GO:0003674//molecular_function;GO:0005488//binding;GO:0016787//hydrolase activity	GO:0009987//cellular process;GO:0044699//single-organism process;GO:0044238//primary metabolic process;GO:0006629//lipid metabolic process;GO:0009056//catabolic process;GO:0008152//metabolic process;GO:0008150//biological_process;GO:0071704//organic substance metabolic process;GO:0044710//single-organism metabolic process
8	21169001	21169200	*	2.29752e-17	2.33956e-15	86.7066	Os08g0435800	Genebody	lipoyl-protein ligase A	Similar to Lipoate protein ligase-like protein. (Os08t0435800-01)	-	-	-	-	-	GO:0003674//molecular_function;GO:0003824//catalytic activity	GO:0071704//organic substance metabolic process;GO:0044238//primary metabolic process;GO:0043170//macromolecule metabolic process;GO:0008150//biological_process;GO:0006464//cellular protein modification process;GO:0043412//macromolecule modification;GO:0044237//cellular metabolic process;GO:0036211//protein modification process;GO:0044267//cellular protein metabolic process;GO:0009987//cellular p…
8	21327801	21328000	*	1.80177e-36	6.83845e-34	94.3662	Os08g0439000	Genebody	phosphofructokinase 7	Similar to pyrophosphate--fructose 6-phosphate 1-phosphotransferase. (Os08t0439000-01)	-	-	-	-	-	GO:0016301//kinase activity;GO:0016740//transferase activity;GO:0003824//catalytic activity;GO:0003674//molecular_function;GO:0016772//transferase activity, transferring phosphorus-containing groups	GO:0009056//catabolic process;GO:0008150//biological_process;GO:0009987//cellular process;GO:0046483//heterocycle metabolic process;GO:0071704//organic substance metabolic process;GO:0034641//cellular nitrogen compound metabolic process;GO:0008152//metabolic process;GO:0006807//nitrogen compound metabolic process;GO:1901360//organic cyclic compound metabolic process;GO:0006725//cellular aromatic …
8	22056701	22056900	*	2.45155e-22	3.71744e-20	-97.5	Os08g0451500	Genebody	-	-	-	-	-	-	-	-	-
8	22703901	22704100	*	3.7834e-13	2.54993e-11	-77.7143	Os08g0462700	Genebody	BREVIS RADIX-LIKE 1	Disease resistance/zinc finger/chromosome condensation-like region domain containing protein. (Os08t0462700-01)	-	-	-	-	GO:0043229//intracellular organelle;GO:0005634//nucleus;GO:0044464//cell part;GO:0005623//cell;GO:0043231//intracellular membrane-bounded organelle;GO:0044424//intracellular part;GO:0005575//cellular_component;GO:0005622//intracellular;GO:0043226//organelle;GO:0043227//membrane-bounded organelle	-	-
8	23240201	23240400	*	3.22293e-27	6.95077e-25	88.5714	Os08g0472000	Genebody	TRANSCRIPTION FACTOR RESPONSIBLE FOR ABA REGULATION 1	bZIP transcription factor, Abscisic acid (ABA)-regulated transcription (Os08t0472000-01)	-	-	-	-	GO:0043227//membrane-bounded organelle;GO:0043231//intracellular membrane-bounded organelle;GO:0005623//cell;GO:0005622//intracellular;GO:0043226//organelle;GO:0005634//nucleus;GO:0044464//cell part;GO:0005575//cellular_component;GO:0043229//intracellular organelle;GO:0044424//intracellular part	GO:0003674//molecular_function;GO:0001071//nucleic acid binding transcription factor activity;GO:0003700//transcription factor activity, sequence-specific DNA binding;GO:0005488//binding;GO:0003677//DNA binding;GO:0097159//organic cyclic compound binding;GO:1901363//heterocyclic compound binding;GO:0003676//nucleic acid binding	GO:0009719//response to endogenous stimulus;GO:0034641//cellular nitrogen compound metabolic process;GO:0008150//biological_process;GO:0044237//cellular metabolic process;GO:0006725//cellular aromatic compound metabolic process;GO:0009987//cellular process;GO:0023052//signaling;GO:0044238//primary metabolic process;GO:0044763//single-organism cellular process;GO:0007154//cell communication;GO:005…
8	23393101	23393300	*	2.20732e-51	1.71743e-48	93.9592	Os08g0474700	Genebody	-	Similar to COPII subunit Sec23 (Fragment). (Os08t0474700-01)	Genetic Information Processing	Folding, sorting and degradation	ko04141//Protein processing in endoplasmic reticulum	K14006	GO:0012505//endomembrane system;GO:0043231//intracellular membrane-bounded organelle;GO:0043229//intracellular organelle;GO:0005622//intracellular;GO:0043226//organelle;GO:0005794//Golgi apparatus;GO:0016020//membrane;GO:0005575//cellular_component;GO:0044444//cytoplasmic part;GO:0005623//cell;GO:0043227//membrane-bounded organelle;GO:0005737//cytoplasm;GO:0044424//intracellular part;GO:0044464//…	GO:0005488//binding;GO:0003674//molecular_function	GO:0051234//establishment of localization;GO:0071840//cellular component organization or biogenesis;GO:0008150//biological_process;GO:0016043//cellular component organization;GO:0006810//transport;GO:0051179//localization;GO:0009987//cellular process
8	24737101	24737300	*	6.6956e-34	2.18447e-31	-88.4098	Os08g0501000	Genebody	-	Hypothetical conserved gene. (Os08t0501000-00)	-	-	-	-	GO:0071944//cell periphery;GO:0005575//cellular_component;GO:0005886//plasma membrane;GO:0044464//cell part;GO:0005623//cell;GO:0016020//membrane	GO:0005488//binding;GO:0036094//small molecule binding;GO:0097159//organic cyclic compound binding;GO:0003674//molecular_function;GO:0016301//kinase activity;GO:0000166//nucleotide binding;GO:1901265//nucleoside phosphate binding;GO:0016772//transferase activity, transferring phosphorus-containing groups;GO:1901363//heterocyclic compound binding;GO:0030246//carbohydrate binding;GO:0003824//cataly…	GO:0007154//cell communication;GO:0044700//single organism signaling;GO:0051716//cellular response to stimulus;GO:0043170//macromolecule metabolic process;GO:0044267//cellular protein metabolic process;GO:0006464//cellular protein modification process;GO:0044699//single-organism process;GO:0050794//regulation of cellular process;GO:0019538//protein metabolic process;GO:0050789//regulation of biol…
8	24738201	24738400	*	2.46643e-58	2.56893e-55	77.1701	Os08g0501000	Genebody	-	Hypothetical conserved gene. (Os08t0501000-00)	-	-	-	-	GO:0071944//cell periphery;GO:0005575//cellular_component;GO:0005886//plasma membrane;GO:0044464//cell part;GO:0005623//cell;GO:0016020//membrane	GO:0005488//binding;GO:0036094//small molecule binding;GO:0097159//organic cyclic compound binding;GO:0003674//molecular_function;GO:0016301//kinase activity;GO:0000166//nucleotide binding;GO:1901265//nucleoside phosphate binding;GO:0016772//transferase activity, transferring phosphorus-containing groups;GO:1901363//heterocyclic compound binding;GO:0030246//carbohydrate binding;GO:0003824//cataly…	GO:0007154//cell communication;GO:0044700//single organism signaling;GO:0051716//cellular response to stimulus;GO:0043170//macromolecule metabolic process;GO:0044267//cellular protein metabolic process;GO:0006464//cellular protein modification process;GO:0044699//single-organism process;GO:0050794//regulation of cellular process;GO:0019538//protein metabolic process;GO:0050789//regulation of biol…
8	26821601	26821800	*	5.46704e-21	7.49236e-19	-84.6154	Os08g0536400	Genebody	-	Hypothetical protein. (Os08t0536400-01)	-	-	-	-	GO:0005575//cellular_component;GO:0044464//cell part;GO:0005623//cell;GO:0071944//cell periphery;GO:0016020//membrane;GO:0005886//plasma membrane	-	GO:0000003//reproduction;GO:0008150//biological_process
8	28338001	28338200	*	5.30478e-34	1.73705e-31	-96.5909	Os08g0565450	Genebody	-	-	-	-	-	-	-	-	-
8	28338101	28338300	*	1.06303e-44	6.08966e-42	-96.5812	Os08g0565450	Genebody	-	-	-	-	-	-	-	-	-
9	1311201	1311400	*	1.55678e-21	2.22841e-19	90.625	Os09g0116400	Genebody	brassinosteroid receptor kinase (BRI1)-interacting protein 111, BRI1-interacting protein 111, brassinosteroid receptor kinase-interacting protein 111	CCAAT-binding factor domain containing protein. (Os09t0116400-01);Similar to predicted protein. (Os09t0116400-02)	-	-	-	-	GO:0043232//intracellular non-membrane-bounded organelle;GO:0044422//organelle part;GO:0005575//cellular_component;GO:0043227//membrane-bounded organelle;GO:0043233//organelle lumen;GO:0070013//intracellular organelle lumen;GO:0043231//intracellular membrane-bounded organelle;GO:0044428//nuclear part;GO:0005622//intracellular;GO:0005730//nucleolus;GO:0043226//organelle;GO:0005634//nucleus;GO:0043…	GO:0003674//molecular_function;GO:0005488//binding	GO:0071840//cellular component organization or biogenesis;GO:0048869//cellular developmental process;GO:0044699//single-organism process;GO:0044763//single-organism cellular process;GO:0032501//multicellular organismal process;GO:0044707//single-multicellular organism process;GO:0008150//biological_process;GO:0030154//cell differentiation;GO:0032502//developmental process;GO:0007275//multicellula…
9	2602901	2603100	*	2.72866e-14	2.07214e-12	-76	Os09g0134500	Genebody	Oryza sativa Trithorax1, SET Protein 33	Hypothetical conserved gene. (Os09t0134500-01);Trithorax group protein, Regulation of flowering time (Os09t0134500-02)	-	-	-	-	GO:0005575//cellular_component;GO:0005634//nucleus;GO:0016020//membrane;GO:0043231//intracellular membrane-bounded organelle;GO:0043227//membrane-bounded organelle;GO:0043229//intracellular organelle;GO:0043226//organelle;GO:0005622//intracellular;GO:0044464//cell part;GO:0005623//cell;GO:0044424//intracellular part	GO:0003674//molecular_function;GO:0005515//protein binding;GO:0003824//catalytic activity;GO:0016740//transferase activity;GO:0005488//binding	GO:0019538//protein metabolic process;GO:0043412//macromolecule modification;GO:0006464//cellular protein modification process;GO:0044763//single-organism cellular process;GO:0090567//reproductive shoot system development;GO:0009987//cellular process;GO:0061458//reproductive system development;GO:0036211//protein modification process;GO:0023052//signaling;GO:0032502//developmental process;GO:0008…
9	3052801	3053000	*	2.00677e-49	1.4246e-46	-91.2041	Os09g0240200	Genebody	CONSTANS-like gene B, B-box-containing protein 27, CCT domain-containing gene 31, CCT (CO, CO-LIKE and TOC1) domain protein 31, CCT domain protein 31	Zinc finger, B-box domain containing protein. (Os09t0240200-01)	-	-	-	-	GO:0005634//nucleus;GO:0043229//intracellular organelle;GO:0005622//intracellular;GO:0043226//organelle;GO:0044424//intracellular part;GO:0043231//intracellular membrane-bounded organelle;GO:0044464//cell part;GO:0005623//cell;GO:0043227//membrane-bounded organelle;GO:0005575//cellular_component	GO:0005488//binding;GO:0003674//molecular_function;GO:0097159//organic cyclic compound binding;GO:1901363//heterocyclic compound binding;GO:0005515//protein binding;GO:0003677//DNA binding;GO:0003676//nucleic acid binding	GO:0006807//nitrogen compound metabolic process;GO:1901360//organic cyclic compound metabolic process;GO:0046483//heterocycle metabolic process;GO:0032501//multicellular organismal process;GO:0044702//single organism reproductive process;GO:0044699//single-organism process;GO:0044767//single-organism developmental process;GO:0032502//developmental process;GO:0048367//shoot system development;GO:0…
9	3053501	3053700	*	1.06766e-33	3.43739e-31	-81.4856	Os09g0240200	Genebody	CONSTANS-like gene B, B-box-containing protein 27, CCT domain-containing gene 31, CCT (CO, CO-LIKE and TOC1) domain protein 31, CCT domain protein 31	Zinc finger, B-box domain containing protein. (Os09t0240200-01)	-	-	-	-	GO:0005634//nucleus;GO:0043229//intracellular organelle;GO:0005622//intracellular;GO:0043226//organelle;GO:0044424//intracellular part;GO:0043231//intracellular membrane-bounded organelle;GO:0044464//cell part;GO:0005623//cell;GO:0043227//membrane-bounded organelle;GO:0005575//cellular_component	GO:0005488//binding;GO:0003674//molecular_function;GO:0097159//organic cyclic compound binding;GO:1901363//heterocyclic compound binding;GO:0005515//protein binding;GO:0003677//DNA binding;GO:0003676//nucleic acid binding	GO:0006807//nitrogen compound metabolic process;GO:1901360//organic cyclic compound metabolic process;GO:0046483//heterocycle metabolic process;GO:0032501//multicellular organismal process;GO:0044702//single organism reproductive process;GO:0044699//single-organism process;GO:0044767//single-organism developmental process;GO:0032502//developmental process;GO:0048367//shoot system development;GO:0…
9	3102901	3103100	*	5.40184e-73	9.73827e-70	-79.9813	Os09g0240850	Genebody	-	-	-	-	-	-	-	-	-
9	3143001	3143200	*	3.03874e-18	3.3298e-16	-85.6481	Os09g0241700	Genebody	-	Homeodomain-like containing protein. (Os09t0241700-01)	-	-	-	-	GO:0005622//intracellular;GO:0005575//cellular_component;GO:0005623//cell;GO:0044424//intracellular part;GO:0016020//membrane;GO:0044464//cell part;GO:0005737//cytoplasm	GO:0016740//transferase activity;GO:0097159//organic cyclic compound binding;GO:0000166//nucleotide binding;GO:0005488//binding;GO:0016772//transferase activity, transferring phosphorus-containing groups;GO:0003674//molecular_function;GO:0016301//kinase activity;GO:0036094//small molecule binding;GO:1901265//nucleoside phosphate binding;GO:0003824//catalytic activity;GO:1901363//heterocyclic comp…	GO:0044238//primary metabolic process;GO:0008150//biological_process;GO:0044237//cellular metabolic process;GO:0043412//macromolecule modification;GO:0019538//protein metabolic process;GO:0043170//macromolecule metabolic process;GO:0009987//cellular process;GO:0044267//cellular protein metabolic process;GO:0006464//cellular protein modification process;GO:0071704//organic substance metabolic proc…
9	3144401	3144600	*	1.00924e-28	2.3958e-26	-75.4738	Os09g0241700	Genebody	-	Homeodomain-like containing protein. (Os09t0241700-01)	-	-	-	-	GO:0005622//intracellular;GO:0005575//cellular_component;GO:0005623//cell;GO:0044424//intracellular part;GO:0016020//membrane;GO:0044464//cell part;GO:0005737//cytoplasm	GO:0016740//transferase activity;GO:0097159//organic cyclic compound binding;GO:0000166//nucleotide binding;GO:0005488//binding;GO:0016772//transferase activity, transferring phosphorus-containing groups;GO:0003674//molecular_function;GO:0016301//kinase activity;GO:0036094//small molecule binding;GO:1901265//nucleoside phosphate binding;GO:0003824//catalytic activity;GO:1901363//heterocyclic comp…	GO:0044238//primary metabolic process;GO:0008150//biological_process;GO:0044237//cellular metabolic process;GO:0043412//macromolecule modification;GO:0019538//protein metabolic process;GO:0043170//macromolecule metabolic process;GO:0009987//cellular process;GO:0044267//cellular protein metabolic process;GO:0006464//cellular protein modification process;GO:0071704//organic substance metabolic proc…
9	3572901	3573100	*	2.7295e-33	8.58283e-31	95.3044	Os09g0247101	Genebody	-	-	-	-	-	-	-	-	-
9	4504001	4504200	*	4.17395e-19	4.91484e-17	-78.4591	Os09g0261100	Genebody	F-box protein 469	Cyclin-like F-box domain containing protein. (Os09t0261100-01)	-	-	-	-	-	GO:0005488//binding;GO:0003674//molecular_function;GO:0005515//protein binding	-
9	4939101	4939300	*	7.37185e-34	2.39635e-31	83.0769	Os09g0265225	Genebody	-	-	-	-	-	-	-	-	-
9	5125001	5125200	*	2.71929e-28	6.29609e-26	-96	Os09g0268100	Genebody	-	Similar to lectin-like receptor kinase 7. (Os09t0268100-00)	-	-	-	-	GO:0005575//cellular_component;GO:0016020//membrane	GO:0000166//nucleotide binding;GO:1901265//nucleoside phosphate binding;GO:0005488//binding;GO:0036094//small molecule binding;GO:0003824//catalytic activity;GO:0016740//transferase activity;GO:0030246//carbohydrate binding;GO:0016772//transferase activity, transferring phosphorus-containing groups;GO:0097159//organic cyclic compound binding;GO:0016301//kinase activity;GO:1901363//heterocyclic co…	GO:0044237//cellular metabolic process;GO:0044267//cellular protein metabolic process;GO:0043170//macromolecule metabolic process;GO:0008150//biological_process;GO:0019538//protein metabolic process;GO:0008152//metabolic process;GO:0043412//macromolecule modification;GO:0036211//protein modification process;GO:0044260//cellular macromolecule metabolic process;GO:0009987//cellular process;GO:00717…
9	5125101	5125300	*	9.96149e-38	4.03857e-35	-95.8904	Os09g0268100	Genebody	-	Similar to lectin-like receptor kinase 7. (Os09t0268100-00)	-	-	-	-	GO:0005575//cellular_component;GO:0016020//membrane	GO:0000166//nucleotide binding;GO:1901265//nucleoside phosphate binding;GO:0005488//binding;GO:0036094//small molecule binding;GO:0003824//catalytic activity;GO:0016740//transferase activity;GO:0030246//carbohydrate binding;GO:0016772//transferase activity, transferring phosphorus-containing groups;GO:0097159//organic cyclic compound binding;GO:0016301//kinase activity;GO:1901363//heterocyclic co…	GO:0044237//cellular metabolic process;GO:0044267//cellular protein metabolic process;GO:0043170//macromolecule metabolic process;GO:0008150//biological_process;GO:0019538//protein metabolic process;GO:0008152//metabolic process;GO:0043412//macromolecule modification;GO:0036211//protein modification process;GO:0044260//cellular macromolecule metabolic process;GO:0009987//cellular process;GO:00717…
9	6950401	6950600	*	3.63543e-20	4.67438e-18	-89.2857	Os09g0293400	Genebody	UBIQUITIN-CONJUGATING ENZYME 18	Similar to Ubiquitin-conjugating enzyme (EC 6.3.2.19) (Ubiquitin carrier protein). (Os09t0293400-01)	Genetic Information Processing	Folding, sorting and degradation	ko04141//Protein processing in endoplasmic reticulum;ko04120//Ubiquitin mediated proteolysis	K06689	-	GO:0005488//binding;GO:0036094//small molecule binding;GO:1901363//heterocyclic compound binding;GO:0016740//transferase activity;GO:0097159//organic cyclic compound binding;GO:1901265//nucleoside phosphate binding;GO:0003674//molecular_function;GO:0003824//catalytic activity;GO:0000166//nucleotide binding	-
9	7479801	7480000	*	3.17203e-65	4.34771e-62	90.5367	Os09g0300800	Genebody	-	Protein of unknown function DUF247, plant family protein. (Os09t0300800-01)	-	-	-	-	GO:0005575//cellular_component;GO:0016020//membrane	-	-
9	8761001	8761200	*	2.1323e-19	2.57318e-17	-79.2344	Os09g0316400	Genebody	-	-	-	-	-	-	-	-	-
9	9693501	9693700	*	3.06718e-46	1.89296e-43	78.4299	Os09g0328066	Genebody	-	Hypothetical conserved gene. (Os09t0328066-00)	-	-	-	-	GO:0005886//plasma membrane;GO:0005737//cytoplasm;GO:0016020//membrane;GO:0071944//cell periphery;GO:0005623//cell;GO:0005575//cellular_component;GO:0044424//intracellular part;GO:0005622//intracellular;GO:0044464//cell part	GO:0097159//organic cyclic compound binding;GO:0003674//molecular_function;GO:1901265//nucleoside phosphate binding;GO:0000166//nucleotide binding;GO:0036094//small molecule binding;GO:1901363//heterocyclic compound binding;GO:0005488//binding	GO:0051179//localization;GO:0007165//signal transduction;GO:0006810//transport;GO:0050896//response to stimulus;GO:0065008//regulation of biological quality;GO:0044763//single-organism cellular process;GO:0008150//biological_process;GO:0050794//regulation of cellular process;GO:0044700//single organism signaling;GO:0050789//regulation of biological process;GO:0023052//signaling;GO:0006950//respon…
9	10082301	10082500	*	1.05739e-59	1.1687e-56	77.3973	Os09g0333600	Genebody	-	Similar to PDR-like ABC transporter (PDR4 ABC transporter). (Os09t0333600-01);Similar to PDR20. (Os09t0333600-02)	-	-	-	-	GO:0071944//cell periphery;GO:0005623//cell;GO:0044464//cell part;GO:0016020//membrane;GO:0005575//cellular_component;GO:0005886//plasma membrane	GO:0005215//transporter activity;GO:0000166//nucleotide binding;GO:0097159//organic cyclic compound binding;GO:1901265//nucleoside phosphate binding;GO:0003674//molecular_function;GO:1901363//heterocyclic compound binding;GO:0003824//catalytic activity;GO:0016787//hydrolase activity;GO:0005488//binding;GO:0036094//small molecule binding	GO:0051179//localization;GO:0006810//transport;GO:0008150//biological_process;GO:0051234//establishment of localization
9	10082401	10082600	*	3.92218e-47	2.52736e-44	82.8571	Os09g0333600	Genebody	-	Similar to PDR-like ABC transporter (PDR4 ABC transporter). (Os09t0333600-01);Similar to PDR20. (Os09t0333600-02)	-	-	-	-	GO:0071944//cell periphery;GO:0005623//cell;GO:0044464//cell part;GO:0016020//membrane;GO:0005575//cellular_component;GO:0005886//plasma membrane	GO:0005215//transporter activity;GO:0000166//nucleotide binding;GO:0097159//organic cyclic compound binding;GO:1901265//nucleoside phosphate binding;GO:0003674//molecular_function;GO:1901363//heterocyclic compound binding;GO:0003824//catalytic activity;GO:0016787//hydrolase activity;GO:0005488//binding;GO:0036094//small molecule binding	GO:0051179//localization;GO:0006810//transport;GO:0008150//biological_process;GO:0051234//establishment of localization
9	10810101	10810300	*	3.89102e-16	3.55214e-14	-80.9729	Os09g0345700	Genebody	-	ATP-NAD kinase, PpnK-type domain containing protein. (Os09t0345700-01)	Metabolism	Metabolism of cofactors and vitamins	ko00760//Nicotinate and nicotinamide metabolism	K00858	GO:0005575//cellular_component;GO:0044424//intracellular part;GO:0005737//cytoplasm;GO:0005622//intracellular;GO:0005623//cell;GO:0044464//cell part	GO:0003674//molecular_function;GO:0036094//small molecule binding;GO:0000166//nucleotide binding;GO:1901265//nucleoside phosphate binding;GO:0016740//transferase activity;GO:0097159//organic cyclic compound binding;GO:0016772//transferase activity, transferring phosphorus-containing groups;GO:1901363//heterocyclic compound binding;GO:0005488//binding;GO:0016301//kinase activity;GO:0003824//cataly…	GO:0009987//cellular process;GO:0009058//biosynthetic process;GO:0006725//cellular aromatic compound metabolic process;GO:0008152//metabolic process;GO:0071704//organic substance metabolic process;GO:0044237//cellular metabolic process;GO:0006807//nitrogen compound metabolic process;GO:0046483//heterocycle metabolic process;GO:1901360//organic cyclic compound metabolic process;GO:0008150//biologi…
9	10841001	10841200	*	2.11101e-22	3.2165e-20	-100	Os09g0346400	Genebody	brassinosteroid receptor kinase (BRI1)-interacting protein 103, BRI1-interacting protein 103, brassinosteroid receptor kinase-interacting protein 103	Conserved hypothetical protein. (Os09t0346400-01);Hypothetical conserved gene. (Os09t0346400-02)	-	-	-	-	GO:0005622//intracellular;GO:0044444//cytoplasmic part;GO:0005623//cell;GO:0043231//intracellular membrane-bounded organelle;GO:0005737//cytoplasm;GO:0005783//endoplasmic reticulum;GO:0012505//endomembrane system;GO:0043229//intracellular organelle;GO:0043226//organelle;GO:0044424//intracellular part;GO:0043227//membrane-bounded organelle;GO:0005575//cellular_component;GO:0044464//cell part;GO:00…	GO:0003674//molecular_function;GO:0005515//protein binding;GO:0005488//binding	GO:0006810//transport;GO:0051179//localization;GO:0051234//establishment of localization;GO:0008150//biological_process
9	10841101	10841300	*	2.9892e-22	4.50997e-20	-100	Os09g0346400	Genebody	brassinosteroid receptor kinase (BRI1)-interacting protein 103, BRI1-interacting protein 103, brassinosteroid receptor kinase-interacting protein 103	Conserved hypothetical protein. (Os09t0346400-01);Hypothetical conserved gene. (Os09t0346400-02)	-	-	-	-	GO:0005622//intracellular;GO:0044444//cytoplasmic part;GO:0005623//cell;GO:0043231//intracellular membrane-bounded organelle;GO:0005737//cytoplasm;GO:0005783//endoplasmic reticulum;GO:0012505//endomembrane system;GO:0043229//intracellular organelle;GO:0043226//organelle;GO:0044424//intracellular part;GO:0043227//membrane-bounded organelle;GO:0005575//cellular_component;GO:0044464//cell part;GO:00…	GO:0003674//molecular_function;GO:0005515//protein binding;GO:0005488//binding	GO:0006810//transport;GO:0051179//localization;GO:0051234//establishment of localization;GO:0008150//biological_process
9	10994501	10994700	*	7.0931e-31	1.93762e-28	-88.9938	Os09g0349100	Genebody	-	Protein kinase, catalytic domain domain containing protein. (Os09t0349100-00)	-	-	-	-	GO:0016020//membrane;GO:0005575//cellular_component	GO:0036094//small molecule binding;GO:0003824//catalytic activity;GO:0003674//molecular_function;GO:0097159//organic cyclic compound binding;GO:0016740//transferase activity;GO:0005488//binding;GO:0000166//nucleotide binding;GO:1901363//heterocyclic compound binding;GO:1901265//nucleoside phosphate binding;GO:0016772//transferase activity, transferring phosphorus-containing groups;GO:0016301//kin…	GO:0019538//protein metabolic process;GO:0036211//protein modification process;GO:0008152//metabolic process;GO:0009987//cellular process;GO:0044237//cellular metabolic process;GO:0043170//macromolecule metabolic process;GO:0008150//biological_process;GO:0043412//macromolecule modification;GO:0044238//primary metabolic process;GO:0044260//cellular macromolecule metabolic process;GO:0006464//cellu…
9	10994601	10994800	*	3.30442e-22	4.96974e-20	-78.4769	Os09g0349100	Genebody	-	Protein kinase, catalytic domain domain containing protein. (Os09t0349100-00)	-	-	-	-	GO:0016020//membrane;GO:0005575//cellular_component	GO:0036094//small molecule binding;GO:0003824//catalytic activity;GO:0003674//molecular_function;GO:0097159//organic cyclic compound binding;GO:0016740//transferase activity;GO:0005488//binding;GO:0000166//nucleotide binding;GO:1901363//heterocyclic compound binding;GO:1901265//nucleoside phosphate binding;GO:0016772//transferase activity, transferring phosphorus-containing groups;GO:0016301//kin…	GO:0019538//protein metabolic process;GO:0036211//protein modification process;GO:0008152//metabolic process;GO:0009987//cellular process;GO:0044237//cellular metabolic process;GO:0043170//macromolecule metabolic process;GO:0008150//biological_process;GO:0043412//macromolecule modification;GO:0044238//primary metabolic process;GO:0044260//cellular macromolecule metabolic process;GO:0006464//cellu…
9	11262001	11262200	*	5.94824e-58	6.08999e-55	-81.0545	Os09g0353200	Genebody	-	Protein kinase, catalytic domain domain containing protein. (Os09t0353200-00)	-	-	-	-	-	GO:0000166//nucleotide binding;GO:0003824//catalytic activity;GO:0016301//kinase activity;GO:0003674//molecular_function;GO:0005488//binding;GO:1901265//nucleoside phosphate binding;GO:0036094//small molecule binding;GO:0016740//transferase activity;GO:1901363//heterocyclic compound binding;GO:0016772//transferase activity, transferring phosphorus-containing groups;GO:0097159//organic cyclic comp…	GO:0071704//organic substance metabolic process;GO:0036211//protein modification process;GO:0044267//cellular protein metabolic process;GO:0008152//metabolic process;GO:0009987//cellular process;GO:0043412//macromolecule modification;GO:0043170//macromolecule metabolic process;GO:0019538//protein metabolic process;GO:0044237//cellular metabolic process;GO:0044238//primary metabolic process;GO:004…
9	11262101	11262300	*	7.23496e-34	2.35308e-31	-85.1748	Os09g0353200	Genebody	-	Protein kinase, catalytic domain domain containing protein. (Os09t0353200-00)	-	-	-	-	-	GO:0000166//nucleotide binding;GO:0003824//catalytic activity;GO:0016301//kinase activity;GO:0003674//molecular_function;GO:0005488//binding;GO:1901265//nucleoside phosphate binding;GO:0036094//small molecule binding;GO:0016740//transferase activity;GO:1901363//heterocyclic compound binding;GO:0016772//transferase activity, transferring phosphorus-containing groups;GO:0097159//organic cyclic comp…	GO:0071704//organic substance metabolic process;GO:0036211//protein modification process;GO:0044267//cellular protein metabolic process;GO:0008152//metabolic process;GO:0009987//cellular process;GO:0043412//macromolecule modification;GO:0043170//macromolecule metabolic process;GO:0019538//protein metabolic process;GO:0044237//cellular metabolic process;GO:0044238//primary metabolic process;GO:004…
9	11289801	11290000	*	6.5481e-69	1.02508e-65	-79.4568	Os09g0353400	Genebody	-	Similar to Leucoanthocyanidin dioxygenase. (Os09t0353400-00)	-	-	-	-	-	GO:0003674//molecular_function;GO:0003824//catalytic activity	GO:0008150//biological_process;GO:0008152//metabolic process
9	11289901	11290100	*	1.23987e-62	1.52981e-59	-86.349	Os09g0353400	Genebody	-	Similar to Leucoanthocyanidin dioxygenase. (Os09t0353400-00)	-	-	-	-	-	GO:0003674//molecular_function;GO:0003824//catalytic activity	GO:0008150//biological_process;GO:0008152//metabolic process
9	11442101	11442300	*	3.67524e-28	8.44508e-26	-79.8137	Os09g0356100	Genebody	-	Similar to H1005F08.16 protein. (Os09t0356100-01)	-	-	-	-	GO:0044446//intracellular organelle part;GO:0043233//organelle lumen;GO:0005575//cellular_component;GO:0043229//intracellular organelle;GO:0031981//nuclear lumen;GO:0005623//cell;GO:0005654//nucleoplasm;GO:0031974//membrane-enclosed lumen;GO:0044424//intracellular part;GO:0005634//nucleus;GO:0044422//organelle part;GO:0005737//cytoplasm;GO:0043226//organelle;GO:0044428//nuclear part;GO:0043231//i…	GO:0001071//nucleic acid binding transcription factor activity;GO:0003674//molecular_function;GO:0003700//transcription factor activity, sequence-specific DNA binding;GO:1901363//heterocyclic compound binding;GO:0097159//organic cyclic compound binding;GO:0005488//binding;GO:0005515//protein binding;GO:0003677//DNA binding;GO:0003676//nucleic acid binding	GO:0006139//nucleobase-containing compound metabolic process;GO:0071704//organic substance metabolic process;GO:0044238//primary metabolic process;GO:0034641//cellular nitrogen compound metabolic process;GO:0006725//cellular aromatic compound metabolic process;GO:0009058//biosynthetic process;GO:0008152//metabolic process;GO:0044237//cellular metabolic process;GO:0009987//cellular process;GO:0008…
9	13973101	13973300	*	9.48349e-109	4.96859e-105	81.255	Os09g0399502	Genebody	-	-	-	-	-	-	-	-	-
9	16328001	16328200	*	4.66988e-22	6.94455e-20	-80.303	Os09g0440200	Genebody	-	-	-	-	-	-	-	-	-
9	18402401	18402600	*	3.42845e-16	3.14583e-14	-80.5556	Os09g0479600	Genebody	-	Similar to RXO1 disease resistance protein. (Os09t0479600-01)	-	-	-	-	GO:0044464//cell part;GO:0016020//membrane;GO:0005623//cell;GO:0005886//plasma membrane;GO:0071944//cell periphery;GO:0005575//cellular_component	-	GO:0044700//single organism signaling;GO:0006950//response to stress;GO:0051716//cellular response to stimulus;GO:0050794//regulation of cellular process;GO:0044699//single-organism process;GO:0009987//cellular process;GO:0023052//signaling;GO:0050896//response to stimulus;GO:0007154//cell communication;GO:0050789//regulation of biological process;GO:0008150//biological_process;GO:0065007//biolog…
9	18402501	18402700	*	2.97941e-25	5.60372e-23	-87.5	Os09g0479600	Genebody	-	Similar to RXO1 disease resistance protein. (Os09t0479600-01)	-	-	-	-	GO:0044464//cell part;GO:0016020//membrane;GO:0005623//cell;GO:0005886//plasma membrane;GO:0071944//cell periphery;GO:0005575//cellular_component	-	GO:0044700//single organism signaling;GO:0006950//response to stress;GO:0051716//cellular response to stimulus;GO:0050794//regulation of cellular process;GO:0044699//single-organism process;GO:0009987//cellular process;GO:0023052//signaling;GO:0050896//response to stimulus;GO:0007154//cell communication;GO:0050789//regulation of biological process;GO:0008150//biological_process;GO:0065007//biolog…
9	18544501	18544700	*	1.75186e-20	2.30938e-18	-75.4717	Os09g0482620	Genebody	OsSTA230	Similar to Sodium/hydrogen exchanger 6. (Os09t0482620-00)	-	-	-	-	GO:0005575//cellular_component;GO:0005886//plasma membrane;GO:0043229//intracellular organelle;GO:0005737//cytoplasm;GO:0016020//membrane;GO:0043231//intracellular membrane-bounded organelle;GO:0012505//endomembrane system;GO:0005768//endosome;GO:0005623//cell;GO:0043226//organelle;GO:0044424//intracellular part;GO:0044444//cytoplasmic part;GO:0043227//membrane-bounded organelle;GO:0071944//cell …	GO:0003674//molecular_function;GO:0005215//transporter activity	GO:0042592//homeostatic process;GO:0009987//cellular process;GO:0044763//single-organism cellular process;GO:0065007//biological regulation;GO:0065008//regulation of biological quality;GO:0019725//cellular homeostasis;GO:0051179//localization;GO:0051234//establishment of localization;GO:0008150//biological_process;GO:0006810//transport;GO:0044699//single-organism process
9	19615201	19615400	*	2.23657e-52	1.82414e-49	-77.5593	Os09g0506700	Genebody	F-box protein 498	Similar to F-box domain containing protein, expressed. (Os09t0506700-00)	-	-	-	-	-	GO:0005515//protein binding;GO:0005488//binding;GO:0003674//molecular_function	-
9	19730001	19730200	*	7.06363e-26	1.38779e-23	-79.7468	Os09g0508900	Genebody	-	Similar to cDNA clone:001-044-E12, full insert sequence. (Os09t0508900-01)	Cellular Processes	Transport and catabolism	ko04146//Peroxisome	K13354	GO:0005575//cellular_component;GO:0016020//membrane	-	GO:0051179//localization;GO:0006810//transport;GO:0051234//establishment of localization;GO:0008150//biological_process
9	20033801	20034000	*	8.98739e-24	1.51967e-21	-76.7155	Os09g0514500	Genebody	-	-	-	-	-	-	-	-	-
9	20033801	20034000	*	8.98739e-24	1.51967e-21	-76.7155	Os09g0514550	Genebody	-	-	-	-	-	-	-	-	-
9	20033901	20034100	*	1.8577e-46	1.15817e-43	-87.5	Os09g0514500	Genebody	-	-	-	-	-	-	-	-	-
9	20033901	20034100	*	1.8577e-46	1.15817e-43	-87.5	Os09g0514550	Genebody	-	-	-	-	-	-	-	-	-
9	20034001	20034200	*	1.66011e-32	4.99614e-30	-77.5797	Os09g0514500	Genebody	-	-	-	-	-	-	-	-	-
9	20034001	20034200	*	1.66011e-32	4.99614e-30	-77.5797	Os09g0514550	Genebody	-	-	-	-	-	-	-	-	-
9	20328101	20328300	*	1.01006e-25	1.9646e-23	87.3016	Os09g0520400	Genebody	b-ZIP TRANSCRIPTION FACTOR 76	Hypothetical conserved gene. (Os09t0520400-01)	-	-	-	-	-	GO:0003700//transcription factor activity, sequence-specific DNA binding;GO:0003674//molecular_function;GO:0001071//nucleic acid binding transcription factor activity	GO:0006807//nitrogen compound metabolic process;GO:0006725//cellular aromatic compound metabolic process;GO:0009987//cellular process;GO:0071704//organic substance metabolic process;GO:0009058//biosynthetic process;GO:0006139//nucleobase-containing compound metabolic process;GO:0046483//heterocycle metabolic process;GO:0044238//primary metabolic process;GO:0034641//cellular nitrogen compound meta…
9	22505501	22505700	*	9.91729e-12	5.67392e-10	-76.9481	Os09g0565200	Genebody	-	Similar to Nucleic acid-binding protein precursor. (Os09t0565200-02)	-	-	-	-	-	GO:0097159//organic cyclic compound binding;GO:0003674//molecular_function;GO:0005488//binding;GO:0003723//RNA binding;GO:1901363//heterocyclic compound binding;GO:0003676//nucleic acid binding	-
9	22505501	22505700	*	9.91729e-12	5.67392e-10	-76.9481	Os09g0565250	Genebody	-	-	-	-	-	-	-	-	-
9	22795301	22795500	*	5.51412e-40	2.51598e-37	-93.9444	Os09g0570900	Genebody	-	Amino acid-binding ACT domain containing protein. (Os09t0570900-01);Similar to amino acid binding protein. (Os09t0570900-02)	-	-	-	-	GO:0005623//cell;GO:0043227//membrane-bounded organelle;GO:0005622//intracellular;GO:0005634//nucleus;GO:0005575//cellular_component;GO:0043226//organelle;GO:0043231//intracellular membrane-bounded organelle;GO:0044424//intracellular part;GO:0044464//cell part;GO:0043229//intracellular organelle	GO:0003677//DNA binding;GO:1901363//heterocyclic compound binding;GO:0005515//protein binding;GO:0005488//binding;GO:0097159//organic cyclic compound binding;GO:0003674//molecular_function;GO:0003676//nucleic acid binding	-
9	22795301	22795500	*	5.51412e-40	2.51598e-37	-93.9444	Os09g0570951	Genebody	-	-	-	-	-	-	-	-	-
9	22795401	22795600	*	6.45592e-32	1.87718e-29	-89.7389	Os09g0570900	Genebody	-	Amino acid-binding ACT domain containing protein. (Os09t0570900-01);Similar to amino acid binding protein. (Os09t0570900-02)	-	-	-	-	GO:0005623//cell;GO:0043227//membrane-bounded organelle;GO:0005622//intracellular;GO:0005634//nucleus;GO:0005575//cellular_component;GO:0043226//organelle;GO:0043231//intracellular membrane-bounded organelle;GO:0044424//intracellular part;GO:0044464//cell part;GO:0043229//intracellular organelle	GO:0003677//DNA binding;GO:1901363//heterocyclic compound binding;GO:0005515//protein binding;GO:0005488//binding;GO:0097159//organic cyclic compound binding;GO:0003674//molecular_function;GO:0003676//nucleic acid binding	-
9	22795401	22795600	*	6.45592e-32	1.87718e-29	-89.7389	Os09g0570951	Genebody	-	-	-	-	-	-	-	-	-
10	50901	51100	*	9.54563e-52	7.55487e-49	82.8718	Os10g0100300	Genebody	TIC62, Os-TIC26, OsTIC26	NAD(P)-binding domain containing protein. (Os10t0100300-01)	-	-	-	-	GO:0005737//cytoplasm;GO:0009579//thylakoid;GO:0044444//cytoplasmic part;GO:0016020//membrane;GO:0043226//organelle;GO:0043229//intracellular organelle;GO:0044424//intracellular part;GO:0005575//cellular_component;GO:0044464//cell part;GO:0005623//cell;GO:0005622//intracellular;GO:0043227//membrane-bounded organelle;GO:0009536//plastid;GO:0043231//intracellular membrane-bounded organelle	GO:0005488//binding;GO:0003674//molecular_function;GO:0005515//protein binding	GO:0008150//biological_process;GO:0051234//establishment of localization;GO:0006810//transport;GO:0051179//localization
10	1831101	1831300	*	4.26077e-35	1.49588e-32	76.9182	Os10g0130000	Genebody	-	Similar to NPKL1. (Os10t0130000-00)	-	-	-	-	GO:0005575//cellular_component;GO:0044464//cell part;GO:0005623//cell;GO:0005737//cytoplasm;GO:0005622//intracellular;GO:0016020//membrane;GO:0044424//intracellular part	GO:0016740//transferase activity;GO:0000166//nucleotide binding;GO:0016772//transferase activity, transferring phosphorus-containing groups;GO:0016301//kinase activity;GO:1901363//heterocyclic compound binding;GO:0003824//catalytic activity;GO:0003674//molecular_function;GO:0097159//organic cyclic compound binding;GO:0036094//small molecule binding;GO:1901265//nucleoside phosphate binding;GO:0005…	GO:0044700//single organism signaling;GO:0071704//organic substance metabolic process;GO:0008150//biological_process;GO:0044267//cellular protein metabolic process;GO:0007165//signal transduction;GO:0006950//response to stress;GO:0044238//primary metabolic process;GO:0044237//cellular metabolic process;GO:0050789//regulation of biological process;GO:0043412//macromolecule modification;GO:0007154/…
10	2053101	2053300	*	8.9028e-22	1.29668e-19	76.8678	Os10g0132700	Genebody	-	Similar to NB-ARC domain containing protein, expressed. (Os10t0132700-01)	-	-	-	-	GO:0071944//cell periphery;GO:0005575//cellular_component;GO:0044464//cell part;GO:0016020//membrane;GO:0005623//cell;GO:0005886//plasma membrane	GO:0036094//small molecule binding;GO:0000166//nucleotide binding;GO:0005488//binding;GO:0097159//organic cyclic compound binding;GO:1901363//heterocyclic compound binding;GO:0003674//molecular_function;GO:1901265//nucleoside phosphate binding	GO:0007154//cell communication;GO:0050896//response to stimulus;GO:0023052//signaling;GO:0065007//biological regulation;GO:0009987//cellular process;GO:0051716//cellular response to stimulus;GO:0007165//signal transduction;GO:0008150//biological_process;GO:0050794//regulation of cellular process;GO:0044763//single-organism cellular process;GO:0050789//regulation of biological process;GO:0044700//…
10	2053101	2053300	*	8.9028e-22	1.29668e-19	76.8678	Os10g0132800	Genebody	-	-	-	-	-	-	-	-	-
10	2123501	2123700	*	8.37721e-21	1.13229e-18	76.7857	Os10g0134033	Genebody	-	Conserved hypothetical protein. (Os10t0134033-00)	-	-	-	-	GO:0005623//cell;GO:0005886//plasma membrane;GO:0071944//cell periphery;GO:0016020//membrane;GO:0005575//cellular_component;GO:0044464//cell part	-	GO:0009987//cellular process;GO:0050896//response to stimulus;GO:0050794//regulation of cellular process;GO:0044700//single organism signaling;GO:0008150//biological_process;GO:0007154//cell communication;GO:0044699//single-organism process;GO:0006950//response to stress;GO:0023052//signaling;GO:0051716//cellular response to stimulus;GO:0044763//single-organism cellular process;GO:0050789//regula…
10	2978401	2978600	*	1.93499e-22	2.95751e-20	-81.9255	Os10g0149700	Genebody	-	-	-	-	-	-	-	-	-
10	4079601	4079800	*	5.50743e-66	7.77003e-63	-84.8082	Os10g0162842	Genebody	-	-	-	-	-	-	-	-	-
10	4080601	4080800	*	1.76997e-40	8.27399e-38	-82.684	Os10g0162842	Genebody	-	-	-	-	-	-	-	-	-
10	4080601	4080800	*	1.76997e-40	8.27399e-38	-82.684	Os10g0162844	Genebody	-	Wall-associated kinase domain containing protein. (Os10t0162844-00)	-	-	-	-	GO:0016020//membrane;GO:0005575//cellular_component	GO:0030246//carbohydrate binding;GO:0016772//transferase activity, transferring phosphorus-containing groups;GO:0016740//transferase activity;GO:0003674//molecular_function;GO:0005488//binding;GO:0003824//catalytic activity;GO:0016301//kinase activity	GO:0019538//protein metabolic process;GO:0044237//cellular metabolic process;GO:0008150//biological_process;GO:0043412//macromolecule modification;GO:0044260//cellular macromolecule metabolic process;GO:0009987//cellular process;GO:0006464//cellular protein modification process;GO:0036211//protein modification process;GO:0008152//metabolic process;GO:0043170//macromolecule metabolic process;GO:00…
10	4080701	4080900	*	2.02172e-41	9.91463e-39	-79.6852	Os10g0162842	Genebody	-	-	-	-	-	-	-	-	-
10	4080701	4080900	*	2.02172e-41	9.91463e-39	-79.6852	Os10g0162844	Genebody	-	Wall-associated kinase domain containing protein. (Os10t0162844-00)	-	-	-	-	GO:0016020//membrane;GO:0005575//cellular_component	GO:0030246//carbohydrate binding;GO:0016772//transferase activity, transferring phosphorus-containing groups;GO:0016740//transferase activity;GO:0003674//molecular_function;GO:0005488//binding;GO:0003824//catalytic activity;GO:0016301//kinase activity	GO:0019538//protein metabolic process;GO:0044237//cellular metabolic process;GO:0008150//biological_process;GO:0043412//macromolecule modification;GO:0044260//cellular macromolecule metabolic process;GO:0009987//cellular process;GO:0006464//cellular protein modification process;GO:0036211//protein modification process;GO:0008152//metabolic process;GO:0043170//macromolecule metabolic process;GO:00…
10	4466701	4466900	*	3.92149e-28	8.99242e-26	-78.9474	Os10g0164500	Genebody	-	Similar to Cytochrome P450 family protein, expressed. (Os10t0164500-00)	-	-	-	-	GO:0005575//cellular_component;GO:0016020//membrane	GO:0003674//molecular_function;GO:0003824//catalytic activity;GO:0016787//hydrolase activity;GO:0005488//binding	GO:0044699//single-organism process;GO:0071704//organic substance metabolic process;GO:0009058//biosynthetic process;GO:0019748//secondary metabolic process;GO:0019538//protein metabolic process;GO:0008150//biological_process;GO:0043170//macromolecule metabolic process;GO:0008152//metabolic process;GO:0044710//single-organism metabolic process;GO:0044238//primary metabolic process
10	5328101	5328300	*	3.33585e-34	1.10704e-31	-82.6248	Os10g0177200	Genebody	drought stress response-1	EF-HAND 2 domain containing protein. (Os10t0177200-02)	-	-	-	-	-	GO:0005488//binding;GO:0003674//molecular_function	-
10	5461701	5461900	*	1.06448e-16	1.02226e-14	-76.7442	Os10g0179200	Genebody	-	Similar to cytochrome P450. (Os10t0179200-00)	-	-	-	-	-	GO:0003824//catalytic activity;GO:0003674//molecular_function;GO:0005488//binding	GO:0032502//developmental process;GO:0008152//metabolic process;GO:0044710//single-organism metabolic process;GO:0007275//multicellular organism development;GO:0009058//biosynthetic process;GO:0071704//organic substance metabolic process;GO:0044707//single-multicellular organism process;GO:0044699//single-organism process;GO:0006629//lipid metabolic process;GO:0044767//single-organism development…
10	8558901	8559100	*	3.34949e-40	1.54476e-37	95	Os10g0318700	Genebody	-	-	-	-	-	-	-	-	-
10	8561201	8561400	*	9.46543e-75	1.80085e-71	-77.7444	Os10g0318700	Genebody	-	-	-	-	-	-	-	-	-
10	8561301	8561500	*	3.18485e-62	3.86858e-59	-75.2454	Os10g0318700	Genebody	-	-	-	-	-	-	-	-	-
10	10753001	10753200	*	7.60062e-54	6.63501e-51	-83.1731	Os10g0352200	Genebody	-	Conserved hypothetical protein. (Os10t0352200-01)	-	-	-	-	GO:0005575//cellular_component;GO:0016020//membrane	-	-
10	10753101	10753300	*	7.53184e-41	3.59063e-38	-93.9394	Os10g0352200	Genebody	-	Conserved hypothetical protein. (Os10t0352200-01)	-	-	-	-	GO:0005575//cellular_component;GO:0016020//membrane	-	-
10	10753201	10753400	*	6.16401e-19	7.15737e-17	-93.2203	Os10g0352200	Genebody	-	Conserved hypothetical protein. (Os10t0352200-01)	-	-	-	-	GO:0005575//cellular_component;GO:0016020//membrane	-	-
10	12080101	12080300	*	9.30292e-43	4.87399e-40	-92.1348	Os10g0378000	Genebody	-	Similar to predicted protein. (Os10t0378000-00)	-	-	-	-	GO:0005575//cellular_component;GO:0016020//membrane	GO:0003824//catalytic activity;GO:0005488//binding;GO:0003674//molecular_function	GO:0007275//multicellular organism development;GO:0006629//lipid metabolic process;GO:0044707//single-multicellular organism process;GO:0071704//organic substance metabolic process;GO:0008150//biological_process;GO:0009058//biosynthetic process;GO:0008152//metabolic process;GO:0044767//single-organism developmental process;GO:0032501//multicellular organismal process;GO:0044238//primary metabolic…
10	12080201	12080400	*	5.63119e-36	2.07777e-33	-96.9231	Os10g0378000	Genebody	-	Similar to predicted protein. (Os10t0378000-00)	-	-	-	-	GO:0005575//cellular_component;GO:0016020//membrane	GO:0003824//catalytic activity;GO:0005488//binding;GO:0003674//molecular_function	GO:0007275//multicellular organism development;GO:0006629//lipid metabolic process;GO:0044707//single-multicellular organism process;GO:0071704//organic substance metabolic process;GO:0008150//biological_process;GO:0009058//biosynthetic process;GO:0008152//metabolic process;GO:0044767//single-organism developmental process;GO:0032501//multicellular organismal process;GO:0044238//primary metabolic…
10	12996901	12997100	*	1.02748e-43	5.64413e-41	-80.7692	Os10g0390900	Genebody	-	Hypothetical conserved gene. (Os10t0390900-00)	-	-	-	-	-	GO:0003674//molecular_function;GO:0016787//hydrolase activity;GO:0003824//catalytic activity	GO:0006629//lipid metabolic process;GO:0009987//cellular process;GO:0044710//single-organism metabolic process;GO:0071704//organic substance metabolic process;GO:0008150//biological_process;GO:0008152//metabolic process;GO:0016043//cellular component organization;GO:0044699//single-organism process;GO:0071840//cellular component organization or biogenesis;GO:0009058//biosynthetic process;GO:00442…
10	13150301	13150500	*	1.00958e-24	1.82911e-22	-87.931	Os10g0394100	Genebody	-	Metallophosphoesterase domain containing protein. (Os10t0394100-01)	-	-	-	-	-	GO:0003674//molecular_function;GO:0003824//catalytic activity;GO:0016787//hydrolase activity	-
10	13221301	13221500	*	3.09651e-38	1.29258e-35	-81.6092	Os10g0395000	Genebody	RECEPTOR-LIKE CYTOPLASMIC KINASE 298	Protein kinase, core domain containing protein. (Os10t0395000-01)	-	-	-	-	GO:0005575//cellular_component;GO:0071944//cell periphery;GO:0016020//membrane;GO:0005623//cell;GO:0005886//plasma membrane;GO:0044464//cell part	GO:1901265//nucleoside phosphate binding;GO:0016772//transferase activity, transferring phosphorus-containing groups;GO:0003674//molecular_function;GO:0005488//binding;GO:1901363//heterocyclic compound binding;GO:0003824//catalytic activity;GO:0097159//organic cyclic compound binding;GO:0060089//molecular transducer activity;GO:0016301//kinase activity;GO:0004872//receptor activity;GO:0016740//tr…	GO:0071704//organic substance metabolic process;GO:0050794//regulation of cellular process;GO:0050789//regulation of biological process;GO:0044238//primary metabolic process;GO:0023052//signaling;GO:0050896//response to stimulus;GO:0044763//single-organism cellular process;GO:0009987//cellular process;GO:0044700//single organism signaling;GO:0065007//biological regulation;GO:0051716//cellular res…
10	13294901	13295100	*	2.28023e-24	4.02058e-22	-83.0189	Os10g0396400	Genebody	-	-	-	-	-	-	-	-	-
10	14732901	14733100	*	2.28753e-25	4.33659e-23	-84.9251	Os10g0419100	Genebody	-	-	-	-	-	-	-	-	-
10	15797601	15797800	*	3.00086e-40	1.38725e-37	84.7136	Os10g0439800	Genebody	P-450 71Z4	Similar to H0813E03.1 protein. (Os10t0439800-00)	-	-	-	-	GO:0016020//membrane;GO:0005575//cellular_component	GO:0003824//catalytic activity;GO:0005488//binding;GO:0003674//molecular_function	GO:0044710//single-organism metabolic process;GO:0008150//biological_process;GO:0008152//metabolic process;GO:0044699//single-organism process;GO:0009058//biosynthetic process;GO:0019748//secondary metabolic process
10	15797601	15797800	*	3.00086e-40	1.38725e-37	84.7136	Os10g0439862	Genebody	-	-	-	-	-	-	-	-	-
10	15797701	15797900	*	5.82297e-40	2.65265e-37	93.606	Os10g0439800	Genebody	P-450 71Z4	Similar to H0813E03.1 protein. (Os10t0439800-00)	-	-	-	-	GO:0016020//membrane;GO:0005575//cellular_component	GO:0003824//catalytic activity;GO:0005488//binding;GO:0003674//molecular_function	GO:0044710//single-organism metabolic process;GO:0008150//biological_process;GO:0008152//metabolic process;GO:0044699//single-organism process;GO:0009058//biosynthetic process;GO:0019748//secondary metabolic process
10	15797701	15797900	*	5.82297e-40	2.65265e-37	93.606	Os10g0439862	Genebody	-	-	-	-	-	-	-	-	-
10	17473201	17473400	*	1.36e-43	7.4199e-41	-82.1267	Os10g0471300	Genebody	CYANASE	Similar to Cyanate lyase (CYN). (Os10t0471300-01)	Metabolism	Energy metabolism	ko00910//Nitrogen metabolism	K01725	GO:0044424//intracellular part;GO:0005829//cytosol;GO:0044444//cytoplasmic part;GO:0005622//intracellular;GO:0005575//cellular_component;GO:0044464//cell part;GO:0005623//cell;GO:0005737//cytoplasm	GO:1901363//heterocyclic compound binding;GO:0005515//protein binding;GO:0005488//binding;GO:0097159//organic cyclic compound binding;GO:0003676//nucleic acid binding;GO:0003677//DNA binding;GO:0003824//catalytic activity;GO:0003674//molecular_function	GO:0009628//response to abiotic stimulus;GO:0050896//response to stimulus;GO:0008150//biological_process;GO:0009056//catabolic process;GO:0009987//cellular process;GO:0008152//metabolic process;GO:0006950//response to stress
10	17473301	17473500	*	4.41868e-46	2.70624e-43	-91.0545	Os10g0471300	Genebody	CYANASE	Similar to Cyanate lyase (CYN). (Os10t0471300-01)	Metabolism	Energy metabolism	ko00910//Nitrogen metabolism	K01725	GO:0044424//intracellular part;GO:0005829//cytosol;GO:0044444//cytoplasmic part;GO:0005622//intracellular;GO:0005575//cellular_component;GO:0044464//cell part;GO:0005623//cell;GO:0005737//cytoplasm	GO:1901363//heterocyclic compound binding;GO:0005515//protein binding;GO:0005488//binding;GO:0097159//organic cyclic compound binding;GO:0003676//nucleic acid binding;GO:0003677//DNA binding;GO:0003824//catalytic activity;GO:0003674//molecular_function	GO:0009628//response to abiotic stimulus;GO:0050896//response to stimulus;GO:0008150//biological_process;GO:0009056//catabolic process;GO:0009987//cellular process;GO:0008152//metabolic process;GO:0006950//response to stress
10	18493301	18493500	*	2.81181e-18	3.0886e-16	-75.7576	Os10g0488300	Genebody	-	Vps52/Sac2 family protein. (Os10t0488300-01)	-	-	-	-	GO:0043226//organelle;GO:0044464//cell part;GO:0005829//cytosol;GO:0012505//endomembrane system;GO:0005794//Golgi apparatus;GO:0005622//intracellular;GO:0043231//intracellular membrane-bounded organelle;GO:0005575//cellular_component;GO:0043229//intracellular organelle;GO:0043227//membrane-bounded organelle;GO:0005623//cell;GO:0005737//cytoplasm;GO:0044444//cytoplasmic part;GO:0044424//intracellu…	GO:0005488//binding;GO:0005515//protein binding;GO:0003674//molecular_function	GO:0051234//establishment of localization;GO:0006810//transport;GO:0008150//biological_process;GO:0051179//localization
10	18493401	18493600	*	8.06901e-25	1.47282e-22	-77.6471	Os10g0488300	Genebody	-	Vps52/Sac2 family protein. (Os10t0488300-01)	-	-	-	-	GO:0043226//organelle;GO:0044464//cell part;GO:0005829//cytosol;GO:0012505//endomembrane system;GO:0005794//Golgi apparatus;GO:0005622//intracellular;GO:0043231//intracellular membrane-bounded organelle;GO:0005575//cellular_component;GO:0043229//intracellular organelle;GO:0043227//membrane-bounded organelle;GO:0005623//cell;GO:0005737//cytoplasm;GO:0044444//cytoplasmic part;GO:0044424//intracellu…	GO:0005488//binding;GO:0005515//protein binding;GO:0003674//molecular_function	GO:0051234//establishment of localization;GO:0006810//transport;GO:0008150//biological_process;GO:0051179//localization
10	18493601	18493800	*	8.06045e-24	1.36706e-21	-87.3626	Os10g0488300	Genebody	-	Vps52/Sac2 family protein. (Os10t0488300-01)	-	-	-	-	GO:0043226//organelle;GO:0044464//cell part;GO:0005829//cytosol;GO:0012505//endomembrane system;GO:0005794//Golgi apparatus;GO:0005622//intracellular;GO:0043231//intracellular membrane-bounded organelle;GO:0005575//cellular_component;GO:0043229//intracellular organelle;GO:0043227//membrane-bounded organelle;GO:0005623//cell;GO:0005737//cytoplasm;GO:0044444//cytoplasmic part;GO:0044424//intracellu…	GO:0005488//binding;GO:0005515//protein binding;GO:0003674//molecular_function	GO:0051234//establishment of localization;GO:0006810//transport;GO:0008150//biological_process;GO:0051179//localization
10	18493701	18493900	*	4.10096e-20	5.24793e-18	-80.3411	Os10g0488300	Genebody	-	Vps52/Sac2 family protein. (Os10t0488300-01)	-	-	-	-	GO:0043226//organelle;GO:0044464//cell part;GO:0005829//cytosol;GO:0012505//endomembrane system;GO:0005794//Golgi apparatus;GO:0005622//intracellular;GO:0043231//intracellular membrane-bounded organelle;GO:0005575//cellular_component;GO:0043229//intracellular organelle;GO:0043227//membrane-bounded organelle;GO:0005623//cell;GO:0005737//cytoplasm;GO:0044444//cytoplasmic part;GO:0044424//intracellu…	GO:0005488//binding;GO:0005515//protein binding;GO:0003674//molecular_function	GO:0051234//establishment of localization;GO:0006810//transport;GO:0008150//biological_process;GO:0051179//localization
10	18668801	18669000	*	2.26758e-16	2.11541e-14	-75.5556	Os10g0491900	Genebody	-	D111/G-patch domain containing protein. (Os10t0491900-01)	-	-	-	-	-	GO:0097159//organic cyclic compound binding;GO:1901363//heterocyclic compound binding;GO:0005488//binding;GO:0003676//nucleic acid binding;GO:0003674//molecular_function	-
10	18683201	18683400	*	1.39089e-15	1.2042e-13	-95.122	Os10g0492200	Genebody	-	Glycosyltransferase AER61, uncharacterized domain containing protein. (Os10t0492200-01)	-	-	-	-	-	GO:0016740//transferase activity;GO:0003674//molecular_function;GO:0003824//catalytic activity	-
10	18751801	18752000	*	2.03372e-25	3.87045e-23	-80.6767	Os10g0493850	Genebody	-	-	-	-	-	-	-	-	-
10	18752101	18752300	*	5.0919e-25	9.41837e-23	-95.5769	Os10g0493850	Genebody	-	-	-	-	-	-	-	-	-
10	18752101	18752300	*	5.0919e-25	9.41837e-23	-95.5769	Os10g0493900	Genebody	-	Protein of unknown function DUF6, transmembrane domain containing protein. (Os10t0493900-01)	-	-	-	-	GO:0016020//membrane;GO:0005575//cellular_component	-	-
10	18756601	18756800	*	6.14539e-23	9.76309e-21	-78.9474	Os10g0494000	Genebody	-	-	-	-	-	-	-	-	-
10	18773401	18773600	*	4.7018e-13	3.13815e-11	-75.7143	Os10g0494200	Genebody	-	Similar to N-acetyl-gamma-glutamyl-phosphate reductase. (Os10t0494200-00)	-	-	-	-	GO:0005623//cell;GO:0044424//intracellular part;GO:0005575//cellular_component;GO:0044464//cell part;GO:0005622//intracellular;GO:0005737//cytoplasm	GO:0097159//organic cyclic compound binding;GO:0000166//nucleotide binding;GO:0003674//molecular_function;GO:0036094//small molecule binding;GO:0003824//catalytic activity;GO:0005488//binding;GO:1901363//heterocyclic compound binding;GO:0005515//protein binding;GO:1901265//nucleoside phosphate binding	GO:0009058//biosynthetic process;GO:0008152//metabolic process;GO:0008150//biological_process;GO:0009987//cellular process
10	18773501	18773700	*	3.41697e-25	6.39939e-23	-76.3175	Os10g0494200	Genebody	-	Similar to N-acetyl-gamma-glutamyl-phosphate reductase. (Os10t0494200-00)	-	-	-	-	GO:0005623//cell;GO:0044424//intracellular part;GO:0005575//cellular_component;GO:0044464//cell part;GO:0005622//intracellular;GO:0005737//cytoplasm	GO:0097159//organic cyclic compound binding;GO:0000166//nucleotide binding;GO:0003674//molecular_function;GO:0036094//small molecule binding;GO:0003824//catalytic activity;GO:0005488//binding;GO:1901363//heterocyclic compound binding;GO:0005515//protein binding;GO:1901265//nucleoside phosphate binding	GO:0009058//biosynthetic process;GO:0008152//metabolic process;GO:0008150//biological_process;GO:0009987//cellular process
10	18773601	18773800	*	6.80634e-38	2.78505e-35	-75.2063	Os10g0494200	Genebody	-	Similar to N-acetyl-gamma-glutamyl-phosphate reductase. (Os10t0494200-00)	-	-	-	-	GO:0005623//cell;GO:0044424//intracellular part;GO:0005575//cellular_component;GO:0044464//cell part;GO:0005622//intracellular;GO:0005737//cytoplasm	GO:0097159//organic cyclic compound binding;GO:0000166//nucleotide binding;GO:0003674//molecular_function;GO:0036094//small molecule binding;GO:0003824//catalytic activity;GO:0005488//binding;GO:1901363//heterocyclic compound binding;GO:0005515//protein binding;GO:1901265//nucleoside phosphate binding	GO:0009058//biosynthetic process;GO:0008152//metabolic process;GO:0008150//biological_process;GO:0009987//cellular process
10	20780001	20780200	*	9.08943e-18	9.57753e-16	-80.1075	Os10g0534100	Genebody	-	-	-	-	-	-	-	-	-
10	21979001	21979200	*	7.10418e-30	1.82135e-27	-79.4872	Os10g0558400	Genebody	-	Similar to Oxidoreductase, 2OG-Fe oxygenase family protein. (Os10t0558400-00)	-	-	-	-	-	GO:0005488//binding;GO:0003674//molecular_function;GO:0003824//catalytic activity	GO:0008152//metabolic process;GO:0008150//biological_process
10	21979101	21979300	*	7.05366e-58	7.18881e-55	-94.1833	Os10g0558400	Genebody	-	Similar to Oxidoreductase, 2OG-Fe oxygenase family protein. (Os10t0558400-00)	-	-	-	-	-	GO:0005488//binding;GO:0003674//molecular_function;GO:0003824//catalytic activity	GO:0008152//metabolic process;GO:0008150//biological_process
10	22132601	22132800	*	3.5003e-54	3.09098e-51	92.5081	Os10g0561400	Genebody	transcription factor MYBS3	Similar to Transcription factor MYBS3. (Os10t0561400-01);Similar to Transcription factor MYBS3. (Os10t0561400-02);Similar to Myb transcription factor. (Os10t0561400-03)	-	-	-	-	GO:0005623//cell;GO:0044464//cell part;GO:0005575//cellular_component;GO:0005634//nucleus;GO:0043227//membrane-bounded organelle;GO:0043226//organelle;GO:0043231//intracellular membrane-bounded organelle;GO:0043229//intracellular organelle;GO:0044424//intracellular part;GO:0005622//intracellular	GO:1901363//heterocyclic compound binding;GO:0005488//binding;GO:0003676//nucleic acid binding;GO:0001071//nucleic acid binding transcription factor activity;GO:0003700//transcription factor activity, sequence-specific DNA binding;GO:0003677//DNA binding;GO:0003674//molecular_function;GO:0097159//organic cyclic compound binding	GO:0006725//cellular aromatic compound metabolic process;GO:0008152//metabolic process;GO:0006139//nucleobase-containing compound metabolic process;GO:0050896//response to stimulus;GO:0008150//biological_process;GO:0009987//cellular process;GO:0009058//biosynthetic process;GO:0034641//cellular nitrogen compound metabolic process;GO:0046483//heterocycle metabolic process;GO:0044237//cellular metab…
10	22528301	22528500	*	3.36125e-16	3.0868e-14	-84.375	Os10g0568200	Genebody	-	Chaperonin Cpn60/TCP-1 family protein. (Os10t0568200-01);Hypothetical conserved gene. (Os10t0568200-02);Conserved hypothetical protein. (Os10t0568200-03)	-	-	-	-	GO:0044424//intracellular part;GO:0005622//intracellular;GO:0044444//cytoplasmic part;GO:0005737//cytoplasm;GO:0044464//cell part;GO:0016020//membrane;GO:0005623//cell;GO:0005575//cellular_component;GO:0005829//cytosol	GO:0097159//organic cyclic compound binding;GO:0005515//protein binding;GO:0005488//binding;GO:0000166//nucleotide binding;GO:0036094//small molecule binding;GO:0003674//molecular_function;GO:1901265//nucleoside phosphate binding;GO:1901363//heterocyclic compound binding	GO:0009987//cellular process;GO:0008150//biological_process
10	23027401	23027600	*	1.30996e-29	3.29896e-27	-82.9787	Os10g0577600	Genebody	Jumonji 706	H3K9 demethylase, Floral organ development (Os10t0577600-01)	-	-	-	-	GO:0005575//cellular_component;GO:0043231//intracellular membrane-bounded organelle;GO:0005634//nucleus;GO:0005622//intracellular;GO:0043226//organelle;GO:0044424//intracellular part;GO:0043229//intracellular organelle;GO:0043227//membrane-bounded organelle;GO:0044464//cell part;GO:0005623//cell	GO:0003824//catalytic activity;GO:0003674//molecular_function;GO:0005488//binding	GO:0007275//multicellular organism development;GO:0032501//multicellular organismal process;GO:1901360//organic cyclic compound metabolic process;GO:0044699//single-organism process;GO:0009987//cellular process;GO:0044267//cellular protein metabolic process;GO:0043412//macromolecule modification;GO:0043170//macromolecule metabolic process;GO:0036211//protein modification process;GO:0008152//metab…
10	23027601	23027800	*	1.75325e-28	4.10465e-26	-91.6667	Os10g0577600	Genebody	Jumonji 706	H3K9 demethylase, Floral organ development (Os10t0577600-01)	-	-	-	-	GO:0005575//cellular_component;GO:0043231//intracellular membrane-bounded organelle;GO:0005634//nucleus;GO:0005622//intracellular;GO:0043226//organelle;GO:0044424//intracellular part;GO:0043229//intracellular organelle;GO:0043227//membrane-bounded organelle;GO:0044464//cell part;GO:0005623//cell	GO:0003824//catalytic activity;GO:0003674//molecular_function;GO:0005488//binding	GO:0007275//multicellular organism development;GO:0032501//multicellular organismal process;GO:1901360//organic cyclic compound metabolic process;GO:0044699//single-organism process;GO:0009987//cellular process;GO:0044267//cellular protein metabolic process;GO:0043412//macromolecule modification;GO:0043170//macromolecule metabolic process;GO:0036211//protein modification process;GO:0008152//metab…
10	23027701	23027900	*	6.12316e-31	1.67883e-28	-87.5	Os10g0577600	Genebody	Jumonji 706	H3K9 demethylase, Floral organ development (Os10t0577600-01)	-	-	-	-	GO:0005575//cellular_component;GO:0043231//intracellular membrane-bounded organelle;GO:0005634//nucleus;GO:0005622//intracellular;GO:0043226//organelle;GO:0044424//intracellular part;GO:0043229//intracellular organelle;GO:0043227//membrane-bounded organelle;GO:0044464//cell part;GO:0005623//cell	GO:0003824//catalytic activity;GO:0003674//molecular_function;GO:0005488//binding	GO:0007275//multicellular organism development;GO:0032501//multicellular organismal process;GO:1901360//organic cyclic compound metabolic process;GO:0044699//single-organism process;GO:0009987//cellular process;GO:0044267//cellular protein metabolic process;GO:0043412//macromolecule modification;GO:0043170//macromolecule metabolic process;GO:0036211//protein modification process;GO:0008152//metab…
11	446001	446200	*	1.18132e-17	1.23296e-15	-77.7778	Os11g0109600	Genebody	-	Hypothetical conserved gene. (Os11t0109600-00)	-	-	-	-	GO:0044464//cell part;GO:0016020//membrane;GO:0005623//cell;GO:0005622//intracellular;GO:0005575//cellular_component	GO:0005488//binding;GO:0005515//protein binding;GO:0003723//RNA binding;GO:0097159//organic cyclic compound binding;GO:0003674//molecular_function;GO:0004518//nuclease activity;GO:0016788//hydrolase activity, acting on ester bonds;GO:1901363//heterocyclic compound binding;GO:0003676//nucleic acid binding;GO:0003824//catalytic activity;GO:0016787//hydrolase activity	GO:0008150//biological_process;GO:0071704//organic substance metabolic process;GO:0009987//cellular process;GO:1901360//organic cyclic compound metabolic process;GO:0008152//metabolic process;GO:0006807//nitrogen compound metabolic process;GO:0034641//cellular nitrogen compound metabolic process;GO:0046483//heterocycle metabolic process;GO:0044237//cellular metabolic process;GO:0044238//primary m…
[truncated: 2,520 more rows]

## Sheet: Table S19.2
Table S19 Diferentially methylated genes identified between RS0 and NP0 under CHG context
[truncated: 3,494 more rows]

[truncated: 1 more sheets: Table S19.3]
