# Supplementary material for: Exploring the molecular mechanism of OsROS1a in regulating resistance to bacterial leaf streak through transcriptome and DNA methylation profiling in rice (Oryza sativa L.)
Source: BMC Genomics. 2025 Aug 1;26:713. doi: 10.1186/s12864-025-11895-1 (PMC12315458; doi:10.1186/s12864-025-11895-1)
Supplement: Supplementary file 20 — Supplementary Material 20 [file 12864_2025_11895_MOESM20_ESM.xlsx]

## Sheet: Table S20.1
Table S20 Diferentially methylated genes identified between RS5 and NP5 under CG context
chr	start	end	strand	pvalue	qvalue	meth.diff	GeneID	position	Symbol	Description	KEGG_A_class	KEGG_B_class	Pathway	K_ID	GO Component	GO Function	GO Process
1	185701	185900	*	2.45956e-25	4.17407e-23	-89.153	Os01g0103400	Genebody	-	-	-	-	-	-	-	-	-
1	752201	752400	*	4.20256e-14	2.88888e-12	-84.527	Os01g0113900	Genebody	-	Similar to Receptor-like protein kinase. (Os01t0113900-01)	-	-	-	-	-	GO:0000166//nucleotide binding;GO:0016740//transferase activity;GO:0005488//binding;GO:0097159//organic cyclic compound binding;GO:0030246//carbohydrate binding;GO:1901265//nucleoside phosphate binding;GO:1901363//heterocyclic compound binding;GO:0016301//kinase activity;GO:0036094//small molecule binding;GO:0003824//catalytic activity;GO:0003674//molecular_function;GO:0016772//transferase activi…	GO:0036211//protein modification process;GO:0043170//macromolecule metabolic process;GO:0019538//protein metabolic process;GO:0071704//organic substance metabolic process;GO:0008150//biological_process;GO:0044260//cellular macromolecule metabolic process;GO:0009987//cellular process;GO:0043412//macromolecule modification;GO:0044238//primary metabolic process;GO:0044267//cellular protein metabolic…
1	752201	752400	*	4.20256e-14	2.88888e-12	-84.527	Os01g0113950	Genebody	-	-	-	-	-	-	-	-	-
1	795201	795400	*	1.19147e-29	2.65301e-27	-91.4286	Os01g0114800	Genebody	-	Similar to H0215A08.3 protein. (Os01t0114800-01)	-	-	-	-	GO:0005575//cellular_component;GO:0016020//membrane	GO:0003674//molecular_function;GO:0003824//catalytic activity;GO:0016740//transferase activity	GO:0006807//nitrogen compound metabolic process;GO:1901360//organic cyclic compound metabolic process;GO:0044238//primary metabolic process;GO:0046483//heterocycle metabolic process;GO:0006139//nucleobase-containing compound metabolic process;GO:0044237//cellular metabolic process;GO:0043170//macromolecule metabolic process;GO:0009987//cellular process;GO:0034641//cellular nitrogen compound metab…
1	795201	795400	*	1.19147e-29	2.65301e-27	-91.4286	Os01g0114900	Genebody	RECEPTOR-LIKE CYTOPLASMIC KINASE 9	Similar to LRK14. (Os01t0114900-00)	-	-	-	-	GO:0005575//cellular_component;GO:0016020//membrane	GO:0016740//transferase activity;GO:0036094//small molecule binding;GO:0003674//molecular_function;GO:0000166//nucleotide binding;GO:1901363//heterocyclic compound binding;GO:0005488//binding;GO:1901265//nucleoside phosphate binding;GO:0097159//organic cyclic compound binding;GO:0016301//kinase activity;GO:0003824//catalytic activity;GO:0016772//transferase activity, transferring phosphorus-conta…	GO:0036211//protein modification process;GO:0043412//macromolecule modification;GO:0043170//macromolecule metabolic process;GO:0044238//primary metabolic process;GO:0044237//cellular metabolic process;GO:0044260//cellular macromolecule metabolic process;GO:0006464//cellular protein modification process;GO:0019538//protein metabolic process;GO:0009987//cellular process;GO:0008150//biological_proce…
1	921401	921600	*	3.77897e-25	6.33838e-23	-84.4542	Os01g0116400	Genebody	-	Protein kinase, core domain containing protein. (Os01t0116400-01)	-	-	-	-	GO:0005575//cellular_component;GO:0016020//membrane	GO:1901363//heterocyclic compound binding;GO:0003674//molecular_function;GO:1901265//nucleoside phosphate binding;GO:0097159//organic cyclic compound binding;GO:0016772//transferase activity, transferring phosphorus-containing groups;GO:0000166//nucleotide binding;GO:0003824//catalytic activity;GO:0005488//binding;GO:0016301//kinase activity;GO:0016740//transferase activity;GO:0036094//small mole…	GO:0008150//biological_process;GO:0008152//metabolic process;GO:0036211//protein modification process;GO:0009987//cellular process;GO:0044238//primary metabolic process;GO:0019538//protein metabolic process;GO:0044260//cellular macromolecule metabolic process;GO:0071704//organic substance metabolic process;GO:0044267//cellular protein metabolic process;GO:0006464//cellular protein modification pr…
1	921401	921600	*	3.77897e-25	6.33838e-23	-84.4542	Os01g0116650	Genebody	-	-	-	-	-	-	-	-	-
1	921501	921700	*	2.65679e-30	6.1696e-28	-81.4593	Os01g0116400	Genebody	-	Protein kinase, core domain containing protein. (Os01t0116400-01)	-	-	-	-	GO:0005575//cellular_component;GO:0016020//membrane	GO:1901363//heterocyclic compound binding;GO:0003674//molecular_function;GO:1901265//nucleoside phosphate binding;GO:0097159//organic cyclic compound binding;GO:0016772//transferase activity, transferring phosphorus-containing groups;GO:0000166//nucleotide binding;GO:0003824//catalytic activity;GO:0005488//binding;GO:0016301//kinase activity;GO:0016740//transferase activity;GO:0036094//small mole…	GO:0008150//biological_process;GO:0008152//metabolic process;GO:0036211//protein modification process;GO:0009987//cellular process;GO:0044238//primary metabolic process;GO:0019538//protein metabolic process;GO:0044260//cellular macromolecule metabolic process;GO:0071704//organic substance metabolic process;GO:0044267//cellular protein metabolic process;GO:0006464//cellular protein modification pr…
1	921501	921700	*	2.65679e-30	6.1696e-28	-81.4593	Os01g0116650	Genebody	-	-	-	-	-	-	-	-	-
1	921601	921800	*	4.74026e-25	7.89673e-23	-82.2222	Os01g0116400	Genebody	-	Protein kinase, core domain containing protein. (Os01t0116400-01)	-	-	-	-	GO:0005575//cellular_component;GO:0016020//membrane	GO:1901363//heterocyclic compound binding;GO:0003674//molecular_function;GO:1901265//nucleoside phosphate binding;GO:0097159//organic cyclic compound binding;GO:0016772//transferase activity, transferring phosphorus-containing groups;GO:0000166//nucleotide binding;GO:0003824//catalytic activity;GO:0005488//binding;GO:0016301//kinase activity;GO:0016740//transferase activity;GO:0036094//small mole…	GO:0008150//biological_process;GO:0008152//metabolic process;GO:0036211//protein modification process;GO:0009987//cellular process;GO:0044238//primary metabolic process;GO:0019538//protein metabolic process;GO:0044260//cellular macromolecule metabolic process;GO:0071704//organic substance metabolic process;GO:0044267//cellular protein metabolic process;GO:0006464//cellular protein modification pr…
1	921601	921800	*	4.74026e-25	7.89673e-23	-82.2222	Os01g0116650	Genebody	-	-	-	-	-	-	-	-	-
1	957901	958100	*	4.42201e-25	7.3781e-23	-88.9692	Os01g0117000	Genebody	RECEPTOR-LIKE CYTOPLASMIC KINASE 15	Similar to Receptor-like kinase ARK1AS. (Os01t0117000-00)	-	-	-	-	GO:0016020//membrane;GO:0005575//cellular_component	GO:0003674//molecular_function;GO:0036094//small molecule binding;GO:0005488//binding;GO:0016740//transferase activity;GO:0016772//transferase activity, transferring phosphorus-containing groups;GO:1901363//heterocyclic compound binding;GO:0000166//nucleotide binding;GO:0097159//organic cyclic compound binding;GO:0030246//carbohydrate binding;GO:0003824//catalytic activity;GO:1901265//nucleoside …	GO:0036211//protein modification process;GO:0044260//cellular macromolecule metabolic process;GO:0006464//cellular protein modification process;GO:0044238//primary metabolic process;GO:0043170//macromolecule metabolic process;GO:0044237//cellular metabolic process;GO:0009987//cellular process;GO:0044267//cellular protein metabolic process;GO:0008152//metabolic process;GO:0043412//macromolecule mo…
1	957901	958100	*	4.42201e-25	7.3781e-23	-88.9692	Os01g0117025	Genebody	-	-	-	-	-	-	-	-	-
1	2620101	2620300	*	4.01337e-56	3.06546e-53	78.0659	Os01g0148100	Genebody	-	-	-	-	-	-	-	-	-
1	3425001	3425200	*	1.54921e-24	2.4926e-22	-83.3333	Os01g0166700	Genebody	-	Saposin family protein. (Os01t0166700-01)	-	-	-	-	GO:0043229//intracellular organelle;GO:0043231//intracellular membrane-bounded organelle;GO:0000323//lytic vacuole;GO:0005575//cellular_component;GO:0043226//organelle;GO:0005623//cell;GO:0005622//intracellular;GO:0044424//intracellular part;GO:0005773//vacuole;GO:0044444//cytoplasmic part;GO:0005737//cytoplasm;GO:0043227//membrane-bounded organelle;GO:0005764//lysosome;GO:0044464//cell part	-	GO:0044710//single-organism metabolic process;GO:0044238//primary metabolic process;GO:0006629//lipid metabolic process;GO:0071704//organic substance metabolic process;GO:0008152//metabolic process;GO:0044699//single-organism process;GO:0008150//biological_process;GO:0009987//cellular process
1	3425101	3425300	*	1.99265e-18	2.03438e-16	-85.1064	Os01g0166700	Genebody	-	Saposin family protein. (Os01t0166700-01)	-	-	-	-	GO:0043229//intracellular organelle;GO:0043231//intracellular membrane-bounded organelle;GO:0000323//lytic vacuole;GO:0005575//cellular_component;GO:0043226//organelle;GO:0005623//cell;GO:0005622//intracellular;GO:0044424//intracellular part;GO:0005773//vacuole;GO:0044444//cytoplasmic part;GO:0005737//cytoplasm;GO:0043227//membrane-bounded organelle;GO:0005764//lysosome;GO:0044464//cell part	-	GO:0044710//single-organism metabolic process;GO:0044238//primary metabolic process;GO:0006629//lipid metabolic process;GO:0071704//organic substance metabolic process;GO:0008152//metabolic process;GO:0044699//single-organism process;GO:0008150//biological_process;GO:0009987//cellular process
1	4133501	4133700	*	1.94095e-17	1.82496e-15	76.2605	Os01g0179400	Genebody	SUBSTANDARD STARCH GRAIN4	Amyloplast-localized protein containing DUF490, Regulation of starch grain sizes (Os01t0179400-01)	-	-	-	-	GO:0016020//membrane;GO:0005576//extracellular region;GO:0005575//cellular_component	-	-
1	4267301	4267500	*	1.21277e-23	1.83551e-21	-86.2963	Os01g0180900	Genebody	Paternally Expressed Gene1	2-oxoglutarate and iron-dependent oxygenase, Starch accumulation (Os01t0180900-01)	-	-	-	-	-	GO:0005488//binding;GO:0003824//catalytic activity;GO:0030246//carbohydrate binding;GO:0003674//molecular_function	GO:0008152//metabolic process;GO:0008150//biological_process
1	4268501	4268700	*	3.10286e-44	1.4807e-41	-97.3333	Os01g0180900	Genebody	Paternally Expressed Gene1	2-oxoglutarate and iron-dependent oxygenase, Starch accumulation (Os01t0180900-01)	-	-	-	-	-	GO:0005488//binding;GO:0003824//catalytic activity;GO:0030246//carbohydrate binding;GO:0003674//molecular_function	GO:0008152//metabolic process;GO:0008150//biological_process
1	5399701	5399900	*	1.51494e-44	7.31409e-42	-80.0752	Os01g0199700	Genebody	-	-	-	-	-	-	-	-	-
1	6195401	6195600	*	3.34656e-52	2.21175e-49	-93.2559	Os01g0213350	Genebody	-	-	-	-	-	-	-	-	-
1	6342001	6342200	*	1.18477e-129	6.6814e-126	-79.2978	Os01g0216000	Genebody	GDSL ESTERASE/LIPASE PROTEIN 7	Lipase, GDSL domain containing protein. (Os01t0216000-01)	-	-	-	-	-	GO:0016787//hydrolase activity;GO:0003824//catalytic activity;GO:0003674//molecular_function	GO:0008150//biological_process;GO:0005975//carbohydrate metabolic process;GO:0008152//metabolic process;GO:0071704//organic substance metabolic process;GO:0044238//primary metabolic process
1	6342001	6342200	*	1.18477e-129	6.6814e-126	-79.2978	Os01g0216150	Genebody	-	-	-	-	-	-	-	-	-
1	6379001	6379200	*	6.58552e-32	1.67975e-29	-81.0578	Os01g0216900	Genebody	-	-	-	-	-	-	-	-	-
1	8476001	8476200	*	5.29796e-20	6.13096e-18	-84.058	Os01g0254900	Genebody	-	Similar to Syntaxin 22 (AtSYP22) (AtVAM3). (Os01t0254900-01)	-	-	-	-	GO:0043227//membrane-bounded organelle;GO:0005794//Golgi apparatus;GO:0005623//cell;GO:0005622//intracellular;GO:0043226//organelle;GO:0043229//intracellular organelle;GO:0044424//intracellular part;GO:0005737//cytoplasm;GO:0044464//cell part;GO:0012505//endomembrane system;GO:0044444//cytoplasmic part;GO:0043231//intracellular membrane-bounded organelle;GO:0005768//endosome;GO:0005634//nucleus;G…	GO:0005515//protein binding;GO:1901363//heterocyclic compound binding;GO:0097159//organic cyclic compound binding;GO:0003677//DNA binding;GO:0003676//nucleic acid binding;GO:0001071//nucleic acid binding transcription factor activity;GO:0005488//binding;GO:0003674//molecular_function;GO:0003700//transcription factor activity, sequence-specific DNA binding	GO:0051179//localization;GO:0044237//cellular metabolic process;GO:0071840//cellular component organization or biogenesis;GO:0009987//cellular process;GO:0046483//heterocycle metabolic process;GO:0006807//nitrogen compound metabolic process;GO:0009058//biosynthetic process;GO:0006810//transport;GO:0071704//organic substance metabolic process;GO:0016043//cellular component organization;GO:0006725/…
1	8631201	8631400	*	1.32454e-12	7.76946e-11	-76.6876	Os01g0258100	Genebody	-	-	-	-	-	-	-	-	-
1	8631301	8631500	*	1.32454e-12	7.76946e-11	-76.6876	Os01g0258100	Genebody	-	-	-	-	-	-	-	-	-
1	9514901	9515100	*	5.72284e-67	6.38937e-64	-81.3652	Os01g0274100	Genebody	YUCCA-LIKE GENE 10	Similar to disulfide oxidoreductase/ monooxygenase/ oxidoreductase. (Os01t0274100-00)	-	-	-	-	-	GO:0003674//molecular_function;GO:1901363//heterocyclic compound binding;GO:0036094//small molecule binding;GO:0003824//catalytic activity;GO:1901265//nucleoside phosphate binding;GO:0097159//organic cyclic compound binding;GO:0000166//nucleotide binding;GO:0005488//binding	GO:0008152//metabolic process;GO:0008150//biological_process
1	9788501	9788700	*	8.94727e-22	1.18049e-19	-97.2222	Os01g0278100	Genebody	-	Conserved hypothetical protein. (Os01t0278100-01)	-	-	-	-	-	GO:0005488//binding;GO:1901363//heterocyclic compound binding;GO:0003674//molecular_function;GO:0003676//nucleic acid binding;GO:0097159//organic cyclic compound binding	GO:0008152//metabolic process;GO:0044238//primary metabolic process;GO:1901360//organic cyclic compound metabolic process;GO:0006807//nitrogen compound metabolic process;GO:0009987//cellular process;GO:0034641//cellular nitrogen compound metabolic process;GO:0046483//heterocycle metabolic process;GO:0071704//organic substance metabolic process;GO:0008150//biological_process;GO:0009058//biosynthet…
1	10475001	10475200	*	7.09597e-61	6.43843e-58	-90.4336	Os01g0289600	Genebody	WRKY GENE 9	Similar to WRKY transcription factor 28. (Os01t0289600-00)	-	-	-	-	GO:0005575//cellular_component;GO:0043231//intracellular membrane-bounded organelle;GO:0043226//organelle;GO:0043227//membrane-bounded organelle;GO:0044464//cell part;GO:0043229//intracellular organelle;GO:0005623//cell;GO:0005634//nucleus;GO:0005622//intracellular;GO:0044424//intracellular part	GO:0005488//binding;GO:0001071//nucleic acid binding transcription factor activity;GO:0003677//DNA binding;GO:0003700//transcription factor activity, sequence-specific DNA binding;GO:0003676//nucleic acid binding;GO:0003674//molecular_function;GO:1901363//heterocyclic compound binding;GO:0097159//organic cyclic compound binding	GO:0034641//cellular nitrogen compound metabolic process;GO:0006807//nitrogen compound metabolic process;GO:0044237//cellular metabolic process;GO:0008150//biological_process;GO:0044238//primary metabolic process;GO:0071704//organic substance metabolic process;GO:0006139//nucleobase-containing compound metabolic process;GO:0046483//heterocycle metabolic process;GO:0006725//cellular aromatic compo…
1	10497001	10497200	*	1.96321e-15	1.53278e-13	-81.7204	Os01g0290100	Genebody	-	Pyridoxal phosphate-dependent transferase, major region, subdomain 1 domain containing protein. (Os01t0290100-01)	Metabolism	Amino acid metabolism	ko00270//Cysteine and methionine metabolism	K22207	-	GO:0003674//molecular_function;GO:0003824//catalytic activity	-
1	10699601	10699800	*	8.90232e-32	2.25191e-29	-84.93	Os01g0293800	Genebody	-	-	-	-	-	-	-	-	-
1	11078701	11078900	*	5.10214e-15	3.82969e-13	-75.5556	Os01g0301500	Genebody	-	Pentatricopeptide repeat domain containing protein. (Os01t0301500-01)	-	-	-	-	GO:0005575//cellular_component;GO:0005623//cell;GO:0005622//intracellular;GO:0044464//cell part	GO:0003677//DNA binding;GO:0003824//catalytic activity;GO:0003674//molecular_function;GO:0005488//binding;GO:0097159//organic cyclic compound binding;GO:1901363//heterocyclic compound binding;GO:0003676//nucleic acid binding;GO:0016788//hydrolase activity, acting on ester bonds;GO:0004518//nuclease activity;GO:0016787//hydrolase activity;GO:0003723//RNA binding;GO:0005515//protein binding	GO:0009987//cellular process;GO:0006807//nitrogen compound metabolic process;GO:1901360//organic cyclic compound metabolic process;GO:0006725//cellular aromatic compound metabolic process;GO:0046483//heterocycle metabolic process;GO:0006139//nucleobase-containing compound metabolic process;GO:0044237//cellular metabolic process;GO:0044238//primary metabolic process;GO:0071704//organic substance m…
1	12555201	12555400	*	2.50253e-59	2.137e-56	-80.0796	Os01g0327000	Genebody	class III peroxidase 14	Similar to Class III peroxidase 14. (Os01t0327000-01)	-	-	-	-	GO:0005575//cellular_component;GO:0016020//membrane;GO:0005576//extracellular region	GO:0003674//molecular_function;GO:0003824//catalytic activity;GO:0005488//binding	GO:0008152//metabolic process;GO:0050896//response to stimulus;GO:0008150//biological_process;GO:0009056//catabolic process;GO:0009987//cellular process;GO:0006950//response to stress
1	12738001	12738200	*	8.22161e-60	7.15516e-57	-76.1317	Os01g0329900	Genebody	GDSL ESTERASE/LIPASE PROTEIN 14	Similar to Lipase homolog (Fragment). (Os01t0329900-01);Hypothetical conserved gene. (Os01t0329900-02)	-	-	-	-	GO:0016020//membrane;GO:0005575//cellular_component	GO:0003674//molecular_function;GO:0016787//hydrolase activity;GO:0003824//catalytic activity	-
1	13959201	13959400	*	3.20145e-47	1.72575e-44	-82.8182	Os01g0350000	Genebody	-	Transferase family protein. (Os01t0350000-01)	-	-	-	-	-	GO:0003674//molecular_function;GO:0016740//transferase activity;GO:0003824//catalytic activity	-
1	15509501	15509700	*	1.34441e-26	2.4713e-24	-85.9649	Os01g0375500	Genebody	-	Similar to Shikimate biosynthesis protein aroDE. (Os01t0375500-00)	-	-	-	-	GO:0043226//organelle;GO:0005622//intracellular;GO:0044424//intracellular part;GO:0043229//intracellular organelle;GO:0043227//membrane-bounded organelle;GO:0009536//plastid;GO:0005623//cell;GO:0044464//cell part;GO:0044444//cytoplasmic part;GO:0043231//intracellular membrane-bounded organelle;GO:0005575//cellular_component;GO:0005737//cytoplasm	GO:0003824//catalytic activity;GO:0003674//molecular_function	GO:0008152//metabolic process;GO:0008150//biological_process;GO:0009058//biosynthetic process;GO:0009987//cellular process
1	16050901	16051100	*	8.08239e-26	1.41501e-23	-76.1905	Os01g0383700	Genebody	-	-	-	-	-	-	-	-	-
1	16316201	16316400	*	4.1249e-14	2.83727e-12	-80.7692	Os01g0387566	Genebody	-	-	-	-	-	-	-	-	-
1	16316301	16316500	*	4.59574e-17	4.18278e-15	-82.9268	Os01g0387566	Genebody	-	-	-	-	-	-	-	-	-
1	16323001	16323200	*	6.85411e-36	2.16428e-33	-82.9679	Os01g0387865	Genebody	-	-	-	-	-	-	-	-	-
1	16722601	16722800	*	5.81529e-45	2.85534e-42	-93.1373	Os01g0393100	Genebody	NAC DOMAIN-CONTAINING PROTEIN 26	Similar to CUC2. (Os01t0393100-01)	-	-	-	-	GO:0043231//intracellular membrane-bounded organelle;GO:0044464//cell part;GO:0043226//organelle;GO:0005634//nucleus;GO:0005622//intracellular;GO:0043227//membrane-bounded organelle;GO:0005575//cellular_component;GO:0043229//intracellular organelle;GO:0005623//cell;GO:0044424//intracellular part	GO:0003676//nucleic acid binding;GO:0003674//molecular_function;GO:0003677//DNA binding;GO:1901363//heterocyclic compound binding;GO:0005488//binding;GO:0097159//organic cyclic compound binding	GO:0006807//nitrogen compound metabolic process;GO:0008152//metabolic process;GO:0008150//biological_process;GO:0006139//nucleobase-containing compound metabolic process;GO:0046483//heterocycle metabolic process;GO:0044238//primary metabolic process;GO:1901360//organic cyclic compound metabolic process;GO:0009058//biosynthetic process;GO:0044237//cellular metabolic process;GO:0071704//organic sub…
1	17385801	17386000	*	5.29454e-114	2.18163e-110	94.4131	Os01g0502300	Genebody	-	Similar to palmitoyl-acyl carrier protein thioesterase. (Os01t0502300-00)	-	-	-	-	GO:0043229//intracellular organelle;GO:0044444//cytoplasmic part;GO:0009536//plastid;GO:0005623//cell;GO:0005575//cellular_component;GO:0016020//membrane;GO:0044464//cell part;GO:0005622//intracellular;GO:0005737//cytoplasm;GO:0044424//intracellular part;GO:0043226//organelle;GO:0043231//intracellular membrane-bounded organelle;GO:0043227//membrane-bounded organelle	GO:0003824//catalytic activity;GO:0003674//molecular_function;GO:0016787//hydrolase activity	GO:0006629//lipid metabolic process;GO:0008150//biological_process;GO:0009987//cellular process;GO:0044238//primary metabolic process;GO:0009058//biosynthetic process;GO:0071704//organic substance metabolic process;GO:0044710//single-organism metabolic process;GO:0008152//metabolic process;GO:0044699//single-organism process
1	18190901	18191100	*	1.33547e-11	6.98341e-10	-80.7359	Os01g0514600	Genebody	-	Similar to Fimbrin 1 (AtFIM1). (Os01t0514600-01)	-	-	-	-	GO:0044464//cell part;GO:0005575//cellular_component;GO:0005737//cytoplasm;GO:0043226//organelle;GO:0005623//cell;GO:0005856//cytoskeleton;GO:0044424//intracellular part;GO:0043232//intracellular non-membrane-bounded organelle;GO:0043228//non-membrane-bounded organelle;GO:0043229//intracellular organelle;GO:0005622//intracellular	GO:1901363//heterocyclic compound binding;GO:0003824//catalytic activity;GO:0000166//nucleotide binding;GO:0003674//molecular_function;GO:0016818//hydrolase activity, acting on acid anhydrides, in phosphorus-containing anhydrides;GO:0017111//nucleoside-triphosphatase activity;GO:0016817//hydrolase activity, acting on acid anhydrides;GO:0097159//organic cyclic compound binding;GO:0005515//protein …	GO:0008150//biological_process;GO:0071840//cellular component organization or biogenesis;GO:0009987//cellular process;GO:0016043//cellular component organization
1	18191001	18191200	*	4.99551e-21	6.23558e-19	-83.5254	Os01g0514600	Genebody	-	Similar to Fimbrin 1 (AtFIM1). (Os01t0514600-01)	-	-	-	-	GO:0044464//cell part;GO:0005575//cellular_component;GO:0005737//cytoplasm;GO:0043226//organelle;GO:0005623//cell;GO:0005856//cytoskeleton;GO:0044424//intracellular part;GO:0043232//intracellular non-membrane-bounded organelle;GO:0043228//non-membrane-bounded organelle;GO:0043229//intracellular organelle;GO:0005622//intracellular	GO:1901363//heterocyclic compound binding;GO:0003824//catalytic activity;GO:0000166//nucleotide binding;GO:0003674//molecular_function;GO:0016818//hydrolase activity, acting on acid anhydrides, in phosphorus-containing anhydrides;GO:0017111//nucleoside-triphosphatase activity;GO:0016817//hydrolase activity, acting on acid anhydrides;GO:0097159//organic cyclic compound binding;GO:0005515//protein …	GO:0008150//biological_process;GO:0071840//cellular component organization or biogenesis;GO:0009987//cellular process;GO:0016043//cellular component organization
1	18287001	18287200	*	2.23314e-27	4.32167e-25	75.5319	Os01g0516600	Genebody	-	Similar to Stable protein 1. (Os01t0516600-01);Similar to Stable protein 1. (Os01t0516600-02)	-	-	-	-	GO:0005623//cell;GO:0005737//cytoplasm;GO:0016020//membrane;GO:0044444//cytoplasmic part;GO:0005575//cellular_component;GO:0005622//intracellular;GO:0005829//cytosol;GO:0044464//cell part;GO:0044424//intracellular part;GO:0071944//cell periphery;GO:0005886//plasma membrane	-	GO:0006950//response to stress;GO:0050896//response to stimulus;GO:0009607//response to biotic stimulus;GO:0009605//response to external stimulus;GO:0008150//biological_process
1	18614601	18614800	*	7.88759e-18	7.66556e-16	-92.5	Os01g0521600	Genebody	-	Similar to NB-ARC domain containing protein, expressed. (Os01t0521600-00)	-	-	-	-	-	GO:0005488//binding;GO:0036094//small molecule binding;GO:1901363//heterocyclic compound binding;GO:0003674//molecular_function;GO:1901265//nucleoside phosphate binding;GO:0000166//nucleotide binding;GO:0097159//organic cyclic compound binding	-
1	18626901	18627100	*	1.08849e-110	4.22065e-107	-82.6966	Os01g0522100	Genebody	-	Conserved hypothetical protein. (Os01t0522100-01)	-	-	-	-	GO:0016020//membrane;GO:0005575//cellular_component	-	-
1	19243101	19243300	*	8.53272e-17	7.57745e-15	-90.6034	Os01g0532600	Genebody	HIGH-AFFINITY K+ TRANSPORTER 3	Similar to HKT1 (High-affinity potassium uptake transporter). (Os01t0532600-00)	-	-	-	-	GO:0016020//membrane;GO:0005886//plasma membrane;GO:0044464//cell part;GO:0005575//cellular_component;GO:0005623//cell;GO:0071944//cell periphery	GO:0005215//transporter activity;GO:0003674//molecular_function	GO:0051234//establishment of localization;GO:0051179//localization;GO:0006810//transport;GO:0008150//biological_process
1	19243801	19244000	*	4.08872e-80	6.93128e-77	-91.6323	Os01g0532600	Genebody	HIGH-AFFINITY K+ TRANSPORTER 3	Similar to HKT1 (High-affinity potassium uptake transporter). (Os01t0532600-00)	-	-	-	-	GO:0016020//membrane;GO:0005886//plasma membrane;GO:0044464//cell part;GO:0005575//cellular_component;GO:0005623//cell;GO:0071944//cell periphery	GO:0005215//transporter activity;GO:0003674//molecular_function	GO:0051234//establishment of localization;GO:0051179//localization;GO:0006810//transport;GO:0008150//biological_process
1	19299701	19299900	*	5.93186e-24	9.1824e-22	-75.2809	Os01g0533400	Genebody	BETA-GALACTOSIDASE 5	Glycoside hydrolase, family 35 protein. (Os01t0533400-01)	-	-	-	-	GO:0005737//cytoplasm;GO:0005623//cell;GO:0044444//cytoplasmic part;GO:0071944//cell periphery;GO:0043231//intracellular membrane-bounded organelle;GO:0030312//external encapsulating structure;GO:0005618//cell wall;GO:0005773//vacuole;GO:0005575//cellular_component;GO:0044424//intracellular part;GO:0044464//cell part;GO:0005622//intracellular;GO:0043229//intracellular organelle;GO:0005576//extrac…	GO:0005488//binding;GO:0003674//molecular_function;GO:0016787//hydrolase activity;GO:0030246//carbohydrate binding;GO:0003824//catalytic activity	GO:0008150//biological_process;GO:0005975//carbohydrate metabolic process;GO:0044238//primary metabolic process;GO:0008152//metabolic process;GO:0071704//organic substance metabolic process
1	19549601	19549800	*	6.19404e-30	1.4042e-27	-97.8261	Os01g0537250	Genebody	-	Protein of unknown function DUF3778 domain containing protein. (Os01t0537250-01)	-	-	-	-	GO:0005575//cellular_component;GO:0016020//membrane	-	-
1	19549701	19549900	*	9.46933e-25	1.54533e-22	-98.1132	Os01g0537250	Genebody	-	Protein of unknown function DUF3778 domain containing protein. (Os01t0537250-01)	-	-	-	-	GO:0005575//cellular_component;GO:0016020//membrane	-	-
1	20064201	20064400	*	4.51183e-51	2.83516e-48	86.6937	Os01g0543100	Genebody	class III peroxidase 17	Similar to Peroxidase 72 precursor (EC 1.11.1.7) (Atperox P72) (PRXR8) (ATP6a). (Os01t0543100-01)	Metabolism	Biosynthesis of other secondary metabolites	ko00940//Phenylpropanoid biosynthesis	K00430	GO:0005575//cellular_component;GO:0005576//extracellular region	GO:0003674//molecular_function;GO:0005488//binding;GO:0003824//catalytic activity	GO:0008150//biological_process;GO:0050896//response to stimulus;GO:0006950//response to stress;GO:0009056//catabolic process;GO:0009987//cellular process;GO:0008152//metabolic process
1	20064301	20064500	*	8.52677e-32	2.15868e-29	94.0036	Os01g0543100	Genebody	class III peroxidase 17	Similar to Peroxidase 72 precursor (EC 1.11.1.7) (Atperox P72) (PRXR8) (ATP6a). (Os01t0543100-01)	Metabolism	Biosynthesis of other secondary metabolites	ko00940//Phenylpropanoid biosynthesis	K00430	GO:0005575//cellular_component;GO:0005576//extracellular region	GO:0003674//molecular_function;GO:0005488//binding;GO:0003824//catalytic activity	GO:0008150//biological_process;GO:0050896//response to stimulus;GO:0006950//response to stress;GO:0009056//catabolic process;GO:0009987//cellular process;GO:0008152//metabolic process
1	20527901	20528100	*	1.02478e-23	1.55932e-21	83.0189	Os01g0549400	Genebody	-	Similar to RNA helicase-like protein DB10. (Os01t0549400-01);Similar to cDNA clone:J013059F16, full insert sequence. (Os01t0549400-02);Similar to predicted protein. (Os01t0549400-03);Similar to cDNA clone:J013059F16, full insert sequence. (Os01t0549400-04)	Genetic Information Processing	Transcription	ko03040//Spliceosome	K12823	GO:0070013//intracellular organelle lumen;GO:0043227//membrane-bounded organelle;GO:0043228//non-membrane-bounded organelle;GO:0043229//intracellular organelle;GO:0043231//intracellular membrane-bounded organelle;GO:0044422//organelle part;GO:0005730//nucleolus;GO:0031981//nuclear lumen;GO:0005737//cytoplasm;GO:0043232//intracellular non-membrane-bounded organelle;GO:0044464//cell part;GO:0044424…	GO:0016787//hydrolase activity;GO:0003674//molecular_function;GO:0000166//nucleotide binding;GO:1901265//nucleoside phosphate binding;GO:1901363//heterocyclic compound binding;GO:0097159//organic cyclic compound binding;GO:0003824//catalytic activity;GO:0003723//RNA binding;GO:0005488//binding;GO:0003676//nucleic acid binding;GO:0005515//protein binding;GO:0036094//small molecule binding	GO:0044237//cellular metabolic process;GO:0008150//biological_process;GO:0006725//cellular aromatic compound metabolic process;GO:0009987//cellular process;GO:0006807//nitrogen compound metabolic process;GO:0071704//organic substance metabolic process;GO:0008152//metabolic process;GO:0006139//nucleobase-containing compound metabolic process;GO:0034641//cellular nitrogen compound metabolic process…
1	21183401	21183600	*	2.56492e-30	5.96569e-28	-89.5522	Os01g0559200	Genebody	-	Phosphorylated adapter RNA export protein, RNA-binding domain domain containing protein. (Os01t0559200-01)	Genetic Information Processing	Translation	ko03013//RNA transport	K14291	GO:0005737//cytoplasm;GO:0005622//intracellular;GO:0005623//cell;GO:0005575//cellular_component;GO:0044424//intracellular part;GO:0044464//cell part	GO:0003824//catalytic activity;GO:1901363//heterocyclic compound binding;GO:0097159//organic cyclic compound binding;GO:0036094//small molecule binding;GO:0003674//molecular_function;GO:0000166//nucleotide binding;GO:0005488//binding;GO:1901265//nucleoside phosphate binding	GO:0009058//biosynthetic process;GO:0071704//organic substance metabolic process;GO:0009059//macromolecule biosynthetic process;GO:0044238//primary metabolic process;GO:0006412//translation;GO:0008152//metabolic process;GO:0034645//cellular macromolecule biosynthetic process;GO:0006725//cellular aromatic compound metabolic process;GO:0043604//amide biosynthetic process;GO:0043603//cellular amide …
1	21183501	21183700	*	1.68442e-39	6.4123e-37	-85.0046	Os01g0559200	Genebody	-	Phosphorylated adapter RNA export protein, RNA-binding domain domain containing protein. (Os01t0559200-01)	Genetic Information Processing	Translation	ko03013//RNA transport	K14291	GO:0005737//cytoplasm;GO:0005622//intracellular;GO:0005623//cell;GO:0005575//cellular_component;GO:0044424//intracellular part;GO:0044464//cell part	GO:0003824//catalytic activity;GO:1901363//heterocyclic compound binding;GO:0097159//organic cyclic compound binding;GO:0036094//small molecule binding;GO:0003674//molecular_function;GO:0000166//nucleotide binding;GO:0005488//binding;GO:1901265//nucleoside phosphate binding	GO:0009058//biosynthetic process;GO:0071704//organic substance metabolic process;GO:0009059//macromolecule biosynthetic process;GO:0044238//primary metabolic process;GO:0006412//translation;GO:0008152//metabolic process;GO:0034645//cellular macromolecule biosynthetic process;GO:0006725//cellular aromatic compound metabolic process;GO:0043604//amide biosynthetic process;GO:0043603//cellular amide …
1	21430001	21430200	*	1.10843e-42	4.9252e-40	81.0513	Os01g0563000	Genebody	FK506 binding protein 73	Hypothetical conserved gene. (Os01t0563000-01);Peptidyl-prolyl cis-trans isomerase, FKBP-type domain containing protein. (Os01t0563000-02);Hypothetical conserved gene. (Os01t0563000-03);Hypothetical conserved gene. (Os01t0563000-04);Hypothetical conserved gene. (Os01t0563000-05);Hypothetical conserved gene. (Os01t0563000-06)	-	-	-	-	GO:0005623//cell;GO:0005575//cellular_component;GO:0044464//cell part;GO:0044424//intracellular part;GO:0005737//cytoplasm;GO:0005622//intracellular	GO:0005515//protein binding;GO:0003824//catalytic activity;GO:0005488//binding;GO:0003674//molecular_function	GO:0008150//biological_process;GO:0044260//cellular macromolecule metabolic process;GO:0006464//cellular protein modification process;GO:0019538//protein metabolic process;GO:0043412//macromolecule modification;GO:0071704//organic substance metabolic process;GO:0043170//macromolecule metabolic process;GO:0044267//cellular protein metabolic process;GO:0044238//primary metabolic process;GO:0008152/…
1	22906301	22906500	*	1.20102e-34	3.54805e-32	-88.1921	Os01g0588100	Genebody	-	-	-	-	-	-	-	-	-
1	22906401	22906600	*	1.83005e-30	4.29005e-28	-77.6077	Os01g0588100	Genebody	-	-	-	-	-	-	-	-	-
1	23928701	23928900	*	2.33568e-21	2.98852e-19	-80.5255	Os01g0607200	Genebody	bi-directional amino acid transporter 1	Amino acid permease subfamily protein. (Os01t0607200-01);Similar to amino acid permease family protein. (Os01t0607200-02)	-	-	-	-	GO:0005886//plasma membrane;GO:0016020//membrane;GO:0071944//cell periphery;GO:0005575//cellular_component;GO:0044464//cell part;GO:0005623//cell	GO:0005215//transporter activity;GO:0003674//molecular_function	GO:0008150//biological_process;GO:0051234//establishment of localization;GO:0051179//localization;GO:0006810//transport
1	25583701	25583900	*	7.88163e-26	1.3808e-23	93.4826	Os01g0637500	Genebody	-	Similar to polygalacturonase. (Os01t0637500-00)	-	-	-	-	GO:0005576//extracellular region;GO:0005575//cellular_component	GO:0003824//catalytic activity;GO:0003674//molecular_function;GO:0016787//hydrolase activity	GO:0008150//biological_process;GO:0016043//cellular component organization;GO:0009987//cellular process;GO:0005975//carbohydrate metabolic process;GO:0008152//metabolic process;GO:0071840//cellular component organization or biogenesis;GO:0044238//primary metabolic process;GO:0071704//organic substance metabolic process
1	25583801	25584000	*	6.80594e-20	7.80735e-18	79.5496	Os01g0637500	Genebody	-	Similar to polygalacturonase. (Os01t0637500-00)	-	-	-	-	GO:0005576//extracellular region;GO:0005575//cellular_component	GO:0003824//catalytic activity;GO:0003674//molecular_function;GO:0016787//hydrolase activity	GO:0008150//biological_process;GO:0016043//cellular component organization;GO:0009987//cellular process;GO:0005975//carbohydrate metabolic process;GO:0008152//metabolic process;GO:0071840//cellular component organization or biogenesis;GO:0044238//primary metabolic process;GO:0071704//organic substance metabolic process
1	27228101	27228300	*	2.15573e-87	4.63931e-84	-92.891	Os01g0666000	Genebody	-	Similar to Lipid phosphate phosphatase 2 (EC 3.1.3.-) (AtLPP2) (Phosphatidic acid phosphatase 2) (AtPAP2) (Prenyl diphosphate phosphatase). (Os01t0666000-01)	Metabolism	Lipid metabolism	ko00564//Glycerophospholipid metabolism;ko00561//Glycerolipid metabolism	K18693	GO:0016020//membrane;GO:0005575//cellular_component	GO:0003674//molecular_function;GO:0003824//catalytic activity;GO:0016787//hydrolase activity	GO:0008150//biological_process;GO:0008152//metabolic process;GO:0009987//cellular process
1	27228201	27228400	*	5.12309e-76	7.64847e-73	-92.5134	Os01g0666000	Genebody	-	Similar to Lipid phosphate phosphatase 2 (EC 3.1.3.-) (AtLPP2) (Phosphatidic acid phosphatase 2) (AtPAP2) (Prenyl diphosphate phosphatase). (Os01t0666000-01)	Metabolism	Lipid metabolism	ko00564//Glycerophospholipid metabolism;ko00561//Glycerolipid metabolism	K18693	GO:0016020//membrane;GO:0005575//cellular_component	GO:0003674//molecular_function;GO:0003824//catalytic activity;GO:0016787//hydrolase activity	GO:0008150//biological_process;GO:0008152//metabolic process;GO:0009987//cellular process
1	27779801	27780000	*	5.3454e-15	4.00479e-13	79.7746	Os01g0675700	Genebody	IAA5	Similar to Auxin-responsive protein IAA14 (Indoleacetic acid-induced protein 14) (SOLITARY-ROOT protein). (Os01t0675700-01);Similar to Auxin-responsive protein IAA14 (Indoleacetic acid-induced protein 14) (SOLITARY-ROOT protein). (Os01t0675700-02)	Environmental Information Processing	Signal transduction	ko04075//Plant hormone signal transduction	K14484	GO:0043229//intracellular organelle;GO:0005634//nucleus;GO:0043231//intracellular membrane-bounded organelle;GO:0005623//cell;GO:0043227//membrane-bounded organelle;GO:0005622//intracellular;GO:0043226//organelle;GO:0044424//intracellular part;GO:0005575//cellular_component;GO:0044464//cell part	GO:0005488//binding;GO:0005515//protein binding;GO:0003674//molecular_function	GO:0008150//biological_process;GO:0044237//cellular metabolic process;GO:0071704//organic substance metabolic process;GO:0046483//heterocycle metabolic process;GO:0006139//nucleobase-containing compound metabolic process;GO:0050794//regulation of cellular process;GO:0007165//signal transduction;GO:0050896//response to stimulus;GO:0051716//cellular response to stimulus;GO:0009058//biosynthetic pro…
1	28490401	28490600	*	1.28766e-41	5.44077e-39	80.9658	Os01g0689900	Genebody	WALL-ASSOCIATED KINASE GENE 10	Hypothetical conserved gene. (Os01t0689900-01);Protein kinase, core domain containing protein. (Os01t0689900-02);Hypothetical conserved gene. (Os01t0689900-03);Serine/threonine protein kinase-related domain containing protein. (Os01t0689900-04)	-	-	-	-	GO:0044464//cell part;GO:0005575//cellular_component;GO:0016020//membrane;GO:0005623//cell;GO:0071944//cell periphery;GO:0005886//plasma membrane	GO:0016301//kinase activity;GO:0036094//small molecule binding;GO:0016740//transferase activity;GO:0016772//transferase activity, transferring phosphorus-containing groups;GO:0005488//binding;GO:1901265//nucleoside phosphate binding;GO:0097159//organic cyclic compound binding;GO:0000166//nucleotide binding;GO:0003674//molecular_function;GO:0030246//carbohydrate binding;GO:0003824//catalytic activ…	GO:0043170//macromolecule metabolic process;GO:0044260//cellular macromolecule metabolic process;GO:0008152//metabolic process;GO:0043412//macromolecule modification;GO:0044237//cellular metabolic process;GO:0023052//signaling;GO:0009987//cellular process;GO:0044700//single organism signaling;GO:0051716//cellular response to stimulus;GO:0050896//response to stimulus;GO:0019538//protein metabolic …
1	28576101	28576300	*	1.63097e-65	1.73804e-62	-94.6903	Os01g0692400	Genebody	-	-	-	-	-	-	-	-	-
1	29021401	29021600	*	5.89844e-28	1.18683e-25	-83.6957	Os01g0700900	Genebody	SL biosynthesis gene 1	Similar to Cytochrome P450 monooxygenase. (Os01t0700900-01)	-	-	-	-	GO:0016020//membrane;GO:0005575//cellular_component	GO:0003674//molecular_function;GO:0005488//binding;GO:0003824//catalytic activity	GO:0008150//biological_process;GO:0008152//metabolic process
1	29021401	29021600	*	5.89844e-28	1.18683e-25	-83.6957	Os01g0701100	Genebody	-	-	-	-	-	-	-	-	-
1	29021501	29021700	*	9.02178e-47	4.77003e-44	-84.7953	Os01g0700900	Genebody	SL biosynthesis gene 1	Similar to Cytochrome P450 monooxygenase. (Os01t0700900-01)	-	-	-	-	GO:0016020//membrane;GO:0005575//cellular_component	GO:0003674//molecular_function;GO:0005488//binding;GO:0003824//catalytic activity	GO:0008150//biological_process;GO:0008152//metabolic process
1	29021501	29021700	*	9.02178e-47	4.77003e-44	-84.7953	Os01g0701100	Genebody	-	-	-	-	-	-	-	-	-
1	29879401	29879600	*	1.4051e-63	1.40391e-60	91.6598	Os01g0717601	Genebody	STRESS ASSOCIATED PROTEIN GENE 13	Zinc finger AN1 domain-containing stress-associated protein 13. (Os01t0717601-00)	-	-	-	-	-	GO:0003674//molecular_function;GO:0005488//binding	-
1	29879501	29879700	*	1.61107e-67	1.8372e-64	94.0299	Os01g0717601	Genebody	STRESS ASSOCIATED PROTEIN GENE 13	Zinc finger AN1 domain-containing stress-associated protein 13. (Os01t0717601-00)	-	-	-	-	-	GO:0003674//molecular_function;GO:0005488//binding	-
1	29969101	29969300	*	2.01294e-31	4.9978e-29	-83.0929	Os01g0719100	Genebody	RING zinc-finger protein 34, RING finger protein 1	Similar to RING finger and CHY zinc finger domain-containing protein 1. (Os01t0719100-01);Similar to PGPD14 protein. (Os01t0719100-02);Hypothetical gene. (Os01t0719100-03);RING zinc-finger protein, Stomata opening (Os01t0719100-04)	Genetic Information Processing	Folding, sorting and degradation	ko04120//Ubiquitin mediated proteolysis	K10144	GO:0043226//organelle;GO:0005575//cellular_component;GO:0005623//cell;GO:0043229//intracellular organelle;GO:0005622//intracellular;GO:0043231//intracellular membrane-bounded organelle;GO:0005634//nucleus;GO:0043227//membrane-bounded organelle;GO:0044464//cell part;GO:0044424//intracellular part	GO:0005488//binding;GO:0016740//transferase activity;GO:0003824//catalytic activity;GO:0003674//molecular_function	GO:0043170//macromolecule metabolic process;GO:0071704//organic substance metabolic process;GO:0019538//protein metabolic process;GO:0044237//cellular metabolic process;GO:0008150//biological_process;GO:0044267//cellular protein metabolic process;GO:0008152//metabolic process;GO:0044238//primary metabolic process;GO:0036211//protein modification process;GO:0006464//cellular protein modification p…
1	29969101	29969300	*	2.01294e-31	4.9978e-29	-83.0929	Os01g0719125	Genebody	-	-	-	-	-	-	-	-	-
1	29969201	29969400	*	5.88766e-29	1.25718e-26	-84.6703	Os01g0719100	Genebody	RING zinc-finger protein 34, RING finger protein 1	Similar to RING finger and CHY zinc finger domain-containing protein 1. (Os01t0719100-01);Similar to PGPD14 protein. (Os01t0719100-02);Hypothetical gene. (Os01t0719100-03);RING zinc-finger protein, Stomata opening (Os01t0719100-04)	Genetic Information Processing	Folding, sorting and degradation	ko04120//Ubiquitin mediated proteolysis	K10144	GO:0043226//organelle;GO:0005575//cellular_component;GO:0005623//cell;GO:0043229//intracellular organelle;GO:0005622//intracellular;GO:0043231//intracellular membrane-bounded organelle;GO:0005634//nucleus;GO:0043227//membrane-bounded organelle;GO:0044464//cell part;GO:0044424//intracellular part	GO:0005488//binding;GO:0016740//transferase activity;GO:0003824//catalytic activity;GO:0003674//molecular_function	GO:0043170//macromolecule metabolic process;GO:0071704//organic substance metabolic process;GO:0019538//protein metabolic process;GO:0044237//cellular metabolic process;GO:0008150//biological_process;GO:0044267//cellular protein metabolic process;GO:0008152//metabolic process;GO:0044238//primary metabolic process;GO:0036211//protein modification process;GO:0006464//cellular protein modification p…
1	29969201	29969400	*	5.88766e-29	1.25718e-26	-84.6703	Os01g0719125	Genebody	-	-	-	-	-	-	-	-	-
1	30606301	30606500	*	3.37035e-30	7.77232e-28	79.4118	Os01g0734000	Genebody	WRKY GENE 23	Similar to WRKY DNA binding protein. (Os01t0734000-01)	-	-	-	-	GO:0005623//cell;GO:0005575//cellular_component;GO:0043229//intracellular organelle;GO:0043231//intracellular membrane-bounded organelle;GO:0043226//organelle;GO:0044424//intracellular part;GO:0005622//intracellular;GO:0005634//nucleus;GO:0043227//membrane-bounded organelle;GO:0044464//cell part	GO:0005488//binding;GO:0003674//molecular_function;GO:0003677//DNA binding;GO:0003700//transcription factor activity, sequence-specific DNA binding;GO:1901363//heterocyclic compound binding;GO:0001071//nucleic acid binding transcription factor activity;GO:0003676//nucleic acid binding;GO:0097159//organic cyclic compound binding	GO:0009987//cellular process;GO:0006139//nucleobase-containing compound metabolic process;GO:0006725//cellular aromatic compound metabolic process;GO:1901360//organic cyclic compound metabolic process;GO:0044237//cellular metabolic process;GO:0009058//biosynthetic process;GO:0008152//metabolic process;GO:0046483//heterocycle metabolic process;GO:0008150//biological_process;GO:0006807//nitrogen co…
1	30606401	30606600	*	1.73267e-66	1.90218e-63	95.8621	Os01g0734000	Genebody	WRKY GENE 23	Similar to WRKY DNA binding protein. (Os01t0734000-01)	-	-	-	-	GO:0005623//cell;GO:0005575//cellular_component;GO:0043229//intracellular organelle;GO:0043231//intracellular membrane-bounded organelle;GO:0043226//organelle;GO:0044424//intracellular part;GO:0005622//intracellular;GO:0005634//nucleus;GO:0043227//membrane-bounded organelle;GO:0044464//cell part	GO:0005488//binding;GO:0003674//molecular_function;GO:0003677//DNA binding;GO:0003700//transcription factor activity, sequence-specific DNA binding;GO:1901363//heterocyclic compound binding;GO:0001071//nucleic acid binding transcription factor activity;GO:0003676//nucleic acid binding;GO:0097159//organic cyclic compound binding	GO:0009987//cellular process;GO:0006139//nucleobase-containing compound metabolic process;GO:0006725//cellular aromatic compound metabolic process;GO:1901360//organic cyclic compound metabolic process;GO:0044237//cellular metabolic process;GO:0009058//biosynthetic process;GO:0008152//metabolic process;GO:0046483//heterocycle metabolic process;GO:0008150//biological_process;GO:0006807//nitrogen co…
1	30606501	30606700	*	6.19473e-38	2.18266e-35	83.3333	Os01g0734000	Genebody	WRKY GENE 23	Similar to WRKY DNA binding protein. (Os01t0734000-01)	-	-	-	-	GO:0005623//cell;GO:0005575//cellular_component;GO:0043229//intracellular organelle;GO:0043231//intracellular membrane-bounded organelle;GO:0043226//organelle;GO:0044424//intracellular part;GO:0005622//intracellular;GO:0005634//nucleus;GO:0043227//membrane-bounded organelle;GO:0044464//cell part	GO:0005488//binding;GO:0003674//molecular_function;GO:0003677//DNA binding;GO:0003700//transcription factor activity, sequence-specific DNA binding;GO:1901363//heterocyclic compound binding;GO:0001071//nucleic acid binding transcription factor activity;GO:0003676//nucleic acid binding;GO:0097159//organic cyclic compound binding	GO:0009987//cellular process;GO:0006139//nucleobase-containing compound metabolic process;GO:0006725//cellular aromatic compound metabolic process;GO:1901360//organic cyclic compound metabolic process;GO:0044237//cellular metabolic process;GO:0009058//biosynthetic process;GO:0008152//metabolic process;GO:0046483//heterocycle metabolic process;GO:0008150//biological_process;GO:0006807//nitrogen co…
1	31571501	31571700	*	3.66472e-20	4.29595e-18	-89.3617	Os01g0752600	Genebody	-	Glycosyl transferase, family 19 protein. (Os01t0752600-01)	-	-	-	-	GO:0005737//cytoplasm;GO:0043226//organelle;GO:0005575//cellular_component;GO:0005739//mitochondrion;GO:0005829//cytosol;GO:0044444//cytoplasmic part;GO:0044464//cell part;GO:0043231//intracellular membrane-bounded organelle;GO:0043229//intracellular organelle;GO:0005622//intracellular;GO:0043227//membrane-bounded organelle;GO:0044424//intracellular part;GO:0005623//cell	GO:0016788//hydrolase activity, acting on ester bonds;GO:0003824//catalytic activity;GO:0005488//binding;GO:1901363//heterocyclic compound binding;GO:0097159//organic cyclic compound binding;GO:0016787//hydrolase activity;GO:0004518//nuclease activity;GO:0008289//lipid binding;GO:0003676//nucleic acid binding;GO:0016740//transferase activity;GO:0003674//molecular_function	GO:0006725//cellular aromatic compound metabolic process;GO:0008152//metabolic process;GO:0071704//organic substance metabolic process;GO:0005975//carbohydrate metabolic process;GO:0044237//cellular metabolic process;GO:0009058//biosynthetic process;GO:0044710//single-organism metabolic process;GO:0006807//nitrogen compound metabolic process;GO:0034641//cellular nitrogen compound metabolic proces…
1	31678801	31679000	*	1.61491e-38	5.85212e-36	89.5577	Os01g0755100	Genebody	-	-	-	-	-	-	-	-	-
1	33596701	33596900	*	1.20224e-15	9.5802e-14	87.5	Os01g0793200	Genebody	-	Pentatricopeptide repeat domain containing protein. (Os01t0793200-01);Pentatricopeptide repeat domain containing protein. (Os01t0793200-02)	-	-	-	-	GO:0044464//cell part;GO:0005623//cell;GO:0005575//cellular_component;GO:0005622//intracellular	GO:0003824//catalytic activity;GO:1901363//heterocyclic compound binding;GO:0005515//protein binding;GO:0016787//hydrolase activity;GO:0003723//RNA binding;GO:0004518//nuclease activity;GO:0003676//nucleic acid binding;GO:0005488//binding;GO:0097159//organic cyclic compound binding;GO:0003674//molecular_function;GO:0016788//hydrolase activity, acting on ester bonds	GO:0071704//organic substance metabolic process;GO:0008150//biological_process;GO:0006807//nitrogen compound metabolic process;GO:0046483//heterocycle metabolic process;GO:0006139//nucleobase-containing compound metabolic process;GO:0044238//primary metabolic process;GO:0044237//cellular metabolic process;GO:0006725//cellular aromatic compound metabolic process;GO:0008152//metabolic process;GO:00…
1	33929301	33929500	*	1.65298e-21	2.13971e-19	80.303	Os01g0801100	Genebody	-	Similar to Apurinic endonuclease-redox protein (DNA-(apurinic or apyrimidinic site) lyase) (EC 4.2.99.18). (Os01t0801100-01)	Genetic Information Processing	Replication and repair	ko03410//Base excision repair	K01142	GO:0005634//nucleus;GO:0005575//cellular_component;GO:0044464//cell part;GO:0044424//intracellular part;GO:0005622//intracellular;GO:0043226//organelle;GO:0043227//membrane-bounded organelle;GO:0005623//cell;GO:0043229//intracellular organelle;GO:0043231//intracellular membrane-bounded organelle	GO:0097159//organic cyclic compound binding;GO:0003824//catalytic activity;GO:0016788//hydrolase activity, acting on ester bonds;GO:0003677//DNA binding;GO:0016787//hydrolase activity;GO:0003674//molecular_function;GO:0004518//nuclease activity;GO:0005488//binding;GO:1901363//heterocyclic compound binding;GO:0003676//nucleic acid binding	GO:0006259//DNA metabolic process;GO:0044238//primary metabolic process;GO:0046483//heterocycle metabolic process;GO:0006950//response to stress;GO:0006807//nitrogen compound metabolic process;GO:0044237//cellular metabolic process;GO:0044260//cellular macromolecule metabolic process;GO:0009987//cellular process;GO:0071704//organic substance metabolic process;GO:0008150//biological_process;GO:190…
1	33929401	33929600	*	6.05528e-28	1.21783e-25	76.25	Os01g0801100	Genebody	-	Similar to Apurinic endonuclease-redox protein (DNA-(apurinic or apyrimidinic site) lyase) (EC 4.2.99.18). (Os01t0801100-01)	Genetic Information Processing	Replication and repair	ko03410//Base excision repair	K01142	GO:0005634//nucleus;GO:0005575//cellular_component;GO:0044464//cell part;GO:0044424//intracellular part;GO:0005622//intracellular;GO:0043226//organelle;GO:0043227//membrane-bounded organelle;GO:0005623//cell;GO:0043229//intracellular organelle;GO:0043231//intracellular membrane-bounded organelle	GO:0097159//organic cyclic compound binding;GO:0003824//catalytic activity;GO:0016788//hydrolase activity, acting on ester bonds;GO:0003677//DNA binding;GO:0016787//hydrolase activity;GO:0003674//molecular_function;GO:0004518//nuclease activity;GO:0005488//binding;GO:1901363//heterocyclic compound binding;GO:0003676//nucleic acid binding	GO:0006259//DNA metabolic process;GO:0044238//primary metabolic process;GO:0046483//heterocycle metabolic process;GO:0006950//response to stress;GO:0006807//nitrogen compound metabolic process;GO:0044237//cellular metabolic process;GO:0044260//cellular macromolecule metabolic process;GO:0009987//cellular process;GO:0071704//organic substance metabolic process;GO:0008150//biological_process;GO:190…
1	34644301	34644500	*	3.54249e-16	2.96942e-14	-75.9091	Os01g0814700	Genebody	F-box protein 47	Cyclin-like F-box domain containing protein. (Os01t0814700-01)	-	-	-	-	-	GO:0005515//protein binding;GO:0005488//binding;GO:0003674//molecular_function	-
1	35096501	35096700	*	6.20776e-21	7.69931e-19	-76.4653	Os01g0822200	Genebody	RECEPTOR-LIKE CYTOPLASMIC KINASE 47	Protein kinase, core domain containing protein. (Os01t0822200-01)	-	-	-	-	GO:0016020//membrane;GO:0071944//cell periphery;GO:0005886//plasma membrane;GO:0005575//cellular_component;GO:0044464//cell part;GO:0005623//cell	GO:0003824//catalytic activity;GO:0004871//signal transducer activity;GO:1901363//heterocyclic compound binding;GO:0060089//molecular transducer activity;GO:0003674//molecular_function;GO:0004872//receptor activity;GO:1901265//nucleoside phosphate binding;GO:0097159//organic cyclic compound binding;GO:0000166//nucleotide binding;GO:0016740//transferase activity;GO:0016301//kinase activity;GO:0016…	GO:0036211//protein modification process;GO:0006464//cellular protein modification process;GO:0044238//primary metabolic process;GO:0043412//macromolecule modification;GO:0019538//protein metabolic process;GO:0008152//metabolic process;GO:0007165//signal transduction;GO:0044700//single organism signaling;GO:0044237//cellular metabolic process;GO:0023052//signaling;GO:0051716//cellular response to…
1	36084001	36084200	*	2.67966e-74	3.77964e-71	-92.3913	Os01g0840700	Genebody	-	Similar to 60S ribosomal protein L36. (Os01t0840700-00)	-	-	-	-	GO:1990904//ribonucleoprotein complex;GO:0005737//cytoplasm;GO:0043226//organelle;GO:0044464//cell part;GO:0043229//intracellular organelle;GO:0043228//non-membrane-bounded organelle;GO:0044444//cytoplasmic part;GO:0032991//macromolecular complex;GO:0044424//intracellular part;GO:0005623//cell;GO:0005840//ribosome;GO:0043232//intracellular non-membrane-bounded organelle;GO:0005575//cellular_compo…	GO:0005198//structural molecule activity;GO:0003674//molecular_function	GO:0006807//nitrogen compound metabolic process;GO:0034645//cellular macromolecule biosynthetic process;GO:0009059//macromolecule biosynthetic process;GO:0043170//macromolecule metabolic process;GO:0044260//cellular macromolecule metabolic process;GO:0043603//cellular amide metabolic process;GO:0009058//biosynthetic process;GO:0043604//amide biosynthetic process;GO:0044237//cellular metabolic pro…
1	36084101	36084300	*	4.37523e-28	8.8739e-26	-89.6552	Os01g0840700	Genebody	-	Similar to 60S ribosomal protein L36. (Os01t0840700-00)	-	-	-	-	GO:1990904//ribonucleoprotein complex;GO:0005737//cytoplasm;GO:0043226//organelle;GO:0044464//cell part;GO:0043229//intracellular organelle;GO:0043228//non-membrane-bounded organelle;GO:0044444//cytoplasmic part;GO:0032991//macromolecular complex;GO:0044424//intracellular part;GO:0005623//cell;GO:0005840//ribosome;GO:0043232//intracellular non-membrane-bounded organelle;GO:0005575//cellular_compo…	GO:0005198//structural molecule activity;GO:0003674//molecular_function	GO:0006807//nitrogen compound metabolic process;GO:0034645//cellular macromolecule biosynthetic process;GO:0009059//macromolecule biosynthetic process;GO:0043170//macromolecule metabolic process;GO:0044260//cellular macromolecule metabolic process;GO:0043603//cellular amide metabolic process;GO:0009058//biosynthetic process;GO:0043604//amide biosynthetic process;GO:0044237//cellular metabolic pro…
1	36693801	36694000	*	8.03014e-48	4.44179e-45	95.5166	Os01g0852200	Genebody	-	Similar to sialin. (Os01t0852200-01);Similar to sialin. (Os01t0852200-02);Major facilitator superfamily protein. (Os01t0852200-03)	-	-	-	-	GO:0005737//cytoplasm;GO:0044464//cell part;GO:0043226//organelle;GO:0005623//cell;GO:0043231//intracellular membrane-bounded organelle;GO:0005575//cellular_component;GO:0044444//cytoplasmic part;GO:0044424//intracellular part;GO:0009536//plastid;GO:0043227//membrane-bounded organelle;GO:0016020//membrane;GO:0005622//intracellular;GO:0043229//intracellular organelle	GO:0000166//nucleotide binding;GO:0036094//small molecule binding;GO:0003824//catalytic activity;GO:0016772//transferase activity, transferring phosphorus-containing groups;GO:0016301//kinase activity;GO:0005488//binding;GO:0005215//transporter activity;GO:1901265//nucleoside phosphate binding;GO:1901363//heterocyclic compound binding;GO:0016740//transferase activity;GO:0003674//molecular_functio…	GO:0019538//protein metabolic process;GO:0044238//primary metabolic process;GO:0043170//macromolecule metabolic process;GO:0036211//protein modification process;GO:0044237//cellular metabolic process;GO:0008152//metabolic process;GO:0044267//cellular protein metabolic process;GO:0071704//organic substance metabolic process;GO:0043412//macromolecule modification;GO:0006464//cellular protein modifi…
1	37831101	37831300	*	2.51593e-29	5.50185e-27	-79.3803	Os01g0872350	Genebody	-	-	-	-	-	-	-	-	-
1	37831101	37831300	*	2.51593e-29	5.50185e-27	-79.3803	Os01g0872400	Genebody	-	Similar to POT family protein. (Os01t0872400-01)	-	-	-	-	GO:0005575//cellular_component;GO:0016020//membrane	GO:0003674//molecular_function;GO:0005215//transporter activity	GO:0008150//biological_process;GO:0051179//localization;GO:0006810//transport;GO:0051234//establishment of localization
1	37956301	37956500	*	2.19294e-22	3.02574e-20	-85.2616	Os01g0874800	Genebody	-	Similar to DNA polymerase I. (Os01t0874800-01);Similar to DNA polymerase I. (Os01t0874800-02);5'-3' exonuclease domain containing protein. (Os01t0874800-03);Similar to DNA polymerase I. (Os01t0874800-04)	-	-	-	-	GO:0005622//intracellular;GO:0044464//cell part;GO:0044424//intracellular part;GO:0005575//cellular_component;GO:0005623//cell;GO:0005737//cytoplasm	GO:0016740//transferase activity;GO:0003676//nucleic acid binding;GO:0003674//molecular_function;GO:0003824//catalytic activity;GO:0097159//organic cyclic compound binding;GO:0005488//binding;GO:0003677//DNA binding;GO:1901363//heterocyclic compound binding	GO:0006139//nucleobase-containing compound metabolic process;GO:0006259//DNA metabolic process;GO:0044260//cellular macromolecule metabolic process;GO:0008152//metabolic process;GO:0090304//nucleic acid metabolic process;GO:1901360//organic cyclic compound metabolic process;GO:0044238//primary metabolic process;GO:0006807//nitrogen compound metabolic process;GO:0034641//cellular nitrogen compound…
1	38191901	38192100	*	1.49002e-33	4.17323e-31	-96.5909	Os01g0880100	Genebody	-	-	-	-	-	-	-	-	-
1	38192001	38192200	*	4.35839e-32	1.12327e-29	-97.9167	Os01g0880100	Genebody	-	-	-	-	-	-	-	-	-
1	40357101	40357300	*	6.30646e-21	7.81671e-19	-76.1318	Os01g0922800	Genebody	MADS BOX GENE 51	MADS-box transcription factor, Short-day flowering promoter (Os01t0922800-01)	-	-	-	-	GO:0005622//intracellular;GO:0043231//intracellular membrane-bounded organelle;GO:0044464//cell part;GO:0043226//organelle;GO:0005575//cellular_component;GO:0043227//membrane-bounded organelle;GO:0005634//nucleus;GO:0044424//intracellular part;GO:0043229//intracellular organelle;GO:0005623//cell	GO:0003674//molecular_function;GO:0097159//organic cyclic compound binding;GO:1901363//heterocyclic compound binding;GO:0003676//nucleic acid binding;GO:0005515//protein binding;GO:0005488//binding;GO:0003677//DNA binding	GO:0050896//response to stimulus;GO:0048731//system development;GO:0048856//anatomical structure development;GO:0044237//cellular metabolic process;GO:0044767//single-organism developmental process;GO:0006807//nitrogen compound metabolic process;GO:1901360//organic cyclic compound metabolic process;GO:0009791//post-embryonic development;GO:0009628//response to abiotic stimulus;GO:0009908//flower …
1	40858301	40858500	*	7.4139e-31	1.77873e-28	-77.8103	Os01g0931100	Genebody	-	Conserved hypothetical protein. (Os01t0931100-01);Protein of unknown function DUF1624 domain containing protein. (Os01t0931100-02)	Metabolism	Glycan biosynthesis and metabolism	ko00531//Glycosaminoglycan degradation	K10532	GO:0016020//membrane;GO:0005575//cellular_component	GO:0016740//transferase activity;GO:0003824//catalytic activity;GO:0003674//molecular_function	-
1	41085801	41086000	*	5.62783e-15	4.20894e-13	-82.0513	Os01g0935900	Genebody	SUCCINATE DEHYDROGENASE SUBUNIT 4	Similar to Succinate dehydrogenase subunit 4. (Os01t0935900-01);Similar to Succinate dehydrogenase subunit 4. (Os01t0935900-02)	-	-	-	-	GO:0005575//cellular_component;GO:0016020//membrane;GO:0044424//intracellular part;GO:0043226//organelle;GO:0005739//mitochondrion;GO:0005737//cytoplasm;GO:0043231//intracellular membrane-bounded organelle;GO:0044444//cytoplasmic part;GO:0043229//intracellular organelle;GO:0043227//membrane-bounded organelle;GO:0005622//intracellular;GO:0005623//cell;GO:0044464//cell part	GO:0003674//molecular_function;GO:0005488//binding	GO:0006091//generation of precursor metabolites and energy;GO:0008152//metabolic process;GO:0044237//cellular metabolic process;GO:0008150//biological_process;GO:0009987//cellular process
1	41228201	41228400	*	1.15619e-35	3.60116e-33	-77.5701	Os01g0939200	Genebody	-	-	-	-	-	-	-	-	-
1	41884101	41884300	*	7.98248e-12	4.28191e-10	-77.2105	Os01g0951100	Genebody	-	Arf GTPase activating protein family protein. (Os01t0951100-01)	Cellular Processes	Transport and catabolism	ko04144//Endocytosis	K12486	-	GO:0098772//molecular function regulator;GO:0005488//binding;GO:0003674//molecular_function;GO:0030234//enzyme regulator activity	GO:0008150//biological_process
2	156001	156200	*	4.51244e-49	2.62523e-46	-89.2746	Os02g0102850	Genebody	-	-	-	-	-	-	-	-	-
2	855201	855400	*	1.4468e-10	6.67868e-09	79.3829	Os02g0116000	Genebody	-	Zinc finger, C2H2 domain containing protein. (Os02t0116000-01)	-	-	-	-	-	GO:0003674//molecular_function;GO:0005488//binding;GO:0003676//nucleic acid binding;GO:1901363//heterocyclic compound binding;GO:0097159//organic cyclic compound binding	-
2	1000401	1000600	*	3.08338e-30	7.12489e-28	-76.8421	Os02g0118950	Genebody	-	Similar to NBS-LRR disease resistance protein homologue (Fragment). (Os02t0118950-00)	-	-	-	-	GO:0005575//cellular_component;GO:0016020//membrane	GO:1901363//heterocyclic compound binding;GO:0003677//DNA binding;GO:0036094//small molecule binding;GO:1901265//nucleoside phosphate binding;GO:0003674//molecular_function;GO:0097159//organic cyclic compound binding;GO:0003676//nucleic acid binding;GO:0000166//nucleotide binding;GO:0005488//binding	-
2	1506201	1506400	*	6.21935e-122	3.05083e-118	-80.7406	Os02g0129000	Genebody	-	Hypothetical conserved gene. (Os02t0129000-00)	-	-	-	-	GO:0005575//cellular_component;GO:0016020//membrane	-	-
2	1769401	1769600	*	1.90552e-24	3.04472e-22	-78.4127	Os02g0133400	Genebody	SMC3 homolog, chromosome segregation protein sudA	Similar to SMC3 protein. (Os02t0133400-00)	-	-	-	-	GO:0043226//organelle;GO:0005622//intracellular;GO:0043227//membrane-bounded organelle;GO:0005634//nucleus;GO:0043231//intracellular membrane-bounded organelle;GO:0044424//intracellular part;GO:0044464//cell part;GO:0005575//cellular_component;GO:0043229//intracellular organelle;GO:0005623//cell	GO:1901265//nucleoside phosphate binding;GO:1901363//heterocyclic compound binding;GO:0036094//small molecule binding;GO:0005488//binding;GO:0000166//nucleotide binding;GO:0097159//organic cyclic compound binding;GO:0003674//molecular_function	GO:0016043//cellular component organization;GO:0009987//cellular process;GO:0071840//cellular component organization or biogenesis;GO:0008150//biological_process
2	1769501	1769700	*	2.55709e-30	5.94837e-28	-80.3533	Os02g0133400	Genebody	SMC3 homolog, chromosome segregation protein sudA	Similar to SMC3 protein. (Os02t0133400-00)	-	-	-	-	GO:0043226//organelle;GO:0005622//intracellular;GO:0043227//membrane-bounded organelle;GO:0005634//nucleus;GO:0043231//intracellular membrane-bounded organelle;GO:0044424//intracellular part;GO:0044464//cell part;GO:0005575//cellular_component;GO:0043229//intracellular organelle;GO:0005623//cell	GO:1901265//nucleoside phosphate binding;GO:1901363//heterocyclic compound binding;GO:0036094//small molecule binding;GO:0005488//binding;GO:0000166//nucleotide binding;GO:0097159//organic cyclic compound binding;GO:0003674//molecular_function	GO:0016043//cellular component organization;GO:0009987//cellular process;GO:0071840//cellular component organization or biogenesis;GO:0008150//biological_process
2	3621701	3621900	*	2.9167e-17	2.70042e-15	92	Os02g0167366	Genebody	-	-	-	-	-	-	-	-	-
2	3621701	3621900	*	2.9167e-17	2.70042e-15	92	Os02g0167300	Genebody	BETA-TUBULIN 5	Tubulin beta-3 chain (Beta-3 tubulin). (Os02t0167300-01);Similar to Tubulin beta-5 chain. (Os02t0167300-02)	Cellular Processes	Transport and catabolism	ko04145//Phagosome	K07375	GO:0043232//intracellular non-membrane-bounded organelle;GO:0005575//cellular_component;GO:0043228//non-membrane-bounded organelle;GO:0005623//cell;GO:0005622//intracellular;GO:0005737//cytoplasm;GO:0043226//organelle;GO:0044424//intracellular part;GO:0044464//cell part;GO:0005856//cytoskeleton;GO:0043229//intracellular organelle	GO:1901265//nucleoside phosphate binding;GO:0097159//organic cyclic compound binding;GO:0003824//catalytic activity;GO:0005488//binding;GO:0003674//molecular_function;GO:0000166//nucleotide binding;GO:0036094//small molecule binding;GO:0005198//structural molecule activity;GO:0016787//hydrolase activity;GO:1901363//heterocyclic compound binding	GO:0071840//cellular component organization or biogenesis;GO:0016043//cellular component organization;GO:0008150//biological_process;GO:0009987//cellular process
2	4426501	4426700	*	1.40735e-56	1.09415e-53	88.3959	Os02g0179600	Genebody	-	-	-	-	-	-	-	-	-
2	4426601	4426800	*	1.1395e-93	2.90313e-90	94.5924	Os02g0179600	Genebody	-	-	-	-	-	-	-	-	-
2	4691901	4692100	*	1.2056e-14	8.73345e-13	-80.0983	Os02g0184100	Genebody	-	-	-	-	-	-	-	-	-
2	4742601	4742800	*	5.75533e-19	6.13677e-17	-87.234	Os02g0184800	Genebody	-	-	-	-	-	-	-	-	-
2	4742601	4742800	*	5.75533e-19	6.13677e-17	-87.234	Os02g0184900	Genebody	-	Cytochrome P450 family protein. (Os02t0184900-01)	-	-	-	-	GO:0005575//cellular_component;GO:0016020//membrane	GO:0003824//catalytic activity;GO:0003674//molecular_function;GO:0005488//binding	GO:0009058//biosynthetic process;GO:0044710//single-organism metabolic process;GO:0008150//biological_process;GO:0044699//single-organism process;GO:0019748//secondary metabolic process;GO:0008152//metabolic process
2	4742701	4742900	*	3.30956e-17	3.04971e-15	-80.641	Os02g0184800	Genebody	-	-	-	-	-	-	-	-	-
2	4742701	4742900	*	3.30956e-17	3.04971e-15	-80.641	Os02g0184900	Genebody	-	Cytochrome P450 family protein. (Os02t0184900-01)	-	-	-	-	GO:0005575//cellular_component;GO:0016020//membrane	GO:0003824//catalytic activity;GO:0003674//molecular_function;GO:0005488//binding	GO:0009058//biosynthetic process;GO:0044710//single-organism metabolic process;GO:0008150//biological_process;GO:0044699//single-organism process;GO:0019748//secondary metabolic process;GO:0008152//metabolic process
2	4742801	4743000	*	5.24344e-35	1.57598e-32	-81.6667	Os02g0184800	Genebody	-	-	-	-	-	-	-	-	-
2	4742801	4743000	*	5.24344e-35	1.57598e-32	-81.6667	Os02g0184900	Genebody	-	Cytochrome P450 family protein. (Os02t0184900-01)	-	-	-	-	GO:0005575//cellular_component;GO:0016020//membrane	GO:0003824//catalytic activity;GO:0003674//molecular_function;GO:0005488//binding	GO:0009058//biosynthetic process;GO:0044710//single-organism metabolic process;GO:0008150//biological_process;GO:0044699//single-organism process;GO:0019748//secondary metabolic process;GO:0008152//metabolic process
2	4742901	4743100	*	1.05491e-40	4.27272e-38	-86.3238	Os02g0184900	Genebody	-	Cytochrome P450 family protein. (Os02t0184900-01)	-	-	-	-	GO:0005575//cellular_component;GO:0016020//membrane	GO:0003824//catalytic activity;GO:0003674//molecular_function;GO:0005488//binding	GO:0009058//biosynthetic process;GO:0044710//single-organism metabolic process;GO:0008150//biological_process;GO:0044699//single-organism process;GO:0019748//secondary metabolic process;GO:0008152//metabolic process
2	4755901	4756100	*	3.80507e-17	3.48905e-15	-86.1538	Os02g0185200	Genebody	-	Cytochrome P450 family protein. (Os02t0185200-01)	-	-	-	-	GO:0016020//membrane;GO:0005575//cellular_component	GO:0003674//molecular_function;GO:0005488//binding;GO:0003824//catalytic activity	GO:0008152//metabolic process;GO:0009058//biosynthetic process;GO:0044699//single-organism process;GO:0019748//secondary metabolic process;GO:0008150//biological_process;GO:0044710//single-organism metabolic process
2	4756001	4756200	*	1.07366e-26	1.98625e-24	-76.5306	Os02g0185200	Genebody	-	Cytochrome P450 family protein. (Os02t0185200-01)	-	-	-	-	GO:0016020//membrane;GO:0005575//cellular_component	GO:0003674//molecular_function;GO:0005488//binding;GO:0003824//catalytic activity	GO:0008152//metabolic process;GO:0009058//biosynthetic process;GO:0044699//single-organism process;GO:0019748//secondary metabolic process;GO:0008150//biological_process;GO:0044710//single-organism metabolic process
2	4756101	4756300	*	2.08246e-40	8.31903e-38	-77.3333	Os02g0185200	Genebody	-	Cytochrome P450 family protein. (Os02t0185200-01)	-	-	-	-	GO:0016020//membrane;GO:0005575//cellular_component	GO:0003674//molecular_function;GO:0005488//binding;GO:0003824//catalytic activity	GO:0008152//metabolic process;GO:0009058//biosynthetic process;GO:0044699//single-organism process;GO:0019748//secondary metabolic process;GO:0008150//biological_process;GO:0044710//single-organism metabolic process
2	4766601	4766800	*	1.57662e-18	1.62142e-16	-80.8897	Os02g0185300	Genebody	-	Cytochrome P450 family protein. (Os02t0185300-01)	-	-	-	-	GO:0016020//membrane;GO:0005575//cellular_component	GO:0003674//molecular_function;GO:0005488//binding;GO:0003824//catalytic activity	GO:0008152//metabolic process;GO:0044699//single-organism process;GO:0009058//biosynthetic process;GO:0044710//single-organism metabolic process;GO:0008150//biological_process;GO:0019748//secondary metabolic process
2	4766601	4766800	*	1.57662e-18	1.62142e-16	-80.8897	Os02g0185350	Genebody	-	-	-	-	-	-	-	-	-
2	4797601	4797800	*	3.84289e-23	5.61647e-21	-82.1569	Os02g0186200	Genebody	endosperm-specific gene 28	Similar to Cytochrome P450 CYP71K14. (Os02t0186200-00)	-	-	-	-	GO:0016020//membrane;GO:0005575//cellular_component	GO:0005488//binding;GO:0003824//catalytic activity;GO:0003674//molecular_function	GO:0019748//secondary metabolic process;GO:0008150//biological_process;GO:0009058//biosynthetic process;GO:0008152//metabolic process;GO:0044710//single-organism metabolic process;GO:0044699//single-organism process
2	4827701	4827900	*	9.12205e-33	2.43927e-30	-90	Os02g0186900	Genebody	-	Cytochrome P450 family protein. (Os02t0186900-01)	-	-	-	-	GO:0016020//membrane;GO:0005575//cellular_component	GO:0003674//molecular_function;GO:0003824//catalytic activity;GO:0005488//binding	GO:0008152//metabolic process;GO:0008150//biological_process;GO:0044699//single-organism process;GO:0019748//secondary metabolic process;GO:0009058//biosynthetic process;GO:0044710//single-organism metabolic process
2	4827801	4828000	*	1.20602e-26	2.22338e-24	-82.598	Os02g0186900	Genebody	-	Cytochrome P450 family protein. (Os02t0186900-01)	-	-	-	-	GO:0016020//membrane;GO:0005575//cellular_component	GO:0003674//molecular_function;GO:0003824//catalytic activity;GO:0005488//binding	GO:0008152//metabolic process;GO:0008150//biological_process;GO:0044699//single-organism process;GO:0019748//secondary metabolic process;GO:0009058//biosynthetic process;GO:0044710//single-organism metabolic process
2	4827901	4828100	*	2.56943e-54	1.83936e-51	-83.6522	Os02g0186900	Genebody	-	Cytochrome P450 family protein. (Os02t0186900-01)	-	-	-	-	GO:0016020//membrane;GO:0005575//cellular_component	GO:0003674//molecular_function;GO:0003824//catalytic activity;GO:0005488//binding	GO:0008152//metabolic process;GO:0008150//biological_process;GO:0044699//single-organism process;GO:0019748//secondary metabolic process;GO:0009058//biosynthetic process;GO:0044710//single-organism metabolic process
2	5063001	5063200	*	8.57594e-53	5.80696e-50	-99.0476	Os02g0191500	Genebody	-	Similar to Goliath homolog precursor (RING finger protein 130). (Os02t0191500-01)	-	-	-	-	-	GO:0016740//transferase activity;GO:0003674//molecular_function;GO:0003824//catalytic activity	GO:0036211//protein modification process;GO:0009987//cellular process;GO:0043170//macromolecule metabolic process;GO:0019538//protein metabolic process;GO:0071704//organic substance metabolic process;GO:0043412//macromolecule modification;GO:0006464//cellular protein modification process;GO:0044260//cellular macromolecule metabolic process;GO:0008150//biological_process;GO:0009056//catabolic proc…
2	5063101	5063300	*	1.4158e-25	2.44101e-23	-88.6816	Os02g0191500	Genebody	-	Similar to Goliath homolog precursor (RING finger protein 130). (Os02t0191500-01)	-	-	-	-	-	GO:0016740//transferase activity;GO:0003674//molecular_function;GO:0003824//catalytic activity	GO:0036211//protein modification process;GO:0009987//cellular process;GO:0043170//macromolecule metabolic process;GO:0019538//protein metabolic process;GO:0071704//organic substance metabolic process;GO:0043412//macromolecule modification;GO:0006464//cellular protein modification process;GO:0044260//cellular macromolecule metabolic process;GO:0008150//biological_process;GO:0009056//catabolic proc…
2	5063201	5063400	*	7.06692e-15	5.23353e-13	-77.9967	Os02g0191500	Genebody	-	Similar to Goliath homolog precursor (RING finger protein 130). (Os02t0191500-01)	-	-	-	-	-	GO:0016740//transferase activity;GO:0003674//molecular_function;GO:0003824//catalytic activity	GO:0036211//protein modification process;GO:0009987//cellular process;GO:0043170//macromolecule metabolic process;GO:0019538//protein metabolic process;GO:0071704//organic substance metabolic process;GO:0043412//macromolecule modification;GO:0006464//cellular protein modification process;GO:0044260//cellular macromolecule metabolic process;GO:0008150//biological_process;GO:0009056//catabolic proc…
2	5063301	5063500	*	8.53914e-26	1.49261e-23	-85.9379	Os02g0191500	Genebody	-	Similar to Goliath homolog precursor (RING finger protein 130). (Os02t0191500-01)	-	-	-	-	-	GO:0016740//transferase activity;GO:0003674//molecular_function;GO:0003824//catalytic activity	GO:0036211//protein modification process;GO:0009987//cellular process;GO:0043170//macromolecule metabolic process;GO:0019538//protein metabolic process;GO:0071704//organic substance metabolic process;GO:0043412//macromolecule modification;GO:0006464//cellular protein modification process;GO:0044260//cellular macromolecule metabolic process;GO:0008150//biological_process;GO:0009056//catabolic proc…
2	6118201	6118400	*	1.01095e-33	2.85397e-31	-80.2809	Os02g0208900	Genebody	-	Similar to ZIGA2 protein (Fragment). (Os02t0208900-01);Similar to GTP-ase activating protein for Arf containing protein. (Os02t0208900-02);Similar to GTP-ase activating protein for Arf containing protein. (Os02t0208900-03)	-	-	-	-	-	GO:0003674//molecular_function;GO:0005488//binding;GO:0098772//molecular function regulator;GO:0030234//enzyme regulator activity	GO:0008150//biological_process
2	6812301	6812500	*	3.83563e-16	3.20445e-14	88.2353	Os02g0222100	Genebody	-	Similar to Cysteine synthase (EC 4.2.99.8). (Os02t0222100-01)	-	-	-	-	GO:0005622//intracellular;GO:0044464//cell part;GO:0005623//cell;GO:0044424//intracellular part;GO:0005575//cellular_component;GO:0005737//cytoplasm	GO:0003674//molecular_function;GO:0003824//catalytic activity;GO:0005488//binding	GO:0009058//biosynthetic process;GO:0008152//metabolic process;GO:0008150//biological_process;GO:0009987//cellular process
2	7135601	7135800	*	6.22428e-25	1.02891e-22	-92	Os02g0227200	Genebody	EARLY NODULIN 93B	Early nodulin. (Os02t0227200-01)	-	-	-	-	GO:0044444//cytoplasmic part;GO:0044424//intracellular part;GO:0005737//cytoplasm;GO:0005623//cell;GO:0005739//mitochondrion;GO:0043229//intracellular organelle;GO:0044464//cell part;GO:0043231//intracellular membrane-bounded organelle;GO:0005622//intracellular;GO:0043226//organelle;GO:0005575//cellular_component;GO:0043227//membrane-bounded organelle;GO:0016020//membrane	-	-
2	7135701	7135900	*	6.22428e-25	1.02891e-22	-92	Os02g0227200	Genebody	EARLY NODULIN 93B	Early nodulin. (Os02t0227200-01)	-	-	-	-	GO:0044444//cytoplasmic part;GO:0044424//intracellular part;GO:0005737//cytoplasm;GO:0005623//cell;GO:0005739//mitochondrion;GO:0043229//intracellular organelle;GO:0044464//cell part;GO:0043231//intracellular membrane-bounded organelle;GO:0005622//intracellular;GO:0043226//organelle;GO:0005575//cellular_component;GO:0043227//membrane-bounded organelle;GO:0016020//membrane	-	-
2	7719701	7719900	*	1.23082e-15	9.79909e-14	-75.8031	Os02g0236200	Genebody	-	Similar to Shaggy-related protein kinase eta (EC 2.7.1.-) (ASK-eta) (BRASSINOSTEROID-INSENSITIVE 2) (ULTRACURVATA1). (Os02t0236200-01)	Environmental Information Processing	Signal transduction	ko04075//Plant hormone signal transduction	K14502	-	GO:0097159//organic cyclic compound binding;GO:1901265//nucleoside phosphate binding;GO:0016301//kinase activity;GO:1901363//heterocyclic compound binding;GO:0005488//binding;GO:0036094//small molecule binding;GO:0016740//transferase activity;GO:0016772//transferase activity, transferring phosphorus-containing groups;GO:0003674//molecular_function;GO:0003824//catalytic activity;GO:0000166//nucleo…	GO:0019538//protein metabolic process;GO:0044267//cellular protein metabolic process;GO:0044237//cellular metabolic process;GO:0008150//biological_process;GO:0009987//cellular process;GO:0008152//metabolic process;GO:0071704//organic substance metabolic process;GO:0006464//cellular protein modification process;GO:0043412//macromolecule modification;GO:0044260//cellular macromolecule metabolic pro…
2	8167101	8167300	*	4.61299e-13	2.84663e-11	77.0833	Os02g0244600	Genebody	-	Nucleotide-binding, alpha-beta plait domain containing protein. (Os02t0244600-01)	-	-	-	-	-	GO:0003723//RNA binding;GO:0003674//molecular_function;GO:1901363//heterocyclic compound binding;GO:0005488//binding;GO:0097159//organic cyclic compound binding;GO:0003676//nucleic acid binding	-
2	8167601	8167800	*	2.79201e-26	5.03025e-24	91.1111	Os02g0244600	Genebody	-	Nucleotide-binding, alpha-beta plait domain containing protein. (Os02t0244600-01)	-	-	-	-	-	GO:0003723//RNA binding;GO:0003674//molecular_function;GO:1901363//heterocyclic compound binding;GO:0005488//binding;GO:0097159//organic cyclic compound binding;GO:0003676//nucleic acid binding	-
2	8592701	8592900	*	7.20434e-48	3.9943e-45	-96.6667	Os02g0252400	Genebody	PROLAMIN BOX BINDING FACTOR	Dof zinc finger transcriptional activator, Dof zinc finger transcription factor, Grain filling, GA response in aleurone cell (Os02t0252400-01)	-	-	-	-	GO:0044424//intracellular part;GO:0043229//intracellular organelle;GO:0005575//cellular_component;GO:0005622//intracellular;GO:0044464//cell part;GO:0043227//membrane-bounded organelle;GO:0043226//organelle;GO:0005634//nucleus;GO:0005623//cell;GO:0043231//intracellular membrane-bounded organelle	GO:0003674//molecular_function;GO:0003676//nucleic acid binding;GO:1901363//heterocyclic compound binding;GO:0097159//organic cyclic compound binding;GO:0005488//binding;GO:0003677//DNA binding	GO:0071704//organic substance metabolic process;GO:1901360//organic cyclic compound metabolic process;GO:0034641//cellular nitrogen compound metabolic process;GO:0006807//nitrogen compound metabolic process;GO:0009058//biosynthetic process;GO:0009987//cellular process;GO:0006139//nucleobase-containing compound metabolic process;GO:0008150//biological_process;GO:0044237//cellular metabolic process…
2	8592801	8593000	*	2.60945e-105	9.05075e-102	-95.3202	Os02g0252400	Genebody	PROLAMIN BOX BINDING FACTOR	Dof zinc finger transcriptional activator, Dof zinc finger transcription factor, Grain filling, GA response in aleurone cell (Os02t0252400-01)	-	-	-	-	GO:0044424//intracellular part;GO:0043229//intracellular organelle;GO:0005575//cellular_component;GO:0005622//intracellular;GO:0044464//cell part;GO:0043227//membrane-bounded organelle;GO:0043226//organelle;GO:0005634//nucleus;GO:0005623//cell;GO:0043231//intracellular membrane-bounded organelle	GO:0003674//molecular_function;GO:0003676//nucleic acid binding;GO:1901363//heterocyclic compound binding;GO:0097159//organic cyclic compound binding;GO:0005488//binding;GO:0003677//DNA binding	GO:0071704//organic substance metabolic process;GO:1901360//organic cyclic compound metabolic process;GO:0034641//cellular nitrogen compound metabolic process;GO:0006807//nitrogen compound metabolic process;GO:0009058//biosynthetic process;GO:0009987//cellular process;GO:0006139//nucleobase-containing compound metabolic process;GO:0008150//biological_process;GO:0044237//cellular metabolic process…
2	8592901	8593100	*	5.53601e-98	1.59e-94	-95.4301	Os02g0252400	Genebody	PROLAMIN BOX BINDING FACTOR	Dof zinc finger transcriptional activator, Dof zinc finger transcription factor, Grain filling, GA response in aleurone cell (Os02t0252400-01)	-	-	-	-	GO:0044424//intracellular part;GO:0043229//intracellular organelle;GO:0005575//cellular_component;GO:0005622//intracellular;GO:0044464//cell part;GO:0043227//membrane-bounded organelle;GO:0043226//organelle;GO:0005634//nucleus;GO:0005623//cell;GO:0043231//intracellular membrane-bounded organelle	GO:0003674//molecular_function;GO:0003676//nucleic acid binding;GO:1901363//heterocyclic compound binding;GO:0097159//organic cyclic compound binding;GO:0005488//binding;GO:0003677//DNA binding	GO:0071704//organic substance metabolic process;GO:1901360//organic cyclic compound metabolic process;GO:0034641//cellular nitrogen compound metabolic process;GO:0006807//nitrogen compound metabolic process;GO:0009058//biosynthetic process;GO:0009987//cellular process;GO:0006139//nucleobase-containing compound metabolic process;GO:0008150//biological_process;GO:0044237//cellular metabolic process…
2	8593001	8593200	*	7.45199e-67	8.29295e-64	-96.1538	Os02g0252400	Genebody	PROLAMIN BOX BINDING FACTOR	Dof zinc finger transcriptional activator, Dof zinc finger transcription factor, Grain filling, GA response in aleurone cell (Os02t0252400-01)	-	-	-	-	GO:0044424//intracellular part;GO:0043229//intracellular organelle;GO:0005575//cellular_component;GO:0005622//intracellular;GO:0044464//cell part;GO:0043227//membrane-bounded organelle;GO:0043226//organelle;GO:0005634//nucleus;GO:0005623//cell;GO:0043231//intracellular membrane-bounded organelle	GO:0003674//molecular_function;GO:0003676//nucleic acid binding;GO:1901363//heterocyclic compound binding;GO:0097159//organic cyclic compound binding;GO:0005488//binding;GO:0003677//DNA binding	GO:0071704//organic substance metabolic process;GO:1901360//organic cyclic compound metabolic process;GO:0034641//cellular nitrogen compound metabolic process;GO:0006807//nitrogen compound metabolic process;GO:0009058//biosynthetic process;GO:0009987//cellular process;GO:0006139//nucleobase-containing compound metabolic process;GO:0008150//biological_process;GO:0044237//cellular metabolic process…
2	8593101	8593300	*	2.95301e-59	2.51889e-56	-92.5373	Os02g0252400	Genebody	PROLAMIN BOX BINDING FACTOR	Dof zinc finger transcriptional activator, Dof zinc finger transcription factor, Grain filling, GA response in aleurone cell (Os02t0252400-01)	-	-	-	-	GO:0044424//intracellular part;GO:0043229//intracellular organelle;GO:0005575//cellular_component;GO:0005622//intracellular;GO:0044464//cell part;GO:0043227//membrane-bounded organelle;GO:0043226//organelle;GO:0005634//nucleus;GO:0005623//cell;GO:0043231//intracellular membrane-bounded organelle	GO:0003674//molecular_function;GO:0003676//nucleic acid binding;GO:1901363//heterocyclic compound binding;GO:0097159//organic cyclic compound binding;GO:0005488//binding;GO:0003677//DNA binding	GO:0071704//organic substance metabolic process;GO:1901360//organic cyclic compound metabolic process;GO:0034641//cellular nitrogen compound metabolic process;GO:0006807//nitrogen compound metabolic process;GO:0009058//biosynthetic process;GO:0009987//cellular process;GO:0006139//nucleobase-containing compound metabolic process;GO:0008150//biological_process;GO:0044237//cellular metabolic process…
2	8593201	8593400	*	8.48675e-58	6.90921e-55	-93.3735	Os02g0252400	Genebody	PROLAMIN BOX BINDING FACTOR	Dof zinc finger transcriptional activator, Dof zinc finger transcription factor, Grain filling, GA response in aleurone cell (Os02t0252400-01)	-	-	-	-	GO:0044424//intracellular part;GO:0043229//intracellular organelle;GO:0005575//cellular_component;GO:0005622//intracellular;GO:0044464//cell part;GO:0043227//membrane-bounded organelle;GO:0043226//organelle;GO:0005634//nucleus;GO:0005623//cell;GO:0043231//intracellular membrane-bounded organelle	GO:0003674//molecular_function;GO:0003676//nucleic acid binding;GO:1901363//heterocyclic compound binding;GO:0097159//organic cyclic compound binding;GO:0005488//binding;GO:0003677//DNA binding	GO:0071704//organic substance metabolic process;GO:1901360//organic cyclic compound metabolic process;GO:0034641//cellular nitrogen compound metabolic process;GO:0006807//nitrogen compound metabolic process;GO:0009058//biosynthetic process;GO:0009987//cellular process;GO:0006139//nucleobase-containing compound metabolic process;GO:0008150//biological_process;GO:0044237//cellular metabolic process…
2	8593301	8593500	*	3.16836e-69	3.81436e-66	-89.4977	Os02g0252400	Genebody	PROLAMIN BOX BINDING FACTOR	Dof zinc finger transcriptional activator, Dof zinc finger transcription factor, Grain filling, GA response in aleurone cell (Os02t0252400-01)	-	-	-	-	GO:0044424//intracellular part;GO:0043229//intracellular organelle;GO:0005575//cellular_component;GO:0005622//intracellular;GO:0044464//cell part;GO:0043227//membrane-bounded organelle;GO:0043226//organelle;GO:0005634//nucleus;GO:0005623//cell;GO:0043231//intracellular membrane-bounded organelle	GO:0003674//molecular_function;GO:0003676//nucleic acid binding;GO:1901363//heterocyclic compound binding;GO:0097159//organic cyclic compound binding;GO:0005488//binding;GO:0003677//DNA binding	GO:0071704//organic substance metabolic process;GO:1901360//organic cyclic compound metabolic process;GO:0034641//cellular nitrogen compound metabolic process;GO:0006807//nitrogen compound metabolic process;GO:0009058//biosynthetic process;GO:0009987//cellular process;GO:0006139//nucleobase-containing compound metabolic process;GO:0008150//biological_process;GO:0044237//cellular metabolic process…
2	8593401	8593600	*	3.2064e-67	3.61248e-64	-90	Os02g0252400	Genebody	PROLAMIN BOX BINDING FACTOR	Dof zinc finger transcriptional activator, Dof zinc finger transcription factor, Grain filling, GA response in aleurone cell (Os02t0252400-01)	-	-	-	-	GO:0044424//intracellular part;GO:0043229//intracellular organelle;GO:0005575//cellular_component;GO:0005622//intracellular;GO:0044464//cell part;GO:0043227//membrane-bounded organelle;GO:0043226//organelle;GO:0005634//nucleus;GO:0005623//cell;GO:0043231//intracellular membrane-bounded organelle	GO:0003674//molecular_function;GO:0003676//nucleic acid binding;GO:1901363//heterocyclic compound binding;GO:0097159//organic cyclic compound binding;GO:0005488//binding;GO:0003677//DNA binding	GO:0071704//organic substance metabolic process;GO:1901360//organic cyclic compound metabolic process;GO:0034641//cellular nitrogen compound metabolic process;GO:0006807//nitrogen compound metabolic process;GO:0009058//biosynthetic process;GO:0009987//cellular process;GO:0006139//nucleobase-containing compound metabolic process;GO:0008150//biological_process;GO:0044237//cellular metabolic process…
2	8593501	8593700	*	5.80744e-151	4.90362e-147	-95.5195	Os02g0252400	Genebody	PROLAMIN BOX BINDING FACTOR	Dof zinc finger transcriptional activator, Dof zinc finger transcription factor, Grain filling, GA response in aleurone cell (Os02t0252400-01)	-	-	-	-	GO:0044424//intracellular part;GO:0043229//intracellular organelle;GO:0005575//cellular_component;GO:0005622//intracellular;GO:0044464//cell part;GO:0043227//membrane-bounded organelle;GO:0043226//organelle;GO:0005634//nucleus;GO:0005623//cell;GO:0043231//intracellular membrane-bounded organelle	GO:0003674//molecular_function;GO:0003676//nucleic acid binding;GO:1901363//heterocyclic compound binding;GO:0097159//organic cyclic compound binding;GO:0005488//binding;GO:0003677//DNA binding	GO:0071704//organic substance metabolic process;GO:1901360//organic cyclic compound metabolic process;GO:0034641//cellular nitrogen compound metabolic process;GO:0006807//nitrogen compound metabolic process;GO:0009058//biosynthetic process;GO:0009987//cellular process;GO:0006139//nucleobase-containing compound metabolic process;GO:0008150//biological_process;GO:0044237//cellular metabolic process…
2	8593601	8593800	*	9.15904e-223	2.06606e-218	-96.2121	Os02g0252400	Genebody	PROLAMIN BOX BINDING FACTOR	Dof zinc finger transcriptional activator, Dof zinc finger transcription factor, Grain filling, GA response in aleurone cell (Os02t0252400-01)	-	-	-	-	GO:0044424//intracellular part;GO:0043229//intracellular organelle;GO:0005575//cellular_component;GO:0005622//intracellular;GO:0044464//cell part;GO:0043227//membrane-bounded organelle;GO:0043226//organelle;GO:0005634//nucleus;GO:0005623//cell;GO:0043231//intracellular membrane-bounded organelle	GO:0003674//molecular_function;GO:0003676//nucleic acid binding;GO:1901363//heterocyclic compound binding;GO:0097159//organic cyclic compound binding;GO:0005488//binding;GO:0003677//DNA binding	GO:0071704//organic substance metabolic process;GO:1901360//organic cyclic compound metabolic process;GO:0034641//cellular nitrogen compound metabolic process;GO:0006807//nitrogen compound metabolic process;GO:0009058//biosynthetic process;GO:0009987//cellular process;GO:0006139//nucleobase-containing compound metabolic process;GO:0008150//biological_process;GO:0044237//cellular metabolic process…
2	8593701	8593900	*	5.77732e-138	3.8898e-134	-96.3758	Os02g0252400	Genebody	PROLAMIN BOX BINDING FACTOR	Dof zinc finger transcriptional activator, Dof zinc finger transcription factor, Grain filling, GA response in aleurone cell (Os02t0252400-01)	-	-	-	-	GO:0044424//intracellular part;GO:0043229//intracellular organelle;GO:0005575//cellular_component;GO:0005622//intracellular;GO:0044464//cell part;GO:0043227//membrane-bounded organelle;GO:0043226//organelle;GO:0005634//nucleus;GO:0005623//cell;GO:0043231//intracellular membrane-bounded organelle	GO:0003674//molecular_function;GO:0003676//nucleic acid binding;GO:1901363//heterocyclic compound binding;GO:0097159//organic cyclic compound binding;GO:0005488//binding;GO:0003677//DNA binding	GO:0071704//organic substance metabolic process;GO:1901360//organic cyclic compound metabolic process;GO:0034641//cellular nitrogen compound metabolic process;GO:0006807//nitrogen compound metabolic process;GO:0009058//biosynthetic process;GO:0009987//cellular process;GO:0006139//nucleobase-containing compound metabolic process;GO:0008150//biological_process;GO:0044237//cellular metabolic process…
2	11486301	11486500	*	3.12947e-19	3.40621e-17	75.8929	Os02g0299300	Genebody	-	-	-	-	-	-	-	-	-
2	11486401	11486600	*	3.12947e-19	3.40621e-17	75.8929	Os02g0299300	Genebody	-	-	-	-	-	-	-	-	-
2	13982101	13982300	*	3.77014e-14	2.60379e-12	-83.0952	Os02g0437800	Genebody	-	Similar to vacuolar protein-sorting protein 45. (Os02t0437800-01);Similar to Vacuolar protein-sorting protein 45 homolog (AtVPS45). (Os02t0437800-02);Similar to vacuolar protein-sorting protein 45. (Os02t0437800-03)	Cellular Processes	Transport and catabolism	ko04144//Endocytosis	K12479	GO:0005623//cell;GO:0043231//intracellular membrane-bounded organelle;GO:0012505//endomembrane system;GO:0044444//cytoplasmic part;GO:0043229//intracellular organelle;GO:0043227//membrane-bounded organelle;GO:0005575//cellular_component;GO:0005773//vacuole;GO:0016020//membrane;GO:0005737//cytoplasm;GO:0005622//intracellular;GO:0044424//intracellular part;GO:0005794//Golgi apparatus;GO:0044464//ce…	-	GO:0009987//cellular process;GO:0051234//establishment of localization;GO:0008150//biological_process;GO:0051179//localization;GO:0006810//transport
2	13982201	13982400	*	6.9147e-14	4.65011e-12	-82.619	Os02g0437800	Genebody	-	Similar to vacuolar protein-sorting protein 45. (Os02t0437800-01);Similar to Vacuolar protein-sorting protein 45 homolog (AtVPS45). (Os02t0437800-02);Similar to vacuolar protein-sorting protein 45. (Os02t0437800-03)	Cellular Processes	Transport and catabolism	ko04144//Endocytosis	K12479	GO:0005623//cell;GO:0043231//intracellular membrane-bounded organelle;GO:0012505//endomembrane system;GO:0044444//cytoplasmic part;GO:0043229//intracellular organelle;GO:0043227//membrane-bounded organelle;GO:0005575//cellular_component;GO:0005773//vacuole;GO:0016020//membrane;GO:0005737//cytoplasm;GO:0005622//intracellular;GO:0044424//intracellular part;GO:0005794//Golgi apparatus;GO:0044464//ce…	-	GO:0009987//cellular process;GO:0051234//establishment of localization;GO:0008150//biological_process;GO:0051179//localization;GO:0006810//transport
2	15266901	15267100	*	3.63272e-21	4.58094e-19	-79.8452	Os02g0458100	Genebody	-	Similar to Sesquiterpene cyclase. (Os02t0458100-01)	-	-	-	-	-	GO:0003824//catalytic activity;GO:0003674//molecular_function;GO:0005488//binding	GO:0008150//biological_process;GO:0008152//metabolic process
2	15267001	15267200	*	7.15767e-40	2.77436e-37	-85.6298	Os02g0458100	Genebody	-	Similar to Sesquiterpene cyclase. (Os02t0458100-01)	-	-	-	-	-	GO:0003824//catalytic activity;GO:0003674//molecular_function;GO:0005488//binding	GO:0008150//biological_process;GO:0008152//metabolic process
2	15267101	15267300	*	8.70219e-34	2.46342e-31	-91.3078	Os02g0458100	Genebody	-	Similar to Sesquiterpene cyclase. (Os02t0458100-01)	-	-	-	-	-	GO:0003824//catalytic activity;GO:0003674//molecular_function;GO:0005488//binding	GO:0008150//biological_process;GO:0008152//metabolic process
2	15552801	15553000	*	1.71039e-17	1.61624e-15	-76.4706	Os02g0463500	Genebody	SERINE CARBOXYPEPTIDASE 7	Peptidase S10, serine carboxypeptidase domain containing protein. (Os02t0463500-01)	-	-	-	-	GO:0043227//membrane-bounded organelle;GO:0043229//intracellular organelle;GO:0005737//cytoplasm;GO:0005622//intracellular;GO:0005623//cell;GO:0044464//cell part;GO:0044424//intracellular part;GO:0005575//cellular_component;GO:0042579//microbody;GO:0005773//vacuole;GO:0044444//cytoplasmic part;GO:0043226//organelle;GO:0043231//intracellular membrane-bounded organelle;GO:0005777//peroxisome	GO:0016740//transferase activity;GO:0003674//molecular_function;GO:0003824//catalytic activity;GO:0016787//hydrolase activity	GO:0071704//organic substance metabolic process;GO:0044710//single-organism metabolic process;GO:0044238//primary metabolic process;GO:0019538//protein metabolic process;GO:0008150//biological_process;GO:0019748//secondary metabolic process;GO:0043170//macromolecule metabolic process;GO:0008152//metabolic process;GO:0044699//single-organism process
2	16480101	16480300	*	6.22518e-37	2.08567e-34	80.3571	Os02g0479700	Genebody	-	-	-	-	-	-	-	-	-
2	16480201	16480400	*	1.05562e-45	5.34184e-43	91.358	Os02g0479700	Genebody	-	-	-	-	-	-	-	-	-
2	16507001	16507200	*	7.88059e-28	1.57224e-25	-85.2363	Os02g0480466	Genebody	-	Similar to Calcineurin B-like protein 02. (Os02t0480466-00)	-	-	-	-	GO:0016020//membrane;GO:0005575//cellular_component	-	-
2	17362101	17362300	*	9.45862e-14	6.26907e-12	-77.8256	Os02g0494700	Genebody	REPRESSOR OF SILENCING 1B	Similar to Repressor of silencing 1. (Os02t0494700-00)	-	-	-	-	GO:0005575//cellular_component;GO:0016020//membrane	GO:0003674//molecular_function;GO:0005488//binding;GO:0003824//catalytic activity	GO:0044237//cellular metabolic process;GO:0006950//response to stress;GO:0006139//nucleobase-containing compound metabolic process;GO:0008150//biological_process;GO:0071704//organic substance metabolic process;GO:0050896//response to stimulus;GO:1901360//organic cyclic compound metabolic process;GO:0034641//cellular nitrogen compound metabolic process;GO:0009987//cellular process;GO:0043170//macr…
2	17866001	17866200	*	2.36667e-17	2.20745e-15	-80	Os02g0503700	Genebody	-	Similar to Cytochrome P450 CYP81L6. (Os02t0503700-00)	-	-	-	-	GO:0005575//cellular_component;GO:0016020//membrane	GO:0003824//catalytic activity;GO:0005488//binding;GO:0003674//molecular_function	GO:0008150//biological_process;GO:0019748//secondary metabolic process;GO:0008152//metabolic process;GO:0044710//single-organism metabolic process;GO:0044699//single-organism process;GO:0009058//biosynthetic process
2	17870501	17870700	*	1.51863e-30	3.57764e-28	-86.4865	Os02g0503850	Genebody	-	Similar to Cytochrome P450 CYP81L6. (Os02t0503850-00)	-	-	-	-	-	GO:0003674//molecular_function;GO:0005488//binding;GO:0003824//catalytic activity	GO:0008150//biological_process;GO:0008152//metabolic process
2	18811901	18812100	*	7.79087e-32	1.97724e-29	-98.7952	Os02g0517750	Genebody	-	-	-	-	-	-	-	-	-
2	18812001	18812200	*	3.81479e-35	1.15535e-32	-99.1597	Os02g0517750	Genebody	-	-	-	-	-	-	-	-	-
2	19461601	19461800	*	2.56238e-62	2.44935e-59	-85.8639	Os02g0529800	Genebody	P-450 71Z5	Cytochrome P450 family protein. (Os02t0529800-00)	-	-	-	-	GO:0005575//cellular_component;GO:0016020//membrane	GO:0003674//molecular_function;GO:0005488//binding;GO:0003824//catalytic activity	GO:0009058//biosynthetic process;GO:0008152//metabolic process;GO:0044710//single-organism metabolic process;GO:0008150//biological_process;GO:0019748//secondary metabolic process;GO:0044699//single-organism process
2	19461601	19461800	*	2.56238e-62	2.44935e-59	-85.8639	Os02g0529850	Genebody	-	-	-	-	-	-	-	-	-
2	19461701	19461900	*	8.24654e-55	6.03053e-52	-80.496	Os02g0529800	Genebody	P-450 71Z5	Cytochrome P450 family protein. (Os02t0529800-00)	-	-	-	-	GO:0005575//cellular_component;GO:0016020//membrane	GO:0003674//molecular_function;GO:0005488//binding;GO:0003824//catalytic activity	GO:0009058//biosynthetic process;GO:0008152//metabolic process;GO:0044710//single-organism metabolic process;GO:0008150//biological_process;GO:0019748//secondary metabolic process;GO:0044699//single-organism process
2	19461701	19461900	*	8.24654e-55	6.03053e-52	-80.496	Os02g0529850	Genebody	-	-	-	-	-	-	-	-	-
2	20631301	20631500	*	2.86519e-41	1.19183e-38	-81.1475	Os02g0549401	Genebody	-	-	-	-	-	-	-	-	-
2	21158801	21159000	*	8.6112e-27	1.6039e-24	77.9919	Os02g0558100	Genebody	CYSTATHIONINE B-SYNTHASE DOMAIN CONTAINING CHLORIDE CHANNEL PROTEIN 3	Similar to Chloride channel (Fragment). (Os02t0558100-01);Chloride channel (Fragment). (Os02t0558100-02);Similar to Chloride channel (Fragment). (Os02t0558100-03)	-	-	-	-	GO:0044444//cytoplasmic part;GO:0005737//cytoplasm;GO:0043229//intracellular organelle;GO:0044424//intracellular part;GO:0005773//vacuole;GO:0043231//intracellular membrane-bounded organelle;GO:0005575//cellular_component;GO:0005622//intracellular;GO:0043227//membrane-bounded organelle;GO:0044464//cell part;GO:0043226//organelle;GO:0016020//membrane;GO:0005623//cell	GO:0003674//molecular_function;GO:0005215//transporter activity	GO:0051179//localization;GO:0006810//transport;GO:0008150//biological_process;GO:0051234//establishment of localization
2	21862201	21862400	*	1.18958e-16	1.0426e-14	77.8613	Os02g0571300	Genebody	ENT-KAURENE SYNTHASE 5	Terpenoid synthase domain containing protein. (Os02t0571300-01)	Metabolism	Metabolism of terpenoids and polyketides	ko00904//Diterpenoid biosynthesis	K14038	-	GO:0003674//molecular_function;GO:0003824//catalytic activity;GO:0005488//binding	GO:0008152//metabolic process;GO:0050896//response to stimulus;GO:0006950//response to stress;GO:0008150//biological_process
2	22382101	22382300	*	1.70669e-15	1.33962e-13	-84.2105	Os02g0580983	Genebody	-	-	-	-	-	-	-	-	-
2	22382101	22382300	*	1.70669e-15	1.33962e-13	-84.2105	Os02g0581000	Genebody	-	GPI ethanolamine phosphate transferase 1 domain containing protein. (Os02t0581000-00)	-	-	-	-	GO:0016020//membrane;GO:0044424//intracellular part;GO:0043231//intracellular membrane-bounded organelle;GO:0005623//cell;GO:0043229//intracellular organelle;GO:0012505//endomembrane system;GO:0005575//cellular_component;GO:0005737//cytoplasm;GO:0005622//intracellular;GO:0044444//cytoplasmic part;GO:0005783//endoplasmic reticulum;GO:0043227//membrane-bounded organelle;GO:0043226//organelle;GO:004…	GO:0003674//molecular_function;GO:0016740//transferase activity;GO:0003824//catalytic activity	GO:0036211//protein modification process;GO:0044699//single-organism process;GO:0044267//cellular protein metabolic process;GO:0071704//organic substance metabolic process;GO:0044260//cellular macromolecule metabolic process;GO:0008150//biological_process;GO:0006464//cellular protein modification process;GO:0006629//lipid metabolic process;GO:0044237//cellular metabolic process;GO:0043170//macrom…
2	22963801	22964000	*	2.54493e-19	2.78855e-17	-75.5129	Os02g0593100	Genebody	DIAMINE OXIDASE 5	Similar to OSIGBa0106G07.12 protein. (Os02t0593100-00)	-	-	-	-	-	GO:0003824//catalytic activity;GO:0005488//binding;GO:0003674//molecular_function	GO:0008150//biological_process;GO:0008152//metabolic process
2	23173901	23174100	*	1.28203e-35	3.9875e-33	-79.7872	Os02g0596700	Genebody	-	Similar to protein binding protein. (Os02t0596700-00)	-	-	-	-	-	GO:0005515//protein binding;GO:0005488//binding;GO:0003674//molecular_function	-
2	23174001	23174200	*	3.88809e-41	1.60982e-38	-89.7727	Os02g0596700	Genebody	-	Similar to protein binding protein. (Os02t0596700-00)	-	-	-	-	-	GO:0005515//protein binding;GO:0005488//binding;GO:0003674//molecular_function	-
2	23218601	23218800	*	4.97783e-48	2.77779e-45	-78.0059	Os02g0597300	Genebody	-	Leucine-rich repeat domain containing protein. (Os02t0597300-01)	-	-	-	-	-	GO:1901363//heterocyclic compound binding;GO:0000166//nucleotide binding;GO:0003674//molecular_function;GO:1901265//nucleoside phosphate binding;GO:0097159//organic cyclic compound binding;GO:0036094//small molecule binding;GO:0005488//binding	GO:0044699//single-organism process;GO:0007154//cell communication;GO:0007165//signal transduction;GO:0044700//single organism signaling;GO:0065007//biological regulation;GO:0051716//cellular response to stimulus;GO:0009987//cellular process;GO:0008150//biological_process;GO:0050794//regulation of cellular process;GO:0050896//response to stimulus;GO:0044763//single-organism cellular process;GO:00…
2	23259601	23259800	*	6.77945e-19	7.18637e-17	-87.3239	Os02g0598200	Genebody	-	Hypothetical conserved gene. (Os02t0598200-01);Transcriptional factor B3 family protein. (Os02t0598200-02);Transcriptional factor B3 domain containing protein. (Os02t0598200-03)	-	-	-	-	GO:0043226//organelle;GO:0043227//membrane-bounded organelle;GO:0005623//cell;GO:0044464//cell part;GO:0044424//intracellular part;GO:0043231//intracellular membrane-bounded organelle;GO:0005622//intracellular;GO:0005575//cellular_component;GO:0005634//nucleus;GO:0043229//intracellular organelle	GO:1901363//heterocyclic compound binding;GO:0003676//nucleic acid binding;GO:0097159//organic cyclic compound binding;GO:0003677//DNA binding;GO:0005488//binding;GO:0003674//molecular_function	GO:0034641//cellular nitrogen compound metabolic process;GO:0006139//nucleobase-containing compound metabolic process;GO:0009058//biosynthetic process;GO:0046483//heterocycle metabolic process;GO:0008152//metabolic process;GO:0006725//cellular aromatic compound metabolic process;GO:0044237//cellular metabolic process;GO:0044238//primary metabolic process;GO:0006807//nitrogen compound metabolic pr…
2	24227901	24228100	*	1.7527e-16	1.51156e-14	-75	Os02g0613900	Genebody	-	Similar to Adenine phosphoribosyltransferase 2 (EC 2.4.2.7) (APRT). (Os02t0613900-01);Similar to adenine phosphoribosyltransferase 2. (Os02t0613900-02)	Metabolism	Nucleotide metabolism	ko00230//Purine metabolism	K00759	GO:0005829//cytosol;GO:0044424//intracellular part;GO:0005737//cytoplasm;GO:0005622//intracellular;GO:0005623//cell;GO:0044464//cell part;GO:0005575//cellular_component;GO:0044444//cytoplasmic part	GO:0003674//molecular_function;GO:0003824//catalytic activity;GO:0016740//transferase activity	GO:0034641//cellular nitrogen compound metabolic process;GO:0009987//cellular process;GO:0006725//cellular aromatic compound metabolic process;GO:0044238//primary metabolic process;GO:0008150//biological_process;GO:0046483//heterocycle metabolic process;GO:0006139//nucleobase-containing compound metabolic process;GO:0044237//cellular metabolic process;GO:0008152//metabolic process;GO:0071704//org…
2	24238701	24238900	*	4.83562e-18	4.78416e-16	82.0465	Os02g0614100	Genebody	BRITTLE CULM 14	Golgi-localized nucleotide sugar transporter, UDP-glucose transporter, Modulation of cell wall biosynthesis and plant growth (Os02t0614100-01)	-	-	-	-	GO:0016020//membrane;GO:0005575//cellular_component	GO:0005215//transporter activity;GO:0003674//molecular_function	GO:0008150//biological_process;GO:0051179//localization;GO:0051234//establishment of localization;GO:0006810//transport
2	25686101	25686300	*	5.38023e-17	4.86668e-15	-86.7774	Os02g0640000	Genebody	-	-	-	-	-	-	-	-	-
2	27352601	27352800	*	2.61021e-17	2.4275e-15	77.7778	Os02g0672400	Genebody	-	Sugar transporter, conserved site domain containing protein. (Os02t0672400-01);Sugar transporter, conserved site domain containing protein. (Os02t0672400-02)	-	-	-	-	-	GO:0003674//molecular_function;GO:0097159//organic cyclic compound binding;GO:0003676//nucleic acid binding;GO:0005488//binding;GO:1901363//heterocyclic compound binding;GO:0003723//RNA binding	GO:0006807//nitrogen compound metabolic process;GO:0006725//cellular aromatic compound metabolic process;GO:0009987//cellular process;GO:0008152//metabolic process;GO:0034641//cellular nitrogen compound metabolic process;GO:0008150//biological_process;GO:0046483//heterocycle metabolic process;GO:0044237//cellular metabolic process;GO:1901360//organic cyclic compound metabolic process;GO:0006139//…
2	27877701	27877900	*	3.6131e-52	2.38384e-49	79.0812	Os02g0682200	Genebody	MOSAIC FLORAL ORGANS 1	MADS-box transcription factor, Regulation of floral organ identity and meristem fate, Endosperm development (Os02t0682200-01)	-	-	-	-	GO:0043226//organelle;GO:0044464//cell part;GO:0005623//cell;GO:0005622//intracellular;GO:0005575//cellular_component;GO:0005634//nucleus;GO:0044424//intracellular part;GO:0043227//membrane-bounded organelle;GO:0043229//intracellular organelle;GO:0043231//intracellular membrane-bounded organelle	GO:0003674//molecular_function;GO:1901363//heterocyclic compound binding;GO:0097159//organic cyclic compound binding;GO:0003700//transcription factor activity, sequence-specific DNA binding;GO:0003677//DNA binding;GO:0003676//nucleic acid binding;GO:0005488//binding;GO:0005515//protein binding;GO:0001071//nucleic acid binding transcription factor activity	GO:0048856//anatomical structure development;GO:0061458//reproductive system development;GO:0044237//cellular metabolic process;GO:0048608//reproductive structure development;GO:0022414//reproductive process;GO:0006807//nitrogen compound metabolic process;GO:0048869//cellular developmental process;GO:0007275//multicellular organism development;GO:0044707//single-multicellular organism process;GO:…
2	27877801	27878000	*	1.78773e-54	1.28813e-51	81.694	Os02g0682200	Genebody	MOSAIC FLORAL ORGANS 1	MADS-box transcription factor, Regulation of floral organ identity and meristem fate, Endosperm development (Os02t0682200-01)	-	-	-	-	GO:0043226//organelle;GO:0044464//cell part;GO:0005623//cell;GO:0005622//intracellular;GO:0005575//cellular_component;GO:0005634//nucleus;GO:0044424//intracellular part;GO:0043227//membrane-bounded organelle;GO:0043229//intracellular organelle;GO:0043231//intracellular membrane-bounded organelle	GO:0003674//molecular_function;GO:1901363//heterocyclic compound binding;GO:0097159//organic cyclic compound binding;GO:0003700//transcription factor activity, sequence-specific DNA binding;GO:0003677//DNA binding;GO:0003676//nucleic acid binding;GO:0005488//binding;GO:0005515//protein binding;GO:0001071//nucleic acid binding transcription factor activity	GO:0048856//anatomical structure development;GO:0061458//reproductive system development;GO:0044237//cellular metabolic process;GO:0048608//reproductive structure development;GO:0022414//reproductive process;GO:0006807//nitrogen compound metabolic process;GO:0048869//cellular developmental process;GO:0007275//multicellular organism development;GO:0044707//single-multicellular organism process;GO:…
2	27880101	27880300	*	1.97735e-37	6.79353e-35	-92.381	Os02g0682200	Genebody	MOSAIC FLORAL ORGANS 1	MADS-box transcription factor, Regulation of floral organ identity and meristem fate, Endosperm development (Os02t0682200-01)	-	-	-	-	GO:0043226//organelle;GO:0044464//cell part;GO:0005623//cell;GO:0005622//intracellular;GO:0005575//cellular_component;GO:0005634//nucleus;GO:0044424//intracellular part;GO:0043227//membrane-bounded organelle;GO:0043229//intracellular organelle;GO:0043231//intracellular membrane-bounded organelle	GO:0003674//molecular_function;GO:1901363//heterocyclic compound binding;GO:0097159//organic cyclic compound binding;GO:0003700//transcription factor activity, sequence-specific DNA binding;GO:0003677//DNA binding;GO:0003676//nucleic acid binding;GO:0005488//binding;GO:0005515//protein binding;GO:0001071//nucleic acid binding transcription factor activity	GO:0048856//anatomical structure development;GO:0061458//reproductive system development;GO:0044237//cellular metabolic process;GO:0048608//reproductive structure development;GO:0022414//reproductive process;GO:0006807//nitrogen compound metabolic process;GO:0048869//cellular developmental process;GO:0007275//multicellular organism development;GO:0044707//single-multicellular organism process;GO:…
2	27973401	27973600	*	2.559e-76	3.85771e-73	89.5588	Os02g0684150	Genebody	-	Conserved hypothetical protein. (Os02t0684150-00)	-	-	-	-	-	GO:0003674//molecular_function;GO:0016788//hydrolase activity, acting on ester bonds;GO:0016787//hydrolase activity;GO:0003824//catalytic activity;GO:0004518//nuclease activity	GO:0044237//cellular metabolic process;GO:0008150//biological_process;GO:0009987//cellular process;GO:0006807//nitrogen compound metabolic process;GO:0046483//heterocycle metabolic process;GO:1901360//organic cyclic compound metabolic process;GO:0034641//cellular nitrogen compound metabolic process;GO:0071704//organic substance metabolic process;GO:0006139//nucleobase-containing compound metaboli…
2	27973501	27973700	*	1.35351e-160	1.35807e-156	89.2832	Os02g0684150	Genebody	-	Conserved hypothetical protein. (Os02t0684150-00)	-	-	-	-	-	GO:0003674//molecular_function;GO:0016788//hydrolase activity, acting on ester bonds;GO:0016787//hydrolase activity;GO:0003824//catalytic activity;GO:0004518//nuclease activity	GO:0044237//cellular metabolic process;GO:0008150//biological_process;GO:0009987//cellular process;GO:0006807//nitrogen compound metabolic process;GO:0046483//heterocycle metabolic process;GO:1901360//organic cyclic compound metabolic process;GO:0034641//cellular nitrogen compound metabolic process;GO:0071704//organic substance metabolic process;GO:0006139//nucleobase-containing compound metaboli…
2	28941801	28942000	*	3.69799e-15	2.81193e-13	-80.6306	Os02g0702500	Genebody	-	Similar to B0403H10-OSIGBa0105A11.22 protein. (Os02t0702500-01);Similar to B0403H10-OSIGBa0105A11.22 protein. (Os02t0702500-02);Hypothetical conserved gene. (Os02t0702500-03);Conserved hypothetical protein. (Os02t0702500-04)	-	-	-	-	-	GO:0036094//small molecule binding;GO:0016740//transferase activity;GO:0097159//organic cyclic compound binding;GO:0003824//catalytic activity;GO:0005488//binding;GO:0003674//molecular_function;GO:0016301//kinase activity;GO:0016772//transferase activity, transferring phosphorus-containing groups;GO:1901265//nucleoside phosphate binding;GO:1901363//heterocyclic compound binding;GO:0000166//nucleo…	GO:0008152//metabolic process;GO:0009987//cellular process;GO:0044238//primary metabolic process;GO:0043412//macromolecule modification;GO:0008150//biological_process;GO:0071704//organic substance metabolic process;GO:0036211//protein modification process;GO:0006464//cellular protein modification process;GO:0043170//macromolecule metabolic process;GO:0019538//protein metabolic process;GO:0044237/…
2	29134901	29135100	*	4.07563e-17	3.7263e-15	-90	Os02g0705600	Genebody	plant U-box-containing protein 29, U-box protein 29	Armadillo-like helical domain containing protein. (Os02t0705600-01);Armadillo-like helical domain containing protein. (Os02t0705600-02);Armadillo-like helical domain containing protein. (Os02t0705600-03)	-	-	-	-	-	GO:0003674//molecular_function;GO:0016740//transferase activity;GO:0003824//catalytic activity;GO:0005488//binding	GO:0019538//protein metabolic process;GO:0043170//macromolecule metabolic process;GO:0043412//macromolecule modification;GO:0044238//primary metabolic process;GO:0006464//cellular protein modification process;GO:0008152//metabolic process;GO:0008150//biological_process;GO:0009987//cellular process;GO:0044260//cellular macromolecule metabolic process;GO:0071704//organic substance metabolic process…
2	29356701	29356900	*	4.42766e-21	5.54762e-19	97.4359	Os02g0709400	Genebody	ADAXIALIZED LEAF 1	Similar to Dek1-calpain-like protein. (Os02t0709400-01);Similar to Dek1-calpain-like protein. (Os02t0709400-02);Similar to Dek1-calpain-like protein. (Os02t0709400-03);Similar to Dek1-calpain-like protein. (Os02t0709400-04)	-	-	-	-	GO:0016020//membrane;GO:0005623//cell;GO:0043226//organelle;GO:0043229//intracellular organelle;GO:0044444//cytoplasmic part;GO:0043227//membrane-bounded organelle;GO:0012505//endomembrane system;GO:0005622//intracellular;GO:0043231//intracellular membrane-bounded organelle;GO:0005768//endosome;GO:0005783//endoplasmic reticulum;GO:0005886//plasma membrane;GO:0044424//intracellular part;GO:0044464…	GO:0016787//hydrolase activity;GO:0003824//catalytic activity;GO:0003674//molecular_function	GO:0032502//developmental process;GO:0044238//primary metabolic process;GO:0000003//reproduction;GO:0071704//organic substance metabolic process;GO:0009790//embryo development;GO:0030154//cell differentiation;GO:0040007//growth;GO:0019538//protein metabolic process;GO:0044699//single-organism process;GO:0044707//single-multicellular organism process;GO:0032501//multicellular organismal process;GO…
2	29356801	29357000	*	4.42766e-21	5.54762e-19	97.4359	Os02g0709400	Genebody	ADAXIALIZED LEAF 1	Similar to Dek1-calpain-like protein. (Os02t0709400-01);Similar to Dek1-calpain-like protein. (Os02t0709400-02);Similar to Dek1-calpain-like protein. (Os02t0709400-03);Similar to Dek1-calpain-like protein. (Os02t0709400-04)	-	-	-	-	GO:0016020//membrane;GO:0005623//cell;GO:0043226//organelle;GO:0043229//intracellular organelle;GO:0044444//cytoplasmic part;GO:0043227//membrane-bounded organelle;GO:0012505//endomembrane system;GO:0005622//intracellular;GO:0043231//intracellular membrane-bounded organelle;GO:0005768//endosome;GO:0005783//endoplasmic reticulum;GO:0005886//plasma membrane;GO:0044424//intracellular part;GO:0044464…	GO:0016787//hydrolase activity;GO:0003824//catalytic activity;GO:0003674//molecular_function	GO:0032502//developmental process;GO:0044238//primary metabolic process;GO:0000003//reproduction;GO:0071704//organic substance metabolic process;GO:0009790//embryo development;GO:0030154//cell differentiation;GO:0040007//growth;GO:0019538//protein metabolic process;GO:0044699//single-organism process;GO:0044707//single-multicellular organism process;GO:0032501//multicellular organismal process;GO…
2	31566301	31566500	*	2.96896e-16	2.50587e-14	-89.0819	Os02g0751100	Genebody	-	Peptidase A1 domain containing protein. (Os02t0751100-01);Hypothetical conserved gene. (Os02t0751100-02)	-	-	-	-	GO:0044464//cell part;GO:0005886//plasma membrane;GO:0071944//cell periphery;GO:0005623//cell;GO:0016020//membrane;GO:0005575//cellular_component	GO:0016787//hydrolase activity;GO:0003824//catalytic activity;GO:0003674//molecular_function	GO:0008150//biological_process;GO:0044238//primary metabolic process;GO:0071704//organic substance metabolic process;GO:0008152//metabolic process;GO:0019538//protein metabolic process;GO:0009056//catabolic process;GO:0043170//macromolecule metabolic process
2	31566401	31566600	*	2.96896e-16	2.50587e-14	-89.0819	Os02g0751100	Genebody	-	Peptidase A1 domain containing protein. (Os02t0751100-01);Hypothetical conserved gene. (Os02t0751100-02)	-	-	-	-	GO:0044464//cell part;GO:0005886//plasma membrane;GO:0071944//cell periphery;GO:0005623//cell;GO:0016020//membrane;GO:0005575//cellular_component	GO:0016787//hydrolase activity;GO:0003824//catalytic activity;GO:0003674//molecular_function	GO:0008150//biological_process;GO:0044238//primary metabolic process;GO:0071704//organic substance metabolic process;GO:0008152//metabolic process;GO:0019538//protein metabolic process;GO:0009056//catabolic process;GO:0043170//macromolecule metabolic process
2	33055301	33055500	*	1.4279e-49	8.47957e-47	-75.6908	Os02g0780500	Genebody	SRL2-like gene, semi-rolled leaf 2-like gene	Conserved hypothetical protein. (Os02t0780500-01)	-	-	-	-	-	GO:0003674//molecular_function;GO:0005488//binding	-
2	33663701	33663900	*	2.01663e-30	4.71705e-28	-94.5455	Os02g0792500	Genebody	-	-	-	-	-	-	-	-	-
2	33837501	33837700	*	4.56428e-44	2.16175e-41	-92.6471	Os02g0795800	Genebody	basic helix-loop-helix protein 114	Similar to BHLH transcription factor. (Os02t0795800-00)	-	-	-	-	GO:0043226//organelle;GO:0005575//cellular_component;GO:0005623//cell;GO:0044424//intracellular part;GO:0043227//membrane-bounded organelle;GO:0005622//intracellular;GO:0044464//cell part;GO:0005634//nucleus;GO:0043231//intracellular membrane-bounded organelle;GO:0043229//intracellular organelle	GO:0001071//nucleic acid binding transcription factor activity;GO:0003676//nucleic acid binding;GO:0003700//transcription factor activity, sequence-specific DNA binding;GO:1901363//heterocyclic compound binding;GO:0003677//DNA binding;GO:0005515//protein binding;GO:0005488//binding;GO:0003674//molecular_function;GO:0097159//organic cyclic compound binding	GO:0009987//cellular process;GO:0008152//metabolic process;GO:0006807//nitrogen compound metabolic process;GO:0008150//biological_process;GO:0071704//organic substance metabolic process;GO:0009058//biosynthetic process;GO:1901360//organic cyclic compound metabolic process;GO:0046483//heterocycle metabolic process;GO:0034641//cellular nitrogen compound metabolic process;GO:0006139//nucleobase-cont…
2	33837501	33837700	*	4.56428e-44	2.16175e-41	-92.6471	Os02g0795850	Genebody	-	Hypothetical gene. (Os02t0795850-00)	-	-	-	-	GO:0005575//cellular_component;GO:0016020//membrane	-	-
2	33837601	33837800	*	3.02012e-23	4.4472e-21	-96.6667	Os02g0795800	Genebody	basic helix-loop-helix protein 114	Similar to BHLH transcription factor. (Os02t0795800-00)	-	-	-	-	GO:0043226//organelle;GO:0005575//cellular_component;GO:0005623//cell;GO:0044424//intracellular part;GO:0043227//membrane-bounded organelle;GO:0005622//intracellular;GO:0044464//cell part;GO:0005634//nucleus;GO:0043231//intracellular membrane-bounded organelle;GO:0043229//intracellular organelle	GO:0001071//nucleic acid binding transcription factor activity;GO:0003676//nucleic acid binding;GO:0003700//transcription factor activity, sequence-specific DNA binding;GO:1901363//heterocyclic compound binding;GO:0003677//DNA binding;GO:0005515//protein binding;GO:0005488//binding;GO:0003674//molecular_function;GO:0097159//organic cyclic compound binding	GO:0009987//cellular process;GO:0008152//metabolic process;GO:0006807//nitrogen compound metabolic process;GO:0008150//biological_process;GO:0071704//organic substance metabolic process;GO:0009058//biosynthetic process;GO:1901360//organic cyclic compound metabolic process;GO:0046483//heterocycle metabolic process;GO:0034641//cellular nitrogen compound metabolic process;GO:0006139//nucleobase-cont…
2	33837601	33837800	*	3.02012e-23	4.4472e-21	-96.6667	Os02g0795850	Genebody	-	Hypothetical gene. (Os02t0795850-00)	-	-	-	-	GO:0005575//cellular_component;GO:0016020//membrane	-	-
2	33977701	33977900	*	5.58415e-99	1.63112e-95	-88.685	Os02g0798200	Genebody	-	Zinc finger, RING/FYVE/PHD-type domain containing protein. (Os02t0798200-01)	-	-	-	-	-	GO:0016740//transferase activity;GO:0003824//catalytic activity;GO:0003674//molecular_function	GO:0071704//organic substance metabolic process;GO:0006464//cellular protein modification process;GO:0009056//catabolic process;GO:0019538//protein metabolic process;GO:0036211//protein modification process;GO:0043170//macromolecule metabolic process;GO:0044238//primary metabolic process;GO:0044237//cellular metabolic process;GO:0008150//biological_process;GO:0009987//cellular process;GO:0044260/…
2	33977801	33978000	*	1.29858e-26	2.38976e-24	-81.25	Os02g0798200	Genebody	-	Zinc finger, RING/FYVE/PHD-type domain containing protein. (Os02t0798200-01)	-	-	-	-	-	GO:0016740//transferase activity;GO:0003824//catalytic activity;GO:0003674//molecular_function	GO:0071704//organic substance metabolic process;GO:0006464//cellular protein modification process;GO:0009056//catabolic process;GO:0019538//protein metabolic process;GO:0036211//protein modification process;GO:0043170//macromolecule metabolic process;GO:0044238//primary metabolic process;GO:0044237//cellular metabolic process;GO:0008150//biological_process;GO:0009987//cellular process;GO:0044260/…
2	34311101	34311300	*	8.44462e-37	2.80735e-34	-81.3095	Os02g0804600	Genebody	SULFURTRANSFERASE 15	Similar to Adenylyltransferase and sulfurtransferase MOCS3. (Os02t0804600-00)	-	-	-	-	GO:0043227//membrane-bounded organelle;GO:0044464//cell part;GO:0005622//intracellular;GO:0005575//cellular_component;GO:0043229//intracellular organelle;GO:0005634//nucleus;GO:0043231//intracellular membrane-bounded organelle;GO:0044424//intracellular part;GO:0043226//organelle;GO:0005737//cytoplasm;GO:0005623//cell;GO:0005829//cytosol;GO:0044444//cytoplasmic part	GO:0097159//organic cyclic compound binding;GO:1901363//heterocyclic compound binding;GO:0003674//molecular_function;GO:0003824//catalytic activity;GO:0036094//small molecule binding;GO:1901265//nucleoside phosphate binding;GO:0005488//binding;GO:0000166//nucleotide binding;GO:0016740//transferase activity	GO:0050789//regulation of biological process;GO:0009058//biosynthetic process;GO:0023052//signaling;GO:0071704//organic substance metabolic process;GO:0065007//biological regulation;GO:0044699//single-organism process;GO:0051716//cellular response to stimulus;GO:0006139//nucleobase-containing compound metabolic process;GO:0044260//cellular macromolecule metabolic process;GO:0007165//signal transd…
2	34908201	34908400	*	1.17957e-15	9.4068e-14	-76	Os02g0814600	Genebody	-	EF-HAND 1 domain containing protein. (Os02t0814600-01)	-	-	-	-	GO:0043226//organelle;GO:0044424//intracellular part;GO:0044464//cell part;GO:0043229//intracellular organelle;GO:0005634//nucleus;GO:0005623//cell;GO:0005575//cellular_component;GO:0043231//intracellular membrane-bounded organelle;GO:0043227//membrane-bounded organelle;GO:0005622//intracellular	GO:0003674//molecular_function;GO:0003676//nucleic acid binding;GO:0005488//binding;GO:0003677//DNA binding;GO:0097159//organic cyclic compound binding;GO:1901363//heterocyclic compound binding	GO:0006807//nitrogen compound metabolic process;GO:0008152//metabolic process;GO:0008150//biological_process;GO:0071704//organic substance metabolic process;GO:0006139//nucleobase-containing compound metabolic process;GO:0044238//primary metabolic process;GO:0009058//biosynthetic process;GO:0044237//cellular metabolic process;GO:1901360//organic cyclic compound metabolic process;GO:0009987//cellu…
2	34909401	34909600	*	2.68575e-20	3.17899e-18	-94.6429	Os02g0814600	Genebody	-	EF-HAND 1 domain containing protein. (Os02t0814600-01)	-	-	-	-	GO:0043226//organelle;GO:0044424//intracellular part;GO:0044464//cell part;GO:0043229//intracellular organelle;GO:0005634//nucleus;GO:0005623//cell;GO:0005575//cellular_component;GO:0043231//intracellular membrane-bounded organelle;GO:0043227//membrane-bounded organelle;GO:0005622//intracellular	GO:0003674//molecular_function;GO:0003676//nucleic acid binding;GO:0005488//binding;GO:0003677//DNA binding;GO:0097159//organic cyclic compound binding;GO:1901363//heterocyclic compound binding	GO:0006807//nitrogen compound metabolic process;GO:0008152//metabolic process;GO:0008150//biological_process;GO:0071704//organic substance metabolic process;GO:0006139//nucleobase-containing compound metabolic process;GO:0044238//primary metabolic process;GO:0009058//biosynthetic process;GO:0044237//cellular metabolic process;GO:1901360//organic cyclic compound metabolic process;GO:0009987//cellu…
2	34933001	34933200	*	1.39343e-25	2.40384e-23	-88	Os02g0815500	Genebody	-	Alcohol dehydrogenase class III (EC 1.1.1.1) (Glutathione-dependent formaldehyde dehydrogenase) (EC 1.2.1.1) (FDH) (FALDH) (GSH-FDH). (Os02t0815500-01)	Metabolism	Carbohydrate metabolism;Lipid metabolism;Amino acid metabolism	ko00010//Glycolysis / Gluconeogenesis;ko00071//Fatty acid degradation;ko00350//Tyrosine metabolism	K00121	GO:0005622//intracellular;GO:0005575//cellular_component;GO:0005737//cytoplasm;GO:0044424//intracellular part;GO:0044464//cell part;GO:0005623//cell	GO:0003674//molecular_function;GO:0003824//catalytic activity;GO:0005488//binding	GO:0009987//cellular process;GO:0008150//biological_process;GO:0008152//metabolic process
2	35005401	35005600	*	3.04769e-14	2.12421e-12	-80	Os02g0816600	Genebody	-	Similar to ABC(yeast) homolog1. (Os02t0816600-01);Similar to ABC1 family protein. (Os02t0816600-02)	-	-	-	-	-	GO:0016772//transferase activity, transferring phosphorus-containing groups;GO:0016740//transferase activity;GO:0036094//small molecule binding;GO:0097159//organic cyclic compound binding;GO:0003674//molecular_function;GO:0005488//binding;GO:0000166//nucleotide binding;GO:1901363//heterocyclic compound binding;GO:0003824//catalytic activity;GO:0016301//kinase activity;GO:1901265//nucleoside phosp…	GO:0043170//macromolecule metabolic process;GO:0043412//macromolecule modification;GO:0008152//metabolic process;GO:0009987//cellular process;GO:0006464//cellular protein modification process;GO:0044238//primary metabolic process;GO:0071704//organic substance metabolic process;GO:0044237//cellular metabolic process;GO:0008150//biological_process;GO:0044260//cellular macromolecule metabolic proces…
2	35432001	35432200	*	2.12995e-28	4.40293e-26	-89.3364	Os02g0824800	Genebody	-	-	-	-	-	-	-	-	-
2	35432101	35432300	*	6.13694e-41	2.51967e-38	-89.0233	Os02g0824800	Genebody	-	-	-	-	-	-	-	-	-
2	35432201	35432400	*	1.88217e-25	3.21806e-23	-83.5901	Os02g0824800	Genebody	-	-	-	-	-	-	-	-	-
2	35432401	35432600	*	2.78169e-36	8.98932e-34	-93.0993	Os02g0824800	Genebody	-	-	-	-	-	-	-	-	-
2	35432501	35432700	*	1.16527e-22	1.64084e-20	-80.5094	Os02g0824800	Genebody	-	-	-	-	-	-	-	-	-
2	35534301	35534500	*	9.4939e-21	1.16014e-18	-96.6667	Os02g0826650	Genebody	-	-	-	-	-	-	-	-	-
2	35534301	35534500	*	9.4939e-21	1.16014e-18	-96.6667	Os02g0826675	Genebody	-	-	-	-	-	-	-	-	-
3	154301	154500	*	1.05276e-29	2.35228e-27	-90	Os03g0102300	Genebody	-	-	-	-	-	-	-	-	-
3	167101	167300	*	1.83925e-16	1.58329e-14	-79.9502	Os03g0102366	Genebody	-	-	-	-	-	-	-	-	-
3	339101	339300	*	4.79979e-84	9.18242e-81	-95.2532	Os03g0105500	Genebody	-	-	-	-	-	-	-	-	-
3	339201	339400	*	9.26121e-130	5.25151e-126	-86.6455	Os03g0105500	Genebody	-	-	-	-	-	-	-	-	-
3	578901	579100	*	6.32878e-24	9.77969e-22	-90.3936	Os03g0109900	Genebody	-	Peptidase, trypsin-like serine and cysteine domain containing protein. (Os03t0109900-01);Hypothetical conserved gene. (Os03t0109900-02);Peptidase cysteine/serine, trypsin-like domain containing protein. (Os03t0109900-03)	-	-	-	-	-	GO:0003674//molecular_function;GO:0005488//binding;GO:0003676//nucleic acid binding;GO:0003824//catalytic activity;GO:1901363//heterocyclic compound binding;GO:0097159//organic cyclic compound binding;GO:0016787//hydrolase activity	GO:0090304//nucleic acid metabolic process;GO:1901360//organic cyclic compound metabolic process;GO:0044237//cellular metabolic process;GO:0006139//nucleobase-containing compound metabolic process;GO:0044260//cellular macromolecule metabolic process;GO:0034641//cellular nitrogen compound metabolic process;GO:0008150//biological_process;GO:0044238//primary metabolic process;GO:0006259//DNA metabol…
3	579001	579200	*	1.83752e-19	2.03543e-17	-80.0952	Os03g0109900	Genebody	-	Peptidase, trypsin-like serine and cysteine domain containing protein. (Os03t0109900-01);Hypothetical conserved gene. (Os03t0109900-02);Peptidase cysteine/serine, trypsin-like domain containing protein. (Os03t0109900-03)	-	-	-	-	-	GO:0003674//molecular_function;GO:0005488//binding;GO:0003676//nucleic acid binding;GO:0003824//catalytic activity;GO:1901363//heterocyclic compound binding;GO:0097159//organic cyclic compound binding;GO:0016787//hydrolase activity	GO:0090304//nucleic acid metabolic process;GO:1901360//organic cyclic compound metabolic process;GO:0044237//cellular metabolic process;GO:0006139//nucleobase-containing compound metabolic process;GO:0044260//cellular macromolecule metabolic process;GO:0034641//cellular nitrogen compound metabolic process;GO:0008150//biological_process;GO:0044238//primary metabolic process;GO:0006259//DNA metabol…
3	887601	887800	*	2.61082e-31	6.43108e-29	-97.619	Os03g0115800	Genebody	-	-	-	-	-	-	-	-	-
3	887701	887900	*	1.51647e-31	3.78889e-29	-98.3607	Os03g0115800	Genebody	-	-	-	-	-	-	-	-	-
3	1568401	1568600	*	1.71469e-19	1.9047e-17	-89.1765	Os03g0127900	Genebody	-	Cation/H+ exchanger domain containing protein. (Os03t0127900-01)	-	-	-	-	GO:0005575//cellular_component;GO:0016020//membrane	GO:0003674//molecular_function;GO:0005215//transporter activity	GO:0051179//localization;GO:0006810//transport;GO:0051234//establishment of localization;GO:0008150//biological_process
3	1767301	1767500	*	5.45992e-26	9.6684e-24	-84.8722	Os03g0130900	Genebody	RECEPTOR-LIKE CYTOPLASMIC KINASE 96	Serine/threonine protein kinase domain containing protein. (Os03t0130900-01);Serine/threonine protein kinase domain containing protein. (Os03t0130900-02)	-	-	-	-	GO:0016020//membrane;GO:0044464//cell part;GO:0005575//cellular_component;GO:0071944//cell periphery;GO:0005886//plasma membrane;GO:0005623//cell	GO:0060089//molecular transducer activity;GO:0097159//organic cyclic compound binding;GO:0016772//transferase activity, transferring phosphorus-containing groups;GO:0036094//small molecule binding;GO:0016301//kinase activity;GO:0000166//nucleotide binding;GO:1901363//heterocyclic compound binding;GO:0003824//catalytic activity;GO:0004872//receptor activity;GO:0005488//binding;GO:0004871//signal t…	GO:0007154//cell communication;GO:0023052//signaling;GO:0044699//single-organism process;GO:0044700//single organism signaling;GO:0071704//organic substance metabolic process;GO:0050789//regulation of biological process;GO:0007165//signal transduction;GO:0044763//single-organism cellular process;GO:0006464//cellular protein modification process;GO:0008152//metabolic process;GO:0043170//macromolec…
3	1927901	1928100	*	1.71925e-86	3.58755e-83	-88.555	Os03g0134600	Genebody	-	-	-	-	-	-	-	-	-
3	1928001	1928200	*	6.77521e-101	2.098e-97	-88.6853	Os03g0134600	Genebody	-	-	-	-	-	-	-	-	-
3	2489201	2489400	*	9.77235e-23	1.38451e-20	-90	Os03g0144800	Genebody	-	Similar to Xyloglucan galactosyltransferase KATAMARI 1 (EC 2.4.1.-) (MURUS3 protein). (Os03t0144800-01)	-	-	-	-	GO:0005737//cytoplasm;GO:0043231//intracellular membrane-bounded organelle;GO:0044464//cell part;GO:0005575//cellular_component;GO:0005768//endosome;GO:0005623//cell;GO:0005622//intracellular;GO:0005794//Golgi apparatus;GO:0043226//organelle;GO:0043229//intracellular organelle;GO:0044444//cytoplasmic part;GO:0044424//intracellular part;GO:0012505//endomembrane system;GO:0016020//membrane;GO:00432…	GO:0016740//transferase activity;GO:0003674//molecular_function;GO:0003824//catalytic activity	GO:0009058//biosynthetic process;GO:0009653//anatomical structure morphogenesis;GO:0044237//cellular metabolic process;GO:0044238//primary metabolic process;GO:0005975//carbohydrate metabolic process;GO:0044260//cellular macromolecule metabolic process;GO:0043412//macromolecule modification;GO:0032502//developmental process;GO:0019538//protein metabolic process;GO:0008150//biological_process;GO:0…
3	3193401	3193600	*	3.9537e-27	7.5311e-25	-80.6462	Os03g0159800	Genebody	-	-	-	-	-	-	-	-	-
3	3744401	3744600	*	6.02765e-21	7.48194e-19	78.3333	Os03g0169800	Genebody	-	HNH endonuclease domain containing protein. (Os03t0169800-01)	-	-	-	-	-	GO:0003674//molecular_function;GO:0003676//nucleic acid binding;GO:0016787//hydrolase activity;GO:1901363//heterocyclic compound binding;GO:0004518//nuclease activity;GO:0005488//binding;GO:0097159//organic cyclic compound binding;GO:0003824//catalytic activity;GO:0016788//hydrolase activity, acting on ester bonds	GO:0006139//nucleobase-containing compound metabolic process;GO:0034641//cellular nitrogen compound metabolic process;GO:0071704//organic substance metabolic process;GO:0044238//primary metabolic process;GO:0044237//cellular metabolic process;GO:1901360//organic cyclic compound metabolic process;GO:0009987//cellular process;GO:0006725//cellular aromatic compound metabolic process;GO:0008152//meta…
3	3744501	3744700	*	2.74581e-17	2.54846e-15	78.4058	Os03g0169800	Genebody	-	HNH endonuclease domain containing protein. (Os03t0169800-01)	-	-	-	-	-	GO:0003674//molecular_function;GO:0003676//nucleic acid binding;GO:0016787//hydrolase activity;GO:1901363//heterocyclic compound binding;GO:0004518//nuclease activity;GO:0005488//binding;GO:0097159//organic cyclic compound binding;GO:0003824//catalytic activity;GO:0016788//hydrolase activity, acting on ester bonds	GO:0006139//nucleobase-containing compound metabolic process;GO:0034641//cellular nitrogen compound metabolic process;GO:0071704//organic substance metabolic process;GO:0044238//primary metabolic process;GO:0044237//cellular metabolic process;GO:1901360//organic cyclic compound metabolic process;GO:0009987//cellular process;GO:0006725//cellular aromatic compound metabolic process;GO:0008152//meta…
3	4262601	4262800	*	6.6616e-25	1.09867e-22	-91.4577	Os03g0181400	Genebody	-	-	-	-	-	-	-	-	-
3	4262701	4262900	*	3.85004e-22	5.2187e-20	-79.6296	Os03g0181400	Genebody	-	-	-	-	-	-	-	-	-
3	4262801	4263000	*	3.17287e-25	5.34296e-23	-75.3623	Os03g0181400	Genebody	-	-	-	-	-	-	-	-	-
3	4420801	4421000	*	7.07311e-31	1.69908e-28	-91.3043	Os03g0184201	Genebody	-	Hypothetical conserved gene. (Os03t0184201-00)	-	-	-	-	GO:0016020//membrane;GO:0005575//cellular_component	-	-
3	4420901	4421100	*	5.82611e-39	2.15809e-36	-87.6866	Os03g0184201	Genebody	-	Hypothetical conserved gene. (Os03t0184201-00)	-	-	-	-	GO:0016020//membrane;GO:0005575//cellular_component	-	-
3	4669501	4669700	*	2.8484e-37	9.71383e-35	-86.8852	Os03g0189400	Genebody	-	Similar to Alcohol dehydrogenase ADH. (Os03t0189400-01)	Metabolism	Lipid metabolism;Carbohydrate metabolism;Amino acid metabolism	ko00010//Glycolysis / Gluconeogenesis;ko00071//Fatty acid degradation;ko00350//Tyrosine metabolism	K00121	-	GO:0005488//binding;GO:0003674//molecular_function;GO:0003824//catalytic activity	GO:0008150//biological_process;GO:0008152//metabolic process
3	5637401	5637600	*	2.65907e-21	3.38617e-19	-89.3488	Os03g0207700	Genebody	-	-	-	-	-	-	-	-	-
3	5637501	5637700	*	2.65907e-21	3.38617e-19	-89.3488	Os03g0207700	Genebody	-	-	-	-	-	-	-	-	-
3	6330601	6330800	*	1.29111e-125	6.86755e-122	-86.9284	Os03g0220700	Genebody	-	-	-	-	-	-	-	-	-
3	6330701	6330900	*	6.32654e-247	1.76139e-242	-87.2237	Os03g0220700	Genebody	-	-	-	-	-	-	-	-	-
3	6330801	6331000	*	3.55257e-132	2.12356e-128	-85.6359	Os03g0220700	Genebody	-	-	-	-	-	-	-	-	-
3	6429601	6429800	*	1.50354e-12	8.76311e-11	75.5596	Os03g0223000	Genebody	RECEPTOR-LIKE CYTOPLASMIC KINASE 377	Similar to atypical receptor-like kinase MARK. (Os03t0223000-01);Similar to Atypical receptor-like kinase MARK. (Os03t0223000-02);Similar to atypical receptor-like kinase MARK. (Os03t0223000-03)	-	-	-	-	GO:0016020//membrane;GO:0005575//cellular_component	GO:0036094//small molecule binding;GO:0016301//kinase activity;GO:1901265//nucleoside phosphate binding;GO:0003674//molecular_function;GO:0016787//hydrolase activity;GO:0097159//organic cyclic compound binding;GO:0000166//nucleotide binding;GO:1901363//heterocyclic compound binding;GO:0016740//transferase activity;GO:0003824//catalytic activity;GO:0016772//transferase activity, transferring phosp…	GO:0044237//cellular metabolic process;GO:0071704//organic substance metabolic process;GO:0044238//primary metabolic process;GO:0044260//cellular macromolecule metabolic process;GO:0019538//protein metabolic process;GO:0043412//macromolecule modification;GO:0006464//cellular protein modification process;GO:0008152//metabolic process;GO:0044267//cellular protein metabolic process;GO:0008150//biolo…
3	6460201	6460400	*	3.76838e-55	2.78607e-52	82.1272	Os03g0223400	Genebody	GLUTAMINE SYNTHETASE 1;2	Cytosolic glutamine synthetase, Ammonium assimilation (Os03t0223400-01)	Metabolism	Energy metabolism;Carbohydrate metabolism;Amino acid metabolism	ko00630//Glyoxylate and dicarboxylate metabolism;ko00250//Alanine, aspartate and glutamate metabolism;ko00910//Nitrogen metabolism;ko00220//Arginine biosynthesis	K01915	GO:0005622//intracellular;GO:0044464//cell part;GO:0005737//cytoplasm;GO:0044424//intracellular part;GO:0005623//cell;GO:0005575//cellular_component	GO:0005488//binding;GO:0003824//catalytic activity;GO:1901265//nucleoside phosphate binding;GO:0036094//small molecule binding;GO:0097159//organic cyclic compound binding;GO:0003674//molecular_function;GO:1901363//heterocyclic compound binding;GO:0000166//nucleotide binding	GO:0009058//biosynthetic process;GO:0008152//metabolic process;GO:0008150//biological_process;GO:0009987//cellular process
3	8718401	8718600	*	1.06295e-22	1.50106e-20	-81.6303	Os03g0264700	Genebody	-	WD40 repeat-like domain containing protein. (Os03t0264700-01)	-	-	-	-	GO:0044444//cytoplasmic part;GO:0005623//cell;GO:0005737//cytoplasm;GO:0005622//intracellular;GO:0005829//cytosol;GO:0044464//cell part;GO:0044424//intracellular part;GO:0005575//cellular_component	GO:1901265//nucleoside phosphate binding;GO:0097159//organic cyclic compound binding;GO:0005515//protein binding;GO:1901363//heterocyclic compound binding;GO:0036094//small molecule binding;GO:0000166//nucleotide binding;GO:0003674//molecular_function;GO:0005488//binding	GO:0051179//localization;GO:0006810//transport;GO:0051234//establishment of localization;GO:0008150//biological_process
3	8766301	8766500	*	9.33003e-16	7.50518e-14	76.087	Os03g0265500	Genebody	coronatine insensitive 2	COI1 homolog, Jasmonate signaling (Os03t0265500-01);Similar to Coronatine-insensitive 1. (Os03t0265500-02)	-	-	-	-	-	GO:0005488//binding;GO:0003674//molecular_function;GO:0005515//protein binding	GO:0008150//biological_process;GO:0050896//response to stimulus;GO:0006950//response to stress
3	11031601	11031800	*	1.34334e-56	1.04597e-53	-97.9259	Os03g0309300	Genebody	-	-	-	-	-	-	-	-	-
3	11032101	11032300	*	3.79682e-36	1.21643e-33	-98.895	Os03g0309300	Genebody	-	-	-	-	-	-	-	-	-
3	11032201	11032400	*	2.16206e-41	9.04139e-39	-95.6522	Os03g0309300	Genebody	-	-	-	-	-	-	-	-	-
3	11032301	11032500	*	7.06582e-43	3.17017e-40	-93.8679	Os03g0309300	Genebody	-	-	-	-	-	-	-	-	-
3	11032401	11032600	*	1.62696e-105	5.68128e-102	-95.9167	Os03g0309300	Genebody	-	-	-	-	-	-	-	-	-
3	11032501	11032700	*	1.22121e-75	1.79972e-72	-87.3461	Os03g0309300	Genebody	-	-	-	-	-	-	-	-	-
3	11827101	11827300	*	1.21627e-57	9.83966e-55	93.6768	Os03g0325133	Genebody	-	-	-	-	-	-	-	-	-
3	12381401	12381600	*	7.09584e-22	9.43828e-20	-78.5466	Os03g0334800	Genebody	-	Transmembrane receptor, eukaryota domain containing protein. (Os03t0334800-01);Similar to Lung seven transmembrane receptor family protein, expressed. (Os03t0334800-02)	-	-	-	-	GO:0005575//cellular_component;GO:0016020//membrane	-	-
3	12804301	12804500	*	1.60126e-14	1.14623e-12	78.7879	Os03g0343700	Genebody	-	Brix domain containing protein. (Os03t0343700-01);Similar to predicted protein. (Os03t0343700-02)	-	-	-	-	GO:0043231//intracellular membrane-bounded organelle;GO:0043228//non-membrane-bounded organelle;GO:0005730//nucleolus;GO:0043233//organelle lumen;GO:0005623//cell;GO:0043229//intracellular organelle;GO:0016020//membrane;GO:0031974//membrane-enclosed lumen;GO:0044446//intracellular organelle part;GO:0044464//cell part;GO:0005575//cellular_component;GO:0043226//organelle;GO:0070013//intracellular o…	GO:0003723//RNA binding;GO:0003674//molecular_function;GO:0005488//binding;GO:0003676//nucleic acid binding;GO:0097159//organic cyclic compound binding;GO:1901363//heterocyclic compound binding	GO:0006807//nitrogen compound metabolic process;GO:0009987//cellular process;GO:0006518//peptide metabolic process;GO:0043603//cellular amide metabolic process;GO:0044260//cellular macromolecule metabolic process;GO:0044249//cellular biosynthetic process;GO:0044238//primary metabolic process;GO:0009059//macromolecule biosynthetic process;GO:0008152//metabolic process;GO:1901564//organonitrogen co…
3	13221601	13221800	*	1.87087e-19	2.07022e-17	-80.4878	Os03g0352200	Genebody	-	Similar to SAC3/GANP family protein. (Os03t0352200-01)	-	-	-	-	GO:0005575//cellular_component;GO:0016020//membrane	-	-
3	13722201	13722400	*	4.69968e-16	3.89608e-14	-78.9977	Os03g0356596	Genebody	-	Similar to Phosphatidylinositol-4-phosphate 5-kinase-like protein. (Os03t0356596-01)	-	-	-	-	-	GO:0005488//binding;GO:0003824//catalytic activity;GO:0036094//small molecule binding;GO:0097159//organic cyclic compound binding;GO:0016301//kinase activity;GO:0016772//transferase activity, transferring phosphorus-containing groups;GO:0000166//nucleotide binding;GO:1901363//heterocyclic compound binding;GO:1901265//nucleoside phosphate binding;GO:0003674//molecular_function;GO:0016740//transfer…	GO:0044238//primary metabolic process;GO:0008150//biological_process;GO:0006629//lipid metabolic process;GO:0009987//cellular process;GO:0008152//metabolic process;GO:0044699//single-organism process;GO:0044710//single-organism metabolic process;GO:0071704//organic substance metabolic process
3	14064201	14064400	*	3.06118e-36	9.8688e-34	-94.2308	Os03g0361600	Genebody	terpene synthase 12	Similar to Terpene synthase family, metal binding domain containing protein, expressed. (Os03t0361600-00)	-	-	-	-	-	GO:0003674//molecular_function;GO:0003824//catalytic activity;GO:0005488//binding	GO:0008152//metabolic process;GO:0008150//biological_process
3	14064301	14064500	*	5.2281e-32	1.34204e-29	-84.1667	Os03g0361600	Genebody	terpene synthase 12	Similar to Terpene synthase family, metal binding domain containing protein, expressed. (Os03t0361600-00)	-	-	-	-	-	GO:0003674//molecular_function;GO:0003824//catalytic activity;GO:0005488//binding	GO:0008152//metabolic process;GO:0008150//biological_process
3	14189001	14189200	*	1.68543e-27	3.29241e-25	-88.8889	Os03g0363950	Genebody	-	Similar to nodulation protein-related. (Os03t0363950-00)	-	-	-	-	GO:0005575//cellular_component;GO:0016020//membrane	GO:0003674//molecular_function;GO:0003824//catalytic activity;GO:0016740//transferase activity	-
3	14262801	14263000	*	7.04892e-133	4.27974e-129	-76.7791	Os03g0365000	Genebody	GDSL ESTERASE/LIPASE PROTEIN 47	Similar to GDSL-like Lipase/Acylhydrolase family protein. (Os03t0365000-00)	-	-	-	-	-	GO:0003824//catalytic activity;GO:0003674//molecular_function;GO:0016787//hydrolase activity	-
3	14262801	14263000	*	7.04892e-133	4.27974e-129	-76.7791	Os03g0365200	Genebody	-	Similar to Ulp1 protease family, C-terminal catalytic domain containing protein. (Os03t0365200-01)	-	-	-	-	-	GO:0003824//catalytic activity;GO:0003674//molecular_function;GO:0016787//hydrolase activity	GO:0008150//biological_process;GO:0008152//metabolic process;GO:0019538//protein metabolic process;GO:0043170//macromolecule metabolic process;GO:0044238//primary metabolic process;GO:0071704//organic substance metabolic process
3	14262901	14263100	*	4.66944e-134	2.89186e-130	-89.5103	Os03g0365000	Genebody	GDSL ESTERASE/LIPASE PROTEIN 47	Similar to GDSL-like Lipase/Acylhydrolase family protein. (Os03t0365000-00)	-	-	-	-	-	GO:0003824//catalytic activity;GO:0003674//molecular_function;GO:0016787//hydrolase activity	-
3	14262901	14263100	*	4.66944e-134	2.89186e-130	-89.5103	Os03g0365200	Genebody	-	Similar to Ulp1 protease family, C-terminal catalytic domain containing protein. (Os03t0365200-01)	-	-	-	-	-	GO:0003824//catalytic activity;GO:0003674//molecular_function;GO:0016787//hydrolase activity	GO:0008150//biological_process;GO:0008152//metabolic process;GO:0019538//protein metabolic process;GO:0043170//macromolecule metabolic process;GO:0044238//primary metabolic process;GO:0071704//organic substance metabolic process
3	14560401	14560600	*	2.28396e-16	1.94879e-14	-77.5556	Os03g0371000	Genebody	OsSTA101	Similar to Cytochrome P450 family protein, expressed. (Os03t0371000-01)	-	-	-	-	-	GO:0003674//molecular_function;GO:0005488//binding;GO:0003824//catalytic activity	GO:0008152//metabolic process;GO:0008150//biological_process
3	14777101	14777300	*	0	0	-77.4762	Os03g0374901	Genebody	-	-	-	-	-	-	-	-	-
3	16557101	16557300	*	3.79114e-27	7.22947e-25	-79.2208	Os03g0404800	Genebody	-	NAD(P)-binding domain containing protein. (Os03t0404800-01)	-	-	-	-	-	GO:0003674//molecular_function;GO:0003824//catalytic activity	GO:0044238//primary metabolic process;GO:0006629//lipid metabolic process;GO:0008150//biological_process;GO:0008152//metabolic process;GO:0044710//single-organism metabolic process;GO:0009058//biosynthetic process;GO:0044699//single-organism process;GO:0071704//organic substance metabolic process
3	16557901	16558100	*	1.21083e-67	1.38539e-64	-90.3361	Os03g0404800	Genebody	-	NAD(P)-binding domain containing protein. (Os03t0404800-01)	-	-	-	-	-	GO:0003674//molecular_function;GO:0003824//catalytic activity	GO:0044238//primary metabolic process;GO:0006629//lipid metabolic process;GO:0008150//biological_process;GO:0008152//metabolic process;GO:0044710//single-organism metabolic process;GO:0009058//biosynthetic process;GO:0044699//single-organism process;GO:0071704//organic substance metabolic process
3	18116201	18116400	*	1.14451e-36	3.7772e-34	-92.9577	Os03g0431550	Genebody	-	Glycosyl transferase, family 20 domain containing protein. (Os03t0431550-01)	-	-	-	-	GO:0005737//cytoplasm;GO:0005622//intracellular;GO:0044464//cell part;GO:0005575//cellular_component;GO:0005623//cell;GO:0044424//intracellular part	GO:0003674//molecular_function;GO:0016787//hydrolase activity;GO:0003824//catalytic activity	GO:0008152//metabolic process;GO:0006950//response to stress;GO:0044238//primary metabolic process;GO:0008150//biological_process;GO:0009058//biosynthetic process;GO:0005975//carbohydrate metabolic process;GO:0071704//organic substance metabolic process;GO:0009987//cellular process;GO:0050896//response to stimulus
3	18116301	18116500	*	8.13123e-28	1.62089e-25	-87.8049	Os03g0431550	Genebody	-	Glycosyl transferase, family 20 domain containing protein. (Os03t0431550-01)	-	-	-	-	GO:0005737//cytoplasm;GO:0005622//intracellular;GO:0044464//cell part;GO:0005575//cellular_component;GO:0005623//cell;GO:0044424//intracellular part	GO:0003674//molecular_function;GO:0016787//hydrolase activity;GO:0003824//catalytic activity	GO:0008152//metabolic process;GO:0006950//response to stress;GO:0044238//primary metabolic process;GO:0008150//biological_process;GO:0009058//biosynthetic process;GO:0005975//carbohydrate metabolic process;GO:0071704//organic substance metabolic process;GO:0009987//cellular process;GO:0050896//response to stimulus
3	20741801	20742000	*	7.0396e-61	6.38916e-58	79.4398	Os03g0570800	Genebody	-	Multi antimicrobial extrusion protein MatE family protein. (Os03t0570800-01)	-	-	-	-	GO:0005575//cellular_component;GO:0016020//membrane	GO:0005215//transporter activity;GO:0003674//molecular_function	GO:0051234//establishment of localization;GO:0051179//localization;GO:0006810//transport;GO:0008150//biological_process
3	20983701	20983900	*	2.86706e-39	1.07842e-36	78.8722	Os03g0574900	Genebody	HIGH-AFFINITY POTASSIUM(K+) TRANSPORTER 27	Similar to Potassium transporter 1 (OsHAK1). Splice isoform 2. (Os03t0574900-01)	-	-	-	-	GO:0005575//cellular_component;GO:0016020//membrane	GO:0005215//transporter activity;GO:0003674//molecular_function	GO:0006810//transport;GO:0051234//establishment of localization;GO:0008150//biological_process;GO:0051179//localization;GO:0009987//cellular process
3	21649501	21649700	*	2.88619e-18	2.90763e-16	87.5	Os03g0586700	Genebody	-	Conserved hypothetical protein. (Os03t0586700-01)	-	-	-	-	GO:0005623//cell;GO:0005622//intracellular;GO:0043226//organelle;GO:0005634//nucleus;GO:0043229//intracellular organelle;GO:0043227//membrane-bounded organelle;GO:0005575//cellular_component;GO:0044424//intracellular part;GO:0005829//cytosol;GO:0043231//intracellular membrane-bounded organelle;GO:0044444//cytoplasmic part;GO:0044464//cell part;GO:0005737//cytoplasm	GO:0003674//molecular_function;GO:0016787//hydrolase activity;GO:0003824//catalytic activity	GO:0019538//protein metabolic process;GO:0043412//macromolecule modification;GO:0044237//cellular metabolic process;GO:0044260//cellular macromolecule metabolic process;GO:0008152//metabolic process;GO:0044267//cellular protein metabolic process;GO:0043170//macromolecule metabolic process;GO:0006464//cellular protein modification process;GO:0008150//biological_process;GO:0044238//primary metaboli…
3	22050001	22050200	*	1.87781e-43	8.64979e-41	100	Os03g0593600	Genebody	P-450 71W1	Similar to Cytochrome P450 family protein, expressed. (Os03t0593600-00)	-	-	-	-	GO:0005575//cellular_component;GO:0016020//membrane	GO:0003674//molecular_function;GO:0005488//binding;GO:0003824//catalytic activity	GO:0009058//biosynthetic process;GO:0044699//single-organism process;GO:0044710//single-organism metabolic process;GO:0008152//metabolic process;GO:0019748//secondary metabolic process;GO:0008150//biological_process
3	22050101	22050300	*	1.403e-36	4.60278e-34	82.2222	Os03g0593600	Genebody	P-450 71W1	Similar to Cytochrome P450 family protein, expressed. (Os03t0593600-00)	-	-	-	-	GO:0005575//cellular_component;GO:0016020//membrane	GO:0003674//molecular_function;GO:0005488//binding;GO:0003824//catalytic activity	GO:0009058//biosynthetic process;GO:0044699//single-organism process;GO:0044710//single-organism metabolic process;GO:0008152//metabolic process;GO:0019748//secondary metabolic process;GO:0008150//biological_process
3	22376401	22376600	*	3.09061e-18	3.10557e-16	-91.1765	Os03g0599600	Genebody	-	-	-	-	-	-	-	-	-
3	22569101	22569300	*	0	0	87.1064	Os03g0603200	Genebody	-	-	-	-	-	-	-	-	-
3	22569201	22569400	*	0	0	90.5444	Os03g0603200	Genebody	-	-	-	-	-	-	-	-	-
3	22569301	22569500	*	1.55763e-306	8.29946e-302	78.0427	Os03g0603200	Genebody	-	-	-	-	-	-	-	-	-
3	24018401	24018600	*	2.51388e-24	3.98669e-22	-80.7798	Os03g0629450	Genebody	-	-	-	-	-	-	-	-	-
3	25343801	25344000	*	4.21646e-17	3.84982e-15	-94.1176	Os03g0652050	Genebody	-	-	-	-	-	-	-	-	-
3	25343801	25344000	*	4.21646e-17	3.84982e-15	-94.1176	Os03g0652100	Genebody	-	Not CCR4-Not complex component, N-terminal domain containing protein. (Os03t0652100-01)	Genetic Information Processing	Folding, sorting and degradation	ko03018//RNA degradation	K12580	GO:0005575//cellular_component;GO:0043231//intracellular membrane-bounded organelle;GO:0005623//cell;GO:0043226//organelle;GO:0044464//cell part;GO:0005737//cytoplasm;GO:0043229//intracellular organelle;GO:0044424//intracellular part;GO:0016020//membrane;GO:0005634//nucleus;GO:0005622//intracellular;GO:0043227//membrane-bounded organelle	-	GO:0006412//translation;GO:0008152//metabolic process;GO:0006518//peptide metabolic process;GO:0044249//cellular biosynthetic process;GO:0044267//cellular protein metabolic process;GO:0019538//protein metabolic process;GO:0044271//cellular nitrogen compound biosynthetic process;GO:1901566//organonitrogen compound biosynthetic process;GO:0044238//primary metabolic process;GO:0043603//cellular amid…
3	25581801	25582000	*	7.86073e-16	6.37052e-14	-75.3365	Os03g0655600	Genebody	-	MULE transposase, conserved domain domain containing protein. (Os03t0655600-01);MULE transposase, conserved domain domain containing protein. (Os03t0655600-02);Hypothetical conserved gene. (Os03t0655600-03)	-	-	-	-	GO:0044464//cell part;GO:0043231//intracellular membrane-bounded organelle;GO:0043226//organelle;GO:0005622//intracellular;GO:0043229//intracellular organelle;GO:0043227//membrane-bounded organelle;GO:0005575//cellular_component;GO:0044424//intracellular part;GO:0005634//nucleus;GO:0005623//cell	GO:0005488//binding;GO:0001071//nucleic acid binding transcription factor activity;GO:0003700//transcription factor activity, sequence-specific DNA binding;GO:0003674//molecular_function	GO:0008150//biological_process;GO:0034641//cellular nitrogen compound metabolic process;GO:0044699//single-organism process;GO:0007165//signal transduction;GO:0009628//response to abiotic stimulus;GO:1901360//organic cyclic compound metabolic process;GO:0065007//biological regulation;GO:0009058//biosynthetic process;GO:0046483//heterocycle metabolic process;GO:0051716//cellular response to stimul…
3	26022801	26023000	*	7.40554e-15	5.47289e-13	-80.964	Os03g0663100	Genebody	-	PDZ/DHR/GLGF domain containing protein. (Os03t0663100-01)	-	-	-	-	GO:0005575//cellular_component;GO:0016020//membrane	GO:0003674//molecular_function;GO:0005488//binding;GO:0005515//protein binding	-
3	26308801	26309000	*	1.25918e-28	2.64071e-26	-77.7457	Os03g0667800	Genebody	-	Ribosomal protein S21e family protein. (Os03t0667800-00)	Genetic Information Processing	Translation	ko03010//Ribosome	K02971	GO:0005575//cellular_component;GO:1990904//ribonucleoprotein complex;GO:0030529//intracellular ribonucleoprotein complex;GO:0043232//intracellular non-membrane-bounded organelle;GO:0005737//cytoplasm;GO:0005840//ribosome;GO:0043228//non-membrane-bounded organelle;GO:0044464//cell part;GO:0044444//cytoplasmic part;GO:0043226//organelle;GO:0005622//intracellular;GO:0032991//macromolecular complex;G…	GO:0005198//structural molecule activity;GO:0003674//molecular_function	GO:0043603//cellular amide metabolic process;GO:0009059//macromolecule biosynthetic process;GO:0010467//gene expression;GO:1901360//organic cyclic compound metabolic process;GO:0006518//peptide metabolic process;GO:0034645//cellular macromolecule biosynthetic process;GO:0008152//metabolic process;GO:0006725//cellular aromatic compound metabolic process;GO:1901576//organic substance biosynthetic p…
3	26526801	26527000	*	2.36842e-20	2.81568e-18	-76.1194	Os03g0672300	Genebody	-	Similar to Pyruvate kinase. (Os03t0672300-01)	Metabolism	Carbohydrate metabolism;Nucleotide metabolism	ko00010//Glycolysis / Gluconeogenesis;ko00230//Purine metabolism;ko00620//Pyruvate metabolism	K00873	GO:0005623//cell;GO:0044424//intracellular part;GO:0005737//cytoplasm;GO:0005622//intracellular;GO:0044464//cell part;GO:0005575//cellular_component	GO:0016772//transferase activity, transferring phosphorus-containing groups;GO:0016301//kinase activity;GO:0003824//catalytic activity;GO:0016740//transferase activity;GO:0005488//binding;GO:0003674//molecular_function	GO:0006725//cellular aromatic compound metabolic process;GO:0009987//cellular process;GO:0006091//generation of precursor metabolites and energy;GO:0006807//nitrogen compound metabolic process;GO:0009056//catabolic process;GO:0034641//cellular nitrogen compound metabolic process;GO:0044237//cellular metabolic process;GO:0008150//biological_process;GO:1901360//organic cyclic compound metabolic pro…
3	29597201	29597400	*	4.29089e-27	8.1563e-25	76.9595	Os03g0727000	Genebody	HOMEOBOX 1	Similar to Homeobox protein. (Os03t0727000-01);Knotted1-like homeobox protein, Shoot apical meristem maintenance, Embryogenesis (Os03t0727000-02)	-	-	-	-	GO:0044464//cell part;GO:0043227//membrane-bounded organelle;GO:0043226//organelle;GO:0005634//nucleus;GO:0043229//intracellular organelle;GO:0005575//cellular_component;GO:0005622//intracellular;GO:0043231//intracellular membrane-bounded organelle;GO:0005623//cell;GO:0044424//intracellular part	GO:0003674//molecular_function;GO:0003677//DNA binding;GO:0003676//nucleic acid binding;GO:0001071//nucleic acid binding transcription factor activity;GO:1901363//heterocyclic compound binding;GO:0005488//binding;GO:0097159//organic cyclic compound binding;GO:0003700//transcription factor activity, sequence-specific DNA binding	GO:0008152//metabolic process;GO:0006807//nitrogen compound metabolic process;GO:0009987//cellular process;GO:0006725//cellular aromatic compound metabolic process;GO:0006139//nucleobase-containing compound metabolic process;GO:0044237//cellular metabolic process;GO:0034641//cellular nitrogen compound metabolic process;GO:0046483//heterocycle metabolic process;GO:0009058//biosynthetic process;GO:…
3	30533701	30533900	*	1.03739e-27	2.05431e-25	-86.7647	Os03g0743900	Genebody	ATP sulfurylase	Similar to ATP sulfurylase. (Os03t0743900-01)	Metabolism	Metabolism of other amino acids;Energy metabolism;Biosynthesis of other secondary metabolites;Nucleotide metabolism	ko00230//Purine metabolism;ko00920//Sulfur metabolism;ko00450//Selenocompound metabolism;ko00261//Monobactam biosynthesis	K13811	-	GO:0016740//transferase activity;GO:0016772//transferase activity, transferring phosphorus-containing groups;GO:0003824//catalytic activity;GO:0016301//kinase activity;GO:0003674//molecular_function	GO:0008150//biological_process;GO:0008152//metabolic process;GO:0009987//cellular process
3	30533801	30534000	*	2.72705e-79	4.51642e-76	-76.7329	Os03g0743900	Genebody	ATP sulfurylase	Similar to ATP sulfurylase. (Os03t0743900-01)	Metabolism	Metabolism of other amino acids;Energy metabolism;Biosynthesis of other secondary metabolites;Nucleotide metabolism	ko00230//Purine metabolism;ko00920//Sulfur metabolism;ko00450//Selenocompound metabolism;ko00261//Monobactam biosynthesis	K13811	-	GO:0016740//transferase activity;GO:0016772//transferase activity, transferring phosphorus-containing groups;GO:0003824//catalytic activity;GO:0016301//kinase activity;GO:0003674//molecular_function	GO:0008150//biological_process;GO:0008152//metabolic process;GO:0009987//cellular process
3	30534001	30534200	*	7.9161e-87	1.66082e-83	-75.2436	Os03g0743900	Genebody	ATP sulfurylase	Similar to ATP sulfurylase. (Os03t0743900-01)	Metabolism	Metabolism of other amino acids;Energy metabolism;Biosynthesis of other secondary metabolites;Nucleotide metabolism	ko00230//Purine metabolism;ko00920//Sulfur metabolism;ko00450//Selenocompound metabolism;ko00261//Monobactam biosynthesis	K13811	-	GO:0016740//transferase activity;GO:0016772//transferase activity, transferring phosphorus-containing groups;GO:0003824//catalytic activity;GO:0016301//kinase activity;GO:0003674//molecular_function	GO:0008150//biological_process;GO:0008152//metabolic process;GO:0009987//cellular process
3	30534101	30534300	*	3.10724e-90	7.18756e-87	-89.8551	Os03g0743900	Genebody	ATP sulfurylase	Similar to ATP sulfurylase. (Os03t0743900-01)	Metabolism	Metabolism of other amino acids;Energy metabolism;Biosynthesis of other secondary metabolites;Nucleotide metabolism	ko00230//Purine metabolism;ko00920//Sulfur metabolism;ko00450//Selenocompound metabolism;ko00261//Monobactam biosynthesis	K13811	-	GO:0016740//transferase activity;GO:0016772//transferase activity, transferring phosphorus-containing groups;GO:0003824//catalytic activity;GO:0016301//kinase activity;GO:0003674//molecular_function	GO:0008150//biological_process;GO:0008152//metabolic process;GO:0009987//cellular process
3	30534201	30534400	*	1.29556e-28	2.7137e-26	-81.9048	Os03g0743900	Genebody	ATP sulfurylase	Similar to ATP sulfurylase. (Os03t0743900-01)	Metabolism	Metabolism of other amino acids;Energy metabolism;Biosynthesis of other secondary metabolites;Nucleotide metabolism	ko00230//Purine metabolism;ko00920//Sulfur metabolism;ko00450//Selenocompound metabolism;ko00261//Monobactam biosynthesis	K13811	-	GO:0016740//transferase activity;GO:0016772//transferase activity, transferring phosphorus-containing groups;GO:0003824//catalytic activity;GO:0016301//kinase activity;GO:0003674//molecular_function	GO:0008150//biological_process;GO:0008152//metabolic process;GO:0009987//cellular process
3	30550601	30550800	*	4.32902e-15	3.27163e-13	-78.0881	Os03g0744300	Genebody	-	Protein kinase, core domain containing protein. (Os03t0744300-01);Similar to Protein kinase domain containing protein, expressed. (Os03t0744300-02)	-	-	-	-	-	GO:1901363//heterocyclic compound binding;GO:0016301//kinase activity;GO:0000166//nucleotide binding;GO:0016772//transferase activity, transferring phosphorus-containing groups;GO:0097159//organic cyclic compound binding;GO:0003824//catalytic activity;GO:0016740//transferase activity;GO:0003674//molecular_function;GO:1901265//nucleoside phosphate binding;GO:0036094//small molecule binding;GO:0005…	GO:0008152//metabolic process;GO:0043170//macromolecule metabolic process;GO:0006464//cellular protein modification process;GO:0008150//biological_process;GO:0044267//cellular protein metabolic process;GO:0043412//macromolecule modification;GO:0036211//protein modification process;GO:0044237//cellular metabolic process;GO:0044260//cellular macromolecule metabolic process;GO:0009987//cellular proc…
3	31084401	31084600	*	5.20083e-34	1.48903e-31	81.2778	Os03g0753600	Genebody	-	-	-	-	-	-	-	-	-
3	31150901	31151100	*	4.15394e-15	3.14439e-13	-80.9267	Os03g0755100	Genebody	ALUMINUM SENSITIVE 1	Half-size ABC transporter, Internal detoxification of aluminum (Os03t0755100-01)	-	-	-	-	GO:0044444//cytoplasmic part;GO:0005623//cell;GO:0044464//cell part;GO:0005622//intracellular;GO:0016020//membrane;GO:0005773//vacuole;GO:0043227//membrane-bounded organelle;GO:0005737//cytoplasm;GO:0044424//intracellular part;GO:0043229//intracellular organelle;GO:0005575//cellular_component;GO:0043226//organelle;GO:0043231//intracellular membrane-bounded organelle	GO:0005488//binding;GO:0036094//small molecule binding;GO:0003674//molecular_function;GO:0005215//transporter activity;GO:1901363//heterocyclic compound binding;GO:0000166//nucleotide binding;GO:0016787//hydrolase activity;GO:0003824//catalytic activity;GO:1901265//nucleoside phosphate binding;GO:0097159//organic cyclic compound binding	GO:0051179//localization;GO:0006810//transport;GO:0051234//establishment of localization;GO:0008150//biological_process
3	31384101	31384300	*	2.07941e-21	2.67135e-19	-91.6667	Os03g0758700	Genebody	-	WD40 repeat domain containing protein. (Os03t0758700-01)	-	-	-	-	GO:0005575//cellular_component;GO:0016020//membrane	GO:0003676//nucleic acid binding;GO:0097159//organic cyclic compound binding;GO:1901363//heterocyclic compound binding;GO:0008135//translation factor activity, RNA binding;GO:0003674//molecular_function;GO:0003723//RNA binding;GO:0005488//binding;GO:0005515//protein binding	GO:0044238//primary metabolic process;GO:0034645//cellular macromolecule biosynthetic process;GO:1901564//organonitrogen compound metabolic process;GO:0044249//cellular biosynthetic process;GO:0044271//cellular nitrogen compound biosynthetic process;GO:0009059//macromolecule biosynthetic process;GO:0071840//cellular component organization or biogenesis;GO:0071704//organic substance metabolic proc…
3	31895601	31895800	*	1.61672e-44	7.79577e-42	-89.1892	Os03g0770100	Genebody	-	-	-	-	-	-	-	-	-
3	32689601	32689800	*	2.94546e-11	1.4783e-09	-75.5621	Os03g0786900	Genebody	-	Tetratricopeptide-like helical domain containing protein. (Os03t0786900-01)	-	-	-	-	GO:0043226//organelle;GO:0044464//cell part;GO:0005575//cellular_component;GO:0012505//endomembrane system;GO:0005623//cell;GO:0044444//cytoplasmic part;GO:0005794//Golgi apparatus;GO:0005737//cytoplasm;GO:0005622//intracellular;GO:0043231//intracellular membrane-bounded organelle;GO:0043229//intracellular organelle;GO:0044424//intracellular part;GO:0043227//membrane-bounded organelle	GO:0003674//molecular_function;GO:0005488//binding;GO:0005515//protein binding	GO:0009987//cellular process;GO:0016043//cellular component organization;GO:0006810//transport;GO:0009056//catabolic process;GO:0008152//metabolic process;GO:0071840//cellular component organization or biogenesis;GO:0051234//establishment of localization;GO:0008150//biological_process;GO:0051179//localization
3	33584601	33584800	*	7.52277e-39	2.7726e-36	-75.3717	Os03g0804400	Genebody	-	Vps51/Vps67 domain containing protein. (Os03t0804400-01);Conserved hypothetical protein. (Os03t0804400-02)	-	-	-	-	GO:0005737//cytoplasm;GO:0005623//cell;GO:0005622//intracellular;GO:0005575//cellular_component;GO:0044424//intracellular part;GO:0044464//cell part	-	GO:0051234//establishment of localization;GO:0009987//cellular process;GO:0051179//localization;GO:0016043//cellular component organization;GO:0008150//biological_process;GO:0071840//cellular component organization or biogenesis;GO:0006810//transport
3	33584701	33584900	*	1.0985e-21	1.44011e-19	-85.976	Os03g0804400	Genebody	-	Vps51/Vps67 domain containing protein. (Os03t0804400-01);Conserved hypothetical protein. (Os03t0804400-02)	-	-	-	-	GO:0005737//cytoplasm;GO:0005623//cell;GO:0005622//intracellular;GO:0005575//cellular_component;GO:0044424//intracellular part;GO:0044464//cell part	-	GO:0051234//establishment of localization;GO:0009987//cellular process;GO:0051179//localization;GO:0016043//cellular component organization;GO:0008150//biological_process;GO:0071840//cellular component organization or biogenesis;GO:0006810//transport
3	34190301	34190500	*	4.42691e-20	5.15151e-18	91.3793	Os03g0815700	Genebody	SPL11-interacting protein1, SPL11-interacting protein 1	K Homology domain containing protein, Nuclear RNA/DNA binding protein of the STAR (Signal Transduction and Activation of RNA) family, Flowering time control (Os03t0815700-01)	-	-	-	-	GO:0043226//organelle;GO:0043227//membrane-bounded organelle;GO:0005622//intracellular;GO:0005575//cellular_component;GO:0005634//nucleus;GO:0043229//intracellular organelle;GO:0005623//cell;GO:0044424//intracellular part;GO:0044464//cell part;GO:0043231//intracellular membrane-bounded organelle	GO:0097159//organic cyclic compound binding;GO:1901363//heterocyclic compound binding;GO:0003674//molecular_function;GO:0003676//nucleic acid binding;GO:0005515//protein binding;GO:0003723//RNA binding;GO:0005488//binding;GO:0003677//DNA binding	GO:0061458//reproductive system development;GO:0048367//shoot system development;GO:0007275//multicellular organism development;GO:0090567//reproductive shoot system development;GO:0044707//single-multicellular organism process;GO:0048608//reproductive structure development;GO:0008150//biological_process;GO:0050896//response to stimulus;GO:0048856//anatomical structure development;GO:0009628//res…
3	34190401	34190600	*	4.42691e-20	5.15151e-18	91.3793	Os03g0815700	Genebody	SPL11-interacting protein1, SPL11-interacting protein 1	K Homology domain containing protein, Nuclear RNA/DNA binding protein of the STAR (Signal Transduction and Activation of RNA) family, Flowering time control (Os03t0815700-01)	-	-	-	-	GO:0043226//organelle;GO:0043227//membrane-bounded organelle;GO:0005622//intracellular;GO:0005575//cellular_component;GO:0005634//nucleus;GO:0043229//intracellular organelle;GO:0005623//cell;GO:0044424//intracellular part;GO:0044464//cell part;GO:0043231//intracellular membrane-bounded organelle	GO:0097159//organic cyclic compound binding;GO:1901363//heterocyclic compound binding;GO:0003674//molecular_function;GO:0003676//nucleic acid binding;GO:0005515//protein binding;GO:0003723//RNA binding;GO:0005488//binding;GO:0003677//DNA binding	GO:0061458//reproductive system development;GO:0048367//shoot system development;GO:0007275//multicellular organism development;GO:0090567//reproductive shoot system development;GO:0044707//single-multicellular organism process;GO:0048608//reproductive structure development;GO:0008150//biological_process;GO:0050896//response to stimulus;GO:0048856//anatomical structure development;GO:0009628//res…
3	34557001	34557200	*	2.62805e-23	3.88505e-21	-87.6208	Os03g0823200	Genebody	-	Similar to predicted protein. (Os03t0823200-01)	-	-	-	-	GO:0005575//cellular_component;GO:0016020//membrane	GO:0005215//transporter activity;GO:0003674//molecular_function	GO:0006810//transport;GO:0051234//establishment of localization;GO:0008150//biological_process;GO:0051179//localization
3	34557101	34557300	*	1.14883e-19	1.29333e-17	-88.0457	Os03g0823200	Genebody	-	Similar to predicted protein. (Os03t0823200-01)	-	-	-	-	GO:0005575//cellular_component;GO:0016020//membrane	GO:0005215//transporter activity;GO:0003674//molecular_function	GO:0006810//transport;GO:0051234//establishment of localization;GO:0008150//biological_process;GO:0051179//localization
3	34898501	34898700	*	1.02129e-26	1.89186e-24	80.0514	Os03g0830900	Genebody	-	Lipase, class 3 family protein. (Os03t0830900-01)	-	-	-	-	-	GO:0003824//catalytic activity;GO:0016787//hydrolase activity;GO:0003674//molecular_function	GO:0044699//single-organism process;GO:0044710//single-organism metabolic process;GO:0006629//lipid metabolic process;GO:0071704//organic substance metabolic process;GO:0044238//primary metabolic process;GO:0008150//biological_process;GO:0008152//metabolic process
3	34898501	34898700	*	1.02129e-26	1.89186e-24	80.0514	Os03g0830950	Genebody	-	-	-	-	-	-	-	-	-
3	35042301	35042500	*	3.10593e-19	3.3819e-17	-75	Os03g0833900	Genebody	-	Similar to Cytosine deaminase (EC 3.5.4.1). (Os03t0833900-02);Similar to Cytidine/deoxycytidylate deaminase family protein. (Os03t0833900-03)	-	-	-	-	GO:0044444//cytoplasmic part;GO:0044424//intracellular part;GO:0005623//cell;GO:0005737//cytoplasm;GO:0005622//intracellular;GO:0005829//cytosol;GO:0005575//cellular_component;GO:0044464//cell part	GO:0005488//binding;GO:0003824//catalytic activity;GO:0003674//molecular_function;GO:0016787//hydrolase activity	GO:0006139//nucleobase-containing compound metabolic process;GO:0006807//nitrogen compound metabolic process;GO:0044237//cellular metabolic process;GO:0071704//organic substance metabolic process;GO:0009987//cellular process;GO:0006725//cellular aromatic compound metabolic process;GO:0008152//metabolic process;GO:0046483//heterocycle metabolic process;GO:1901360//organic cyclic compound metabolic…
3	35042401	35042600	*	1.71309e-23	2.56584e-21	-93.3333	Os03g0833900	Genebody	-	Similar to Cytosine deaminase (EC 3.5.4.1). (Os03t0833900-02);Similar to Cytidine/deoxycytidylate deaminase family protein. (Os03t0833900-03)	-	-	-	-	GO:0044444//cytoplasmic part;GO:0044424//intracellular part;GO:0005623//cell;GO:0005737//cytoplasm;GO:0005622//intracellular;GO:0005829//cytosol;GO:0005575//cellular_component;GO:0044464//cell part	GO:0005488//binding;GO:0003824//catalytic activity;GO:0003674//molecular_function;GO:0016787//hydrolase activity	GO:0006139//nucleobase-containing compound metabolic process;GO:0006807//nitrogen compound metabolic process;GO:0044237//cellular metabolic process;GO:0071704//organic substance metabolic process;GO:0009987//cellular process;GO:0006725//cellular aromatic compound metabolic process;GO:0008152//metabolic process;GO:0046483//heterocycle metabolic process;GO:1901360//organic cyclic compound metabolic…
3	35050401	35050600	*	8.33571e-20	9.4872e-18	-86.8421	Os03g0834000	Genebody	FLAP ENDONUCLEASE 1B	Flap endonuclease-1b (EC 3.-.-.-) (OsFEN-1b). (Os03t0834000-01);Similar to Flap endonuclease 1b. (Os03t0834000-02)	Genetic Information Processing	Replication and repair	ko03030//DNA replication;ko03410//Base excision repair;ko03450//Non-homologous end-joining	K04799	GO:0044424//intracellular part;GO:0005737//cytoplasm;GO:0043227//membrane-bounded organelle;GO:0044446//intracellular organelle part;GO:0043226//organelle;GO:0044464//cell part;GO:0043233//organelle lumen;GO:0031974//membrane-enclosed lumen;GO:0005654//nucleoplasm;GO:0043229//intracellular organelle;GO:0005623//cell;GO:0005730//nucleolus;GO:0044444//cytoplasmic part;GO:0044428//nuclear part;GO:00…	GO:0003676//nucleic acid binding;GO:0003677//DNA binding;GO:0003674//molecular_function;GO:0005488//binding;GO:0003824//catalytic activity;GO:0097159//organic cyclic compound binding;GO:0016788//hydrolase activity, acting on ester bonds;GO:0004518//nuclease activity;GO:0016787//hydrolase activity;GO:1901363//heterocyclic compound binding	GO:0006725//cellular aromatic compound metabolic process;GO:0008150//biological_process;GO:0046483//heterocycle metabolic process;GO:0009056//catabolic process;GO:0050896//response to stimulus;GO:0009058//biosynthetic process;GO:1901360//organic cyclic compound metabolic process;GO:0006139//nucleobase-containing compound metabolic process;GO:0044260//cellular macromolecule metabolic process;GO:00…
3	35086301	35086500	*	4.85041e-16	4.01544e-14	-80.0398	Os03g0835100	Genebody	-	Similar to Chloroplast protein import component Toc159. (Os03t0835100-00)	-	-	-	-	-	GO:0016787//hydrolase activity;GO:1901363//heterocyclic compound binding;GO:0036094//small molecule binding;GO:0000166//nucleotide binding;GO:0003824//catalytic activity;GO:0005488//binding;GO:1901265//nucleoside phosphate binding;GO:0097159//organic cyclic compound binding;GO:0003674//molecular_function	-
3	35289201	35289400	*	5.37443e-49	3.11966e-46	-75.8123	Os03g0839400	Genebody	-	-	-	-	-	-	-	-	-
4	1254901	1255100	*	1.06391e-46	5.61073e-44	-75.133	Os04g0121100	Genebody	Subtilisin 34, SUBTILISIN 34	Similar to OSIGBa0115D20.4 protein. (Os04t0121100-01)	-	-	-	-	-	GO:0016787//hydrolase activity;GO:0003674//molecular_function;GO:0003824//catalytic activity	GO:0044238//primary metabolic process;GO:0071704//organic substance metabolic process;GO:0019538//protein metabolic process;GO:0043170//macromolecule metabolic process;GO:0008150//biological_process;GO:0008152//metabolic process
4	1255001	1255200	*	1.06391e-46	5.61073e-44	-75.133	Os04g0121100	Genebody	Subtilisin 34, SUBTILISIN 34	Similar to OSIGBa0115D20.4 protein. (Os04t0121100-01)	-	-	-	-	-	GO:0016787//hydrolase activity;GO:0003674//molecular_function;GO:0003824//catalytic activity	GO:0044238//primary metabolic process;GO:0071704//organic substance metabolic process;GO:0019538//protein metabolic process;GO:0043170//macromolecule metabolic process;GO:0008150//biological_process;GO:0008152//metabolic process
4	1753301	1753500	*	4.9338e-18	4.87603e-16	-86.4583	Os04g0127750	Genebody	-	-	-	-	-	-	-	-	-
4	2694101	2694300	*	2.35294e-46	1.22478e-43	-87.098	Os04g0139201	Genebody	-	-	-	-	-	-	-	-	-
4	2755301	2755500	*	3.86929e-44	1.83681e-41	-83.2721	Os04g0140666	Genebody	-	Similar to OSIGBa0124C14.6 protein. (Os04t0140666-01)	-	-	-	-	GO:0016020//membrane;GO:0005575//cellular_component	GO:0005488//binding;GO:0036094//small molecule binding;GO:1901265//nucleoside phosphate binding;GO:0097159//organic cyclic compound binding;GO:0003674//molecular_function;GO:1901363//heterocyclic compound binding;GO:0000166//nucleotide binding;GO:0003824//catalytic activity;GO:0016772//transferase activity, transferring phosphorus-containing groups;GO:0016740//transferase activity;GO:0016301//kin…	GO:0006464//cellular protein modification process;GO:0009987//cellular process;GO:0019538//protein metabolic process;GO:0008150//biological_process;GO:0043170//macromolecule metabolic process;GO:0071704//organic substance metabolic process;GO:0044237//cellular metabolic process;GO:0044238//primary metabolic process;GO:0036211//protein modification process;GO:0043412//macromolecule modification;GO…
4	5058701	5058900	*	1.13882e-28	2.39432e-26	-88.4444	Os04g0174200	Genebody	-	Similar to OsRAD23-like. (Os04t0174200-01)	-	-	-	-	GO:0005575//cellular_component;GO:0016020//membrane	-	-
4	5166501	5166700	*	6.765e-24	1.04313e-21	76.7442	Os04g0175600	Genebody	CAFFEIC ACID 3-O-METHYLTRANSFERASE LIKE 5	Similar to 0-methyltransferase (EC 2.1.1.6) (Fragment). (Os04t0175600-01)	-	-	-	-	-	GO:0003674//molecular_function;GO:0005488//binding;GO:0016740//transferase activity;GO:0005515//protein binding;GO:0003824//catalytic activity	GO:0008152//metabolic process;GO:0008150//biological_process;GO:0009987//cellular process;GO:0009058//biosynthetic process
4	5333001	5333200	*	1.15235e-29	2.56775e-27	-95	Os04g0178400	Genebody	P-450 99A3	Similar to Cytochrome P450 CYP99A1 (EC 1.14.-.-) (Fragment). (Os04t0178400-01)	Metabolism	Metabolism of terpenoids and polyketides	ko00904//Diterpenoid biosynthesis	K16085	GO:0016020//membrane;GO:0005575//cellular_component	GO:0003824//catalytic activity;GO:0005488//binding;GO:0003674//molecular_function	GO:0009719//response to endogenous stimulus;GO:0006950//response to stress;GO:0044699//single-organism process;GO:0008152//metabolic process;GO:0044238//primary metabolic process;GO:0071704//organic substance metabolic process;GO:0006629//lipid metabolic process;GO:0009987//cellular process;GO:0050896//response to stimulus;GO:0008150//biological_process;GO:0009058//biosynthetic process;GO:0044710…
4	5989401	5989600	*	2.48269e-24	3.93905e-22	-89.0625	Os04g0188500	Genebody	-	-	-	-	-	-	-	-	-
4	5989501	5989700	*	2.62628e-21	3.34635e-19	-91.283	Os04g0188500	Genebody	-	-	-	-	-	-	-	-	-
4	6479201	6479400	*	7.82499e-16	6.34259e-14	-76.7442	Os04g0194500	Genebody	ABC TRANSPORTER G FAMILY MEMBER 8	Similar to ABC transporter-like protein. (Os04t0194500-01)	-	-	-	-	GO:0016020//membrane;GO:0044464//cell part;GO:0005623//cell;GO:0005886//plasma membrane;GO:0071944//cell periphery;GO:0005575//cellular_component	GO:0000166//nucleotide binding;GO:0003824//catalytic activity;GO:0097159//organic cyclic compound binding;GO:0005488//binding;GO:1901265//nucleoside phosphate binding;GO:1901363//heterocyclic compound binding;GO:0016787//hydrolase activity;GO:0036094//small molecule binding;GO:0003674//molecular_function;GO:0005215//transporter activity	GO:0051234//establishment of localization;GO:0051179//localization;GO:0008150//biological_process;GO:0006810//transport
4	7042401	7042600	*	2.63218e-29	5.7471e-27	-89.0494	Os04g0204200	Genebody	-	Endonuclease/exonuclease/phosphatase domain containing protein. (Os04t0204200-01)	-	-	-	-	-	GO:0003674//molecular_function;GO:0016788//hydrolase activity, acting on ester bonds;GO:0003824//catalytic activity;GO:0016787//hydrolase activity;GO:0004518//nuclease activity;GO:0005488//binding;GO:0097159//organic cyclic compound binding;GO:0003676//nucleic acid binding;GO:0016740//transferase activity;GO:1901363//heterocyclic compound binding	GO:0046483//heterocycle metabolic process;GO:0006807//nitrogen compound metabolic process;GO:0009058//biosynthetic process;GO:0009987//cellular process;GO:0006139//nucleobase-containing compound metabolic process;GO:0044260//cellular macromolecule metabolic process;GO:0008152//metabolic process;GO:0043170//macromolecule metabolic process;GO:0008150//biological_process;GO:0006725//cellular aromati…
4	7980101	7980300	*	8.07144e-50	4.83596e-47	-98.5816	Os04g0219600	Genebody	NBS-LRR protein rNBS17	Similar to NBS-LRR protein (Fragment). (Os04t0219600-01)	-	-	-	-	GO:0005575//cellular_component;GO:0005623//cell;GO:0071944//cell periphery;GO:0044464//cell part;GO:0005886//plasma membrane;GO:0016020//membrane	GO:0097159//organic cyclic compound binding;GO:1901363//heterocyclic compound binding;GO:0005488//binding;GO:0036094//small molecule binding;GO:1901265//nucleoside phosphate binding;GO:0000166//nucleotide binding;GO:0003674//molecular_function	GO:0065007//biological regulation;GO:0050794//regulation of cellular process;GO:0050896//response to stimulus;GO:0044700//single organism signaling;GO:0006950//response to stress;GO:0007165//signal transduction;GO:0007154//cell communication;GO:0051716//cellular response to stimulus;GO:0009987//cellular process;GO:0044699//single-organism process;GO:0044763//single-organism cellular process;GO:00…
4	10064901	10065100	*	9.51362e-24	1.45082e-21	-78.0406	Os04g0254000	Genebody	-	Similar to Dihydrodipicolinate synthase 1, chloroplast precursor (EC 4.2.1.52) (DHDPS 1). (Os04t0254000-01)	Metabolism	Biosynthesis of other secondary metabolites;Amino acid metabolism	ko00300//Lysine biosynthesis;ko00261//Monobactam biosynthesis	K01714	-	GO:0003674//molecular_function;GO:0003824//catalytic activity	GO:0009058//biosynthetic process;GO:0008150//biological_process;GO:0008152//metabolic process;GO:0009987//cellular process
4	10065001	10065200	*	7.04058e-51	4.39026e-48	-86.0222	Os04g0254000	Genebody	-	Similar to Dihydrodipicolinate synthase 1, chloroplast precursor (EC 4.2.1.52) (DHDPS 1). (Os04t0254000-01)	Metabolism	Biosynthesis of other secondary metabolites;Amino acid metabolism	ko00300//Lysine biosynthesis;ko00261//Monobactam biosynthesis	K01714	-	GO:0003674//molecular_function;GO:0003824//catalytic activity	GO:0009058//biosynthetic process;GO:0008150//biological_process;GO:0008152//metabolic process;GO:0009987//cellular process
4	10065101	10065300	*	2.71255e-72	3.59624e-69	-97.4194	Os04g0254000	Genebody	-	Similar to Dihydrodipicolinate synthase 1, chloroplast precursor (EC 4.2.1.52) (DHDPS 1). (Os04t0254000-01)	Metabolism	Biosynthesis of other secondary metabolites;Amino acid metabolism	ko00300//Lysine biosynthesis;ko00261//Monobactam biosynthesis	K01714	-	GO:0003674//molecular_function;GO:0003824//catalytic activity	GO:0009058//biosynthetic process;GO:0008150//biological_process;GO:0008152//metabolic process;GO:0009987//cellular process
4	10065201	10065400	*	7.38727e-30	1.66542e-27	-83.9931	Os04g0254000	Genebody	-	Similar to Dihydrodipicolinate synthase 1, chloroplast precursor (EC 4.2.1.52) (DHDPS 1). (Os04t0254000-01)	Metabolism	Biosynthesis of other secondary metabolites;Amino acid metabolism	ko00300//Lysine biosynthesis;ko00261//Monobactam biosynthesis	K01714	-	GO:0003674//molecular_function;GO:0003824//catalytic activity	GO:0009058//biosynthetic process;GO:0008150//biological_process;GO:0008152//metabolic process;GO:0009987//cellular process
4	11651601	11651800	*	5.90571e-96	1.59676e-92	84.8676	Os04g0276200	Genebody	-	Armadillo-like helical domain containing protein. (Os04t0276200-01)	-	-	-	-	-	GO:0003674//molecular_function;GO:1901363//heterocyclic compound binding;GO:0003723//RNA binding;GO:0005488//binding;GO:0003676//nucleic acid binding;GO:0097159//organic cyclic compound binding	-
4	11659901	11660100	*	4.35165e-43	1.97218e-40	83.2009	Os04g0276200	Genebody	-	Armadillo-like helical domain containing protein. (Os04t0276200-01)	-	-	-	-	-	GO:0003674//molecular_function;GO:1901363//heterocyclic compound binding;GO:0003723//RNA binding;GO:0005488//binding;GO:0003676//nucleic acid binding;GO:0097159//organic cyclic compound binding	-
4	12365001	12365200	*	1.59276e-33	4.4517e-31	90.1486	Os04g0286300	Genebody	WALL-ASSOCIATED KINASE GENE 33	Conserved hypothetical protein. (Os04t0286300-01)	-	-	-	-	GO:0005623//cell;GO:0005886//plasma membrane;GO:0071944//cell periphery;GO:0005575//cellular_component;GO:0044464//cell part;GO:0016020//membrane	GO:1901265//nucleoside phosphate binding;GO:1901363//heterocyclic compound binding;GO:0036094//small molecule binding;GO:0003824//catalytic activity;GO:0003674//molecular_function;GO:0005488//binding;GO:0030246//carbohydrate binding;GO:0016772//transferase activity, transferring phosphorus-containing groups;GO:0097159//organic cyclic compound binding;GO:0016740//transferase activity;GO:0000166//n…	GO:0043170//macromolecule metabolic process;GO:0007154//cell communication;GO:0044763//single-organism cellular process;GO:0008152//metabolic process;GO:0023052//signaling;GO:0036211//protein modification process;GO:0044699//single-organism process;GO:0050896//response to stimulus;GO:0043412//macromolecule modification;GO:0044238//primary metabolic process;GO:0065007//biological regulation;GO:005…
4	12365001	12365200	*	1.59276e-33	4.4517e-31	90.1486	Os04g0286333	Genebody	-	-	-	-	-	-	-	-	-
4	12365101	12365300	*	6.20342e-29	1.32223e-26	76.1538	Os04g0286300	Genebody	WALL-ASSOCIATED KINASE GENE 33	Conserved hypothetical protein. (Os04t0286300-01)	-	-	-	-	GO:0005623//cell;GO:0005886//plasma membrane;GO:0071944//cell periphery;GO:0005575//cellular_component;GO:0044464//cell part;GO:0016020//membrane	GO:1901265//nucleoside phosphate binding;GO:1901363//heterocyclic compound binding;GO:0036094//small molecule binding;GO:0003824//catalytic activity;GO:0003674//molecular_function;GO:0005488//binding;GO:0030246//carbohydrate binding;GO:0016772//transferase activity, transferring phosphorus-containing groups;GO:0097159//organic cyclic compound binding;GO:0016740//transferase activity;GO:0000166//n…	GO:0043170//macromolecule metabolic process;GO:0007154//cell communication;GO:0044763//single-organism cellular process;GO:0008152//metabolic process;GO:0023052//signaling;GO:0036211//protein modification process;GO:0044699//single-organism process;GO:0050896//response to stimulus;GO:0043412//macromolecule modification;GO:0044238//primary metabolic process;GO:0065007//biological regulation;GO:005…
4	12365101	12365300	*	6.20342e-29	1.32223e-26	76.1538	Os04g0286333	Genebody	-	-	-	-	-	-	-	-	-
4	12722601	12722800	*	1.6226e-16	1.4039e-14	-86.9565	Os04g0291900	Genebody	-	Protein kinase, catalytic domain domain containing protein. (Os04t0291900-00)	-	-	-	-	GO:0005575//cellular_component;GO:0016020//membrane;GO:0005886//plasma membrane;GO:0044464//cell part;GO:0005623//cell;GO:0071944//cell periphery	GO:0016772//transferase activity, transferring phosphorus-containing groups;GO:0016740//transferase activity;GO:0000166//nucleotide binding;GO:0036094//small molecule binding;GO:1901265//nucleoside phosphate binding;GO:0097159//organic cyclic compound binding;GO:1901363//heterocyclic compound binding;GO:0003674//molecular_function;GO:0005488//binding;GO:0003824//catalytic activity;GO:0016301//kin…	GO:0044238//primary metabolic process;GO:0044267//cellular protein metabolic process;GO:0009987//cellular process;GO:0043170//macromolecule metabolic process;GO:0019538//protein metabolic process;GO:0008152//metabolic process;GO:0036211//protein modification process;GO:0044260//cellular macromolecule metabolic process;GO:0006464//cellular protein modification process;GO:0044237//cellular metaboli…
4	12722701	12722900	*	3.17931e-16	2.67654e-14	-76.3636	Os04g0291900	Genebody	-	Protein kinase, catalytic domain domain containing protein. (Os04t0291900-00)	-	-	-	-	GO:0005575//cellular_component;GO:0016020//membrane;GO:0005886//plasma membrane;GO:0044464//cell part;GO:0005623//cell;GO:0071944//cell periphery	GO:0016772//transferase activity, transferring phosphorus-containing groups;GO:0016740//transferase activity;GO:0000166//nucleotide binding;GO:0036094//small molecule binding;GO:1901265//nucleoside phosphate binding;GO:0097159//organic cyclic compound binding;GO:1901363//heterocyclic compound binding;GO:0003674//molecular_function;GO:0005488//binding;GO:0003824//catalytic activity;GO:0016301//kin…	GO:0044238//primary metabolic process;GO:0044267//cellular protein metabolic process;GO:0009987//cellular process;GO:0043170//macromolecule metabolic process;GO:0019538//protein metabolic process;GO:0008152//metabolic process;GO:0036211//protein modification process;GO:0044260//cellular macromolecule metabolic process;GO:0006464//cellular protein modification process;GO:0044237//cellular metaboli…
4	12876001	12876200	*	6.81102e-11	3.27412e-09	80.7692	Os04g0293700	Genebody	-	-	-	-	-	-	-	-	-
4	12996101	12996300	*	7.91168e-32	2.00707e-29	-80.7056	Os04g0295400	Genebody	-	Hypothetical conserved gene. (Os04t0295400-01);Mannose-binding lectin domain containing protein. (Os04t0295400-02)	-	-	-	-	-	GO:0036094//small molecule binding;GO:0030246//carbohydrate binding;GO:0016772//transferase activity, transferring phosphorus-containing groups;GO:0016740//transferase activity;GO:0003674//molecular_function;GO:0097159//organic cyclic compound binding;GO:0000166//nucleotide binding;GO:0005488//binding;GO:0016301//kinase activity;GO:0003824//catalytic activity;GO:1901363//heterocyclic compound bin…	GO:0043170//macromolecule metabolic process;GO:0043412//macromolecule modification;GO:0008150//biological_process;GO:0008152//metabolic process;GO:0006464//cellular protein modification process;GO:0019538//protein metabolic process;GO:0036211//protein modification process;GO:0044267//cellular protein metabolic process;GO:0044237//cellular metabolic process;GO:0044238//primary metabolic process;GO…
4	13862901	13863100	*	1.76662e-17	1.66704e-15	80.706	Os04g0307466	Genebody	-	-	-	-	-	-	-	-	-
4	13914001	13914200	*	1.02858e-17	9.90219e-16	-85.5392	Os04g0307900	Genebody	-	Similar to H0211A12.1 protein. (Os04t0307900-00)	-	-	-	-	GO:0005886//plasma membrane;GO:0016020//membrane;GO:0044464//cell part;GO:0071944//cell periphery;GO:0005575//cellular_component;GO:0005623//cell	GO:0016740//transferase activity;GO:0003674//molecular_function;GO:0005488//binding;GO:0097159//organic cyclic compound binding;GO:0016301//kinase activity;GO:1901265//nucleoside phosphate binding;GO:1901363//heterocyclic compound binding;GO:0036094//small molecule binding;GO:0000166//nucleotide binding;GO:0003824//catalytic activity;GO:0030246//carbohydrate binding;GO:0016772//transferase activi…	GO:0043412//macromolecule modification;GO:0019538//protein metabolic process;GO:0006464//cellular protein modification process;GO:0071704//organic substance metabolic process;GO:0051716//cellular response to stimulus;GO:0044763//single-organism cellular process;GO:0044700//single organism signaling;GO:0044238//primary metabolic process;GO:0008150//biological_process;GO:0044267//cellular protein m…
4	13914101	13914300	*	6.69198e-22	8.91529e-20	-86.2196	Os04g0307900	Genebody	-	Similar to H0211A12.1 protein. (Os04t0307900-00)	-	-	-	-	GO:0005886//plasma membrane;GO:0016020//membrane;GO:0044464//cell part;GO:0071944//cell periphery;GO:0005575//cellular_component;GO:0005623//cell	GO:0016740//transferase activity;GO:0003674//molecular_function;GO:0005488//binding;GO:0097159//organic cyclic compound binding;GO:0016301//kinase activity;GO:1901265//nucleoside phosphate binding;GO:1901363//heterocyclic compound binding;GO:0036094//small molecule binding;GO:0000166//nucleotide binding;GO:0003824//catalytic activity;GO:0030246//carbohydrate binding;GO:0016772//transferase activi…	GO:0043412//macromolecule modification;GO:0019538//protein metabolic process;GO:0006464//cellular protein modification process;GO:0071704//organic substance metabolic process;GO:0051716//cellular response to stimulus;GO:0044763//single-organism cellular process;GO:0044700//single organism signaling;GO:0044238//primary metabolic process;GO:0008150//biological_process;GO:0044267//cellular protein m…
4	13914201	13914400	*	7.76339e-16	6.29543e-14	-77.4901	Os04g0307900	Genebody	-	Similar to H0211A12.1 protein. (Os04t0307900-00)	-	-	-	-	GO:0005886//plasma membrane;GO:0016020//membrane;GO:0044464//cell part;GO:0071944//cell periphery;GO:0005575//cellular_component;GO:0005623//cell	GO:0016740//transferase activity;GO:0003674//molecular_function;GO:0005488//binding;GO:0097159//organic cyclic compound binding;GO:0016301//kinase activity;GO:1901265//nucleoside phosphate binding;GO:1901363//heterocyclic compound binding;GO:0036094//small molecule binding;GO:0000166//nucleotide binding;GO:0003824//catalytic activity;GO:0030246//carbohydrate binding;GO:0016772//transferase activi…	GO:0043412//macromolecule modification;GO:0019538//protein metabolic process;GO:0006464//cellular protein modification process;GO:0071704//organic substance metabolic process;GO:0051716//cellular response to stimulus;GO:0044763//single-organism cellular process;GO:0044700//single organism signaling;GO:0044238//primary metabolic process;GO:0008150//biological_process;GO:0044267//cellular protein m…
4	16422001	16422200	*	2.73057e-32	7.10972e-30	-84.4828	Os04g0345400	Genebody	terpene synthase 24	Similar to OSIGBa0106G08.7 protein. (Os04t0345400-01);Similar to OSIGBa0106G08.7 protein. (Os04t0345400-02)	-	-	-	-	-	GO:0005488//binding;GO:0003674//molecular_function;GO:0003824//catalytic activity	GO:0008152//metabolic process;GO:0008150//biological_process
4	16508001	16508200	*	4.7839e-51	3.00185e-48	-77.7108	Os04g0346900	Genebody	-	Transcriptional factor B3 domain containing protein. (Os04t0346900-00)	-	-	-	-	GO:0043231//intracellular membrane-bounded organelle;GO:0044464//cell part;GO:0043226//organelle;GO:0005622//intracellular;GO:0005634//nucleus;GO:0005623//cell;GO:0043227//membrane-bounded organelle;GO:0005575//cellular_component;GO:0044424//intracellular part;GO:0043229//intracellular organelle	GO:0003677//DNA binding;GO:0005488//binding;GO:0097159//organic cyclic compound binding;GO:1901363//heterocyclic compound binding;GO:0003676//nucleic acid binding;GO:0003674//molecular_function	GO:1901360//organic cyclic compound metabolic process;GO:0008150//biological_process;GO:0044237//cellular metabolic process;GO:0006725//cellular aromatic compound metabolic process;GO:0071704//organic substance metabolic process;GO:0009058//biosynthetic process;GO:0006139//nucleobase-containing compound metabolic process;GO:0046483//heterocycle metabolic process;GO:0006807//nitrogen compound meta…
4	16989101	16989300	*	6.86092e-32	1.74711e-29	-85.0267	Os04g0355500	Genebody	-	Similar to OSIGBa0147J02.3 protein. (Os04t0355500-00)	-	-	-	-	-	GO:0003674//molecular_function;GO:0003824//catalytic activity	GO:0071704//organic substance metabolic process;GO:0044238//primary metabolic process;GO:0006629//lipid metabolic process;GO:0044699//single-organism process;GO:0044710//single-organism metabolic process;GO:0008152//metabolic process;GO:0008150//biological_process
4	17001901	17002100	*	9.03471e-29	1.91016e-26	-79.3103	Os04g0355500	Genebody	-	Similar to OSIGBa0147J02.3 protein. (Os04t0355500-00)	-	-	-	-	-	GO:0003674//molecular_function;GO:0003824//catalytic activity	GO:0071704//organic substance metabolic process;GO:0044238//primary metabolic process;GO:0006629//lipid metabolic process;GO:0044699//single-organism process;GO:0044710//single-organism metabolic process;GO:0008152//metabolic process;GO:0008150//biological_process
4	18660501	18660700	*	3.54319e-16	2.96993e-14	-82.3529	Os04g0381000	Genebody	dynamin-related protein 3B	Similar to DRP3A (DYNAMIN-RELATED PROTEIN 3A); GTP binding / GTPase/ phosphoinositide binding. (Os04t0381000-01)	-	-	-	-	GO:0005623//cell;GO:0005622//intracellular;GO:0005575//cellular_component;GO:0044464//cell part;GO:0044424//intracellular part;GO:0005737//cytoplasm	GO:0016787//hydrolase activity;GO:0000166//nucleotide binding;GO:0003824//catalytic activity;GO:1901363//heterocyclic compound binding;GO:0097159//organic cyclic compound binding;GO:1901265//nucleoside phosphate binding;GO:0005515//protein binding;GO:0005488//binding;GO:0003674//molecular_function;GO:0036094//small molecule binding	GO:0009987//cellular process;GO:0008150//biological_process;GO:0071840//cellular component organization or biogenesis;GO:0016043//cellular component organization
4	19431501	19431700	*	1.52209e-20	1.83629e-18	86.1216	Os04g0395100	Genebody	-	Protein of unknown function DUF26 domain containing protein. (Os04t0395100-01)	-	-	-	-	-	GO:0005488//binding;GO:0003674//molecular_function;GO:0036094//small molecule binding;GO:0016301//kinase activity;GO:0000166//nucleotide binding;GO:0003676//nucleic acid binding;GO:1901363//heterocyclic compound binding;GO:0003824//catalytic activity;GO:0016772//transferase activity, transferring phosphorus-containing groups;GO:0016740//transferase activity;GO:1901265//nucleoside phosphate bindin…	GO:0071704//organic substance metabolic process;GO:0006464//cellular protein modification process;GO:0043170//macromolecule metabolic process;GO:0043412//macromolecule modification;GO:0044260//cellular macromolecule metabolic process;GO:0044237//cellular metabolic process;GO:0044238//primary metabolic process;GO:0008150//biological_process;GO:0008152//metabolic process;GO:0019538//protein metabol…
4	20942501	20942700	*	1.99065e-12	1.14458e-10	75.2924	Os04g0423600	Genebody	SET protein 18	SET domain containing protein. (Os04t0423600-01);Similar to OSIGBa0076I14.5 protein. (Os04t0423600-02);Similar to OSIGBa0076I14.4 protein. (Os04t0423600-03)	-	-	-	-	-	GO:0005488//binding;GO:0003674//molecular_function;GO:0005515//protein binding	GO:0006950//response to stress;GO:0050896//response to stimulus;GO:0008150//biological_process
4	20942601	20942800	*	2.75623e-20	3.25979e-18	76.698	Os04g0423600	Genebody	SET protein 18	SET domain containing protein. (Os04t0423600-01);Similar to OSIGBa0076I14.5 protein. (Os04t0423600-02);Similar to OSIGBa0076I14.4 protein. (Os04t0423600-03)	-	-	-	-	-	GO:0005488//binding;GO:0003674//molecular_function;GO:0005515//protein binding	GO:0006950//response to stress;GO:0050896//response to stimulus;GO:0008150//biological_process
4	21540201	21540400	*	1.2997e-18	1.34576e-16	89.1892	Os04g0433600	Genebody	-	-	-	-	-	-	-	-	-
4	23390701	23390900	*	4.7367e-24	7.37777e-22	-93.2352	Os04g0468000	Genebody	-	-	-	-	-	-	-	-	-
4	23772301	23772500	*	5.96802e-22	7.97868e-20	-94.9223	Os04g0475000	Genebody	-	-	-	-	-	-	-	-	-
4	23772301	23772500	*	5.96802e-22	7.97868e-20	-94.9223	Os04g0475100	Genebody	-	Similar to OSIGBa0106G07.2 protein. (Os04t0475100-00)	-	-	-	-	GO:0071944//cell periphery;GO:0044464//cell part;GO:0005575//cellular_component;GO:0005886//plasma membrane;GO:0005623//cell;GO:0016020//membrane	GO:0097159//organic cyclic compound binding;GO:0016740//transferase activity;GO:0000166//nucleotide binding;GO:0036094//small molecule binding;GO:1901363//heterocyclic compound binding;GO:0003824//catalytic activity;GO:0003674//molecular_function;GO:0016772//transferase activity, transferring phosphorus-containing groups;GO:1901265//nucleoside phosphate binding;GO:0016301//kinase activity;GO:0005…	GO:0008150//biological_process;GO:0009987//cellular process;GO:0044267//cellular protein metabolic process;GO:0043170//macromolecule metabolic process;GO:0044237//cellular metabolic process;GO:0036211//protein modification process;GO:0019538//protein metabolic process;GO:0071704//organic substance metabolic process;GO:0044260//cellular macromolecule metabolic process;GO:0006464//cellular protein …
4	24168701	24168900	*	9.0277e-27	1.67824e-24	-84.3255	Os04g0483450	Genebody	-	Hypothetical conserved gene. (Os04t0483450-00)	-	-	-	-	GO:0016020//membrane;GO:0005575//cellular_component	GO:0003824//catalytic activity;GO:0003674//molecular_function;GO:0016740//transferase activity	GO:0006807//nitrogen compound metabolic process;GO:0034641//cellular nitrogen compound metabolic process;GO:0071704//organic substance metabolic process;GO:0006259//DNA metabolic process;GO:0046483//heterocycle metabolic process;GO:0006725//cellular aromatic compound metabolic process;GO:0009987//cellular process;GO:0044260//cellular macromolecule metabolic process;GO:0009058//biosynthetic proces…
4	24168801	24169000	*	1.41806e-38	5.15329e-36	-84.9098	Os04g0483450	Genebody	-	Hypothetical conserved gene. (Os04t0483450-00)	-	-	-	-	GO:0016020//membrane;GO:0005575//cellular_component	GO:0003824//catalytic activity;GO:0003674//molecular_function;GO:0016740//transferase activity	GO:0006807//nitrogen compound metabolic process;GO:0034641//cellular nitrogen compound metabolic process;GO:0071704//organic substance metabolic process;GO:0006259//DNA metabolic process;GO:0046483//heterocycle metabolic process;GO:0006725//cellular aromatic compound metabolic process;GO:0009987//cellular process;GO:0044260//cellular macromolecule metabolic process;GO:0009058//biosynthetic proces…
4	24938701	24938900	*	1.15652e-37	4.02307e-35	-76.5874	Os04g0498900	Genebody	-	Similar to N-acetyltransferase ESCO1. (Os04t0498900-01)	-	-	-	-	-	GO:0003824//catalytic activity;GO:0016740//transferase activity;GO:0003674//molecular_function	GO:0044237//cellular metabolic process;GO:0006725//cellular aromatic compound metabolic process;GO:0006139//nucleobase-containing compound metabolic process;GO:0008150//biological_process;GO:1901360//organic cyclic compound metabolic process;GO:0006950//response to stress;GO:0009987//cellular process;GO:0090304//nucleic acid metabolic process;GO:0044763//single-organism cellular process;GO:007184…
4	25475001	25475200	*	8.74375e-16	7.05672e-14	80.8333	Os04g0509300	Genebody	SHOOT ORGANIZATION 1	Rnase III family protein, Shoot apical meristem (SAM) formation and maintenance (Os04t0509300-01);Rnase III family protein, Trans-acting siRNA3 (ta-siRNA)(TAS3) biogenesis (Os04t0509300-02)	-	-	-	-	GO:0043227//membrane-bounded organelle;GO:0005737//cytoplasm;GO:0043231//intracellular membrane-bounded organelle;GO:0005634//nucleus;GO:0005622//intracellular;GO:0043229//intracellular organelle;GO:0005575//cellular_component;GO:0043226//organelle;GO:0044464//cell part;GO:0005623//cell;GO:0044424//intracellular part	GO:0004518//nuclease activity;GO:0003723//RNA binding;GO:0036094//small molecule binding;GO:1901265//nucleoside phosphate binding;GO:0000166//nucleotide binding;GO:0003674//molecular_function;GO:0003824//catalytic activity;GO:0016787//hydrolase activity;GO:0097159//organic cyclic compound binding;GO:0016788//hydrolase activity, acting on ester bonds;GO:1901363//heterocyclic compound binding;GO:00…	GO:0043170//macromolecule metabolic process;GO:0046483//heterocycle metabolic process;GO:0006807//nitrogen compound metabolic process;GO:0032501//multicellular organismal process;GO:0009058//biosynthetic process;GO:0009607//response to biotic stimulus;GO:0006725//cellular aromatic compound metabolic process;GO:0009791//post-embryonic development;GO:0050789//regulation of biological process;GO:000…
4	25518201	25518400	*	3.31781e-22	4.52027e-20	-89.2635	Os04g0510000	Genebody	-	-	-	-	-	-	-	-	-
4	25518301	25518500	*	3.28968e-49	1.92618e-46	-84.2914	Os04g0510000	Genebody	-	-	-	-	-	-	-	-	-
4	25663501	25663700	*	1.33884e-32	3.54728e-30	-75.194	Os04g0513400	Genebody	BETA-GLUCOSIDASE 16	Similar to Beta-glucosidase. (Os04t0513400-01);Similar to Beta-glucosidase. (Os04t0513400-02)	-	-	-	-	-	GO:0016787//hydrolase activity;GO:0003824//catalytic activity;GO:0003674//molecular_function	GO:0071704//organic substance metabolic process;GO:0005975//carbohydrate metabolic process;GO:0008150//biological_process;GO:0008152//metabolic process;GO:0044238//primary metabolic process
4	27285801	27286000	*	1.79369e-27	3.49729e-25	-86.6756	Os04g0545000	Genebody	WRKY GENE 36	Similar to WRKY transcription factor 34. (Os04t0545000-01)	-	-	-	-	GO:0043229//intracellular organelle;GO:0043231//intracellular membrane-bounded organelle;GO:0044464//cell part;GO:0005634//nucleus;GO:0043226//organelle;GO:0005575//cellular_component;GO:0005623//cell;GO:0044424//intracellular part;GO:0043227//membrane-bounded organelle;GO:0005622//intracellular	GO:0003676//nucleic acid binding;GO:0097159//organic cyclic compound binding;GO:0005488//binding;GO:1901363//heterocyclic compound binding;GO:0003677//DNA binding;GO:0003700//transcription factor activity, sequence-specific DNA binding;GO:0003674//molecular_function;GO:0001071//nucleic acid binding transcription factor activity	GO:0046483//heterocycle metabolic process;GO:0006807//nitrogen compound metabolic process;GO:0006725//cellular aromatic compound metabolic process;GO:0009987//cellular process;GO:0044238//primary metabolic process;GO:1901360//organic cyclic compound metabolic process;GO:0034641//cellular nitrogen compound metabolic process;GO:0044237//cellular metabolic process;GO:0009058//biosynthetic process;GO…
4	27952801	27953000	*	7.39896e-37	2.46823e-34	-90.6211	Os04g0557800	Genebody	PURPLE LEAF, TRANSCRIPTIONAL ACTIVATOR A	Similar to R-type basic helix-loop-helix protein. (Os04t0557800-00)	-	-	-	-	-	GO:0003674//molecular_function;GO:0005515//protein binding;GO:0005488//binding	-
4	27952901	27953100	*	7.39896e-37	2.46823e-34	-90.6211	Os04g0557800	Genebody	PURPLE LEAF, TRANSCRIPTIONAL ACTIVATOR A	Similar to R-type basic helix-loop-helix protein. (Os04t0557800-00)	-	-	-	-	-	GO:0003674//molecular_function;GO:0005515//protein binding;GO:0005488//binding	-
4	30576701	30576900	*	1.52805e-16	1.32562e-14	-90.3846	Os04g0605500	Genebody	CA2+-ATPASE 11	P-type IIB Ca(2+) ATPase, Stress tolerance (Os04t0605500-01);Similar to Calcium-transporting ATPase 8, plasma membrane-type (EC 3.6.3.8) (Ca(2+)-ATPase isoform 8). (Os04t0605500-02);Similar to P-type ATPase (Fragment). (Os04t0605500-03)	-	-	-	-	GO:0016020//membrane;GO:0071944//cell periphery;GO:0005886//plasma membrane;GO:0005575//cellular_component;GO:0044464//cell part;GO:0005622//intracellular;GO:0005623//cell	GO:0005488//binding;GO:1901265//nucleoside phosphate binding;GO:0005215//transporter activity;GO:0016787//hydrolase activity;GO:0000166//nucleotide binding;GO:0003674//molecular_function;GO:0005515//protein binding;GO:1901363//heterocyclic compound binding;GO:0003824//catalytic activity;GO:0036094//small molecule binding;GO:0097159//organic cyclic compound binding	GO:0008150//biological_process;GO:0051234//establishment of localization;GO:0009628//response to abiotic stimulus;GO:0006950//response to stress;GO:0051179//localization;GO:0050896//response to stimulus;GO:0006810//transport
4	30576801	30577000	*	2.8268e-25	4.7792e-23	-89.1892	Os04g0605500	Genebody	CA2+-ATPASE 11	P-type IIB Ca(2+) ATPase, Stress tolerance (Os04t0605500-01);Similar to Calcium-transporting ATPase 8, plasma membrane-type (EC 3.6.3.8) (Ca(2+)-ATPase isoform 8). (Os04t0605500-02);Similar to P-type ATPase (Fragment). (Os04t0605500-03)	-	-	-	-	GO:0016020//membrane;GO:0071944//cell periphery;GO:0005886//plasma membrane;GO:0005575//cellular_component;GO:0044464//cell part;GO:0005622//intracellular;GO:0005623//cell	GO:0005488//binding;GO:1901265//nucleoside phosphate binding;GO:0005215//transporter activity;GO:0016787//hydrolase activity;GO:0000166//nucleotide binding;GO:0003674//molecular_function;GO:0005515//protein binding;GO:1901363//heterocyclic compound binding;GO:0003824//catalytic activity;GO:0036094//small molecule binding;GO:0097159//organic cyclic compound binding	GO:0008150//biological_process;GO:0051234//establishment of localization;GO:0009628//response to abiotic stimulus;GO:0006950//response to stress;GO:0051179//localization;GO:0050896//response to stimulus;GO:0006810//transport
4	31275301	31275500	*	7.59213e-22	1.00793e-19	84.8907	Os04g0616300	Genebody	-	Similar to H0525G02.10 protein. (Os04t0616300-01)	-	-	-	-	GO:0016020//membrane;GO:0005575//cellular_component;GO:0071944//cell periphery;GO:0005886//plasma membrane;GO:0044464//cell part;GO:0005623//cell	GO:0097159//organic cyclic compound binding;GO:0036094//small molecule binding;GO:0016772//transferase activity, transferring phosphorus-containing groups;GO:0016740//transferase activity;GO:0003824//catalytic activity;GO:0016301//kinase activity;GO:0005488//binding;GO:1901265//nucleoside phosphate binding;GO:0000166//nucleotide binding;GO:0003674//molecular_function;GO:1901363//heterocyclic comp…	GO:0043170//macromolecule metabolic process;GO:0036211//protein modification process;GO:0043412//macromolecule modification;GO:0019538//protein metabolic process;GO:0008150//biological_process;GO:0071704//organic substance metabolic process;GO:0008152//metabolic process;GO:0044238//primary metabolic process;GO:0044237//cellular metabolic process;GO:0044260//cellular macromolecule metabolic proces…
4	31702401	31702600	*	1.98989e-17	1.86984e-15	-80.9722	Os04g0623800	Genebody	aminomethyltransferase	Similar to Aminomethyltransferase, mitochondrial precursor (EC 2.1.2.10) (Glycine cleavage system T protein) (GCVT). (Os04t0623800-01);Similar to H0215F08.10 protein. (Os04t0623800-02)	Metabolism	Carbohydrate metabolism;Amino acid metabolism;Metabolism of cofactors and vitamins	ko00630//Glyoxylate and dicarboxylate metabolism;ko00260//Glycine, serine and threonine metabolism;ko00670//One carbon pool by folate	K00605	GO:0044424//intracellular part;GO:0005575//cellular_component;GO:0043227//membrane-bounded organelle;GO:0043231//intracellular membrane-bounded organelle;GO:0044444//cytoplasmic part;GO:0005622//intracellular;GO:0044464//cell part;GO:0005623//cell;GO:0043229//intracellular organelle;GO:0005737//cytoplasm;GO:0043226//organelle;GO:0005739//mitochondrion	GO:0016740//transferase activity;GO:0005488//binding;GO:0003674//molecular_function;GO:0005515//protein binding;GO:0003824//catalytic activity	GO:0008150//biological_process;GO:0009987//cellular process;GO:0008152//metabolic process;GO:0009056//catabolic process
4	31852401	31852600	*	6.6795e-74	9.3193e-71	-88.4539	Os04g0626300	Genebody	-	-	-	-	-	-	-	-	-
4	31852501	31852700	*	1.26983e-70	1.60502e-67	-83.1841	Os04g0626300	Genebody	-	-	-	-	-	-	-	-	-
4	31923601	31923800	*	4.05246e-18	4.03729e-16	-76.3158	Os04g0627132	Genebody	-	-	-	-	-	-	-	-	-
4	31923701	31923900	*	2.53873e-21	3.23882e-19	-79.5918	Os04g0627132	Genebody	-	-	-	-	-	-	-	-	-
4	32025201	32025400	*	6.37154e-13	3.87677e-11	-75	Os04g0629600	Genebody	-	Conserved hypothetical protein. (Os04t0629600-01);Similar to Transposase of Tn10 [Oryza sativa (japonica cultivar-group)]. (Os04t0629600-02)	-	-	-	-	-	GO:0003824//catalytic activity;GO:0003674//molecular_function;GO:0097159//organic cyclic compound binding;GO:1901265//nucleoside phosphate binding;GO:0005488//binding;GO:0003676//nucleic acid binding;GO:0016787//hydrolase activity;GO:0000166//nucleotide binding;GO:1901363//heterocyclic compound binding;GO:0036094//small molecule binding	GO:0044237//cellular metabolic process;GO:0044260//cellular macromolecule metabolic process;GO:1901360//organic cyclic compound metabolic process;GO:0006725//cellular aromatic compound metabolic process;GO:0009987//cellular process;GO:0046483//heterocycle metabolic process;GO:0006807//nitrogen compound metabolic process;GO:0008152//metabolic process;GO:0090304//nucleic acid metabolic process;GO:0…
4	33330601	33330800	*	7.60819e-22	1.01002e-19	-78.0702	Os04g0653400	Genebody	cytochrome P450 reductase 1, NADPH-cytochrome P450 reductase 1	Similar to NADPH-cytochrome P450 reductase (Fragment). (Os04t0653400-01)	-	-	-	-	GO:0044444//cytoplasmic part;GO:0005829//cytosol;GO:0005622//intracellular;GO:0005783//endoplasmic reticulum;GO:0044424//intracellular part;GO:0043226//organelle;GO:0005575//cellular_component;GO:0012505//endomembrane system;GO:0044464//cell part;GO:0043227//membrane-bounded organelle;GO:0043229//intracellular organelle;GO:0016020//membrane;GO:0005737//cytoplasm;GO:0043231//intracellular membrane…	GO:0036094//small molecule binding;GO:0000166//nucleotide binding;GO:0097159//organic cyclic compound binding;GO:0003824//catalytic activity;GO:1901265//nucleoside phosphate binding;GO:0005488//binding;GO:0003674//molecular_function;GO:1901363//heterocyclic compound binding	GO:0044710//single-organism metabolic process;GO:0006950//response to stress;GO:0050896//response to stimulus;GO:0009719//response to endogenous stimulus;GO:0044699//single-organism process;GO:0009987//cellular process;GO:0008150//biological_process;GO:0019748//secondary metabolic process;GO:0008152//metabolic process
4	33717601	33717800	*	7.17945e-30	1.62034e-27	-100	Os04g0660500	Genebody	MAPK kinase kinase epsilon	Armadillo-type fold domain containing protein. (Os04t0660500-01)	-	-	-	-	GO:0005575//cellular_component;GO:0005737//cytoplasm;GO:0044424//intracellular part;GO:0005623//cell;GO:0044464//cell part;GO:0005622//intracellular	GO:0000166//nucleotide binding;GO:1901363//heterocyclic compound binding;GO:1901265//nucleoside phosphate binding;GO:0003824//catalytic activity;GO:0097159//organic cyclic compound binding;GO:0016301//kinase activity;GO:0016740//transferase activity;GO:0005515//protein binding;GO:0016772//transferase activity, transferring phosphorus-containing groups;GO:0003674//molecular_function;GO:0005488//bi…	GO:0044700//single organism signaling;GO:0008152//metabolic process;GO:0019538//protein metabolic process;GO:0071704//organic substance metabolic process;GO:0007049//cell cycle;GO:0023052//signaling;GO:0006950//response to stress;GO:0008150//biological_process;GO:0009987//cellular process;GO:0044699//single-organism process;GO:0044237//cellular metabolic process;GO:0006464//cellular protein modif…
4	33717701	33717900	*	7.17945e-30	1.62034e-27	-100	Os04g0660500	Genebody	MAPK kinase kinase epsilon	Armadillo-type fold domain containing protein. (Os04t0660500-01)	-	-	-	-	GO:0005575//cellular_component;GO:0005737//cytoplasm;GO:0044424//intracellular part;GO:0005623//cell;GO:0044464//cell part;GO:0005622//intracellular	GO:0000166//nucleotide binding;GO:1901363//heterocyclic compound binding;GO:1901265//nucleoside phosphate binding;GO:0003824//catalytic activity;GO:0097159//organic cyclic compound binding;GO:0016301//kinase activity;GO:0016740//transferase activity;GO:0005515//protein binding;GO:0016772//transferase activity, transferring phosphorus-containing groups;GO:0003674//molecular_function;GO:0005488//bi…	GO:0044700//single organism signaling;GO:0008152//metabolic process;GO:0019538//protein metabolic process;GO:0071704//organic substance metabolic process;GO:0007049//cell cycle;GO:0023052//signaling;GO:0006950//response to stress;GO:0008150//biological_process;GO:0009987//cellular process;GO:0044699//single-organism process;GO:0044237//cellular metabolic process;GO:0006464//cellular protein modif…
4	34395801	34396000	*	5.54767e-19	5.92331e-17	76.6457	Os04g0673700	Genebody	-	-	-	-	-	-	-	-	-
4	34395901	34396100	*	4.78811e-25	7.97473e-23	97.7273	Os04g0673700	Genebody	-	-	-	-	-	-	-	-	-
4	35019201	35019400	*	7.7701e-12	4.17233e-10	-75	Os04g0685500	Genebody	EXOCYST SUBUNIT EXO70 FAMILY PROTEIN A2	Exo70 exocyst complex subunit domain containing protein. (Os04t0685500-01);Hypothetical conserved gene. (Os04t0685500-02)	-	-	-	-	GO:0005622//intracellular;GO:0044424//intracellular part;GO:0005737//cytoplasm;GO:0044464//cell part;GO:0005575//cellular_component;GO:0016020//membrane;GO:0005623//cell	-	GO:0051179//localization;GO:0009987//cellular process;GO:0051234//establishment of localization;GO:0006810//transport;GO:0008150//biological_process
4	35311901	35312100	*	1.97123e-19	2.17722e-17	-90.3917	Os04g0690300	Genebody	-	Similar to H0814G11.17 protein. (Os04t0690300-01)	-	-	-	-	-	GO:0005515//protein binding;GO:0003674//molecular_function;GO:0005488//binding	-
4	35312001	35312200	*	3.21047e-23	4.72029e-21	-83.9286	Os04g0690300	Genebody	-	Similar to H0814G11.17 protein. (Os04t0690300-01)	-	-	-	-	-	GO:0005515//protein binding;GO:0003674//molecular_function;GO:0005488//binding	-
4	35312101	35312300	*	4.11347e-35	1.24325e-32	-86.747	Os04g0690300	Genebody	-	Similar to H0814G11.17 protein. (Os04t0690300-01)	-	-	-	-	-	GO:0005515//protein binding;GO:0003674//molecular_function;GO:0005488//binding	-
4	35314701	35314900	*	3.93561e-24	6.16512e-22	-91.3793	Os04g0690300	Genebody	-	Similar to H0814G11.17 protein. (Os04t0690300-01)	-	-	-	-	-	GO:0005515//protein binding;GO:0003674//molecular_function;GO:0005488//binding	-
4	35314801	35315000	*	4.80116e-19	5.14957e-17	-88.8889	Os04g0690300	Genebody	-	Similar to H0814G11.17 protein. (Os04t0690300-01)	-	-	-	-	-	GO:0005515//protein binding;GO:0003674//molecular_function;GO:0005488//binding	-
5	857301	857500	*	7.24325e-23	1.03617e-20	-87.4113	Os05g0115700	Genebody	-	Similar to UDP-galactose transporter related protein-like. (Os05t0115700-01)	-	-	-	-	GO:0012505//endomembrane system;GO:0043226//organelle;GO:0005737//cytoplasm;GO:0005622//intracellular;GO:0043231//intracellular membrane-bounded organelle;GO:0005794//Golgi apparatus;GO:0005575//cellular_component;GO:0005623//cell;GO:0043229//intracellular organelle;GO:0044444//cytoplasmic part;GO:0044464//cell part;GO:0016020//membrane;GO:0043227//membrane-bounded organelle;GO:0005783//endoplasm…	GO:0005215//transporter activity;GO:0003674//molecular_function	GO:0051234//establishment of localization;GO:0051179//localization;GO:0008150//biological_process;GO:0006810//transport
5	1282601	1282800	*	8.78791e-34	2.48746e-31	-84.4928	Os05g0123100	Genebody	glycosyltransferase family GT43 member A	Glycosyl transferase, family 43 protein. (Os05t0123100-01)	-	-	-	-	GO:0005623//cell;GO:0005737//cytoplasm;GO:0005575//cellular_component;GO:0043231//intracellular membrane-bounded organelle;GO:0044424//intracellular part;GO:0012505//endomembrane system;GO:0043226//organelle;GO:0043229//intracellular organelle;GO:0005794//Golgi apparatus;GO:0043227//membrane-bounded organelle;GO:0044444//cytoplasmic part;GO:0016020//membrane;GO:0005622//intracellular;GO:0044464//…	GO:0016740//transferase activity;GO:0003674//molecular_function;GO:0003824//catalytic activity	GO:0071840//cellular component organization or biogenesis;GO:0005975//carbohydrate metabolic process;GO:0008150//biological_process;GO:0016043//cellular component organization;GO:0009058//biosynthetic process;GO:0071704//organic substance metabolic process;GO:0044238//primary metabolic process;GO:0009987//cellular process;GO:0008152//metabolic process
5	1477101	1477300	*	9.5794e-18	9.2504e-16	-80.658	Os05g0125600	Genebody	-	-	-	-	-	-	-	-	-
5	1788801	1789000	*	3.15486e-63	3.10997e-60	-76.3205	Os05g0130400	Genebody	-	Protein of unknown function DUF247, plant family protein. (Os05t0130400-01)	-	-	-	-	GO:0005575//cellular_component;GO:0016020//membrane	-	-
5	2311701	2311900	*	3.70327e-17	3.39933e-15	79.3103	Os05g0140000	Genebody	-	-	-	-	-	-	-	-	-
5	2311701	2311900	*	3.70327e-17	3.39933e-15	79.3103	Os05g0140100	Genebody	MYB2 phosphate-responsive gene 1, MYB transcription factor	R2R3 MYB transcription factor, Regulation of phosphate-starvation responses and root architecture (Os05t0140100-01);Myb transcription factor domain containing protein. (Os05t0140100-02);Myb transcription factor domain containing protein. (Os05t0140100-03)	-	-	-	-	GO:0005622//intracellular;GO:0043229//intracellular organelle;GO:0016020//membrane;GO:0005634//nucleus;GO:0044464//cell part;GO:0005575//cellular_component;GO:0043226//organelle;GO:0044424//intracellular part;GO:0043227//membrane-bounded organelle;GO:0005623//cell;GO:0043231//intracellular membrane-bounded organelle	GO:0005488//binding;GO:0003674//molecular_function;GO:0003700//transcription factor activity, sequence-specific DNA binding;GO:0097159//organic cyclic compound binding;GO:0001071//nucleic acid binding transcription factor activity;GO:0003677//DNA binding;GO:1901363//heterocyclic compound binding;GO:0003676//nucleic acid binding	GO:0009058//biosynthetic process;GO:0044699//single-organism process;GO:0046483//heterocycle metabolic process;GO:0044763//single-organism cellular process;GO:0030154//cell differentiation;GO:0006725//cellular aromatic compound metabolic process;GO:0006139//nucleobase-containing compound metabolic process;GO:0044767//single-organism developmental process;GO:1901360//organic cyclic compound metabo…
5	2597301	2597500	*	1.07866e-32	2.87467e-30	-79.1375	Os05g0144900	Genebody	-	-	-	-	-	-	-	-	-
5	3696701	3696900	*	2.91252e-14	2.03376e-12	-79.4118	Os05g0163050	Genebody	-	-	-	-	-	-	-	-	-
5	3696701	3696900	*	2.91252e-14	2.03376e-12	-79.4118	Os05g0163000	Genebody	-	Arginyl-tRNA synthetase, class Ic family protein. (Os05t0163000-01)	Genetic Information Processing	Translation	ko00970//Aminoacyl-tRNA biosynthesis	K01887	GO:0044424//intracellular part;GO:0044464//cell part;GO:0005575//cellular_component;GO:0005622//intracellular;GO:0005737//cytoplasm;GO:0005623//cell	GO:0003824//catalytic activity;GO:0036094//small molecule binding;GO:1901363//heterocyclic compound binding;GO:1901265//nucleoside phosphate binding;GO:0000166//nucleotide binding;GO:0005488//binding;GO:0097159//organic cyclic compound binding;GO:0003674//molecular_function	GO:0006725//cellular aromatic compound metabolic process;GO:0006518//peptide metabolic process;GO:0009058//biosynthetic process;GO:0071704//organic substance metabolic process;GO:1901564//organonitrogen compound metabolic process;GO:0019538//protein metabolic process;GO:0006139//nucleobase-containing compound metabolic process;GO:0008152//metabolic process;GO:0010467//gene expression;GO:0044238//…
5	6648001	6648200	*	7.91422e-24	1.21362e-21	-94.9153	Os05g0207200	Genebody	-	Similar to rf1 protein. (Os05t0207200-00)	-	-	-	-	GO:0005623//cell;GO:0044464//cell part;GO:0005622//intracellular;GO:0005575//cellular_component	GO:0016787//hydrolase activity;GO:0003674//molecular_function;GO:0097159//organic cyclic compound binding;GO:0004518//nuclease activity;GO:0005488//binding;GO:0003676//nucleic acid binding;GO:1901363//heterocyclic compound binding;GO:0003723//RNA binding;GO:0003824//catalytic activity;GO:0016788//hydrolase activity, acting on ester bonds;GO:0005515//protein binding	GO:0008150//biological_process;GO:0000003//reproduction;GO:0007275//multicellular organism development;GO:0048856//anatomical structure development;GO:0006807//nitrogen compound metabolic process;GO:0044699//single-organism process;GO:0044707//single-multicellular organism process;GO:0044767//single-organism developmental process;GO:0009987//cellular process;GO:0006139//nucleobase-containing comp…
5	6788901	6789100	*	3.68194e-99	1.08368e-95	-83.7147	Os05g0209600	Genebody	GDSL ESTERASE/LIPASE PROTEIN 63	Similar to Esterase. (Os05t0209600-01)	-	-	-	-	-	GO:0003674//molecular_function;GO:0003824//catalytic activity;GO:0016787//hydrolase activity	-
5	6788901	6789100	*	3.68194e-99	1.08368e-95	-83.7147	Os05g0209683	Genebody	-	-	-	-	-	-	-	-	-
5	6789001	6789200	*	6.92459e-100	2.08371e-96	-90.8069	Os05g0209600	Genebody	GDSL ESTERASE/LIPASE PROTEIN 63	Similar to Esterase. (Os05t0209600-01)	-	-	-	-	-	GO:0003674//molecular_function;GO:0003824//catalytic activity;GO:0016787//hydrolase activity	-
5	6789001	6789200	*	6.92459e-100	2.08371e-96	-90.8069	Os05g0209683	Genebody	-	-	-	-	-	-	-	-	-
5	6789101	6789300	*	6.88069e-30	1.55507e-27	-85.8824	Os05g0209600	Genebody	GDSL ESTERASE/LIPASE PROTEIN 63	Similar to Esterase. (Os05t0209600-01)	-	-	-	-	-	GO:0003674//molecular_function;GO:0003824//catalytic activity;GO:0016787//hydrolase activity	-
5	6789101	6789300	*	6.88069e-30	1.55507e-27	-85.8824	Os05g0209683	Genebody	-	-	-	-	-	-	-	-	-
5	6789201	6789400	*	1.0077e-25	1.75466e-23	-88.6303	Os05g0209600	Genebody	GDSL ESTERASE/LIPASE PROTEIN 63	Similar to Esterase. (Os05t0209600-01)	-	-	-	-	-	GO:0003674//molecular_function;GO:0003824//catalytic activity;GO:0016787//hydrolase activity	-
5	6789201	6789400	*	1.0077e-25	1.75466e-23	-88.6303	Os05g0209683	Genebody	-	-	-	-	-	-	-	-	-
5	7280401	7280600	*	9.48944e-24	1.44734e-21	-88.3721	Os05g0218400	Genebody	RECEPTOR-LIKE CYTOPLASMIC KINASE 181	Similar to Somatic embryogenesis receptor kinase-like protein. (Os05t0218400-01)	-	-	-	-	GO:0005886//plasma membrane;GO:0071944//cell periphery;GO:0016020//membrane;GO:0005575//cellular_component;GO:0005623//cell;GO:0044464//cell part	GO:0097159//organic cyclic compound binding;GO:0016740//transferase activity;GO:0000166//nucleotide binding;GO:0016301//kinase activity;GO:1901265//nucleoside phosphate binding;GO:0005488//binding;GO:0004872//receptor activity;GO:0003674//molecular_function;GO:0004871//signal transducer activity;GO:0060089//molecular transducer activity;GO:1901363//heterocyclic compound binding;GO:0016772//transf…	GO:0044238//primary metabolic process;GO:0009987//cellular process;GO:0008152//metabolic process;GO:0071704//organic substance metabolic process;GO:0007154//cell communication;GO:0044260//cellular macromolecule metabolic process;GO:0007165//signal transduction;GO:0019538//protein metabolic process;GO:0043412//macromolecule modification;GO:0023052//signaling;GO:0050896//response to stimulus;GO:005…
5	7974701	7974900	*	9.2861e-60	8.05887e-57	-78.7566	Os05g0231100	Genebody	-	Hypothetical conserved gene. (Os05t0231100-00)	-	-	-	-	GO:0016020//membrane;GO:0005575//cellular_component	GO:0005488//binding;GO:0016301//kinase activity;GO:0016740//transferase activity;GO:0000166//nucleotide binding;GO:1901363//heterocyclic compound binding;GO:0003674//molecular_function;GO:1901265//nucleoside phosphate binding;GO:0097159//organic cyclic compound binding;GO:0003824//catalytic activity;GO:0036094//small molecule binding;GO:0016772//transferase activity, transferring phosphorus-conta…	GO:0019538//protein metabolic process;GO:0044237//cellular metabolic process;GO:0071704//organic substance metabolic process;GO:0008152//metabolic process;GO:0008150//biological_process;GO:0009987//cellular process;GO:0043170//macromolecule metabolic process;GO:0006464//cellular protein modification process;GO:0044267//cellular protein metabolic process;GO:0044238//primary metabolic process;GO:00…
5	8770201	8770400	*	3.2658e-22	4.45176e-20	76.3889	Os05g0244500	Genebody	-	Glycoside hydrolase, family 5 protein. (Os05t0244500-01);Similar to cellulase containing protein. (Os05t0244500-02)	-	-	-	-	GO:0005575//cellular_component;GO:0043232//intracellular non-membrane-bounded organelle;GO:0043229//intracellular organelle;GO:0005623//cell;GO:0044464//cell part;GO:0043226//organelle;GO:0043228//non-membrane-bounded organelle;GO:0005856//cytoskeleton;GO:0005622//intracellular;GO:0044424//intracellular part;GO:0005737//cytoplasm	GO:0003674//molecular_function;GO:0003824//catalytic activity;GO:0005515//protein binding;GO:0016787//hydrolase activity;GO:0005488//binding	GO:0016043//cellular component organization;GO:0071840//cellular component organization or biogenesis;GO:0005975//carbohydrate metabolic process;GO:0071704//organic substance metabolic process;GO:0008152//metabolic process;GO:0044238//primary metabolic process;GO:0009987//cellular process;GO:0008150//biological_process
5	8781001	8781200	*	4.0918e-12	2.27139e-10	-78.9474	Os05g0244600	Genebody	-	-	-	-	-	-	-	-	-
5	8781101	8781300	*	3.56536e-14	2.46898e-12	-86.0465	Os05g0244600	Genebody	-	-	-	-	-	-	-	-	-
5	8781301	8781500	*	1.89622e-24	3.03095e-22	-97.5	Os05g0244600	Genebody	-	-	-	-	-	-	-	-	-
5	8781401	8781600	*	2.56284e-25	4.34386e-23	-95.4545	Os05g0244600	Genebody	-	-	-	-	-	-	-	-	-
5	8781501	8781700	*	3.79002e-14	2.6167e-12	-75.6606	Os05g0244600	Genebody	-	-	-	-	-	-	-	-	-
5	9140501	9140700	*	4.73304e-57	3.73899e-54	93.5905	Os05g0250500	Genebody	-	-	-	-	-	-	-	-	-
5	11251901	11252100	*	8.47394e-37	2.8168e-34	-88.866	Os05g0274950	Genebody	-	-	-	-	-	-	-	-	-
5	13543201	13543400	*	6.22626e-16	5.10035e-14	89.2857	Os05g0301700	Genebody	-	Similar to Cytochrome c1 (Fragment). (Os05t0301700-01)	Metabolism	Energy metabolism	ko00190//Oxidative phosphorylation	K00413	GO:0005575//cellular_component;GO:0005737//cytoplasm;GO:0005622//intracellular;GO:0016020//membrane;GO:0043226//organelle;GO:0005739//mitochondrion;GO:0043227//membrane-bounded organelle;GO:0044464//cell part;GO:0005623//cell;GO:0044424//intracellular part;GO:0043229//intracellular organelle;GO:0043231//intracellular membrane-bounded organelle;GO:0044444//cytoplasmic part	GO:0005488//binding;GO:0003674//molecular_function;GO:0003824//catalytic activity	GO:0009058//biosynthetic process;GO:0044237//cellular metabolic process;GO:0034641//cellular nitrogen compound metabolic process;GO:0051179//localization;GO:0008152//metabolic process;GO:1901360//organic cyclic compound metabolic process;GO:0008150//biological_process;GO:0006725//cellular aromatic compound metabolic process;GO:0044238//primary metabolic process;GO:0006091//generation of precursor…
5	13783201	13783400	*	8.06224e-86	1.63487e-82	-79.3242	Os05g0305200	Genebody	-	Similar to TRAF-type zinc finger family protein. (Os05t0305200-01)	-	-	-	-	-	GO:0003674//molecular_function;GO:0005515//protein binding;GO:0005488//binding	-
5	13783301	13783500	*	1.2868e-51	8.30388e-49	-75.601	Os05g0305200	Genebody	-	Similar to TRAF-type zinc finger family protein. (Os05t0305200-01)	-	-	-	-	-	GO:0003674//molecular_function;GO:0005515//protein binding;GO:0005488//binding	-
5	16016401	16016600	*	9.64992e-37	3.19739e-34	-79.5029	Os05g0341450	Genebody	-	-	-	-	-	-	-	-	-
5	17017301	17017500	*	4.79614e-23	6.95245e-21	83.3333	Os05g0358400	Genebody	-	Butirosin biosynthesis, BtrG-like domain containing protein. (Os05t0358400-01);Similar to predicted protein. (Os05t0358400-02)	-	-	-	-	GO:0043227//membrane-bounded organelle;GO:0005829//cytosol;GO:0005622//intracellular;GO:0044424//intracellular part;GO:0043229//intracellular organelle;GO:0005737//cytoplasm;GO:0009536//plastid;GO:0005575//cellular_component;GO:0044444//cytoplasmic part;GO:0043231//intracellular membrane-bounded organelle;GO:0043226//organelle;GO:0044464//cell part;GO:0005623//cell	-	-
5	17616501	17616700	*	2.09353e-24	3.33634e-22	-75.7576	Os05g0366800	Genebody	BETA-GLUCOSIDASE 23	Similar to Beta-glucosidase 22. (Os05t0366800-00)	-	-	-	-	-	GO:0003674//molecular_function;GO:0003824//catalytic activity;GO:0016787//hydrolase activity	GO:0044238//primary metabolic process;GO:0005975//carbohydrate metabolic process;GO:0008152//metabolic process;GO:0008150//biological_process;GO:0071704//organic substance metabolic process
5	17825601	17825800	*	6.66029e-64	6.73964e-61	81.8769	Os05g0370700	Genebody	-	Alpha/beta hydrolase family protein. (Os05t0370700-01)	-	-	-	-	-	GO:0003824//catalytic activity;GO:0003674//molecular_function;GO:0016787//hydrolase activity	-
5	18013701	18013900	*	6.26176e-14	4.22821e-12	87.0968	Os05g0373700	Genebody	-	Similar to Nascent polypeptide-associated complex alpha subunit-like protein 3 (NAC-alpha-like protein 3) (Alpha-NAC-like protein 3). (Os05t0373700-01)	-	-	-	-	GO:0005737//cytoplasm;GO:0005622//intracellular;GO:0005575//cellular_component;GO:0044464//cell part;GO:0005623//cell;GO:0044424//intracellular part	-	-
5	18026301	18026500	*	6.17712e-55	4.53007e-52	87.3346	Os05g0374000	Genebody	-	Hypothetical protein. (Os05t0374000-01)	-	-	-	-	GO:0005575//cellular_component;GO:0016020//membrane	-	-
5	18969601	18969800	*	4.53989e-25	7.57029e-23	78.714	Os05g0390932	Genebody	-	-	-	-	-	-	-	-	-
5	19839601	19839800	*	3.0276e-11	1.51721e-09	-76.5351	Os05g0407200	Genebody	OsWD40-119	WD repeat protein 23 domain containing protein. (Os05t0407200-01);Non-protein coding transcript. (Os05t0407200-02)	-	-	-	-	-	GO:0005488//binding;GO:0005515//protein binding;GO:0003674//molecular_function	-
5	20309501	20309700	*	3.91149e-21	4.91883e-19	-79.1299	Os05g0415400	Genebody	NAC DOMAIN-CONTAINING PROTEIN 24	Similar to OsNAC6 protein. (Os05t0415400-01)	-	-	-	-	GO:0043229//intracellular organelle;GO:0043231//intracellular membrane-bounded organelle;GO:0005575//cellular_component;GO:0005622//intracellular;GO:0044424//intracellular part;GO:0044464//cell part;GO:0005623//cell;GO:0043227//membrane-bounded organelle;GO:0043226//organelle;GO:0005634//nucleus	GO:0005488//binding;GO:0003676//nucleic acid binding;GO:0003674//molecular_function;GO:0097159//organic cyclic compound binding;GO:0003677//DNA binding;GO:1901363//heterocyclic compound binding	GO:0044238//primary metabolic process;GO:0046483//heterocycle metabolic process;GO:1901360//organic cyclic compound metabolic process;GO:0006139//nucleobase-containing compound metabolic process;GO:0008150//biological_process;GO:0034641//cellular nitrogen compound metabolic process;GO:0006725//cellular aromatic compound metabolic process;GO:0009058//biosynthetic process;GO:0009987//cellular proce…
5	20309601	20309800	*	3.41053e-17	3.1392e-15	-79.6875	Os05g0415400	Genebody	NAC DOMAIN-CONTAINING PROTEIN 24	Similar to OsNAC6 protein. (Os05t0415400-01)	-	-	-	-	GO:0043229//intracellular organelle;GO:0043231//intracellular membrane-bounded organelle;GO:0005575//cellular_component;GO:0005622//intracellular;GO:0044424//intracellular part;GO:0044464//cell part;GO:0005623//cell;GO:0043227//membrane-bounded organelle;GO:0043226//organelle;GO:0005634//nucleus	GO:0005488//binding;GO:0003676//nucleic acid binding;GO:0003674//molecular_function;GO:0097159//organic cyclic compound binding;GO:0003677//DNA binding;GO:1901363//heterocyclic compound binding	GO:0044238//primary metabolic process;GO:0046483//heterocycle metabolic process;GO:1901360//organic cyclic compound metabolic process;GO:0006139//nucleobase-containing compound metabolic process;GO:0008150//biological_process;GO:0034641//cellular nitrogen compound metabolic process;GO:0006725//cellular aromatic compound metabolic process;GO:0009058//biosynthetic process;GO:0009987//cellular proce…
5	20337001	20337200	*	6.67458e-56	5.05937e-53	-87.3577	Os05g0415900	Genebody	P-450 51H7	Similar to Cytochrome P450 CYP51H11. (Os05t0415900-00)	-	-	-	-	-	GO:0005488//binding;GO:0003674//molecular_function;GO:0003824//catalytic activity	GO:0008150//biological_process;GO:0008152//metabolic process
5	21375801	21376000	*	4.22532e-10	1.83733e-08	-83.3333	Os05g0436400	Genebody	-	Similar to signal peptide peptidase family protein. (Os05t0436400-01);Hypothetical gene. (Os05t0436400-02);Similar to signal peptide peptidase family protein. (Os05t0436400-03)	-	-	-	-	GO:0005575//cellular_component;GO:0016020//membrane	GO:0016787//hydrolase activity;GO:0003674//molecular_function;GO:0003824//catalytic activity	GO:0043170//macromolecule metabolic process;GO:0008150//biological_process;GO:0071704//organic substance metabolic process;GO:0019538//protein metabolic process;GO:0044238//primary metabolic process;GO:0008152//metabolic process
5	23212501	23212700	*	2.46556e-53	1.70688e-50	-87.289	Os05g0472400	Genebody	zinc transporter 9, Zn transporter 9	Similar to Zinc transporter 9. (Os05t0472400-00)	-	-	-	-	GO:0071944//cell periphery;GO:0044464//cell part;GO:0005623//cell;GO:0005886//plasma membrane;GO:0016020//membrane;GO:0005575//cellular_component	GO:0003674//molecular_function;GO:0005215//transporter activity	GO:0006810//transport;GO:0051234//establishment of localization;GO:0008150//biological_process;GO:0051179//localization
5	23212601	23212800	*	1.49117e-35	4.62077e-33	-96.3855	Os05g0472400	Genebody	zinc transporter 9, Zn transporter 9	Similar to Zinc transporter 9. (Os05t0472400-00)	-	-	-	-	GO:0071944//cell periphery;GO:0044464//cell part;GO:0005623//cell;GO:0005886//plasma membrane;GO:0016020//membrane;GO:0005575//cellular_component	GO:0003674//molecular_function;GO:0005215//transporter activity	GO:0006810//transport;GO:0051234//establishment of localization;GO:0008150//biological_process;GO:0051179//localization
5	24778101	24778300	*	3.49305e-14	2.42097e-12	-79.6654	Os05g0503300	Genebody	-	Similar to Sulfite reductase (Fragment). (Os05t0503300-02);Similar to ferredoxin-sulfite reductase precursor. (Os05t0503300-03)	Metabolism	Energy metabolism	ko00920//Sulfur metabolism	K00392	GO:0005623//cell;GO:0005575//cellular_component;GO:0044464//cell part;GO:0005622//intracellular	GO:1901363//heterocyclic compound binding;GO:0003674//molecular_function;GO:0036094//small molecule binding;GO:0000166//nucleotide binding;GO:1901265//nucleoside phosphate binding;GO:0003824//catalytic activity;GO:0005488//binding;GO:0097159//organic cyclic compound binding	GO:0008150//biological_process;GO:0008152//metabolic process;GO:0009058//biosynthetic process;GO:0009987//cellular process
5	26223501	26223700	*	5.43499e-21	6.76831e-19	-94.5055	Os05g0527700	Genebody	-	UDP-glucuronosyl/UDP-glucosyltransferase family protein. (Os05t0527700-01)	-	-	-	-	GO:0005575//cellular_component;GO:0044464//cell part;GO:0005622//intracellular;GO:0005623//cell	GO:0003824//catalytic activity;GO:0003674//molecular_function;GO:0016740//transferase activity	GO:0008152//metabolic process;GO:0008150//biological_process
5	26224001	26224200	*	1.95705e-49	1.15708e-46	-84.8101	Os05g0527700	Genebody	-	UDP-glucuronosyl/UDP-glucosyltransferase family protein. (Os05t0527700-01)	-	-	-	-	GO:0005575//cellular_component;GO:0044464//cell part;GO:0005622//intracellular;GO:0005623//cell	GO:0003824//catalytic activity;GO:0003674//molecular_function;GO:0016740//transferase activity	GO:0008152//metabolic process;GO:0008150//biological_process
5	26250201	26250400	*	3.88015e-22	5.2579e-20	-82.6393	Os05g0528200	Genebody	-	Similar to 50S ribosomal protein L20. (Os05t0528200-01)	Genetic Information Processing	Translation	ko03010//Ribosome	K02887	GO:0044464//cell part;GO:0005622//intracellular;GO:1990904//ribonucleoprotein complex;GO:0005840//ribosome;GO:0005737//cytoplasm;GO:0043226//organelle;GO:0030529//intracellular ribonucleoprotein complex;GO:0043229//intracellular organelle;GO:0005575//cellular_component;GO:0044444//cytoplasmic part;GO:0005623//cell;GO:0044424//intracellular part;GO:0043232//intracellular non-membrane-bounded organ…	GO:0005198//structural molecule activity;GO:0003676//nucleic acid binding;GO:0003723//RNA binding;GO:1901363//heterocyclic compound binding;GO:0003674//molecular_function;GO:0005488//binding;GO:0097159//organic cyclic compound binding	GO:1901564//organonitrogen compound metabolic process;GO:0006518//peptide metabolic process;GO:0008152//metabolic process;GO:0044267//cellular protein metabolic process;GO:0043604//amide biosynthetic process;GO:0044271//cellular nitrogen compound biosynthetic process;GO:0009059//macromolecule biosynthetic process;GO:0043603//cellular amide metabolic process;GO:0016043//cellular component organiza…
5	26503601	26503800	*	6.28667e-25	1.03894e-22	-86.6667	Os05g0533900	Genebody	-	Similar to CLP protease regulatory subunit CLPX precursor. (Os05t0533900-01)	-	-	-	-	GO:0044444//cytoplasmic part;GO:0005622//intracellular;GO:0044464//cell part;GO:0043226//organelle;GO:0005737//cytoplasm;GO:0043229//intracellular organelle;GO:0005623//cell;GO:0043231//intracellular membrane-bounded organelle;GO:0005739//mitochondrion;GO:0043227//membrane-bounded organelle;GO:0044424//intracellular part;GO:0005575//cellular_component	GO:0003674//molecular_function;GO:1901265//nucleoside phosphate binding;GO:0016787//hydrolase activity;GO:0000166//nucleotide binding;GO:0005488//binding;GO:0003824//catalytic activity;GO:1901363//heterocyclic compound binding;GO:0097159//organic cyclic compound binding;GO:0005515//protein binding;GO:0036094//small molecule binding	GO:0043170//macromolecule metabolic process;GO:0044238//primary metabolic process;GO:0008152//metabolic process;GO:0019538//protein metabolic process;GO:0071704//organic substance metabolic process;GO:0008150//biological_process;GO:0009056//catabolic process;GO:0009987//cellular process
5	27126301	27126500	*	4.39707e-50	2.6634e-47	84.6383	Os05g0546700	Genebody	-	-	-	-	-	-	-	-	-
5	28776601	28776800	*	3.99141e-47	2.14522e-44	87.6256	Os05g0577900	Genebody	-	-	-	-	-	-	-	-	-
5	29482501	29482700	*	3.94285e-19	4.26062e-17	-89.8687	Os05g0591800	Genebody	RECEPTOR-LIKE CYTOPLASMIC KINASE 192	Protein kinase, catalytic domain domain containing protein. (Os05t0591800-00)	-	-	-	-	-	GO:0016740//transferase activity;GO:1901363//heterocyclic compound binding;GO:0000166//nucleotide binding;GO:1901265//nucleoside phosphate binding;GO:0097159//organic cyclic compound binding;GO:0003674//molecular_function;GO:0016772//transferase activity, transferring phosphorus-containing groups;GO:0003824//catalytic activity;GO:0005488//binding;GO:0016301//kinase activity;GO:0036094//small mole…	GO:0008150//biological_process;GO:0036211//protein modification process;GO:0044237//cellular metabolic process;GO:0006464//cellular protein modification process;GO:0008152//metabolic process;GO:0009987//cellular process;GO:0044238//primary metabolic process;GO:0044260//cellular macromolecule metabolic process;GO:0043412//macromolecule modification;GO:0019538//protein metabolic process;GO:0043170/…
5	29482501	29482700	*	3.94285e-19	4.26062e-17	-89.8687	Os05g0591850	Genebody	-	-	-	-	-	-	-	-	-
5	29482601	29482800	*	3.69847e-22	5.02029e-20	-87.9152	Os05g0591800	Genebody	RECEPTOR-LIKE CYTOPLASMIC KINASE 192	Protein kinase, catalytic domain domain containing protein. (Os05t0591800-00)	-	-	-	-	-	GO:0016740//transferase activity;GO:1901363//heterocyclic compound binding;GO:0000166//nucleotide binding;GO:1901265//nucleoside phosphate binding;GO:0097159//organic cyclic compound binding;GO:0003674//molecular_function;GO:0016772//transferase activity, transferring phosphorus-containing groups;GO:0003824//catalytic activity;GO:0005488//binding;GO:0016301//kinase activity;GO:0036094//small mole…	GO:0008150//biological_process;GO:0036211//protein modification process;GO:0044237//cellular metabolic process;GO:0006464//cellular protein modification process;GO:0008152//metabolic process;GO:0009987//cellular process;GO:0044238//primary metabolic process;GO:0044260//cellular macromolecule metabolic process;GO:0043412//macromolecule modification;GO:0019538//protein metabolic process;GO:0043170/…
5	29482601	29482800	*	3.69847e-22	5.02029e-20	-87.9152	Os05g0591850	Genebody	-	-	-	-	-	-	-	-	-
6	1639601	1639800	*	3.61447e-17	3.32088e-15	90	Os06g0130600	Genebody	-	GAGA binding-like family protein. (Os06t0130600-01)	-	-	-	-	GO:0005623//cell;GO:0005575//cellular_component;GO:0005634//nucleus;GO:0005622//intracellular;GO:0043227//membrane-bounded organelle;GO:0043229//intracellular organelle;GO:0043226//organelle;GO:0043231//intracellular membrane-bounded organelle;GO:0044464//cell part;GO:0044424//intracellular part	GO:0003674//molecular_function;GO:0003700//transcription factor activity, sequence-specific DNA binding;GO:1901363//heterocyclic compound binding;GO:0003676//nucleic acid binding;GO:0001071//nucleic acid binding transcription factor activity;GO:0005488//binding;GO:0003677//DNA binding;GO:0097159//organic cyclic compound binding	GO:0071704//organic substance metabolic process;GO:0050896//response to stimulus;GO:0009058//biosynthetic process;GO:0046483//heterocycle metabolic process;GO:0008150//biological_process;GO:0009719//response to endogenous stimulus;GO:0006807//nitrogen compound metabolic process;GO:0009987//cellular process;GO:0034641//cellular nitrogen compound metabolic process;GO:0008152//metabolic process;GO:0…
6	1846601	1846800	*	4.07858e-21	5.12332e-19	83.4232	Os06g0134400	Genebody	-	-	-	-	-	-	-	-	-
6	1846701	1846900	*	1.23757e-24	2.00586e-22	85.2688	Os06g0134400	Genebody	-	-	-	-	-	-	-	-	-
6	2003301	2003500	*	4.80803e-14	3.28688e-12	84.5349	Os06g0137500	Genebody	-	Similar to predicted protein. (Os06t0137500-01);Brix domain containing protein. (Os06t0137500-02)	-	-	-	-	GO:0005737//cytoplasm;GO:0043227//membrane-bounded organelle;GO:0044446//intracellular organelle part;GO:0005829//cytosol;GO:0044424//intracellular part;GO:0005634//nucleus;GO:0043233//organelle lumen;GO:0043231//intracellular membrane-bounded organelle;GO:0005575//cellular_component;GO:0043228//non-membrane-bounded organelle;GO:0043232//intracellular non-membrane-bounded organelle;GO:0044464//ce…	GO:0097159//organic cyclic compound binding;GO:0003676//nucleic acid binding;GO:1901363//heterocyclic compound binding;GO:0005488//binding;GO:0003723//RNA binding;GO:0003674//molecular_function	GO:0071840//cellular component organization or biogenesis;GO:0048856//anatomical structure development;GO:0046483//heterocycle metabolic process;GO:0044707//single-multicellular organism process;GO:0032501//multicellular organismal process;GO:0007275//multicellular organism development;GO:0044238//primary metabolic process;GO:0000003//reproduction;GO:0009790//embryo development;GO:0034641//cellul…
6	2003401	2003600	*	7.19721e-11	3.45017e-09	75.8351	Os06g0137500	Genebody	-	Similar to predicted protein. (Os06t0137500-01);Brix domain containing protein. (Os06t0137500-02)	-	-	-	-	GO:0005737//cytoplasm;GO:0043227//membrane-bounded organelle;GO:0044446//intracellular organelle part;GO:0005829//cytosol;GO:0044424//intracellular part;GO:0005634//nucleus;GO:0043233//organelle lumen;GO:0043231//intracellular membrane-bounded organelle;GO:0005575//cellular_component;GO:0043228//non-membrane-bounded organelle;GO:0043232//intracellular non-membrane-bounded organelle;GO:0044464//ce…	GO:0097159//organic cyclic compound binding;GO:0003676//nucleic acid binding;GO:1901363//heterocyclic compound binding;GO:0005488//binding;GO:0003723//RNA binding;GO:0003674//molecular_function	GO:0071840//cellular component organization or biogenesis;GO:0048856//anatomical structure development;GO:0046483//heterocycle metabolic process;GO:0044707//single-multicellular organism process;GO:0032501//multicellular organismal process;GO:0007275//multicellular organism development;GO:0044238//primary metabolic process;GO:0000003//reproduction;GO:0009790//embryo development;GO:0034641//cellul…
6	2414301	2414500	*	4.3825e-10	1.90243e-08	75.6522	Os06g0146100	Genebody	PYRICULARIA ORYZAE RESISTANCE 9	NB-ARC domain containing protein. (Os06t0146100-01)	-	-	-	-	GO:0005622//intracellular;GO:0005623//cell;GO:0043229//intracellular organelle;GO:0044464//cell part;GO:0043226//organelle;GO:0016020//membrane;GO:0071944//cell periphery;GO:0044424//intracellular part;GO:0005575//cellular_component;GO:0005634//nucleus;GO:0043231//intracellular membrane-bounded organelle;GO:0043227//membrane-bounded organelle;GO:0005886//plasma membrane	GO:0036094//small molecule binding;GO:0097159//organic cyclic compound binding;GO:0003674//molecular_function;GO:0005488//binding;GO:1901265//nucleoside phosphate binding;GO:0003700//transcription factor activity, sequence-specific DNA binding;GO:0000166//nucleotide binding;GO:0003676//nucleic acid binding;GO:0001071//nucleic acid binding transcription factor activity;GO:1901363//heterocyclic com…	GO:0050789//regulation of biological process;GO:0008150//biological_process;GO:0023052//signaling;GO:0007154//cell communication;GO:0071704//organic substance metabolic process;GO:0050896//response to stimulus;GO:0044238//primary metabolic process;GO:0006807//nitrogen compound metabolic process;GO:0044763//single-organism cellular process;GO:0044699//single-organism process;GO:0034641//cellular n…
6	3077001	3077200	*	7.26805e-95	1.91484e-91	-76.1898	Os06g0160600	Genebody	-	Hypothetical conserved gene. (Os06t0160600-00)	-	-	-	-	GO:0005575//cellular_component;GO:0016020//membrane	-	-
6	3805101	3805300	*	5.41605e-32	1.38891e-29	-100	Os06g0175500	Genebody	-	Epsin-like, N-terminal domain containing protein. (Os06t0175500-01);Similar to predicted protein. (Os06t0175500-02)	-	-	-	-	GO:0044424//intracellular part;GO:0005575//cellular_component;GO:0044464//cell part;GO:0005623//cell;GO:0005622//intracellular;GO:0005737//cytoplasm	GO:0005515//protein binding;GO:0003674//molecular_function;GO:0008289//lipid binding;GO:0005488//binding	GO:0009987//cellular process;GO:0008150//biological_process;GO:0071840//cellular component organization or biogenesis;GO:0016043//cellular component organization
6	3805201	3805400	*	2.71676e-55	2.01677e-52	-100	Os06g0175500	Genebody	-	Epsin-like, N-terminal domain containing protein. (Os06t0175500-01);Similar to predicted protein. (Os06t0175500-02)	-	-	-	-	GO:0044424//intracellular part;GO:0005575//cellular_component;GO:0044464//cell part;GO:0005623//cell;GO:0005622//intracellular;GO:0005737//cytoplasm	GO:0005515//protein binding;GO:0003674//molecular_function;GO:0008289//lipid binding;GO:0005488//binding	GO:0009987//cellular process;GO:0008150//biological_process;GO:0071840//cellular component organization or biogenesis;GO:0016043//cellular component organization
6	3805801	3806000	*	2.13972e-24	3.40732e-22	-76.1905	Os06g0175500	Genebody	-	Epsin-like, N-terminal domain containing protein. (Os06t0175500-01);Similar to predicted protein. (Os06t0175500-02)	-	-	-	-	GO:0044424//intracellular part;GO:0005575//cellular_component;GO:0044464//cell part;GO:0005623//cell;GO:0005622//intracellular;GO:0005737//cytoplasm	GO:0005515//protein binding;GO:0003674//molecular_function;GO:0008289//lipid binding;GO:0005488//binding	GO:0009987//cellular process;GO:0008150//biological_process;GO:0071840//cellular component organization or biogenesis;GO:0016043//cellular component organization
6	4055901	4056100	*	1.20214e-25	2.08268e-23	-75.2381	Os06g0181900	Genebody	-	-	-	-	-	-	-	-	-
6	4424301	4424500	*	1.73069e-80	2.96644e-77	-79.7443	Os06g0187700	Genebody	-	-	-	-	-	-	-	-	-
6	4424401	4424600	*	9.26749e-137	6.06783e-133	-77.9388	Os06g0187700	Genebody	-	-	-	-	-	-	-	-	-
6	4573801	4574000	*	3.96982e-35	1.20112e-32	-76.3889	Os06g0190500	Genebody	Glutamate receptor homolog 4.7	Similar to Glutamate receptor. (Os06t0190500-01)	-	-	-	-	GO:0005575//cellular_component;GO:0016020//membrane	GO:0060089//molecular transducer activity;GO:0004871//signal transducer activity;GO:0004872//receptor activity;GO:0003674//molecular_function;GO:0005215//transporter activity	GO:0065007//biological regulation;GO:0009987//cellular process;GO:0051179//localization;GO:0051716//cellular response to stimulus;GO:0006810//transport;GO:0044763//single-organism cellular process;GO:0007165//signal transduction;GO:0044699//single-organism process;GO:0050789//regulation of biological process;GO:0051234//establishment of localization;GO:0050896//response to stimulus;GO:0023052//si…
6	4800101	4800300	*	3.13783e-17	2.89777e-15	-80.7692	Os06g0194900	Genebody	SUCROSE SYNTHASE 2	Sucrose synthase 2 (EC 2.4.1.13). (Os06t0194900-01);Sucrose synthase 2 (EC 2.4.1.13). (Os06t0194900-02);Sucrose synthase 2 (EC 2.4.1.13). (Os06t0194900-03);Similar to Sucrose synthase 2. (Os06t0194900-04)	Metabolism	Carbohydrate metabolism	ko00500//Starch and sucrose metabolism	K00695	-	GO:0016740//transferase activity;GO:0003674//molecular_function;GO:0003824//catalytic activity	GO:0009987//cellular process;GO:0044707//single-multicellular organism process;GO:0007275//multicellular organism development;GO:0008152//metabolic process;GO:0044767//single-organism developmental process;GO:0071704//organic substance metabolic process;GO:0032501//multicellular organismal process;GO:0016043//cellular component organization;GO:0071840//cellular component organization or biogenesi…
6	4800101	4800300	*	3.13783e-17	2.89777e-15	-80.7692	Os06g0195025	Genebody	-	-	-	-	-	-	-	-	-
6	4800201	4800400	*	4.43019e-18	4.3949e-16	-86.7512	Os06g0194900	Genebody	SUCROSE SYNTHASE 2	Sucrose synthase 2 (EC 2.4.1.13). (Os06t0194900-01);Sucrose synthase 2 (EC 2.4.1.13). (Os06t0194900-02);Sucrose synthase 2 (EC 2.4.1.13). (Os06t0194900-03);Similar to Sucrose synthase 2. (Os06t0194900-04)	Metabolism	Carbohydrate metabolism	ko00500//Starch and sucrose metabolism	K00695	-	GO:0016740//transferase activity;GO:0003674//molecular_function;GO:0003824//catalytic activity	GO:0009987//cellular process;GO:0044707//single-multicellular organism process;GO:0007275//multicellular organism development;GO:0008152//metabolic process;GO:0044767//single-organism developmental process;GO:0071704//organic substance metabolic process;GO:0032501//multicellular organismal process;GO:0016043//cellular component organization;GO:0071840//cellular component organization or biogenesi…
6	4800201	4800400	*	4.43019e-18	4.3949e-16	-86.7512	Os06g0195025	Genebody	-	-	-	-	-	-	-	-	-
6	5029201	5029400	*	3.20167e-35	9.73762e-33	88.8889	Os06g0199100	Genebody	-	Helix-turn-helix, AraC type, subdomain 2 domain containing protein. (Os06t0199100-01)	-	-	-	-	GO:0005623//cell;GO:0005622//intracellular;GO:0044464//cell part;GO:0005575//cellular_component	GO:0097159//organic cyclic compound binding;GO:0003824//catalytic activity;GO:0005488//binding;GO:0005515//protein binding;GO:0016787//hydrolase activity;GO:0004518//nuclease activity;GO:0003723//RNA binding;GO:0003676//nucleic acid binding;GO:0003674//molecular_function;GO:1901363//heterocyclic compound binding;GO:0016788//hydrolase activity, acting on ester bonds	GO:0000003//reproduction;GO:1901360//organic cyclic compound metabolic process;GO:0006139//nucleobase-containing compound metabolic process;GO:0044699//single-organism process;GO:0044237//cellular metabolic process;GO:0009790//embryo development;GO:0071704//organic substance metabolic process;GO:0032502//developmental process;GO:0009987//cellular process;GO:0006807//nitrogen compound metabolic pr…
6	5092601	5092800	*	3.00778e-40	1.18971e-37	-87.4183	Os06g0200700	Genebody	-	-	-	-	-	-	-	-	-
6	5092701	5092900	*	3.32073e-15	2.53636e-13	-76.4908	Os06g0200700	Genebody	-	-	-	-	-	-	-	-	-
6	5224501	5224700	*	3.22854e-16	2.7165e-14	-78.4701	Os06g0203500	Genebody	-	Similar to UMP-CMP kinase family protein. (Os06t0203500-01)	-	-	-	-	-	GO:0000166//nucleotide binding;GO:0016772//transferase activity, transferring phosphorus-containing groups;GO:0016301//kinase activity;GO:0003824//catalytic activity;GO:0036094//small molecule binding;GO:1901265//nucleoside phosphate binding;GO:0003674//molecular_function;GO:0097159//organic cyclic compound binding;GO:0016740//transferase activity;GO:1901363//heterocyclic compound binding;GO:0005…	GO:0006725//cellular aromatic compound metabolic process;GO:0009987//cellular process;GO:0006807//nitrogen compound metabolic process;GO:1901360//organic cyclic compound metabolic process;GO:0044238//primary metabolic process;GO:0046483//heterocycle metabolic process;GO:0008152//metabolic process;GO:0071704//organic substance metabolic process;GO:0008150//biological_process;GO:0044237//cellular m…
6	5249001	5249200	*	1.37122e-12	8.03002e-11	78.7879	Os06g0203800	Genebody	RECEPTOR-LIKE CYTOPLASMIC KINASE 204	Receptor-like kinase, Heat tolerance (Os06t0203800-01)	Environmental Information Processing	Signal transduction	ko04016//MAPK signaling pathway - plant	K20718	GO:0016020//membrane;GO:0005575//cellular_component	GO:0005488//binding;GO:1901265//nucleoside phosphate binding;GO:0016301//kinase activity;GO:0097159//organic cyclic compound binding;GO:0000166//nucleotide binding;GO:0036094//small molecule binding;GO:0005515//protein binding;GO:0016740//transferase activity;GO:1901363//heterocyclic compound binding;GO:0003824//catalytic activity;GO:0003674//molecular_function;GO:0016772//transferase activity, t…	GO:0036211//protein modification process;GO:0006464//cellular protein modification process;GO:0043170//macromolecule metabolic process;GO:0008150//biological_process;GO:0044260//cellular macromolecule metabolic process;GO:0008152//metabolic process;GO:0071704//organic substance metabolic process;GO:0019538//protein metabolic process;GO:0044238//primary metabolic process;GO:0009987//cellular proce…
6	5602701	5602900	*	7.47446e-18	7.28261e-16	75.4545	Os06g0209700	Genebody	-	-	-	-	-	-	-	-	-
6	5602801	5603000	*	4.15554e-19	4.48104e-17	79.7619	Os06g0209700	Genebody	-	-	-	-	-	-	-	-	-
6	7057601	7057800	*	3.03747e-17	2.80803e-15	-76.539	Os06g0235500	Genebody	-	-	-	-	-	-	-	-	-
6	7580701	7580900	*	1.48382e-32	3.92074e-30	90.1639	Os06g0245800	Genebody	-	Similar to Alanyl-tRNA synthetase. (Os06t0245800-01)	-	-	-	-	GO:0005739//mitochondrion;GO:0044464//cell part;GO:0043231//intracellular membrane-bounded organelle;GO:0005737//cytoplasm;GO:0005623//cell;GO:0043227//membrane-bounded organelle;GO:0005575//cellular_component;GO:0044424//intracellular part;GO:0043229//intracellular organelle;GO:0005622//intracellular;GO:0043226//organelle;GO:0009536//plastid;GO:0044444//cytoplasmic part	GO:1901363//heterocyclic compound binding;GO:0003723//RNA binding;GO:0003674//molecular_function;GO:0000166//nucleotide binding;GO:1901265//nucleoside phosphate binding;GO:0003676//nucleic acid binding;GO:0003824//catalytic activity;GO:0097159//organic cyclic compound binding;GO:0036094//small molecule binding;GO:0005488//binding	GO:0071704//organic substance metabolic process;GO:0009058//biosynthetic process;GO:0009987//cellular process;GO:0043043//peptide biosynthetic process;GO:0006807//nitrogen compound metabolic process;GO:0044237//cellular metabolic process;GO:1901360//organic cyclic compound metabolic process;GO:0044238//primary metabolic process;GO:0044260//cellular macromolecule metabolic process;GO:1901564//orga…
6	8576401	8576600	*	9.89612e-11	4.66596e-09	77.0872	Os06g0262501	Genebody	-	Hypothetical gene. (Os06t0262501-01)	-	-	-	-	-	GO:0003824//catalytic activity;GO:0097159//organic cyclic compound binding;GO:0005488//binding;GO:1901363//heterocyclic compound binding;GO:0016787//hydrolase activity;GO:0003676//nucleic acid binding;GO:0003674//molecular_function	GO:0008150//biological_process;GO:0006725//cellular aromatic compound metabolic process;GO:0034641//cellular nitrogen compound metabolic process;GO:1901360//organic cyclic compound metabolic process;GO:0019538//protein metabolic process;GO:0071704//organic substance metabolic process;GO:0044237//cellular metabolic process;GO:0009987//cellular process;GO:0090304//nucleic acid metabolic process;GO:…
6	11460401	11460600	*	8.18949e-18	7.94747e-16	-89.0838	Os06g0303700	Genebody	-	Similar to Myb-like DNA-binding domain containing protein. (Os06t0303700-00)	-	-	-	-	GO:0043226//organelle;GO:0043231//intracellular membrane-bounded organelle;GO:0044424//intracellular part;GO:0005575//cellular_component;GO:0005622//intracellular;GO:0043227//membrane-bounded organelle;GO:0044464//cell part;GO:0005634//nucleus;GO:0005623//cell;GO:0043229//intracellular organelle	GO:1901363//heterocyclic compound binding;GO:0003676//nucleic acid binding;GO:0005488//binding;GO:0003674//molecular_function;GO:0003700//transcription factor activity, sequence-specific DNA binding;GO:0001071//nucleic acid binding transcription factor activity;GO:0097159//organic cyclic compound binding;GO:0003677//DNA binding	GO:0044238//primary metabolic process;GO:0009058//biosynthetic process;GO:0044699//single-organism process;GO:0006807//nitrogen compound metabolic process;GO:0071704//organic substance metabolic process;GO:0034641//cellular nitrogen compound metabolic process;GO:0044237//cellular metabolic process;GO:0048869//cellular developmental process;GO:0008152//metabolic process;GO:0006139//nucleobase-cont…
6	12281401	12281600	*	3.98455e-33	1.09001e-30	95.3247	Os06g0317200	Genebody	-	-	-	-	-	-	-	-	-
6	12366401	12366600	*	3.1337e-13	1.96965e-11	-85	Os06g0319366	Genebody	-	-	-	-	-	-	-	-	-
6	12366701	12366900	*	2.4076e-24	3.82227e-22	-84.5588	Os06g0319366	Genebody	-	-	-	-	-	-	-	-	-
6	13058001	13058200	*	2.02683e-22	2.80355e-20	83.4021	Os06g0330100	Genebody	PYRICULARIA ORYZAE RESISTANCE D3	Similar to Blast resistance protein. (Os06t0330100-00)	-	-	-	-	GO:0005575//cellular_component;GO:0071944//cell periphery;GO:0044464//cell part;GO:0016020//membrane;GO:0005886//plasma membrane;GO:0005623//cell	GO:0036094//small molecule binding;GO:0005488//binding;GO:0003674//molecular_function;GO:1901265//nucleoside phosphate binding;GO:0097159//organic cyclic compound binding;GO:0000166//nucleotide binding;GO:1901363//heterocyclic compound binding	GO:0051716//cellular response to stimulus;GO:0044763//single-organism cellular process;GO:0044700//single organism signaling;GO:0050789//regulation of biological process;GO:0023052//signaling;GO:0009987//cellular process;GO:0050794//regulation of cellular process;GO:0050896//response to stimulus;GO:0006950//response to stress;GO:0007154//cell communication;GO:0065007//biological regulation;GO:000…
6	13196701	13196900	*	2.74172e-24	4.33755e-22	91.9167	Os06g0332800	Genebody	-	Similar to Bundle sheath defective protein 2. (Os06t0332800-01)	-	-	-	-	GO:0005737//cytoplasm;GO:0044424//intracellular part;GO:0005622//intracellular;GO:0044464//cell part;GO:0005623//cell;GO:0009536//plastid;GO:0043229//intracellular organelle;GO:0043227//membrane-bounded organelle;GO:0044444//cytoplasmic part;GO:0043226//organelle;GO:0043231//intracellular membrane-bounded organelle;GO:0005575//cellular_component	-	-
6	15380401	15380600	*	1.31492e-17	1.25397e-15	-78.2609	Os06g0367500	Genebody	-	Similar to B-cell receptor-associated protein 31-like containing protein. (Os06t0367500-01)	-	-	-	-	GO:0044424//intracellular part;GO:0005737//cytoplasm;GO:0005575//cellular_component;GO:0005622//intracellular;GO:0005623//cell;GO:0043231//intracellular membrane-bounded organelle;GO:0044444//cytoplasmic part;GO:0044464//cell part;GO:0005783//endoplasmic reticulum;GO:0012505//endomembrane system;GO:0043226//organelle;GO:0043229//intracellular organelle;GO:0043227//membrane-bounded organelle;GO:00…	-	GO:0006810//transport;GO:0051234//establishment of localization;GO:0051179//localization;GO:0008150//biological_process
6	16422801	16423000	*	9.78334e-62	9.16192e-59	-96.3235	Os06g0483200	Genebody	oxidosqualene cyclase 6	Similar to cycloartenol synthase. (Os06t0483200-01);Similar to Beta-amyrin synthase. (Os06t0483200-02)	-	-	-	-	GO:0016020//membrane;GO:0005575//cellular_component	GO:0003824//catalytic activity;GO:0003674//molecular_function	-
6	16507001	16507200	*	6.24034e-69	7.45461e-66	-97.4552	Os06g0484450	Genebody	-	Similar to Chlorophyll a-b binding protein 2, chloroplastic. (Os06t0484450-00)	-	-	-	-	GO:0005622//intracellular;GO:0043227//membrane-bounded organelle;GO:0005575//cellular_component;GO:0005623//cell;GO:0016020//membrane;GO:0009579//thylakoid;GO:0044464//cell part;GO:0005737//cytoplasm;GO:0044424//intracellular part;GO:0009536//plastid;GO:0043226//organelle;GO:0044444//cytoplasmic part;GO:0043229//intracellular organelle;GO:0043231//intracellular membrane-bounded organelle	GO:0005488//binding;GO:0003674//molecular_function	GO:0009987//cellular process;GO:0009628//response to abiotic stimulus;GO:0008152//metabolic process;GO:0044237//cellular metabolic process;GO:0008150//biological_process;GO:0050896//response to stimulus;GO:0006091//generation of precursor metabolites and energy;GO:0015979//photosynthesis
6	16609501	16609700	*	2.07376e-16	1.77591e-14	81.0362	Os06g0486400	Genebody	-	Serine/threonine protein kinase domain containing protein. (Os06t0486400-01)	-	-	-	-	GO:0005737//cytoplasm;GO:0005622//intracellular;GO:0044424//intracellular part;GO:0044464//cell part;GO:0005575//cellular_component;GO:0005623//cell	GO:1901265//nucleoside phosphate binding;GO:0005488//binding;GO:0016772//transferase activity, transferring phosphorus-containing groups;GO:0003824//catalytic activity;GO:0036094//small molecule binding;GO:0003674//molecular_function;GO:0097159//organic cyclic compound binding;GO:0016301//kinase activity;GO:0016740//transferase activity;GO:1901363//heterocyclic compound binding;GO:0000166//nucleo…	GO:0044763//single-organism cellular process;GO:0007165//signal transduction;GO:0043170//macromolecule metabolic process;GO:0065007//biological regulation;GO:0009987//cellular process;GO:0007154//cell communication;GO:0008152//metabolic process;GO:0050794//regulation of cellular process;GO:0023052//signaling;GO:0043412//macromolecule modification;GO:0044260//cellular macromolecule metabolic proce…
6	19023601	19023800	*	8.37976e-26	1.46549e-23	-91.9643	Os06g0519400	Genebody	ZINC FINGER CCCH DOMAIN-CONTAINING PROTEIN 42	Zinc finger, CCCH-type domain containing protein. (Os06t0519400-01)	-	-	-	-	-	GO:0005488//binding;GO:1901363//heterocyclic compound binding;GO:0097159//organic cyclic compound binding;GO:0003677//DNA binding;GO:0003676//nucleic acid binding;GO:0003674//molecular_function	-
6	19878601	19878800	*	1.20736e-36	3.97912e-34	-78.9247	Os06g0532301	Genebody	-	-	-	-	-	-	-	-	-
6	19878701	19878900	*	1.31016e-40	5.28991e-38	-78.0135	Os06g0532301	Genebody	-	-	-	-	-	-	-	-	-
6	20821801	20822000	*	9.094e-16	7.326e-14	-80.5556	Os06g0549700	Genebody	-	-	-	-	-	-	-	-	-
6	21115901	21116100	*	7.75904e-13	4.67498e-11	-83.9583	Os06g0554800	Genebody	PLEIOTROPIC DRUG RESISTANCE 12	Similar to ABC transporter (PDR5-like) isolog (PDR1 ABC transporter). (Os06t0554800-01);Similar to Isoform 2 of Pleiotropic drug resistance protein 12. (Os06t0554800-02)	-	-	-	-	GO:0005623//cell;GO:0005886//plasma membrane;GO:0071944//cell periphery;GO:0016020//membrane;GO:0044464//cell part;GO:0005575//cellular_component	GO:0005215//transporter activity;GO:0016787//hydrolase activity;GO:0003824//catalytic activity;GO:0005488//binding;GO:0036094//small molecule binding;GO:0097159//organic cyclic compound binding;GO:0003674//molecular_function;GO:1901265//nucleoside phosphate binding;GO:0000166//nucleotide binding;GO:1901363//heterocyclic compound binding	GO:0051179//localization;GO:0006810//transport;GO:0051234//establishment of localization;GO:0008150//biological_process
6	21421101	21421300	*	8.55299e-28	1.70255e-25	-86.6029	Os06g0560300	Genebody	NAC DOMAIN-CONTAINING PROTEIN 94	Similar to NAC-type transcription factor. (Os06t0560300-00)	-	-	-	-	GO:0044464//cell part;GO:0005634//nucleus;GO:0043227//membrane-bounded organelle;GO:0005622//intracellular;GO:0043229//intracellular organelle;GO:0043226//organelle;GO:0043231//intracellular membrane-bounded organelle;GO:0005623//cell;GO:0044424//intracellular part;GO:0005575//cellular_component	GO:1901363//heterocyclic compound binding;GO:0005488//binding;GO:0097159//organic cyclic compound binding;GO:0003676//nucleic acid binding;GO:0003674//molecular_function;GO:0003677//DNA binding	GO:0044238//primary metabolic process;GO:0071704//organic substance metabolic process;GO:0009987//cellular process;GO:0008150//biological_process;GO:0006139//nucleobase-containing compound metabolic process;GO:0044237//cellular metabolic process;GO:0009058//biosynthetic process;GO:0034641//cellular nitrogen compound metabolic process;GO:0046483//heterocycle metabolic process;GO:0006807//nitrogen …
6	21421201	21421400	*	5.79415e-35	1.73796e-32	-88.7229	Os06g0560300	Genebody	NAC DOMAIN-CONTAINING PROTEIN 94	Similar to NAC-type transcription factor. (Os06t0560300-00)	-	-	-	-	GO:0044464//cell part;GO:0005634//nucleus;GO:0043227//membrane-bounded organelle;GO:0005622//intracellular;GO:0043229//intracellular organelle;GO:0043226//organelle;GO:0043231//intracellular membrane-bounded organelle;GO:0005623//cell;GO:0044424//intracellular part;GO:0005575//cellular_component	GO:1901363//heterocyclic compound binding;GO:0005488//binding;GO:0097159//organic cyclic compound binding;GO:0003676//nucleic acid binding;GO:0003674//molecular_function;GO:0003677//DNA binding	GO:0044238//primary metabolic process;GO:0071704//organic substance metabolic process;GO:0009987//cellular process;GO:0008150//biological_process;GO:0006139//nucleobase-containing compound metabolic process;GO:0044237//cellular metabolic process;GO:0009058//biosynthetic process;GO:0034641//cellular nitrogen compound metabolic process;GO:0046483//heterocycle metabolic process;GO:0006807//nitrogen …
6	21749701	21749900	*	2.10009e-21	2.69679e-19	-88.8889	Os06g0565000	Genebody	-	Hypothetical conserved gene. (Os06t0565000-00)	-	-	-	-	GO:0005623//cell;GO:0005575//cellular_component;GO:0005622//intracellular;GO:0044464//cell part	GO:0003824//catalytic activity;GO:0005515//protein binding;GO:0003676//nucleic acid binding;GO:0005488//binding;GO:0003723//RNA binding;GO:0016787//hydrolase activity;GO:0003674//molecular_function;GO:0097159//organic cyclic compound binding;GO:0004518//nuclease activity;GO:1901363//heterocyclic compound binding;GO:0016788//hydrolase activity, acting on ester bonds	GO:1901360//organic cyclic compound metabolic process;GO:0034641//cellular nitrogen compound metabolic process;GO:0046483//heterocycle metabolic process;GO:0008152//metabolic process;GO:0009987//cellular process;GO:0006725//cellular aromatic compound metabolic process;GO:0006807//nitrogen compound metabolic process;GO:0008150//biological_process;GO:0044238//primary metabolic process;GO:0006139//n…
6	22866301	22866500	*	1.8851e-13	1.2125e-11	-76.0286	Os06g0585900	Genebody	-	-	-	-	-	-	-	-	-
6	22866301	22866500	*	1.8851e-13	1.2125e-11	-76.0286	Os06g0585950	Genebody	-	Protein kinase, catalytic domain domain containing protein. (Os06t0585950-00)	-	-	-	-	GO:0016020//membrane;GO:0005575//cellular_component	GO:0097159//organic cyclic compound binding;GO:0036094//small molecule binding;GO:0016772//transferase activity, transferring phosphorus-containing groups;GO:0005515//protein binding;GO:1901265//nucleoside phosphate binding;GO:0003674//molecular_function;GO:0005488//binding;GO:0016740//transferase activity;GO:0003824//catalytic activity;GO:0016301//kinase activity;GO:1901363//heterocyclic compoun…	GO:0006464//cellular protein modification process;GO:0036211//protein modification process;GO:0044267//cellular protein metabolic process;GO:0008152//metabolic process;GO:0008150//biological_process;GO:0071704//organic substance metabolic process;GO:0044260//cellular macromolecule metabolic process;GO:0043170//macromolecule metabolic process;GO:0044237//cellular metabolic process;GO:0044238//prim…
6	23614001	23614200	*	2.57536e-43	1.17891e-40	-90	Os06g0598900	Genebody	OsWD40-130	Similar to Serine-threonine kinase receptor-associated protein (UNR-interacting protein) (WD-40 repeat protein PT-WD) (MAP activator with WD repeats). (Os06t0598900-01);Hypothetical gene. (Os06t0598900-02)	-	-	-	-	-	GO:0005515//protein binding;GO:0005488//binding;GO:0003674//molecular_function	-
6	24230501	24230700	*	7.67484e-13	4.6267e-11	76.2712	Os06g0608800	Genebody	-	-	-	-	-	-	-	-	-
6	24230601	24230800	*	2.48518e-14	1.74633e-12	83.6735	Os06g0608800	Genebody	-	-	-	-	-	-	-	-	-
6	24381101	24381300	*	1.19166e-33	3.35279e-31	-80.4565	Os06g0611400	Genebody	-	Pectin lyase fold/virulence factor domain containing protein. (Os06t0611400-01)	-	-	-	-	GO:0005575//cellular_component;GO:0005576//extracellular region	GO:0003674//molecular_function;GO:0003824//catalytic activity;GO:0016787//hydrolase activity	GO:0044238//primary metabolic process;GO:0071704//organic substance metabolic process;GO:0008150//biological_process;GO:0009987//cellular process;GO:0005975//carbohydrate metabolic process;GO:0016043//cellular component organization;GO:0071840//cellular component organization or biogenesis;GO:0008152//metabolic process
6	27751101	27751300	*	1.13903e-26	2.10302e-24	-87.7341	Os06g0670000	Genebody	-	Similar to Molybdenum cofactor sulfurase. (Os06t0670000-01)	Metabolism	Metabolism of cofactors and vitamins	ko00790//Folate biosynthesis	K15631	-	GO:0003674//molecular_function;GO:0016740//transferase activity;GO:0003824//catalytic activity;GO:0005488//binding	GO:0009058//biosynthetic process;GO:0009987//cellular process;GO:0019538//protein metabolic process;GO:0044238//primary metabolic process;GO:0043170//macromolecule metabolic process;GO:0008150//biological_process;GO:0008152//metabolic process;GO:0071704//organic substance metabolic process
6	27752301	27752500	*	1.3606e-31	3.40772e-29	-93.3124	Os06g0670000	Genebody	-	Similar to Molybdenum cofactor sulfurase. (Os06t0670000-01)	Metabolism	Metabolism of cofactors and vitamins	ko00790//Folate biosynthesis	K15631	-	GO:0003674//molecular_function;GO:0016740//transferase activity;GO:0003824//catalytic activity;GO:0005488//binding	GO:0009058//biosynthetic process;GO:0009987//cellular process;GO:0019538//protein metabolic process;GO:0044238//primary metabolic process;GO:0043170//macromolecule metabolic process;GO:0008150//biological_process;GO:0008152//metabolic process;GO:0071704//organic substance metabolic process
6	28039701	28039900	*	2.37299e-40	9.44912e-38	-79.5304	Os06g0675600	Genebody	NAC DOMAIN-CONTAINING PROTEIN 11	Similar to GRAB2 protein. (Os06t0675600-01)	-	-	-	-	GO:0005634//nucleus;GO:0044424//intracellular part;GO:0043226//organelle;GO:0043231//intracellular membrane-bounded organelle;GO:0043229//intracellular organelle;GO:0005575//cellular_component;GO:0005622//intracellular;GO:0043227//membrane-bounded organelle;GO:0005623//cell;GO:0044464//cell part	GO:0003676//nucleic acid binding;GO:0005488//binding;GO:1901363//heterocyclic compound binding;GO:0003677//DNA binding;GO:0003674//molecular_function;GO:0097159//organic cyclic compound binding	GO:0044238//primary metabolic process;GO:0006807//nitrogen compound metabolic process;GO:0006139//nucleobase-containing compound metabolic process;GO:0009058//biosynthetic process;GO:0046483//heterocycle metabolic process;GO:0009987//cellular process;GO:0071704//organic substance metabolic process;GO:0034641//cellular nitrogen compound metabolic process;GO:0006725//cellular aromatic compound meta…
6	28039901	28040100	*	4.78824e-28	9.69122e-26	-79.1667	Os06g0675600	Genebody	NAC DOMAIN-CONTAINING PROTEIN 11	Similar to GRAB2 protein. (Os06t0675600-01)	-	-	-	-	GO:0005634//nucleus;GO:0044424//intracellular part;GO:0043226//organelle;GO:0043231//intracellular membrane-bounded organelle;GO:0043229//intracellular organelle;GO:0005575//cellular_component;GO:0005622//intracellular;GO:0043227//membrane-bounded organelle;GO:0005623//cell;GO:0044464//cell part	GO:0003676//nucleic acid binding;GO:0005488//binding;GO:1901363//heterocyclic compound binding;GO:0003677//DNA binding;GO:0003674//molecular_function;GO:0097159//organic cyclic compound binding	GO:0044238//primary metabolic process;GO:0006807//nitrogen compound metabolic process;GO:0006139//nucleobase-containing compound metabolic process;GO:0009058//biosynthetic process;GO:0046483//heterocycle metabolic process;GO:0009987//cellular process;GO:0071704//organic substance metabolic process;GO:0034641//cellular nitrogen compound metabolic process;GO:0006725//cellular aromatic compound meta…
6	28040601	28040800	*	2.94272e-38	1.05281e-35	-83.1461	Os06g0675600	Genebody	NAC DOMAIN-CONTAINING PROTEIN 11	Similar to GRAB2 protein. (Os06t0675600-01)	-	-	-	-	GO:0005634//nucleus;GO:0044424//intracellular part;GO:0043226//organelle;GO:0043231//intracellular membrane-bounded organelle;GO:0043229//intracellular organelle;GO:0005575//cellular_component;GO:0005622//intracellular;GO:0043227//membrane-bounded organelle;GO:0005623//cell;GO:0044464//cell part	GO:0003676//nucleic acid binding;GO:0005488//binding;GO:1901363//heterocyclic compound binding;GO:0003677//DNA binding;GO:0003674//molecular_function;GO:0097159//organic cyclic compound binding	GO:0044238//primary metabolic process;GO:0006807//nitrogen compound metabolic process;GO:0006139//nucleobase-containing compound metabolic process;GO:0009058//biosynthetic process;GO:0046483//heterocycle metabolic process;GO:0009987//cellular process;GO:0071704//organic substance metabolic process;GO:0034641//cellular nitrogen compound metabolic process;GO:0006725//cellular aromatic compound meta…
6	28905801	28906000	*	5.27853e-44	2.48973e-41	-88.8889	Os06g0692700	Genebody	-	-	-	-	-	-	-	-	-
6	29384801	29385000	*	1.40316e-11	7.31978e-10	-80.0966	Os06g0699200	Genebody	-	Metallophosphoesterase domain containing protein. (Os06t0699200-01)	-	-	-	-	-	GO:0016787//hydrolase activity;GO:0003674//molecular_function;GO:0003824//catalytic activity	-
6	29384901	29385100	*	1.18606e-16	1.03959e-14	-81.8046	Os06g0699200	Genebody	-	Metallophosphoesterase domain containing protein. (Os06t0699200-01)	-	-	-	-	-	GO:0016787//hydrolase activity;GO:0003674//molecular_function;GO:0003824//catalytic activity	-
6	29435401	29435600	*	1.42779e-11	7.44251e-10	-76.8797	Os06g0700000	Genebody	Subtilisin 52, SUBTILISIN 52	Peptidase S8, subtilisin-related domain containing protein. (Os06t0700000-01)	-	-	-	-	GO:0030312//external encapsulating structure;GO:0005618//cell wall;GO:0005623//cell;GO:0005575//cellular_component;GO:0071944//cell periphery;GO:0016020//membrane;GO:0044464//cell part	GO:0003824//catalytic activity;GO:0016787//hydrolase activity;GO:0003674//molecular_function	GO:0019538//protein metabolic process;GO:0043170//macromolecule metabolic process;GO:0008152//metabolic process;GO:0071704//organic substance metabolic process;GO:0044238//primary metabolic process;GO:0008150//biological_process
6	29435501	29435700	*	1.09794e-14	7.98723e-13	-77.8275	Os06g0700000	Genebody	Subtilisin 52, SUBTILISIN 52	Peptidase S8, subtilisin-related domain containing protein. (Os06t0700000-01)	-	-	-	-	GO:0030312//external encapsulating structure;GO:0005618//cell wall;GO:0005623//cell;GO:0005575//cellular_component;GO:0071944//cell periphery;GO:0016020//membrane;GO:0044464//cell part	GO:0003824//catalytic activity;GO:0016787//hydrolase activity;GO:0003674//molecular_function	GO:0019538//protein metabolic process;GO:0043170//macromolecule metabolic process;GO:0008152//metabolic process;GO:0071704//organic substance metabolic process;GO:0044238//primary metabolic process;GO:0008150//biological_process
6	29509301	29509500	*	1.82525e-25	3.12437e-23	-78.9474	Os06g0701200	Genebody	-	UTP--glucose-1-phosphate uridylyltransferase family protein. (Os06t0701200-01)	Metabolism	Carbohydrate metabolism	ko00520//Amino sugar and nucleotide sugar metabolism;ko00052//Galactose metabolism;ko00053//Ascorbate and aldarate metabolism;ko00040//Pentose and glucuronate interconversions	K12447	GO:0005829//cytosol;GO:0005623//cell;GO:0044424//intracellular part;GO:0005737//cytoplasm;GO:0044444//cytoplasmic part;GO:0005622//intracellular;GO:0005575//cellular_component;GO:0044464//cell part	GO:0003674//molecular_function;GO:0016740//transferase activity;GO:0003824//catalytic activity	GO:0008152//metabolic process;GO:0006807//nitrogen compound metabolic process;GO:0032501//multicellular organismal process;GO:0009987//cellular process;GO:0007275//multicellular organism development;GO:0044237//cellular metabolic process;GO:0044707//single-multicellular organism process;GO:0034641//cellular nitrogen compound metabolic process;GO:1901360//organic cyclic compound metabolic process;…
6	29509401	29509600	*	1.0148e-20	1.23786e-18	-92.5373	Os06g0701200	Genebody	-	UTP--glucose-1-phosphate uridylyltransferase family protein. (Os06t0701200-01)	Metabolism	Carbohydrate metabolism	ko00520//Amino sugar and nucleotide sugar metabolism;ko00052//Galactose metabolism;ko00053//Ascorbate and aldarate metabolism;ko00040//Pentose and glucuronate interconversions	K12447	GO:0005829//cytosol;GO:0005623//cell;GO:0044424//intracellular part;GO:0005737//cytoplasm;GO:0044444//cytoplasmic part;GO:0005622//intracellular;GO:0005575//cellular_component;GO:0044464//cell part	GO:0003674//molecular_function;GO:0016740//transferase activity;GO:0003824//catalytic activity	GO:0008152//metabolic process;GO:0006807//nitrogen compound metabolic process;GO:0032501//multicellular organismal process;GO:0009987//cellular process;GO:0007275//multicellular organism development;GO:0044237//cellular metabolic process;GO:0044707//single-multicellular organism process;GO:0034641//cellular nitrogen compound metabolic process;GO:1901360//organic cyclic compound metabolic process;…
6	29677101	29677300	*	3.54584e-80	6.0242e-77	-95.3679	Os06g0703000	Genebody	RECEPTOR-LIKE CYTOPLASMIC KINASE 217	Protein kinase, core domain containing protein. (Os06t0703000-01)	-	-	-	-	GO:0071944//cell periphery;GO:0016020//membrane;GO:0044464//cell part;GO:0005575//cellular_component;GO:0005623//cell;GO:0005886//plasma membrane	GO:0003674//molecular_function;GO:0003824//catalytic activity;GO:0005488//binding;GO:0016301//kinase activity;GO:0016740//transferase activity;GO:0004872//receptor activity;GO:0060089//molecular transducer activity;GO:0000166//nucleotide binding;GO:0004871//signal transducer activity;GO:1901265//nucleoside phosphate binding;GO:0036094//small molecule binding;GO:1901363//heterocyclic compound bind…	GO:0023052//signaling;GO:0008152//metabolic process;GO:0044699//single-organism process;GO:0044763//single-organism cellular process;GO:0043412//macromolecule modification;GO:0007165//signal transduction;GO:0044700//single organism signaling;GO:0044237//cellular metabolic process;GO:0050794//regulation of cellular process;GO:0051716//cellular response to stimulus;GO:0044238//primary metabolic pro…
6	29677901	29678100	*	6.06614e-29	1.29431e-26	-88.1989	Os06g0703000	Genebody	RECEPTOR-LIKE CYTOPLASMIC KINASE 217	Protein kinase, core domain containing protein. (Os06t0703000-01)	-	-	-	-	GO:0071944//cell periphery;GO:0016020//membrane;GO:0044464//cell part;GO:0005575//cellular_component;GO:0005623//cell;GO:0005886//plasma membrane	GO:0003674//molecular_function;GO:0003824//catalytic activity;GO:0005488//binding;GO:0016301//kinase activity;GO:0016740//transferase activity;GO:0004872//receptor activity;GO:0060089//molecular transducer activity;GO:0000166//nucleotide binding;GO:0004871//signal transducer activity;GO:1901265//nucleoside phosphate binding;GO:0036094//small molecule binding;GO:1901363//heterocyclic compound bind…	GO:0023052//signaling;GO:0008152//metabolic process;GO:0044699//single-organism process;GO:0044763//single-organism cellular process;GO:0043412//macromolecule modification;GO:0007165//signal transduction;GO:0044700//single organism signaling;GO:0044237//cellular metabolic process;GO:0050794//regulation of cellular process;GO:0051716//cellular response to stimulus;GO:0044238//primary metabolic pro…
6	29678001	29678200	*	6.6524e-43	2.98946e-40	-91.8406	Os06g0703000	Genebody	RECEPTOR-LIKE CYTOPLASMIC KINASE 217	Protein kinase, core domain containing protein. (Os06t0703000-01)	-	-	-	-	GO:0071944//cell periphery;GO:0016020//membrane;GO:0044464//cell part;GO:0005575//cellular_component;GO:0005623//cell;GO:0005886//plasma membrane	GO:0003674//molecular_function;GO:0003824//catalytic activity;GO:0005488//binding;GO:0016301//kinase activity;GO:0016740//transferase activity;GO:0004872//receptor activity;GO:0060089//molecular transducer activity;GO:0000166//nucleotide binding;GO:0004871//signal transducer activity;GO:1901265//nucleoside phosphate binding;GO:0036094//small molecule binding;GO:1901363//heterocyclic compound bind…	GO:0023052//signaling;GO:0008152//metabolic process;GO:0044699//single-organism process;GO:0044763//single-organism cellular process;GO:0043412//macromolecule modification;GO:0007165//signal transduction;GO:0044700//single organism signaling;GO:0044237//cellular metabolic process;GO:0050794//regulation of cellular process;GO:0051716//cellular response to stimulus;GO:0044238//primary metabolic pro…
6	29698001	29698200	*	2.63289e-37	8.99474e-35	-77.2288	Os06g0703300	Genebody	-	Hypothetical conserved gene. (Os06t0703300-01);Protein of unknown function DUF594 family protein. (Os06t0703300-02)	-	-	-	-	GO:0005575//cellular_component;GO:0016020//membrane	-	-
6	29698101	29698300	*	2.83513e-41	1.17986e-38	-78.2601	Os06g0703300	Genebody	-	Hypothetical conserved gene. (Os06t0703300-01);Protein of unknown function DUF594 family protein. (Os06t0703300-02)	-	-	-	-	GO:0005575//cellular_component;GO:0016020//membrane	-	-
6	29698201	29698400	*	1.04457e-29	2.33466e-27	-91.462	Os06g0703300	Genebody	-	Hypothetical conserved gene. (Os06t0703300-01);Protein of unknown function DUF594 family protein. (Os06t0703300-02)	-	-	-	-	GO:0005575//cellular_component;GO:0016020//membrane	-	-
6	29879301	29879500	*	9.01027e-15	6.60936e-13	-75.1323	Os06g0707100	Genebody	-	Multi antimicrobial extrusion protein MatE family protein. (Os06t0707100-01)	-	-	-	-	GO:0005575//cellular_component;GO:0016020//membrane	GO:0003674//molecular_function;GO:0005215//transporter activity	GO:0051179//localization;GO:0006810//transport;GO:0008150//biological_process;GO:0051234//establishment of localization
6	30227901	30228100	*	2.31023e-17	2.15682e-15	-90	Os06g0713400	Genebody	F-box protein 328	Cyclin-like F-box domain containing protein. (Os06t0713400-01)	-	-	-	-	-	GO:0005488//binding;GO:0005515//protein binding;GO:0003674//molecular_function	-
6	30228001	30228200	*	1.85534e-17	1.7475e-15	-86.3636	Os06g0713400	Genebody	F-box protein 328	Cyclin-like F-box domain containing protein. (Os06t0713400-01)	-	-	-	-	-	GO:0005488//binding;GO:0005515//protein binding;GO:0003674//molecular_function	-
6	30385301	30385500	*	2.49708e-15	1.93083e-13	-80.5556	Os06g0715700	Genebody	-	Protein of unknown function DUF803 family protein. (Os06t0715700-01)	-	-	-	-	GO:0012505//endomembrane system;GO:0005622//intracellular;GO:0044444//cytoplasmic part;GO:0005575//cellular_component;GO:0043226//organelle;GO:0044464//cell part;GO:0044424//intracellular part;GO:0043231//intracellular membrane-bounded organelle;GO:0005623//cell;GO:0005768//endosome;GO:0043227//membrane-bounded organelle;GO:0043229//intracellular organelle;GO:0005886//plasma membrane;GO:0016020//…	GO:0005215//transporter activity;GO:0003674//molecular_function	GO:0051234//establishment of localization;GO:0008150//biological_process;GO:0006810//transport;GO:0051179//localization
6	30731101	30731300	*	2.69224e-27	5.18448e-25	-87.2109	Os06g0723400	Genebody	-	Hypothetical conserved gene. (Os06t0723400-00)	-	-	-	-	-	GO:0016787//hydrolase activity;GO:0003674//molecular_function;GO:0003824//catalytic activity	GO:0019538//protein metabolic process;GO:0036211//protein modification process;GO:0044260//cellular macromolecule metabolic process;GO:0044267//cellular protein metabolic process;GO:0044238//primary metabolic process;GO:0071704//organic substance metabolic process;GO:0009987//cellular process;GO:0006464//cellular protein modification process;GO:0043170//macromolecule metabolic process;GO:0008150/…
7	52701	52900	*	9.47426e-25	1.54605e-22	83.1868	Os07g0100800	Genebody	proline transporter 3	Similar to Amino acid permease. (Os07t0100800-01)	-	-	-	-	GO:0005575//cellular_component;GO:0071944//cell periphery;GO:0005623//cell;GO:0044464//cell part;GO:0016020//membrane;GO:0005886//plasma membrane	GO:0005215//transporter activity;GO:0003674//molecular_function	GO:0051234//establishment of localization;GO:0051179//localization;GO:0008150//biological_process;GO:0006810//transport
7	134601	134800	*	1.02696e-20	1.2523e-18	-76.7612	Os07g0102300	Genebody	SEMI-ROLLED LEAF 1	Putative glycosylphosphatidylinositol-anchored protein, Regulation of leaf rolling (Os07t0102300-01)	-	-	-	-	GO:0016020//membrane;GO:0005575//cellular_component;GO:0005623//cell;GO:0005886//plasma membrane;GO:0044464//cell part;GO:0071944//cell periphery	-	-
7	134701	134900	*	1.19057e-25	2.06321e-23	-93.2432	Os07g0102300	Genebody	SEMI-ROLLED LEAF 1	Putative glycosylphosphatidylinositol-anchored protein, Regulation of leaf rolling (Os07t0102300-01)	-	-	-	-	GO:0016020//membrane;GO:0005575//cellular_component;GO:0005623//cell;GO:0005886//plasma membrane;GO:0044464//cell part;GO:0071944//cell periphery	-	-
7	342701	342900	*	1.2386e-18	1.2844e-16	-75.5855	Os07g0106000	Genebody	-	Metallophosphoesterase domain containing protein. (Os07t0106000-01);Similar to predicted protein. (Os07t0106000-02)	-	-	-	-	GO:0005575//cellular_component;GO:0016020//membrane	GO:0016787//hydrolase activity;GO:0003674//molecular_function;GO:0003824//catalytic activity	-
7	548401	548600	*	1.20882e-59	1.04379e-56	-79.703	Os07g0110000	Genebody	-	Conserved hypothetical protein. (Os07t0110000-01);Hypothetical conserved gene. (Os07t0110000-02)	-	-	-	-	GO:0016020//membrane;GO:0005575//cellular_component	-	-
7	616901	617100	*	2.70739e-49	1.59278e-46	-76.875	Os07g0111100	Genebody	-	-	-	-	-	-	-	-	-
7	1079701	1079900	*	4.44203e-101	1.38803e-97	-78.3725	Os07g0120051	Genebody	-	-	-	-	-	-	-	-	-
7	1079801	1080000	*	2.3674e-75	3.45429e-72	-83.2474	Os07g0120051	Genebody	-	-	-	-	-	-	-	-	-
7	3621901	3622100	*	6.04934e-29	1.2909e-26	-76.7442	Os07g0167500	Genebody	-	Conserved hypothetical protein. (Os07t0167500-01)	-	-	-	-	GO:0016020//membrane;GO:0005575//cellular_component	-	-
7	3622001	3622200	*	5.21421e-32	1.33859e-29	-75.153	Os07g0167500	Genebody	-	Conserved hypothetical protein. (Os07t0167500-01)	-	-	-	-	GO:0016020//membrane;GO:0005575//cellular_component	-	-
7	3624001	3624200	*	3.97599e-73	5.41531e-70	-84.7254	Os07g0167500	Genebody	-	Conserved hypothetical protein. (Os07t0167500-01)	-	-	-	-	GO:0016020//membrane;GO:0005575//cellular_component	-	-
7	3719001	3719200	*	9.98177e-20	1.12879e-17	-82.1429	Os07g0170100	Genebody	-	Similar to Branched chain alpha-keto acid dehydrogenase E1 beta subunit. (Os07t0170100-01);Similar to Branched chain alpha-keto acid dehydrogenase E1 beta subunit. (Os07t0170100-02)	Metabolism	Amino acid metabolism;Carbohydrate metabolism	ko00280//Valine, leucine and isoleucine degradation;ko00640//Propanoate metabolism	K00167	-	GO:0003824//catalytic activity;GO:0003674//molecular_function	GO:0008152//metabolic process;GO:0008150//biological_process
7	4375701	4375900	*	4.1412e-23	6.03704e-21	-76.9048	Os07g0182601	Genebody	-	-	-	-	-	-	-	-	-
7	4375801	4376000	*	1.00179e-20	1.22233e-18	-77.0833	Os07g0182601	Genebody	-	-	-	-	-	-	-	-	-
7	6152501	6152700	*	3.09978e-162	3.18256e-158	-80.212	Os07g0212400	Genebody	-	-	-	-	-	-	-	-	-
7	8064801	8065000	*	9.9214e-23	1.40498e-20	-81.3953	Os07g0244900	Genebody	-	-	-	-	-	-	-	-	-
7	8064901	8065100	*	1.16146e-20	1.41141e-18	-83.0529	Os07g0244900	Genebody	-	-	-	-	-	-	-	-	-
7	11643701	11643900	*	3.72482e-21	4.69345e-19	-77.8846	Os07g0297400	Genebody	-	-	-	-	-	-	-	-	-
7	11842501	11842700	*	1.70432e-62	1.6403e-59	-92.5134	Os07g0300100	Genebody	-	-	-	-	-	-	-	-	-
7	11842601	11842800	*	5.01e-75	7.22485e-72	-87.5715	Os07g0300100	Genebody	-	-	-	-	-	-	-	-	-
7	12437201	12437400	*	2.7756e-15	2.13577e-13	-84.1102	Os07g0404900	Genebody	-	-	-	-	-	-	-	-	-
7	12437201	12437400	*	2.7756e-15	2.13577e-13	-84.1102	Os07g0405100	Genebody	OsWD40-141	Similar to F-box-like/WD-repeat protein ebi. (Os07t0405100-01)	-	-	-	-	GO:0044422//organelle part;GO:0070013//intracellular organelle lumen;GO:0043229//intracellular organelle;GO:0005654//nucleoplasm;GO:0005575//cellular_component;GO:0031974//membrane-enclosed lumen;GO:0043231//intracellular membrane-bounded organelle;GO:0043226//organelle;GO:0031981//nuclear lumen;GO:0005622//intracellular;GO:0043227//membrane-bounded organelle;GO:0043233//organelle lumen;GO:000562…	GO:0005488//binding;GO:0003674//molecular_function;GO:0005515//protein binding	GO:0016043//cellular component organization;GO:0043412//macromolecule modification;GO:0046483//heterocycle metabolic process;GO:0044260//cellular macromolecule metabolic process;GO:0009628//response to abiotic stimulus;GO:0006139//nucleobase-containing compound metabolic process;GO:0036211//protein modification process;GO:0019538//protein metabolic process;GO:0044237//cellular metabolic process;G…
7	12437301	12437500	*	2.94321e-19	3.2097e-17	-86.798	Os07g0404900	Genebody	-	-	-	-	-	-	-	-	-
7	12437301	12437500	*	2.94321e-19	3.2097e-17	-86.798	Os07g0405100	Genebody	OsWD40-141	Similar to F-box-like/WD-repeat protein ebi. (Os07t0405100-01)	-	-	-	-	GO:0044422//organelle part;GO:0070013//intracellular organelle lumen;GO:0043229//intracellular organelle;GO:0005654//nucleoplasm;GO:0005575//cellular_component;GO:0031974//membrane-enclosed lumen;GO:0043231//intracellular membrane-bounded organelle;GO:0043226//organelle;GO:0031981//nuclear lumen;GO:0005622//intracellular;GO:0043227//membrane-bounded organelle;GO:0043233//organelle lumen;GO:000562…	GO:0005488//binding;GO:0003674//molecular_function;GO:0005515//protein binding	GO:0016043//cellular component organization;GO:0043412//macromolecule modification;GO:0046483//heterocycle metabolic process;GO:0044260//cellular macromolecule metabolic process;GO:0009628//response to abiotic stimulus;GO:0006139//nucleobase-containing compound metabolic process;GO:0036211//protein modification process;GO:0019538//protein metabolic process;GO:0044237//cellular metabolic process;G…
7	13641101	13641300	*	6.28604e-17	5.65359e-15	-77.8776	Os07g0422700	Genebody	-	-	-	-	-	-	-	-	-
7	13642701	13642900	*	3.29225e-15	2.51491e-13	83.5294	Os07g0422700	Genebody	-	-	-	-	-	-	-	-	-
7	14824401	14824600	*	8.67266e-25	1.41937e-22	-82.7957	Os07g0440100	Genebody	-	-	-	-	-	-	-	-	-
7	16937201	16937400	*	2.99439e-25	5.04902e-23	-87.2622	Os07g0471900	Genebody	basic helix-loop-helix protein 077	Helix-loop-helix DNA-binding domain containing protein. (Os07t0471900-00)	-	-	-	-	GO:0043231//intracellular membrane-bounded organelle;GO:0043227//membrane-bounded organelle;GO:0044464//cell part;GO:0043226//organelle;GO:0043229//intracellular organelle;GO:0005623//cell;GO:0005634//nucleus;GO:0005622//intracellular;GO:0044424//intracellular part;GO:0005575//cellular_component	GO:0005515//protein binding;GO:0003674//molecular_function;GO:0097159//organic cyclic compound binding;GO:0005488//binding;GO:1901363//heterocyclic compound binding;GO:0003677//DNA binding;GO:0003700//transcription factor activity, sequence-specific DNA binding;GO:0003676//nucleic acid binding;GO:0001071//nucleic acid binding transcription factor activity	GO:0034641//cellular nitrogen compound metabolic process;GO:0044238//primary metabolic process;GO:0008152//metabolic process;GO:0071704//organic substance metabolic process;GO:0006807//nitrogen compound metabolic process;GO:0009058//biosynthetic process;GO:0046483//heterocycle metabolic process;GO:0008150//biological_process;GO:0044237//cellular metabolic process;GO:1901360//organic cyclic compou…
7	16937301	16937500	*	1.73213e-17	1.63609e-15	-79.5918	Os07g0471900	Genebody	basic helix-loop-helix protein 077	Helix-loop-helix DNA-binding domain containing protein. (Os07t0471900-00)	-	-	-	-	GO:0043231//intracellular membrane-bounded organelle;GO:0043227//membrane-bounded organelle;GO:0044464//cell part;GO:0043226//organelle;GO:0043229//intracellular organelle;GO:0005623//cell;GO:0005634//nucleus;GO:0005622//intracellular;GO:0044424//intracellular part;GO:0005575//cellular_component	GO:0005515//protein binding;GO:0003674//molecular_function;GO:0097159//organic cyclic compound binding;GO:0005488//binding;GO:1901363//heterocyclic compound binding;GO:0003677//DNA binding;GO:0003700//transcription factor activity, sequence-specific DNA binding;GO:0003676//nucleic acid binding;GO:0001071//nucleic acid binding transcription factor activity	GO:0034641//cellular nitrogen compound metabolic process;GO:0044238//primary metabolic process;GO:0008152//metabolic process;GO:0071704//organic substance metabolic process;GO:0006807//nitrogen compound metabolic process;GO:0009058//biosynthetic process;GO:0046483//heterocycle metabolic process;GO:0008150//biological_process;GO:0044237//cellular metabolic process;GO:1901360//organic cyclic compou…
7	17401401	17401600	*	1.42908e-14	1.02752e-12	-83.3333	Os07g0479100	Genebody	RING finger protein OsRFPH2-17, RING-H2 protein 17	Zinc finger, RING/FYVE/PHD-type domain containing protein. (Os07t0479100-01);Zinc finger, RING/FYVE/PHD-type domain containing protein. (Os07t0479100-02)	-	-	-	-	GO:0005575//cellular_component;GO:0016020//membrane	GO:0016740//transferase activity;GO:0003674//molecular_function;GO:0003824//catalytic activity	GO:0043170//macromolecule metabolic process;GO:0006464//cellular protein modification process;GO:0009056//catabolic process;GO:0008152//metabolic process;GO:0044237//cellular metabolic process;GO:0043412//macromolecule modification;GO:0019538//protein metabolic process;GO:0036211//protein modification process;GO:0044238//primary metabolic process;GO:0044267//cellular protein metabolic process;GO:…
7	18588801	18589000	*	1.85818e-40	7.44812e-38	-88.8453	Os07g0496200	Genebody	-	Similar to NAD-dependent malic enzyme 62 kDa isoform, mitochondrial precursor (EC 1.1.1.39) (NAD-ME). (Os07t0496200-01);Similar to NAD-dependent malic enzyme 62 kDa isoform, mitochondrial precursor (EC 1.1.1.39) (NAD-ME). (Os07t0496200-02);Similar to Malic enzyme. (Os07t0496200-03)	Metabolism	Carbohydrate metabolism;Energy metabolism	ko00620//Pyruvate metabolism;ko00710//Carbon fixation in photosynthetic organisms	K00028	GO:0043229//intracellular organelle;GO:0043227//membrane-bounded organelle;GO:0044464//cell part;GO:0043226//organelle;GO:0044444//cytoplasmic part;GO:0005622//intracellular;GO:0044424//intracellular part;GO:0005739//mitochondrion;GO:0005737//cytoplasm;GO:0005623//cell;GO:0043231//intracellular membrane-bounded organelle;GO:0005575//cellular_component;GO:0009536//plastid	GO:0003824//catalytic activity;GO:0036094//small molecule binding;GO:1901363//heterocyclic compound binding;GO:0003674//molecular_function;GO:0000166//nucleotide binding;GO:0005515//protein binding;GO:1901265//nucleoside phosphate binding;GO:0005488//binding;GO:0097159//organic cyclic compound binding	GO:0008152//metabolic process;GO:0006950//response to stress;GO:0009987//cellular process;GO:0009628//response to abiotic stimulus;GO:0050896//response to stimulus;GO:0008150//biological_process
7	18588901	18589100	*	6.66478e-38	2.34641e-35	-98.8764	Os07g0496200	Genebody	-	Similar to NAD-dependent malic enzyme 62 kDa isoform, mitochondrial precursor (EC 1.1.1.39) (NAD-ME). (Os07t0496200-01);Similar to NAD-dependent malic enzyme 62 kDa isoform, mitochondrial precursor (EC 1.1.1.39) (NAD-ME). (Os07t0496200-02);Similar to Malic enzyme. (Os07t0496200-03)	Metabolism	Carbohydrate metabolism;Energy metabolism	ko00620//Pyruvate metabolism;ko00710//Carbon fixation in photosynthetic organisms	K00028	GO:0043229//intracellular organelle;GO:0043227//membrane-bounded organelle;GO:0044464//cell part;GO:0043226//organelle;GO:0044444//cytoplasmic part;GO:0005622//intracellular;GO:0044424//intracellular part;GO:0005739//mitochondrion;GO:0005737//cytoplasm;GO:0005623//cell;GO:0043231//intracellular membrane-bounded organelle;GO:0005575//cellular_component;GO:0009536//plastid	GO:0003824//catalytic activity;GO:0036094//small molecule binding;GO:1901363//heterocyclic compound binding;GO:0003674//molecular_function;GO:0000166//nucleotide binding;GO:0005515//protein binding;GO:1901265//nucleoside phosphate binding;GO:0005488//binding;GO:0097159//organic cyclic compound binding	GO:0008152//metabolic process;GO:0006950//response to stress;GO:0009987//cellular process;GO:0009628//response to abiotic stimulus;GO:0050896//response to stimulus;GO:0008150//biological_process
7	19299801	19300000	*	4.69886e-146	3.66699e-142	88.5417	Os07g0508101	Genebody	-	Conserved hypothetical protein. (Os07t0508101-01)	-	-	-	-	GO:0005575//cellular_component;GO:0016020//membrane	-	-
7	19515201	19515400	*	1.79533e-30	4.21025e-28	-97.4684	Os07g0511100	Genebody	-	-	-	-	-	-	-	-	-
7	19515301	19515500	*	1.93139e-28	4.00076e-26	-95.9402	Os07g0511100	Genebody	-	-	-	-	-	-	-	-	-
7	19515401	19515600	*	1.88134e-46	9.82607e-44	-95.5739	Os07g0511100	Genebody	-	-	-	-	-	-	-	-	-
7	19515501	19515700	*	8.73567e-38	3.05841e-35	-93.8462	Os07g0511100	Genebody	-	-	-	-	-	-	-	-	-
7	19515801	19516000	*	5.54375e-27	1.04593e-24	-98.0769	Os07g0511100	Genebody	-	-	-	-	-	-	-	-	-
7	19515901	19516100	*	5.6697e-32	1.45227e-29	-89.9083	Os07g0511100	Genebody	-	-	-	-	-	-	-	-	-
7	21150801	21151000	*	3.81661e-27	7.27654e-25	-100	Os07g0538000	Genebody	-	Similar to hydrolase, hydrolyzing O-glycosyl compounds. (Os07t0538000-01)	-	-	-	-	GO:0016020//membrane;GO:0044464//cell part;GO:0005575//cellular_component;GO:0005886//plasma membrane;GO:0071944//cell periphery;GO:0005623//cell	GO:0005488//binding;GO:0003824//catalytic activity;GO:0003674//molecular_function;GO:0016787//hydrolase activity;GO:0030246//carbohydrate binding	GO:0044238//primary metabolic process;GO:0008150//biological_process;GO:0005975//carbohydrate metabolic process;GO:0008152//metabolic process;GO:0071704//organic substance metabolic process
7	21150901	21151100	*	5.09713e-25	8.47344e-23	-100	Os07g0538000	Genebody	-	Similar to hydrolase, hydrolyzing O-glycosyl compounds. (Os07t0538000-01)	-	-	-	-	GO:0016020//membrane;GO:0044464//cell part;GO:0005575//cellular_component;GO:0005886//plasma membrane;GO:0071944//cell periphery;GO:0005623//cell	GO:0005488//binding;GO:0003824//catalytic activity;GO:0003674//molecular_function;GO:0016787//hydrolase activity;GO:0030246//carbohydrate binding	GO:0044238//primary metabolic process;GO:0008150//biological_process;GO:0005975//carbohydrate metabolic process;GO:0008152//metabolic process;GO:0071704//organic substance metabolic process
7	21513501	21513700	*	4.47623e-74	6.27359e-71	-76.9163	Os07g0543500	Genebody	-	Armadillo-like helical domain containing protein. (Os07t0543500-00)	-	-	-	-	GO:0016020//membrane;GO:0005575//cellular_component	GO:0005488//binding;GO:0003674//molecular_function	-
7	21513601	21513800	*	4.22203e-81	7.31374e-78	-89.9425	Os07g0543500	Genebody	-	Armadillo-like helical domain containing protein. (Os07t0543500-00)	-	-	-	-	GO:0016020//membrane;GO:0005575//cellular_component	GO:0005488//binding;GO:0003674//molecular_function	-
7	22243801	22244000	*	6.07467e-40	2.36318e-37	-90.5882	Os07g0557400	Genebody	-	Delayed-early response protein/equilibrative nucleoside transporter family protein. (Os07t0557400-01)	-	-	-	-	GO:0005575//cellular_component;GO:0016020//membrane	GO:0005215//transporter activity;GO:0003674//molecular_function	GO:0051234//establishment of localization;GO:0006810//transport;GO:0051179//localization;GO:0008150//biological_process
7	23532901	23533100	*	3.53629e-22	4.80712e-20	-82.9787	Os07g0581300	Genebody	-	-	-	-	-	-	-	-	-
7	23533501	23533700	*	2.33635e-27	4.5166e-25	-100	Os07g0581300	Genebody	-	-	-	-	-	-	-	-	-
7	23533601	23533800	*	2.33635e-27	4.5166e-25	-100	Os07g0581300	Genebody	-	-	-	-	-	-	-	-	-
7	24066101	24066300	*	9.36701e-102	2.98738e-98	77.2095	Os07g0590500	Genebody	-	Hypothetical conserved gene. (Os07t0590500-00)	-	-	-	-	GO:0016020//membrane;GO:0044421//extracellular region part;GO:0005576//extracellular region;GO:0005575//cellular_component;GO:0005615//extracellular space	-	-
7	24976001	24976200	*	6.80207e-13	4.12436e-11	77.8017	Os07g0607700	Genebody	-	Di-trans-poly-cis-decaprenylcistransferase family protein. (Os07t0607700-01)	Metabolism	Metabolism of terpenoids and polyketides	ko00900//Terpenoid backbone biosynthesis	K11778	-	GO:0003824//catalytic activity;GO:0003674//molecular_function;GO:0016740//transferase activity	GO:0044710//single-organism metabolic process;GO:0044238//primary metabolic process;GO:0071704//organic substance metabolic process;GO:0009987//cellular process;GO:0044699//single-organism process;GO:0006629//lipid metabolic process;GO:0009058//biosynthetic process;GO:0008150//biological_process;GO:0008152//metabolic process
7	25763901	25764100	*	8.09393e-11	3.85807e-09	-77.4194	Os07g0622900	Genebody	DEFECTIVE TAPETUM AND MEIOCYTES 1	Endoplasmic reticulum (ER) membrane protein, Early tapetum development and meiosis (Os07t0622900-01)	-	-	-	-	GO:0043227//membrane-bounded organelle;GO:0016020//membrane;GO:0044464//cell part;GO:0005783//endoplasmic reticulum;GO:0043229//intracellular organelle;GO:0044444//cytoplasmic part;GO:0043226//organelle;GO:0012505//endomembrane system;GO:0043231//intracellular membrane-bounded organelle;GO:0005737//cytoplasm;GO:0005575//cellular_component;GO:0005622//intracellular;GO:0005623//cell;GO:0044424//int…	GO:0003824//catalytic activity;GO:0003674//molecular_function;GO:0016787//hydrolase activity	GO:0048856//anatomical structure development;GO:0061458//reproductive system development;GO:0044707//single-multicellular organism process;GO:0009908//flower development;GO:0044702//single organism reproductive process;GO:0048608//reproductive structure development;GO:0003006//developmental process involved in reproduction;GO:0090567//reproductive shoot system development;GO:0008150//biological_p…
7	26098601	26098800	*	1.36092e-59	1.17087e-56	-86.0742	Os07g0629300	Genebody	RIBONUCLEASE 7	Similar to Ribonuclease (Fragment). (Os07t0629300-00)	-	-	-	-	-	GO:0003676//nucleic acid binding;GO:1901363//heterocyclic compound binding;GO:0097159//organic cyclic compound binding;GO:0003824//catalytic activity;GO:0016787//hydrolase activity;GO:0004518//nuclease activity;GO:0005488//binding;GO:0003674//molecular_function;GO:0016788//hydrolase activity, acting on ester bonds;GO:0003723//RNA binding	GO:0008152//metabolic process;GO:0071704//organic substance metabolic process;GO:0006725//cellular aromatic compound metabolic process;GO:1901360//organic cyclic compound metabolic process;GO:0008150//biological_process;GO:0044237//cellular metabolic process;GO:0046483//heterocycle metabolic process;GO:0006139//nucleobase-containing compound metabolic process;GO:0009987//cellular process;GO:00068…
7	26188701	26188900	*	2.4784e-83	4.57813e-80	-85.7792	Os07g0631300	Genebody	-	-	-	-	-	-	-	-	-
7	26188801	26189000	*	4.42546e-90	1.01759e-86	-88.644	Os07g0631300	Genebody	-	-	-	-	-	-	-	-	-
7	26188901	26189100	*	4.18747e-22	5.65995e-20	-83.161	Os07g0631300	Genebody	-	-	-	-	-	-	-	-	-
7	26383101	26383300	*	2.17135e-18	2.20901e-16	-88.4956	Os07g0635500	Genebody	-	Similar to Cytochrome P450. (Os07t0635500-01)	-	-	-	-	GO:0016020//membrane;GO:0005575//cellular_component	GO:0003674//molecular_function;GO:0005488//binding;GO:0003824//catalytic activity	GO:0008150//biological_process;GO:0008152//metabolic process
7	26961801	26962000	*	2.53814e-29	5.54923e-27	79.746	Os07g0646000	Genebody	-	-	-	-	-	-	-	-	-
7	27677101	27677300	*	3.20961e-21	4.06298e-19	75.2757	Os07g0657300	Genebody	-	-	-	-	-	-	-	-	-
7	28811301	28811500	*	2.35166e-36	7.63319e-34	-80.3087	Os07g0680000	Genebody	VSR3, OsVSR3	Similar to Vacuolar sorting receptor 1 precursor (AtVSR1) (Epidermal growth factor receptor-like protein 1) (AtELP1) (AtELP) (BP80-like protein b) (AtBP80b) (Spot 3 protein). (Os07t0680000-01)	-	-	-	-	GO:0005575//cellular_component;GO:0016020//membrane	GO:0005488//binding;GO:0003674//molecular_function	-
7	29229601	29229800	*	1.17442e-34	3.47179e-32	-82.1891	Os07g0688100	Genebody	-	Pentatricopeptide repeat domain containing protein. (Os07t0688100-01)	-	-	-	-	GO:0005773//vacuole;GO:0043226//organelle;GO:0005623//cell;GO:0016020//membrane;GO:0044424//intracellular part;GO:0005575//cellular_component;GO:0043227//membrane-bounded organelle;GO:0005622//intracellular;GO:0005737//cytoplasm;GO:0043229//intracellular organelle;GO:0044464//cell part;GO:0044444//cytoplasmic part;GO:0043231//intracellular membrane-bounded organelle	GO:0003676//nucleic acid binding;GO:0003674//molecular_function;GO:0003824//catalytic activity;GO:0016788//hydrolase activity, acting on ester bonds;GO:0003723//RNA binding;GO:0005515//protein binding;GO:0097159//organic cyclic compound binding;GO:0004518//nuclease activity;GO:1901363//heterocyclic compound binding;GO:0016787//hydrolase activity;GO:0005488//binding	GO:0071704//organic substance metabolic process;GO:0008152//metabolic process;GO:0044237//cellular metabolic process;GO:0006807//nitrogen compound metabolic process;GO:0044238//primary metabolic process;GO:0034641//cellular nitrogen compound metabolic process;GO:0006139//nucleobase-containing compound metabolic process;GO:0009987//cellular process;GO:0006725//cellular aromatic compound metabolic …
7	29229901	29230100	*	7.66457e-33	2.06113e-30	-96.5856	Os07g0688100	Genebody	-	Pentatricopeptide repeat domain containing protein. (Os07t0688100-01)	-	-	-	-	GO:0005773//vacuole;GO:0043226//organelle;GO:0005623//cell;GO:0016020//membrane;GO:0044424//intracellular part;GO:0005575//cellular_component;GO:0043227//membrane-bounded organelle;GO:0005622//intracellular;GO:0005737//cytoplasm;GO:0043229//intracellular organelle;GO:0044464//cell part;GO:0044444//cytoplasmic part;GO:0043231//intracellular membrane-bounded organelle	GO:0003676//nucleic acid binding;GO:0003674//molecular_function;GO:0003824//catalytic activity;GO:0016788//hydrolase activity, acting on ester bonds;GO:0003723//RNA binding;GO:0005515//protein binding;GO:0097159//organic cyclic compound binding;GO:0004518//nuclease activity;GO:1901363//heterocyclic compound binding;GO:0016787//hydrolase activity;GO:0005488//binding	GO:0071704//organic substance metabolic process;GO:0008152//metabolic process;GO:0044237//cellular metabolic process;GO:0006807//nitrogen compound metabolic process;GO:0044238//primary metabolic process;GO:0034641//cellular nitrogen compound metabolic process;GO:0006139//nucleobase-containing compound metabolic process;GO:0009987//cellular process;GO:0006725//cellular aromatic compound metabolic …
7	29230001	29230200	*	3.77496e-25	6.33236e-23	-89.682	Os07g0688100	Genebody	-	Pentatricopeptide repeat domain containing protein. (Os07t0688100-01)	-	-	-	-	GO:0005773//vacuole;GO:0043226//organelle;GO:0005623//cell;GO:0016020//membrane;GO:0044424//intracellular part;GO:0005575//cellular_component;GO:0043227//membrane-bounded organelle;GO:0005622//intracellular;GO:0005737//cytoplasm;GO:0043229//intracellular organelle;GO:0044464//cell part;GO:0044444//cytoplasmic part;GO:0043231//intracellular membrane-bounded organelle	GO:0003676//nucleic acid binding;GO:0003674//molecular_function;GO:0003824//catalytic activity;GO:0016788//hydrolase activity, acting on ester bonds;GO:0003723//RNA binding;GO:0005515//protein binding;GO:0097159//organic cyclic compound binding;GO:0004518//nuclease activity;GO:1901363//heterocyclic compound binding;GO:0016787//hydrolase activity;GO:0005488//binding	GO:0071704//organic substance metabolic process;GO:0008152//metabolic process;GO:0044237//cellular metabolic process;GO:0006807//nitrogen compound metabolic process;GO:0044238//primary metabolic process;GO:0034641//cellular nitrogen compound metabolic process;GO:0006139//nucleobase-containing compound metabolic process;GO:0009987//cellular process;GO:0006725//cellular aromatic compound metabolic …
7	29230101	29230300	*	2.31931e-15	1.799e-13	-88.9792	Os07g0688100	Genebody	-	Pentatricopeptide repeat domain containing protein. (Os07t0688100-01)	-	-	-	-	GO:0005773//vacuole;GO:0043226//organelle;GO:0005623//cell;GO:0016020//membrane;GO:0044424//intracellular part;GO:0005575//cellular_component;GO:0043227//membrane-bounded organelle;GO:0005622//intracellular;GO:0005737//cytoplasm;GO:0043229//intracellular organelle;GO:0044464//cell part;GO:0044444//cytoplasmic part;GO:0043231//intracellular membrane-bounded organelle	GO:0003676//nucleic acid binding;GO:0003674//molecular_function;GO:0003824//catalytic activity;GO:0016788//hydrolase activity, acting on ester bonds;GO:0003723//RNA binding;GO:0005515//protein binding;GO:0097159//organic cyclic compound binding;GO:0004518//nuclease activity;GO:1901363//heterocyclic compound binding;GO:0016787//hydrolase activity;GO:0005488//binding	GO:0071704//organic substance metabolic process;GO:0008152//metabolic process;GO:0044237//cellular metabolic process;GO:0006807//nitrogen compound metabolic process;GO:0044238//primary metabolic process;GO:0034641//cellular nitrogen compound metabolic process;GO:0006139//nucleobase-containing compound metabolic process;GO:0009987//cellular process;GO:0006725//cellular aromatic compound metabolic …
8	1311701	1311900	*	6.35868e-15	4.72898e-13	-84.8485	Os08g0124000	Genebody	-	Similar to Resistance protein candidate (Fragment). (Os08t0124000-01);Hypothetical conserved gene. (Os08t0124000-02)	-	-	-	-	GO:0005575//cellular_component;GO:0016020//membrane	GO:1901265//nucleoside phosphate binding;GO:0030246//carbohydrate binding;GO:0016301//kinase activity;GO:0097159//organic cyclic compound binding;GO:0003674//molecular_function;GO:0003824//catalytic activity;GO:0005488//binding;GO:0000166//nucleotide binding;GO:0016740//transferase activity;GO:1901363//heterocyclic compound binding;GO:0036094//small molecule binding;GO:0016772//transferase activi…	GO:0043170//macromolecule metabolic process;GO:0019538//protein metabolic process;GO:0008150//biological_process;GO:0071704//organic substance metabolic process;GO:0009987//cellular process;GO:0044267//cellular protein metabolic process;GO:0044238//primary metabolic process;GO:0036211//protein modification process;GO:0044260//cellular macromolecule metabolic process;GO:0043412//macromolecule modi…
8	1311701	1311900	*	6.35868e-15	4.72898e-13	-84.8485	Os08g0124050	Genebody	-	-	-	-	-	-	-	-	-
8	2890701	2890900	*	9.87552e-19	1.03238e-16	79.6569	Os08g0150200	Genebody	-	F-box domain, cyclin-like domain containing protein. (Os08t0150200-01)	-	-	-	-	-	GO:0003674//molecular_function;GO:0005515//protein binding;GO:0005488//binding	-
8	2939901	2940100	*	5.75533e-19	6.13677e-17	-87.234	Os08g0151000	Genebody	-	Similar to Myb-like DNA-binding domain, SHAQKYF class family protein. (Os08t0151000-00)	-	-	-	-	GO:0043229//intracellular organelle;GO:0005623//cell;GO:0005634//nucleus;GO:0043231//intracellular membrane-bounded organelle;GO:0043226//organelle;GO:0043227//membrane-bounded organelle;GO:0005622//intracellular;GO:0044424//intracellular part;GO:0005575//cellular_component;GO:0044464//cell part	GO:1901363//heterocyclic compound binding;GO:0003677//DNA binding;GO:0003676//nucleic acid binding;GO:0097159//organic cyclic compound binding;GO:0003674//molecular_function;GO:0005488//binding	GO:0009987//cellular process;GO:0008152//metabolic process;GO:0034641//cellular nitrogen compound metabolic process;GO:0044238//primary metabolic process;GO:0008150//biological_process;GO:0046483//heterocycle metabolic process;GO:0044237//cellular metabolic process;GO:0006725//cellular aromatic compound metabolic process;GO:0006807//nitrogen compound metabolic process;GO:0006139//nucleobase-conta…
8	2981801	2982000	*	6.80269e-33	1.83462e-30	-92.3077	Os08g0151800	Genebody	monodehydroascorbate reductase 5	FAD-dependent pyridine nucleotide-disulphide oxidoreductase domain containing protein. (Os08t0151800-01)	Metabolism	Carbohydrate metabolism	ko00053//Ascorbate and aldarate metabolism	K08232	GO:0005739//mitochondrion;GO:0005737//cytoplasm;GO:0044424//intracellular part;GO:0043231//intracellular membrane-bounded organelle;GO:0044464//cell part;GO:0043226//organelle;GO:0005623//cell;GO:0043229//intracellular organelle;GO:0016020//membrane;GO:0043227//membrane-bounded organelle;GO:0005575//cellular_component;GO:0044444//cytoplasmic part;GO:0005622//intracellular;GO:0009536//plastid	GO:0003824//catalytic activity;GO:1901363//heterocyclic compound binding;GO:0003674//molecular_function;GO:0000166//nucleotide binding;GO:0005488//binding;GO:0036094//small molecule binding;GO:1901265//nucleoside phosphate binding;GO:0097159//organic cyclic compound binding	GO:0006950//response to stress;GO:0009628//response to abiotic stimulus;GO:0050896//response to stimulus;GO:0008150//biological_process;GO:0008152//metabolic process
8	2981901	2982100	*	5.52164e-23	7.97012e-21	-77.5758	Os08g0151800	Genebody	monodehydroascorbate reductase 5	FAD-dependent pyridine nucleotide-disulphide oxidoreductase domain containing protein. (Os08t0151800-01)	Metabolism	Carbohydrate metabolism	ko00053//Ascorbate and aldarate metabolism	K08232	GO:0005739//mitochondrion;GO:0005737//cytoplasm;GO:0044424//intracellular part;GO:0043231//intracellular membrane-bounded organelle;GO:0044464//cell part;GO:0043226//organelle;GO:0005623//cell;GO:0043229//intracellular organelle;GO:0016020//membrane;GO:0043227//membrane-bounded organelle;GO:0005575//cellular_component;GO:0044444//cytoplasmic part;GO:0005622//intracellular;GO:0009536//plastid	GO:0003824//catalytic activity;GO:1901363//heterocyclic compound binding;GO:0003674//molecular_function;GO:0000166//nucleotide binding;GO:0005488//binding;GO:0036094//small molecule binding;GO:1901265//nucleoside phosphate binding;GO:0097159//organic cyclic compound binding	GO:0006950//response to stress;GO:0009628//response to abiotic stimulus;GO:0050896//response to stimulus;GO:0008150//biological_process;GO:0008152//metabolic process
8	3083301	3083500	*	1.13872e-28	2.39427e-26	-97.5	Os08g0153700	Genebody	-	Hypothetical protein. (Os08t0153700-00)	-	-	-	-	GO:0016020//membrane;GO:0005575//cellular_component	-	-
8	3083301	3083500	*	1.13872e-28	2.39427e-26	-97.5	Os08g0153600	Genebody	-	Pentatricopeptide repeat domain containing protein. (Os08t0153600-00)	-	-	-	-	GO:0005622//intracellular;GO:0044464//cell part;GO:0005623//cell;GO:0005575//cellular_component	GO:0005515//protein binding;GO:0003824//catalytic activity;GO:0003676//nucleic acid binding;GO:0016787//hydrolase activity;GO:0003723//RNA binding;GO:0004518//nuclease activity;GO:0097159//organic cyclic compound binding;GO:1901363//heterocyclic compound binding;GO:0016788//hydrolase activity, acting on ester bonds;GO:0005488//binding;GO:0003674//molecular_function	GO:0006807//nitrogen compound metabolic process;GO:0046483//heterocycle metabolic process;GO:0009987//cellular process;GO:0034641//cellular nitrogen compound metabolic process;GO:0006725//cellular aromatic compound metabolic process;GO:0006139//nucleobase-containing compound metabolic process;GO:0008150//biological_process;GO:0044237//cellular metabolic process;GO:0008152//metabolic process;GO:19…
8	3083701	3083900	*	1.88066e-24	3.00671e-22	-95.5005	Os08g0153700	Genebody	-	Hypothetical protein. (Os08t0153700-00)	-	-	-	-	GO:0016020//membrane;GO:0005575//cellular_component	-	-
8	3083701	3083900	*	1.88066e-24	3.00671e-22	-95.5005	Os08g0153600	Genebody	-	Pentatricopeptide repeat domain containing protein. (Os08t0153600-00)	-	-	-	-	GO:0005622//intracellular;GO:0044464//cell part;GO:0005623//cell;GO:0005575//cellular_component	GO:0005515//protein binding;GO:0003824//catalytic activity;GO:0003676//nucleic acid binding;GO:0016787//hydrolase activity;GO:0003723//RNA binding;GO:0004518//nuclease activity;GO:0097159//organic cyclic compound binding;GO:1901363//heterocyclic compound binding;GO:0016788//hydrolase activity, acting on ester bonds;GO:0005488//binding;GO:0003674//molecular_function	GO:0006807//nitrogen compound metabolic process;GO:0046483//heterocycle metabolic process;GO:0009987//cellular process;GO:0034641//cellular nitrogen compound metabolic process;GO:0006725//cellular aromatic compound metabolic process;GO:0006139//nucleobase-containing compound metabolic process;GO:0008150//biological_process;GO:0044237//cellular metabolic process;GO:0008152//metabolic process;GO:19…
8	3085001	3085200	*	2.26266e-18	2.29941e-16	-79.8496	Os08g0153700	Genebody	-	Hypothetical protein. (Os08t0153700-00)	-	-	-	-	GO:0016020//membrane;GO:0005575//cellular_component	-	-
8	3085001	3085200	*	2.26266e-18	2.29941e-16	-79.8496	Os08g0153600	Genebody	-	Pentatricopeptide repeat domain containing protein. (Os08t0153600-00)	-	-	-	-	GO:0005622//intracellular;GO:0044464//cell part;GO:0005623//cell;GO:0005575//cellular_component	GO:0005515//protein binding;GO:0003824//catalytic activity;GO:0003676//nucleic acid binding;GO:0016787//hydrolase activity;GO:0003723//RNA binding;GO:0004518//nuclease activity;GO:0097159//organic cyclic compound binding;GO:1901363//heterocyclic compound binding;GO:0016788//hydrolase activity, acting on ester bonds;GO:0005488//binding;GO:0003674//molecular_function	GO:0006807//nitrogen compound metabolic process;GO:0046483//heterocycle metabolic process;GO:0009987//cellular process;GO:0034641//cellular nitrogen compound metabolic process;GO:0006725//cellular aromatic compound metabolic process;GO:0006139//nucleobase-containing compound metabolic process;GO:0008150//biological_process;GO:0044237//cellular metabolic process;GO:0008152//metabolic process;GO:19…
8	3225601	3225800	*	7.27178e-24	1.11798e-21	-88.5417	Os08g0155700	Genebody	-	Similar to DNA-directed RNA polymerase (Fragment). (Os08t0155700-01)	-	-	-	-	-	GO:0016740//transferase activity;GO:0003824//catalytic activity;GO:1901363//heterocyclic compound binding;GO:0003676//nucleic acid binding;GO:0097159//organic cyclic compound binding;GO:0003677//DNA binding;GO:0005488//binding;GO:0003674//molecular_function	GO:0008150//biological_process;GO:0044237//cellular metabolic process;GO:0046483//heterocycle metabolic process;GO:0071704//organic substance metabolic process;GO:0034641//cellular nitrogen compound metabolic process;GO:0006725//cellular aromatic compound metabolic process;GO:0009987//cellular process;GO:0008152//metabolic process;GO:1901360//organic cyclic compound metabolic process;GO:0009058//…
8	3283401	3283600	*	6.13252e-18	6.01245e-16	-88.6792	Os08g0156600	Genebody	-	Major facilitator superfamily protein. (Os08t0156600-01);Similar to glycerol 3-phosphate permease. (Os08t0156600-02)	-	-	-	-	GO:0016020//membrane;GO:0005575//cellular_component	GO:0003674//molecular_function;GO:0005215//transporter activity	GO:0008150//biological_process;GO:0051179//localization;GO:0006810//transport;GO:0051234//establishment of localization
8	3283501	3283700	*	1.57335e-12	9.147e-11	-83.871	Os08g0156600	Genebody	-	Major facilitator superfamily protein. (Os08t0156600-01);Similar to glycerol 3-phosphate permease. (Os08t0156600-02)	-	-	-	-	GO:0016020//membrane;GO:0005575//cellular_component	GO:0003674//molecular_function;GO:0005215//transporter activity	GO:0008150//biological_process;GO:0051179//localization;GO:0006810//transport;GO:0051234//establishment of localization
8	3412401	3412600	*	5.38254e-45	2.6458e-42	94.7368	Os08g0158300	Genebody	-	Hypothetical conserved gene. (Os08t0158300-00)	-	-	-	-	-	GO:0036094//small molecule binding;GO:1901265//nucleoside phosphate binding;GO:0097159//organic cyclic compound binding;GO:0000166//nucleotide binding;GO:0003674//molecular_function;GO:0005488//binding;GO:0003824//catalytic activity;GO:1901363//heterocyclic compound binding	GO:0008150//biological_process;GO:0008152//metabolic process
8	3412501	3412700	*	1.60142e-54	1.15631e-51	96.8421	Os08g0158300	Genebody	-	Hypothetical conserved gene. (Os08t0158300-00)	-	-	-	-	-	GO:0036094//small molecule binding;GO:1901265//nucleoside phosphate binding;GO:0097159//organic cyclic compound binding;GO:0000166//nucleotide binding;GO:0003674//molecular_function;GO:0005488//binding;GO:0003824//catalytic activity;GO:1901363//heterocyclic compound binding	GO:0008150//biological_process;GO:0008152//metabolic process
8	3988101	3988300	*	1.08802e-26	2.01186e-24	-83.2727	Os08g0168400	Genebody	-	Similar to Sesquiterpene synthase. (Os08t0168400-00)	-	-	-	-	-	GO:0005488//binding;GO:0003674//molecular_function;GO:0003824//catalytic activity	GO:0008150//biological_process;GO:0008152//metabolic process
8	3988201	3988400	*	1.51866e-18	1.56363e-16	-78.722	Os08g0168400	Genebody	-	Similar to Sesquiterpene synthase. (Os08t0168400-00)	-	-	-	-	-	GO:0005488//binding;GO:0003674//molecular_function;GO:0003824//catalytic activity	GO:0008150//biological_process;GO:0008152//metabolic process
8	3988601	3988800	*	7.80479e-59	6.56858e-56	-98.0476	Os08g0168400	Genebody	-	Similar to Sesquiterpene synthase. (Os08t0168400-00)	-	-	-	-	-	GO:0005488//binding;GO:0003674//molecular_function;GO:0003824//catalytic activity	GO:0008150//biological_process;GO:0008152//metabolic process
8	3988701	3988900	*	1.14909e-48	6.57861e-46	-98.8235	Os08g0168400	Genebody	-	Similar to Sesquiterpene synthase. (Os08t0168400-00)	-	-	-	-	-	GO:0005488//binding;GO:0003674//molecular_function;GO:0003824//catalytic activity	GO:0008150//biological_process;GO:0008152//metabolic process
8	4638501	4638700	*	1.76133e-28	3.66028e-26	-76.2458	Os08g0179000	Genebody	-	Protein kinase, catalytic domain domain containing protein. (Os08t0179000-01)	-	-	-	-	GO:0071944//cell periphery;GO:0044464//cell part;GO:0016020//membrane;GO:0005886//plasma membrane;GO:0005623//cell;GO:0005575//cellular_component	GO:0003674//molecular_function;GO:0016740//transferase activity;GO:0003824//catalytic activity;GO:1901363//heterocyclic compound binding;GO:0000166//nucleotide binding;GO:0016301//kinase activity;GO:1901265//nucleoside phosphate binding;GO:0016772//transferase activity, transferring phosphorus-containing groups;GO:0097159//organic cyclic compound binding;GO:0036094//small molecule binding;GO:0005…	GO:0006464//cellular protein modification process;GO:0009987//cellular process;GO:0044703//multi-organism reproductive process;GO:0051704//multi-organism process;GO:0044267//cellular protein metabolic process;GO:0007154//cell communication;GO:0044238//primary metabolic process;GO:0044706//multi-multicellular organism process;GO:0008150//biological_process;GO:0022414//reproductive process;GO:00000…
8	4638501	4638700	*	1.76133e-28	3.66028e-26	-76.2458	Os08g0179100	Genebody	-	Hypothetical protein. (Os08t0179100-00)	-	-	-	-	GO:0016020//membrane;GO:0005575//cellular_component	-	-
8	5452201	5452400	*	4.17294e-45	2.06336e-42	-83.5897	Os08g0193500	Genebody	F-box protein 411	Hypothetical conserved gene. (Os08t0193500-00)	-	-	-	-	-	GO:0003674//molecular_function;GO:0005488//binding;GO:0005515//protein binding	-
8	5452301	5452500	*	3.04158e-84	5.86379e-81	-83.3301	Os08g0193500	Genebody	F-box protein 411	Hypothetical conserved gene. (Os08t0193500-00)	-	-	-	-	-	GO:0003674//molecular_function;GO:0005488//binding;GO:0005515//protein binding	-
8	5604101	5604300	*	5.47329e-35	1.64411e-32	84.0574	Os08g0196900	Genebody	KIX domain protein 5, F-box protein 270, F-box protein 419, endosperm-specific gene 118	Hypothetical conserved gene. (Os08t0196900-01)	-	-	-	-	-	GO:0005488//binding;GO:0003674//molecular_function;GO:0005515//protein binding	-
8	5716001	5716200	*	6.87402e-17	6.15964e-15	95.6522	Os08g0198900	Genebody	-	-	-	-	-	-	-	-	-
8	6207701	6207900	*	1.43914e-15	1.13898e-13	-76.6812	Os08g0206400	Genebody	HIGH-AFFINITY POTASSIUM(K+) TRANSPORTER 12	Similar to Potassium transporter 18. (Os08t0206400-01)	-	-	-	-	GO:0005575//cellular_component;GO:0016020//membrane	GO:0005215//transporter activity;GO:0003674//molecular_function	GO:0051179//localization;GO:0051234//establishment of localization;GO:0009987//cellular process;GO:0008150//biological_process;GO:0006810//transport
8	6251801	6252000	*	4.12784e-14	2.83922e-12	-78.7724	Os08g0207300	Genebody	-	-	-	-	-	-	-	-	-
8	6284901	6285100	*	7.8774e-117	3.47775e-113	-87.9227	Os08g0207800	Genebody	-	Peptidase aspartic, catalytic domain containing protein. (Os08t0207800-01)	-	-	-	-	-	GO:0003674//molecular_function;GO:0003824//catalytic activity;GO:0016787//hydrolase activity	GO:0044238//primary metabolic process;GO:0071704//organic substance metabolic process;GO:0019538//protein metabolic process;GO:0043170//macromolecule metabolic process;GO:0008150//biological_process;GO:0009056//catabolic process;GO:0008152//metabolic process
8	6285001	6285200	*	1.54228e-200	2.59035e-196	-82.993	Os08g0207800	Genebody	-	Peptidase aspartic, catalytic domain containing protein. (Os08t0207800-01)	-	-	-	-	-	GO:0003674//molecular_function;GO:0003824//catalytic activity;GO:0016787//hydrolase activity	GO:0044238//primary metabolic process;GO:0071704//organic substance metabolic process;GO:0019538//protein metabolic process;GO:0043170//macromolecule metabolic process;GO:0008150//biological_process;GO:0009056//catabolic process;GO:0008152//metabolic process
8	7568701	7568900	*	1.41655e-23	2.134e-21	-81.25	Os08g0224300	Genebody	-	Similar to predicted protein. (Os08t0224300-01)	-	-	-	-	GO:0016020//membrane;GO:0005575//cellular_component	-	-
8	7568801	7569000	*	5.72118e-31	1.38109e-28	-87.5	Os08g0224300	Genebody	-	Similar to predicted protein. (Os08t0224300-01)	-	-	-	-	GO:0016020//membrane;GO:0005575//cellular_component	-	-
8	9521201	9521400	*	6.77272e-40	2.62911e-37	81.6702	Os08g0256300	Genebody	-	-	-	-	-	-	-	-	-
8	10142701	10142900	*	6.80432e-19	7.21198e-17	94.1176	Os08g0266400	Genebody	-	Leucine-rich repeat, N-terminal domain containing protein. (Os08t0266400-00)	-	-	-	-	GO:0016020//membrane;GO:0005575//cellular_component	GO:0005515//protein binding;GO:0003674//molecular_function;GO:0005488//binding	-
8	10923601	10923800	*	1.93304e-28	4.00392e-26	-83.8095	Os08g0280200	Genebody	-	Tensin phosphatase, C2 domain domain containing protein. (Os08t0280200-01);Similar to Formin-like protein 6. (Os08t0280200-02);Hypothetical conserved gene. (Os08t0280200-03)	-	-	-	-	GO:0005575//cellular_component;GO:0016020//membrane	GO:0003674//molecular_function;GO:0016787//hydrolase activity;GO:0003824//catalytic activity	GO:0009987//cellular process;GO:0044237//cellular metabolic process;GO:0044260//cellular macromolecule metabolic process;GO:0006464//cellular protein modification process;GO:0043170//macromolecule metabolic process;GO:0036211//protein modification process;GO:0071704//organic substance metabolic process;GO:0008150//biological_process;GO:0044267//cellular protein metabolic process;GO:0019538//prote…
8	11794601	11794800	*	3.59245e-39	1.34294e-36	-85.6041	Os08g0293300	Genebody	-	NB-ARC domain containing protein. (Os08t0293300-01)	-	-	-	-	GO:0016020//membrane;GO:0071944//cell periphery;GO:0044464//cell part;GO:0005886//plasma membrane;GO:0005623//cell;GO:0005575//cellular_component	GO:0000166//nucleotide binding;GO:1901265//nucleoside phosphate binding;GO:0036094//small molecule binding;GO:1901363//heterocyclic compound binding;GO:0005488//binding;GO:0003674//molecular_function;GO:0097159//organic cyclic compound binding	GO:0044700//single organism signaling;GO:0007154//cell communication;GO:0007165//signal transduction;GO:0006950//response to stress;GO:0051716//cellular response to stimulus;GO:0044699//single-organism process;GO:0008150//biological_process;GO:0050896//response to stimulus;GO:0050794//regulation of cellular process;GO:0023052//signaling;GO:0044763//single-organism cellular process;GO:0050789//reg…
8	11794701	11794900	*	8.1307e-53	5.51394e-50	-89.4421	Os08g0293300	Genebody	-	NB-ARC domain containing protein. (Os08t0293300-01)	-	-	-	-	GO:0016020//membrane;GO:0071944//cell periphery;GO:0044464//cell part;GO:0005886//plasma membrane;GO:0005623//cell;GO:0005575//cellular_component	GO:0000166//nucleotide binding;GO:1901265//nucleoside phosphate binding;GO:0036094//small molecule binding;GO:1901363//heterocyclic compound binding;GO:0005488//binding;GO:0003674//molecular_function;GO:0097159//organic cyclic compound binding	GO:0044700//single organism signaling;GO:0007154//cell communication;GO:0007165//signal transduction;GO:0006950//response to stress;GO:0051716//cellular response to stimulus;GO:0044699//single-organism process;GO:0008150//biological_process;GO:0050896//response to stimulus;GO:0050794//regulation of cellular process;GO:0023052//signaling;GO:0044763//single-organism cellular process;GO:0050789//reg…
8	11870201	11870400	*	4.84988e-25	8.07457e-23	-83.0189	Os08g0295000	Genebody	-	-	-	-	-	-	-	-	-
8	12276701	12276900	*	5.20987e-37	1.75177e-34	-78.2782	Os08g0299600	Genebody	-	-	-	-	-	-	-	-	-
8	12300101	12300300	*	1.25222e-10	5.82605e-09	-77.4327	Os08g0299801	Genebody	-	-	-	-	-	-	-	-	-
8	12300201	12300400	*	1.04712e-13	6.91069e-12	-77.3774	Os08g0299801	Genebody	-	-	-	-	-	-	-	-	-
8	13490701	13490900	*	6.79661e-34	1.93409e-31	-85.5346	Os08g0315200	Genebody	-	Retrotransposon gag protein family protein. (Os08t0315200-01)	-	-	-	-	-	GO:0005488//binding;GO:0003824//catalytic activity;GO:0097159//organic cyclic compound binding;GO:0003674//molecular_function;GO:1901363//heterocyclic compound binding;GO:0016787//hydrolase activity;GO:0003676//nucleic acid binding	GO:0008150//biological_process;GO:0006807//nitrogen compound metabolic process;GO:0090304//nucleic acid metabolic process;GO:0034641//cellular nitrogen compound metabolic process;GO:0009987//cellular process;GO:0008152//metabolic process;GO:0006139//nucleobase-containing compound metabolic process;GO:0043170//macromolecule metabolic process;GO:0006725//cellular aromatic compound metabolic process…
8	14758601	14758800	*	2.47616e-15	1.91551e-13	-85.7143	Os08g0333000	Genebody	-	Similar to SWP (STRUWWELPETER). (Os08t0333000-01);Similar to predicted protein. (Os08t0333000-02)	-	-	-	-	GO:0044422//organelle part;GO:0044464//cell part;GO:0005634//nucleus;GO:0043231//intracellular membrane-bounded organelle;GO:0005622//intracellular;GO:0031974//membrane-enclosed lumen;GO:0044424//intracellular part;GO:0044428//nuclear part;GO:0031981//nuclear lumen;GO:0070013//intracellular organelle lumen;GO:0005623//cell;GO:0005654//nucleoplasm;GO:0043226//organelle;GO:0043229//intracellular or…	GO:0003674//molecular_function	GO:0006807//nitrogen compound metabolic process;GO:0008150//biological_process;GO:0071704//organic substance metabolic process;GO:0034641//cellular nitrogen compound metabolic process;GO:1901360//organic cyclic compound metabolic process;GO:0006139//nucleobase-containing compound metabolic process;GO:0044238//primary metabolic process;GO:0008152//metabolic process;GO:0009058//biosynthetic process…
8	14758701	14758900	*	3.05733e-13	1.9234e-11	-75	Os08g0333000	Genebody	-	Similar to SWP (STRUWWELPETER). (Os08t0333000-01);Similar to predicted protein. (Os08t0333000-02)	-	-	-	-	GO:0044422//organelle part;GO:0044464//cell part;GO:0005634//nucleus;GO:0043231//intracellular membrane-bounded organelle;GO:0005622//intracellular;GO:0031974//membrane-enclosed lumen;GO:0044424//intracellular part;GO:0044428//nuclear part;GO:0031981//nuclear lumen;GO:0070013//intracellular organelle lumen;GO:0005623//cell;GO:0005654//nucleoplasm;GO:0043226//organelle;GO:0043229//intracellular or…	GO:0003674//molecular_function	GO:0006807//nitrogen compound metabolic process;GO:0008150//biological_process;GO:0071704//organic substance metabolic process;GO:0034641//cellular nitrogen compound metabolic process;GO:1901360//organic cyclic compound metabolic process;GO:0006139//nucleobase-containing compound metabolic process;GO:0044238//primary metabolic process;GO:0008152//metabolic process;GO:0009058//biosynthetic process…
8	15004301	15004500	*	2.81272e-40	1.11484e-37	-90	Os08g0335500	Genebody	-	Hypothetical conserved gene. (Os08t0335500-01)	-	-	-	-	GO:0005575//cellular_component;GO:0016020//membrane	GO:0016301//kinase activity;GO:0003674//molecular_function;GO:0005488//binding;GO:0030246//carbohydrate binding;GO:1901363//heterocyclic compound binding;GO:0097159//organic cyclic compound binding;GO:0016740//transferase activity;GO:0016772//transferase activity, transferring phosphorus-containing groups;GO:1901265//nucleoside phosphate binding;GO:0036094//small molecule binding;GO:0003824//cata…	GO:0008150//biological_process;GO:0043412//macromolecule modification;GO:0043170//macromolecule metabolic process;GO:0019538//protein metabolic process;GO:0071704//organic substance metabolic process;GO:0044238//primary metabolic process;GO:0036211//protein modification process;GO:0009987//cellular process;GO:0008152//metabolic process;GO:0044260//cellular macromolecule metabolic process;GO:00442…
8	15004401	15004600	*	8.95548e-45	4.36735e-42	-80.1907	Os08g0335500	Genebody	-	Hypothetical conserved gene. (Os08t0335500-01)	-	-	-	-	GO:0005575//cellular_component;GO:0016020//membrane	GO:0016301//kinase activity;GO:0003674//molecular_function;GO:0005488//binding;GO:0030246//carbohydrate binding;GO:1901363//heterocyclic compound binding;GO:0097159//organic cyclic compound binding;GO:0016740//transferase activity;GO:0016772//transferase activity, transferring phosphorus-containing groups;GO:1901265//nucleoside phosphate binding;GO:0036094//small molecule binding;GO:0003824//cata…	GO:0008150//biological_process;GO:0043412//macromolecule modification;GO:0043170//macromolecule metabolic process;GO:0019538//protein metabolic process;GO:0071704//organic substance metabolic process;GO:0044238//primary metabolic process;GO:0036211//protein modification process;GO:0009987//cellular process;GO:0008152//metabolic process;GO:0044260//cellular macromolecule metabolic process;GO:00442…
8	16632601	16632800	*	7.74438e-17	6.90373e-15	81.3953	Os08g0361000	Genebody	-	-	-	-	-	-	-	-	-
8	16632701	16632900	*	1.84275e-18	1.8862e-16	97.2973	Os08g0361000	Genebody	-	-	-	-	-	-	-	-	-
8	16848401	16848600	*	9.51333e-14	6.30317e-12	77.7778	Os08g0363900	Genebody	-	-	-	-	-	-	-	-	-
8	17303301	17303500	*	7.17161e-97	1.99487e-93	78.6027	Os08g0371200	Genebody	-	Carotenoid oxygenase domain containing protein. (Os08t0371200-01)	-	-	-	-	-	GO:0003674//molecular_function;GO:0003824//catalytic activity	GO:0008150//biological_process;GO:0008152//metabolic process
8	21327801	21328000	*	2.85583e-21	3.62955e-19	78.3333	Os08g0439000	Genebody	phosphofructokinase 7	Similar to pyrophosphate--fructose 6-phosphate 1-phosphotransferase. (Os08t0439000-01)	-	-	-	-	-	GO:0016301//kinase activity;GO:0016740//transferase activity;GO:0003824//catalytic activity;GO:0003674//molecular_function;GO:0016772//transferase activity, transferring phosphorus-containing groups	GO:0009056//catabolic process;GO:0008150//biological_process;GO:0009987//cellular process;GO:0046483//heterocycle metabolic process;GO:0071704//organic substance metabolic process;GO:0034641//cellular nitrogen compound metabolic process;GO:0008152//metabolic process;GO:0006807//nitrogen compound metabolic process;GO:1901360//organic cyclic compound metabolic process;GO:0006725//cellular aromatic …
8	22056701	22056900	*	1.1534e-20	1.40178e-18	-89.7959	Os08g0451500	Genebody	-	-	-	-	-	-	-	-	-
8	23240201	23240400	*	3.53056e-23	5.17467e-21	87.1795	Os08g0472000	Genebody	TRANSCRIPTION FACTOR RESPONSIBLE FOR ABA REGULATION 1	bZIP transcription factor, Abscisic acid (ABA)-regulated transcription (Os08t0472000-01)	-	-	-	-	GO:0043227//membrane-bounded organelle;GO:0043231//intracellular membrane-bounded organelle;GO:0005623//cell;GO:0005622//intracellular;GO:0043226//organelle;GO:0005634//nucleus;GO:0044464//cell part;GO:0005575//cellular_component;GO:0043229//intracellular organelle;GO:0044424//intracellular part	GO:0003674//molecular_function;GO:0001071//nucleic acid binding transcription factor activity;GO:0003700//transcription factor activity, sequence-specific DNA binding;GO:0005488//binding;GO:0003677//DNA binding;GO:0097159//organic cyclic compound binding;GO:1901363//heterocyclic compound binding;GO:0003676//nucleic acid binding	GO:0009719//response to endogenous stimulus;GO:0034641//cellular nitrogen compound metabolic process;GO:0008150//biological_process;GO:0044237//cellular metabolic process;GO:0006725//cellular aromatic compound metabolic process;GO:0009987//cellular process;GO:0023052//signaling;GO:0044238//primary metabolic process;GO:0044763//single-organism cellular process;GO:0007154//cell communication;GO:005…
8	23240301	23240500	*	2.74554e-27	5.2835e-25	87.6819	Os08g0472000	Genebody	TRANSCRIPTION FACTOR RESPONSIBLE FOR ABA REGULATION 1	bZIP transcription factor, Abscisic acid (ABA)-regulated transcription (Os08t0472000-01)	-	-	-	-	GO:0043227//membrane-bounded organelle;GO:0043231//intracellular membrane-bounded organelle;GO:0005623//cell;GO:0005622//intracellular;GO:0043226//organelle;GO:0005634//nucleus;GO:0044464//cell part;GO:0005575//cellular_component;GO:0043229//intracellular organelle;GO:0044424//intracellular part	GO:0003674//molecular_function;GO:0001071//nucleic acid binding transcription factor activity;GO:0003700//transcription factor activity, sequence-specific DNA binding;GO:0005488//binding;GO:0003677//DNA binding;GO:0097159//organic cyclic compound binding;GO:1901363//heterocyclic compound binding;GO:0003676//nucleic acid binding	GO:0009719//response to endogenous stimulus;GO:0034641//cellular nitrogen compound metabolic process;GO:0008150//biological_process;GO:0044237//cellular metabolic process;GO:0006725//cellular aromatic compound metabolic process;GO:0009987//cellular process;GO:0023052//signaling;GO:0044238//primary metabolic process;GO:0044763//single-organism cellular process;GO:0007154//cell communication;GO:005…
8	23393101	23393300	*	7.07061e-40	2.7413e-37	89.8607	Os08g0474700	Genebody	-	Similar to COPII subunit Sec23 (Fragment). (Os08t0474700-01)	Genetic Information Processing	Folding, sorting and degradation	ko04141//Protein processing in endoplasmic reticulum	K14006	GO:0012505//endomembrane system;GO:0043231//intracellular membrane-bounded organelle;GO:0043229//intracellular organelle;GO:0005622//intracellular;GO:0043226//organelle;GO:0005794//Golgi apparatus;GO:0016020//membrane;GO:0005575//cellular_component;GO:0044444//cytoplasmic part;GO:0005623//cell;GO:0043227//membrane-bounded organelle;GO:0005737//cytoplasm;GO:0044424//intracellular part;GO:0044464//…	GO:0005488//binding;GO:0003674//molecular_function	GO:0051234//establishment of localization;GO:0071840//cellular component organization or biogenesis;GO:0008150//biological_process;GO:0016043//cellular component organization;GO:0006810//transport;GO:0051179//localization;GO:0009987//cellular process
8	23547001	23547200	*	2.92775e-97	8.24785e-94	-80.4415	Os08g0477500	Genebody	Patatin-related phospholipase A II zeta	Similar to patatin class 1. (Os08t0477500-01)	-	-	-	-	-	GO:0003674//molecular_function;GO:0003824//catalytic activity;GO:0016787//hydrolase activity	GO:0008150//biological_process;GO:0006629//lipid metabolic process;GO:0009056//catabolic process;GO:0044710//single-organism metabolic process;GO:0008152//metabolic process;GO:0044699//single-organism process;GO:0071704//organic substance metabolic process;GO:0044238//primary metabolic process
8	24737101	24737300	*	3.30976e-44	1.57749e-41	-93.2039	Os08g0501000	Genebody	-	Hypothetical conserved gene. (Os08t0501000-00)	-	-	-	-	GO:0071944//cell periphery;GO:0005575//cellular_component;GO:0005886//plasma membrane;GO:0044464//cell part;GO:0005623//cell;GO:0016020//membrane	GO:0005488//binding;GO:0036094//small molecule binding;GO:0097159//organic cyclic compound binding;GO:0003674//molecular_function;GO:0016301//kinase activity;GO:0000166//nucleotide binding;GO:1901265//nucleoside phosphate binding;GO:0016772//transferase activity, transferring phosphorus-containing groups;GO:1901363//heterocyclic compound binding;GO:0030246//carbohydrate binding;GO:0003824//cataly…	GO:0007154//cell communication;GO:0044700//single organism signaling;GO:0051716//cellular response to stimulus;GO:0043170//macromolecule metabolic process;GO:0044267//cellular protein metabolic process;GO:0006464//cellular protein modification process;GO:0044699//single-organism process;GO:0050794//regulation of cellular process;GO:0019538//protein metabolic process;GO:0050789//regulation of biol…
8	24738101	24738300	*	2.52966e-81	4.41425e-78	82.7949	Os08g0501000	Genebody	-	Hypothetical conserved gene. (Os08t0501000-00)	-	-	-	-	GO:0071944//cell periphery;GO:0005575//cellular_component;GO:0005886//plasma membrane;GO:0044464//cell part;GO:0005623//cell;GO:0016020//membrane	GO:0005488//binding;GO:0036094//small molecule binding;GO:0097159//organic cyclic compound binding;GO:0003674//molecular_function;GO:0016301//kinase activity;GO:0000166//nucleotide binding;GO:1901265//nucleoside phosphate binding;GO:0016772//transferase activity, transferring phosphorus-containing groups;GO:1901363//heterocyclic compound binding;GO:0030246//carbohydrate binding;GO:0003824//cataly…	GO:0007154//cell communication;GO:0044700//single organism signaling;GO:0051716//cellular response to stimulus;GO:0043170//macromolecule metabolic process;GO:0044267//cellular protein metabolic process;GO:0006464//cellular protein modification process;GO:0044699//single-organism process;GO:0050794//regulation of cellular process;GO:0019538//protein metabolic process;GO:0050789//regulation of biol…
8	24738201	24738400	*	4.67804e-75	6.75244e-72	83.2801	Os08g0501000	Genebody	-	Hypothetical conserved gene. (Os08t0501000-00)	-	-	-	-	GO:0071944//cell periphery;GO:0005575//cellular_component;GO:0005886//plasma membrane;GO:0044464//cell part;GO:0005623//cell;GO:0016020//membrane	GO:0005488//binding;GO:0036094//small molecule binding;GO:0097159//organic cyclic compound binding;GO:0003674//molecular_function;GO:0016301//kinase activity;GO:0000166//nucleotide binding;GO:1901265//nucleoside phosphate binding;GO:0016772//transferase activity, transferring phosphorus-containing groups;GO:1901363//heterocyclic compound binding;GO:0030246//carbohydrate binding;GO:0003824//cataly…	GO:0007154//cell communication;GO:0044700//single organism signaling;GO:0051716//cellular response to stimulus;GO:0043170//macromolecule metabolic process;GO:0044267//cellular protein metabolic process;GO:0006464//cellular protein modification process;GO:0044699//single-organism process;GO:0050794//regulation of cellular process;GO:0019538//protein metabolic process;GO:0050789//regulation of biol…
8	25802001	25802200	*	5.85313e-25	9.69267e-23	94.4444	Os08g0519400	Genebody	brassinosteroid receptor kinase (BRI1)-interacting protein 129, BRI1-interacting protein 129, brassinosteroid receptor kinase-interacting protein 129	Apolipoprotein/apolipophorin domain containing protein. (Os08t0519400-01)	-	-	-	-	GO:0016020//membrane;GO:0005575//cellular_component	-	-
8	25867801	25868000	*	7.30361e-20	8.35344e-18	-78.0556	Os08g0520400	Genebody	-	-	-	-	-	-	-	-	-
8	26821601	26821800	*	9.99003e-24	1.52122e-21	-81.6667	Os08g0536400	Genebody	-	Hypothetical protein. (Os08t0536400-01)	-	-	-	-	GO:0005575//cellular_component;GO:0044464//cell part;GO:0005623//cell;GO:0071944//cell periphery;GO:0016020//membrane;GO:0005886//plasma membrane	-	GO:0000003//reproduction;GO:0008150//biological_process
8	27135701	27135900	*	5.05362e-12	2.77391e-10	-75.9868	Os08g0542300	Genebody	-	-	-	-	-	-	-	-	-
8	27135801	27136000	*	5.05362e-12	2.77391e-10	-75.9868	Os08g0542300	Genebody	-	-	-	-	-	-	-	-	-
8	27305701	27305900	*	7.45295e-28	1.48962e-25	-78.3784	Os08g0544900	Genebody	-	Similar to HMG-CoA synthase. (Os08t0544900-01)	Metabolism	Metabolism of terpenoids and polyketides;Lipid metabolism;Carbohydrate metabolism;Amino acid metabolism	ko00900//Terpenoid backbone biosynthesis;ko00280//Valine, leucine and isoleucine degradation;ko00650//Butanoate metabolism;ko00072//Synthesis and degradation of ketone bodies	K01641	-	GO:0003674//molecular_function;GO:0003824//catalytic activity;GO:0016740//transferase activity	GO:0009058//biosynthetic process;GO:0044710//single-organism metabolic process;GO:0009987//cellular process;GO:0006629//lipid metabolic process;GO:0044238//primary metabolic process;GO:0008152//metabolic process;GO:0071704//organic substance metabolic process;GO:0008150//biological_process;GO:0044699//single-organism process
8	27305801	27306000	*	2.4785e-25	4.20576e-23	-80	Os08g0544900	Genebody	-	Similar to HMG-CoA synthase. (Os08t0544900-01)	Metabolism	Metabolism of terpenoids and polyketides;Lipid metabolism;Carbohydrate metabolism;Amino acid metabolism	ko00900//Terpenoid backbone biosynthesis;ko00280//Valine, leucine and isoleucine degradation;ko00650//Butanoate metabolism;ko00072//Synthesis and degradation of ketone bodies	K01641	-	GO:0003674//molecular_function;GO:0003824//catalytic activity;GO:0016740//transferase activity	GO:0009058//biosynthetic process;GO:0044710//single-organism metabolic process;GO:0009987//cellular process;GO:0006629//lipid metabolic process;GO:0044238//primary metabolic process;GO:0008152//metabolic process;GO:0071704//organic substance metabolic process;GO:0008150//biological_process;GO:0044699//single-organism process
8	27323501	27323700	*	8.78584e-20	9.98186e-18	84.0113	Os08g0545500	Genebody	-	-	-	-	-	-	-	-	-
8	28338001	28338200	*	4.30336e-35	1.2995e-32	-98.0392	Os08g0565450	Genebody	-	-	-	-	-	-	-	-	-
8	28338101	28338300	*	2.23606e-42	9.7935e-40	-96.9925	Os08g0565450	Genebody	-	-	-	-	-	-	-	-	-
9	884001	884200	*	1.15695e-85	2.33383e-82	89.4379	Os09g0109800	Genebody	-	Similar to Na+/H+ antiporter, probable CP0838. (Os09t0109800-01);Similar to Na+/H+ antiporter, probable CP0838. (Os09t0109800-02);Divalent ion symporter domain containing protein. (Os09t0109800-03);Similar to Na+/H+ antiporter, probable CP0838. (Os09t0109800-04)	-	-	-	-	GO:0005575//cellular_component;GO:0016020//membrane	-	GO:0051179//localization;GO:0006810//transport;GO:0008150//biological_process;GO:0051234//establishment of localization
9	884301	884500	*	1.71781e-29	3.79165e-27	86.0951	Os09g0109800	Genebody	-	Similar to Na+/H+ antiporter, probable CP0838. (Os09t0109800-01);Similar to Na+/H+ antiporter, probable CP0838. (Os09t0109800-02);Divalent ion symporter domain containing protein. (Os09t0109800-03);Similar to Na+/H+ antiporter, probable CP0838. (Os09t0109800-04)	-	-	-	-	GO:0005575//cellular_component;GO:0016020//membrane	-	GO:0051179//localization;GO:0006810//transport;GO:0008150//biological_process;GO:0051234//establishment of localization
9	1311201	1311400	*	1.68571e-27	3.29256e-25	100	Os09g0116400	Genebody	brassinosteroid receptor kinase (BRI1)-interacting protein 111, BRI1-interacting protein 111, brassinosteroid receptor kinase-interacting protein 111	CCAAT-binding factor domain containing protein. (Os09t0116400-01);Similar to predicted protein. (Os09t0116400-02)	-	-	-	-	GO:0043232//intracellular non-membrane-bounded organelle;GO:0044422//organelle part;GO:0005575//cellular_component;GO:0043227//membrane-bounded organelle;GO:0043233//organelle lumen;GO:0070013//intracellular organelle lumen;GO:0043231//intracellular membrane-bounded organelle;GO:0044428//nuclear part;GO:0005622//intracellular;GO:0005730//nucleolus;GO:0043226//organelle;GO:0005634//nucleus;GO:0043…	GO:0003674//molecular_function;GO:0005488//binding	GO:0071840//cellular component organization or biogenesis;GO:0048869//cellular developmental process;GO:0044699//single-organism process;GO:0044763//single-organism cellular process;GO:0032501//multicellular organismal process;GO:0044707//single-multicellular organism process;GO:0008150//biological_process;GO:0030154//cell differentiation;GO:0032502//developmental process;GO:0007275//multicellula…
9	3052801	3053000	*	4.56904e-51	2.87053e-48	-90.0109	Os09g0240200	Genebody	CONSTANS-like gene B, B-box-containing protein 27, CCT domain-containing gene 31, CCT (CO, CO-LIKE and TOC1) domain protein 31, CCT domain protein 31	Zinc finger, B-box domain containing protein. (Os09t0240200-01)	-	-	-	-	GO:0005634//nucleus;GO:0043229//intracellular organelle;GO:0005622//intracellular;GO:0043226//organelle;GO:0044424//intracellular part;GO:0043231//intracellular membrane-bounded organelle;GO:0044464//cell part;GO:0005623//cell;GO:0043227//membrane-bounded organelle;GO:0005575//cellular_component	GO:0005488//binding;GO:0003674//molecular_function;GO:0097159//organic cyclic compound binding;GO:1901363//heterocyclic compound binding;GO:0005515//protein binding;GO:0003677//DNA binding;GO:0003676//nucleic acid binding	GO:0006807//nitrogen compound metabolic process;GO:1901360//organic cyclic compound metabolic process;GO:0046483//heterocycle metabolic process;GO:0032501//multicellular organismal process;GO:0044702//single organism reproductive process;GO:0044699//single-organism process;GO:0044767//single-organism developmental process;GO:0032502//developmental process;GO:0048367//shoot system development;GO:0…
9	3053501	3053700	*	4.84253e-19	5.19268e-17	-80	Os09g0240200	Genebody	CONSTANS-like gene B, B-box-containing protein 27, CCT domain-containing gene 31, CCT (CO, CO-LIKE and TOC1) domain protein 31, CCT domain protein 31	Zinc finger, B-box domain containing protein. (Os09t0240200-01)	-	-	-	-	GO:0005634//nucleus;GO:0043229//intracellular organelle;GO:0005622//intracellular;GO:0043226//organelle;GO:0044424//intracellular part;GO:0043231//intracellular membrane-bounded organelle;GO:0044464//cell part;GO:0005623//cell;GO:0043227//membrane-bounded organelle;GO:0005575//cellular_component	GO:0005488//binding;GO:0003674//molecular_function;GO:0097159//organic cyclic compound binding;GO:1901363//heterocyclic compound binding;GO:0005515//protein binding;GO:0003677//DNA binding;GO:0003676//nucleic acid binding	GO:0006807//nitrogen compound metabolic process;GO:1901360//organic cyclic compound metabolic process;GO:0046483//heterocycle metabolic process;GO:0032501//multicellular organismal process;GO:0044702//single organism reproductive process;GO:0044699//single-organism process;GO:0044767//single-organism developmental process;GO:0032502//developmental process;GO:0048367//shoot system development;GO:0…
9	3102901	3103100	*	7.63569e-88	1.66061e-84	-85.5719	Os09g0240850	Genebody	-	-	-	-	-	-	-	-	-
9	3142901	3143100	*	1.72589e-27	3.36806e-25	-81.8803	Os09g0241700	Genebody	-	Homeodomain-like containing protein. (Os09t0241700-01)	-	-	-	-	GO:0005622//intracellular;GO:0005575//cellular_component;GO:0005623//cell;GO:0044424//intracellular part;GO:0016020//membrane;GO:0044464//cell part;GO:0005737//cytoplasm	GO:0016740//transferase activity;GO:0097159//organic cyclic compound binding;GO:0000166//nucleotide binding;GO:0005488//binding;GO:0016772//transferase activity, transferring phosphorus-containing groups;GO:0003674//molecular_function;GO:0016301//kinase activity;GO:0036094//small molecule binding;GO:1901265//nucleoside phosphate binding;GO:0003824//catalytic activity;GO:1901363//heterocyclic comp…	GO:0044238//primary metabolic process;GO:0008150//biological_process;GO:0044237//cellular metabolic process;GO:0043412//macromolecule modification;GO:0019538//protein metabolic process;GO:0043170//macromolecule metabolic process;GO:0009987//cellular process;GO:0044267//cellular protein metabolic process;GO:0006464//cellular protein modification process;GO:0071704//organic substance metabolic proc…
9	3144501	3144700	*	5.80013e-20	6.69155e-18	-81.5789	Os09g0241700	Genebody	-	Homeodomain-like containing protein. (Os09t0241700-01)	-	-	-	-	GO:0005622//intracellular;GO:0005575//cellular_component;GO:0005623//cell;GO:0044424//intracellular part;GO:0016020//membrane;GO:0044464//cell part;GO:0005737//cytoplasm	GO:0016740//transferase activity;GO:0097159//organic cyclic compound binding;GO:0000166//nucleotide binding;GO:0005488//binding;GO:0016772//transferase activity, transferring phosphorus-containing groups;GO:0003674//molecular_function;GO:0016301//kinase activity;GO:0036094//small molecule binding;GO:1901265//nucleoside phosphate binding;GO:0003824//catalytic activity;GO:1901363//heterocyclic comp…	GO:0044238//primary metabolic process;GO:0008150//biological_process;GO:0044237//cellular metabolic process;GO:0043412//macromolecule modification;GO:0019538//protein metabolic process;GO:0043170//macromolecule metabolic process;GO:0009987//cellular process;GO:0044267//cellular protein metabolic process;GO:0006464//cellular protein modification process;GO:0071704//organic substance metabolic proc…
9	3572901	3573100	*	7.37585e-19	7.79664e-17	92.3077	Os09g0247101	Genebody	-	-	-	-	-	-	-	-	-
9	3962901	3963100	*	5.10214e-15	3.82969e-13	-77.0833	Os09g0252000	Genebody	-	Similar to Exosome complex exonuclease RRP41. (Os09t0252000-00)	Genetic Information Processing	Folding, sorting and degradation	ko03018//RNA degradation	K11600	GO:0043232//intracellular non-membrane-bounded organelle;GO:0031974//membrane-enclosed lumen;GO:0043227//membrane-bounded organelle;GO:0044422//organelle part;GO:0044444//cytoplasmic part;GO:0044424//intracellular part;GO:0070013//intracellular organelle lumen;GO:0005575//cellular_component;GO:0044428//nuclear part;GO:0043231//intracellular membrane-bounded organelle;GO:0043226//organelle;GO:0043…	-	GO:0009987//cellular process;GO:0034641//cellular nitrogen compound metabolic process;GO:0044238//primary metabolic process;GO:0008150//biological_process;GO:0006807//nitrogen compound metabolic process;GO:1901360//organic cyclic compound metabolic process;GO:0008152//metabolic process;GO:0071704//organic substance metabolic process;GO:0044237//cellular metabolic process;GO:0009056//catabolic pro…
9	4504001	4504200	*	5.04601e-22	6.77888e-20	-80.8392	Os09g0261100	Genebody	F-box protein 469	Cyclin-like F-box domain containing protein. (Os09t0261100-01)	-	-	-	-	-	GO:0005488//binding;GO:0003674//molecular_function;GO:0005515//protein binding	-
9	4939101	4939300	*	2.13235e-20	2.54501e-18	80.7586	Os09g0265225	Genebody	-	-	-	-	-	-	-	-	-
9	4994901	4995100	*	1.19143e-36	3.92703e-34	-88.5714	Os09g0266100	Genebody	-	-	-	-	-	-	-	-	-
9	7479801	7480000	*	1.01743e-43	4.7382e-41	86.3309	Os09g0300800	Genebody	-	Protein of unknown function DUF247, plant family protein. (Os09t0300800-01)	-	-	-	-	GO:0005575//cellular_component;GO:0016020//membrane	-	-
9	8761001	8761200	*	2.04402e-27	3.96968e-25	-86.7109	Os09g0316400	Genebody	-	-	-	-	-	-	-	-	-
9	9692301	9692500	*	2.26607e-94	5.88986e-91	-84.8656	Os09g0328066	Genebody	-	Hypothetical conserved gene. (Os09t0328066-00)	-	-	-	-	GO:0005886//plasma membrane;GO:0005737//cytoplasm;GO:0016020//membrane;GO:0071944//cell periphery;GO:0005623//cell;GO:0005575//cellular_component;GO:0044424//intracellular part;GO:0005622//intracellular;GO:0044464//cell part	GO:0097159//organic cyclic compound binding;GO:0003674//molecular_function;GO:1901265//nucleoside phosphate binding;GO:0000166//nucleotide binding;GO:0036094//small molecule binding;GO:1901363//heterocyclic compound binding;GO:0005488//binding	GO:0051179//localization;GO:0007165//signal transduction;GO:0006810//transport;GO:0050896//response to stimulus;GO:0065008//regulation of biological quality;GO:0044763//single-organism cellular process;GO:0008150//biological_process;GO:0050794//regulation of cellular process;GO:0044700//single organism signaling;GO:0050789//regulation of biological process;GO:0023052//signaling;GO:0006950//respon…
9	9693501	9693700	*	2.85057e-36	9.20711e-34	77.811	Os09g0328066	Genebody	-	Hypothetical conserved gene. (Os09t0328066-00)	-	-	-	-	GO:0005886//plasma membrane;GO:0005737//cytoplasm;GO:0016020//membrane;GO:0071944//cell periphery;GO:0005623//cell;GO:0005575//cellular_component;GO:0044424//intracellular part;GO:0005622//intracellular;GO:0044464//cell part	GO:0097159//organic cyclic compound binding;GO:0003674//molecular_function;GO:1901265//nucleoside phosphate binding;GO:0000166//nucleotide binding;GO:0036094//small molecule binding;GO:1901363//heterocyclic compound binding;GO:0005488//binding	GO:0051179//localization;GO:0007165//signal transduction;GO:0006810//transport;GO:0050896//response to stimulus;GO:0065008//regulation of biological quality;GO:0044763//single-organism cellular process;GO:0008150//biological_process;GO:0050794//regulation of cellular process;GO:0044700//single organism signaling;GO:0050789//regulation of biological process;GO:0023052//signaling;GO:0006950//respon…
9	10082301	10082500	*	3.28779e-49	1.92544e-46	78.8043	Os09g0333600	Genebody	-	Similar to PDR-like ABC transporter (PDR4 ABC transporter). (Os09t0333600-01);Similar to PDR20. (Os09t0333600-02)	-	-	-	-	GO:0071944//cell periphery;GO:0005623//cell;GO:0044464//cell part;GO:0016020//membrane;GO:0005575//cellular_component;GO:0005886//plasma membrane	GO:0005215//transporter activity;GO:0000166//nucleotide binding;GO:0097159//organic cyclic compound binding;GO:1901265//nucleoside phosphate binding;GO:0003674//molecular_function;GO:1901363//heterocyclic compound binding;GO:0003824//catalytic activity;GO:0016787//hydrolase activity;GO:0005488//binding;GO:0036094//small molecule binding	GO:0051179//localization;GO:0006810//transport;GO:0008150//biological_process;GO:0051234//establishment of localization
9	10082401	10082600	*	2.32078e-43	1.06411e-40	83.2168	Os09g0333600	Genebody	-	Similar to PDR-like ABC transporter (PDR4 ABC transporter). (Os09t0333600-01);Similar to PDR20. (Os09t0333600-02)	-	-	-	-	GO:0071944//cell periphery;GO:0005623//cell;GO:0044464//cell part;GO:0016020//membrane;GO:0005575//cellular_component;GO:0005886//plasma membrane	GO:0005215//transporter activity;GO:0000166//nucleotide binding;GO:0097159//organic cyclic compound binding;GO:1901265//nucleoside phosphate binding;GO:0003674//molecular_function;GO:1901363//heterocyclic compound binding;GO:0003824//catalytic activity;GO:0016787//hydrolase activity;GO:0005488//binding;GO:0036094//small molecule binding	GO:0051179//localization;GO:0006810//transport;GO:0008150//biological_process;GO:0051234//establishment of localization
9	10841001	10841200	*	3.40774e-23	5.00131e-21	-98.5714	Os09g0346400	Genebody	brassinosteroid receptor kinase (BRI1)-interacting protein 103, BRI1-interacting protein 103, brassinosteroid receptor kinase-interacting protein 103	Conserved hypothetical protein. (Os09t0346400-01);Hypothetical conserved gene. (Os09t0346400-02)	-	-	-	-	GO:0005622//intracellular;GO:0044444//cytoplasmic part;GO:0005623//cell;GO:0043231//intracellular membrane-bounded organelle;GO:0005737//cytoplasm;GO:0005783//endoplasmic reticulum;GO:0012505//endomembrane system;GO:0043229//intracellular organelle;GO:0043226//organelle;GO:0044424//intracellular part;GO:0043227//membrane-bounded organelle;GO:0005575//cellular_component;GO:0044464//cell part;GO:00…	GO:0003674//molecular_function;GO:0005515//protein binding;GO:0005488//binding	GO:0006810//transport;GO:0051179//localization;GO:0051234//establishment of localization;GO:0008150//biological_process
9	10900201	10900400	*	1.17083e-30	2.77968e-28	76.3441	Os09g0347300	Genebody	EXOCYST SUBUNIT EXO70 FAMILY PROTEIN FX5	Exo70 exocyst complex subunit family protein. (Os09t0347300-01)	-	-	-	-	GO:0044464//cell part;GO:0005623//cell;GO:0005575//cellular_component;GO:0005737//cytoplasm;GO:0005622//intracellular;GO:0044424//intracellular part	-	GO:0051234//establishment of localization;GO:0008150//biological_process;GO:0009987//cellular process;GO:0006810//transport;GO:0051179//localization
9	10958901	10959100	*	1.26732e-24	2.05225e-22	-87.9199	Os09g0348600	Genebody	RECEPTOR-LIKE CYTOPLASMIC KINASE 264	Protein kinase, catalytic domain domain containing protein. (Os09t0348600-00)	-	-	-	-	GO:0016020//membrane;GO:0005575//cellular_component	GO:0003674//molecular_function;GO:0016772//transferase activity, transferring phosphorus-containing groups;GO:0016740//transferase activity;GO:0097159//organic cyclic compound binding;GO:0036094//small molecule binding;GO:0003824//catalytic activity;GO:0000166//nucleotide binding;GO:1901265//nucleoside phosphate binding;GO:0016301//kinase activity;GO:1901363//heterocyclic compound binding;GO:0005…	GO:0043412//macromolecule modification;GO:0044238//primary metabolic process;GO:0044267//cellular protein metabolic process;GO:0036211//protein modification process;GO:0006464//cellular protein modification process;GO:0008150//biological_process;GO:0044260//cellular macromolecule metabolic process;GO:0008152//metabolic process;GO:0019538//protein metabolic process;GO:0071704//organic substance me…
9	10961701	10961900	*	1.74089e-18	1.78483e-16	-82.4359	Os09g0348600	Genebody	RECEPTOR-LIKE CYTOPLASMIC KINASE 264	Protein kinase, catalytic domain domain containing protein. (Os09t0348600-00)	-	-	-	-	GO:0016020//membrane;GO:0005575//cellular_component	GO:0003674//molecular_function;GO:0016772//transferase activity, transferring phosphorus-containing groups;GO:0016740//transferase activity;GO:0097159//organic cyclic compound binding;GO:0036094//small molecule binding;GO:0003824//catalytic activity;GO:0000166//nucleotide binding;GO:1901265//nucleoside phosphate binding;GO:0016301//kinase activity;GO:1901363//heterocyclic compound binding;GO:0005…	GO:0043412//macromolecule modification;GO:0044238//primary metabolic process;GO:0044267//cellular protein metabolic process;GO:0036211//protein modification process;GO:0006464//cellular protein modification process;GO:0008150//biological_process;GO:0044260//cellular macromolecule metabolic process;GO:0008152//metabolic process;GO:0019538//protein metabolic process;GO:0071704//organic substance me…
9	10994501	10994700	*	3.25238e-25	5.47357e-23	-75.639	Os09g0349100	Genebody	-	Protein kinase, catalytic domain domain containing protein. (Os09t0349100-00)	-	-	-	-	GO:0016020//membrane;GO:0005575//cellular_component	GO:0036094//small molecule binding;GO:0003824//catalytic activity;GO:0003674//molecular_function;GO:0097159//organic cyclic compound binding;GO:0016740//transferase activity;GO:0005488//binding;GO:0000166//nucleotide binding;GO:1901363//heterocyclic compound binding;GO:1901265//nucleoside phosphate binding;GO:0016772//transferase activity, transferring phosphorus-containing groups;GO:0016301//kin…	GO:0019538//protein metabolic process;GO:0036211//protein modification process;GO:0008152//metabolic process;GO:0009987//cellular process;GO:0044237//cellular metabolic process;GO:0043170//macromolecule metabolic process;GO:0008150//biological_process;GO:0043412//macromolecule modification;GO:0044238//primary metabolic process;GO:0044260//cellular macromolecule metabolic process;GO:0006464//cellu…
9	10994601	10994800	*	2.39465e-24	3.80228e-22	-76.0216	Os09g0349100	Genebody	-	Protein kinase, catalytic domain domain containing protein. (Os09t0349100-00)	-	-	-	-	GO:0016020//membrane;GO:0005575//cellular_component	GO:0036094//small molecule binding;GO:0003824//catalytic activity;GO:0003674//molecular_function;GO:0097159//organic cyclic compound binding;GO:0016740//transferase activity;GO:0005488//binding;GO:0000166//nucleotide binding;GO:1901363//heterocyclic compound binding;GO:1901265//nucleoside phosphate binding;GO:0016772//transferase activity, transferring phosphorus-containing groups;GO:0016301//kin…	GO:0019538//protein metabolic process;GO:0036211//protein modification process;GO:0008152//metabolic process;GO:0009987//cellular process;GO:0044237//cellular metabolic process;GO:0043170//macromolecule metabolic process;GO:0008150//biological_process;GO:0043412//macromolecule modification;GO:0044238//primary metabolic process;GO:0044260//cellular macromolecule metabolic process;GO:0006464//cellu…
9	11174401	11174600	*	9.3532e-27	1.7375e-24	77.9402	Os09g0351700	Genebody	RECEPTOR-LIKE CYTOPLASMIC KINASE 265	Protein kinase, catalytic domain domain containing protein. (Os09t0351700-00)	-	-	-	-	-	GO:0036094//small molecule binding;GO:0097159//organic cyclic compound binding;GO:0003824//catalytic activity;GO:0000166//nucleotide binding;GO:1901363//heterocyclic compound binding;GO:0003674//molecular_function;GO:0005488//binding;GO:0016301//kinase activity;GO:0016740//transferase activity;GO:1901265//nucleoside phosphate binding;GO:0016772//transferase activity, transferring phosphorus-conta…	GO:0044267//cellular protein metabolic process;GO:0043170//macromolecule metabolic process;GO:0009987//cellular process;GO:0008152//metabolic process;GO:0036211//protein modification process;GO:0006464//cellular protein modification process;GO:0071704//organic substance metabolic process;GO:0019538//protein metabolic process;GO:0043412//macromolecule modification;GO:0008150//biological_process;GO…
9	11174501	11174700	*	1.41702e-44	6.84671e-42	96.147	Os09g0351700	Genebody	RECEPTOR-LIKE CYTOPLASMIC KINASE 265	Protein kinase, catalytic domain domain containing protein. (Os09t0351700-00)	-	-	-	-	-	GO:0036094//small molecule binding;GO:0097159//organic cyclic compound binding;GO:0003824//catalytic activity;GO:0000166//nucleotide binding;GO:1901363//heterocyclic compound binding;GO:0003674//molecular_function;GO:0005488//binding;GO:0016301//kinase activity;GO:0016740//transferase activity;GO:1901265//nucleoside phosphate binding;GO:0016772//transferase activity, transferring phosphorus-conta…	GO:0044267//cellular protein metabolic process;GO:0043170//macromolecule metabolic process;GO:0009987//cellular process;GO:0008152//metabolic process;GO:0036211//protein modification process;GO:0006464//cellular protein modification process;GO:0071704//organic substance metabolic process;GO:0019538//protein metabolic process;GO:0043412//macromolecule modification;GO:0008150//biological_process;GO…
9	11262001	11262200	*	1.91402e-29	4.2151e-27	-81.2269	Os09g0353200	Genebody	-	Protein kinase, catalytic domain domain containing protein. (Os09t0353200-00)	-	-	-	-	-	GO:0000166//nucleotide binding;GO:0003824//catalytic activity;GO:0016301//kinase activity;GO:0003674//molecular_function;GO:0005488//binding;GO:1901265//nucleoside phosphate binding;GO:0036094//small molecule binding;GO:0016740//transferase activity;GO:1901363//heterocyclic compound binding;GO:0016772//transferase activity, transferring phosphorus-containing groups;GO:0097159//organic cyclic comp…	GO:0071704//organic substance metabolic process;GO:0036211//protein modification process;GO:0044267//cellular protein metabolic process;GO:0008152//metabolic process;GO:0009987//cellular process;GO:0043412//macromolecule modification;GO:0043170//macromolecule metabolic process;GO:0019538//protein metabolic process;GO:0044237//cellular metabolic process;GO:0044238//primary metabolic process;GO:004…
9	11262101	11262300	*	2.18012e-29	4.78509e-27	-90.8992	Os09g0353200	Genebody	-	Protein kinase, catalytic domain domain containing protein. (Os09t0353200-00)	-	-	-	-	-	GO:0000166//nucleotide binding;GO:0003824//catalytic activity;GO:0016301//kinase activity;GO:0003674//molecular_function;GO:0005488//binding;GO:1901265//nucleoside phosphate binding;GO:0036094//small molecule binding;GO:0016740//transferase activity;GO:1901363//heterocyclic compound binding;GO:0016772//transferase activity, transferring phosphorus-containing groups;GO:0097159//organic cyclic comp…	GO:0071704//organic substance metabolic process;GO:0036211//protein modification process;GO:0044267//cellular protein metabolic process;GO:0008152//metabolic process;GO:0009987//cellular process;GO:0043412//macromolecule modification;GO:0043170//macromolecule metabolic process;GO:0019538//protein metabolic process;GO:0044237//cellular metabolic process;GO:0044238//primary metabolic process;GO:004…
9	11262201	11262400	*	1.45669e-51	9.37665e-49	-95.3612	Os09g0353200	Genebody	-	Protein kinase, catalytic domain domain containing protein. (Os09t0353200-00)	-	-	-	-	-	GO:0000166//nucleotide binding;GO:0003824//catalytic activity;GO:0016301//kinase activity;GO:0003674//molecular_function;GO:0005488//binding;GO:1901265//nucleoside phosphate binding;GO:0036094//small molecule binding;GO:0016740//transferase activity;GO:1901363//heterocyclic compound binding;GO:0016772//transferase activity, transferring phosphorus-containing groups;GO:0097159//organic cyclic comp…	GO:0071704//organic substance metabolic process;GO:0036211//protein modification process;GO:0044267//cellular protein metabolic process;GO:0008152//metabolic process;GO:0009987//cellular process;GO:0043412//macromolecule modification;GO:0043170//macromolecule metabolic process;GO:0019538//protein metabolic process;GO:0044237//cellular metabolic process;GO:0044238//primary metabolic process;GO:004…
9	11289901	11290100	*	2.10236e-49	1.24156e-46	-87.7778	Os09g0353400	Genebody	-	Similar to Leucoanthocyanidin dioxygenase. (Os09t0353400-00)	-	-	-	-	-	GO:0003674//molecular_function;GO:0003824//catalytic activity	GO:0008150//biological_process;GO:0008152//metabolic process
9	11747701	11747900	*	4.1907e-51	2.63927e-48	78.4437	Os09g0360500	Genebody	-	Thiolase-like, subgroup domain containing protein. (Os09t0360500-01)	-	-	-	-	GO:0005575//cellular_component;GO:0016020//membrane	GO:0016740//transferase activity;GO:0003674//molecular_function;GO:0003824//catalytic activity	GO:0044699//single-organism process;GO:0008150//biological_process;GO:0009987//cellular process;GO:0044710//single-organism metabolic process;GO:0009058//biosynthetic process;GO:0044238//primary metabolic process;GO:0008152//metabolic process;GO:0006629//lipid metabolic process;GO:0071704//organic substance metabolic process
9	13973101	13973300	*	3.60107e-80	6.11467e-77	78.9068	Os09g0399502	Genebody	-	-	-	-	-	-	-	-	-
9	14378901	14379100	*	2.5508e-22	3.50416e-20	95	Os09g0407600	Genebody	-	Similar to DNA mismatch repair protein. (Os09t0407600-01)	-	-	-	-	GO:0005575//cellular_component;GO:0005622//intracellular;GO:0044464//cell part;GO:0005623//cell	GO:0016787//hydrolase activity;GO:0000166//nucleotide binding;GO:0005488//binding;GO:1901363//heterocyclic compound binding;GO:0036094//small molecule binding;GO:0003676//nucleic acid binding;GO:0003674//molecular_function;GO:0003824//catalytic activity;GO:0097159//organic cyclic compound binding;GO:1901265//nucleoside phosphate binding;GO:0003677//DNA binding	GO:0044260//cellular macromolecule metabolic process;GO:0006259//DNA metabolic process;GO:1901360//organic cyclic compound metabolic process;GO:0044238//primary metabolic process;GO:0071704//organic substance metabolic process;GO:0006725//cellular aromatic compound metabolic process;GO:0008152//metabolic process;GO:0046483//heterocycle metabolic process;GO:0006950//response to stress;GO:0006807//…
9	14378901	14379100	*	2.5508e-22	3.50416e-20	95	Os09g0407650	Genebody	-	-	-	-	-	-	-	-	-
9	14379001	14379200	*	8.31793e-16	6.72535e-14	76.0195	Os09g0407600	Genebody	-	Similar to DNA mismatch repair protein. (Os09t0407600-01)	-	-	-	-	GO:0005575//cellular_component;GO:0005622//intracellular;GO:0044464//cell part;GO:0005623//cell	GO:0016787//hydrolase activity;GO:0000166//nucleotide binding;GO:0005488//binding;GO:1901363//heterocyclic compound binding;GO:0036094//small molecule binding;GO:0003676//nucleic acid binding;GO:0003674//molecular_function;GO:0003824//catalytic activity;GO:0097159//organic cyclic compound binding;GO:1901265//nucleoside phosphate binding;GO:0003677//DNA binding	GO:0044260//cellular macromolecule metabolic process;GO:0006259//DNA metabolic process;GO:1901360//organic cyclic compound metabolic process;GO:0044238//primary metabolic process;GO:0071704//organic substance metabolic process;GO:0006725//cellular aromatic compound metabolic process;GO:0008152//metabolic process;GO:0046483//heterocycle metabolic process;GO:0006950//response to stress;GO:0006807//…
9	14379001	14379200	*	8.31793e-16	6.72535e-14	76.0195	Os09g0407650	Genebody	-	-	-	-	-	-	-	-	-
9	14814001	14814200	*	2.59943e-68	3.03714e-65	75.7336	Os09g0414600	Genebody	zinc finger homeodomain class homeobox transcription factor 9	Conserved hypothetical protein. (Os09t0414600-01);Similar to ZF-HD homeobox protein (Fragment). (Os09t0414600-02)	-	-	-	-	GO:0044464//cell part;GO:0044424//intracellular part;GO:0043226//organelle;GO:0043227//membrane-bounded organelle;GO:0043231//intracellular membrane-bounded organelle;GO:0005634//nucleus;GO:0005575//cellular_component;GO:0005622//intracellular;GO:0005623//cell;GO:0043229//intracellular organelle	GO:0003677//DNA binding;GO:0005488//binding;GO:0097159//organic cyclic compound binding;GO:0003676//nucleic acid binding;GO:0003674//molecular_function;GO:1901363//heterocyclic compound binding	GO:0009987//cellular process;GO:0071704//organic substance metabolic process;GO:0006725//cellular aromatic compound metabolic process;GO:0009058//biosynthetic process;GO:0006807//nitrogen compound metabolic process;GO:0008150//biological_process;GO:0006139//nucleobase-containing compound metabolic process;GO:0044237//cellular metabolic process;GO:1901360//organic cyclic compound metabolic process…
9	16327201	16327400	*	4.91584e-24	7.64909e-22	-79.4372	Os09g0440200	Genebody	-	-	-	-	-	-	-	-	-
9	16328601	16328800	*	1.29884e-21	1.69378e-19	-83.2007	Os09g0440200	Genebody	-	-	-	-	-	-	-	-	-
9	18544401	18544600	*	3.33497e-30	7.69245e-28	-75.5102	Os09g0482620	Genebody	OsSTA230	Similar to Sodium/hydrogen exchanger 6. (Os09t0482620-00)	-	-	-	-	GO:0005575//cellular_component;GO:0005886//plasma membrane;GO:0043229//intracellular organelle;GO:0005737//cytoplasm;GO:0016020//membrane;GO:0043231//intracellular membrane-bounded organelle;GO:0012505//endomembrane system;GO:0005768//endosome;GO:0005623//cell;GO:0043226//organelle;GO:0044424//intracellular part;GO:0044444//cytoplasmic part;GO:0043227//membrane-bounded organelle;GO:0071944//cell …	GO:0003674//molecular_function;GO:0005215//transporter activity	GO:0042592//homeostatic process;GO:0009987//cellular process;GO:0044763//single-organism cellular process;GO:0065007//biological regulation;GO:0065008//regulation of biological quality;GO:0019725//cellular homeostasis;GO:0051179//localization;GO:0051234//establishment of localization;GO:0008150//biological_process;GO:0006810//transport;GO:0044699//single-organism process
9	18544501	18544700	*	3.09138e-26	5.55085e-24	-78.481	Os09g0482620	Genebody	OsSTA230	Similar to Sodium/hydrogen exchanger 6. (Os09t0482620-00)	-	-	-	-	GO:0005575//cellular_component;GO:0005886//plasma membrane;GO:0043229//intracellular organelle;GO:0005737//cytoplasm;GO:0016020//membrane;GO:0043231//intracellular membrane-bounded organelle;GO:0012505//endomembrane system;GO:0005768//endosome;GO:0005623//cell;GO:0043226//organelle;GO:0044424//intracellular part;GO:0044444//cytoplasmic part;GO:0043227//membrane-bounded organelle;GO:0071944//cell …	GO:0003674//molecular_function;GO:0005215//transporter activity	GO:0042592//homeostatic process;GO:0009987//cellular process;GO:0044763//single-organism cellular process;GO:0065007//biological regulation;GO:0065008//regulation of biological quality;GO:0019725//cellular homeostasis;GO:0051179//localization;GO:0051234//establishment of localization;GO:0008150//biological_process;GO:0006810//transport;GO:0044699//single-organism process
9	18891001	18891200	*	7.63593e-29	1.62041e-26	-75.1987	Os09g0490400	Genebody	BETA-GLUCOSIDASE 29	Beta-glucosidase 29. (Os09t0490400-00)	-	-	-	-	-	GO:0003824//catalytic activity;GO:0016787//hydrolase activity;GO:0003674//molecular_function	GO:0008152//metabolic process;GO:0008150//biological_process;GO:0005975//carbohydrate metabolic process;GO:0044238//primary metabolic process;GO:0071704//organic substance metabolic process
9	18891101	18891300	*	1.23417e-30	2.9258e-28	-75.2907	Os09g0490400	Genebody	BETA-GLUCOSIDASE 29	Beta-glucosidase 29. (Os09t0490400-00)	-	-	-	-	-	GO:0003824//catalytic activity;GO:0016787//hydrolase activity;GO:0003674//molecular_function	GO:0008152//metabolic process;GO:0008150//biological_process;GO:0005975//carbohydrate metabolic process;GO:0044238//primary metabolic process;GO:0071704//organic substance metabolic process
9	19075901	19076100	*	4.98164e-20	5.77854e-18	83.6264	Os09g0492700	Genebody	3-hydroxy-3-methylglutaryl coenzyme A reductase II, 3-hydroxy-3-methylglutaryl-CoA reductase 2	Similar to 3-hydroxy-3-methylglutaryl coenzyme A reductase (EC 1.1.1.34) (Fragment). (Os09t0492700-01);Similar to 3-hydroxy-3-methylglutaryl=CoA reductase. (Os09t0492700-02)	Metabolism	Metabolism of terpenoids and polyketides	ko00900//Terpenoid backbone biosynthesis	K00021	GO:0005622//intracellular;GO:0044424//intracellular part;GO:0042579//microbody;GO:0043226//organelle;GO:0005777//peroxisome;GO:0016020//membrane;GO:0043227//membrane-bounded organelle;GO:0005575//cellular_component;GO:0043229//intracellular organelle;GO:0005783//endoplasmic reticulum;GO:0044444//cytoplasmic part;GO:0005623//cell;GO:0043231//intracellular membrane-bounded organelle;GO:0044464//cel…	GO:1901363//heterocyclic compound binding;GO:0097159//organic cyclic compound binding;GO:0003824//catalytic activity;GO:0000166//nucleotide binding;GO:0005488//binding;GO:0003674//molecular_function;GO:1901265//nucleoside phosphate binding;GO:0036094//small molecule binding	GO:0009987//cellular process;GO:0008150//biological_process;GO:0006629//lipid metabolic process;GO:0006139//nucleobase-containing compound metabolic process;GO:0006807//nitrogen compound metabolic process;GO:0034641//cellular nitrogen compound metabolic process;GO:0006725//cellular aromatic compound metabolic process;GO:1901360//organic cyclic compound metabolic process;GO:0071704//organic substa…
9	19615201	19615400	*	6.69636e-75	9.6208e-72	-83.8735	Os09g0506700	Genebody	F-box protein 498	Similar to F-box domain containing protein, expressed. (Os09t0506700-00)	-	-	-	-	-	GO:0005515//protein binding;GO:0005488//binding;GO:0003674//molecular_function	-
9	20033601	20033800	*	1.32398e-27	2.6033e-25	-76.8293	Os09g0514500	Genebody	-	-	-	-	-	-	-	-	-
9	20033601	20033800	*	1.32398e-27	2.6033e-25	-76.8293	Os09g0514550	Genebody	-	-	-	-	-	-	-	-	-
9	20033701	20033900	*	1.46315e-29	3.2416e-27	-89.4737	Os09g0514500	Genebody	-	-	-	-	-	-	-	-	-
9	20033701	20033900	*	1.46315e-29	3.2416e-27	-89.4737	Os09g0514550	Genebody	-	-	-	-	-	-	-	-	-
9	20033801	20034000	*	9.13408e-23	1.29676e-20	-79.7424	Os09g0514500	Genebody	-	-	-	-	-	-	-	-	-
9	20033801	20034000	*	9.13408e-23	1.29676e-20	-79.7424	Os09g0514550	Genebody	-	-	-	-	-	-	-	-	-
9	20033901	20034100	*	1.24405e-42	5.5104e-40	-84.0395	Os09g0514500	Genebody	-	-	-	-	-	-	-	-	-
9	20033901	20034100	*	1.24405e-42	5.5104e-40	-84.0395	Os09g0514550	Genebody	-	-	-	-	-	-	-	-	-
9	20034001	20034200	*	8.4213e-36	2.6416e-33	-76.4986	Os09g0514500	Genebody	-	-	-	-	-	-	-	-	-
9	20034001	20034200	*	8.4213e-36	2.6416e-33	-76.4986	Os09g0514550	Genebody	-	-	-	-	-	-	-	-	-
9	20328101	20328300	*	4.70372e-38	1.66663e-35	90.4729	Os09g0520400	Genebody	b-ZIP TRANSCRIPTION FACTOR 76	Hypothetical conserved gene. (Os09t0520400-01)	-	-	-	-	-	GO:0003700//transcription factor activity, sequence-specific DNA binding;GO:0003674//molecular_function;GO:0001071//nucleic acid binding transcription factor activity	GO:0006807//nitrogen compound metabolic process;GO:0006725//cellular aromatic compound metabolic process;GO:0009987//cellular process;GO:0071704//organic substance metabolic process;GO:0009058//biosynthetic process;GO:0006139//nucleobase-containing compound metabolic process;GO:0046483//heterocycle metabolic process;GO:0044238//primary metabolic process;GO:0034641//cellular nitrogen compound meta…
10	50901	51100	*	2.27941e-49	1.34535e-46	90.3846	Os10g0100300	Genebody	TIC62, Os-TIC26, OsTIC26	NAD(P)-binding domain containing protein. (Os10t0100300-01)	-	-	-	-	GO:0005737//cytoplasm;GO:0009579//thylakoid;GO:0044444//cytoplasmic part;GO:0016020//membrane;GO:0043226//organelle;GO:0043229//intracellular organelle;GO:0044424//intracellular part;GO:0005575//cellular_component;GO:0044464//cell part;GO:0005623//cell;GO:0005622//intracellular;GO:0043227//membrane-bounded organelle;GO:0009536//plastid;GO:0043231//intracellular membrane-bounded organelle	GO:0005488//binding;GO:0003674//molecular_function;GO:0005515//protein binding	GO:0008150//biological_process;GO:0051234//establishment of localization;GO:0006810//transport;GO:0051179//localization
10	179001	179200	*	6.78979e-62	6.38754e-59	-87.0787	Os10g0102200	Genebody	-	Similar to cDNA, clone: J100054L12, full insert sequence. (Os10t0102200-00)	-	-	-	-	-	GO:0003674//molecular_function;GO:0005488//binding;GO:0005515//protein binding	-
10	244901	245100	*	3.55942e-23	5.21549e-21	-88.2004	Os10g0103380	Genebody	-	-	-	-	-	-	-	-	-
10	1831001	1831200	*	1.99772e-27	3.88212e-25	79.3194	Os10g0130000	Genebody	-	Similar to NPKL1. (Os10t0130000-00)	-	-	-	-	GO:0005575//cellular_component;GO:0044464//cell part;GO:0005623//cell;GO:0005737//cytoplasm;GO:0005622//intracellular;GO:0016020//membrane;GO:0044424//intracellular part	GO:0016740//transferase activity;GO:0000166//nucleotide binding;GO:0016772//transferase activity, transferring phosphorus-containing groups;GO:0016301//kinase activity;GO:1901363//heterocyclic compound binding;GO:0003824//catalytic activity;GO:0003674//molecular_function;GO:0097159//organic cyclic compound binding;GO:0036094//small molecule binding;GO:1901265//nucleoside phosphate binding;GO:0005…	GO:0044700//single organism signaling;GO:0071704//organic substance metabolic process;GO:0008150//biological_process;GO:0044267//cellular protein metabolic process;GO:0007165//signal transduction;GO:0006950//response to stress;GO:0044238//primary metabolic process;GO:0044237//cellular metabolic process;GO:0050789//regulation of biological process;GO:0043412//macromolecule modification;GO:0007154/…
10	1831101	1831300	*	2.67317e-38	9.58368e-36	81.4664	Os10g0130000	Genebody	-	Similar to NPKL1. (Os10t0130000-00)	-	-	-	-	GO:0005575//cellular_component;GO:0044464//cell part;GO:0005623//cell;GO:0005737//cytoplasm;GO:0005622//intracellular;GO:0016020//membrane;GO:0044424//intracellular part	GO:0016740//transferase activity;GO:0000166//nucleotide binding;GO:0016772//transferase activity, transferring phosphorus-containing groups;GO:0016301//kinase activity;GO:1901363//heterocyclic compound binding;GO:0003824//catalytic activity;GO:0003674//molecular_function;GO:0097159//organic cyclic compound binding;GO:0036094//small molecule binding;GO:1901265//nucleoside phosphate binding;GO:0005…	GO:0044700//single organism signaling;GO:0071704//organic substance metabolic process;GO:0008150//biological_process;GO:0044267//cellular protein metabolic process;GO:0007165//signal transduction;GO:0006950//response to stress;GO:0044238//primary metabolic process;GO:0044237//cellular metabolic process;GO:0050789//regulation of biological process;GO:0043412//macromolecule modification;GO:0007154/…
10	1898401	1898600	*	3.05965e-19	3.33328e-17	87.8788	Os10g0130900	Genebody	-	-	-	-	-	-	-	-	-
10	1898401	1898600	*	3.05965e-19	3.33328e-17	87.8788	Os10g0131000	Genebody	-	Similar to NB-ARC domain containing protein, expressed. (Os10t0131000-00)	-	-	-	-	-	GO:0097159//organic cyclic compound binding;GO:0005488//binding;GO:0036094//small molecule binding;GO:1901363//heterocyclic compound binding;GO:1901265//nucleoside phosphate binding;GO:0003674//molecular_function;GO:0000166//nucleotide binding	-
10	2053101	2053300	*	3.97729e-22	5.38646e-20	85.9134	Os10g0132700	Genebody	-	Similar to NB-ARC domain containing protein, expressed. (Os10t0132700-01)	-	-	-	-	GO:0071944//cell periphery;GO:0005575//cellular_component;GO:0044464//cell part;GO:0016020//membrane;GO:0005623//cell;GO:0005886//plasma membrane	GO:0036094//small molecule binding;GO:0000166//nucleotide binding;GO:0005488//binding;GO:0097159//organic cyclic compound binding;GO:1901363//heterocyclic compound binding;GO:0003674//molecular_function;GO:1901265//nucleoside phosphate binding	GO:0007154//cell communication;GO:0050896//response to stimulus;GO:0023052//signaling;GO:0065007//biological regulation;GO:0009987//cellular process;GO:0051716//cellular response to stimulus;GO:0007165//signal transduction;GO:0008150//biological_process;GO:0050794//regulation of cellular process;GO:0044763//single-organism cellular process;GO:0050789//regulation of biological process;GO:0044700//…
10	2053101	2053300	*	3.97729e-22	5.38646e-20	85.9134	Os10g0132800	Genebody	-	-	-	-	-	-	-	-	-
10	2978401	2978600	*	2.05071e-27	3.98234e-25	-87.1906	Os10g0149700	Genebody	-	-	-	-	-	-	-	-	-
10	3794601	3794800	*	1.14025e-22	1.60655e-20	-76.3393	Os10g0159800	Genebody	-	Alcohol dehydrogenase superfamily, zinc-containing protein. (Os10t0159800-01);Similar to Alcohol dehydrogenase 2. (Os10t0159800-03);Similar to Alcohol dehydrogenase 2. (Os10t0159800-04)	Metabolism	Lipid metabolism;Carbohydrate metabolism;Amino acid metabolism	ko00010//Glycolysis / Gluconeogenesis;ko00071//Fatty acid degradation;ko00350//Tyrosine metabolism	K00001	-	GO:0005488//binding;GO:0003674//molecular_function;GO:0003824//catalytic activity	GO:0008150//biological_process;GO:0008152//metabolic process
10	3794701	3794900	*	9.45211e-37	3.13285e-34	-85.8766	Os10g0159800	Genebody	-	Alcohol dehydrogenase superfamily, zinc-containing protein. (Os10t0159800-01);Similar to Alcohol dehydrogenase 2. (Os10t0159800-03);Similar to Alcohol dehydrogenase 2. (Os10t0159800-04)	Metabolism	Lipid metabolism;Carbohydrate metabolism;Amino acid metabolism	ko00010//Glycolysis / Gluconeogenesis;ko00071//Fatty acid degradation;ko00350//Tyrosine metabolism	K00001	-	GO:0005488//binding;GO:0003674//molecular_function;GO:0003824//catalytic activity	GO:0008150//biological_process;GO:0008152//metabolic process
10	4079601	4079800	*	1.12974e-53	7.91683e-51	-85.7693	Os10g0162842	Genebody	-	-	-	-	-	-	-	-	-
10	4080601	4080800	*	1.85167e-25	3.16837e-23	-96.0784	Os10g0162842	Genebody	-	-	-	-	-	-	-	-	-
10	4080601	4080800	*	1.85167e-25	3.16837e-23	-96.0784	Os10g0162844	Genebody	-	Wall-associated kinase domain containing protein. (Os10t0162844-00)	-	-	-	-	GO:0016020//membrane;GO:0005575//cellular_component	GO:0030246//carbohydrate binding;GO:0016772//transferase activity, transferring phosphorus-containing groups;GO:0016740//transferase activity;GO:0003674//molecular_function;GO:0005488//binding;GO:0003824//catalytic activity;GO:0016301//kinase activity	GO:0019538//protein metabolic process;GO:0044237//cellular metabolic process;GO:0008150//biological_process;GO:0043412//macromolecule modification;GO:0044260//cellular macromolecule metabolic process;GO:0009987//cellular process;GO:0006464//cellular protein modification process;GO:0036211//protein modification process;GO:0008152//metabolic process;GO:0043170//macromolecule metabolic process;GO:00…
10	5328101	5328300	*	4.17614e-20	4.8707e-18	-79.798	Os10g0177200	Genebody	drought stress response-1	EF-HAND 2 domain containing protein. (Os10t0177200-02)	-	-	-	-	-	GO:0005488//binding;GO:0003674//molecular_function	-
10	8558901	8559100	*	8.35805e-31	1.99966e-28	89.6208	Os10g0318700	Genebody	-	-	-	-	-	-	-	-	-
10	8561201	8561400	*	2.60268e-82	4.66008e-79	-79.6736	Os10g0318700	Genebody	-	-	-	-	-	-	-	-	-
10	8561301	8561500	*	1.86231e-68	2.19081e-65	-75.5787	Os10g0318700	Genebody	-	-	-	-	-	-	-	-	-
10	10093501	10093700	*	6.8431e-22	9.10994e-20	-93.1034	Os10g0341700	Genebody	CELLULOSE SYNTHASE LIKE H1	Cellulose synthase-like H1. (Os10t0341700-01);Cellulose synthase-like H1. (Os10t0341700-02);Similar to cDNA clone:J023010H01, full insert sequence. (Os10t0341700-03);Similar to cDNA clone:J023010H01, full insert sequence. (Os10t0341700-04)	-	-	-	-	GO:0043231//intracellular membrane-bounded organelle;GO:0005622//intracellular;GO:0043226//organelle;GO:0005623//cell;GO:0044424//intracellular part;GO:0005886//plasma membrane;GO:0016020//membrane;GO:0044464//cell part;GO:0043229//intracellular organelle;GO:0005794//Golgi apparatus;GO:0071944//cell periphery;GO:0012505//endomembrane system;GO:0005575//cellular_component;GO:0044444//cytoplasmic p…	GO:0003824//catalytic activity;GO:0003674//molecular_function;GO:0016740//transferase activity	GO:0044238//primary metabolic process;GO:0005975//carbohydrate metabolic process;GO:0007049//cell cycle;GO:0008150//biological_process;GO:0009987//cellular process;GO:0009058//biosynthetic process;GO:0071840//cellular component organization or biogenesis;GO:0044763//single-organism cellular process;GO:0044699//single-organism process;GO:0071704//organic substance metabolic process;GO:0016043//cel…
10	10093601	10093800	*	2.48878e-28	5.12549e-26	-94.2857	Os10g0341700	Genebody	CELLULOSE SYNTHASE LIKE H1	Cellulose synthase-like H1. (Os10t0341700-01);Cellulose synthase-like H1. (Os10t0341700-02);Similar to cDNA clone:J023010H01, full insert sequence. (Os10t0341700-03);Similar to cDNA clone:J023010H01, full insert sequence. (Os10t0341700-04)	-	-	-	-	GO:0043231//intracellular membrane-bounded organelle;GO:0005622//intracellular;GO:0043226//organelle;GO:0005623//cell;GO:0044424//intracellular part;GO:0005886//plasma membrane;GO:0016020//membrane;GO:0044464//cell part;GO:0043229//intracellular organelle;GO:0005794//Golgi apparatus;GO:0071944//cell periphery;GO:0012505//endomembrane system;GO:0005575//cellular_component;GO:0044444//cytoplasmic p…	GO:0003824//catalytic activity;GO:0003674//molecular_function;GO:0016740//transferase activity	GO:0044238//primary metabolic process;GO:0005975//carbohydrate metabolic process;GO:0007049//cell cycle;GO:0008150//biological_process;GO:0009987//cellular process;GO:0009058//biosynthetic process;GO:0071840//cellular component organization or biogenesis;GO:0044763//single-organism cellular process;GO:0044699//single-organism process;GO:0071704//organic substance metabolic process;GO:0016043//cel…
10	10753001	10753200	*	7.61726e-55	5.57695e-52	-84.4499	Os10g0352200	Genebody	-	Conserved hypothetical protein. (Os10t0352200-01)	-	-	-	-	GO:0005575//cellular_component;GO:0016020//membrane	-	-
10	10753101	10753300	*	1.57202e-29	3.47805e-27	-80.3664	Os10g0352200	Genebody	-	Conserved hypothetical protein. (Os10t0352200-01)	-	-	-	-	GO:0005575//cellular_component;GO:0016020//membrane	-	-
10	10753201	10753400	*	1.55513e-22	2.16851e-20	-89.6552	Os10g0352200	Genebody	-	Conserved hypothetical protein. (Os10t0352200-01)	-	-	-	-	GO:0005575//cellular_component;GO:0016020//membrane	-	-
10	12080201	12080400	*	3.90118e-17	3.57283e-15	-76.8111	Os10g0378000	Genebody	-	Similar to predicted protein. (Os10t0378000-00)	-	-	-	-	GO:0005575//cellular_component;GO:0016020//membrane	GO:0003824//catalytic activity;GO:0005488//binding;GO:0003674//molecular_function	GO:0007275//multicellular organism development;GO:0006629//lipid metabolic process;GO:0044707//single-multicellular organism process;GO:0071704//organic substance metabolic process;GO:0008150//biological_process;GO:0009058//biosynthetic process;GO:0008152//metabolic process;GO:0044767//single-organism developmental process;GO:0032501//multicellular organismal process;GO:0044238//primary metabolic…
10	12996901	12997100	*	2.65277e-31	6.53183e-29	-75.2002	Os10g0390900	Genebody	-	Hypothetical conserved gene. (Os10t0390900-00)	-	-	-	-	-	GO:0003674//molecular_function;GO:0016787//hydrolase activity;GO:0003824//catalytic activity	GO:0006629//lipid metabolic process;GO:0009987//cellular process;GO:0044710//single-organism metabolic process;GO:0071704//organic substance metabolic process;GO:0008150//biological_process;GO:0008152//metabolic process;GO:0016043//cellular component organization;GO:0044699//single-organism process;GO:0071840//cellular component organization or biogenesis;GO:0009058//biosynthetic process;GO:00442…
10	13150301	13150500	*	7.33379e-21	9.04219e-19	-90.6977	Os10g0394100	Genebody	-	Metallophosphoesterase domain containing protein. (Os10t0394100-01)	-	-	-	-	-	GO:0003674//molecular_function;GO:0003824//catalytic activity;GO:0016787//hydrolase activity	-
10	13401401	13401600	*	1.29553e-20	1.5686e-18	-82.6546	Os10g0397900	Genebody	HAP2 SUBUNIT OF CCAAT-BOX BINDING COMPLEX	CCAAT-binding transcription factor, subunit B domain containing protein. (Os10t0397900-00)	-	-	-	-	-	GO:0003700//transcription factor activity, sequence-specific DNA binding;GO:0001071//nucleic acid binding transcription factor activity;GO:0003674//molecular_function	GO:0008152//metabolic process;GO:0006725//cellular aromatic compound metabolic process;GO:0006807//nitrogen compound metabolic process;GO:0044237//cellular metabolic process;GO:0006139//nucleobase-containing compound metabolic process;GO:0044238//primary metabolic process;GO:0008150//biological_process;GO:0009058//biosynthetic process;GO:0071704//organic substance metabolic process;GO:0009987//ce…
10	13834601	13834800	*	2.35459e-28	4.85593e-26	82.5	Os10g0405300	Genebody	-	-	-	-	-	-	-	-	-
10	13845001	13845200	*	1.65974e-11	8.58178e-10	-76.3158	Os10g0405500	Genebody	HOMOLOGOUS PAIRING ABERRATION IN RICE MEIOSIS 3	Coiled-coil protein, Homologous chromosome pairing and synapsis in meiosis (Os10t0405500-01)	-	-	-	-	GO:0005622//intracellular;GO:0043227//membrane-bounded organelle;GO:0043231//intracellular membrane-bounded organelle;GO:0005634//nucleus;GO:0043229//intracellular organelle;GO:0043226//organelle;GO:0005575//cellular_component;GO:0044464//cell part;GO:0005623//cell;GO:0044424//intracellular part	-	GO:0008150//biological_process;GO:0007049//cell cycle;GO:0044699//single-organism process;GO:0071840//cellular component organization or biogenesis;GO:0009987//cellular process;GO:0044763//single-organism cellular process;GO:0000003//reproduction;GO:0016043//cellular component organization
10	14533601	14533800	*	2.19345e-16	1.87451e-14	76.9864	Os10g0415600	Genebody	Prolyl Oligopeptidase 21, PROLYL OLIGOPEPTIDASE 21	Non-protein coding transcript. (Os10t0415600-01);Similar to acylamino-acid-releasing enzyme. (Os10t0415600-02);Similar to Prolyl oligopeptidase family protein, expressed. (Os10t0415600-03)	-	-	-	-	GO:0005623//cell;GO:0044424//intracellular part;GO:0044464//cell part;GO:0005575//cellular_component;GO:0005737//cytoplasm;GO:0005622//intracellular	GO:0016787//hydrolase activity;GO:0003674//molecular_function;GO:0003824//catalytic activity	GO:0071704//organic substance metabolic process;GO:0044238//primary metabolic process;GO:0019538//protein metabolic process;GO:0008152//metabolic process;GO:0008150//biological_process;GO:0043170//macromolecule metabolic process
10	14732901	14733100	*	1.4965e-29	3.31359e-27	-98	Os10g0419100	Genebody	-	-	-	-	-	-	-	-	-
10	14835601	14835800	*	5.64663e-13	3.45339e-11	-80.9524	Os10g0420900	Genebody	-	-	-	-	-	-	-	-	-
10	15797601	15797800	*	5.28479e-36	1.67974e-33	81.7272	Os10g0439800	Genebody	P-450 71Z4	Similar to H0813E03.1 protein. (Os10t0439800-00)	-	-	-	-	GO:0016020//membrane;GO:0005575//cellular_component	GO:0003824//catalytic activity;GO:0005488//binding;GO:0003674//molecular_function	GO:0044710//single-organism metabolic process;GO:0008150//biological_process;GO:0008152//metabolic process;GO:0044699//single-organism process;GO:0009058//biosynthetic process;GO:0019748//secondary metabolic process
10	15797601	15797800	*	5.28479e-36	1.67974e-33	81.7272	Os10g0439862	Genebody	-	-	-	-	-	-	-	-	-
10	15797701	15797900	*	1.24463e-33	3.49958e-31	87.119	Os10g0439800	Genebody	P-450 71Z4	Similar to H0813E03.1 protein. (Os10t0439800-00)	-	-	-	-	GO:0016020//membrane;GO:0005575//cellular_component	GO:0003824//catalytic activity;GO:0005488//binding;GO:0003674//molecular_function	GO:0044710//single-organism metabolic process;GO:0008150//biological_process;GO:0008152//metabolic process;GO:0044699//single-organism process;GO:0009058//biosynthetic process;GO:0019748//secondary metabolic process
10	15797701	15797900	*	1.24463e-33	3.49958e-31	87.119	Os10g0439862	Genebody	-	-	-	-	-	-	-	-	-
10	16020701	16020900	*	3.94285e-19	4.26062e-17	-89.8687	Os10g0444400	Genebody	-	-	-	-	-	-	-	-	-
10	16429401	16429600	*	4.94836e-27	9.36686e-25	-97.2973	Os10g0450900	Genebody	glycine-rich protein, Glycine-rich protein 2, glycine-rich cell wall protein	Similar to Glycine-rich cell wall structural protein 2 precursor. (Os10t0450900-02)	-	-	-	-	GO:0044464//cell part;GO:0030312//external encapsulating structure;GO:0005575//cellular_component;GO:0071944//cell periphery;GO:0005623//cell;GO:0005618//cell wall;GO:0005576//extracellular region	-	GO:0071840//cellular component organization or biogenesis;GO:0009987//cellular process;GO:0016043//cellular component organization;GO:0008150//biological_process
10	16429501	16429700	*	3.14664e-39	1.18071e-36	-95.932	Os10g0450900	Genebody	glycine-rich protein, Glycine-rich protein 2, glycine-rich cell wall protein	Similar to Glycine-rich cell wall structural protein 2 precursor. (Os10t0450900-02)	-	-	-	-	GO:0044464//cell part;GO:0030312//external encapsulating structure;GO:0005575//cellular_component;GO:0071944//cell periphery;GO:0005623//cell;GO:0005618//cell wall;GO:0005576//extracellular region	-	GO:0071840//cellular component organization or biogenesis;GO:0009987//cellular process;GO:0016043//cellular component organization;GO:0008150//biological_process
[truncated: 2,634 more rows]

## Sheet: Table S20.2
Table S20 Diferentially methylated genes identified between RS5 and NP5 under CHG context
chr	start	end	strand	pvalue	qvalue	meth.diff	GeneID	position	Symbol	Description	KEGG_A_class	KEGG_B_class	Pathway	K_ID	GO Component	GO Function	GO Process
[truncated: 3,860 more rows]

## Sheet: Table S20.3
Table S20 Diferentially methylated genes identified between RS5 and NP5 under CHH context
[truncated: 340 more rows]
