# Supplementary material for: Exploring the molecular mechanism of OsROS1a in regulating resistance to bacterial leaf streak through transcriptome and DNA methylation profiling in rice (Oryza sativa L.)
Source: BMC Genomics. 2025 Aug 1;26:713. doi: 10.1186/s12864-025-11895-1 (PMC12315458; doi:10.1186/s12864-025-11895-1)
Supplement: Supplementary file 21 — Supplementary Material 21 [file 12864_2025_11895_MOESM21_ESM.xlsx]

## Sheet: Table S21.1
Table S21 Diferentially methylated genes identified between RS10 and NP10 under CG context
chr	start	end	strand	pvalue	qvalue	meth.diff	GeneID	position	Symbol	Description	KEGG_A_class	KEGG_B_class	Pathway	K_ID	GO Component	GO Function	GO Process
1	146901	147100	*	1.90155e-15	1.97614e-13	-75.7447	Os01g0102600	Genebody	Shikimate kinase 4	Shikimate kinase domain containing protein. (Os01t0102600-01);Similar to shikimate kinase family protein. (Os01t0102600-02)	-	-	-	-	GO:0005575//cellular_component;GO:0005737//cytoplasm;GO:0043226//organelle;GO:0005622//intracellular;GO:0005623//cell;GO:0043231//intracellular membrane-bounded organelle;GO:0044424//intracellular part;GO:0043229//intracellular organelle;GO:0044444//cytoplasmic part;GO:0043227//membrane-bounded organelle;GO:0044464//cell part;GO:0009536//plastid	-	GO:0008150//biological_process;GO:0071840//cellular component organization or biogenesis;GO:0016043//cellular component organization;GO:0009987//cellular process
1	185601	185800	*	4.79221e-51	5.50448e-48	-89.1608	Os01g0103400	Genebody	-	-	-	-	-	-	-	-	-
1	185701	185900	*	7.01671e-92	4.27036e-88	-97.9021	Os01g0103400	Genebody	-	-	-	-	-	-	-	-	-
1	241501	241700	*	8.83647e-27	2.40479e-24	-76.4706	Os01g0104500	Genebody	NAC DOMAIN-CONTAINING PROTEIN 20	No apical meristem (NAM) protein domain containing protein. (Os01t0104500-01)	-	-	-	-	GO:0043226//organelle;GO:0043231//intracellular membrane-bounded organelle;GO:0005575//cellular_component;GO:0005634//nucleus;GO:0044464//cell part;GO:0005622//intracellular;GO:0044424//intracellular part;GO:0043229//intracellular organelle;GO:0005623//cell;GO:0043227//membrane-bounded organelle	GO:0097159//organic cyclic compound binding;GO:0005488//binding;GO:0003674//molecular_function;GO:0003677//DNA binding;GO:0003676//nucleic acid binding;GO:1901363//heterocyclic compound binding	GO:0044238//primary metabolic process;GO:0009987//cellular process;GO:0008150//biological_process;GO:0006139//nucleobase-containing compound metabolic process;GO:0034641//cellular nitrogen compound metabolic process;GO:0071704//organic substance metabolic process;GO:0006807//nitrogen compound metabolic process;GO:0008152//metabolic process;GO:1901360//organic cyclic compound metabolic process;GO:…
1	637701	637900	*	1.10908e-16	1.30963e-14	-95.6522	Os01g0112100	Genebody	-	Conserved hypothetical protein. (Os01t0112100-01)	-	-	-	-	GO:0043231//intracellular membrane-bounded organelle;GO:0070013//intracellular organelle lumen;GO:0043228//non-membrane-bounded organelle;GO:0043232//intracellular non-membrane-bounded organelle;GO:0005622//intracellular;GO:0043229//intracellular organelle;GO:0044428//nuclear part;GO:0044446//intracellular organelle part;GO:0031981//nuclear lumen;GO:0044464//cell part;GO:0005634//nucleus;GO:00444…	-	-
1	637801	638000	*	8.30208e-22	1.54275e-19	-87.5	Os01g0112100	Genebody	-	Conserved hypothetical protein. (Os01t0112100-01)	-	-	-	-	GO:0043231//intracellular membrane-bounded organelle;GO:0070013//intracellular organelle lumen;GO:0043228//non-membrane-bounded organelle;GO:0043232//intracellular non-membrane-bounded organelle;GO:0005622//intracellular;GO:0043229//intracellular organelle;GO:0044428//nuclear part;GO:0044446//intracellular organelle part;GO:0031981//nuclear lumen;GO:0044464//cell part;GO:0005634//nucleus;GO:00444…	-	-
1	637801	638000	*	8.30208e-22	1.54275e-19	-87.5	Os01g0112201	Genebody	-	-	-	-	-	-	-	-	-
1	793301	793500	*	3.64507e-20	5.93164e-18	-79.1881	Os01g0114800	Genebody	-	Similar to H0215A08.3 protein. (Os01t0114800-01)	-	-	-	-	GO:0005575//cellular_component;GO:0016020//membrane	GO:0003674//molecular_function;GO:0003824//catalytic activity;GO:0016740//transferase activity	GO:0006807//nitrogen compound metabolic process;GO:1901360//organic cyclic compound metabolic process;GO:0044238//primary metabolic process;GO:0046483//heterocycle metabolic process;GO:0006139//nucleobase-containing compound metabolic process;GO:0044237//cellular metabolic process;GO:0043170//macromolecule metabolic process;GO:0009987//cellular process;GO:0034641//cellular nitrogen compound metab…
1	795201	795400	*	1.28931e-13	1.0957e-11	-77.2222	Os01g0114800	Genebody	-	Similar to H0215A08.3 protein. (Os01t0114800-01)	-	-	-	-	GO:0005575//cellular_component;GO:0016020//membrane	GO:0003674//molecular_function;GO:0003824//catalytic activity;GO:0016740//transferase activity	GO:0006807//nitrogen compound metabolic process;GO:1901360//organic cyclic compound metabolic process;GO:0044238//primary metabolic process;GO:0046483//heterocycle metabolic process;GO:0006139//nucleobase-containing compound metabolic process;GO:0044237//cellular metabolic process;GO:0043170//macromolecule metabolic process;GO:0009987//cellular process;GO:0034641//cellular nitrogen compound metab…
1	795201	795400	*	1.28931e-13	1.0957e-11	-77.2222	Os01g0114900	Genebody	RECEPTOR-LIKE CYTOPLASMIC KINASE 9	Similar to LRK14. (Os01t0114900-00)	-	-	-	-	GO:0005575//cellular_component;GO:0016020//membrane	GO:0016740//transferase activity;GO:0036094//small molecule binding;GO:0003674//molecular_function;GO:0000166//nucleotide binding;GO:1901363//heterocyclic compound binding;GO:0005488//binding;GO:1901265//nucleoside phosphate binding;GO:0097159//organic cyclic compound binding;GO:0016301//kinase activity;GO:0003824//catalytic activity;GO:0016772//transferase activity, transferring phosphorus-conta…	GO:0036211//protein modification process;GO:0043412//macromolecule modification;GO:0043170//macromolecule metabolic process;GO:0044238//primary metabolic process;GO:0044237//cellular metabolic process;GO:0044260//cellular macromolecule metabolic process;GO:0006464//cellular protein modification process;GO:0019538//protein metabolic process;GO:0009987//cellular process;GO:0008150//biological_proce…
1	2575601	2575800	*	1.39845e-25	3.49584e-23	78.5057	Os01g0147600	Genebody	-	-	-	-	-	-	-	-	-
1	3342401	3342600	*	1.09614e-19	1.7112e-17	-77.596	Os01g0164700	Genebody	-	Uncharacterised protein family UPF0363 domain containing protein. (Os01t0164700-01)	-	-	-	-	GO:0044444//cytoplasmic part;GO:0005622//intracellular;GO:0005623//cell;GO:0044424//intracellular part;GO:0005575//cellular_component;GO:0005737//cytoplasm;GO:0044464//cell part;GO:0005829//cytosol	GO:0005515//protein binding;GO:0005488//binding;GO:0003674//molecular_function	GO:0009987//cellular process;GO:0071840//cellular component organization or biogenesis;GO:0008150//biological_process;GO:0016043//cellular component organization
1	4267301	4267500	*	1.16237e-24	2.69834e-22	-80.5128	Os01g0180900	Genebody	Paternally Expressed Gene1	2-oxoglutarate and iron-dependent oxygenase, Starch accumulation (Os01t0180900-01)	-	-	-	-	-	GO:0005488//binding;GO:0003824//catalytic activity;GO:0030246//carbohydrate binding;GO:0003674//molecular_function	GO:0008152//metabolic process;GO:0008150//biological_process
1	4268501	4268700	*	7.31861e-66	1.64758e-62	-94.2623	Os01g0180900	Genebody	Paternally Expressed Gene1	2-oxoglutarate and iron-dependent oxygenase, Starch accumulation (Os01t0180900-01)	-	-	-	-	-	GO:0005488//binding;GO:0003824//catalytic activity;GO:0030246//carbohydrate binding;GO:0003674//molecular_function	GO:0008152//metabolic process;GO:0008150//biological_process
1	6566701	6566900	*	2.67939e-60	4.73102e-57	-81.5489	Os01g0220100	Genebody	CELLULASE 9A	Similar to Cellulase. (Os01t0220100-01)	-	-	-	-	GO:0005576//extracellular region;GO:0005575//cellular_component	GO:0003674//molecular_function;GO:0003824//catalytic activity;GO:0005488//binding;GO:0016787//hydrolase activity;GO:0030246//carbohydrate binding	GO:0009056//catabolic process;GO:0008150//biological_process;GO:0005975//carbohydrate metabolic process;GO:0071704//organic substance metabolic process;GO:0044238//primary metabolic process;GO:0009987//cellular process;GO:0008152//metabolic process;GO:0071840//cellular component organization or biogenesis;GO:0016043//cellular component organization
1	6566701	6566900	*	2.67939e-60	4.73102e-57	-81.5489	Os01g0220150	Genebody	-	-	-	-	-	-	-	-	-
1	7204601	7204800	*	2.37726e-18	3.29892e-16	-80.8017	Os01g0229900	Genebody	-	Similar to Ubiquitin-conjugating enzyme family protein, expressed. (Os01t0229900-01);Similar to Shaggy-related protein kinase dzeta (EC 2.7.1.-) (ASK-dzeta). (Os01t0229900-02);Hypothetical conserved gene. (Os01t0229900-03)	-	-	-	-	GO:0044424//intracellular part;GO:0005622//intracellular;GO:0005575//cellular_component;GO:0005737//cytoplasm;GO:0005623//cell;GO:0044464//cell part	GO:0005515//protein binding;GO:0003824//catalytic activity;GO:0003674//molecular_function;GO:0016740//transferase activity;GO:0005488//binding	GO:0044260//cellular macromolecule metabolic process;GO:0044267//cellular protein metabolic process;GO:0036211//protein modification process;GO:0043412//macromolecule modification;GO:0009987//cellular process;GO:0044238//primary metabolic process;GO:0008152//metabolic process;GO:0044237//cellular metabolic process;GO:0008150//biological_process;GO:0006464//cellular protein modification process;GO…
1	8476001	8476200	*	8.64077e-32	3.32106e-29	-97.8723	Os01g0254900	Genebody	-	Similar to Syntaxin 22 (AtSYP22) (AtVAM3). (Os01t0254900-01)	-	-	-	-	GO:0043227//membrane-bounded organelle;GO:0005794//Golgi apparatus;GO:0005623//cell;GO:0005622//intracellular;GO:0043226//organelle;GO:0043229//intracellular organelle;GO:0044424//intracellular part;GO:0005737//cytoplasm;GO:0044464//cell part;GO:0012505//endomembrane system;GO:0044444//cytoplasmic part;GO:0043231//intracellular membrane-bounded organelle;GO:0005768//endosome;GO:0005634//nucleus;G…	GO:0005515//protein binding;GO:1901363//heterocyclic compound binding;GO:0097159//organic cyclic compound binding;GO:0003677//DNA binding;GO:0003676//nucleic acid binding;GO:0001071//nucleic acid binding transcription factor activity;GO:0005488//binding;GO:0003674//molecular_function;GO:0003700//transcription factor activity, sequence-specific DNA binding	GO:0051179//localization;GO:0044237//cellular metabolic process;GO:0071840//cellular component organization or biogenesis;GO:0009987//cellular process;GO:0046483//heterocycle metabolic process;GO:0006807//nitrogen compound metabolic process;GO:0009058//biosynthetic process;GO:0006810//transport;GO:0071704//organic substance metabolic process;GO:0016043//cellular component organization;GO:0006725/…
1	9514901	9515100	*	1.6177e-30	5.71656e-28	-84.4731	Os01g0274100	Genebody	YUCCA-LIKE GENE 10	Similar to disulfide oxidoreductase/ monooxygenase/ oxidoreductase. (Os01t0274100-00)	-	-	-	-	-	GO:0003674//molecular_function;GO:1901363//heterocyclic compound binding;GO:0036094//small molecule binding;GO:0003824//catalytic activity;GO:1901265//nucleoside phosphate binding;GO:0097159//organic cyclic compound binding;GO:0000166//nucleotide binding;GO:0005488//binding	GO:0008152//metabolic process;GO:0008150//biological_process
1	9788501	9788700	*	1.7613e-24	4.02997e-22	-95.2778	Os01g0278100	Genebody	-	Conserved hypothetical protein. (Os01t0278100-01)	-	-	-	-	-	GO:0005488//binding;GO:1901363//heterocyclic compound binding;GO:0003674//molecular_function;GO:0003676//nucleic acid binding;GO:0097159//organic cyclic compound binding	GO:0008152//metabolic process;GO:0044238//primary metabolic process;GO:1901360//organic cyclic compound metabolic process;GO:0006807//nitrogen compound metabolic process;GO:0009987//cellular process;GO:0034641//cellular nitrogen compound metabolic process;GO:0046483//heterocycle metabolic process;GO:0071704//organic substance metabolic process;GO:0008150//biological_process;GO:0009058//biosynthet…
1	10475001	10475200	*	7.01302e-55	9.73561e-52	-85.7927	Os01g0289600	Genebody	WRKY GENE 9	Similar to WRKY transcription factor 28. (Os01t0289600-00)	-	-	-	-	GO:0005575//cellular_component;GO:0043231//intracellular membrane-bounded organelle;GO:0043226//organelle;GO:0043227//membrane-bounded organelle;GO:0044464//cell part;GO:0043229//intracellular organelle;GO:0005623//cell;GO:0005634//nucleus;GO:0005622//intracellular;GO:0044424//intracellular part	GO:0005488//binding;GO:0001071//nucleic acid binding transcription factor activity;GO:0003677//DNA binding;GO:0003700//transcription factor activity, sequence-specific DNA binding;GO:0003676//nucleic acid binding;GO:0003674//molecular_function;GO:1901363//heterocyclic compound binding;GO:0097159//organic cyclic compound binding	GO:0034641//cellular nitrogen compound metabolic process;GO:0006807//nitrogen compound metabolic process;GO:0044237//cellular metabolic process;GO:0008150//biological_process;GO:0044238//primary metabolic process;GO:0071704//organic substance metabolic process;GO:0006139//nucleobase-containing compound metabolic process;GO:0046483//heterocycle metabolic process;GO:0006725//cellular aromatic compo…
1	10699601	10699800	*	3.41926e-28	1.02894e-25	-78.3125	Os01g0293800	Genebody	-	-	-	-	-	-	-	-	-
1	11079301	11079500	*	3.38309e-29	1.09086e-26	-97.8723	Os01g0301500	Genebody	-	Pentatricopeptide repeat domain containing protein. (Os01t0301500-01)	-	-	-	-	GO:0005575//cellular_component;GO:0005623//cell;GO:0005622//intracellular;GO:0044464//cell part	GO:0003677//DNA binding;GO:0003824//catalytic activity;GO:0003674//molecular_function;GO:0005488//binding;GO:0097159//organic cyclic compound binding;GO:1901363//heterocyclic compound binding;GO:0003676//nucleic acid binding;GO:0016788//hydrolase activity, acting on ester bonds;GO:0004518//nuclease activity;GO:0016787//hydrolase activity;GO:0003723//RNA binding;GO:0005515//protein binding	GO:0009987//cellular process;GO:0006807//nitrogen compound metabolic process;GO:1901360//organic cyclic compound metabolic process;GO:0006725//cellular aromatic compound metabolic process;GO:0046483//heterocycle metabolic process;GO:0006139//nucleobase-containing compound metabolic process;GO:0044237//cellular metabolic process;GO:0044238//primary metabolic process;GO:0071704//organic substance m…
1	11079401	11079600	*	1.72109e-19	2.63983e-17	-88.8889	Os01g0301500	Genebody	-	Pentatricopeptide repeat domain containing protein. (Os01t0301500-01)	-	-	-	-	GO:0005575//cellular_component;GO:0005623//cell;GO:0005622//intracellular;GO:0044464//cell part	GO:0003677//DNA binding;GO:0003824//catalytic activity;GO:0003674//molecular_function;GO:0005488//binding;GO:0097159//organic cyclic compound binding;GO:1901363//heterocyclic compound binding;GO:0003676//nucleic acid binding;GO:0016788//hydrolase activity, acting on ester bonds;GO:0004518//nuclease activity;GO:0016787//hydrolase activity;GO:0003723//RNA binding;GO:0005515//protein binding	GO:0009987//cellular process;GO:0006807//nitrogen compound metabolic process;GO:1901360//organic cyclic compound metabolic process;GO:0006725//cellular aromatic compound metabolic process;GO:0046483//heterocycle metabolic process;GO:0006139//nucleobase-containing compound metabolic process;GO:0044237//cellular metabolic process;GO:0044238//primary metabolic process;GO:0071704//organic substance m…
1	11171001	11171200	*	2.77156e-17	3.46808e-15	-96.4286	Os01g0302500	Genebody	HOMEOBOX 6	Knotted1-type homeobox protein OSH6. (Os01t0302500-01)	-	-	-	-	GO:0044464//cell part;GO:0005634//nucleus;GO:0043231//intracellular membrane-bounded organelle;GO:0043226//organelle;GO:0043227//membrane-bounded organelle;GO:0005623//cell;GO:0043229//intracellular organelle;GO:0005575//cellular_component;GO:0005622//intracellular;GO:0044424//intracellular part	GO:0005488//binding;GO:0003677//DNA binding;GO:1901363//heterocyclic compound binding;GO:0003674//molecular_function;GO:0003676//nucleic acid binding;GO:0097159//organic cyclic compound binding	GO:0009058//biosynthetic process;GO:0046483//heterocycle metabolic process;GO:0009987//cellular process;GO:0044237//cellular metabolic process;GO:0071704//organic substance metabolic process;GO:0044238//primary metabolic process;GO:0006139//nucleobase-containing compound metabolic process;GO:0008150//biological_process;GO:1901360//organic cyclic compound metabolic process;GO:0034641//cellular nit…
1	11429401	11429600	*	1.79444e-20	2.99235e-18	-83.3333	Os01g0306900	Genebody	-	-	-	-	-	-	-	-	-
1	11907201	11907400	*	4.80528e-15	4.78649e-13	-80.7018	Os01g0315800	Genebody	dTDP-glucose 4-6-dehydratase-like protein, UDP-xylose synthase 2, UDP-glucuronic acid decarboxylase 2	UDP-glucuronic acid decarboxylase (EC 4.1.1.35). (Os01t0315800-01);Similar to DTDP-glucose 4-6-dehydratase-like protein (Fragment). (Os01t0315800-02)	Metabolism	Carbohydrate metabolism	ko00520//Amino sugar and nucleotide sugar metabolism	K08678	GO:0043227//membrane-bounded organelle;GO:0044464//cell part;GO:0043229//intracellular organelle;GO:0016020//membrane;GO:0005794//Golgi apparatus;GO:0005737//cytoplasm;GO:0044424//intracellular part;GO:0005623//cell;GO:0005575//cellular_component;GO:0005622//intracellular;GO:0012505//endomembrane system;GO:0043226//organelle;GO:0044444//cytoplasmic part;GO:0043231//intracellular membrane-bounded …	GO:0036094//small molecule binding;GO:1901265//nucleoside phosphate binding;GO:0005488//binding;GO:0003824//catalytic activity;GO:0003674//molecular_function;GO:0097159//organic cyclic compound binding;GO:1901363//heterocyclic compound binding;GO:0000166//nucleotide binding	GO:0008152//metabolic process;GO:0008150//biological_process;GO:0005975//carbohydrate metabolic process;GO:0071704//organic substance metabolic process;GO:0044238//primary metabolic process
1	11907201	11907400	*	4.80528e-15	4.78649e-13	-80.7018	Os01g0315850	Genebody	-	-	-	-	-	-	-	-	-
1	13803501	13803700	*	8.37639e-27	2.28308e-24	-84.6154	Os01g0347100	Genebody	-	-	-	-	-	-	-	-	-
1	13803601	13803800	*	9.2952e-23	1.86523e-20	-78.9474	Os01g0347100	Genebody	-	-	-	-	-	-	-	-	-
1	13959201	13959400	*	1.07023e-56	1.60999e-53	-79.1176	Os01g0350000	Genebody	-	Transferase family protein. (Os01t0350000-01)	-	-	-	-	-	GO:0003674//molecular_function;GO:0016740//transferase activity;GO:0003824//catalytic activity	-
1	14036401	14036600	*	3.08449e-36	1.56634e-33	-90.7692	Os01g0351100	Genebody	poly(ADP-ribose) polymerase 2B	Similar to Poly. (Os01t0351100-00)	-	-	-	-	-	GO:0003824//catalytic activity;GO:0016740//transferase activity;GO:0003674//molecular_function	GO:0009987//cellular process;GO:0044267//cellular protein metabolic process;GO:0044238//primary metabolic process;GO:0043412//macromolecule modification;GO:0006464//cellular protein modification process;GO:0044260//cellular macromolecule metabolic process;GO:0008150//biological_process;GO:0071704//organic substance metabolic process;GO:0043170//macromolecule metabolic process;GO:0019538//protein …
1	14036501	14036700	*	3.08449e-36	1.56634e-33	-90.7692	Os01g0351100	Genebody	poly(ADP-ribose) polymerase 2B	Similar to Poly. (Os01t0351100-00)	-	-	-	-	-	GO:0003824//catalytic activity;GO:0016740//transferase activity;GO:0003674//molecular_function	GO:0009987//cellular process;GO:0044267//cellular protein metabolic process;GO:0044238//primary metabolic process;GO:0043412//macromolecule modification;GO:0006464//cellular protein modification process;GO:0044260//cellular macromolecule metabolic process;GO:0008150//biological_process;GO:0071704//organic substance metabolic process;GO:0043170//macromolecule metabolic process;GO:0019538//protein …
1	14612001	14612200	*	1.44954e-18	2.0487e-16	-83.3333	Os01g0360100	Genebody	-	-	-	-	-	-	-	-	-
1	15187401	15187600	*	5.7181e-18	7.64044e-16	-75.0991	Os01g0369900	Genebody	12-OXOPHYTODIENOATE REDUCTASE 10	Similar to 12-oxo-phytodienoic acid reductase6. (Os01t0369900-01)	-	-	-	-	-	GO:1901363//heterocyclic compound binding;GO:0097159//organic cyclic compound binding;GO:0003674//molecular_function;GO:0003824//catalytic activity;GO:0000166//nucleotide binding;GO:0036094//small molecule binding;GO:1901265//nucleoside phosphate binding;GO:0005488//binding	GO:0008152//metabolic process;GO:0008150//biological_process
1	15187401	15187600	*	5.7181e-18	7.64044e-16	-75.0991	Os01g0369950	Genebody	-	-	-	-	-	-	-	-	-
1	15509501	15509700	*	2.28672e-29	7.46668e-27	-92.1053	Os01g0375500	Genebody	-	Similar to Shikimate biosynthesis protein aroDE. (Os01t0375500-00)	-	-	-	-	GO:0043226//organelle;GO:0005622//intracellular;GO:0044424//intracellular part;GO:0043229//intracellular organelle;GO:0043227//membrane-bounded organelle;GO:0009536//plastid;GO:0005623//cell;GO:0044464//cell part;GO:0044444//cytoplasmic part;GO:0043231//intracellular membrane-bounded organelle;GO:0005575//cellular_component;GO:0005737//cytoplasm	GO:0003824//catalytic activity;GO:0003674//molecular_function	GO:0008152//metabolic process;GO:0008150//biological_process;GO:0009058//biosynthetic process;GO:0009987//cellular process
1	16050901	16051100	*	8.59364e-34	3.77369e-31	-75.6244	Os01g0383700	Genebody	-	-	-	-	-	-	-	-	-
1	16316001	16316200	*	6.28049e-21	1.08718e-18	-86.4082	Os01g0387566	Genebody	-	-	-	-	-	-	-	-	-
1	16316101	16316300	*	2.09418e-24	4.76473e-22	-82.4017	Os01g0387566	Genebody	-	-	-	-	-	-	-	-	-
1	16323001	16323200	*	5.92186e-41	3.99268e-38	-79.5554	Os01g0387865	Genebody	-	-	-	-	-	-	-	-	-
1	16722601	16722800	*	7.50399e-31	2.70976e-28	-84.2105	Os01g0393100	Genebody	NAC DOMAIN-CONTAINING PROTEIN 26	Similar to CUC2. (Os01t0393100-01)	-	-	-	-	GO:0043231//intracellular membrane-bounded organelle;GO:0044464//cell part;GO:0043226//organelle;GO:0005634//nucleus;GO:0005622//intracellular;GO:0043227//membrane-bounded organelle;GO:0005575//cellular_component;GO:0043229//intracellular organelle;GO:0005623//cell;GO:0044424//intracellular part	GO:0003676//nucleic acid binding;GO:0003674//molecular_function;GO:0003677//DNA binding;GO:1901363//heterocyclic compound binding;GO:0005488//binding;GO:0097159//organic cyclic compound binding	GO:0006807//nitrogen compound metabolic process;GO:0008152//metabolic process;GO:0008150//biological_process;GO:0006139//nucleobase-containing compound metabolic process;GO:0046483//heterocycle metabolic process;GO:0044238//primary metabolic process;GO:1901360//organic cyclic compound metabolic process;GO:0009058//biosynthetic process;GO:0044237//cellular metabolic process;GO:0071704//organic sub…
1	17385801	17386000	*	5.11095e-107	5.06543e-103	89.7387	Os01g0502300	Genebody	-	Similar to palmitoyl-acyl carrier protein thioesterase. (Os01t0502300-00)	-	-	-	-	GO:0043229//intracellular organelle;GO:0044444//cytoplasmic part;GO:0009536//plastid;GO:0005623//cell;GO:0005575//cellular_component;GO:0016020//membrane;GO:0044464//cell part;GO:0005622//intracellular;GO:0005737//cytoplasm;GO:0044424//intracellular part;GO:0043226//organelle;GO:0043231//intracellular membrane-bounded organelle;GO:0043227//membrane-bounded organelle	GO:0003824//catalytic activity;GO:0003674//molecular_function;GO:0016787//hydrolase activity	GO:0006629//lipid metabolic process;GO:0008150//biological_process;GO:0009987//cellular process;GO:0044238//primary metabolic process;GO:0009058//biosynthetic process;GO:0071704//organic substance metabolic process;GO:0044710//single-organism metabolic process;GO:0008152//metabolic process;GO:0044699//single-organism process
1	18614601	18614800	*	1.90348e-17	2.41795e-15	-76.3709	Os01g0521600	Genebody	-	Similar to NB-ARC domain containing protein, expressed. (Os01t0521600-00)	-	-	-	-	-	GO:0005488//binding;GO:0036094//small molecule binding;GO:1901363//heterocyclic compound binding;GO:0003674//molecular_function;GO:1901265//nucleoside phosphate binding;GO:0000166//nucleotide binding;GO:0097159//organic cyclic compound binding	-
1	18626901	18627100	*	1.10714e-66	2.55901e-63	-85.4785	Os01g0522100	Genebody	-	Conserved hypothetical protein. (Os01t0522100-01)	-	-	-	-	GO:0016020//membrane;GO:0005575//cellular_component	-	-
1	19243101	19243300	*	6.5354e-17	7.89157e-15	-79.9495	Os01g0532600	Genebody	HIGH-AFFINITY K+ TRANSPORTER 3	Similar to HKT1 (High-affinity potassium uptake transporter). (Os01t0532600-00)	-	-	-	-	GO:0016020//membrane;GO:0005886//plasma membrane;GO:0044464//cell part;GO:0005575//cellular_component;GO:0005623//cell;GO:0071944//cell periphery	GO:0005215//transporter activity;GO:0003674//molecular_function	GO:0051234//establishment of localization;GO:0051179//localization;GO:0006810//transport;GO:0008150//biological_process
1	19243601	19243800	*	6.58566e-50	7.15379e-47	-98.7952	Os01g0532600	Genebody	HIGH-AFFINITY K+ TRANSPORTER 3	Similar to HKT1 (High-affinity potassium uptake transporter). (Os01t0532600-00)	-	-	-	-	GO:0016020//membrane;GO:0005886//plasma membrane;GO:0044464//cell part;GO:0005575//cellular_component;GO:0005623//cell;GO:0071944//cell periphery	GO:0005215//transporter activity;GO:0003674//molecular_function	GO:0051234//establishment of localization;GO:0051179//localization;GO:0006810//transport;GO:0008150//biological_process
1	19243701	19243900	*	5.05048e-42	3.60405e-39	-98.6667	Os01g0532600	Genebody	HIGH-AFFINITY K+ TRANSPORTER 3	Similar to HKT1 (High-affinity potassium uptake transporter). (Os01t0532600-00)	-	-	-	-	GO:0016020//membrane;GO:0005886//plasma membrane;GO:0044464//cell part;GO:0005575//cellular_component;GO:0005623//cell;GO:0071944//cell periphery	GO:0005215//transporter activity;GO:0003674//molecular_function	GO:0051234//establishment of localization;GO:0051179//localization;GO:0006810//transport;GO:0008150//biological_process
1	19243801	19244000	*	7.01921e-65	1.53171e-61	-92.1447	Os01g0532600	Genebody	HIGH-AFFINITY K+ TRANSPORTER 3	Similar to HKT1 (High-affinity potassium uptake transporter). (Os01t0532600-00)	-	-	-	-	GO:0016020//membrane;GO:0005886//plasma membrane;GO:0044464//cell part;GO:0005575//cellular_component;GO:0005623//cell;GO:0071944//cell periphery	GO:0005215//transporter activity;GO:0003674//molecular_function	GO:0051234//establishment of localization;GO:0051179//localization;GO:0006810//transport;GO:0008150//biological_process
1	19246601	19246800	*	2.46938e-26	6.51965e-24	-87.1375	Os01g0532700	Genebody	-	Conserved hypothetical protein. (Os01t0532700-01)	-	-	-	-	GO:0016020//membrane;GO:0005575//cellular_component	-	-
1	19246701	19246900	*	2.65911e-18	3.67089e-16	-82.5792	Os01g0532700	Genebody	-	Conserved hypothetical protein. (Os01t0532700-01)	-	-	-	-	GO:0016020//membrane;GO:0005575//cellular_component	-	-
1	20064201	20064400	*	7.87812e-59	1.30469e-55	83.3333	Os01g0543100	Genebody	class III peroxidase 17	Similar to Peroxidase 72 precursor (EC 1.11.1.7) (Atperox P72) (PRXR8) (ATP6a). (Os01t0543100-01)	Metabolism	Biosynthesis of other secondary metabolites	ko00940//Phenylpropanoid biosynthesis	K00430	GO:0005575//cellular_component;GO:0005576//extracellular region	GO:0003674//molecular_function;GO:0005488//binding;GO:0003824//catalytic activity	GO:0008150//biological_process;GO:0050896//response to stimulus;GO:0006950//response to stress;GO:0009056//catabolic process;GO:0009987//cellular process;GO:0008152//metabolic process
1	20064301	20064500	*	9.88436e-40	6.21043e-37	96.5909	Os01g0543100	Genebody	class III peroxidase 17	Similar to Peroxidase 72 precursor (EC 1.11.1.7) (Atperox P72) (PRXR8) (ATP6a). (Os01t0543100-01)	Metabolism	Biosynthesis of other secondary metabolites	ko00940//Phenylpropanoid biosynthesis	K00430	GO:0005575//cellular_component;GO:0005576//extracellular region	GO:0003674//molecular_function;GO:0005488//binding;GO:0003824//catalytic activity	GO:0008150//biological_process;GO:0050896//response to stimulus;GO:0006950//response to stress;GO:0009056//catabolic process;GO:0009987//cellular process;GO:0008152//metabolic process
1	21183401	21183600	*	3.16312e-29	1.02209e-26	-87.3691	Os01g0559200	Genebody	-	Phosphorylated adapter RNA export protein, RNA-binding domain domain containing protein. (Os01t0559200-01)	Genetic Information Processing	Translation	ko03013//RNA transport	K14291	GO:0005737//cytoplasm;GO:0005622//intracellular;GO:0005623//cell;GO:0005575//cellular_component;GO:0044424//intracellular part;GO:0044464//cell part	GO:0003824//catalytic activity;GO:1901363//heterocyclic compound binding;GO:0097159//organic cyclic compound binding;GO:0036094//small molecule binding;GO:0003674//molecular_function;GO:0000166//nucleotide binding;GO:0005488//binding;GO:1901265//nucleoside phosphate binding	GO:0009058//biosynthetic process;GO:0071704//organic substance metabolic process;GO:0009059//macromolecule biosynthetic process;GO:0044238//primary metabolic process;GO:0006412//translation;GO:0008152//metabolic process;GO:0034645//cellular macromolecule biosynthetic process;GO:0006725//cellular aromatic compound metabolic process;GO:0043604//amide biosynthetic process;GO:0043603//cellular amide …
1	21532001	21532200	*	3.04725e-33	1.28761e-30	-75.9259	Os01g0564300	Genebody	FK506 binding protein 46	Peptidyl-prolyl cis-trans isomerase, FKBP-type domain containing protein. (Os01t0564300-01)	-	-	-	-	GO:0044424//intracellular part;GO:0005622//intracellular;GO:0005737//cytoplasm;GO:0005623//cell;GO:0044464//cell part;GO:0005575//cellular_component	GO:0003674//molecular_function;GO:0005488//binding;GO:0003824//catalytic activity	GO:0036211//protein modification process;GO:0044267//cellular protein metabolic process;GO:0009987//cellular process;GO:0006464//cellular protein modification process;GO:0043170//macromolecule metabolic process;GO:0044260//cellular macromolecule metabolic process;GO:0008152//metabolic process;GO:0071704//organic substance metabolic process;GO:0008150//biological_process;GO:0019538//protein metabo…
1	22439001	22439200	*	3.07598e-34	1.39003e-31	76.2782	Os01g0579900	Genebody	-	-	-	-	-	-	-	-	-
1	22659701	22659900	*	5.92665e-20	9.46877e-18	-76.9643	Os01g0583900	Genebody	-	Similar to Translation initiation factor. (Os01t0583900-00)	-	-	-	-	-	GO:0000166//nucleotide binding;GO:0016787//hydrolase activity;GO:0005488//binding;GO:0097159//organic cyclic compound binding;GO:0036094//small molecule binding;GO:1901363//heterocyclic compound binding;GO:0003824//catalytic activity;GO:1901265//nucleoside phosphate binding;GO:0003674//molecular_function	-
1	23971201	23971400	*	1.16902e-09	5.88885e-08	-75.5149	Os01g0607800	Genebody	-	Pentatricopeptide repeat domain containing protein. (Os01t0607800-01);Hypothetical conserved gene. (Os01t0607800-02)	-	-	-	-	GO:0044424//intracellular part;GO:0043229//intracellular organelle;GO:0044444//cytoplasmic part;GO:0005575//cellular_component;GO:0005623//cell;GO:0043227//membrane-bounded organelle;GO:0005737//cytoplasm;GO:0043226//organelle;GO:0043231//intracellular membrane-bounded organelle;GO:0005622//intracellular;GO:0044464//cell part;GO:0005739//mitochondrion	GO:0016787//hydrolase activity;GO:0003824//catalytic activity;GO:0003723//RNA binding;GO:0003674//molecular_function;GO:0097159//organic cyclic compound binding;GO:0003676//nucleic acid binding;GO:1901363//heterocyclic compound binding;GO:0004518//nuclease activity;GO:0016788//hydrolase activity, acting on ester bonds;GO:0005488//binding;GO:0005515//protein binding	GO:0044237//cellular metabolic process;GO:0008150//biological_process;GO:0034641//cellular nitrogen compound metabolic process;GO:0044238//primary metabolic process;GO:0046483//heterocycle metabolic process;GO:0006725//cellular aromatic compound metabolic process;GO:0006807//nitrogen compound metabolic process;GO:0016043//cellular component organization;GO:0071704//organic substance metabolic pro…
1	24604401	24604600	*	1.47617e-16	1.72146e-14	-85.809	Os01g0618500	Genebody	DEAD-box ATP-dependent RNA helicase 26, RNA helicase 26	Similar to RNA helicase (Fragment). (Os01t0618500-01)	-	-	-	-	GO:0043232//intracellular non-membrane-bounded organelle;GO:0070013//intracellular organelle lumen;GO:0005622//intracellular;GO:0043233//organelle lumen;GO:0005623//cell;GO:0044428//nuclear part;GO:0044446//intracellular organelle part;GO:0031974//membrane-enclosed lumen;GO:0005737//cytoplasm;GO:0005634//nucleus;GO:0043226//organelle;GO:0044424//intracellular part;GO:0044422//organelle part;GO:00…	GO:0003674//molecular_function;GO:0016787//hydrolase activity;GO:1901265//nucleoside phosphate binding;GO:0003676//nucleic acid binding;GO:1901363//heterocyclic compound binding;GO:0036094//small molecule binding;GO:0000166//nucleotide binding;GO:0003723//RNA binding;GO:0005488//binding;GO:0003824//catalytic activity;GO:0097159//organic cyclic compound binding	GO:0006139//nucleobase-containing compound metabolic process;GO:0008150//biological_process;GO:0034641//cellular nitrogen compound metabolic process;GO:0008152//metabolic process;GO:0071704//organic substance metabolic process;GO:0044238//primary metabolic process;GO:0009987//cellular process;GO:1901360//organic cyclic compound metabolic process;GO:0044237//cellular metabolic process;GO:0006725//…
1	25583701	25583900	*	3.51326e-35	1.68566e-32	97.1154	Os01g0637500	Genebody	-	Similar to polygalacturonase. (Os01t0637500-00)	-	-	-	-	GO:0005576//extracellular region;GO:0005575//cellular_component	GO:0003824//catalytic activity;GO:0003674//molecular_function;GO:0016787//hydrolase activity	GO:0008150//biological_process;GO:0016043//cellular component organization;GO:0009987//cellular process;GO:0005975//carbohydrate metabolic process;GO:0008152//metabolic process;GO:0071840//cellular component organization or biogenesis;GO:0044238//primary metabolic process;GO:0071704//organic substance metabolic process
1	25583801	25584000	*	4.57245e-27	1.26666e-24	80.2836	Os01g0637500	Genebody	-	Similar to polygalacturonase. (Os01t0637500-00)	-	-	-	-	GO:0005576//extracellular region;GO:0005575//cellular_component	GO:0003824//catalytic activity;GO:0003674//molecular_function;GO:0016787//hydrolase activity	GO:0008150//biological_process;GO:0016043//cellular component organization;GO:0009987//cellular process;GO:0005975//carbohydrate metabolic process;GO:0008152//metabolic process;GO:0071840//cellular component organization or biogenesis;GO:0044238//primary metabolic process;GO:0071704//organic substance metabolic process
1	27228101	27228300	*	1.26046e-62	2.49075e-59	-91.1062	Os01g0666000	Genebody	-	Similar to Lipid phosphate phosphatase 2 (EC 3.1.3.-) (AtLPP2) (Phosphatidic acid phosphatase 2) (AtPAP2) (Prenyl diphosphate phosphatase). (Os01t0666000-01)	Metabolism	Lipid metabolism	ko00564//Glycerophospholipid metabolism;ko00561//Glycerolipid metabolism	K18693	GO:0016020//membrane;GO:0005575//cellular_component	GO:0003674//molecular_function;GO:0003824//catalytic activity;GO:0016787//hydrolase activity	GO:0008150//biological_process;GO:0008152//metabolic process;GO:0009987//cellular process
1	27228201	27228400	*	1.79909e-58	2.92351e-55	-92.23	Os01g0666000	Genebody	-	Similar to Lipid phosphate phosphatase 2 (EC 3.1.3.-) (AtLPP2) (Phosphatidic acid phosphatase 2) (AtPAP2) (Prenyl diphosphate phosphatase). (Os01t0666000-01)	Metabolism	Lipid metabolism	ko00564//Glycerophospholipid metabolism;ko00561//Glycerolipid metabolism	K18693	GO:0016020//membrane;GO:0005575//cellular_component	GO:0003674//molecular_function;GO:0003824//catalytic activity;GO:0016787//hydrolase activity	GO:0008150//biological_process;GO:0008152//metabolic process;GO:0009987//cellular process
1	28576101	28576300	*	2.69208e-48	2.69312e-45	-96.4286	Os01g0692400	Genebody	-	-	-	-	-	-	-	-	-
1	28576201	28576400	*	8.87899e-29	2.7763e-26	-98.8506	Os01g0692400	Genebody	-	-	-	-	-	-	-	-	-
1	29021501	29021700	*	1.6148e-47	1.54447e-44	-78.6126	Os01g0700900	Genebody	SL biosynthesis gene 1	Similar to Cytochrome P450 monooxygenase. (Os01t0700900-01)	-	-	-	-	GO:0016020//membrane;GO:0005575//cellular_component	GO:0003674//molecular_function;GO:0005488//binding;GO:0003824//catalytic activity	GO:0008150//biological_process;GO:0008152//metabolic process
1	29021501	29021700	*	1.6148e-47	1.54447e-44	-78.6126	Os01g0701100	Genebody	-	-	-	-	-	-	-	-	-
1	29879401	29879600	*	2.44895e-113	2.99223e-109	84.2391	Os01g0717601	Genebody	STRESS ASSOCIATED PROTEIN GENE 13	Zinc finger AN1 domain-containing stress-associated protein 13. (Os01t0717601-00)	-	-	-	-	-	GO:0003674//molecular_function;GO:0005488//binding	-
1	29879501	29879700	*	6.98212e-113	8.40278e-109	94.2492	Os01g0717601	Genebody	STRESS ASSOCIATED PROTEIN GENE 13	Zinc finger AN1 domain-containing stress-associated protein 13. (Os01t0717601-00)	-	-	-	-	-	GO:0003674//molecular_function;GO:0005488//binding	-
1	29969101	29969300	*	7.57745e-40	4.79635e-37	-82.1429	Os01g0719100	Genebody	RING zinc-finger protein 34, RING finger protein 1	Similar to RING finger and CHY zinc finger domain-containing protein 1. (Os01t0719100-01);Similar to PGPD14 protein. (Os01t0719100-02);Hypothetical gene. (Os01t0719100-03);RING zinc-finger protein, Stomata opening (Os01t0719100-04)	Genetic Information Processing	Folding, sorting and degradation	ko04120//Ubiquitin mediated proteolysis	K10144	GO:0043226//organelle;GO:0005575//cellular_component;GO:0005623//cell;GO:0043229//intracellular organelle;GO:0005622//intracellular;GO:0043231//intracellular membrane-bounded organelle;GO:0005634//nucleus;GO:0043227//membrane-bounded organelle;GO:0044464//cell part;GO:0044424//intracellular part	GO:0005488//binding;GO:0016740//transferase activity;GO:0003824//catalytic activity;GO:0003674//molecular_function	GO:0043170//macromolecule metabolic process;GO:0071704//organic substance metabolic process;GO:0019538//protein metabolic process;GO:0044237//cellular metabolic process;GO:0008150//biological_process;GO:0044267//cellular protein metabolic process;GO:0008152//metabolic process;GO:0044238//primary metabolic process;GO:0036211//protein modification process;GO:0006464//cellular protein modification p…
1	29969101	29969300	*	7.57745e-40	4.79635e-37	-82.1429	Os01g0719125	Genebody	-	-	-	-	-	-	-	-	-
1	29969201	29969400	*	7.56441e-36	3.75666e-33	-82.1782	Os01g0719100	Genebody	RING zinc-finger protein 34, RING finger protein 1	Similar to RING finger and CHY zinc finger domain-containing protein 1. (Os01t0719100-01);Similar to PGPD14 protein. (Os01t0719100-02);Hypothetical gene. (Os01t0719100-03);RING zinc-finger protein, Stomata opening (Os01t0719100-04)	Genetic Information Processing	Folding, sorting and degradation	ko04120//Ubiquitin mediated proteolysis	K10144	GO:0043226//organelle;GO:0005575//cellular_component;GO:0005623//cell;GO:0043229//intracellular organelle;GO:0005622//intracellular;GO:0043231//intracellular membrane-bounded organelle;GO:0005634//nucleus;GO:0043227//membrane-bounded organelle;GO:0044464//cell part;GO:0044424//intracellular part	GO:0005488//binding;GO:0016740//transferase activity;GO:0003824//catalytic activity;GO:0003674//molecular_function	GO:0043170//macromolecule metabolic process;GO:0071704//organic substance metabolic process;GO:0019538//protein metabolic process;GO:0044237//cellular metabolic process;GO:0008150//biological_process;GO:0044267//cellular protein metabolic process;GO:0008152//metabolic process;GO:0044238//primary metabolic process;GO:0036211//protein modification process;GO:0006464//cellular protein modification p…
1	29969201	29969400	*	7.56441e-36	3.75666e-33	-82.1782	Os01g0719125	Genebody	-	-	-	-	-	-	-	-	-
1	30606401	30606600	*	1.21805e-65	2.72294e-62	84.8249	Os01g0734000	Genebody	WRKY GENE 23	Similar to WRKY DNA binding protein. (Os01t0734000-01)	-	-	-	-	GO:0005623//cell;GO:0005575//cellular_component;GO:0043229//intracellular organelle;GO:0043231//intracellular membrane-bounded organelle;GO:0043226//organelle;GO:0044424//intracellular part;GO:0005622//intracellular;GO:0005634//nucleus;GO:0043227//membrane-bounded organelle;GO:0044464//cell part	GO:0005488//binding;GO:0003674//molecular_function;GO:0003677//DNA binding;GO:0003700//transcription factor activity, sequence-specific DNA binding;GO:1901363//heterocyclic compound binding;GO:0001071//nucleic acid binding transcription factor activity;GO:0003676//nucleic acid binding;GO:0097159//organic cyclic compound binding	GO:0009987//cellular process;GO:0006139//nucleobase-containing compound metabolic process;GO:0006725//cellular aromatic compound metabolic process;GO:1901360//organic cyclic compound metabolic process;GO:0044237//cellular metabolic process;GO:0009058//biosynthetic process;GO:0008152//metabolic process;GO:0046483//heterocycle metabolic process;GO:0008150//biological_process;GO:0006807//nitrogen co…
1	30781001	30781200	*	2.09853e-17	2.65414e-15	-94.7368	Os01g0737900	Genebody	-	Pentatricopeptide repeat domain containing protein. (Os01t0737900-01)	-	-	-	-	GO:0005575//cellular_component;GO:0005622//intracellular;GO:0005623//cell;GO:0044464//cell part	GO:0005515//protein binding;GO:0004518//nuclease activity;GO:1901363//heterocyclic compound binding;GO:0005488//binding;GO:0097159//organic cyclic compound binding;GO:0003723//RNA binding;GO:0003674//molecular_function;GO:0003824//catalytic activity;GO:0003676//nucleic acid binding;GO:0016787//hydrolase activity;GO:0016788//hydrolase activity, acting on ester bonds	GO:0008150//biological_process;GO:0006807//nitrogen compound metabolic process;GO:0034641//cellular nitrogen compound metabolic process;GO:1901360//organic cyclic compound metabolic process;GO:0008152//metabolic process;GO:0046483//heterocycle metabolic process;GO:0009987//cellular process;GO:0071704//organic substance metabolic process;GO:0006139//nucleobase-containing compound metabolic process…
1	33929301	33929500	*	5.09885e-31	1.86267e-28	79.4118	Os01g0801100	Genebody	-	Similar to Apurinic endonuclease-redox protein (DNA-(apurinic or apyrimidinic site) lyase) (EC 4.2.99.18). (Os01t0801100-01)	Genetic Information Processing	Replication and repair	ko03410//Base excision repair	K01142	GO:0005634//nucleus;GO:0005575//cellular_component;GO:0044464//cell part;GO:0044424//intracellular part;GO:0005622//intracellular;GO:0043226//organelle;GO:0043227//membrane-bounded organelle;GO:0005623//cell;GO:0043229//intracellular organelle;GO:0043231//intracellular membrane-bounded organelle	GO:0097159//organic cyclic compound binding;GO:0003824//catalytic activity;GO:0016788//hydrolase activity, acting on ester bonds;GO:0003677//DNA binding;GO:0016787//hydrolase activity;GO:0003674//molecular_function;GO:0004518//nuclease activity;GO:0005488//binding;GO:1901363//heterocyclic compound binding;GO:0003676//nucleic acid binding	GO:0006259//DNA metabolic process;GO:0044238//primary metabolic process;GO:0046483//heterocycle metabolic process;GO:0006950//response to stress;GO:0006807//nitrogen compound metabolic process;GO:0044237//cellular metabolic process;GO:0044260//cellular macromolecule metabolic process;GO:0009987//cellular process;GO:0071704//organic substance metabolic process;GO:0008150//biological_process;GO:190…
1	33929401	33929600	*	1.52909e-40	1.00678e-37	75.5396	Os01g0801100	Genebody	-	Similar to Apurinic endonuclease-redox protein (DNA-(apurinic or apyrimidinic site) lyase) (EC 4.2.99.18). (Os01t0801100-01)	Genetic Information Processing	Replication and repair	ko03410//Base excision repair	K01142	GO:0005634//nucleus;GO:0005575//cellular_component;GO:0044464//cell part;GO:0044424//intracellular part;GO:0005622//intracellular;GO:0043226//organelle;GO:0043227//membrane-bounded organelle;GO:0005623//cell;GO:0043229//intracellular organelle;GO:0043231//intracellular membrane-bounded organelle	GO:0097159//organic cyclic compound binding;GO:0003824//catalytic activity;GO:0016788//hydrolase activity, acting on ester bonds;GO:0003677//DNA binding;GO:0016787//hydrolase activity;GO:0003674//molecular_function;GO:0004518//nuclease activity;GO:0005488//binding;GO:1901363//heterocyclic compound binding;GO:0003676//nucleic acid binding	GO:0006259//DNA metabolic process;GO:0044238//primary metabolic process;GO:0046483//heterocycle metabolic process;GO:0006950//response to stress;GO:0006807//nitrogen compound metabolic process;GO:0044237//cellular metabolic process;GO:0044260//cellular macromolecule metabolic process;GO:0009987//cellular process;GO:0071704//organic substance metabolic process;GO:0008150//biological_process;GO:190…
1	34462401	34462600	*	7.14081e-21	1.23092e-18	-78.5714	Os01g0811001	Genebody	-	Hypothetical conserved gene. (Os01t0811001-00)	-	-	-	-	-	GO:0016772//transferase activity, transferring phosphorus-containing groups;GO:0097159//organic cyclic compound binding;GO:1901363//heterocyclic compound binding;GO:0005488//binding;GO:1901265//nucleoside phosphate binding;GO:0003674//molecular_function;GO:0016301//kinase activity;GO:0036094//small molecule binding;GO:0000166//nucleotide binding;GO:0003824//catalytic activity;GO:0016740//transfer…	GO:0008150//biological_process;GO:0043170//macromolecule metabolic process;GO:0043412//macromolecule modification;GO:0006464//cellular protein modification process;GO:0044237//cellular metabolic process;GO:0008152//metabolic process;GO:0044238//primary metabolic process;GO:0019538//protein metabolic process;GO:0044260//cellular macromolecule metabolic process;GO:0044267//cellular protein metaboli…
1	34462501	34462700	*	7.14081e-21	1.23092e-18	-78.5714	Os01g0811001	Genebody	-	Hypothetical conserved gene. (Os01t0811001-00)	-	-	-	-	-	GO:0016772//transferase activity, transferring phosphorus-containing groups;GO:0097159//organic cyclic compound binding;GO:1901363//heterocyclic compound binding;GO:0005488//binding;GO:1901265//nucleoside phosphate binding;GO:0003674//molecular_function;GO:0016301//kinase activity;GO:0036094//small molecule binding;GO:0000166//nucleotide binding;GO:0003824//catalytic activity;GO:0016740//transfer…	GO:0008150//biological_process;GO:0043170//macromolecule metabolic process;GO:0043412//macromolecule modification;GO:0006464//cellular protein modification process;GO:0044237//cellular metabolic process;GO:0008152//metabolic process;GO:0044238//primary metabolic process;GO:0019538//protein metabolic process;GO:0044260//cellular macromolecule metabolic process;GO:0044267//cellular protein metaboli…
1	34644301	34644500	*	3.18541e-24	7.14994e-22	-85.2679	Os01g0814700	Genebody	F-box protein 47	Cyclin-like F-box domain containing protein. (Os01t0814700-01)	-	-	-	-	-	GO:0005515//protein binding;GO:0005488//binding;GO:0003674//molecular_function	-
1	34644401	34644600	*	7.43257e-18	9.82589e-16	-84.3496	Os01g0814700	Genebody	F-box protein 47	Cyclin-like F-box domain containing protein. (Os01t0814700-01)	-	-	-	-	-	GO:0005515//protein binding;GO:0005488//binding;GO:0003674//molecular_function	-
1	35231901	35232100	*	1.86773e-30	6.57397e-28	-79.3651	Os01g0824600	Genebody	CALCINEURIN B-LIKE PROTEIN-INTERACTING PROTEIN KINASE 11	Serine/threonine protein kinase domain containing protein. (Os01t0824600-01);Similar to CBL-interacting protein kinase 2. (Os01t0824600-02)	-	-	-	-	GO:0005622//intracellular;GO:0016020//membrane;GO:0005575//cellular_component;GO:0005623//cell;GO:0044464//cell part	GO:0016740//transferase activity;GO:1901265//nucleoside phosphate binding;GO:0005488//binding;GO:0097159//organic cyclic compound binding;GO:0003674//molecular_function;GO:0016301//kinase activity;GO:0000166//nucleotide binding;GO:0036094//small molecule binding;GO:1901363//heterocyclic compound binding;GO:0003824//catalytic activity;GO:0016772//transferase activity, transferring phosphorus-conta…	GO:0044237//cellular metabolic process;GO:0007165//signal transduction;GO:0007154//cell communication;GO:0043412//macromolecule modification;GO:0071704//organic substance metabolic process;GO:0051716//cellular response to stimulus;GO:0019538//protein metabolic process;GO:0050789//regulation of biological process;GO:0009987//cellular process;GO:0006464//cellular protein modification process;GO:004…
1	35688801	35689000	*	2.45634e-12	1.78671e-10	-75.7576	Os01g0833500	Genebody	SERINE CARBOXYPEPTIDASE 5	Similar to Serine carboxypeptidase II-1 precursor (EC 3.4.16.6) (CP-MII.1) (Fragment). (Os01t0833500-01)	-	-	-	-	GO:0043229//intracellular organelle;GO:0044424//intracellular part;GO:0043227//membrane-bounded organelle;GO:0044464//cell part;GO:0005737//cytoplasm;GO:0005575//cellular_component;GO:0005622//intracellular;GO:0043226//organelle;GO:0005773//vacuole;GO:0043231//intracellular membrane-bounded organelle;GO:0044444//cytoplasmic part;GO:0005623//cell	GO:0016787//hydrolase activity;GO:0003824//catalytic activity;GO:0003674//molecular_function	GO:0009987//cellular process;GO:0043170//macromolecule metabolic process;GO:0071704//organic substance metabolic process;GO:0008150//biological_process;GO:0019538//protein metabolic process;GO:0009056//catabolic process;GO:0044238//primary metabolic process;GO:0008152//metabolic process
1	36084001	36084200	*	4.48409e-88	2.42887e-84	-98.7097	Os01g0840700	Genebody	-	Similar to 60S ribosomal protein L36. (Os01t0840700-00)	-	-	-	-	GO:1990904//ribonucleoprotein complex;GO:0005737//cytoplasm;GO:0043226//organelle;GO:0044464//cell part;GO:0043229//intracellular organelle;GO:0043228//non-membrane-bounded organelle;GO:0044444//cytoplasmic part;GO:0032991//macromolecular complex;GO:0044424//intracellular part;GO:0005623//cell;GO:0005840//ribosome;GO:0043232//intracellular non-membrane-bounded organelle;GO:0005575//cellular_compo…	GO:0005198//structural molecule activity;GO:0003674//molecular_function	GO:0006807//nitrogen compound metabolic process;GO:0034645//cellular macromolecule biosynthetic process;GO:0009059//macromolecule biosynthetic process;GO:0043170//macromolecule metabolic process;GO:0044260//cellular macromolecule metabolic process;GO:0043603//cellular amide metabolic process;GO:0009058//biosynthetic process;GO:0043604//amide biosynthetic process;GO:0044237//cellular metabolic pro…
1	36084101	36084300	*	7.10336e-32	2.74599e-29	-86.4865	Os01g0840700	Genebody	-	Similar to 60S ribosomal protein L36. (Os01t0840700-00)	-	-	-	-	GO:1990904//ribonucleoprotein complex;GO:0005737//cytoplasm;GO:0043226//organelle;GO:0044464//cell part;GO:0043229//intracellular organelle;GO:0043228//non-membrane-bounded organelle;GO:0044444//cytoplasmic part;GO:0032991//macromolecular complex;GO:0044424//intracellular part;GO:0005623//cell;GO:0005840//ribosome;GO:0043232//intracellular non-membrane-bounded organelle;GO:0005575//cellular_compo…	GO:0005198//structural molecule activity;GO:0003674//molecular_function	GO:0006807//nitrogen compound metabolic process;GO:0034645//cellular macromolecule biosynthetic process;GO:0009059//macromolecule biosynthetic process;GO:0043170//macromolecule metabolic process;GO:0044260//cellular macromolecule metabolic process;GO:0043603//cellular amide metabolic process;GO:0009058//biosynthetic process;GO:0043604//amide biosynthetic process;GO:0044237//cellular metabolic pro…
1	36693801	36694000	*	5.34572e-51	6.1205e-48	95.2381	Os01g0852200	Genebody	-	Similar to sialin. (Os01t0852200-01);Similar to sialin. (Os01t0852200-02);Major facilitator superfamily protein. (Os01t0852200-03)	-	-	-	-	GO:0005737//cytoplasm;GO:0044464//cell part;GO:0043226//organelle;GO:0005623//cell;GO:0043231//intracellular membrane-bounded organelle;GO:0005575//cellular_component;GO:0044444//cytoplasmic part;GO:0044424//intracellular part;GO:0009536//plastid;GO:0043227//membrane-bounded organelle;GO:0016020//membrane;GO:0005622//intracellular;GO:0043229//intracellular organelle	GO:0000166//nucleotide binding;GO:0036094//small molecule binding;GO:0003824//catalytic activity;GO:0016772//transferase activity, transferring phosphorus-containing groups;GO:0016301//kinase activity;GO:0005488//binding;GO:0005215//transporter activity;GO:1901265//nucleoside phosphate binding;GO:1901363//heterocyclic compound binding;GO:0016740//transferase activity;GO:0003674//molecular_functio…	GO:0019538//protein metabolic process;GO:0044238//primary metabolic process;GO:0043170//macromolecule metabolic process;GO:0036211//protein modification process;GO:0044237//cellular metabolic process;GO:0008152//metabolic process;GO:0044267//cellular protein metabolic process;GO:0071704//organic substance metabolic process;GO:0043412//macromolecule modification;GO:0006464//cellular protein modifi…
1	37462801	37463000	*	2.13655e-30	7.49626e-28	-92.0635	Os01g0865600	Genebody	basic helix-loop-helix protein 149	Basic helix-loop-helix dimerisation region bHLH domain containing protein. (Os01t0865600-01);Basic helix-loop-helix dimerisation region bHLH domain containing protein. (Os01t0865600-02)	-	-	-	-	GO:0005623//cell;GO:0005634//nucleus;GO:0044424//intracellular part;GO:0005622//intracellular;GO:0043226//organelle;GO:0044464//cell part;GO:0043227//membrane-bounded organelle;GO:0005575//cellular_component;GO:0043229//intracellular organelle;GO:0043231//intracellular membrane-bounded organelle	GO:0005488//binding;GO:0005515//protein binding;GO:0003674//molecular_function;GO:0001071//nucleic acid binding transcription factor activity;GO:0003700//transcription factor activity, sequence-specific DNA binding	GO:0044707//single-multicellular organism process;GO:0044767//single-organism developmental process;GO:0046483//heterocycle metabolic process;GO:0032501//multicellular organismal process;GO:0044238//primary metabolic process;GO:0006139//nucleobase-containing compound metabolic process;GO:0006807//nitrogen compound metabolic process;GO:1901360//organic cyclic compound metabolic process;GO:0006725/…
1	37831001	37831200	*	2.45239e-28	7.45484e-26	-100	Os01g0872350	Genebody	-	-	-	-	-	-	-	-	-
1	37831001	37831200	*	2.45239e-28	7.45484e-26	-100	Os01g0872400	Genebody	-	Similar to POT family protein. (Os01t0872400-01)	-	-	-	-	GO:0005575//cellular_component;GO:0016020//membrane	GO:0003674//molecular_function;GO:0005215//transporter activity	GO:0008150//biological_process;GO:0051179//localization;GO:0006810//transport;GO:0051234//establishment of localization
1	37831101	37831300	*	2.23646e-34	1.01914e-31	-90	Os01g0872350	Genebody	-	-	-	-	-	-	-	-	-
1	37831101	37831300	*	2.23646e-34	1.01914e-31	-90	Os01g0872400	Genebody	-	Similar to POT family protein. (Os01t0872400-01)	-	-	-	-	GO:0005575//cellular_component;GO:0016020//membrane	GO:0003674//molecular_function;GO:0005215//transporter activity	GO:0008150//biological_process;GO:0051179//localization;GO:0006810//transport;GO:0051234//establishment of localization
1	37831201	37831400	*	1.04865e-21	1.93341e-19	-75.8454	Os01g0872350	Genebody	-	-	-	-	-	-	-	-	-
1	37831201	37831400	*	1.04865e-21	1.93341e-19	-75.8454	Os01g0872400	Genebody	-	Similar to POT family protein. (Os01t0872400-01)	-	-	-	-	GO:0005575//cellular_component;GO:0016020//membrane	GO:0003674//molecular_function;GO:0005215//transporter activity	GO:0008150//biological_process;GO:0051179//localization;GO:0006810//transport;GO:0051234//establishment of localization
1	37956701	37956900	*	6.77218e-18	8.98849e-16	-84.6154	Os01g0874800	Genebody	-	Similar to DNA polymerase I. (Os01t0874800-01);Similar to DNA polymerase I. (Os01t0874800-02);5'-3' exonuclease domain containing protein. (Os01t0874800-03);Similar to DNA polymerase I. (Os01t0874800-04)	-	-	-	-	GO:0005622//intracellular;GO:0044464//cell part;GO:0044424//intracellular part;GO:0005575//cellular_component;GO:0005623//cell;GO:0005737//cytoplasm	GO:0016740//transferase activity;GO:0003676//nucleic acid binding;GO:0003674//molecular_function;GO:0003824//catalytic activity;GO:0097159//organic cyclic compound binding;GO:0005488//binding;GO:0003677//DNA binding;GO:1901363//heterocyclic compound binding	GO:0006139//nucleobase-containing compound metabolic process;GO:0006259//DNA metabolic process;GO:0044260//cellular macromolecule metabolic process;GO:0008152//metabolic process;GO:0090304//nucleic acid metabolic process;GO:1901360//organic cyclic compound metabolic process;GO:0044238//primary metabolic process;GO:0006807//nitrogen compound metabolic process;GO:0034641//cellular nitrogen compound…
1	39465501	39465700	*	2.1067e-14	1.95786e-12	-75.9424	Os01g0906425	Genebody	-	-	-	-	-	-	-	-	-
1	39465501	39465700	*	2.1067e-14	1.95786e-12	-75.9424	Os01g0906450	Genebody	-	-	-	-	-	-	-	-	-
1	39497901	39498100	*	1.54101e-23	3.29095e-21	-87.1795	Os01g0907400	Genebody	Jumonji 705, Jumonji C Domain Protein JMJ705	Histone lysine demethylase, Stress-responsive H3K27me3(histon H3 lysine 27 trimethylation) demethylation (Os01t0907400-01)	-	-	-	-	GO:0043229//intracellular organelle;GO:0043231//intracellular membrane-bounded organelle;GO:0043227//membrane-bounded organelle;GO:0044424//intracellular part;GO:0044464//cell part;GO:0005634//nucleus;GO:0005622//intracellular;GO:0005575//cellular_component;GO:0043226//organelle;GO:0005623//cell	GO:0003674//molecular_function;GO:1901363//heterocyclic compound binding;GO:0003676//nucleic acid binding;GO:0005488//binding;GO:0097159//organic cyclic compound binding;GO:0003824//catalytic activity	GO:0044707//single-multicellular organism process;GO:0008152//metabolic process;GO:0071704//organic substance metabolic process;GO:0065007//biological regulation;GO:0006725//cellular aromatic compound metabolic process;GO:0048367//shoot system development;GO:0006807//nitrogen compound metabolic process;GO:0044699//single-organism process;GO:0044237//cellular metabolic process;GO:0008150//biologic…
1	39949601	39949800	*	3.21701e-27	9.02023e-25	-92.3559	Os01g0916350	Genebody	-	-	-	-	-	-	-	-	-
1	39949601	39949800	*	3.21701e-27	9.02023e-25	-92.3559	Os01g0916400	Genebody	selenium-binding protein, selenium-binding protein homologue	Similar to Selenium binding protein. (Os01t0916400-01)	-	-	-	-	-	GO:0005488//binding;GO:0003674//molecular_function	-
1	40357101	40357300	*	7.9202e-34	3.48706e-31	-87.6113	Os01g0922800	Genebody	MADS BOX GENE 51	MADS-box transcription factor, Short-day flowering promoter (Os01t0922800-01)	-	-	-	-	GO:0005622//intracellular;GO:0043231//intracellular membrane-bounded organelle;GO:0044464//cell part;GO:0043226//organelle;GO:0005575//cellular_component;GO:0043227//membrane-bounded organelle;GO:0005634//nucleus;GO:0044424//intracellular part;GO:0043229//intracellular organelle;GO:0005623//cell	GO:0003674//molecular_function;GO:0097159//organic cyclic compound binding;GO:1901363//heterocyclic compound binding;GO:0003676//nucleic acid binding;GO:0005515//protein binding;GO:0005488//binding;GO:0003677//DNA binding	GO:0050896//response to stimulus;GO:0048731//system development;GO:0048856//anatomical structure development;GO:0044237//cellular metabolic process;GO:0044767//single-organism developmental process;GO:0006807//nitrogen compound metabolic process;GO:1901360//organic cyclic compound metabolic process;GO:0009791//post-embryonic development;GO:0009628//response to abiotic stimulus;GO:0009908//flower …
1	40463801	40464000	*	2.49629e-19	3.76979e-17	-78.871	Os01g0924300	Genebody	OsWD40-29	WD40 repeat-like domain containing protein. (Os01t0924300-01);Similar to periodic tryptophan protein 1. (Os01t0924300-02)	-	-	-	-	GO:0043229//intracellular organelle;GO:0043226//organelle;GO:0005575//cellular_component;GO:0005623//cell;GO:0044464//cell part;GO:0043227//membrane-bounded organelle;GO:0005634//nucleus;GO:0044424//intracellular part;GO:0043231//intracellular membrane-bounded organelle;GO:0005622//intracellular	GO:0005515//protein binding;GO:0005488//binding;GO:0003674//molecular_function	-
1	40656601	40656800	*	1.15691e-29	3.86027e-27	-91.1433	Os01g0927000	Genebody	SET DOMAIN GROUP PROTEIN 714	Similar to SET domain-containing protein SET118. (Os01t0927000-01)	Metabolism	Amino acid metabolism	ko00310//Lysine degradation	K11420	GO:0043226//organelle;GO:0043229//intracellular organelle;GO:0005622//intracellular;GO:0005623//cell;GO:0043227//membrane-bounded organelle;GO:0005634//nucleus;GO:0005575//cellular_component;GO:0044464//cell part;GO:0043231//intracellular membrane-bounded organelle;GO:0044424//intracellular part	GO:0003677//DNA binding;GO:0000166//nucleotide binding;GO:0005488//binding;GO:1901363//heterocyclic compound binding;GO:0003674//molecular_function;GO:0003824//catalytic activity;GO:0003676//nucleic acid binding;GO:1901265//nucleoside phosphate binding;GO:0016740//transferase activity;GO:0097159//organic cyclic compound binding;GO:0005515//protein binding;GO:0036094//small molecule binding	GO:0006725//cellular aromatic compound metabolic process;GO:0006464//cellular protein modification process;GO:0043412//macromolecule modification;GO:0034641//cellular nitrogen compound metabolic process;GO:0006807//nitrogen compound metabolic process;GO:0036211//protein modification process;GO:0090304//nucleic acid metabolic process;GO:0006139//nucleobase-containing compound metabolic process;GO:…
1	40681401	40681600	*	1.12435e-26	3.0379e-24	-80.968	Os01g0927500	Genebody	-	Serine/threonine protein kinase-related domain containing protein. (Os01t0927500-01);Serine/threonine protein kinase-related domain containing protein. (Os01t0927500-02)	-	-	-	-	GO:0005575//cellular_component;GO:0016020//membrane;GO:0005886//plasma membrane;GO:0071944//cell periphery;GO:0044464//cell part;GO:0005623//cell	GO:1901363//heterocyclic compound binding;GO:0005488//binding;GO:0003824//catalytic activity;GO:0003674//molecular_function;GO:0097159//organic cyclic compound binding;GO:1901265//nucleoside phosphate binding;GO:0016772//transferase activity, transferring phosphorus-containing groups;GO:0000166//nucleotide binding;GO:0005102//receptor binding;GO:0036094//small molecule binding;GO:0016740//transfe…	GO:0090567//reproductive shoot system development;GO:0006464//cellular protein modification process;GO:0044699//single-organism process;GO:0003006//developmental process involved in reproduction;GO:0007275//multicellular organism development;GO:0044237//cellular metabolic process;GO:0009908//flower development;GO:0044767//single-organism developmental process;GO:0009791//post-embryonic developmen…
1	40723801	40724000	*	2.2618e-17	2.85252e-15	-75.3333	Os01g0928100	Genebody	-	-	-	-	-	-	-	-	-
1	40824201	40824400	*	6.23468e-18	8.30711e-16	-80.8511	Os01g0930300	Genebody	-	RNA-directed DNA polymerase (reverse transcriptase), related domain containing protein. (Os01t0930300-01)	-	-	-	-	GO:0005623//cell;GO:0016020//membrane;GO:0044464//cell part;GO:0005575//cellular_component;GO:0005622//intracellular	GO:0016740//transferase activity;GO:0003723//RNA binding;GO:0004518//nuclease activity;GO:0005488//binding;GO:1901363//heterocyclic compound binding;GO:0003824//catalytic activity;GO:0003676//nucleic acid binding;GO:0016787//hydrolase activity;GO:0003674//molecular_function;GO:0097159//organic cyclic compound binding;GO:0016788//hydrolase activity, acting on ester bonds	GO:0009987//cellular process;GO:0044238//primary metabolic process;GO:0051179//localization;GO:0006259//DNA metabolic process;GO:0044260//cellular macromolecule metabolic process;GO:0034641//cellular nitrogen compound metabolic process;GO:0006725//cellular aromatic compound metabolic process;GO:0051234//establishment of localization;GO:0090304//nucleic acid metabolic process;GO:0006810//transport…
1	40858301	40858500	*	8.84688e-49	9.07141e-46	-86.5703	Os01g0931100	Genebody	-	Conserved hypothetical protein. (Os01t0931100-01);Protein of unknown function DUF1624 domain containing protein. (Os01t0931100-02)	Metabolism	Glycan biosynthesis and metabolism	ko00531//Glycosaminoglycan degradation	K10532	GO:0016020//membrane;GO:0005575//cellular_component	GO:0016740//transferase activity;GO:0003824//catalytic activity;GO:0003674//molecular_function	-
1	41228201	41228400	*	3.37938e-46	3.03455e-43	-85.4458	Os01g0939200	Genebody	-	-	-	-	-	-	-	-	-
1	41884001	41884200	*	3.51924e-23	7.30176e-21	-84.255	Os01g0951100	Genebody	-	Arf GTPase activating protein family protein. (Os01t0951100-01)	Cellular Processes	Transport and catabolism	ko04144//Endocytosis	K12486	-	GO:0098772//molecular function regulator;GO:0005488//binding;GO:0003674//molecular_function;GO:0030234//enzyme regulator activity	GO:0008150//biological_process
1	41884101	41884300	*	5.1771e-28	1.53639e-25	-86.4098	Os01g0951100	Genebody	-	Arf GTPase activating protein family protein. (Os01t0951100-01)	Cellular Processes	Transport and catabolism	ko04144//Endocytosis	K12486	-	GO:0098772//molecular function regulator;GO:0005488//binding;GO:0003674//molecular_function;GO:0030234//enzyme regulator activity	GO:0008150//biological_process
1	41973501	41973700	*	1.13503e-43	8.8882e-41	-76.9697	Os01g0952800	Genebody	basic helix-loop-helix protein 056	Achaete-scute transcription factor related domain containing protein. (Os01t0952800-01);Conserved hypothetical protein. (Os01t0952800-02)	-	-	-	-	GO:0044424//intracellular part;GO:0044464//cell part;GO:0005623//cell;GO:0005634//nucleus;GO:0005575//cellular_component;GO:0043229//intracellular organelle;GO:0043231//intracellular membrane-bounded organelle;GO:0043226//organelle;GO:0005622//intracellular;GO:0043227//membrane-bounded organelle	GO:0005515//protein binding;GO:0003700//transcription factor activity, sequence-specific DNA binding;GO:1901363//heterocyclic compound binding;GO:0097159//organic cyclic compound binding;GO:0003677//DNA binding;GO:0001071//nucleic acid binding transcription factor activity;GO:0003674//molecular_function;GO:0003676//nucleic acid binding;GO:0005488//binding	GO:0007165//signal transduction;GO:0050794//regulation of cellular process;GO:0050896//response to stimulus;GO:0034641//cellular nitrogen compound metabolic process;GO:0008150//biological_process;GO:0051716//cellular response to stimulus;GO:0044699//single-organism process;GO:0006725//cellular aromatic compound metabolic process;GO:1901360//organic cyclic compound metabolic process;GO:0044710//si…
2	5101	5300	*	7.61226e-22	1.42008e-19	84.3137	Os02g0100100	Genebody	PROTEIN DISULFIDE ISOMERASE-LIKE 1;4, protein disulfide-isomerase 1-4, protein disulfide isomerase 1-4, PDI-like protein 1-4	Thioredoxin domain domain containing protein. (Os02t0100100-01)	Genetic Information Processing	Folding, sorting and degradation	ko04141//Protein processing in endoplasmic reticulum	K09580	GO:0044464//cell part;GO:0043227//membrane-bounded organelle;GO:0043226//organelle;GO:0012505//endomembrane system;GO:0005783//endoplasmic reticulum;GO:0044424//intracellular part;GO:0043229//intracellular organelle;GO:0043231//intracellular membrane-bounded organelle;GO:0005622//intracellular;GO:0044444//cytoplasmic part;GO:0005575//cellular_component;GO:0005623//cell;GO:0005737//cytoplasm	GO:0003674//molecular_function;GO:0003824//catalytic activity	GO:0008150//biological_process;GO:0065008//regulation of biological quality;GO:0006950//response to stress;GO:0050896//response to stimulus;GO:0044699//single-organism process;GO:0009987//cellular process;GO:0065007//biological regulation;GO:0044763//single-organism cellular process;GO:0042592//homeostatic process;GO:0019725//cellular homeostasis
2	1391601	1391800	*	7.84362e-21	1.34699e-18	-90.5844	Os02g0126400	Genebody	CALCIUM-DEPENDENT PROTEIN KINASE 4	Calcium-dependent protein kinase, Positive regulator of the salt and drought stress responses (Os02t0126400-01);Similar to Calcium-dependent protein kinase. (Os02t0126400-02)	Organismal Systems	Environmental adaptation	ko04626//Plant-pathogen interaction	K13412	GO:0016020//membrane;GO:0043226//organelle;GO:0043231//intracellular membrane-bounded organelle;GO:0005634//nucleus;GO:0005737//cytoplasm;GO:0005886//plasma membrane;GO:0044464//cell part;GO:0043229//intracellular organelle;GO:0005622//intracellular;GO:0043227//membrane-bounded organelle;GO:0071944//cell periphery;GO:0005623//cell;GO:0005575//cellular_component;GO:0044424//intracellular part	GO:0005488//binding;GO:0003674//molecular_function;GO:0016740//transferase activity;GO:0005515//protein binding;GO:0003824//catalytic activity;GO:0016301//kinase activity;GO:0097159//organic cyclic compound binding;GO:0000166//nucleotide binding;GO:1901363//heterocyclic compound binding;GO:1901265//nucleoside phosphate binding;GO:0016772//transferase activity, transferring phosphorus-containing g…	GO:0007165//signal transduction;GO:0044267//cellular protein metabolic process;GO:0007154//cell communication;GO:0044237//cellular metabolic process;GO:0043412//macromolecule modification;GO:0008150//biological_process;GO:0050794//regulation of cellular process;GO:0044763//single-organism cellular process;GO:0006464//cellular protein modification process;GO:0044260//cellular macromolecule metabol…
2	1769401	1769600	*	1.35761e-30	4.82033e-28	-85.7505	Os02g0133400	Genebody	SMC3 homolog, chromosome segregation protein sudA	Similar to SMC3 protein. (Os02t0133400-00)	-	-	-	-	GO:0043226//organelle;GO:0005622//intracellular;GO:0043227//membrane-bounded organelle;GO:0005634//nucleus;GO:0043231//intracellular membrane-bounded organelle;GO:0044424//intracellular part;GO:0044464//cell part;GO:0005575//cellular_component;GO:0043229//intracellular organelle;GO:0005623//cell	GO:1901265//nucleoside phosphate binding;GO:1901363//heterocyclic compound binding;GO:0036094//small molecule binding;GO:0005488//binding;GO:0000166//nucleotide binding;GO:0097159//organic cyclic compound binding;GO:0003674//molecular_function	GO:0016043//cellular component organization;GO:0009987//cellular process;GO:0071840//cellular component organization or biogenesis;GO:0008150//biological_process
2	1769501	1769700	*	8.97336e-43	6.66029e-40	-85.2925	Os02g0133400	Genebody	SMC3 homolog, chromosome segregation protein sudA	Similar to SMC3 protein. (Os02t0133400-00)	-	-	-	-	GO:0043226//organelle;GO:0005622//intracellular;GO:0043227//membrane-bounded organelle;GO:0005634//nucleus;GO:0043231//intracellular membrane-bounded organelle;GO:0044424//intracellular part;GO:0044464//cell part;GO:0005575//cellular_component;GO:0043229//intracellular organelle;GO:0005623//cell	GO:1901265//nucleoside phosphate binding;GO:1901363//heterocyclic compound binding;GO:0036094//small molecule binding;GO:0005488//binding;GO:0000166//nucleotide binding;GO:0097159//organic cyclic compound binding;GO:0003674//molecular_function	GO:0016043//cellular component organization;GO:0009987//cellular process;GO:0071840//cellular component organization or biogenesis;GO:0008150//biological_process
2	1769601	1769800	*	1.05775e-34	4.93819e-32	-84.023	Os02g0133400	Genebody	SMC3 homolog, chromosome segregation protein sudA	Similar to SMC3 protein. (Os02t0133400-00)	-	-	-	-	GO:0043226//organelle;GO:0005622//intracellular;GO:0043227//membrane-bounded organelle;GO:0005634//nucleus;GO:0043231//intracellular membrane-bounded organelle;GO:0044424//intracellular part;GO:0044464//cell part;GO:0005575//cellular_component;GO:0043229//intracellular organelle;GO:0005623//cell	GO:1901265//nucleoside phosphate binding;GO:1901363//heterocyclic compound binding;GO:0036094//small molecule binding;GO:0005488//binding;GO:0000166//nucleotide binding;GO:0097159//organic cyclic compound binding;GO:0003674//molecular_function	GO:0016043//cellular component organization;GO:0009987//cellular process;GO:0071840//cellular component organization or biogenesis;GO:0008150//biological_process
2	4426501	4426700	*	5.91216e-77	2.01129e-73	88.953	Os02g0179600	Genebody	-	-	-	-	-	-	-	-	-
2	4426601	4426800	*	3.62583e-120	5.40667e-116	92.9202	Os02g0179600	Genebody	-	-	-	-	-	-	-	-	-
2	4691901	4692100	*	2.18551e-13	1.80775e-11	-77.4603	Os02g0184100	Genebody	-	-	-	-	-	-	-	-	-
2	4742701	4742900	*	9.80509e-34	4.2892e-31	-94.9938	Os02g0184800	Genebody	-	-	-	-	-	-	-	-	-
2	4742701	4742900	*	9.80509e-34	4.2892e-31	-94.9938	Os02g0184900	Genebody	-	Cytochrome P450 family protein. (Os02t0184900-01)	-	-	-	-	GO:0005575//cellular_component;GO:0016020//membrane	GO:0003824//catalytic activity;GO:0003674//molecular_function;GO:0005488//binding	GO:0009058//biosynthetic process;GO:0044710//single-organism metabolic process;GO:0008150//biological_process;GO:0044699//single-organism process;GO:0019748//secondary metabolic process;GO:0008152//metabolic process
2	4742801	4743000	*	2.51776e-62	4.92059e-59	-92.5658	Os02g0184800	Genebody	-	-	-	-	-	-	-	-	-
2	4742801	4743000	*	2.51776e-62	4.92059e-59	-92.5658	Os02g0184900	Genebody	-	Cytochrome P450 family protein. (Os02t0184900-01)	-	-	-	-	GO:0005575//cellular_component;GO:0016020//membrane	GO:0003824//catalytic activity;GO:0003674//molecular_function;GO:0005488//binding	GO:0009058//biosynthetic process;GO:0044710//single-organism metabolic process;GO:0008150//biological_process;GO:0044699//single-organism process;GO:0019748//secondary metabolic process;GO:0008152//metabolic process
2	4742901	4743100	*	1.21693e-75	3.96306e-72	-93.8679	Os02g0184900	Genebody	-	Cytochrome P450 family protein. (Os02t0184900-01)	-	-	-	-	GO:0005575//cellular_component;GO:0016020//membrane	GO:0003824//catalytic activity;GO:0003674//molecular_function;GO:0005488//binding	GO:0009058//biosynthetic process;GO:0044710//single-organism metabolic process;GO:0008150//biological_process;GO:0044699//single-organism process;GO:0019748//secondary metabolic process;GO:0008152//metabolic process
2	4755801	4756000	*	1.17426e-20	1.98883e-18	-82.2222	Os02g0185200	Genebody	-	Cytochrome P450 family protein. (Os02t0185200-01)	-	-	-	-	GO:0016020//membrane;GO:0005575//cellular_component	GO:0003674//molecular_function;GO:0005488//binding;GO:0003824//catalytic activity	GO:0008152//metabolic process;GO:0009058//biosynthetic process;GO:0044699//single-organism process;GO:0019748//secondary metabolic process;GO:0008150//biological_process;GO:0044710//single-organism metabolic process
2	4755901	4756100	*	8.1451e-15	7.90688e-13	-79.5455	Os02g0185200	Genebody	-	Cytochrome P450 family protein. (Os02t0185200-01)	-	-	-	-	GO:0016020//membrane;GO:0005575//cellular_component	GO:0003674//molecular_function;GO:0005488//binding;GO:0003824//catalytic activity	GO:0008152//metabolic process;GO:0009058//biosynthetic process;GO:0044699//single-organism process;GO:0019748//secondary metabolic process;GO:0008150//biological_process;GO:0044710//single-organism metabolic process
2	4756001	4756200	*	3.55427e-27	9.92069e-25	-75	Os02g0185200	Genebody	-	Cytochrome P450 family protein. (Os02t0185200-01)	-	-	-	-	GO:0016020//membrane;GO:0005575//cellular_component	GO:0003674//molecular_function;GO:0005488//binding;GO:0003824//catalytic activity	GO:0008152//metabolic process;GO:0009058//biosynthetic process;GO:0044699//single-organism process;GO:0019748//secondary metabolic process;GO:0008150//biological_process;GO:0044710//single-organism metabolic process
2	4756101	4756300	*	9.79105e-48	9.4636e-45	-76.8	Os02g0185200	Genebody	-	Cytochrome P450 family protein. (Os02t0185200-01)	-	-	-	-	GO:0016020//membrane;GO:0005575//cellular_component	GO:0003674//molecular_function;GO:0005488//binding;GO:0003824//catalytic activity	GO:0008152//metabolic process;GO:0009058//biosynthetic process;GO:0044699//single-organism process;GO:0019748//secondary metabolic process;GO:0008150//biological_process;GO:0044710//single-organism metabolic process
2	4797501	4797700	*	2.06199e-19	3.13792e-17	-79.3651	Os02g0186200	Genebody	endosperm-specific gene 28	Similar to Cytochrome P450 CYP71K14. (Os02t0186200-00)	-	-	-	-	GO:0016020//membrane;GO:0005575//cellular_component	GO:0005488//binding;GO:0003824//catalytic activity;GO:0003674//molecular_function	GO:0019748//secondary metabolic process;GO:0008150//biological_process;GO:0009058//biosynthetic process;GO:0008152//metabolic process;GO:0044710//single-organism metabolic process;GO:0044699//single-organism process
2	4827601	4827800	*	2.91244e-30	1.01231e-27	-94.5946	Os02g0186900	Genebody	-	Cytochrome P450 family protein. (Os02t0186900-01)	-	-	-	-	GO:0016020//membrane;GO:0005575//cellular_component	GO:0003674//molecular_function;GO:0003824//catalytic activity;GO:0005488//binding	GO:0008152//metabolic process;GO:0008150//biological_process;GO:0044699//single-organism process;GO:0019748//secondary metabolic process;GO:0009058//biosynthetic process;GO:0044710//single-organism metabolic process
2	4827701	4827900	*	9.63397e-28	2.79911e-25	-85.7143	Os02g0186900	Genebody	-	Cytochrome P450 family protein. (Os02t0186900-01)	-	-	-	-	GO:0016020//membrane;GO:0005575//cellular_component	GO:0003674//molecular_function;GO:0003824//catalytic activity;GO:0005488//binding	GO:0008152//metabolic process;GO:0008150//biological_process;GO:0044699//single-organism process;GO:0019748//secondary metabolic process;GO:0009058//biosynthetic process;GO:0044710//single-organism metabolic process
2	4827801	4828000	*	4.2147e-15	4.22147e-13	-80.5556	Os02g0186900	Genebody	-	Cytochrome P450 family protein. (Os02t0186900-01)	-	-	-	-	GO:0016020//membrane;GO:0005575//cellular_component	GO:0003674//molecular_function;GO:0003824//catalytic activity;GO:0005488//binding	GO:0008152//metabolic process;GO:0008150//biological_process;GO:0044699//single-organism process;GO:0019748//secondary metabolic process;GO:0009058//biosynthetic process;GO:0044710//single-organism metabolic process
2	4827901	4828100	*	1.88894e-44	1.54298e-41	-84.178	Os02g0186900	Genebody	-	Cytochrome P450 family protein. (Os02t0186900-01)	-	-	-	-	GO:0016020//membrane;GO:0005575//cellular_component	GO:0003674//molecular_function;GO:0003824//catalytic activity;GO:0005488//binding	GO:0008152//metabolic process;GO:0008150//biological_process;GO:0044699//single-organism process;GO:0019748//secondary metabolic process;GO:0009058//biosynthetic process;GO:0044710//single-organism metabolic process
2	5063001	5063200	*	1.84813e-44	1.51118e-41	-96.9697	Os02g0191500	Genebody	-	Similar to Goliath homolog precursor (RING finger protein 130). (Os02t0191500-01)	-	-	-	-	-	GO:0016740//transferase activity;GO:0003674//molecular_function;GO:0003824//catalytic activity	GO:0036211//protein modification process;GO:0009987//cellular process;GO:0043170//macromolecule metabolic process;GO:0019538//protein metabolic process;GO:0071704//organic substance metabolic process;GO:0043412//macromolecule modification;GO:0006464//cellular protein modification process;GO:0044260//cellular macromolecule metabolic process;GO:0008150//biological_process;GO:0009056//catabolic proc…
2	5063101	5063300	*	5.20608e-23	1.06641e-20	-87.376	Os02g0191500	Genebody	-	Similar to Goliath homolog precursor (RING finger protein 130). (Os02t0191500-01)	-	-	-	-	-	GO:0016740//transferase activity;GO:0003674//molecular_function;GO:0003824//catalytic activity	GO:0036211//protein modification process;GO:0009987//cellular process;GO:0043170//macromolecule metabolic process;GO:0019538//protein metabolic process;GO:0071704//organic substance metabolic process;GO:0043412//macromolecule modification;GO:0006464//cellular protein modification process;GO:0044260//cellular macromolecule metabolic process;GO:0008150//biological_process;GO:0009056//catabolic proc…
2	5063201	5063400	*	9.77306e-25	2.28247e-22	-86.7681	Os02g0191500	Genebody	-	Similar to Goliath homolog precursor (RING finger protein 130). (Os02t0191500-01)	-	-	-	-	-	GO:0016740//transferase activity;GO:0003674//molecular_function;GO:0003824//catalytic activity	GO:0036211//protein modification process;GO:0009987//cellular process;GO:0043170//macromolecule metabolic process;GO:0019538//protein metabolic process;GO:0071704//organic substance metabolic process;GO:0043412//macromolecule modification;GO:0006464//cellular protein modification process;GO:0044260//cellular macromolecule metabolic process;GO:0008150//biological_process;GO:0009056//catabolic proc…
2	5063301	5063500	*	4.09326e-36	2.06192e-33	-90.9091	Os02g0191500	Genebody	-	Similar to Goliath homolog precursor (RING finger protein 130). (Os02t0191500-01)	-	-	-	-	-	GO:0016740//transferase activity;GO:0003674//molecular_function;GO:0003824//catalytic activity	GO:0036211//protein modification process;GO:0009987//cellular process;GO:0043170//macromolecule metabolic process;GO:0019538//protein metabolic process;GO:0071704//organic substance metabolic process;GO:0043412//macromolecule modification;GO:0006464//cellular protein modification process;GO:0044260//cellular macromolecule metabolic process;GO:0008150//biological_process;GO:0009056//catabolic proc…
2	5063401	5063600	*	2.18309e-30	7.65284e-28	-85.1064	Os02g0191500	Genebody	-	Similar to Goliath homolog precursor (RING finger protein 130). (Os02t0191500-01)	-	-	-	-	-	GO:0016740//transferase activity;GO:0003674//molecular_function;GO:0003824//catalytic activity	GO:0036211//protein modification process;GO:0009987//cellular process;GO:0043170//macromolecule metabolic process;GO:0019538//protein metabolic process;GO:0071704//organic substance metabolic process;GO:0043412//macromolecule modification;GO:0006464//cellular protein modification process;GO:0044260//cellular macromolecule metabolic process;GO:0008150//biological_process;GO:0009056//catabolic proc…
2	5063501	5063700	*	2.30117e-41	1.58285e-38	-87.5	Os02g0191500	Genebody	-	Similar to Goliath homolog precursor (RING finger protein 130). (Os02t0191500-01)	-	-	-	-	-	GO:0016740//transferase activity;GO:0003674//molecular_function;GO:0003824//catalytic activity	GO:0036211//protein modification process;GO:0009987//cellular process;GO:0043170//macromolecule metabolic process;GO:0019538//protein metabolic process;GO:0071704//organic substance metabolic process;GO:0043412//macromolecule modification;GO:0006464//cellular protein modification process;GO:0044260//cellular macromolecule metabolic process;GO:0008150//biological_process;GO:0009056//catabolic proc…
2	5514801	5515000	*	3.83213e-26	9.98743e-24	-83.0769	Os02g0198400	Genebody	-	-	-	-	-	-	-	-	-
2	5514901	5515100	*	1.51516e-18	2.13853e-16	-75.5102	Os02g0198400	Genebody	-	-	-	-	-	-	-	-	-
2	5689001	5689200	*	4.30315e-23	8.86504e-21	-80.239	Os02g0201900	Genebody	RNA helicase 41	DNA/RNA helicase, C-terminal domain containing protein. (Os02t0201900-01);DNA/RNA helicase, C-terminal domain containing protein. (Os02t0201900-02)	-	-	-	-	GO:0005622//intracellular;GO:0031974//membrane-enclosed lumen;GO:0005730//nucleolus;GO:0044446//intracellular organelle part;GO:0043231//intracellular membrane-bounded organelle;GO:0044424//intracellular part;GO:0043233//organelle lumen;GO:0043226//organelle;GO:0005575//cellular_component;GO:0043232//intracellular non-membrane-bounded organelle;GO:0005737//cytoplasm;GO:0005634//nucleus;GO:0044428…	GO:0097159//organic cyclic compound binding;GO:1901363//heterocyclic compound binding;GO:0036094//small molecule binding;GO:0003676//nucleic acid binding;GO:0003723//RNA binding;GO:0016787//hydrolase activity;GO:0003824//catalytic activity;GO:0003674//molecular_function;GO:0000166//nucleotide binding;GO:1901265//nucleoside phosphate binding;GO:0005488//binding	GO:1901360//organic cyclic compound metabolic process;GO:0006725//cellular aromatic compound metabolic process;GO:0008152//metabolic process;GO:0044238//primary metabolic process;GO:0006807//nitrogen compound metabolic process;GO:0006139//nucleobase-containing compound metabolic process;GO:0044237//cellular metabolic process;GO:0071704//organic substance metabolic process;GO:0034641//cellular nit…
2	5689001	5689200	*	4.30315e-23	8.86504e-21	-80.239	Os02g0202000	Genebody	ETHYLENE-RESPONSIVE ELEMENT-BINDING FACTOR 3	Ethylene response factor, Transcription factor, Regulation of wax synthesis, Drought tolerance (Os02t0202000-01)	-	-	-	-	GO:0005622//intracellular;GO:0043226//organelle;GO:0044464//cell part;GO:0043231//intracellular membrane-bounded organelle;GO:0005575//cellular_component;GO:0005623//cell;GO:0043227//membrane-bounded organelle;GO:0043229//intracellular organelle;GO:0044424//intracellular part;GO:0005634//nucleus	GO:0003674//molecular_function;GO:0005488//binding;GO:0097159//organic cyclic compound binding;GO:0003700//transcription factor activity, sequence-specific DNA binding;GO:0001071//nucleic acid binding transcription factor activity;GO:1901363//heterocyclic compound binding;GO:0003676//nucleic acid binding;GO:0003677//DNA binding	GO:0008150//biological_process;GO:0009058//biosynthetic process;GO:0006139//nucleobase-containing compound metabolic process;GO:0006725//cellular aromatic compound metabolic process;GO:0008152//metabolic process;GO:1901360//organic cyclic compound metabolic process;GO:0034641//cellular nitrogen compound metabolic process;GO:0044238//primary metabolic process;GO:0071704//organic substance metaboli…
2	5689101	5689300	*	4.99542e-20	8.0323e-18	-83.6257	Os02g0201900	Genebody	RNA helicase 41	DNA/RNA helicase, C-terminal domain containing protein. (Os02t0201900-01);DNA/RNA helicase, C-terminal domain containing protein. (Os02t0201900-02)	-	-	-	-	GO:0005622//intracellular;GO:0031974//membrane-enclosed lumen;GO:0005730//nucleolus;GO:0044446//intracellular organelle part;GO:0043231//intracellular membrane-bounded organelle;GO:0044424//intracellular part;GO:0043233//organelle lumen;GO:0043226//organelle;GO:0005575//cellular_component;GO:0043232//intracellular non-membrane-bounded organelle;GO:0005737//cytoplasm;GO:0005634//nucleus;GO:0044428…	GO:0097159//organic cyclic compound binding;GO:1901363//heterocyclic compound binding;GO:0036094//small molecule binding;GO:0003676//nucleic acid binding;GO:0003723//RNA binding;GO:0016787//hydrolase activity;GO:0003824//catalytic activity;GO:0003674//molecular_function;GO:0000166//nucleotide binding;GO:1901265//nucleoside phosphate binding;GO:0005488//binding	GO:1901360//organic cyclic compound metabolic process;GO:0006725//cellular aromatic compound metabolic process;GO:0008152//metabolic process;GO:0044238//primary metabolic process;GO:0006807//nitrogen compound metabolic process;GO:0006139//nucleobase-containing compound metabolic process;GO:0044237//cellular metabolic process;GO:0071704//organic substance metabolic process;GO:0034641//cellular nit…
2	5689101	5689300	*	4.99542e-20	8.0323e-18	-83.6257	Os02g0202000	Genebody	ETHYLENE-RESPONSIVE ELEMENT-BINDING FACTOR 3	Ethylene response factor, Transcription factor, Regulation of wax synthesis, Drought tolerance (Os02t0202000-01)	-	-	-	-	GO:0005622//intracellular;GO:0043226//organelle;GO:0044464//cell part;GO:0043231//intracellular membrane-bounded organelle;GO:0005575//cellular_component;GO:0005623//cell;GO:0043227//membrane-bounded organelle;GO:0043229//intracellular organelle;GO:0044424//intracellular part;GO:0005634//nucleus	GO:0003674//molecular_function;GO:0005488//binding;GO:0097159//organic cyclic compound binding;GO:0003700//transcription factor activity, sequence-specific DNA binding;GO:0001071//nucleic acid binding transcription factor activity;GO:1901363//heterocyclic compound binding;GO:0003676//nucleic acid binding;GO:0003677//DNA binding	GO:0008150//biological_process;GO:0009058//biosynthetic process;GO:0006139//nucleobase-containing compound metabolic process;GO:0006725//cellular aromatic compound metabolic process;GO:0008152//metabolic process;GO:1901360//organic cyclic compound metabolic process;GO:0034641//cellular nitrogen compound metabolic process;GO:0044238//primary metabolic process;GO:0071704//organic substance metaboli…
2	6812301	6812500	*	3.87304e-23	8.01041e-21	77.9221	Os02g0222100	Genebody	-	Similar to Cysteine synthase (EC 4.2.99.8). (Os02t0222100-01)	-	-	-	-	GO:0005622//intracellular;GO:0044464//cell part;GO:0005623//cell;GO:0044424//intracellular part;GO:0005575//cellular_component;GO:0005737//cytoplasm	GO:0003674//molecular_function;GO:0003824//catalytic activity;GO:0005488//binding	GO:0009058//biosynthetic process;GO:0008152//metabolic process;GO:0008150//biological_process;GO:0009987//cellular process
2	7614601	7614800	*	1.7237e-10	9.83382e-09	-77.7035	Os02g0234300	Genebody	plant U-box-containing protein 4, U-box protein 4	Armadillo-like helical domain containing protein. (Os02t0234300-01)	-	-	-	-	GO:0044424//intracellular part;GO:0005575//cellular_component;GO:0043227//membrane-bounded organelle;GO:0044464//cell part;GO:0005623//cell;GO:0005634//nucleus;GO:0005622//intracellular;GO:0043229//intracellular organelle;GO:0005737//cytoplasm;GO:0043226//organelle;GO:0043231//intracellular membrane-bounded organelle	GO:0016740//transferase activity;GO:0003824//catalytic activity;GO:0005488//binding;GO:0005515//protein binding;GO:0003674//molecular_function	GO:0009607//response to biotic stimulus;GO:0071704//organic substance metabolic process;GO:0043170//macromolecule metabolic process;GO:0044260//cellular macromolecule metabolic process;GO:0008152//metabolic process;GO:0006950//response to stress;GO:0009605//response to external stimulus;GO:0019538//protein metabolic process;GO:0044237//cellular metabolic process;GO:0044238//primary metabolic proc…
2	7614701	7614900	*	2.84498e-14	2.60719e-12	-80.0388	Os02g0234300	Genebody	plant U-box-containing protein 4, U-box protein 4	Armadillo-like helical domain containing protein. (Os02t0234300-01)	-	-	-	-	GO:0044424//intracellular part;GO:0005575//cellular_component;GO:0043227//membrane-bounded organelle;GO:0044464//cell part;GO:0005623//cell;GO:0005634//nucleus;GO:0005622//intracellular;GO:0043229//intracellular organelle;GO:0005737//cytoplasm;GO:0043226//organelle;GO:0043231//intracellular membrane-bounded organelle	GO:0016740//transferase activity;GO:0003824//catalytic activity;GO:0005488//binding;GO:0005515//protein binding;GO:0003674//molecular_function	GO:0009607//response to biotic stimulus;GO:0071704//organic substance metabolic process;GO:0043170//macromolecule metabolic process;GO:0044260//cellular macromolecule metabolic process;GO:0008152//metabolic process;GO:0006950//response to stress;GO:0009605//response to external stimulus;GO:0019538//protein metabolic process;GO:0044237//cellular metabolic process;GO:0044238//primary metabolic proc…
2	8167601	8167800	*	3.10444e-37	1.67958e-34	87.1356	Os02g0244600	Genebody	-	Nucleotide-binding, alpha-beta plait domain containing protein. (Os02t0244600-01)	-	-	-	-	-	GO:0003723//RNA binding;GO:0003674//molecular_function;GO:1901363//heterocyclic compound binding;GO:0005488//binding;GO:0097159//organic cyclic compound binding;GO:0003676//nucleic acid binding	-
2	8592701	8592900	*	3.23647e-51	3.75388e-48	-90.2655	Os02g0252400	Genebody	PROLAMIN BOX BINDING FACTOR	Dof zinc finger transcriptional activator, Dof zinc finger transcription factor, Grain filling, GA response in aleurone cell (Os02t0252400-01)	-	-	-	-	GO:0044424//intracellular part;GO:0043229//intracellular organelle;GO:0005575//cellular_component;GO:0005622//intracellular;GO:0044464//cell part;GO:0043227//membrane-bounded organelle;GO:0043226//organelle;GO:0005634//nucleus;GO:0005623//cell;GO:0043231//intracellular membrane-bounded organelle	GO:0003674//molecular_function;GO:0003676//nucleic acid binding;GO:1901363//heterocyclic compound binding;GO:0097159//organic cyclic compound binding;GO:0005488//binding;GO:0003677//DNA binding	GO:0071704//organic substance metabolic process;GO:1901360//organic cyclic compound metabolic process;GO:0034641//cellular nitrogen compound metabolic process;GO:0006807//nitrogen compound metabolic process;GO:0009058//biosynthetic process;GO:0009987//cellular process;GO:0006139//nucleobase-containing compound metabolic process;GO:0008150//biological_process;GO:0044237//cellular metabolic process…
2	8592801	8593000	*	1.62545e-123	2.68219e-119	-87.1269	Os02g0252400	Genebody	PROLAMIN BOX BINDING FACTOR	Dof zinc finger transcriptional activator, Dof zinc finger transcription factor, Grain filling, GA response in aleurone cell (Os02t0252400-01)	-	-	-	-	GO:0044424//intracellular part;GO:0043229//intracellular organelle;GO:0005575//cellular_component;GO:0005622//intracellular;GO:0044464//cell part;GO:0043227//membrane-bounded organelle;GO:0043226//organelle;GO:0005634//nucleus;GO:0005623//cell;GO:0043231//intracellular membrane-bounded organelle	GO:0003674//molecular_function;GO:0003676//nucleic acid binding;GO:1901363//heterocyclic compound binding;GO:0097159//organic cyclic compound binding;GO:0005488//binding;GO:0003677//DNA binding	GO:0071704//organic substance metabolic process;GO:1901360//organic cyclic compound metabolic process;GO:0034641//cellular nitrogen compound metabolic process;GO:0006807//nitrogen compound metabolic process;GO:0009058//biosynthetic process;GO:0009987//cellular process;GO:0006139//nucleobase-containing compound metabolic process;GO:0008150//biological_process;GO:0044237//cellular metabolic process…
2	8592901	8593100	*	9.9868e-120	1.47327e-115	-89.57	Os02g0252400	Genebody	PROLAMIN BOX BINDING FACTOR	Dof zinc finger transcriptional activator, Dof zinc finger transcription factor, Grain filling, GA response in aleurone cell (Os02t0252400-01)	-	-	-	-	GO:0044424//intracellular part;GO:0043229//intracellular organelle;GO:0005575//cellular_component;GO:0005622//intracellular;GO:0044464//cell part;GO:0043227//membrane-bounded organelle;GO:0043226//organelle;GO:0005634//nucleus;GO:0005623//cell;GO:0043231//intracellular membrane-bounded organelle	GO:0003674//molecular_function;GO:0003676//nucleic acid binding;GO:1901363//heterocyclic compound binding;GO:0097159//organic cyclic compound binding;GO:0005488//binding;GO:0003677//DNA binding	GO:0071704//organic substance metabolic process;GO:1901360//organic cyclic compound metabolic process;GO:0034641//cellular nitrogen compound metabolic process;GO:0006807//nitrogen compound metabolic process;GO:0009058//biosynthetic process;GO:0009987//cellular process;GO:0006139//nucleobase-containing compound metabolic process;GO:0008150//biological_process;GO:0044237//cellular metabolic process…
2	8593001	8593200	*	5.43934e-96	3.70481e-92	-98.0583	Os02g0252400	Genebody	PROLAMIN BOX BINDING FACTOR	Dof zinc finger transcriptional activator, Dof zinc finger transcription factor, Grain filling, GA response in aleurone cell (Os02t0252400-01)	-	-	-	-	GO:0044424//intracellular part;GO:0043229//intracellular organelle;GO:0005575//cellular_component;GO:0005622//intracellular;GO:0044464//cell part;GO:0043227//membrane-bounded organelle;GO:0043226//organelle;GO:0005634//nucleus;GO:0005623//cell;GO:0043231//intracellular membrane-bounded organelle	GO:0003674//molecular_function;GO:0003676//nucleic acid binding;GO:1901363//heterocyclic compound binding;GO:0097159//organic cyclic compound binding;GO:0005488//binding;GO:0003677//DNA binding	GO:0071704//organic substance metabolic process;GO:1901360//organic cyclic compound metabolic process;GO:0034641//cellular nitrogen compound metabolic process;GO:0006807//nitrogen compound metabolic process;GO:0009058//biosynthetic process;GO:0009987//cellular process;GO:0006139//nucleobase-containing compound metabolic process;GO:0008150//biological_process;GO:0044237//cellular metabolic process…
2	8593101	8593300	*	2.95783e-94	1.91674e-90	-94.6667	Os02g0252400	Genebody	PROLAMIN BOX BINDING FACTOR	Dof zinc finger transcriptional activator, Dof zinc finger transcription factor, Grain filling, GA response in aleurone cell (Os02t0252400-01)	-	-	-	-	GO:0044424//intracellular part;GO:0043229//intracellular organelle;GO:0005575//cellular_component;GO:0005622//intracellular;GO:0044464//cell part;GO:0043227//membrane-bounded organelle;GO:0043226//organelle;GO:0005634//nucleus;GO:0005623//cell;GO:0043231//intracellular membrane-bounded organelle	GO:0003674//molecular_function;GO:0003676//nucleic acid binding;GO:1901363//heterocyclic compound binding;GO:0097159//organic cyclic compound binding;GO:0005488//binding;GO:0003677//DNA binding	GO:0071704//organic substance metabolic process;GO:1901360//organic cyclic compound metabolic process;GO:0034641//cellular nitrogen compound metabolic process;GO:0006807//nitrogen compound metabolic process;GO:0009058//biosynthetic process;GO:0009987//cellular process;GO:0006139//nucleobase-containing compound metabolic process;GO:0008150//biological_process;GO:0044237//cellular metabolic process…
2	8593201	8593400	*	9.40835e-64	1.93066e-60	-92.3506	Os02g0252400	Genebody	PROLAMIN BOX BINDING FACTOR	Dof zinc finger transcriptional activator, Dof zinc finger transcription factor, Grain filling, GA response in aleurone cell (Os02t0252400-01)	-	-	-	-	GO:0044424//intracellular part;GO:0043229//intracellular organelle;GO:0005575//cellular_component;GO:0005622//intracellular;GO:0044464//cell part;GO:0043227//membrane-bounded organelle;GO:0043226//organelle;GO:0005634//nucleus;GO:0005623//cell;GO:0043231//intracellular membrane-bounded organelle	GO:0003674//molecular_function;GO:0003676//nucleic acid binding;GO:1901363//heterocyclic compound binding;GO:0097159//organic cyclic compound binding;GO:0005488//binding;GO:0003677//DNA binding	GO:0071704//organic substance metabolic process;GO:1901360//organic cyclic compound metabolic process;GO:0034641//cellular nitrogen compound metabolic process;GO:0006807//nitrogen compound metabolic process;GO:0009058//biosynthetic process;GO:0009987//cellular process;GO:0006139//nucleobase-containing compound metabolic process;GO:0008150//biological_process;GO:0044237//cellular metabolic process…
2	8593301	8593500	*	5.10324e-53	6.43175e-50	-93.2538	Os02g0252400	Genebody	PROLAMIN BOX BINDING FACTOR	Dof zinc finger transcriptional activator, Dof zinc finger transcription factor, Grain filling, GA response in aleurone cell (Os02t0252400-01)	-	-	-	-	GO:0044424//intracellular part;GO:0043229//intracellular organelle;GO:0005575//cellular_component;GO:0005622//intracellular;GO:0044464//cell part;GO:0043227//membrane-bounded organelle;GO:0043226//organelle;GO:0005634//nucleus;GO:0005623//cell;GO:0043231//intracellular membrane-bounded organelle	GO:0003674//molecular_function;GO:0003676//nucleic acid binding;GO:1901363//heterocyclic compound binding;GO:0097159//organic cyclic compound binding;GO:0005488//binding;GO:0003677//DNA binding	GO:0071704//organic substance metabolic process;GO:1901360//organic cyclic compound metabolic process;GO:0034641//cellular nitrogen compound metabolic process;GO:0006807//nitrogen compound metabolic process;GO:0009058//biosynthetic process;GO:0009987//cellular process;GO:0006139//nucleobase-containing compound metabolic process;GO:0008150//biological_process;GO:0044237//cellular metabolic process…
2	8593401	8593600	*	4.80216e-46	4.26668e-43	-93.2127	Os02g0252400	Genebody	PROLAMIN BOX BINDING FACTOR	Dof zinc finger transcriptional activator, Dof zinc finger transcription factor, Grain filling, GA response in aleurone cell (Os02t0252400-01)	-	-	-	-	GO:0044424//intracellular part;GO:0043229//intracellular organelle;GO:0005575//cellular_component;GO:0005622//intracellular;GO:0044464//cell part;GO:0043227//membrane-bounded organelle;GO:0043226//organelle;GO:0005634//nucleus;GO:0005623//cell;GO:0043231//intracellular membrane-bounded organelle	GO:0003674//molecular_function;GO:0003676//nucleic acid binding;GO:1901363//heterocyclic compound binding;GO:0097159//organic cyclic compound binding;GO:0005488//binding;GO:0003677//DNA binding	GO:0071704//organic substance metabolic process;GO:1901360//organic cyclic compound metabolic process;GO:0034641//cellular nitrogen compound metabolic process;GO:0006807//nitrogen compound metabolic process;GO:0009058//biosynthetic process;GO:0009987//cellular process;GO:0006139//nucleobase-containing compound metabolic process;GO:0008150//biological_process;GO:0044237//cellular metabolic process…
2	8593501	8593700	*	2.37992e-103	2.09881e-99	-95.4009	Os02g0252400	Genebody	PROLAMIN BOX BINDING FACTOR	Dof zinc finger transcriptional activator, Dof zinc finger transcription factor, Grain filling, GA response in aleurone cell (Os02t0252400-01)	-	-	-	-	GO:0044424//intracellular part;GO:0043229//intracellular organelle;GO:0005575//cellular_component;GO:0005622//intracellular;GO:0044464//cell part;GO:0043227//membrane-bounded organelle;GO:0043226//organelle;GO:0005634//nucleus;GO:0005623//cell;GO:0043231//intracellular membrane-bounded organelle	GO:0003674//molecular_function;GO:0003676//nucleic acid binding;GO:1901363//heterocyclic compound binding;GO:0097159//organic cyclic compound binding;GO:0005488//binding;GO:0003677//DNA binding	GO:0071704//organic substance metabolic process;GO:1901360//organic cyclic compound metabolic process;GO:0034641//cellular nitrogen compound metabolic process;GO:0006807//nitrogen compound metabolic process;GO:0009058//biosynthetic process;GO:0009987//cellular process;GO:0006139//nucleobase-containing compound metabolic process;GO:0008150//biological_process;GO:0044237//cellular metabolic process…
2	8593601	8593800	*	1.5859e-174	1.10366e-169	-95.7816	Os02g0252400	Genebody	PROLAMIN BOX BINDING FACTOR	Dof zinc finger transcriptional activator, Dof zinc finger transcription factor, Grain filling, GA response in aleurone cell (Os02t0252400-01)	-	-	-	-	GO:0044424//intracellular part;GO:0043229//intracellular organelle;GO:0005575//cellular_component;GO:0005622//intracellular;GO:0044464//cell part;GO:0043227//membrane-bounded organelle;GO:0043226//organelle;GO:0005634//nucleus;GO:0005623//cell;GO:0043231//intracellular membrane-bounded organelle	GO:0003674//molecular_function;GO:0003676//nucleic acid binding;GO:1901363//heterocyclic compound binding;GO:0097159//organic cyclic compound binding;GO:0005488//binding;GO:0003677//DNA binding	GO:0071704//organic substance metabolic process;GO:1901360//organic cyclic compound metabolic process;GO:0034641//cellular nitrogen compound metabolic process;GO:0006807//nitrogen compound metabolic process;GO:0009058//biosynthetic process;GO:0009987//cellular process;GO:0006139//nucleobase-containing compound metabolic process;GO:0008150//biological_process;GO:0044237//cellular metabolic process…
2	8593701	8593900	*	2.68596e-150	1.01158e-145	-93.5678	Os02g0252400	Genebody	PROLAMIN BOX BINDING FACTOR	Dof zinc finger transcriptional activator, Dof zinc finger transcription factor, Grain filling, GA response in aleurone cell (Os02t0252400-01)	-	-	-	-	GO:0044424//intracellular part;GO:0043229//intracellular organelle;GO:0005575//cellular_component;GO:0005622//intracellular;GO:0044464//cell part;GO:0043227//membrane-bounded organelle;GO:0043226//organelle;GO:0005634//nucleus;GO:0005623//cell;GO:0043231//intracellular membrane-bounded organelle	GO:0003674//molecular_function;GO:0003676//nucleic acid binding;GO:1901363//heterocyclic compound binding;GO:0097159//organic cyclic compound binding;GO:0005488//binding;GO:0003677//DNA binding	GO:0071704//organic substance metabolic process;GO:1901360//organic cyclic compound metabolic process;GO:0034641//cellular nitrogen compound metabolic process;GO:0006807//nitrogen compound metabolic process;GO:0009058//biosynthetic process;GO:0009987//cellular process;GO:0006139//nucleobase-containing compound metabolic process;GO:0008150//biological_process;GO:0044237//cellular metabolic process…
2	9258601	9258800	*	2.74148e-15	2.80289e-13	-88.5714	Os02g0262800	Genebody	NBS-LRR protein rNBS41	Similar to NBS-LRR protein (Fragment). (Os02t0262800-01)	-	-	-	-	GO:0016020//membrane;GO:0071944//cell periphery;GO:0005886//plasma membrane;GO:0005623//cell;GO:0044464//cell part;GO:0005575//cellular_component	GO:1901363//heterocyclic compound binding;GO:0000166//nucleotide binding;GO:0097159//organic cyclic compound binding;GO:0005488//binding;GO:0003674//molecular_function;GO:0036094//small molecule binding;GO:1901265//nucleoside phosphate binding	GO:0044699//single-organism process;GO:0050794//regulation of cellular process;GO:0065007//biological regulation;GO:0008150//biological_process;GO:0044763//single-organism cellular process;GO:0051716//cellular response to stimulus;GO:0023052//signaling;GO:0050789//regulation of biological process;GO:0050896//response to stimulus;GO:0009987//cellular process;GO:0007154//cell communication;GO:00071…
2	9258701	9258900	*	4.16146e-19	6.15837e-17	-88.0952	Os02g0262800	Genebody	NBS-LRR protein rNBS41	Similar to NBS-LRR protein (Fragment). (Os02t0262800-01)	-	-	-	-	GO:0016020//membrane;GO:0071944//cell periphery;GO:0005886//plasma membrane;GO:0005623//cell;GO:0044464//cell part;GO:0005575//cellular_component	GO:1901363//heterocyclic compound binding;GO:0000166//nucleotide binding;GO:0097159//organic cyclic compound binding;GO:0005488//binding;GO:0003674//molecular_function;GO:0036094//small molecule binding;GO:1901265//nucleoside phosphate binding	GO:0044699//single-organism process;GO:0050794//regulation of cellular process;GO:0065007//biological regulation;GO:0008150//biological_process;GO:0044763//single-organism cellular process;GO:0051716//cellular response to stimulus;GO:0023052//signaling;GO:0050789//regulation of biological process;GO:0050896//response to stimulus;GO:0009987//cellular process;GO:0007154//cell communication;GO:00071…
2	9656201	9656400	*	2.05104e-12	1.50576e-10	-81.9192	Os02g0269400	Genebody	-	-	-	-	-	-	-	-	-
2	9656201	9656400	*	2.05104e-12	1.50576e-10	-81.9192	Os02g0269600	Genebody	Subtilisin 13, SUBTILISIN 13	Similar to Subtilase. (Os02t0269600-00)	-	-	-	-	-	GO:0016787//hydrolase activity;GO:0003674//molecular_function;GO:0003824//catalytic activity	GO:0071704//organic substance metabolic process;GO:0044238//primary metabolic process;GO:0043170//macromolecule metabolic process;GO:0008152//metabolic process;GO:0019538//protein metabolic process;GO:0008150//biological_process
2	10054501	10054700	*	1.33839e-21	2.44633e-19	98	Os02g0274700	Genebody	-	Zinc finger, RanBP2-type domain containing protein. (Os02t0274700-01)	-	-	-	-	-	GO:0097159//organic cyclic compound binding;GO:0005488//binding;GO:0003676//nucleic acid binding;GO:1901363//heterocyclic compound binding;GO:0003674//molecular_function;GO:0003723//RNA binding	GO:0006807//nitrogen compound metabolic process;GO:1901360//organic cyclic compound metabolic process;GO:0009987//cellular process;GO:0006725//cellular aromatic compound metabolic process;GO:0008152//metabolic process;GO:0046483//heterocycle metabolic process;GO:0044237//cellular metabolic process;GO:0009058//biosynthetic process;GO:0008150//biological_process;GO:0006139//nucleobase-containing co…
2	10778501	10778700	*	2.23699e-29	7.3095e-27	-77.0492	Os02g0286850	Genebody	-	Similar to Stripe rust resistance protein Yr10. (Os02t0286850-00)	-	-	-	-	GO:0005575//cellular_component;GO:0016020//membrane	GO:0097159//organic cyclic compound binding;GO:0003824//catalytic activity;GO:0005488//binding;GO:0016787//hydrolase activity;GO:0000166//nucleotide binding;GO:1901265//nucleoside phosphate binding;GO:1901363//heterocyclic compound binding;GO:0036094//small molecule binding;GO:0003674//molecular_function	GO:0009987//cellular process;GO:0008150//biological_process;GO:0008152//metabolic process;GO:0009056//catabolic process
2	10778601	10778800	*	9.62133e-34	4.21054e-31	-89.2308	Os02g0286850	Genebody	-	Similar to Stripe rust resistance protein Yr10. (Os02t0286850-00)	-	-	-	-	GO:0005575//cellular_component;GO:0016020//membrane	GO:0097159//organic cyclic compound binding;GO:0003824//catalytic activity;GO:0005488//binding;GO:0016787//hydrolase activity;GO:0000166//nucleotide binding;GO:1901265//nucleoside phosphate binding;GO:1901363//heterocyclic compound binding;GO:0036094//small molecule binding;GO:0003674//molecular_function	GO:0009987//cellular process;GO:0008150//biological_process;GO:0008152//metabolic process;GO:0009056//catabolic process
2	12631701	12631900	*	1.41791e-12	1.06301e-10	-77.972	Os02g0317800	Genebody	-	-	-	-	-	-	-	-	-
2	12632001	12632200	*	1.42725e-19	2.2067e-17	-83.7209	Os02g0317800	Genebody	-	-	-	-	-	-	-	-	-
2	13982201	13982400	*	2.63233e-16	2.98978e-14	-80.1383	Os02g0437800	Genebody	-	Similar to vacuolar protein-sorting protein 45. (Os02t0437800-01);Similar to Vacuolar protein-sorting protein 45 homolog (AtVPS45). (Os02t0437800-02);Similar to vacuolar protein-sorting protein 45. (Os02t0437800-03)	Cellular Processes	Transport and catabolism	ko04144//Endocytosis	K12479	GO:0005623//cell;GO:0043231//intracellular membrane-bounded organelle;GO:0012505//endomembrane system;GO:0044444//cytoplasmic part;GO:0043229//intracellular organelle;GO:0043227//membrane-bounded organelle;GO:0005575//cellular_component;GO:0005773//vacuole;GO:0016020//membrane;GO:0005737//cytoplasm;GO:0005622//intracellular;GO:0044424//intracellular part;GO:0005794//Golgi apparatus;GO:0044464//ce…	-	GO:0009987//cellular process;GO:0051234//establishment of localization;GO:0008150//biological_process;GO:0051179//localization;GO:0006810//transport
2	15267001	15267200	*	1.83171e-31	6.87991e-29	-79.7951	Os02g0458100	Genebody	-	Similar to Sesquiterpene cyclase. (Os02t0458100-01)	-	-	-	-	-	GO:0003824//catalytic activity;GO:0003674//molecular_function;GO:0005488//binding	GO:0008150//biological_process;GO:0008152//metabolic process
2	15267101	15267300	*	4.20568e-36	2.11754e-33	-89.6028	Os02g0458100	Genebody	-	Similar to Sesquiterpene cyclase. (Os02t0458100-01)	-	-	-	-	-	GO:0003824//catalytic activity;GO:0003674//molecular_function;GO:0005488//binding	GO:0008150//biological_process;GO:0008152//metabolic process
2	16504801	16505000	*	1.78438e-23	3.79046e-21	80.3415	Os02g0480466	Genebody	-	Similar to Calcineurin B-like protein 02. (Os02t0480466-00)	-	-	-	-	GO:0016020//membrane;GO:0005575//cellular_component	-	-
2	16507001	16507200	*	6.41799e-22	1.20466e-19	-82.0051	Os02g0480466	Genebody	-	Similar to Calcineurin B-like protein 02. (Os02t0480466-00)	-	-	-	-	GO:0016020//membrane;GO:0005575//cellular_component	-	-
2	17361901	17362100	*	6.80177e-25	1.6086e-22	-88.2353	Os02g0494700	Genebody	REPRESSOR OF SILENCING 1B	Similar to Repressor of silencing 1. (Os02t0494700-00)	-	-	-	-	GO:0005575//cellular_component;GO:0016020//membrane	GO:0003674//molecular_function;GO:0005488//binding;GO:0003824//catalytic activity	GO:0044237//cellular metabolic process;GO:0006950//response to stress;GO:0006139//nucleobase-containing compound metabolic process;GO:0008150//biological_process;GO:0071704//organic substance metabolic process;GO:0050896//response to stimulus;GO:1901360//organic cyclic compound metabolic process;GO:0034641//cellular nitrogen compound metabolic process;GO:0009987//cellular process;GO:0043170//macr…
2	17362001	17362200	*	1.42795e-19	2.20767e-17	-75.9601	Os02g0494700	Genebody	REPRESSOR OF SILENCING 1B	Similar to Repressor of silencing 1. (Os02t0494700-00)	-	-	-	-	GO:0005575//cellular_component;GO:0016020//membrane	GO:0003674//molecular_function;GO:0005488//binding;GO:0003824//catalytic activity	GO:0044237//cellular metabolic process;GO:0006950//response to stress;GO:0006139//nucleobase-containing compound metabolic process;GO:0008150//biological_process;GO:0071704//organic substance metabolic process;GO:0050896//response to stimulus;GO:1901360//organic cyclic compound metabolic process;GO:0034641//cellular nitrogen compound metabolic process;GO:0009987//cellular process;GO:0043170//macr…
2	17362101	17362300	*	1.77965e-31	6.69458e-29	-83.2616	Os02g0494700	Genebody	REPRESSOR OF SILENCING 1B	Similar to Repressor of silencing 1. (Os02t0494700-00)	-	-	-	-	GO:0005575//cellular_component;GO:0016020//membrane	GO:0003674//molecular_function;GO:0005488//binding;GO:0003824//catalytic activity	GO:0044237//cellular metabolic process;GO:0006950//response to stress;GO:0006139//nucleobase-containing compound metabolic process;GO:0008150//biological_process;GO:0071704//organic substance metabolic process;GO:0050896//response to stimulus;GO:1901360//organic cyclic compound metabolic process;GO:0034641//cellular nitrogen compound metabolic process;GO:0009987//cellular process;GO:0043170//macr…
2	17866001	17866200	*	4.92982e-27	1.36294e-24	-76.7442	Os02g0503700	Genebody	-	Similar to Cytochrome P450 CYP81L6. (Os02t0503700-00)	-	-	-	-	GO:0005575//cellular_component;GO:0016020//membrane	GO:0003824//catalytic activity;GO:0005488//binding;GO:0003674//molecular_function	GO:0008150//biological_process;GO:0019748//secondary metabolic process;GO:0008152//metabolic process;GO:0044710//single-organism metabolic process;GO:0044699//single-organism process;GO:0009058//biosynthetic process
2	17870501	17870700	*	2.90013e-37	1.57329e-34	-79.8608	Os02g0503850	Genebody	-	Similar to Cytochrome P450 CYP81L6. (Os02t0503850-00)	-	-	-	-	-	GO:0003674//molecular_function;GO:0005488//binding;GO:0003824//catalytic activity	GO:0008150//biological_process;GO:0008152//metabolic process
2	18811801	18812000	*	1.78008e-31	6.69541e-29	-92.7711	Os02g0517750	Genebody	-	-	-	-	-	-	-	-	-
2	18811901	18812100	*	1.52863e-45	1.32364e-42	-96.8153	Os02g0517750	Genebody	-	-	-	-	-	-	-	-	-
2	18812001	18812200	*	1.70949e-37	9.40127e-35	-96.8421	Os02g0517750	Genebody	-	-	-	-	-	-	-	-	-
2	18812101	18812300	*	9.29453e-21	1.58671e-18	-80.9524	Os02g0517750	Genebody	-	-	-	-	-	-	-	-	-
2	18812201	18812400	*	2.17002e-43	1.67431e-40	-89.0625	Os02g0517750	Genebody	-	-	-	-	-	-	-	-	-
2	19461601	19461800	*	1.43829e-68	3.56647e-65	-87.2647	Os02g0529800	Genebody	P-450 71Z5	Cytochrome P450 family protein. (Os02t0529800-00)	-	-	-	-	GO:0005575//cellular_component;GO:0016020//membrane	GO:0003674//molecular_function;GO:0005488//binding;GO:0003824//catalytic activity	GO:0009058//biosynthetic process;GO:0008152//metabolic process;GO:0044710//single-organism metabolic process;GO:0008150//biological_process;GO:0019748//secondary metabolic process;GO:0044699//single-organism process
2	19461601	19461800	*	1.43829e-68	3.56647e-65	-87.2647	Os02g0529850	Genebody	-	-	-	-	-	-	-	-	-
2	19461701	19461900	*	8.2043e-64	1.69008e-60	-84.7569	Os02g0529800	Genebody	P-450 71Z5	Cytochrome P450 family protein. (Os02t0529800-00)	-	-	-	-	GO:0005575//cellular_component;GO:0016020//membrane	GO:0003674//molecular_function;GO:0005488//binding;GO:0003824//catalytic activity	GO:0009058//biosynthetic process;GO:0008152//metabolic process;GO:0044710//single-organism metabolic process;GO:0008150//biological_process;GO:0019748//secondary metabolic process;GO:0044699//single-organism process
2	19461701	19461900	*	8.2043e-64	1.69008e-60	-84.7569	Os02g0529850	Genebody	-	-	-	-	-	-	-	-	-
2	20631301	20631500	*	1.47851e-49	1.57453e-46	-87	Os02g0549401	Genebody	-	-	-	-	-	-	-	-	-
2	21463201	21463400	*	8.39578e-24	1.82711e-21	-81.8484	Os02g0565200	Genebody	-	Microsomal signal peptidase 25 kDa subunit family protein. (Os02t0565200-01);Microsomal signal peptidase 25 kDa subunit family protein. (Os02t0565200-02)	Genetic Information Processing	Folding, sorting and degradation	ko03060//Protein export	K12947	GO:0043229//intracellular organelle;GO:0005783//endoplasmic reticulum;GO:0005575//cellular_component;GO:0005737//cytoplasm;GO:0012505//endomembrane system;GO:0044464//cell part;GO:0005623//cell;GO:0043226//organelle;GO:0043231//intracellular membrane-bounded organelle;GO:0016020//membrane;GO:0043227//membrane-bounded organelle;GO:0044444//cytoplasmic part;GO:0005622//intracellular;GO:0044424//int…	GO:0003824//catalytic activity;GO:0016787//hydrolase activity;GO:0003674//molecular_function	GO:0009987//cellular process;GO:0051234//establishment of localization;GO:0019538//protein metabolic process;GO:0071704//organic substance metabolic process;GO:0008152//metabolic process;GO:0051179//localization;GO:0008150//biological_process;GO:0006810//transport;GO:0043170//macromolecule metabolic process;GO:0044238//primary metabolic process
2	21767701	21767900	*	1.52267e-62	2.9978e-59	-76.652	Os02g0570400	Genebody	ENT-KAURENE SYNTHASE 7	Similar to Ent-kaurene synthase 1A. (Os02t0570400-01)	Metabolism	Metabolism of terpenoids and polyketides	ko00904//Diterpenoid biosynthesis	K14036	-	GO:0003674//molecular_function;GO:0003824//catalytic activity;GO:0005488//binding	GO:0006950//response to stress;GO:0008152//metabolic process;GO:0008150//biological_process;GO:0050896//response to stimulus
2	22382101	22382300	*	5.71579e-18	7.63768e-16	-79.4872	Os02g0580983	Genebody	-	-	-	-	-	-	-	-	-
2	22382101	22382300	*	5.71579e-18	7.63768e-16	-79.4872	Os02g0581000	Genebody	-	GPI ethanolamine phosphate transferase 1 domain containing protein. (Os02t0581000-00)	-	-	-	-	GO:0016020//membrane;GO:0044424//intracellular part;GO:0043231//intracellular membrane-bounded organelle;GO:0005623//cell;GO:0043229//intracellular organelle;GO:0012505//endomembrane system;GO:0005575//cellular_component;GO:0005737//cytoplasm;GO:0005622//intracellular;GO:0044444//cytoplasmic part;GO:0005783//endoplasmic reticulum;GO:0043227//membrane-bounded organelle;GO:0043226//organelle;GO:004…	GO:0003674//molecular_function;GO:0016740//transferase activity;GO:0003824//catalytic activity	GO:0036211//protein modification process;GO:0044699//single-organism process;GO:0044267//cellular protein metabolic process;GO:0071704//organic substance metabolic process;GO:0044260//cellular macromolecule metabolic process;GO:0008150//biological_process;GO:0006464//cellular protein modification process;GO:0006629//lipid metabolic process;GO:0044237//cellular metabolic process;GO:0043170//macrom…
2	23259601	23259800	*	1.97192e-26	5.24214e-24	-83.3496	Os02g0598200	Genebody	-	Hypothetical conserved gene. (Os02t0598200-01);Transcriptional factor B3 family protein. (Os02t0598200-02);Transcriptional factor B3 domain containing protein. (Os02t0598200-03)	-	-	-	-	GO:0043226//organelle;GO:0043227//membrane-bounded organelle;GO:0005623//cell;GO:0044464//cell part;GO:0044424//intracellular part;GO:0043231//intracellular membrane-bounded organelle;GO:0005622//intracellular;GO:0005575//cellular_component;GO:0005634//nucleus;GO:0043229//intracellular organelle	GO:1901363//heterocyclic compound binding;GO:0003676//nucleic acid binding;GO:0097159//organic cyclic compound binding;GO:0003677//DNA binding;GO:0005488//binding;GO:0003674//molecular_function	GO:0034641//cellular nitrogen compound metabolic process;GO:0006139//nucleobase-containing compound metabolic process;GO:0009058//biosynthetic process;GO:0046483//heterocycle metabolic process;GO:0008152//metabolic process;GO:0006725//cellular aromatic compound metabolic process;GO:0044237//cellular metabolic process;GO:0044238//primary metabolic process;GO:0006807//nitrogen compound metabolic pr…
2	23915901	23916100	*	1.09969e-95	7.42691e-92	-98.1772	Os02g0609500	Genebody	-	-	-	-	-	-	-	-	-
2	24238701	24238900	*	2.05733e-20	3.41616e-18	80.7971	Os02g0614100	Genebody	BRITTLE CULM 14	Golgi-localized nucleotide sugar transporter, UDP-glucose transporter, Modulation of cell wall biosynthesis and plant growth (Os02t0614100-01)	-	-	-	-	GO:0016020//membrane;GO:0005575//cellular_component	GO:0005215//transporter activity;GO:0003674//molecular_function	GO:0008150//biological_process;GO:0051179//localization;GO:0051234//establishment of localization;GO:0006810//transport
2	25540401	25540600	*	8.22723e-51	9.31634e-48	-79.1322	Os02g0637000	Genebody	-	Similar to OSIGBa0135K14.7 protein. (Os02t0637000-01)	-	-	-	-	GO:0005576//extracellular region;GO:0005575//cellular_component	-	-
2	27189301	27189500	*	5.04756e-17	6.16427e-15	-77.7778	Os02g0669700	Genebody	-	Nucleotide-binding, alpha-beta plait domain containing protein. (Os02t0669700-01)	-	-	-	-	-	GO:0003674//molecular_function;GO:0005488//binding;GO:0003676//nucleic acid binding;GO:0003723//RNA binding;GO:0097159//organic cyclic compound binding;GO:1901363//heterocyclic compound binding	-
2	27190101	27190300	*	3.56469e-21	6.29248e-19	-75.9355	Os02g0669700	Genebody	-	Nucleotide-binding, alpha-beta plait domain containing protein. (Os02t0669700-01)	-	-	-	-	-	GO:0003674//molecular_function;GO:0005488//binding;GO:0003676//nucleic acid binding;GO:0003723//RNA binding;GO:0097159//organic cyclic compound binding;GO:1901363//heterocyclic compound binding	-
2	27190501	27190700	*	1.77068e-17	2.25669e-15	-86.6667	Os02g0669700	Genebody	-	Nucleotide-binding, alpha-beta plait domain containing protein. (Os02t0669700-01)	-	-	-	-	-	GO:0003674//molecular_function;GO:0005488//binding;GO:0003676//nucleic acid binding;GO:0003723//RNA binding;GO:0097159//organic cyclic compound binding;GO:1901363//heterocyclic compound binding	-
2	27880101	27880300	*	3.78256e-43	2.87826e-40	-94.2419	Os02g0682200	Genebody	MOSAIC FLORAL ORGANS 1	MADS-box transcription factor, Regulation of floral organ identity and meristem fate, Endosperm development (Os02t0682200-01)	-	-	-	-	GO:0043226//organelle;GO:0044464//cell part;GO:0005623//cell;GO:0005622//intracellular;GO:0005575//cellular_component;GO:0005634//nucleus;GO:0044424//intracellular part;GO:0043227//membrane-bounded organelle;GO:0043229//intracellular organelle;GO:0043231//intracellular membrane-bounded organelle	GO:0003674//molecular_function;GO:1901363//heterocyclic compound binding;GO:0097159//organic cyclic compound binding;GO:0003700//transcription factor activity, sequence-specific DNA binding;GO:0003677//DNA binding;GO:0003676//nucleic acid binding;GO:0005488//binding;GO:0005515//protein binding;GO:0001071//nucleic acid binding transcription factor activity	GO:0048856//anatomical structure development;GO:0061458//reproductive system development;GO:0044237//cellular metabolic process;GO:0048608//reproductive structure development;GO:0022414//reproductive process;GO:0006807//nitrogen compound metabolic process;GO:0048869//cellular developmental process;GO:0007275//multicellular organism development;GO:0044707//single-multicellular organism process;GO:…
2	27973401	27973600	*	2.85795e-52	3.4642e-49	87.5287	Os02g0684150	Genebody	-	Conserved hypothetical protein. (Os02t0684150-00)	-	-	-	-	-	GO:0003674//molecular_function;GO:0016788//hydrolase activity, acting on ester bonds;GO:0016787//hydrolase activity;GO:0003824//catalytic activity;GO:0004518//nuclease activity	GO:0044237//cellular metabolic process;GO:0008150//biological_process;GO:0009987//cellular process;GO:0006807//nitrogen compound metabolic process;GO:0046483//heterocycle metabolic process;GO:1901360//organic cyclic compound metabolic process;GO:0034641//cellular nitrogen compound metabolic process;GO:0071704//organic substance metabolic process;GO:0006139//nucleobase-containing compound metaboli…
2	27973501	27973700	*	1.31434e-129	2.55e-125	89.2708	Os02g0684150	Genebody	-	Conserved hypothetical protein. (Os02t0684150-00)	-	-	-	-	-	GO:0003674//molecular_function;GO:0016788//hydrolase activity, acting on ester bonds;GO:0016787//hydrolase activity;GO:0003824//catalytic activity;GO:0004518//nuclease activity	GO:0044237//cellular metabolic process;GO:0008150//biological_process;GO:0009987//cellular process;GO:0006807//nitrogen compound metabolic process;GO:0046483//heterocycle metabolic process;GO:1901360//organic cyclic compound metabolic process;GO:0034641//cellular nitrogen compound metabolic process;GO:0071704//organic substance metabolic process;GO:0006139//nucleobase-containing compound metaboli…
2	28124201	28124400	*	5.46755e-16	6.01805e-14	83.7838	Os02g0686600	Genebody	-	-	-	-	-	-	-	-	-
2	29977401	29977600	*	3.23198e-21	5.72537e-19	95	Os02g0722001	Genebody	-	Similar to Tyrosyl-tRNA synthetase. (Os02t0722001-00)	-	-	-	-	-	GO:0036094//small molecule binding;GO:1901363//heterocyclic compound binding;GO:0003674//molecular_function;GO:0097159//organic cyclic compound binding;GO:0003824//catalytic activity;GO:0005488//binding;GO:0000166//nucleotide binding;GO:1901265//nucleoside phosphate binding	GO:0044260//cellular macromolecule metabolic process;GO:0034645//cellular macromolecule biosynthetic process;GO:0006518//peptide metabolic process;GO:0044249//cellular biosynthetic process;GO:0006807//nitrogen compound metabolic process;GO:0019538//protein metabolic process;GO:0043170//macromolecule metabolic process;GO:0044238//primary metabolic process;GO:1901564//organonitrogen compound metabo…
2	30398501	30398700	*	1.31886e-12	9.93125e-11	-75	Os02g0730100	Genebody	-	Similar to Pre-mRNA processing ribonucleoprotein, binding region; NOSIC. (Os02t0730100-00)	-	-	-	-	GO:0043229//intracellular organelle;GO:0005622//intracellular;GO:0043226//organelle;GO:0043231//intracellular membrane-bounded organelle;GO:0044464//cell part;GO:0044424//intracellular part;GO:0005634//nucleus;GO:0043227//membrane-bounded organelle;GO:0005575//cellular_component;GO:0005623//cell	-	GO:0008152//metabolic process;GO:0071704//organic substance metabolic process;GO:0016043//cellular component organization;GO:0044237//cellular metabolic process;GO:0006139//nucleobase-containing compound metabolic process;GO:0008150//biological_process;GO:0071840//cellular component organization or biogenesis;GO:0006725//cellular aromatic compound metabolic process;GO:0006807//nitrogen compound m…
2	30650501	30650700	*	1.40263e-36	7.29158e-34	-82.3912	Os02g0734600	Genebody	-	Similar to EFA27 for EF hand, abscisic acid, 27kD. (Os02t0734600-01);Similar to caleosin related protein. (Os02t0734600-02)	-	-	-	-	GO:0005575//cellular_component;GO:0016020//membrane	GO:0003674//molecular_function;GO:0005488//binding	-
2	30650601	30650800	*	1.59998e-36	8.27848e-34	-97.4359	Os02g0734600	Genebody	-	Similar to EFA27 for EF hand, abscisic acid, 27kD. (Os02t0734600-01);Similar to caleosin related protein. (Os02t0734600-02)	-	-	-	-	GO:0005575//cellular_component;GO:0016020//membrane	GO:0003674//molecular_function;GO:0005488//binding	-
2	30995601	30995800	*	4.69721e-16	5.20812e-14	-76.7442	Os02g0741100	Genebody	-	-	-	-	-	-	-	-	-
2	31767201	31767400	*	8.97634e-22	1.6635e-19	-79.6366	Os02g0755000	Genebody	TUMOROUS SHOOT DEVELOPMENT 2	Putative methyltransferase, Pectin synthesis and methylesterification, Root development, Cellular adhesion (Os02t0755000-01)	-	-	-	-	GO:0005623//cell;GO:0043229//intracellular organelle;GO:0005794//Golgi apparatus;GO:0005575//cellular_component;GO:0044444//cytoplasmic part;GO:0005737//cytoplasm;GO:0016020//membrane;GO:0043231//intracellular membrane-bounded organelle;GO:0044464//cell part;GO:0043226//organelle;GO:0005622//intracellular;GO:0012505//endomembrane system;GO:0005768//endosome;GO:0043227//membrane-bounded organelle;…	GO:0016740//transferase activity;GO:0003824//catalytic activity;GO:0003674//molecular_function	GO:0007275//multicellular organism development;GO:0032502//developmental process;GO:0044707//single-multicellular organism process;GO:0071704//organic substance metabolic process;GO:0071840//cellular component organization or biogenesis;GO:0008150//biological_process;GO:0016043//cellular component organization;GO:0005975//carbohydrate metabolic process;GO:0009719//response to endogenous stimulus;…
2	32299901	32300100	*	3.14119e-15	3.19157e-13	-80	Os02g0767150	Genebody	-	-	-	-	-	-	-	-	-
2	33055301	33055500	*	8.47359e-39	5.04763e-36	-77.4728	Os02g0780500	Genebody	SRL2-like gene, semi-rolled leaf 2-like gene	Conserved hypothetical protein. (Os02t0780500-01)	-	-	-	-	-	GO:0003674//molecular_function;GO:0005488//binding	-
2	33663701	33663900	*	5.78505e-26	1.48797e-23	-80.8007	Os02g0792500	Genebody	-	-	-	-	-	-	-	-	-
2	33667201	33667400	*	2.58279e-22	5.00674e-20	-81.71	Os02g0792500	Genebody	-	-	-	-	-	-	-	-	-
2	33667301	33667500	*	5.06833e-22	9.59997e-20	-92.3077	Os02g0792500	Genebody	-	-	-	-	-	-	-	-	-
2	33809301	33809500	*	5.97173e-21	1.0357e-18	-94.7368	Os02g0795300	Genebody	-	Similar to protein binding / zinc ion binding. (Os02t0795300-01);Similar to protein binding / zinc ion binding. (Os02t0795300-02)	-	-	-	-	GO:0016020//membrane;GO:0005575//cellular_component	GO:0005515//protein binding;GO:0005488//binding;GO:0003674//molecular_function	-
2	33809901	33810100	*	1.6167e-28	4.96396e-26	-88.6275	Os02g0795300	Genebody	-	Similar to protein binding / zinc ion binding. (Os02t0795300-01);Similar to protein binding / zinc ion binding. (Os02t0795300-02)	-	-	-	-	GO:0016020//membrane;GO:0005575//cellular_component	GO:0005515//protein binding;GO:0005488//binding;GO:0003674//molecular_function	-
2	33810001	33810200	*	5.2171e-19	7.66565e-17	-85.8525	Os02g0795300	Genebody	-	Similar to protein binding / zinc ion binding. (Os02t0795300-01);Similar to protein binding / zinc ion binding. (Os02t0795300-02)	-	-	-	-	GO:0016020//membrane;GO:0005575//cellular_component	GO:0005515//protein binding;GO:0005488//binding;GO:0003674//molecular_function	-
2	33937201	33937400	*	1.05082e-32	4.29621e-30	93.75	Os02g0797400	Genebody	MINI-CHROMOSOME MAINTENANCE PROTEIN 5	MCM family protein. (Os02t0797400-01)	Genetic Information Processing	Replication and repair	ko03030//DNA replication	K02209	GO:0005737//cytoplasm;GO:0005634//nucleus;GO:0005575//cellular_component;GO:0044424//intracellular part;GO:0005622//intracellular;GO:0044464//cell part;GO:0005623//cell;GO:0043231//intracellular membrane-bounded organelle;GO:0043226//organelle;GO:0043227//membrane-bounded organelle;GO:0043229//intracellular organelle	GO:0000166//nucleotide binding;GO:0003682//chromatin binding;GO:0005488//binding;GO:0003674//molecular_function;GO:1901363//heterocyclic compound binding;GO:0016787//hydrolase activity;GO:0003824//catalytic activity;GO:0097159//organic cyclic compound binding;GO:1901265//nucleoside phosphate binding;GO:0036094//small molecule binding;GO:0044877//macromolecular complex binding;GO:0003676//nucleic …	GO:0008150//biological_process;GO:0006259//DNA metabolic process;GO:0044237//cellular metabolic process;GO:0090304//nucleic acid metabolic process;GO:0046483//heterocycle metabolic process;GO:0006807//nitrogen compound metabolic process;GO:0044763//single-organism cellular process;GO:0044699//single-organism process;GO:0016043//cellular component organization;GO:0044238//primary metabolic process…
2	34311101	34311300	*	9.21447e-56	1.32813e-52	-87.7839	Os02g0804600	Genebody	SULFURTRANSFERASE 15	Similar to Adenylyltransferase and sulfurtransferase MOCS3. (Os02t0804600-00)	-	-	-	-	GO:0043227//membrane-bounded organelle;GO:0044464//cell part;GO:0005622//intracellular;GO:0005575//cellular_component;GO:0043229//intracellular organelle;GO:0005634//nucleus;GO:0043231//intracellular membrane-bounded organelle;GO:0044424//intracellular part;GO:0043226//organelle;GO:0005737//cytoplasm;GO:0005623//cell;GO:0005829//cytosol;GO:0044444//cytoplasmic part	GO:0097159//organic cyclic compound binding;GO:1901363//heterocyclic compound binding;GO:0003674//molecular_function;GO:0003824//catalytic activity;GO:0036094//small molecule binding;GO:1901265//nucleoside phosphate binding;GO:0005488//binding;GO:0000166//nucleotide binding;GO:0016740//transferase activity	GO:0050789//regulation of biological process;GO:0009058//biosynthetic process;GO:0023052//signaling;GO:0071704//organic substance metabolic process;GO:0065007//biological regulation;GO:0044699//single-organism process;GO:0051716//cellular response to stimulus;GO:0006139//nucleobase-containing compound metabolic process;GO:0044260//cellular macromolecule metabolic process;GO:0007165//signal transd…
2	34311201	34311400	*	5.50801e-39	3.31561e-36	-77.6316	Os02g0804600	Genebody	SULFURTRANSFERASE 15	Similar to Adenylyltransferase and sulfurtransferase MOCS3. (Os02t0804600-00)	-	-	-	-	GO:0043227//membrane-bounded organelle;GO:0044464//cell part;GO:0005622//intracellular;GO:0005575//cellular_component;GO:0043229//intracellular organelle;GO:0005634//nucleus;GO:0043231//intracellular membrane-bounded organelle;GO:0044424//intracellular part;GO:0043226//organelle;GO:0005737//cytoplasm;GO:0005623//cell;GO:0005829//cytosol;GO:0044444//cytoplasmic part	GO:0097159//organic cyclic compound binding;GO:1901363//heterocyclic compound binding;GO:0003674//molecular_function;GO:0003824//catalytic activity;GO:0036094//small molecule binding;GO:1901265//nucleoside phosphate binding;GO:0005488//binding;GO:0000166//nucleotide binding;GO:0016740//transferase activity	GO:0050789//regulation of biological process;GO:0009058//biosynthetic process;GO:0023052//signaling;GO:0071704//organic substance metabolic process;GO:0065007//biological regulation;GO:0044699//single-organism process;GO:0051716//cellular response to stimulus;GO:0006139//nucleobase-containing compound metabolic process;GO:0044260//cellular macromolecule metabolic process;GO:0007165//signal transd…
2	34908101	34908300	*	2.0203e-26	5.36628e-24	-93.2131	Os02g0814600	Genebody	-	EF-HAND 1 domain containing protein. (Os02t0814600-01)	-	-	-	-	GO:0043226//organelle;GO:0044424//intracellular part;GO:0044464//cell part;GO:0043229//intracellular organelle;GO:0005634//nucleus;GO:0005623//cell;GO:0005575//cellular_component;GO:0043231//intracellular membrane-bounded organelle;GO:0043227//membrane-bounded organelle;GO:0005622//intracellular	GO:0003674//molecular_function;GO:0003676//nucleic acid binding;GO:0005488//binding;GO:0003677//DNA binding;GO:0097159//organic cyclic compound binding;GO:1901363//heterocyclic compound binding	GO:0006807//nitrogen compound metabolic process;GO:0008152//metabolic process;GO:0008150//biological_process;GO:0071704//organic substance metabolic process;GO:0006139//nucleobase-containing compound metabolic process;GO:0044238//primary metabolic process;GO:0009058//biosynthetic process;GO:0044237//cellular metabolic process;GO:1901360//organic cyclic compound metabolic process;GO:0009987//cellu…
2	34909401	34909600	*	7.47609e-32	2.88624e-29	-91.3043	Os02g0814600	Genebody	-	EF-HAND 1 domain containing protein. (Os02t0814600-01)	-	-	-	-	GO:0043226//organelle;GO:0044424//intracellular part;GO:0044464//cell part;GO:0043229//intracellular organelle;GO:0005634//nucleus;GO:0005623//cell;GO:0005575//cellular_component;GO:0043231//intracellular membrane-bounded organelle;GO:0043227//membrane-bounded organelle;GO:0005622//intracellular	GO:0003674//molecular_function;GO:0003676//nucleic acid binding;GO:0005488//binding;GO:0003677//DNA binding;GO:0097159//organic cyclic compound binding;GO:1901363//heterocyclic compound binding	GO:0006807//nitrogen compound metabolic process;GO:0008152//metabolic process;GO:0008150//biological_process;GO:0071704//organic substance metabolic process;GO:0006139//nucleobase-containing compound metabolic process;GO:0044238//primary metabolic process;GO:0009058//biosynthetic process;GO:0044237//cellular metabolic process;GO:1901360//organic cyclic compound metabolic process;GO:0009987//cellu…
2	34909501	34909700	*	5.81201e-36	2.9044e-33	-94.3396	Os02g0814600	Genebody	-	EF-HAND 1 domain containing protein. (Os02t0814600-01)	-	-	-	-	GO:0043226//organelle;GO:0044424//intracellular part;GO:0044464//cell part;GO:0043229//intracellular organelle;GO:0005634//nucleus;GO:0005623//cell;GO:0005575//cellular_component;GO:0043231//intracellular membrane-bounded organelle;GO:0043227//membrane-bounded organelle;GO:0005622//intracellular	GO:0003674//molecular_function;GO:0003676//nucleic acid binding;GO:0005488//binding;GO:0003677//DNA binding;GO:0097159//organic cyclic compound binding;GO:1901363//heterocyclic compound binding	GO:0006807//nitrogen compound metabolic process;GO:0008152//metabolic process;GO:0008150//biological_process;GO:0071704//organic substance metabolic process;GO:0006139//nucleobase-containing compound metabolic process;GO:0044238//primary metabolic process;GO:0009058//biosynthetic process;GO:0044237//cellular metabolic process;GO:1901360//organic cyclic compound metabolic process;GO:0009987//cellu…
2	34933001	34933200	*	1.51647e-31	5.73351e-29	-97.8723	Os02g0815500	Genebody	-	Alcohol dehydrogenase class III (EC 1.1.1.1) (Glutathione-dependent formaldehyde dehydrogenase) (EC 1.2.1.1) (FDH) (FALDH) (GSH-FDH). (Os02t0815500-01)	Metabolism	Carbohydrate metabolism;Lipid metabolism;Amino acid metabolism	ko00010//Glycolysis / Gluconeogenesis;ko00071//Fatty acid degradation;ko00350//Tyrosine metabolism	K00121	GO:0005622//intracellular;GO:0005575//cellular_component;GO:0005737//cytoplasm;GO:0044424//intracellular part;GO:0044464//cell part;GO:0005623//cell	GO:0003674//molecular_function;GO:0003824//catalytic activity;GO:0005488//binding	GO:0009987//cellular process;GO:0008150//biological_process;GO:0008152//metabolic process
2	35005401	35005600	*	6.50254e-27	1.78511e-24	-81.3559	Os02g0816600	Genebody	-	Similar to ABC(yeast) homolog1. (Os02t0816600-01);Similar to ABC1 family protein. (Os02t0816600-02)	-	-	-	-	-	GO:0016772//transferase activity, transferring phosphorus-containing groups;GO:0016740//transferase activity;GO:0036094//small molecule binding;GO:0097159//organic cyclic compound binding;GO:0003674//molecular_function;GO:0005488//binding;GO:0000166//nucleotide binding;GO:1901363//heterocyclic compound binding;GO:0003824//catalytic activity;GO:0016301//kinase activity;GO:1901265//nucleoside phosp…	GO:0043170//macromolecule metabolic process;GO:0043412//macromolecule modification;GO:0008152//metabolic process;GO:0009987//cellular process;GO:0006464//cellular protein modification process;GO:0044238//primary metabolic process;GO:0071704//organic substance metabolic process;GO:0044237//cellular metabolic process;GO:0008150//biological_process;GO:0044260//cellular macromolecule metabolic proces…
2	35432001	35432200	*	9.46558e-39	5.61972e-36	-93.4885	Os02g0824800	Genebody	-	-	-	-	-	-	-	-	-
2	35432101	35432300	*	4.4904e-34	2.00906e-31	-93.9683	Os02g0824800	Genebody	-	-	-	-	-	-	-	-	-
2	35432201	35432400	*	6.99986e-29	2.20618e-26	-98.4615	Os02g0824800	Genebody	-	-	-	-	-	-	-	-	-
2	35432301	35432500	*	8.661e-42	6.10165e-39	-93.3661	Os02g0824800	Genebody	-	-	-	-	-	-	-	-	-
2	35432401	35432600	*	9.12952e-53	1.13498e-49	-87.2157	Os02g0824800	Genebody	-	-	-	-	-	-	-	-	-
2	35534201	35534400	*	7.00851e-29	2.20847e-26	-78.5137	Os02g0826650	Genebody	-	-	-	-	-	-	-	-	-
2	35534201	35534400	*	7.00851e-29	2.20847e-26	-78.5137	Os02g0826675	Genebody	-	-	-	-	-	-	-	-	-
2	35534301	35534500	*	1.45977e-25	3.64541e-23	-90.4762	Os02g0826650	Genebody	-	-	-	-	-	-	-	-	-
2	35534301	35534500	*	1.45977e-25	3.64541e-23	-90.4762	Os02g0826675	Genebody	-	-	-	-	-	-	-	-	-
2	35759201	35759400	*	2.17782e-19	3.30679e-17	-96.875	Os02g0831500	Genebody	SUCROSE SYNTHASE 6	Similar to Sucrose synthase. (Os02t0831500-01);Similar to H0211A12.6 protein. (Os02t0831500-02)	-	-	-	-	-	GO:0003674//molecular_function;GO:0016740//transferase activity;GO:0003824//catalytic activity	GO:0044238//primary metabolic process;GO:0008150//biological_process;GO:0071704//organic substance metabolic process;GO:0005975//carbohydrate metabolic process;GO:0009987//cellular process;GO:0008152//metabolic process
2	35759201	35759400	*	2.17782e-19	3.30679e-17	-96.875	Os02g0831550	Genebody	-	-	-	-	-	-	-	-	-
3	154301	154500	*	2.57147e-29	8.36914e-27	-78.481	Os03g0102300	Genebody	-	-	-	-	-	-	-	-	-
3	167101	167300	*	5.47374e-20	8.77144e-18	-75.3968	Os03g0102366	Genebody	-	-	-	-	-	-	-	-	-
3	338801	339000	*	3.18575e-38	1.83061e-35	-91.5542	Os03g0105500	Genebody	-	-	-	-	-	-	-	-	-
3	338901	339100	*	8.21021e-83	3.60532e-79	-94.6212	Os03g0105500	Genebody	-	-	-	-	-	-	-	-	-
3	339001	339200	*	5.70361e-73	1.65836e-69	-91.9557	Os03g0105500	Genebody	-	-	-	-	-	-	-	-	-
3	339101	339300	*	9.8942e-101	8.03899e-97	-85.7611	Os03g0105500	Genebody	-	-	-	-	-	-	-	-	-
3	339201	339400	*	6.64193e-114	8.30561e-110	-86.3876	Os03g0105500	Genebody	-	-	-	-	-	-	-	-	-
3	578901	579100	*	7.89124e-38	4.43344e-35	-89.388	Os03g0109900	Genebody	-	Peptidase, trypsin-like serine and cysteine domain containing protein. (Os03t0109900-01);Hypothetical conserved gene. (Os03t0109900-02);Peptidase cysteine/serine, trypsin-like domain containing protein. (Os03t0109900-03)	-	-	-	-	-	GO:0003674//molecular_function;GO:0005488//binding;GO:0003676//nucleic acid binding;GO:0003824//catalytic activity;GO:1901363//heterocyclic compound binding;GO:0097159//organic cyclic compound binding;GO:0016787//hydrolase activity	GO:0090304//nucleic acid metabolic process;GO:1901360//organic cyclic compound metabolic process;GO:0044237//cellular metabolic process;GO:0006139//nucleobase-containing compound metabolic process;GO:0044260//cellular macromolecule metabolic process;GO:0034641//cellular nitrogen compound metabolic process;GO:0008150//biological_process;GO:0044238//primary metabolic process;GO:0006259//DNA metabol…
3	887301	887500	*	5.99822e-41	4.04161e-38	-76.0108	Os03g0115800	Genebody	-	-	-	-	-	-	-	-	-
3	887401	887600	*	1.57522e-50	1.75885e-47	-90.7721	Os03g0115800	Genebody	-	-	-	-	-	-	-	-	-
3	887501	887700	*	1.0298e-30	3.68092e-28	-98.1481	Os03g0115800	Genebody	-	-	-	-	-	-	-	-	-
3	888301	888500	*	2.16125e-26	5.72975e-24	-94.1176	Os03g0115800	Genebody	-	-	-	-	-	-	-	-	-
3	888401	888600	*	9.35349e-22	1.73109e-19	-86.6422	Os03g0115800	Genebody	-	-	-	-	-	-	-	-	-
3	888501	888700	*	3.16561e-32	1.25326e-29	-81.9123	Os03g0115800	Genebody	-	-	-	-	-	-	-	-	-
3	1568301	1568500	*	1.44208e-29	4.77497e-27	-77.1429	Os03g0127900	Genebody	-	Cation/H+ exchanger domain containing protein. (Os03t0127900-01)	-	-	-	-	GO:0005575//cellular_component;GO:0016020//membrane	GO:0003674//molecular_function;GO:0005215//transporter activity	GO:0051179//localization;GO:0006810//transport;GO:0051234//establishment of localization;GO:0008150//biological_process
3	1767301	1767500	*	3.06063e-39	1.87124e-36	-84.127	Os03g0130900	Genebody	RECEPTOR-LIKE CYTOPLASMIC KINASE 96	Serine/threonine protein kinase domain containing protein. (Os03t0130900-01);Serine/threonine protein kinase domain containing protein. (Os03t0130900-02)	-	-	-	-	GO:0016020//membrane;GO:0044464//cell part;GO:0005575//cellular_component;GO:0071944//cell periphery;GO:0005886//plasma membrane;GO:0005623//cell	GO:0060089//molecular transducer activity;GO:0097159//organic cyclic compound binding;GO:0016772//transferase activity, transferring phosphorus-containing groups;GO:0036094//small molecule binding;GO:0016301//kinase activity;GO:0000166//nucleotide binding;GO:1901363//heterocyclic compound binding;GO:0003824//catalytic activity;GO:0004872//receptor activity;GO:0005488//binding;GO:0004871//signal t…	GO:0007154//cell communication;GO:0023052//signaling;GO:0044699//single-organism process;GO:0044700//single organism signaling;GO:0071704//organic substance metabolic process;GO:0050789//regulation of biological process;GO:0007165//signal transduction;GO:0044763//single-organism cellular process;GO:0006464//cellular protein modification process;GO:0008152//metabolic process;GO:0043170//macromolec…
3	1927901	1928100	*	8.03928e-65	1.74953e-61	-79.8404	Os03g0134600	Genebody	-	-	-	-	-	-	-	-	-
3	1928001	1928200	*	4.1926e-72	1.18251e-68	-82.8047	Os03g0134600	Genebody	-	-	-	-	-	-	-	-	-
3	2488401	2488600	*	9.75519e-24	2.11147e-21	-83.7209	Os03g0144800	Genebody	-	Similar to Xyloglucan galactosyltransferase KATAMARI 1 (EC 2.4.1.-) (MURUS3 protein). (Os03t0144800-01)	-	-	-	-	GO:0005737//cytoplasm;GO:0043231//intracellular membrane-bounded organelle;GO:0044464//cell part;GO:0005575//cellular_component;GO:0005768//endosome;GO:0005623//cell;GO:0005622//intracellular;GO:0005794//Golgi apparatus;GO:0043226//organelle;GO:0043229//intracellular organelle;GO:0044444//cytoplasmic part;GO:0044424//intracellular part;GO:0012505//endomembrane system;GO:0016020//membrane;GO:00432…	GO:0016740//transferase activity;GO:0003674//molecular_function;GO:0003824//catalytic activity	GO:0009058//biosynthetic process;GO:0009653//anatomical structure morphogenesis;GO:0044237//cellular metabolic process;GO:0044238//primary metabolic process;GO:0005975//carbohydrate metabolic process;GO:0044260//cellular macromolecule metabolic process;GO:0043412//macromolecule modification;GO:0032502//developmental process;GO:0019538//protein metabolic process;GO:0008150//biological_process;GO:0…
3	2488501	2488700	*	2.04123e-44	1.66441e-41	-89.0189	Os03g0144800	Genebody	-	Similar to Xyloglucan galactosyltransferase KATAMARI 1 (EC 2.4.1.-) (MURUS3 protein). (Os03t0144800-01)	-	-	-	-	GO:0005737//cytoplasm;GO:0043231//intracellular membrane-bounded organelle;GO:0044464//cell part;GO:0005575//cellular_component;GO:0005768//endosome;GO:0005623//cell;GO:0005622//intracellular;GO:0005794//Golgi apparatus;GO:0043226//organelle;GO:0043229//intracellular organelle;GO:0044444//cytoplasmic part;GO:0044424//intracellular part;GO:0012505//endomembrane system;GO:0016020//membrane;GO:00432…	GO:0016740//transferase activity;GO:0003674//molecular_function;GO:0003824//catalytic activity	GO:0009058//biosynthetic process;GO:0009653//anatomical structure morphogenesis;GO:0044237//cellular metabolic process;GO:0044238//primary metabolic process;GO:0005975//carbohydrate metabolic process;GO:0044260//cellular macromolecule metabolic process;GO:0043412//macromolecule modification;GO:0032502//developmental process;GO:0019538//protein metabolic process;GO:0008150//biological_process;GO:0…
3	2488601	2488800	*	8.39719e-25	1.97294e-22	-90.3017	Os03g0144800	Genebody	-	Similar to Xyloglucan galactosyltransferase KATAMARI 1 (EC 2.4.1.-) (MURUS3 protein). (Os03t0144800-01)	-	-	-	-	GO:0005737//cytoplasm;GO:0043231//intracellular membrane-bounded organelle;GO:0044464//cell part;GO:0005575//cellular_component;GO:0005768//endosome;GO:0005623//cell;GO:0005622//intracellular;GO:0005794//Golgi apparatus;GO:0043226//organelle;GO:0043229//intracellular organelle;GO:0044444//cytoplasmic part;GO:0044424//intracellular part;GO:0012505//endomembrane system;GO:0016020//membrane;GO:00432…	GO:0016740//transferase activity;GO:0003674//molecular_function;GO:0003824//catalytic activity	GO:0009058//biosynthetic process;GO:0009653//anatomical structure morphogenesis;GO:0044237//cellular metabolic process;GO:0044238//primary metabolic process;GO:0005975//carbohydrate metabolic process;GO:0044260//cellular macromolecule metabolic process;GO:0043412//macromolecule modification;GO:0032502//developmental process;GO:0019538//protein metabolic process;GO:0008150//biological_process;GO:0…
3	2489201	2489400	*	2.41402e-26	6.37928e-24	-83.5507	Os03g0144800	Genebody	-	Similar to Xyloglucan galactosyltransferase KATAMARI 1 (EC 2.4.1.-) (MURUS3 protein). (Os03t0144800-01)	-	-	-	-	GO:0005737//cytoplasm;GO:0043231//intracellular membrane-bounded organelle;GO:0044464//cell part;GO:0005575//cellular_component;GO:0005768//endosome;GO:0005623//cell;GO:0005622//intracellular;GO:0005794//Golgi apparatus;GO:0043226//organelle;GO:0043229//intracellular organelle;GO:0044444//cytoplasmic part;GO:0044424//intracellular part;GO:0012505//endomembrane system;GO:0016020//membrane;GO:00432…	GO:0016740//transferase activity;GO:0003674//molecular_function;GO:0003824//catalytic activity	GO:0009058//biosynthetic process;GO:0009653//anatomical structure morphogenesis;GO:0044237//cellular metabolic process;GO:0044238//primary metabolic process;GO:0005975//carbohydrate metabolic process;GO:0044260//cellular macromolecule metabolic process;GO:0043412//macromolecule modification;GO:0032502//developmental process;GO:0019538//protein metabolic process;GO:0008150//biological_process;GO:0…
3	3193401	3193600	*	7.42587e-21	1.27827e-18	-79.5518	Os03g0159800	Genebody	-	-	-	-	-	-	-	-	-
3	3937301	3937500	*	2.02213e-26	5.37071e-24	-77.8418	Os03g0173700	Genebody	-	-	-	-	-	-	-	-	-
3	4191101	4191300	*	2.97158e-19	4.45936e-17	-79.5455	Os03g0179900	Genebody	LIPOXYGENASE 2	Similar to Avr9/Cf-9 rapidly elicited protein 44 (Fragment). (Os03t0179900-01);Similar to Lipoxygenase. (Os03t0179900-02)	Metabolism	Lipid metabolism	ko00592//alpha-Linolenic acid metabolism;ko00591//Linoleic acid metabolism	K00454	-	GO:0003674//molecular_function;GO:0003824//catalytic activity;GO:0005515//protein binding;GO:0005488//binding	GO:0071704//organic substance metabolic process;GO:0008150//biological_process;GO:0044710//single-organism metabolic process;GO:0044699//single-organism process;GO:0006629//lipid metabolic process;GO:0009987//cellular process;GO:0008152//metabolic process;GO:0009058//biosynthetic process;GO:0044238//primary metabolic process
3	4262601	4262800	*	1.05428e-29	3.52407e-27	-84.6154	Os03g0181400	Genebody	-	-	-	-	-	-	-	-	-
3	4262701	4262900	*	1.84012e-26	4.90396e-24	-81.3069	Os03g0181400	Genebody	-	-	-	-	-	-	-	-	-
3	4413801	4414000	*	1.2173e-14	1.16072e-12	-79.3651	Os03g0184000	Genebody	PHYTOENE DESATURASE	Similar to Phytoene desaturase (Fragment). (Os03t0184000-00)	Metabolism	Metabolism of terpenoids and polyketides	ko00906//Carotenoid biosynthesis	K02293	GO:0043229//intracellular organelle;GO:0009536//plastid;GO:0043231//intracellular membrane-bounded organelle;GO:0005575//cellular_component;GO:0005623//cell;GO:0044464//cell part;GO:0043226//organelle;GO:0044444//cytoplasmic part;GO:0009579//thylakoid;GO:0043227//membrane-bounded organelle;GO:0005622//intracellular;GO:0005737//cytoplasm;GO:0044424//intracellular part	GO:0003824//catalytic activity;GO:0003674//molecular_function	GO:0044238//primary metabolic process;GO:0044699//single-organism process;GO:0006629//lipid metabolic process;GO:0009058//biosynthetic process;GO:0044710//single-organism metabolic process;GO:0009987//cellular process;GO:0008150//biological_process;GO:0008152//metabolic process;GO:0071704//organic substance metabolic process
3	4420701	4420900	*	5.54432e-26	1.42823e-23	-91.2337	Os03g0184201	Genebody	-	Hypothetical conserved gene. (Os03t0184201-00)	-	-	-	-	GO:0016020//membrane;GO:0005575//cellular_component	-	-
3	4420801	4421000	*	5.90367e-55	8.22769e-52	-91.295	Os03g0184201	Genebody	-	Hypothetical conserved gene. (Os03t0184201-00)	-	-	-	-	GO:0016020//membrane;GO:0005575//cellular_component	-	-
3	4420901	4421100	*	7.30669e-45	6.13438e-42	-85.9291	Os03g0184201	Genebody	-	Hypothetical conserved gene. (Os03t0184201-00)	-	-	-	-	GO:0016020//membrane;GO:0005575//cellular_component	-	-
3	4669501	4669700	*	1.55656e-42	1.14576e-39	-77.1124	Os03g0189400	Genebody	-	Similar to Alcohol dehydrogenase ADH. (Os03t0189400-01)	Metabolism	Lipid metabolism;Carbohydrate metabolism;Amino acid metabolism	ko00010//Glycolysis / Gluconeogenesis;ko00071//Fatty acid degradation;ko00350//Tyrosine metabolism	K00121	-	GO:0005488//binding;GO:0003674//molecular_function;GO:0003824//catalytic activity	GO:0008150//biological_process;GO:0008152//metabolic process
3	4911601	4911800	*	5.85667e-31	2.13076e-28	94.1176	Os03g0194450	Genebody	-	-	-	-	-	-	-	-	-
3	4911601	4911800	*	5.85667e-31	2.13076e-28	94.1176	Os03g0194500	Genebody	-	Similar to Protein translocase/ protein transporter. (Os03t0194500-01)	-	-	-	-	GO:0016020//membrane;GO:0005575//cellular_component	-	GO:0008150//biological_process
3	5637401	5637600	*	1.43923e-37	7.95875e-35	-87.4349	Os03g0207700	Genebody	-	-	-	-	-	-	-	-	-
3	5637501	5637700	*	1.43923e-37	7.95875e-35	-87.4349	Os03g0207700	Genebody	-	-	-	-	-	-	-	-	-
3	6056201	6056400	*	6.17034e-34	2.73735e-31	77.1429	Os03g0215400	Genebody	LEAFY HULL STERILE 1	MADS-domain-containing protein, Sexual reproduction (Os03t0215400-01)	-	-	-	-	GO:0043231//intracellular membrane-bounded organelle;GO:0043229//intracellular organelle;GO:0043227//membrane-bounded organelle;GO:0005575//cellular_component;GO:0043226//organelle;GO:0005634//nucleus;GO:0005623//cell;GO:0044424//intracellular part;GO:0044464//cell part;GO:0005622//intracellular	GO:0003677//DNA binding;GO:0005488//binding;GO:0003700//transcription factor activity, sequence-specific DNA binding;GO:0003676//nucleic acid binding;GO:0097159//organic cyclic compound binding;GO:1901363//heterocyclic compound binding;GO:0001071//nucleic acid binding transcription factor activity;GO:0003674//molecular_function;GO:0005515//protein binding	GO:0044699//single-organism process;GO:0090567//reproductive shoot system development;GO:0009791//post-embryonic development;GO:0032502//developmental process;GO:0009058//biosynthetic process;GO:0044702//single organism reproductive process;GO:0044238//primary metabolic process;GO:0009653//anatomical structure morphogenesis;GO:0006725//cellular aromatic compound metabolic process;GO:0044707//sing…
3	6330601	6330800	*	3.33902e-106	3.16242e-102	-90.3404	Os03g0220700	Genebody	-	-	-	-	-	-	-	-	-
3	6330701	6330900	*	1.23171e-199	1.71435e-194	-89.3122	Os03g0220700	Genebody	-	-	-	-	-	-	-	-	-
3	6330801	6331000	*	1.14903e-101	9.65437e-98	-87.5832	Os03g0220700	Genebody	-	-	-	-	-	-	-	-	-
3	6460201	6460400	*	1.04794e-56	1.5772e-53	92.0973	Os03g0223400	Genebody	GLUTAMINE SYNTHETASE 1;2	Cytosolic glutamine synthetase, Ammonium assimilation (Os03t0223400-01)	Metabolism	Energy metabolism;Carbohydrate metabolism;Amino acid metabolism	ko00630//Glyoxylate and dicarboxylate metabolism;ko00250//Alanine, aspartate and glutamate metabolism;ko00910//Nitrogen metabolism;ko00220//Arginine biosynthesis	K01915	GO:0005622//intracellular;GO:0044464//cell part;GO:0005737//cytoplasm;GO:0044424//intracellular part;GO:0005623//cell;GO:0005575//cellular_component	GO:0005488//binding;GO:0003824//catalytic activity;GO:1901265//nucleoside phosphate binding;GO:0036094//small molecule binding;GO:0097159//organic cyclic compound binding;GO:0003674//molecular_function;GO:1901363//heterocyclic compound binding;GO:0000166//nucleotide binding	GO:0009058//biosynthetic process;GO:0008152//metabolic process;GO:0008150//biological_process;GO:0009987//cellular process
3	7139601	7139800	*	6.18757e-26	1.58819e-23	-95.6522	Os03g0235300	Genebody	-	Similar to Peptide transporter PTR2. (Os03t0235300-01)	-	-	-	-	GO:0016020//membrane;GO:0005575//cellular_component	GO:0005215//transporter activity;GO:0003674//molecular_function	GO:0006810//transport;GO:0008150//biological_process;GO:0051179//localization;GO:0051234//establishment of localization
3	8718301	8718500	*	8.97057e-24	1.94651e-21	-87.5	Os03g0264700	Genebody	-	WD40 repeat-like domain containing protein. (Os03t0264700-01)	-	-	-	-	GO:0044444//cytoplasmic part;GO:0005623//cell;GO:0005737//cytoplasm;GO:0005622//intracellular;GO:0005829//cytosol;GO:0044464//cell part;GO:0044424//intracellular part;GO:0005575//cellular_component	GO:1901265//nucleoside phosphate binding;GO:0097159//organic cyclic compound binding;GO:0005515//protein binding;GO:1901363//heterocyclic compound binding;GO:0036094//small molecule binding;GO:0000166//nucleotide binding;GO:0003674//molecular_function;GO:0005488//binding	GO:0051179//localization;GO:0006810//transport;GO:0051234//establishment of localization;GO:0008150//biological_process
3	8718401	8718600	*	2.27719e-31	8.4963e-29	-78.1818	Os03g0264700	Genebody	-	WD40 repeat-like domain containing protein. (Os03t0264700-01)	-	-	-	-	GO:0044444//cytoplasmic part;GO:0005623//cell;GO:0005737//cytoplasm;GO:0005622//intracellular;GO:0005829//cytosol;GO:0044464//cell part;GO:0044424//intracellular part;GO:0005575//cellular_component	GO:1901265//nucleoside phosphate binding;GO:0097159//organic cyclic compound binding;GO:0005515//protein binding;GO:1901363//heterocyclic compound binding;GO:0036094//small molecule binding;GO:0000166//nucleotide binding;GO:0003674//molecular_function;GO:0005488//binding	GO:0051179//localization;GO:0006810//transport;GO:0051234//establishment of localization;GO:0008150//biological_process
3	10971401	10971600	*	6.41076e-31	2.32759e-28	-75.9259	Os03g0308200	Genebody	SEMI-ROLLED LEAF 2	Modulation of leaf rolling, Regulation of abaxial side cell differentiation, Regulation of leaf shape, male fertility and seed size (Os03t0308200-01);Similar to ATP-dependent Clp protease proteolytic subunit. (Os03t0308200-02)	-	-	-	-	-	GO:0003674//molecular_function;GO:0003824//catalytic activity;GO:0016787//hydrolase activity;GO:0005488//binding	GO:0043170//macromolecule metabolic process;GO:0044238//primary metabolic process;GO:0071704//organic substance metabolic process;GO:0019538//protein metabolic process;GO:0008152//metabolic process;GO:0008150//biological_process
3	11030901	11031100	*	3.23719e-19	4.83981e-17	-75.424	Os03g0309250	Genebody	-	-	-	-	-	-	-	-	-
3	11031001	11031200	*	5.51828e-36	2.76064e-33	-93.2938	Os03g0309250	Genebody	-	-	-	-	-	-	-	-	-
3	11031101	11031300	*	4.32251e-58	6.89455e-55	-98.0143	Os03g0309250	Genebody	-	-	-	-	-	-	-	-	-
3	11031201	11031400	*	1.77031e-53	2.29162e-50	-100	Os03g0309250	Genebody	-	-	-	-	-	-	-	-	-
3	11031601	11031800	*	4.76857e-18	6.41993e-16	-97.6744	Os03g0309300	Genebody	-	-	-	-	-	-	-	-	-
3	11032201	11032400	*	9.13593e-21	1.56063e-18	-86.4615	Os03g0309300	Genebody	-	-	-	-	-	-	-	-	-
3	11032301	11032500	*	7.38307e-36	3.66774e-33	-82.1549	Os03g0309300	Genebody	-	-	-	-	-	-	-	-	-
3	11032401	11032600	*	3.87717e-74	1.18546e-70	-90.8338	Os03g0309300	Genebody	-	-	-	-	-	-	-	-	-
3	11120701	11120900	*	2.09807e-15	2.17141e-13	-75.741	Os03g0311300	Genebody	-	Similar to HAD-superfamily hydrolase, subfamily IA, variant 3 containing protein, expressed. (Os03t0311300-01);Similar to HAD-superfamily hydrolase, subfamily IA, variant 3 containing protein, expressed. (Os03t0311300-02);NHL repeat domain containing protein. (Os03t0311300-03)	-	-	-	-	GO:0016020//membrane;GO:0005575//cellular_component;GO:0005623//cell	GO:0005515//protein binding;GO:0003824//catalytic activity;GO:0005488//binding;GO:0016787//hydrolase activity;GO:0003674//molecular_function	GO:0044763//single-organism cellular process;GO:0044699//single-organism process;GO:0008152//metabolic process;GO:0042592//homeostatic process;GO:0019725//cellular homeostasis;GO:0065007//biological regulation;GO:0008150//biological_process;GO:0065008//regulation of biological quality;GO:0009987//cellular process
3	12381401	12381600	*	1.42028e-21	2.59038e-19	-77.6334	Os03g0334800	Genebody	-	Transmembrane receptor, eukaryota domain containing protein. (Os03t0334800-01);Similar to Lung seven transmembrane receptor family protein, expressed. (Os03t0334800-02)	-	-	-	-	GO:0005575//cellular_component;GO:0016020//membrane	-	-
3	12703801	12704000	*	1.2011e-29	3.99978e-27	-80.4591	Os03g0340900	Genebody	-	Similar to RSH1. (Os03t0340900-01)	Metabolism	Nucleotide metabolism	ko00230//Purine metabolism	K00951	GO:0043231//intracellular membrane-bounded organelle;GO:0005623//cell;GO:0005622//intracellular;GO:0044444//cytoplasmic part;GO:0043227//membrane-bounded organelle;GO:0044464//cell part;GO:0005737//cytoplasm;GO:0044424//intracellular part;GO:0043229//intracellular organelle;GO:0009536//plastid;GO:0043226//organelle;GO:0005575//cellular_component	GO:0036094//small molecule binding;GO:0016740//transferase activity;GO:0005488//binding;GO:0003674//molecular_function;GO:0003824//catalytic activity;GO:0016301//kinase activity;GO:1901265//nucleoside phosphate binding;GO:0016787//hydrolase activity;GO:0000166//nucleotide binding;GO:1901363//heterocyclic compound binding;GO:0016772//transferase activity, transferring phosphorus-containing groups;…	GO:0034641//cellular nitrogen compound metabolic process;GO:0046483//heterocycle metabolic process;GO:0009987//cellular process;GO:0006139//nucleobase-containing compound metabolic process;GO:0044767//single-organism developmental process;GO:0006725//cellular aromatic compound metabolic process;GO:0050896//response to stimulus;GO:0008152//metabolic process;GO:0032502//developmental process;GO:004…
3	12804301	12804500	*	1.41166e-24	3.25393e-22	80.4131	Os03g0343700	Genebody	-	Brix domain containing protein. (Os03t0343700-01);Similar to predicted protein. (Os03t0343700-02)	-	-	-	-	GO:0043231//intracellular membrane-bounded organelle;GO:0043228//non-membrane-bounded organelle;GO:0005730//nucleolus;GO:0043233//organelle lumen;GO:0005623//cell;GO:0043229//intracellular organelle;GO:0016020//membrane;GO:0031974//membrane-enclosed lumen;GO:0044446//intracellular organelle part;GO:0044464//cell part;GO:0005575//cellular_component;GO:0043226//organelle;GO:0070013//intracellular o…	GO:0003723//RNA binding;GO:0003674//molecular_function;GO:0005488//binding;GO:0003676//nucleic acid binding;GO:0097159//organic cyclic compound binding;GO:1901363//heterocyclic compound binding	GO:0006807//nitrogen compound metabolic process;GO:0009987//cellular process;GO:0006518//peptide metabolic process;GO:0043603//cellular amide metabolic process;GO:0044260//cellular macromolecule metabolic process;GO:0044249//cellular biosynthetic process;GO:0044238//primary metabolic process;GO:0009059//macromolecule biosynthetic process;GO:0008152//metabolic process;GO:1901564//organonitrogen co…
3	13721901	13722100	*	3.33991e-22	6.4165e-20	-86	Os03g0356596	Genebody	-	Similar to Phosphatidylinositol-4-phosphate 5-kinase-like protein. (Os03t0356596-01)	-	-	-	-	-	GO:0005488//binding;GO:0003824//catalytic activity;GO:0036094//small molecule binding;GO:0097159//organic cyclic compound binding;GO:0016301//kinase activity;GO:0016772//transferase activity, transferring phosphorus-containing groups;GO:0000166//nucleotide binding;GO:1901363//heterocyclic compound binding;GO:1901265//nucleoside phosphate binding;GO:0003674//molecular_function;GO:0016740//transfer…	GO:0044238//primary metabolic process;GO:0008150//biological_process;GO:0006629//lipid metabolic process;GO:0009987//cellular process;GO:0008152//metabolic process;GO:0044699//single-organism process;GO:0044710//single-organism metabolic process;GO:0071704//organic substance metabolic process
3	13722001	13722200	*	8.90232e-24	1.93288e-21	-76.7857	Os03g0356596	Genebody	-	Similar to Phosphatidylinositol-4-phosphate 5-kinase-like protein. (Os03t0356596-01)	-	-	-	-	-	GO:0005488//binding;GO:0003824//catalytic activity;GO:0036094//small molecule binding;GO:0097159//organic cyclic compound binding;GO:0016301//kinase activity;GO:0016772//transferase activity, transferring phosphorus-containing groups;GO:0000166//nucleotide binding;GO:1901363//heterocyclic compound binding;GO:1901265//nucleoside phosphate binding;GO:0003674//molecular_function;GO:0016740//transfer…	GO:0044238//primary metabolic process;GO:0008150//biological_process;GO:0006629//lipid metabolic process;GO:0009987//cellular process;GO:0008152//metabolic process;GO:0044699//single-organism process;GO:0044710//single-organism metabolic process;GO:0071704//organic substance metabolic process
3	13722101	13722300	*	2.30174e-27	6.51956e-25	-75.5102	Os03g0356596	Genebody	-	Similar to Phosphatidylinositol-4-phosphate 5-kinase-like protein. (Os03t0356596-01)	-	-	-	-	-	GO:0005488//binding;GO:0003824//catalytic activity;GO:0036094//small molecule binding;GO:0097159//organic cyclic compound binding;GO:0016301//kinase activity;GO:0016772//transferase activity, transferring phosphorus-containing groups;GO:0000166//nucleotide binding;GO:1901363//heterocyclic compound binding;GO:1901265//nucleoside phosphate binding;GO:0003674//molecular_function;GO:0016740//transfer…	GO:0044238//primary metabolic process;GO:0008150//biological_process;GO:0006629//lipid metabolic process;GO:0009987//cellular process;GO:0008152//metabolic process;GO:0044699//single-organism process;GO:0044710//single-organism metabolic process;GO:0071704//organic substance metabolic process
3	13722201	13722400	*	4.8347e-28	1.43838e-25	-86.0465	Os03g0356596	Genebody	-	Similar to Phosphatidylinositol-4-phosphate 5-kinase-like protein. (Os03t0356596-01)	-	-	-	-	-	GO:0005488//binding;GO:0003824//catalytic activity;GO:0036094//small molecule binding;GO:0097159//organic cyclic compound binding;GO:0016301//kinase activity;GO:0016772//transferase activity, transferring phosphorus-containing groups;GO:0000166//nucleotide binding;GO:1901363//heterocyclic compound binding;GO:1901265//nucleoside phosphate binding;GO:0003674//molecular_function;GO:0016740//transfer…	GO:0044238//primary metabolic process;GO:0008150//biological_process;GO:0006629//lipid metabolic process;GO:0009987//cellular process;GO:0008152//metabolic process;GO:0044699//single-organism process;GO:0044710//single-organism metabolic process;GO:0071704//organic substance metabolic process
3	14064201	14064400	*	2.5695e-36	1.31106e-33	-93.3333	Os03g0361600	Genebody	terpene synthase 12	Similar to Terpene synthase family, metal binding domain containing protein, expressed. (Os03t0361600-00)	-	-	-	-	-	GO:0003674//molecular_function;GO:0003824//catalytic activity;GO:0005488//binding	GO:0008152//metabolic process;GO:0008150//biological_process
3	14064301	14064500	*	4.20978e-32	1.65356e-29	-81.4516	Os03g0361600	Genebody	terpene synthase 12	Similar to Terpene synthase family, metal binding domain containing protein, expressed. (Os03t0361600-00)	-	-	-	-	-	GO:0003674//molecular_function;GO:0003824//catalytic activity;GO:0005488//binding	GO:0008152//metabolic process;GO:0008150//biological_process
3	14189001	14189200	*	8.2144e-30	2.76919e-27	-92.0635	Os03g0363950	Genebody	-	Similar to nodulation protein-related. (Os03t0363950-00)	-	-	-	-	GO:0005575//cellular_component;GO:0016020//membrane	GO:0003674//molecular_function;GO:0003824//catalytic activity;GO:0016740//transferase activity	-
3	14189101	14189300	*	3.70204e-23	7.66465e-21	-86.1356	Os03g0363950	Genebody	-	Similar to nodulation protein-related. (Os03t0363950-00)	-	-	-	-	GO:0005575//cellular_component;GO:0016020//membrane	GO:0003674//molecular_function;GO:0003824//catalytic activity;GO:0016740//transferase activity	-
3	14262901	14263100	*	4.78089e-83	2.12566e-79	-87.5037	Os03g0365000	Genebody	GDSL ESTERASE/LIPASE PROTEIN 47	Similar to GDSL-like Lipase/Acylhydrolase family protein. (Os03t0365000-00)	-	-	-	-	-	GO:0003824//catalytic activity;GO:0003674//molecular_function;GO:0016787//hydrolase activity	-
3	14262901	14263100	*	4.78089e-83	2.12566e-79	-87.5037	Os03g0365200	Genebody	-	Similar to Ulp1 protease family, C-terminal catalytic domain containing protein. (Os03t0365200-01)	-	-	-	-	-	GO:0003824//catalytic activity;GO:0003674//molecular_function;GO:0016787//hydrolase activity	GO:0008150//biological_process;GO:0008152//metabolic process;GO:0019538//protein metabolic process;GO:0043170//macromolecule metabolic process;GO:0044238//primary metabolic process;GO:0071704//organic substance metabolic process
3	14292301	14292500	*	4.5754e-25	1.09641e-22	-77.2115	Os03g0365800	Genebody	GDSL ESTERASE/LIPASE PROTEIN 49	Lipase, GDSL domain containing protein. (Os03t0365800-01)	-	-	-	-	-	GO:0003674//molecular_function;GO:0016787//hydrolase activity;GO:0003824//catalytic activity	-
3	14295301	14295500	*	7.75517e-29	2.43441e-26	-84.9462	Os03g0365850	Genebody	-	Lipase, GDSL domain containing protein. (Os03t0365850-00)	-	-	-	-	-	GO:0016787//hydrolase activity;GO:0003674//molecular_function;GO:0003824//catalytic activity	-
3	14295401	14295600	*	8.90231e-30	2.99133e-27	-90.4286	Os03g0365900	Genebody	GDSL ESTERASE/LIPASE PROTEIN 50	Similar to GDSL-like Lipase/Acylhydrolase family protein. (Os03t0365900-01)	-	-	-	-	-	GO:0003824//catalytic activity;GO:0003674//molecular_function;GO:0016787//hydrolase activity	-
3	14555801	14556000	*	9.36e-22	1.7322e-19	-85.9375	Os03g0370900	Genebody	-	Similar to Cytochrome P450. (Os03t0370900-01);Similar to Cytochrome P450. (Os03t0370900-02)	-	-	-	-	-	GO:0003674//molecular_function;GO:0005488//binding;GO:0003824//catalytic activity	GO:0008152//metabolic process;GO:0008150//biological_process
3	14555901	14556100	*	1.86378e-28	5.70783e-26	-92.9577	Os03g0370900	Genebody	-	Similar to Cytochrome P450. (Os03t0370900-01);Similar to Cytochrome P450. (Os03t0370900-02)	-	-	-	-	-	GO:0003674//molecular_function;GO:0005488//binding;GO:0003824//catalytic activity	GO:0008152//metabolic process;GO:0008150//biological_process
3	14556001	14556200	*	3.56463e-17	4.41473e-15	-83.7838	Os03g0370900	Genebody	-	Similar to Cytochrome P450. (Os03t0370900-01);Similar to Cytochrome P450. (Os03t0370900-02)	-	-	-	-	-	GO:0003674//molecular_function;GO:0005488//binding;GO:0003824//catalytic activity	GO:0008152//metabolic process;GO:0008150//biological_process
3	14559801	14560000	*	6.80617e-26	1.74194e-23	-76.5625	Os03g0371000	Genebody	OsSTA101	Similar to Cytochrome P450 family protein, expressed. (Os03t0371000-01)	-	-	-	-	-	GO:0003674//molecular_function;GO:0005488//binding;GO:0003824//catalytic activity	GO:0008152//metabolic process;GO:0008150//biological_process
3	14559901	14560100	*	2.21748e-40	1.44635e-37	-94.2029	Os03g0371000	Genebody	OsSTA101	Similar to Cytochrome P450 family protein, expressed. (Os03t0371000-01)	-	-	-	-	-	GO:0003674//molecular_function;GO:0005488//binding;GO:0003824//catalytic activity	GO:0008152//metabolic process;GO:0008150//biological_process
3	14561301	14561500	*	3.12366e-13	2.53777e-11	-75.6098	Os03g0371000	Genebody	OsSTA101	Similar to Cytochrome P450 family protein, expressed. (Os03t0371000-01)	-	-	-	-	-	GO:0003674//molecular_function;GO:0005488//binding;GO:0003824//catalytic activity	GO:0008152//metabolic process;GO:0008150//biological_process
3	14561401	14561600	*	1.17716e-20	1.99363e-18	-88.9857	Os03g0371000	Genebody	OsSTA101	Similar to Cytochrome P450 family protein, expressed. (Os03t0371000-01)	-	-	-	-	-	GO:0003674//molecular_function;GO:0005488//binding;GO:0003824//catalytic activity	GO:0008152//metabolic process;GO:0008150//biological_process
3	14777001	14777200	*	5.53611e-85	2.62554e-81	-75.6966	Os03g0374901	Genebody	-	-	-	-	-	-	-	-	-
3	14777101	14777300	*	2.21975e-226	4.73728e-221	-80.1249	Os03g0374901	Genebody	-	-	-	-	-	-	-	-	-
3	14952601	14952800	*	1.13071e-21	2.07787e-19	76.817	Os03g0378200	Genebody	-	GWT1 family protein. (Os03t0378200-01)	Metabolism	Glycan biosynthesis and metabolism	ko00563//Glycosylphosphatidylinositol(GPI)-anchor biosynthesis	K05283	GO:0016020//membrane;GO:0005575//cellular_component	GO:0016740//transferase activity;GO:0003824//catalytic activity;GO:0003674//molecular_function	GO:0044260//cellular macromolecule metabolic process;GO:0043412//macromolecule modification;GO:0044710//single-organism metabolic process;GO:0009987//cellular process;GO:0044267//cellular protein metabolic process;GO:0008150//biological_process;GO:0036211//protein modification process;GO:0044237//cellular metabolic process;GO:0008152//metabolic process;GO:0071704//organic substance metabolic proc…
3	15583201	15583400	*	1.67074e-15	1.74625e-13	-77.2619	Os03g0389175	Genebody	-	-	-	-	-	-	-	-	-
3	15583301	15583500	*	1.05501e-12	8.03913e-11	-80.6522	Os03g0389175	Genebody	-	-	-	-	-	-	-	-	-
3	16043901	16044100	*	6.07249e-23	1.23676e-20	-77.3732	Os03g0396900	Genebody	-	Hypothetical conserved gene. (Os03t0396900-01);Similar to PIMT. (Os03t0396900-02)	Genetic Information Processing	Translation	ko03013//RNA transport	K14292	GO:0005622//intracellular;GO:0044464//cell part;GO:0005634//nucleus;GO:0043226//organelle;GO:0005623//cell;GO:0043227//membrane-bounded organelle;GO:0043231//intracellular membrane-bounded organelle;GO:0005575//cellular_component;GO:0043229//intracellular organelle;GO:0044424//intracellular part	GO:0003674//molecular_function;GO:0005515//protein binding;GO:0003824//catalytic activity;GO:0005488//binding;GO:0016740//transferase activity	GO:0046483//heterocycle metabolic process;GO:0006725//cellular aromatic compound metabolic process;GO:0009987//cellular process;GO:0044238//primary metabolic process;GO:0008150//biological_process;GO:0006807//nitrogen compound metabolic process;GO:1901360//organic cyclic compound metabolic process;GO:0034641//cellular nitrogen compound metabolic process;GO:0071704//organic substance metabolic pro…
3	17841601	17841800	*	6.27424e-46	5.54077e-43	-80.3797	Os03g0427000	Genebody	-	-	-	-	-	-	-	-	-
3	18116201	18116400	*	1.01382e-47	9.79024e-45	-90.5882	Os03g0431550	Genebody	-	Glycosyl transferase, family 20 domain containing protein. (Os03t0431550-01)	-	-	-	-	GO:0005737//cytoplasm;GO:0005622//intracellular;GO:0044464//cell part;GO:0005575//cellular_component;GO:0005623//cell;GO:0044424//intracellular part	GO:0003674//molecular_function;GO:0016787//hydrolase activity;GO:0003824//catalytic activity	GO:0008152//metabolic process;GO:0006950//response to stress;GO:0044238//primary metabolic process;GO:0008150//biological_process;GO:0009058//biosynthetic process;GO:0005975//carbohydrate metabolic process;GO:0071704//organic substance metabolic process;GO:0009987//cellular process;GO:0050896//response to stimulus
3	18116301	18116500	*	2.77386e-54	3.73571e-51	-91.4894	Os03g0431550	Genebody	-	Glycosyl transferase, family 20 domain containing protein. (Os03t0431550-01)	-	-	-	-	GO:0005737//cytoplasm;GO:0005622//intracellular;GO:0044464//cell part;GO:0005575//cellular_component;GO:0005623//cell;GO:0044424//intracellular part	GO:0003674//molecular_function;GO:0016787//hydrolase activity;GO:0003824//catalytic activity	GO:0008152//metabolic process;GO:0006950//response to stress;GO:0044238//primary metabolic process;GO:0008150//biological_process;GO:0009058//biosynthetic process;GO:0005975//carbohydrate metabolic process;GO:0071704//organic substance metabolic process;GO:0009987//cellular process;GO:0050896//response to stimulus
3	18116401	18116600	*	1.48948e-31	5.63814e-29	-84.2029	Os03g0431550	Genebody	-	Glycosyl transferase, family 20 domain containing protein. (Os03t0431550-01)	-	-	-	-	GO:0005737//cytoplasm;GO:0005622//intracellular;GO:0044464//cell part;GO:0005575//cellular_component;GO:0005623//cell;GO:0044424//intracellular part	GO:0003674//molecular_function;GO:0016787//hydrolase activity;GO:0003824//catalytic activity	GO:0008152//metabolic process;GO:0006950//response to stress;GO:0044238//primary metabolic process;GO:0008150//biological_process;GO:0009058//biosynthetic process;GO:0005975//carbohydrate metabolic process;GO:0071704//organic substance metabolic process;GO:0009987//cellular process;GO:0050896//response to stimulus
3	19185301	19185500	*	2.55688e-17	3.20962e-15	-87.4675	Os03g0448600	Genebody	OsWD40-76	WD40 repeat-like domain containing protein. (Os03t0448600-01)	-	-	-	-	GO:0043226//organelle;GO:0005623//cell;GO:0044424//intracellular part;GO:0005575//cellular_component;GO:0043229//intracellular organelle;GO:0005634//nucleus;GO:0005737//cytoplasm;GO:0005622//intracellular;GO:0044464//cell part;GO:0043227//membrane-bounded organelle;GO:0043231//intracellular membrane-bounded organelle	GO:0005488//binding;GO:0003674//molecular_function;GO:0005515//protein binding	GO:0016043//cellular component organization;GO:0044763//single-organism cellular process;GO:0044699//single-organism process;GO:0007049//cell cycle;GO:0008150//biological_process;GO:0009987//cellular process;GO:0071840//cellular component organization or biogenesis
3	20182401	20182600	*	1.16928e-17	1.51772e-15	-77.1914	Os03g0562000	Genebody	-	DNA-binding pseudobarrel domain domain containing protein. (Os03t0562000-01)	-	-	-	-	GO:0043226//organelle;GO:0005622//intracellular;GO:0005575//cellular_component;GO:0016020//membrane;GO:0005634//nucleus;GO:0043227//membrane-bounded organelle;GO:0005623//cell;GO:0043229//intracellular organelle;GO:0043231//intracellular membrane-bounded organelle;GO:0044424//intracellular part;GO:0044464//cell part	GO:0097159//organic cyclic compound binding;GO:0003677//DNA binding;GO:0000166//nucleotide binding;GO:0016772//transferase activity, transferring phosphorus-containing groups;GO:0016740//transferase activity;GO:0005488//binding;GO:1901363//heterocyclic compound binding;GO:0003676//nucleic acid binding;GO:0003674//molecular_function;GO:1901265//nucleoside phosphate binding;GO:0036094//small molecu…	GO:0044237//cellular metabolic process;GO:0044238//primary metabolic process;GO:0006139//nucleobase-containing compound metabolic process;GO:0046483//heterocycle metabolic process;GO:0006725//cellular aromatic compound metabolic process;GO:0009058//biosynthetic process;GO:1901360//organic cyclic compound metabolic process;GO:0044267//cellular protein metabolic process;GO:0006807//nitrogen compoun…
3	20741801	20742000	*	3.47804e-58	5.57258e-55	76.6999	Os03g0570800	Genebody	-	Multi antimicrobial extrusion protein MatE family protein. (Os03t0570800-01)	-	-	-	-	GO:0005575//cellular_component;GO:0016020//membrane	GO:0005215//transporter activity;GO:0003674//molecular_function	GO:0051234//establishment of localization;GO:0051179//localization;GO:0006810//transport;GO:0008150//biological_process
3	21787001	21787200	*	8.22355e-19	1.18797e-16	-75.8042	Os03g0589300	Genebody	-	Ovarian tumour, otubain domain containing protein. (Os03t0589300-01)	-	-	-	-	-	GO:0003674//molecular_function;GO:0003824//catalytic activity;GO:0016787//hydrolase activity	GO:0019538//protein metabolic process;GO:0043170//macromolecule metabolic process;GO:0008152//metabolic process;GO:0044238//primary metabolic process;GO:0071704//organic substance metabolic process;GO:0008150//biological_process
3	22050001	22050200	*	1.44826e-35	7.09554e-33	83.4577	Os03g0593600	Genebody	P-450 71W1	Similar to Cytochrome P450 family protein, expressed. (Os03t0593600-00)	-	-	-	-	GO:0005575//cellular_component;GO:0016020//membrane	GO:0003674//molecular_function;GO:0005488//binding;GO:0003824//catalytic activity	GO:0009058//biosynthetic process;GO:0044699//single-organism process;GO:0044710//single-organism metabolic process;GO:0008152//metabolic process;GO:0019748//secondary metabolic process;GO:0008150//biological_process
3	22376401	22376600	*	2.84432e-16	3.21926e-14	-81.1448	Os03g0599600	Genebody	-	-	-	-	-	-	-	-	-
3	22569101	22569300	*	3.2641e-194	3.60316e-189	82.5988	Os03g0603200	Genebody	-	-	-	-	-	-	-	-	-
3	22569201	22569400	*	9.03727e-281	4.13292e-275	89.3865	Os03g0603200	Genebody	-	-	-	-	-	-	-	-	-
3	22569301	22569500	*	1.0448e-118	1.50661e-114	81.281	Os03g0603200	Genebody	-	-	-	-	-	-	-	-	-
3	23526601	23526800	*	2.3826e-21	4.26294e-19	86.0759	Os03g0620400	Genebody	-	Hypothetical conserved gene. (Os03t0620400-01)	-	-	-	-	GO:0005575//cellular_component;GO:0005634//nucleus;GO:0043229//intracellular organelle;GO:0044464//cell part;GO:0043227//membrane-bounded organelle;GO:0043226//organelle;GO:0005623//cell;GO:0005622//intracellular;GO:0044424//intracellular part;GO:0043231//intracellular membrane-bounded organelle	GO:0003677//DNA binding;GO:0097159//organic cyclic compound binding;GO:0003674//molecular_function;GO:0005488//binding;GO:0003676//nucleic acid binding;GO:1901363//heterocyclic compound binding	GO:0034641//cellular nitrogen compound metabolic process;GO:0071704//organic substance metabolic process;GO:0006807//nitrogen compound metabolic process;GO:0009058//biosynthetic process;GO:0044238//primary metabolic process;GO:0008152//metabolic process;GO:0006139//nucleobase-containing compound metabolic process;GO:1901360//organic cyclic compound metabolic process;GO:0009987//cellular process;G…
3	23995301	23995500	*	2.50231e-108	2.59239e-104	-77.379	Os03g0628800	Genebody	-	Similar to H1flk (Fragment). (Os03t0628800-01)	-	-	-	-	-	GO:1901265//nucleoside phosphate binding;GO:0003674//molecular_function;GO:0036094//small molecule binding;GO:0016740//transferase activity;GO:1901363//heterocyclic compound binding;GO:0003824//catalytic activity;GO:0016772//transferase activity, transferring phosphorus-containing groups;GO:0097159//organic cyclic compound binding;GO:0016301//kinase activity;GO:0005488//binding;GO:0000166//nucleo…	GO:0008150//biological_process;GO:0009987//cellular process;GO:0008152//metabolic process
3	26022801	26023000	*	1.37138e-33	5.93497e-31	-95.3488	Os03g0663100	Genebody	-	PDZ/DHR/GLGF domain containing protein. (Os03t0663100-01)	-	-	-	-	GO:0005575//cellular_component;GO:0016020//membrane	GO:0003674//molecular_function;GO:0005488//binding;GO:0005515//protein binding	-
3	28037701	28037900	*	2.21885e-13	1.83413e-11	-82.5175	Os03g0699300	Genebody	-	Similar to Adenylosuccinate synthetase, chloroplast precursor (EC 6.3.4.4) (IMP-- aspartate ligase) (AdSS) (AMPSase). (Os03t0699300-01)	Metabolism	Amino acid metabolism;Nucleotide metabolism	ko00230//Purine metabolism;ko00250//Alanine, aspartate and glutamate metabolism	K01939	GO:0009536//plastid;GO:0044464//cell part;GO:0005737//cytoplasm;GO:0043226//organelle;GO:0005575//cellular_component;GO:0043227//membrane-bounded organelle;GO:0043231//intracellular membrane-bounded organelle;GO:0044424//intracellular part;GO:0005622//intracellular;GO:0044444//cytoplasmic part;GO:0043229//intracellular organelle;GO:0005623//cell	GO:0097159//organic cyclic compound binding;GO:0036094//small molecule binding;GO:0005488//binding;GO:0003824//catalytic activity;GO:1901363//heterocyclic compound binding;GO:0000166//nucleotide binding;GO:1901265//nucleoside phosphate binding;GO:0003674//molecular_function	GO:0071704//organic substance metabolic process;GO:0006807//nitrogen compound metabolic process;GO:1901360//organic cyclic compound metabolic process;GO:0008152//metabolic process;GO:0034641//cellular nitrogen compound metabolic process;GO:0009987//cellular process;GO:0008150//biological_process;GO:0009058//biosynthetic process;GO:0046483//heterocycle metabolic process;GO:0006725//cellular aromat…
3	29773301	29773500	*	2.12828e-22	4.15206e-20	-83.9781	Os03g0728800	Genebody	RNA helicase 16	Similar to RNA helicase (Fragment). (Os03t0728800-01);Similar to cDNA clone:J013129E17, full insert sequence. (Os03t0728800-02)	-	-	-	-	GO:0043226//organelle;GO:0031974//membrane-enclosed lumen;GO:0044446//intracellular organelle part;GO:0044464//cell part;GO:0044428//nuclear part;GO:0043228//non-membrane-bounded organelle;GO:0043229//intracellular organelle;GO:0043232//intracellular non-membrane-bounded organelle;GO:0070013//intracellular organelle lumen;GO:0005622//intracellular;GO:0031981//nuclear lumen;GO:0043233//organelle l…	GO:0097159//organic cyclic compound binding;GO:0016787//hydrolase activity;GO:0003824//catalytic activity;GO:0036094//small molecule binding;GO:0003723//RNA binding;GO:1901363//heterocyclic compound binding;GO:1901265//nucleoside phosphate binding;GO:0003676//nucleic acid binding;GO:0005488//binding;GO:0000166//nucleotide binding;GO:0003674//molecular_function	GO:0044237//cellular metabolic process;GO:0034641//cellular nitrogen compound metabolic process;GO:0008150//biological_process;GO:0071704//organic substance metabolic process;GO:0008152//metabolic process;GO:0046483//heterocycle metabolic process;GO:0006139//nucleobase-containing compound metabolic process;GO:0006725//cellular aromatic compound metabolic process;GO:0009987//cellular process;GO:00…
3	30533701	30533900	*	4.01318e-47	3.77302e-44	-85.4167	Os03g0743900	Genebody	ATP sulfurylase	Similar to ATP sulfurylase. (Os03t0743900-01)	Metabolism	Metabolism of other amino acids;Energy metabolism;Biosynthesis of other secondary metabolites;Nucleotide metabolism	ko00230//Purine metabolism;ko00920//Sulfur metabolism;ko00450//Selenocompound metabolism;ko00261//Monobactam biosynthesis	K13811	-	GO:0016740//transferase activity;GO:0016772//transferase activity, transferring phosphorus-containing groups;GO:0003824//catalytic activity;GO:0016301//kinase activity;GO:0003674//molecular_function	GO:0008150//biological_process;GO:0008152//metabolic process;GO:0009987//cellular process
3	30533801	30534000	*	5.50687e-85	2.61555e-81	-77.3382	Os03g0743900	Genebody	ATP sulfurylase	Similar to ATP sulfurylase. (Os03t0743900-01)	Metabolism	Metabolism of other amino acids;Energy metabolism;Biosynthesis of other secondary metabolites;Nucleotide metabolism	ko00230//Purine metabolism;ko00920//Sulfur metabolism;ko00450//Selenocompound metabolism;ko00261//Monobactam biosynthesis	K13811	-	GO:0016740//transferase activity;GO:0016772//transferase activity, transferring phosphorus-containing groups;GO:0003824//catalytic activity;GO:0016301//kinase activity;GO:0003674//molecular_function	GO:0008150//biological_process;GO:0008152//metabolic process;GO:0009987//cellular process
3	30534101	30534300	*	2.08715e-98	1.56842e-94	-85.0534	Os03g0743900	Genebody	ATP sulfurylase	Similar to ATP sulfurylase. (Os03t0743900-01)	Metabolism	Metabolism of other amino acids;Energy metabolism;Biosynthesis of other secondary metabolites;Nucleotide metabolism	ko00230//Purine metabolism;ko00920//Sulfur metabolism;ko00450//Selenocompound metabolism;ko00261//Monobactam biosynthesis	K13811	-	GO:0016740//transferase activity;GO:0016772//transferase activity, transferring phosphorus-containing groups;GO:0003824//catalytic activity;GO:0016301//kinase activity;GO:0003674//molecular_function	GO:0008150//biological_process;GO:0008152//metabolic process;GO:0009987//cellular process
3	30534201	30534400	*	4.19685e-31	1.54019e-28	-82.1918	Os03g0743900	Genebody	ATP sulfurylase	Similar to ATP sulfurylase. (Os03t0743900-01)	Metabolism	Metabolism of other amino acids;Energy metabolism;Biosynthesis of other secondary metabolites;Nucleotide metabolism	ko00230//Purine metabolism;ko00920//Sulfur metabolism;ko00450//Selenocompound metabolism;ko00261//Monobactam biosynthesis	K13811	-	GO:0016740//transferase activity;GO:0016772//transferase activity, transferring phosphorus-containing groups;GO:0003824//catalytic activity;GO:0016301//kinase activity;GO:0003674//molecular_function	GO:0008150//biological_process;GO:0008152//metabolic process;GO:0009987//cellular process
3	31052601	31052800	*	1.07e-33	4.66603e-31	76.3555	Os03g0753100	Genebody	PANICLE PHYTOMER2	MADS-box transcription factor, Inflorescence and spikelet development (Os03t0753100-01)	-	-	-	-	GO:0005575//cellular_component;GO:0044424//intracellular part;GO:0005623//cell;GO:0043231//intracellular membrane-bounded organelle;GO:0044464//cell part;GO:0005622//intracellular;GO:0043226//organelle;GO:0043229//intracellular organelle;GO:0043227//membrane-bounded organelle;GO:0005634//nucleus	GO:0005515//protein binding;GO:0003676//nucleic acid binding;GO:0003677//DNA binding;GO:0001071//nucleic acid binding transcription factor activity;GO:0097159//organic cyclic compound binding;GO:0005488//binding;GO:0003674//molecular_function;GO:0003700//transcription factor activity, sequence-specific DNA binding;GO:1901363//heterocyclic compound binding	GO:0006725//cellular aromatic compound metabolic process;GO:0009058//biosynthetic process;GO:1901360//organic cyclic compound metabolic process;GO:0034641//cellular nitrogen compound metabolic process;GO:0044237//cellular metabolic process;GO:0071704//organic substance metabolic process;GO:0044238//primary metabolic process;GO:0008150//biological_process;GO:0006139//nucleobase-containing compound…
3	31052701	31052900	*	1.07e-33	4.66603e-31	76.3555	Os03g0753100	Genebody	PANICLE PHYTOMER2	MADS-box transcription factor, Inflorescence and spikelet development (Os03t0753100-01)	-	-	-	-	GO:0005575//cellular_component;GO:0044424//intracellular part;GO:0005623//cell;GO:0043231//intracellular membrane-bounded organelle;GO:0044464//cell part;GO:0005622//intracellular;GO:0043226//organelle;GO:0043229//intracellular organelle;GO:0043227//membrane-bounded organelle;GO:0005634//nucleus	GO:0005515//protein binding;GO:0003676//nucleic acid binding;GO:0003677//DNA binding;GO:0001071//nucleic acid binding transcription factor activity;GO:0097159//organic cyclic compound binding;GO:0005488//binding;GO:0003674//molecular_function;GO:0003700//transcription factor activity, sequence-specific DNA binding;GO:1901363//heterocyclic compound binding	GO:0006725//cellular aromatic compound metabolic process;GO:0009058//biosynthetic process;GO:1901360//organic cyclic compound metabolic process;GO:0034641//cellular nitrogen compound metabolic process;GO:0044237//cellular metabolic process;GO:0071704//organic substance metabolic process;GO:0044238//primary metabolic process;GO:0008150//biological_process;GO:0006139//nucleobase-containing compound…
3	31084301	31084500	*	2.35296e-43	1.81285e-40	78.2872	Os03g0753600	Genebody	-	-	-	-	-	-	-	-	-
3	31084401	31084600	*	5.26021e-28	1.55932e-25	76.4301	Os03g0753600	Genebody	-	-	-	-	-	-	-	-	-
3	31384101	31384300	*	3.55297e-36	1.79824e-33	-86.6399	Os03g0758700	Genebody	-	WD40 repeat domain containing protein. (Os03t0758700-01)	-	-	-	-	GO:0005575//cellular_component;GO:0016020//membrane	GO:0003676//nucleic acid binding;GO:0097159//organic cyclic compound binding;GO:1901363//heterocyclic compound binding;GO:0008135//translation factor activity, RNA binding;GO:0003674//molecular_function;GO:0003723//RNA binding;GO:0005488//binding;GO:0005515//protein binding	GO:0044238//primary metabolic process;GO:0034645//cellular macromolecule biosynthetic process;GO:1901564//organonitrogen compound metabolic process;GO:0044249//cellular biosynthetic process;GO:0044271//cellular nitrogen compound biosynthetic process;GO:0009059//macromolecule biosynthetic process;GO:0071840//cellular component organization or biogenesis;GO:0071704//organic substance metabolic proc…
3	33584701	33584900	*	6.94036e-15	6.7942e-13	-77.7778	Os03g0804400	Genebody	-	Vps51/Vps67 domain containing protein. (Os03t0804400-01);Conserved hypothetical protein. (Os03t0804400-02)	-	-	-	-	GO:0005737//cytoplasm;GO:0005623//cell;GO:0005622//intracellular;GO:0005575//cellular_component;GO:0044424//intracellular part;GO:0044464//cell part	-	GO:0051234//establishment of localization;GO:0009987//cellular process;GO:0051179//localization;GO:0016043//cellular component organization;GO:0008150//biological_process;GO:0071840//cellular component organization or biogenesis;GO:0006810//transport
3	34321401	34321600	*	5.86841e-20	9.37901e-18	75.4386	Os03g0817900	Genebody	trichome birefringence-like 5	Protein of unknown function DUF231, plant domain containing protein. (Os03t0817900-01)	-	-	-	-	GO:0005622//intracellular;GO:0005794//Golgi apparatus;GO:0043226//organelle;GO:0044464//cell part;GO:0044444//cytoplasmic part;GO:0012505//endomembrane system;GO:0005623//cell;GO:0044424//intracellular part;GO:0005575//cellular_component;GO:0043231//intracellular membrane-bounded organelle;GO:0043227//membrane-bounded organelle;GO:0016020//membrane;GO:0005737//cytoplasm;GO:0043229//intracellular …	GO:0016740//transferase activity;GO:0003824//catalytic activity;GO:0003674//molecular_function	GO:0009987//cellular process;GO:0008150//biological_process
3	34557001	34557200	*	9.33096e-23	1.87218e-20	-80.2083	Os03g0823200	Genebody	-	Similar to predicted protein. (Os03t0823200-01)	-	-	-	-	GO:0005575//cellular_component;GO:0016020//membrane	GO:0005215//transporter activity;GO:0003674//molecular_function	GO:0006810//transport;GO:0051234//establishment of localization;GO:0008150//biological_process;GO:0051179//localization
3	34557101	34557300	*	3.08178e-19	4.61694e-17	-79.7785	Os03g0823200	Genebody	-	Similar to predicted protein. (Os03t0823200-01)	-	-	-	-	GO:0005575//cellular_component;GO:0016020//membrane	GO:0005215//transporter activity;GO:0003674//molecular_function	GO:0006810//transport;GO:0051234//establishment of localization;GO:0008150//biological_process;GO:0051179//localization
3	34898501	34898700	*	1.50774e-31	5.70255e-29	75.9698	Os03g0830900	Genebody	-	Lipase, class 3 family protein. (Os03t0830900-01)	-	-	-	-	-	GO:0003824//catalytic activity;GO:0016787//hydrolase activity;GO:0003674//molecular_function	GO:0044699//single-organism process;GO:0044710//single-organism metabolic process;GO:0006629//lipid metabolic process;GO:0071704//organic substance metabolic process;GO:0044238//primary metabolic process;GO:0008150//biological_process;GO:0008152//metabolic process
3	34898501	34898700	*	1.50774e-31	5.70255e-29	75.9698	Os03g0830950	Genebody	-	-	-	-	-	-	-	-	-
3	35289201	35289400	*	1.15093e-25	2.89585e-23	-85.9596	Os03g0839400	Genebody	-	-	-	-	-	-	-	-	-
4	925501	925700	*	1.47018e-16	1.71453e-14	-77.6942	Os04g0115650	Genebody	-	Similar to OSIGBa0160I14.9 protein. (Os04t0115650-00)	-	-	-	-	GO:0005575//cellular_component;GO:0005886//plasma membrane;GO:0005623//cell;GO:0044464//cell part;GO:0071944//cell periphery;GO:0016020//membrane	-	GO:0009987//cellular process;GO:0050794//regulation of cellular process;GO:0007154//cell communication;GO:0044763//single-organism cellular process;GO:0007165//signal transduction;GO:0023052//signaling;GO:0044700//single organism signaling;GO:0065007//biological regulation;GO:0006950//response to stress;GO:0044699//single-organism process;GO:0050896//response to stimulus;GO:0008150//biological_pr…
4	1718001	1718200	*	7.96922e-29	2.49793e-26	-89.8734	Os04g0127300	Genebody	Subtilisin 38, SUBTILISIN 38	Peptidase S8 and S53, subtilisin, kexin, sedolisin domain containing protein. (Os04t0127300-01)	-	-	-	-	-	GO:0016787//hydrolase activity;GO:0003674//molecular_function;GO:0003824//catalytic activity	GO:0008150//biological_process;GO:0044238//primary metabolic process;GO:0008152//metabolic process;GO:0043170//macromolecule metabolic process;GO:0071704//organic substance metabolic process;GO:0019538//protein metabolic process
4	1718101	1718300	*	1.16673e-27	3.37214e-25	-89.2092	Os04g0127300	Genebody	Subtilisin 38, SUBTILISIN 38	Peptidase S8 and S53, subtilisin, kexin, sedolisin domain containing protein. (Os04t0127300-01)	-	-	-	-	-	GO:0016787//hydrolase activity;GO:0003674//molecular_function;GO:0003824//catalytic activity	GO:0008150//biological_process;GO:0044238//primary metabolic process;GO:0008152//metabolic process;GO:0043170//macromolecule metabolic process;GO:0071704//organic substance metabolic process;GO:0019538//protein metabolic process
4	1718601	1718800	*	2.1691e-32	8.66782e-30	-78.8889	Os04g0127300	Genebody	Subtilisin 38, SUBTILISIN 38	Peptidase S8 and S53, subtilisin, kexin, sedolisin domain containing protein. (Os04t0127300-01)	-	-	-	-	-	GO:0016787//hydrolase activity;GO:0003674//molecular_function;GO:0003824//catalytic activity	GO:0008150//biological_process;GO:0044238//primary metabolic process;GO:0008152//metabolic process;GO:0043170//macromolecule metabolic process;GO:0071704//organic substance metabolic process;GO:0019538//protein metabolic process
4	1718701	1718900	*	3.27591e-13	2.65546e-11	-78.3784	Os04g0127300	Genebody	Subtilisin 38, SUBTILISIN 38	Peptidase S8 and S53, subtilisin, kexin, sedolisin domain containing protein. (Os04t0127300-01)	-	-	-	-	-	GO:0016787//hydrolase activity;GO:0003674//molecular_function;GO:0003824//catalytic activity	GO:0008150//biological_process;GO:0044238//primary metabolic process;GO:0008152//metabolic process;GO:0043170//macromolecule metabolic process;GO:0071704//organic substance metabolic process;GO:0019538//protein metabolic process
4	1753301	1753500	*	2.11784e-32	8.47041e-30	-80.7604	Os04g0127750	Genebody	-	-	-	-	-	-	-	-	-
4	1753401	1753600	*	2.16407e-35	1.05029e-32	-83.8542	Os04g0127750	Genebody	-	-	-	-	-	-	-	-	-
4	2694101	2694300	*	1.40226e-64	3.01474e-61	-89.0333	Os04g0139201	Genebody	-	-	-	-	-	-	-	-	-
4	5333001	5333200	*	6.54747e-26	1.67747e-23	-86.8235	Os04g0178400	Genebody	P-450 99A3	Similar to Cytochrome P450 CYP99A1 (EC 1.14.-.-) (Fragment). (Os04t0178400-01)	Metabolism	Metabolism of terpenoids and polyketides	ko00904//Diterpenoid biosynthesis	K16085	GO:0016020//membrane;GO:0005575//cellular_component	GO:0003824//catalytic activity;GO:0005488//binding;GO:0003674//molecular_function	GO:0009719//response to endogenous stimulus;GO:0006950//response to stress;GO:0044699//single-organism process;GO:0008152//metabolic process;GO:0044238//primary metabolic process;GO:0071704//organic substance metabolic process;GO:0006629//lipid metabolic process;GO:0009987//cellular process;GO:0050896//response to stimulus;GO:0008150//biological_process;GO:0009058//biosynthetic process;GO:0044710…
4	5428301	5428500	*	4.4224e-24	9.82248e-22	-76.6674	Os04g0179700	Genebody	ENT-KAURENE SYNTHASE 4	Syn-pimara-7,15-diene synthase. (Os04t0179700-01)	Metabolism	Metabolism of terpenoids and polyketides	ko00904//Diterpenoid biosynthesis	K14046	-	GO:0003674//molecular_function;GO:0005488//binding;GO:0003824//catalytic activity	GO:0006950//response to stress;GO:0050896//response to stimulus;GO:0008152//metabolic process;GO:0008150//biological_process
4	5989401	5989600	*	7.33257e-55	1.01748e-51	-80.0534	Os04g0188500	Genebody	-	-	-	-	-	-	-	-	-
4	5989501	5989700	*	2.50569e-53	3.2098e-50	-91.0826	Os04g0188500	Genebody	-	-	-	-	-	-	-	-	-
4	7042401	7042600	*	2.9702e-42	2.14925e-39	-81.5399	Os04g0204200	Genebody	-	Endonuclease/exonuclease/phosphatase domain containing protein. (Os04t0204200-01)	-	-	-	-	-	GO:0003674//molecular_function;GO:0016788//hydrolase activity, acting on ester bonds;GO:0003824//catalytic activity;GO:0016787//hydrolase activity;GO:0004518//nuclease activity;GO:0005488//binding;GO:0097159//organic cyclic compound binding;GO:0003676//nucleic acid binding;GO:0016740//transferase activity;GO:1901363//heterocyclic compound binding	GO:0046483//heterocycle metabolic process;GO:0006807//nitrogen compound metabolic process;GO:0009058//biosynthetic process;GO:0009987//cellular process;GO:0006139//nucleobase-containing compound metabolic process;GO:0044260//cellular macromolecule metabolic process;GO:0008152//metabolic process;GO:0043170//macromolecule metabolic process;GO:0008150//biological_process;GO:0006725//cellular aromati…
4	7980101	7980300	*	2.79042e-36	1.42106e-33	-82.7721	Os04g0219600	Genebody	NBS-LRR protein rNBS17	Similar to NBS-LRR protein (Fragment). (Os04t0219600-01)	-	-	-	-	GO:0005575//cellular_component;GO:0005623//cell;GO:0071944//cell periphery;GO:0044464//cell part;GO:0005886//plasma membrane;GO:0016020//membrane	GO:0097159//organic cyclic compound binding;GO:1901363//heterocyclic compound binding;GO:0005488//binding;GO:0036094//small molecule binding;GO:1901265//nucleoside phosphate binding;GO:0000166//nucleotide binding;GO:0003674//molecular_function	GO:0065007//biological regulation;GO:0050794//regulation of cellular process;GO:0050896//response to stimulus;GO:0044700//single organism signaling;GO:0006950//response to stress;GO:0007165//signal transduction;GO:0007154//cell communication;GO:0051716//cellular response to stimulus;GO:0009987//cellular process;GO:0044699//single-organism process;GO:0044763//single-organism cellular process;GO:00…
4	8084501	8084700	*	1.81881e-15	1.89421e-13	-80.9524	Os04g0221300	Genebody	-	Pentatricopeptide repeat domain containing protein. (Os04t0221300-01);Pentatricopeptide repeat domain containing protein. (Os04t0221300-02)	-	-	-	-	GO:0005623//cell;GO:0005622//intracellular;GO:0044464//cell part;GO:0005575//cellular_component	GO:0003676//nucleic acid binding;GO:0003824//catalytic activity;GO:0016787//hydrolase activity;GO:0003674//molecular_function;GO:0003723//RNA binding;GO:0097159//organic cyclic compound binding;GO:0016788//hydrolase activity, acting on ester bonds;GO:0004518//nuclease activity;GO:0005488//binding;GO:1901363//heterocyclic compound binding;GO:0005515//protein binding	GO:0006139//nucleobase-containing compound metabolic process;GO:0008150//biological_process;GO:0046483//heterocycle metabolic process;GO:0034641//cellular nitrogen compound metabolic process;GO:0008152//metabolic process;GO:0009987//cellular process;GO:0006725//cellular aromatic compound metabolic process;GO:0044238//primary metabolic process;GO:0044237//cellular metabolic process;GO:0071704//org…
4	10064901	10065100	*	3.40452e-20	5.54922e-18	-83.8315	Os04g0254000	Genebody	-	Similar to Dihydrodipicolinate synthase 1, chloroplast precursor (EC 4.2.1.52) (DHDPS 1). (Os04t0254000-01)	Metabolism	Biosynthesis of other secondary metabolites;Amino acid metabolism	ko00300//Lysine biosynthesis;ko00261//Monobactam biosynthesis	K01714	-	GO:0003674//molecular_function;GO:0003824//catalytic activity	GO:0009058//biosynthetic process;GO:0008150//biological_process;GO:0008152//metabolic process;GO:0009987//cellular process
4	10065001	10065200	*	1.24483e-65	2.78088e-62	-85.6522	Os04g0254000	Genebody	-	Similar to Dihydrodipicolinate synthase 1, chloroplast precursor (EC 4.2.1.52) (DHDPS 1). (Os04t0254000-01)	Metabolism	Biosynthesis of other secondary metabolites;Amino acid metabolism	ko00300//Lysine biosynthesis;ko00261//Monobactam biosynthesis	K01714	-	GO:0003674//molecular_function;GO:0003824//catalytic activity	GO:0009058//biosynthetic process;GO:0008150//biological_process;GO:0008152//metabolic process;GO:0009987//cellular process
4	10065101	10065300	*	1.20053e-80	4.84636e-77	-95.0688	Os04g0254000	Genebody	-	Similar to Dihydrodipicolinate synthase 1, chloroplast precursor (EC 4.2.1.52) (DHDPS 1). (Os04t0254000-01)	Metabolism	Biosynthesis of other secondary metabolites;Amino acid metabolism	ko00300//Lysine biosynthesis;ko00261//Monobactam biosynthesis	K01714	-	GO:0003674//molecular_function;GO:0003824//catalytic activity	GO:0009058//biosynthetic process;GO:0008150//biological_process;GO:0008152//metabolic process;GO:0009987//cellular process
4	10065201	10065400	*	3.41321e-24	7.64196e-22	-75.0232	Os04g0254000	Genebody	-	Similar to Dihydrodipicolinate synthase 1, chloroplast precursor (EC 4.2.1.52) (DHDPS 1). (Os04t0254000-01)	Metabolism	Biosynthesis of other secondary metabolites;Amino acid metabolism	ko00300//Lysine biosynthesis;ko00261//Monobactam biosynthesis	K01714	-	GO:0003674//molecular_function;GO:0003824//catalytic activity	GO:0009058//biosynthetic process;GO:0008150//biological_process;GO:0008152//metabolic process;GO:0009987//cellular process
4	11651601	11651800	*	6.14333e-42	4.36543e-39	78.0499	Os04g0276200	Genebody	-	Armadillo-like helical domain containing protein. (Os04t0276200-01)	-	-	-	-	-	GO:0003674//molecular_function;GO:1901363//heterocyclic compound binding;GO:0003723//RNA binding;GO:0005488//binding;GO:0003676//nucleic acid binding;GO:0097159//organic cyclic compound binding	-
4	11659901	11660100	*	2.98409e-47	2.81627e-44	86.716	Os04g0276200	Genebody	-	Armadillo-like helical domain containing protein. (Os04t0276200-01)	-	-	-	-	-	GO:0003674//molecular_function;GO:1901363//heterocyclic compound binding;GO:0003723//RNA binding;GO:0005488//binding;GO:0003676//nucleic acid binding;GO:0097159//organic cyclic compound binding	-
4	12365001	12365200	*	1.8482e-32	7.41605e-30	88.1481	Os04g0286300	Genebody	WALL-ASSOCIATED KINASE GENE 33	Conserved hypothetical protein. (Os04t0286300-01)	-	-	-	-	GO:0005623//cell;GO:0005886//plasma membrane;GO:0071944//cell periphery;GO:0005575//cellular_component;GO:0044464//cell part;GO:0016020//membrane	GO:1901265//nucleoside phosphate binding;GO:1901363//heterocyclic compound binding;GO:0036094//small molecule binding;GO:0003824//catalytic activity;GO:0003674//molecular_function;GO:0005488//binding;GO:0030246//carbohydrate binding;GO:0016772//transferase activity, transferring phosphorus-containing groups;GO:0097159//organic cyclic compound binding;GO:0016740//transferase activity;GO:0000166//n…	GO:0043170//macromolecule metabolic process;GO:0007154//cell communication;GO:0044763//single-organism cellular process;GO:0008152//metabolic process;GO:0023052//signaling;GO:0036211//protein modification process;GO:0044699//single-organism process;GO:0050896//response to stimulus;GO:0043412//macromolecule modification;GO:0044238//primary metabolic process;GO:0065007//biological regulation;GO:005…
4	12365001	12365200	*	1.8482e-32	7.41605e-30	88.1481	Os04g0286333	Genebody	-	-	-	-	-	-	-	-	-
4	12365101	12365300	*	5.51735e-32	2.15158e-29	84.7682	Os04g0286300	Genebody	WALL-ASSOCIATED KINASE GENE 33	Conserved hypothetical protein. (Os04t0286300-01)	-	-	-	-	GO:0005623//cell;GO:0005886//plasma membrane;GO:0071944//cell periphery;GO:0005575//cellular_component;GO:0044464//cell part;GO:0016020//membrane	GO:1901265//nucleoside phosphate binding;GO:1901363//heterocyclic compound binding;GO:0036094//small molecule binding;GO:0003824//catalytic activity;GO:0003674//molecular_function;GO:0005488//binding;GO:0030246//carbohydrate binding;GO:0016772//transferase activity, transferring phosphorus-containing groups;GO:0097159//organic cyclic compound binding;GO:0016740//transferase activity;GO:0000166//n…	GO:0043170//macromolecule metabolic process;GO:0007154//cell communication;GO:0044763//single-organism cellular process;GO:0008152//metabolic process;GO:0023052//signaling;GO:0036211//protein modification process;GO:0044699//single-organism process;GO:0050896//response to stimulus;GO:0043412//macromolecule modification;GO:0044238//primary metabolic process;GO:0065007//biological regulation;GO:005…
4	12365101	12365300	*	5.51735e-32	2.15158e-29	84.7682	Os04g0286333	Genebody	-	-	-	-	-	-	-	-	-
4	12722601	12722800	*	8.89672e-32	3.41698e-29	-88	Os04g0291900	Genebody	-	Protein kinase, catalytic domain domain containing protein. (Os04t0291900-00)	-	-	-	-	GO:0005575//cellular_component;GO:0016020//membrane;GO:0005886//plasma membrane;GO:0044464//cell part;GO:0005623//cell;GO:0071944//cell periphery	GO:0016772//transferase activity, transferring phosphorus-containing groups;GO:0016740//transferase activity;GO:0000166//nucleotide binding;GO:0036094//small molecule binding;GO:1901265//nucleoside phosphate binding;GO:0097159//organic cyclic compound binding;GO:1901363//heterocyclic compound binding;GO:0003674//molecular_function;GO:0005488//binding;GO:0003824//catalytic activity;GO:0016301//kin…	GO:0044238//primary metabolic process;GO:0044267//cellular protein metabolic process;GO:0009987//cellular process;GO:0043170//macromolecule metabolic process;GO:0019538//protein metabolic process;GO:0008152//metabolic process;GO:0036211//protein modification process;GO:0044260//cellular macromolecule metabolic process;GO:0006464//cellular protein modification process;GO:0044237//cellular metaboli…
4	12722701	12722900	*	9.39157e-33	3.85049e-30	-76.7989	Os04g0291900	Genebody	-	Protein kinase, catalytic domain domain containing protein. (Os04t0291900-00)	-	-	-	-	GO:0005575//cellular_component;GO:0016020//membrane;GO:0005886//plasma membrane;GO:0044464//cell part;GO:0005623//cell;GO:0071944//cell periphery	GO:0016772//transferase activity, transferring phosphorus-containing groups;GO:0016740//transferase activity;GO:0000166//nucleotide binding;GO:0036094//small molecule binding;GO:1901265//nucleoside phosphate binding;GO:0097159//organic cyclic compound binding;GO:1901363//heterocyclic compound binding;GO:0003674//molecular_function;GO:0005488//binding;GO:0003824//catalytic activity;GO:0016301//kin…	GO:0044238//primary metabolic process;GO:0044267//cellular protein metabolic process;GO:0009987//cellular process;GO:0043170//macromolecule metabolic process;GO:0019538//protein metabolic process;GO:0008152//metabolic process;GO:0036211//protein modification process;GO:0044260//cellular macromolecule metabolic process;GO:0006464//cellular protein modification process;GO:0044237//cellular metaboli…
4	12994101	12994300	*	3.31314e-26	8.6694e-24	-82.6923	Os04g0295400	Genebody	-	Hypothetical conserved gene. (Os04t0295400-01);Mannose-binding lectin domain containing protein. (Os04t0295400-02)	-	-	-	-	-	GO:0036094//small molecule binding;GO:0030246//carbohydrate binding;GO:0016772//transferase activity, transferring phosphorus-containing groups;GO:0016740//transferase activity;GO:0003674//molecular_function;GO:0097159//organic cyclic compound binding;GO:0000166//nucleotide binding;GO:0005488//binding;GO:0016301//kinase activity;GO:0003824//catalytic activity;GO:1901363//heterocyclic compound bin…	GO:0043170//macromolecule metabolic process;GO:0043412//macromolecule modification;GO:0008150//biological_process;GO:0008152//metabolic process;GO:0006464//cellular protein modification process;GO:0019538//protein metabolic process;GO:0036211//protein modification process;GO:0044267//cellular protein metabolic process;GO:0044237//cellular metabolic process;GO:0044238//primary metabolic process;GO…
4	12996101	12996300	*	7.70765e-28	2.25725e-25	-78.6224	Os04g0295400	Genebody	-	Hypothetical conserved gene. (Os04t0295400-01);Mannose-binding lectin domain containing protein. (Os04t0295400-02)	-	-	-	-	-	GO:0036094//small molecule binding;GO:0030246//carbohydrate binding;GO:0016772//transferase activity, transferring phosphorus-containing groups;GO:0016740//transferase activity;GO:0003674//molecular_function;GO:0097159//organic cyclic compound binding;GO:0000166//nucleotide binding;GO:0005488//binding;GO:0016301//kinase activity;GO:0003824//catalytic activity;GO:1901363//heterocyclic compound bin…	GO:0043170//macromolecule metabolic process;GO:0043412//macromolecule modification;GO:0008150//biological_process;GO:0008152//metabolic process;GO:0006464//cellular protein modification process;GO:0019538//protein metabolic process;GO:0036211//protein modification process;GO:0044267//cellular protein metabolic process;GO:0044237//cellular metabolic process;GO:0044238//primary metabolic process;GO…
4	15456001	15456200	*	7.32638e-27	2.0032e-24	-80.9163	Os04g0331650	Genebody	-	-	-	-	-	-	-	-	-
4	16422001	16422200	*	2.00442e-37	1.09667e-34	-85.5327	Os04g0345400	Genebody	terpene synthase 24	Similar to OSIGBa0106G08.7 protein. (Os04t0345400-01);Similar to OSIGBa0106G08.7 protein. (Os04t0345400-02)	-	-	-	-	-	GO:0005488//binding;GO:0003674//molecular_function;GO:0003824//catalytic activity	GO:0008152//metabolic process;GO:0008150//biological_process
4	16989101	16989300	*	2.1239e-29	6.94993e-27	-79.9008	Os04g0355500	Genebody	-	Similar to OSIGBa0147J02.3 protein. (Os04t0355500-00)	-	-	-	-	-	GO:0003674//molecular_function;GO:0003824//catalytic activity	GO:0071704//organic substance metabolic process;GO:0044238//primary metabolic process;GO:0006629//lipid metabolic process;GO:0044699//single-organism process;GO:0044710//single-organism metabolic process;GO:0008152//metabolic process;GO:0008150//biological_process
4	16996701	16996900	*	3.74171e-49	3.90547e-46	-97.561	Os04g0355500	Genebody	-	Similar to OSIGBa0147J02.3 protein. (Os04t0355500-00)	-	-	-	-	-	GO:0003674//molecular_function;GO:0003824//catalytic activity	GO:0071704//organic substance metabolic process;GO:0044238//primary metabolic process;GO:0006629//lipid metabolic process;GO:0044699//single-organism process;GO:0044710//single-organism metabolic process;GO:0008152//metabolic process;GO:0008150//biological_process
4	16996701	16996900	*	3.74171e-49	3.90547e-46	-97.561	Os04g0355401	Genebody	-	-	-	-	-	-	-	-	-
4	17001901	17002100	*	5.86856e-46	5.18967e-43	-81.5534	Os04g0355500	Genebody	-	Similar to OSIGBa0147J02.3 protein. (Os04t0355500-00)	-	-	-	-	-	GO:0003674//molecular_function;GO:0003824//catalytic activity	GO:0071704//organic substance metabolic process;GO:0044238//primary metabolic process;GO:0006629//lipid metabolic process;GO:0044699//single-organism process;GO:0044710//single-organism metabolic process;GO:0008152//metabolic process;GO:0008150//biological_process
4	18048801	18049000	*	9.89346e-16	1.0592e-13	-78.8776	Os04g0370900	Genebody	-	Similar to H0607F01.5 protein. (Os04t0370900-01);Similar to cDNA, clone: J013067H13, full insert sequence. (Os04t0370900-02)	-	-	-	-	GO:0044464//cell part;GO:0005623//cell;GO:0005575//cellular_component;GO:0005886//plasma membrane;GO:0016020//membrane;GO:0071944//cell periphery	GO:0005488//binding;GO:0000166//nucleotide binding;GO:0016772//transferase activity, transferring phosphorus-containing groups;GO:1901265//nucleoside phosphate binding;GO:0016740//transferase activity;GO:0003824//catalytic activity;GO:0030246//carbohydrate binding;GO:0097159//organic cyclic compound binding;GO:0003674//molecular_function;GO:0036094//small molecule binding;GO:1901363//heterocyclic…	GO:0044267//cellular protein metabolic process;GO:0019538//protein metabolic process;GO:0008152//metabolic process;GO:0044260//cellular macromolecule metabolic process;GO:0043170//macromolecule metabolic process;GO:0065007//biological regulation;GO:0023052//signaling;GO:0043412//macromolecule modification;GO:0044700//single organism signaling;GO:0007154//cell communication;GO:0006464//cellular pr…
4	18071401	18071600	*	7.3749e-46	6.48949e-43	-89.0244	Os04g0371200	Genebody	RECEPTOR-LIKE CYTOPLASMIC KINASE 148	Similar to OSIGBa0134J07.8 protein. (Os04t0371200-00)	-	-	-	-	GO:0016020//membrane;GO:0044464//cell part;GO:0005575//cellular_component;GO:0005886//plasma membrane;GO:0005623//cell;GO:0071944//cell periphery	GO:0036094//small molecule binding;GO:0016301//kinase activity;GO:0003674//molecular_function;GO:0016772//transferase activity, transferring phosphorus-containing groups;GO:0097159//organic cyclic compound binding;GO:0016740//transferase activity;GO:0003824//catalytic activity;GO:1901265//nucleoside phosphate binding;GO:0030246//carbohydrate binding;GO:0000166//nucleotide binding;GO:1901363//hete…	GO:0006464//cellular protein modification process;GO:0044763//single-organism cellular process;GO:0044699//single-organism process;GO:0051716//cellular response to stimulus;GO:0050794//regulation of cellular process;GO:0043412//macromolecule modification;GO:0008150//biological_process;GO:0023052//signaling;GO:0050896//response to stimulus;GO:0044260//cellular macromolecule metabolic process;GO:00…
4	18660501	18660700	*	1.89443e-24	4.32562e-22	-88.5281	Os04g0381000	Genebody	dynamin-related protein 3B	Similar to DRP3A (DYNAMIN-RELATED PROTEIN 3A); GTP binding / GTPase/ phosphoinositide binding. (Os04t0381000-01)	-	-	-	-	GO:0005623//cell;GO:0005622//intracellular;GO:0005575//cellular_component;GO:0044464//cell part;GO:0044424//intracellular part;GO:0005737//cytoplasm	GO:0016787//hydrolase activity;GO:0000166//nucleotide binding;GO:0003824//catalytic activity;GO:1901363//heterocyclic compound binding;GO:0097159//organic cyclic compound binding;GO:1901265//nucleoside phosphate binding;GO:0005515//protein binding;GO:0005488//binding;GO:0003674//molecular_function;GO:0036094//small molecule binding	GO:0009987//cellular process;GO:0008150//biological_process;GO:0071840//cellular component organization or biogenesis;GO:0016043//cellular component organization
4	19431501	19431700	*	1.74122e-32	7.00436e-30	87.3509	Os04g0395100	Genebody	-	Protein of unknown function DUF26 domain containing protein. (Os04t0395100-01)	-	-	-	-	-	GO:0005488//binding;GO:0003674//molecular_function;GO:0036094//small molecule binding;GO:0016301//kinase activity;GO:0000166//nucleotide binding;GO:0003676//nucleic acid binding;GO:1901363//heterocyclic compound binding;GO:0003824//catalytic activity;GO:0016772//transferase activity, transferring phosphorus-containing groups;GO:0016740//transferase activity;GO:1901265//nucleoside phosphate bindin…	GO:0071704//organic substance metabolic process;GO:0006464//cellular protein modification process;GO:0043170//macromolecule metabolic process;GO:0043412//macromolecule modification;GO:0044260//cellular macromolecule metabolic process;GO:0044237//cellular metabolic process;GO:0044238//primary metabolic process;GO:0008150//biological_process;GO:0008152//metabolic process;GO:0019538//protein metabol…
4	20081201	20081400	*	5.39962e-18	7.23392e-16	-86.5075	Os04g0404800	Genebody	-	Similar to H0502B11.5 protein. (Os04t0404800-01)	Metabolism	Carbohydrate metabolism	ko00010//Glycolysis / Gluconeogenesis;ko00620//Pyruvate metabolism;ko00640//Propanoate metabolism	K01895	-	GO:1901265//nucleoside phosphate binding;GO:0000166//nucleotide binding;GO:0097159//organic cyclic compound binding;GO:0005488//binding;GO:1901363//heterocyclic compound binding;GO:0036094//small molecule binding;GO:0003674//molecular_function;GO:0003824//catalytic activity	GO:0009987//cellular process;GO:0008152//metabolic process;GO:0008150//biological_process;GO:0009058//biosynthetic process
4	20101901	20102100	*	1.82248e-16	2.10641e-14	-78.9286	Os04g0405100	Genebody	-	Similar to H0502B11.8 protein. (Os04t0405100-01)	-	-	-	-	GO:0044444//cytoplasmic part;GO:0043229//intracellular organelle;GO:0043227//membrane-bounded organelle;GO:0005737//cytoplasm;GO:0016020//membrane;GO:0044424//intracellular part;GO:0005623//cell;GO:0043231//intracellular membrane-bounded organelle;GO:0005622//intracellular;GO:0043226//organelle;GO:0044464//cell part;GO:0009536//plastid;GO:0005575//cellular_component	GO:0005515//protein binding;GO:0005488//binding;GO:0003674//molecular_function	GO:0008150//biological_process
4	20101901	20102100	*	1.82248e-16	2.10641e-14	-78.9286	Os04g0405150	Genebody	-	-	-	-	-	-	-	-	-
4	20312601	20312800	*	5.70815e-16	6.27037e-14	-76.1905	Os04g0411300	Genebody	-	-	-	-	-	-	-	-	-
4	20817901	20818100	*	3.43514e-26	8.98127e-24	-81.1741	Os04g0420801	Genebody	-	Hypothetical protein. (Os04t0420801-00)	-	-	-	-	GO:0005575//cellular_component;GO:0016020//membrane	-	-
4	20817901	20818100	*	3.43514e-26	8.98127e-24	-81.1741	Os04g0420900	Genebody	-	Similar to H0525E10.7 protein. (Os04t0420900-01);Similar to Receptor-like protein kinase. (Os04t0420900-02)	-	-	-	-	GO:0005575//cellular_component;GO:0005623//cell;GO:0016020//membrane;GO:0071944//cell periphery;GO:0005886//plasma membrane;GO:0044464//cell part	GO:0005488//binding;GO:0016740//transferase activity;GO:0016772//transferase activity, transferring phosphorus-containing groups;GO:0003824//catalytic activity;GO:1901265//nucleoside phosphate binding;GO:0003674//molecular_function;GO:0000166//nucleotide binding;GO:0097159//organic cyclic compound binding;GO:0016301//kinase activity;GO:0036094//small molecule binding;GO:1901363//heterocyclic comp…	GO:0043170//macromolecule metabolic process;GO:0032501//multicellular organismal process;GO:0044267//cellular protein metabolic process;GO:0036211//protein modification process;GO:0071704//organic substance metabolic process;GO:0008152//metabolic process;GO:0000003//reproduction;GO:0043412//macromolecule modification;GO:0044702//single organism reproductive process;GO:0008150//biological_process;…
4	20818001	20818200	*	2.66193e-31	9.89143e-29	-88.4206	Os04g0420801	Genebody	-	Hypothetical protein. (Os04t0420801-00)	-	-	-	-	GO:0005575//cellular_component;GO:0016020//membrane	-	-
4	20818001	20818200	*	2.66193e-31	9.89143e-29	-88.4206	Os04g0420900	Genebody	-	Similar to H0525E10.7 protein. (Os04t0420900-01);Similar to Receptor-like protein kinase. (Os04t0420900-02)	-	-	-	-	GO:0005575//cellular_component;GO:0005623//cell;GO:0016020//membrane;GO:0071944//cell periphery;GO:0005886//plasma membrane;GO:0044464//cell part	GO:0005488//binding;GO:0016740//transferase activity;GO:0016772//transferase activity, transferring phosphorus-containing groups;GO:0003824//catalytic activity;GO:1901265//nucleoside phosphate binding;GO:0003674//molecular_function;GO:0000166//nucleotide binding;GO:0097159//organic cyclic compound binding;GO:0016301//kinase activity;GO:0036094//small molecule binding;GO:1901363//heterocyclic comp…	GO:0043170//macromolecule metabolic process;GO:0032501//multicellular organismal process;GO:0044267//cellular protein metabolic process;GO:0036211//protein modification process;GO:0071704//organic substance metabolic process;GO:0008152//metabolic process;GO:0000003//reproduction;GO:0043412//macromolecule modification;GO:0044702//single organism reproductive process;GO:0008150//biological_process;…
4	21540201	21540400	*	3.01726e-27	8.47798e-25	91.25	Os04g0433600	Genebody	-	-	-	-	-	-	-	-	-
4	22417501	22417700	*	7.80202e-15	7.59498e-13	-77.1429	Os04g0449900	Genebody	-	Similar to RNA Binding Protein 47. (Os04t0449900-01);Non-protein coding transcript. (Os04t0449900-02)	-	-	-	-	-	GO:1901363//heterocyclic compound binding;GO:0003674//molecular_function;GO:0003723//RNA binding;GO:0005488//binding;GO:0097159//organic cyclic compound binding;GO:0003676//nucleic acid binding	-
4	22553301	22553500	*	2.54365e-17	3.19388e-15	-79.5306	Os04g0452100	Genebody	cryptochrome 1b	Cryptochrome 1, blue light photoreceptor (Os04t0452100-01);Cryptochrome 1b, blue light photoreceptor, Regulation of blue light-mediated de-etiolation, Blue light-dependent inhibition of coleoptile and leaf elongation (Os04t0452100-02)	Organismal Systems	Environmental adaptation	ko04712//Circadian rhythm - plant	K12118	-	GO:0060089//molecular transducer activity;GO:0004871//signal transducer activity;GO:0004872//receptor activity;GO:0003674//molecular_function	GO:0051716//cellular response to stimulus;GO:0009628//response to abiotic stimulus;GO:0044700//single organism signaling;GO:0009987//cellular process;GO:0050896//response to stimulus;GO:0044763//single-organism cellular process;GO:0065007//biological regulation;GO:0023052//signaling;GO:0008150//biological_process;GO:0050789//regulation of biological process;GO:0007154//cell communication;GO:00507…
4	23390701	23390900	*	9.34154e-40	5.88207e-37	-94.2735	Os04g0468000	Genebody	-	-	-	-	-	-	-	-	-
4	24907101	24907300	*	2.67393e-29	8.68934e-27	-80.0325	Os04g0498200	Genebody	cytochrome c oxidase subunit VIb-2	Similar to OSIGBa0092E01.14 protein. (Os04t0498200-01)	Metabolism	Energy metabolism	ko00190//Oxidative phosphorylation	K02267	GO:0005739//mitochondrion;GO:0043227//membrane-bounded organelle;GO:0043231//intracellular membrane-bounded organelle;GO:0043229//intracellular organelle;GO:0044424//intracellular part;GO:0005623//cell;GO:0044444//cytoplasmic part;GO:0044464//cell part;GO:0005575//cellular_component;GO:0005737//cytoplasm;GO:0005622//intracellular;GO:0043226//organelle	-	-
4	24938601	24938800	*	7.31698e-16	7.95009e-14	-83.1461	Os04g0498900	Genebody	-	Similar to N-acetyltransferase ESCO1. (Os04t0498900-01)	-	-	-	-	-	GO:0003824//catalytic activity;GO:0016740//transferase activity;GO:0003674//molecular_function	GO:0044237//cellular metabolic process;GO:0006725//cellular aromatic compound metabolic process;GO:0006139//nucleobase-containing compound metabolic process;GO:0008150//biological_process;GO:1901360//organic cyclic compound metabolic process;GO:0006950//response to stress;GO:0009987//cellular process;GO:0090304//nucleic acid metabolic process;GO:0044763//single-organism cellular process;GO:007184…
4	24938701	24938900	*	7.50458e-88	4.03086e-84	-87.3432	Os04g0498900	Genebody	-	Similar to N-acetyltransferase ESCO1. (Os04t0498900-01)	-	-	-	-	-	GO:0003824//catalytic activity;GO:0016740//transferase activity;GO:0003674//molecular_function	GO:0044237//cellular metabolic process;GO:0006725//cellular aromatic compound metabolic process;GO:0006139//nucleobase-containing compound metabolic process;GO:0008150//biological_process;GO:1901360//organic cyclic compound metabolic process;GO:0006950//response to stress;GO:0009987//cellular process;GO:0090304//nucleic acid metabolic process;GO:0044763//single-organism cellular process;GO:007184…
4	25077301	25077500	*	2.3058e-20	3.81212e-18	77.551	Os04g0502300	Genebody	-	Similar to 40S ribosomal protein S11. (Os04t0502300-01)	Genetic Information Processing	Translation	ko03010//Ribosome	K02949	GO:0005829//cytosol;GO:0043226//organelle;GO:0005623//cell;GO:0005737//cytoplasm;GO:0043228//non-membrane-bounded organelle;GO:0043229//intracellular organelle;GO:0044424//intracellular part;GO:0005622//intracellular;GO:1990904//ribonucleoprotein complex;GO:0044464//cell part;GO:0044444//cytoplasmic part;GO:0043232//intracellular non-membrane-bounded organelle;GO:0032991//macromolecular complex;G…	GO:0005198//structural molecule activity;GO:0003674//molecular_function	GO:0009058//biosynthetic process;GO:0044249//cellular biosynthetic process;GO:0009059//macromolecule biosynthetic process;GO:1901564//organonitrogen compound metabolic process;GO:0034641//cellular nitrogen compound metabolic process;GO:0044271//cellular nitrogen compound biosynthetic process;GO:0044267//cellular protein metabolic process;GO:0044260//cellular macromolecule metabolic process;GO:190…
4	25518201	25518400	*	7.81946e-35	3.67468e-32	-100	Os04g0510000	Genebody	-	-	-	-	-	-	-	-	-
4	25663501	25663700	*	1.34519e-42	9.92687e-40	-81.0555	Os04g0513400	Genebody	BETA-GLUCOSIDASE 16	Similar to Beta-glucosidase. (Os04t0513400-01);Similar to Beta-glucosidase. (Os04t0513400-02)	-	-	-	-	-	GO:0016787//hydrolase activity;GO:0003824//catalytic activity;GO:0003674//molecular_function	GO:0071704//organic substance metabolic process;GO:0005975//carbohydrate metabolic process;GO:0008150//biological_process;GO:0008152//metabolic process;GO:0044238//primary metabolic process
4	27285801	27286000	*	3.53695e-57	5.41234e-54	-83.5627	Os04g0545000	Genebody	WRKY GENE 36	Similar to WRKY transcription factor 34. (Os04t0545000-01)	-	-	-	-	GO:0043229//intracellular organelle;GO:0043231//intracellular membrane-bounded organelle;GO:0044464//cell part;GO:0005634//nucleus;GO:0043226//organelle;GO:0005575//cellular_component;GO:0005623//cell;GO:0044424//intracellular part;GO:0043227//membrane-bounded organelle;GO:0005622//intracellular	GO:0003676//nucleic acid binding;GO:0097159//organic cyclic compound binding;GO:0005488//binding;GO:1901363//heterocyclic compound binding;GO:0003677//DNA binding;GO:0003700//transcription factor activity, sequence-specific DNA binding;GO:0003674//molecular_function;GO:0001071//nucleic acid binding transcription factor activity	GO:0046483//heterocycle metabolic process;GO:0006807//nitrogen compound metabolic process;GO:0006725//cellular aromatic compound metabolic process;GO:0009987//cellular process;GO:0044238//primary metabolic process;GO:1901360//organic cyclic compound metabolic process;GO:0034641//cellular nitrogen compound metabolic process;GO:0044237//cellular metabolic process;GO:0009058//biosynthetic process;GO…
4	28754201	28754400	*	3.18139e-26	8.33623e-24	82.7941	Os04g0571300	Genebody	F-box protein 228	Cyclin-like F-box domain containing protein. (Os04t0571300-01);Similar to OSIGBa0127A14.1 protein. (Os04t0571300-02);Cyclin-like F-box domain containing protein. (Os04t0571300-03)	-	-	-	-	-	GO:0003674//molecular_function;GO:0005515//protein binding;GO:0005488//binding	-
4	28754301	28754500	*	3.18139e-26	8.33623e-24	82.7941	Os04g0571300	Genebody	F-box protein 228	Cyclin-like F-box domain containing protein. (Os04t0571300-01);Similar to OSIGBa0127A14.1 protein. (Os04t0571300-02);Cyclin-like F-box domain containing protein. (Os04t0571300-03)	-	-	-	-	-	GO:0003674//molecular_function;GO:0005515//protein binding;GO:0005488//binding	-
4	30198001	30198200	*	5.58645e-33	2.32525e-30	-82.1936	Os04g0598500	Genebody	-	-	-	-	-	-	-	-	-
4	30198001	30198200	*	5.58645e-33	2.32525e-30	-82.1936	Os04g0598600	Genebody	-	Protein kinase, catalytic domain domain containing protein. (Os04t0598600-00)	-	-	-	-	GO:0005886//plasma membrane;GO:0016020//membrane;GO:0005575//cellular_component;GO:0044464//cell part;GO:0071944//cell periphery;GO:0005623//cell	GO:0003674//molecular_function;GO:0003824//catalytic activity;GO:1901265//nucleoside phosphate binding;GO:0016301//kinase activity;GO:0016772//transferase activity, transferring phosphorus-containing groups;GO:0000166//nucleotide binding;GO:0036094//small molecule binding;GO:0016740//transferase activity;GO:0005488//binding;GO:1901363//heterocyclic compound binding;GO:0030246//carbohydrate bindin…	GO:0065007//biological regulation;GO:0071704//organic substance metabolic process;GO:0007154//cell communication;GO:0051716//cellular response to stimulus;GO:0008150//biological_process;GO:0008152//metabolic process;GO:0007165//signal transduction;GO:0050789//regulation of biological process;GO:0044700//single organism signaling;GO:0043412//macromolecule modification;GO:0009987//cellular process;…
4	30576801	30577000	*	7.66457e-13	5.94872e-11	-80.7692	Os04g0605500	Genebody	CA2+-ATPASE 11	P-type IIB Ca(2+) ATPase, Stress tolerance (Os04t0605500-01);Similar to Calcium-transporting ATPase 8, plasma membrane-type (EC 3.6.3.8) (Ca(2+)-ATPase isoform 8). (Os04t0605500-02);Similar to P-type ATPase (Fragment). (Os04t0605500-03)	-	-	-	-	GO:0016020//membrane;GO:0071944//cell periphery;GO:0005886//plasma membrane;GO:0005575//cellular_component;GO:0044464//cell part;GO:0005622//intracellular;GO:0005623//cell	GO:0005488//binding;GO:1901265//nucleoside phosphate binding;GO:0005215//transporter activity;GO:0016787//hydrolase activity;GO:0000166//nucleotide binding;GO:0003674//molecular_function;GO:0005515//protein binding;GO:1901363//heterocyclic compound binding;GO:0003824//catalytic activity;GO:0036094//small molecule binding;GO:0097159//organic cyclic compound binding	GO:0008150//biological_process;GO:0051234//establishment of localization;GO:0009628//response to abiotic stimulus;GO:0006950//response to stress;GO:0051179//localization;GO:0050896//response to stimulus;GO:0006810//transport
4	30876501	30876700	*	7.25795e-25	1.71244e-22	-84.2105	Os04g0609600	Genebody	protein phosphatase 2C44, protein phosphatase 2C 44, protein phosphatase 69	Similar to Protein phosphatase type 2C. (Os04t0609600-01)	-	-	-	-	-	GO:0016787//hydrolase activity;GO:0003824//catalytic activity;GO:0005488//binding;GO:0003674//molecular_function	GO:0008150//biological_process;GO:0036211//protein modification process;GO:0044238//primary metabolic process;GO:0006464//cellular protein modification process;GO:0044237//cellular metabolic process;GO:0009987//cellular process;GO:0043170//macromolecule metabolic process;GO:0043412//macromolecule modification;GO:0044260//cellular macromolecule metabolic process;GO:0071704//organic substance metab…
4	34395901	34396100	*	2.5922e-43	1.99238e-40	91	Os04g0673700	Genebody	-	-	-	-	-	-	-	-	-
4	35311201	35311400	*	1.14602e-36	5.98871e-34	-76.1364	Os04g0690300	Genebody	-	Similar to H0814G11.17 protein. (Os04t0690300-01)	-	-	-	-	-	GO:0005515//protein binding;GO:0003674//molecular_function;GO:0005488//binding	-
4	35311301	35311500	*	2.70246e-33	1.1454e-30	-82.8283	Os04g0690300	Genebody	-	Similar to H0814G11.17 protein. (Os04t0690300-01)	-	-	-	-	-	GO:0005515//protein binding;GO:0003674//molecular_function;GO:0005488//binding	-
4	35311901	35312100	*	1.29724e-24	2.99774e-22	-92.3077	Os04g0690300	Genebody	-	Similar to H0814G11.17 protein. (Os04t0690300-01)	-	-	-	-	-	GO:0005515//protein binding;GO:0003674//molecular_function;GO:0005488//binding	-
4	35312001	35312200	*	1.22026e-46	1.1193e-43	-97.5	Os04g0690300	Genebody	-	Similar to H0814G11.17 protein. (Os04t0690300-01)	-	-	-	-	-	GO:0005515//protein binding;GO:0003674//molecular_function;GO:0005488//binding	-
4	35312101	35312300	*	6.26386e-61	1.13997e-57	-98.1481	Os04g0690300	Genebody	-	Similar to H0814G11.17 protein. (Os04t0690300-01)	-	-	-	-	-	GO:0005515//protein binding;GO:0003674//molecular_function;GO:0005488//binding	-
4	35314301	35314500	*	1.42962e-22	2.82975e-20	-85.7143	Os04g0690300	Genebody	-	Similar to H0814G11.17 protein. (Os04t0690300-01)	-	-	-	-	-	GO:0005515//protein binding;GO:0003674//molecular_function;GO:0005488//binding	-
4	35315301	35315500	*	2.34769e-32	9.35813e-30	-78.9474	Os04g0690300	Genebody	-	Similar to H0814G11.17 protein. (Os04t0690300-01)	-	-	-	-	-	GO:0005515//protein binding;GO:0003674//molecular_function;GO:0005488//binding	-
4	35315401	35315600	*	4.01569e-27	1.11648e-24	-92.3077	Os04g0690300	Genebody	-	Similar to H0814G11.17 protein. (Os04t0690300-01)	-	-	-	-	-	GO:0005515//protein binding;GO:0003674//molecular_function;GO:0005488//binding	-
4	35318401	35318600	*	2.07693e-10	1.1702e-08	-75.3968	Os04g0690400	Genebody	-	-	-	-	-	-	-	-	-
5	857301	857500	*	5.08634e-39	3.06929e-36	-87.7083	Os05g0115700	Genebody	-	Similar to UDP-galactose transporter related protein-like. (Os05t0115700-01)	-	-	-	-	GO:0012505//endomembrane system;GO:0043226//organelle;GO:0005737//cytoplasm;GO:0005622//intracellular;GO:0043231//intracellular membrane-bounded organelle;GO:0005794//Golgi apparatus;GO:0005575//cellular_component;GO:0005623//cell;GO:0043229//intracellular organelle;GO:0044444//cytoplasmic part;GO:0044464//cell part;GO:0016020//membrane;GO:0043227//membrane-bounded organelle;GO:0005783//endoplasm…	GO:0005215//transporter activity;GO:0003674//molecular_function	GO:0051234//establishment of localization;GO:0051179//localization;GO:0008150//biological_process;GO:0006810//transport
5	1282501	1282700	*	9.4739e-25	2.21422e-22	-84.411	Os05g0123100	Genebody	glycosyltransferase family GT43 member A	Glycosyl transferase, family 43 protein. (Os05t0123100-01)	-	-	-	-	GO:0005623//cell;GO:0005737//cytoplasm;GO:0005575//cellular_component;GO:0043231//intracellular membrane-bounded organelle;GO:0044424//intracellular part;GO:0012505//endomembrane system;GO:0043226//organelle;GO:0043229//intracellular organelle;GO:0005794//Golgi apparatus;GO:0043227//membrane-bounded organelle;GO:0044444//cytoplasmic part;GO:0016020//membrane;GO:0005622//intracellular;GO:0044464//…	GO:0016740//transferase activity;GO:0003674//molecular_function;GO:0003824//catalytic activity	GO:0071840//cellular component organization or biogenesis;GO:0005975//carbohydrate metabolic process;GO:0008150//biological_process;GO:0016043//cellular component organization;GO:0009058//biosynthetic process;GO:0071704//organic substance metabolic process;GO:0044238//primary metabolic process;GO:0009987//cellular process;GO:0008152//metabolic process
5	1282601	1282800	*	2.83441e-52	3.43827e-49	-92.017	Os05g0123100	Genebody	glycosyltransferase family GT43 member A	Glycosyl transferase, family 43 protein. (Os05t0123100-01)	-	-	-	-	GO:0005623//cell;GO:0005737//cytoplasm;GO:0005575//cellular_component;GO:0043231//intracellular membrane-bounded organelle;GO:0044424//intracellular part;GO:0012505//endomembrane system;GO:0043226//organelle;GO:0043229//intracellular organelle;GO:0005794//Golgi apparatus;GO:0043227//membrane-bounded organelle;GO:0044444//cytoplasmic part;GO:0016020//membrane;GO:0005622//intracellular;GO:0044464//…	GO:0016740//transferase activity;GO:0003674//molecular_function;GO:0003824//catalytic activity	GO:0071840//cellular component organization or biogenesis;GO:0005975//carbohydrate metabolic process;GO:0008150//biological_process;GO:0016043//cellular component organization;GO:0009058//biosynthetic process;GO:0071704//organic substance metabolic process;GO:0044238//primary metabolic process;GO:0009987//cellular process;GO:0008152//metabolic process
5	1282701	1282900	*	1.03038e-36	5.40824e-34	-81.3776	Os05g0123100	Genebody	glycosyltransferase family GT43 member A	Glycosyl transferase, family 43 protein. (Os05t0123100-01)	-	-	-	-	GO:0005623//cell;GO:0005737//cytoplasm;GO:0005575//cellular_component;GO:0043231//intracellular membrane-bounded organelle;GO:0044424//intracellular part;GO:0012505//endomembrane system;GO:0043226//organelle;GO:0043229//intracellular organelle;GO:0005794//Golgi apparatus;GO:0043227//membrane-bounded organelle;GO:0044444//cytoplasmic part;GO:0016020//membrane;GO:0005622//intracellular;GO:0044464//…	GO:0016740//transferase activity;GO:0003674//molecular_function;GO:0003824//catalytic activity	GO:0071840//cellular component organization or biogenesis;GO:0005975//carbohydrate metabolic process;GO:0008150//biological_process;GO:0016043//cellular component organization;GO:0009058//biosynthetic process;GO:0071704//organic substance metabolic process;GO:0044238//primary metabolic process;GO:0009987//cellular process;GO:0008152//metabolic process
5	2909101	2909300	*	1.14129e-26	3.0821e-24	-75.5102	Os05g0150600	Genebody	-	Hypothetical conserved gene. (Os05t0150600-01);DNA helicase, ATP-dependent, RecQ type domain containing protein. (Os05t0150600-02)	-	-	-	-	GO:0043229//intracellular organelle;GO:0043227//membrane-bounded organelle;GO:0044464//cell part;GO:0043231//intracellular membrane-bounded organelle;GO:0044424//intracellular part;GO:0005737//cytoplasm;GO:0005623//cell;GO:0005575//cellular_component;GO:0005634//nucleus;GO:0043226//organelle;GO:0005622//intracellular	GO:0003824//catalytic activity;GO:0016787//hydrolase activity;GO:1901363//heterocyclic compound binding;GO:0000166//nucleotide binding;GO:0003676//nucleic acid binding;GO:1901265//nucleoside phosphate binding;GO:0005488//binding;GO:0003677//DNA binding;GO:0036094//small molecule binding;GO:0097159//organic cyclic compound binding;GO:0003674//molecular_function	GO:0008152//metabolic process;GO:0071704//organic substance metabolic process;GO:0043170//macromolecule metabolic process;GO:0044260//cellular macromolecule metabolic process;GO:0046483//heterocycle metabolic process;GO:0090304//nucleic acid metabolic process;GO:0044237//cellular metabolic process;GO:0050896//response to stimulus;GO:0016043//cellular component organization;GO:0034641//cellular ni…
5	3561901	3562100	*	2.61749e-26	6.90101e-24	-88.1006	Os05g0160600	Genebody	-	Peptidase cysteine/serine, trypsin-like domain containing protein. (Os05t0160600-01)	-	-	-	-	-	GO:0005488//binding;GO:0005515//protein binding;GO:0003674//molecular_function	-
5	6269901	6270100	*	8.98265e-20	1.41374e-17	-87.5	Os05g0200400	Genebody	-	Similar to Cytochrome P450 CYP90D10.b. (Os05t0200400-01)	-	-	-	-	GO:0016020//membrane;GO:0005575//cellular_component	GO:0003674//molecular_function;GO:0003824//catalytic activity;GO:0005488//binding	GO:0009058//biosynthetic process;GO:0044699//single-organism process;GO:0044238//primary metabolic process;GO:0044767//single-organism developmental process;GO:0006629//lipid metabolic process;GO:0032502//developmental process;GO:0008152//metabolic process;GO:0044707//single-multicellular organism process;GO:0044710//single-organism metabolic process;GO:0008150//biological_process;GO:0071704//org…
5	6405701	6405900	*	5.07282e-47	4.74416e-44	-76.6972	Os05g0203000	Genebody	-	-	-	-	-	-	-	-	-
5	6788901	6789100	*	1.01557e-86	5.24366e-83	-84.6574	Os05g0209600	Genebody	GDSL ESTERASE/LIPASE PROTEIN 63	Similar to Esterase. (Os05t0209600-01)	-	-	-	-	-	GO:0003674//molecular_function;GO:0003824//catalytic activity;GO:0016787//hydrolase activity	-
5	6788901	6789100	*	1.01557e-86	5.24366e-83	-84.6574	Os05g0209683	Genebody	-	-	-	-	-	-	-	-	-
5	6789001	6789200	*	4.58097e-86	2.27361e-82	-88.3514	Os05g0209600	Genebody	GDSL ESTERASE/LIPASE PROTEIN 63	Similar to Esterase. (Os05t0209600-01)	-	-	-	-	-	GO:0003674//molecular_function;GO:0003824//catalytic activity;GO:0016787//hydrolase activity	-
5	6789001	6789200	*	4.58097e-86	2.27361e-82	-88.3514	Os05g0209683	Genebody	-	-	-	-	-	-	-	-	-
5	6789201	6789400	*	1.15088e-32	4.6879e-30	-75.4386	Os05g0209600	Genebody	GDSL ESTERASE/LIPASE PROTEIN 63	Similar to Esterase. (Os05t0209600-01)	-	-	-	-	-	GO:0003674//molecular_function;GO:0003824//catalytic activity;GO:0016787//hydrolase activity	-
5	6789201	6789400	*	1.15088e-32	4.6879e-30	-75.4386	Os05g0209683	Genebody	-	-	-	-	-	-	-	-	-
5	7280401	7280600	*	2.47901e-44	2.01163e-41	-93.2432	Os05g0218400	Genebody	RECEPTOR-LIKE CYTOPLASMIC KINASE 181	Similar to Somatic embryogenesis receptor kinase-like protein. (Os05t0218400-01)	-	-	-	-	GO:0005886//plasma membrane;GO:0071944//cell periphery;GO:0016020//membrane;GO:0005575//cellular_component;GO:0005623//cell;GO:0044464//cell part	GO:0097159//organic cyclic compound binding;GO:0016740//transferase activity;GO:0000166//nucleotide binding;GO:0016301//kinase activity;GO:1901265//nucleoside phosphate binding;GO:0005488//binding;GO:0004872//receptor activity;GO:0003674//molecular_function;GO:0004871//signal transducer activity;GO:0060089//molecular transducer activity;GO:1901363//heterocyclic compound binding;GO:0016772//transf…	GO:0044238//primary metabolic process;GO:0009987//cellular process;GO:0008152//metabolic process;GO:0071704//organic substance metabolic process;GO:0007154//cell communication;GO:0044260//cellular macromolecule metabolic process;GO:0007165//signal transduction;GO:0019538//protein metabolic process;GO:0043412//macromolecule modification;GO:0023052//signaling;GO:0050896//response to stimulus;GO:005…
5	7280701	7280900	*	1.91544e-26	5.09622e-24	-92.6829	Os05g0218400	Genebody	RECEPTOR-LIKE CYTOPLASMIC KINASE 181	Similar to Somatic embryogenesis receptor kinase-like protein. (Os05t0218400-01)	-	-	-	-	GO:0005886//plasma membrane;GO:0071944//cell periphery;GO:0016020//membrane;GO:0005575//cellular_component;GO:0005623//cell;GO:0044464//cell part	GO:0097159//organic cyclic compound binding;GO:0016740//transferase activity;GO:0000166//nucleotide binding;GO:0016301//kinase activity;GO:1901265//nucleoside phosphate binding;GO:0005488//binding;GO:0004872//receptor activity;GO:0003674//molecular_function;GO:0004871//signal transducer activity;GO:0060089//molecular transducer activity;GO:1901363//heterocyclic compound binding;GO:0016772//transf…	GO:0044238//primary metabolic process;GO:0009987//cellular process;GO:0008152//metabolic process;GO:0071704//organic substance metabolic process;GO:0007154//cell communication;GO:0044260//cellular macromolecule metabolic process;GO:0007165//signal transduction;GO:0019538//protein metabolic process;GO:0043412//macromolecule modification;GO:0023052//signaling;GO:0050896//response to stimulus;GO:005…
5	8768701	8768900	*	6.78878e-23	1.37704e-20	-84.4231	Os05g0244500	Genebody	-	Glycoside hydrolase, family 5 protein. (Os05t0244500-01);Similar to cellulase containing protein. (Os05t0244500-02)	-	-	-	-	GO:0005575//cellular_component;GO:0043232//intracellular non-membrane-bounded organelle;GO:0043229//intracellular organelle;GO:0005623//cell;GO:0044464//cell part;GO:0043226//organelle;GO:0043228//non-membrane-bounded organelle;GO:0005856//cytoskeleton;GO:0005622//intracellular;GO:0044424//intracellular part;GO:0005737//cytoplasm	GO:0003674//molecular_function;GO:0003824//catalytic activity;GO:0005515//protein binding;GO:0016787//hydrolase activity;GO:0005488//binding	GO:0016043//cellular component organization;GO:0071840//cellular component organization or biogenesis;GO:0005975//carbohydrate metabolic process;GO:0071704//organic substance metabolic process;GO:0008152//metabolic process;GO:0044238//primary metabolic process;GO:0009987//cellular process;GO:0008150//biological_process
5	8781501	8781700	*	1.2386e-18	1.76208e-16	-84.3137	Os05g0244600	Genebody	-	-	-	-	-	-	-	-	-
5	8781601	8781800	*	1.69175e-30	5.97297e-28	-89.9592	Os05g0244600	Genebody	-	-	-	-	-	-	-	-	-
5	8781701	8781900	*	1.45982e-28	4.4991e-26	-87.3375	Os05g0244600	Genebody	-	-	-	-	-	-	-	-	-
5	9140501	9140700	*	1.05806e-40	7.02862e-38	96.4286	Os05g0250500	Genebody	-	-	-	-	-	-	-	-	-
5	9140601	9140800	*	2.65868e-61	4.94253e-58	83.6788	Os05g0250500	Genebody	-	-	-	-	-	-	-	-	-
5	9324201	9324400	*	5.54901e-25	1.3217e-22	81.6605	Os05g0253200	Genebody	-	-	-	-	-	-	-	-	-
5	9473701	9473900	*	2.1244e-19	3.22905e-17	-93.2203	Os05g0256100	Genebody	-	Similar to SHR5-receptor-like kinase (Fragment). (Os05t0256100-01)	-	-	-	-	-	GO:0005488//binding;GO:0005515//protein binding;GO:0003674//molecular_function	-
5	9473801	9474000	*	5.47988e-13	4.32611e-11	-76.3636	Os05g0256100	Genebody	-	Similar to SHR5-receptor-like kinase (Fragment). (Os05t0256100-01)	-	-	-	-	-	GO:0005488//binding;GO:0005515//protein binding;GO:0003674//molecular_function	-
5	15528701	15528900	*	2.54736e-24	5.75612e-22	-83.4967	Os05g0331900	Genebody	-	-	-	-	-	-	-	-	-
5	15528801	15529000	*	8.36044e-30	2.81605e-27	-75.891	Os05g0331900	Genebody	-	-	-	-	-	-	-	-	-
5	16016401	16016600	*	3.92757e-78	1.42069e-74	-86.7052	Os05g0341450	Genebody	-	-	-	-	-	-	-	-	-
5	17825601	17825800	*	1.089e-48	1.11272e-45	79.8633	Os05g0370700	Genebody	-	Alpha/beta hydrolase family protein. (Os05t0370700-01)	-	-	-	-	-	GO:0003824//catalytic activity;GO:0003674//molecular_function;GO:0016787//hydrolase activity	-
5	18013701	18013900	*	9.46911e-17	1.12516e-14	87.5	Os05g0373700	Genebody	-	Similar to Nascent polypeptide-associated complex alpha subunit-like protein 3 (NAC-alpha-like protein 3) (Alpha-NAC-like protein 3). (Os05t0373700-01)	-	-	-	-	GO:0005737//cytoplasm;GO:0005622//intracellular;GO:0005575//cellular_component;GO:0044464//cell part;GO:0005623//cell;GO:0044424//intracellular part	-	-
5	18026301	18026500	*	1.38503e-60	2.48392e-57	88.396	Os05g0374000	Genebody	-	Hypothetical protein. (Os05t0374000-01)	-	-	-	-	GO:0005575//cellular_component;GO:0016020//membrane	-	-
5	18162201	18162400	*	9.35235e-24	2.02661e-21	-76.5432	Os05g0376300	Genebody	-	Similar to cDNA, clone: J065201C14, full insert sequence. (Os05t0376300-01);Non-protein coding transcript. (Os05t0376300-02);Hypothetical gene. (Os05t0376300-03);DNA-repair protein, UmuC-like domain containing protein. (Os05t0376300-04)	-	-	-	-	-	GO:0016740//transferase activity;GO:0003824//catalytic activity;GO:0003674//molecular_function	GO:0071704//organic substance metabolic process;GO:1901360//organic cyclic compound metabolic process;GO:0044238//primary metabolic process;GO:0008152//metabolic process;GO:0071840//cellular component organization or biogenesis;GO:0006725//cellular aromatic compound metabolic process;GO:0008150//biological_process;GO:0046483//heterocycle metabolic process;GO:0006807//nitrogen compound metabolic p…
5	18346801	18347000	*	7.68201e-18	1.01339e-15	-77.027	Os05g0379500	Genebody	resistance gene analog A1.1-4	Conserved hypothetical protein. (Os05t0379500-01)	-	-	-	-	-	GO:0000166//nucleotide binding;GO:0005488//binding;GO:0097159//organic cyclic compound binding;GO:1901265//nucleoside phosphate binding;GO:0036094//small molecule binding;GO:1901363//heterocyclic compound binding;GO:0003674//molecular_function	-
5	20309401	20309600	*	5.55396e-25	1.32278e-22	-76.7442	Os05g0415400	Genebody	NAC DOMAIN-CONTAINING PROTEIN 24	Similar to OsNAC6 protein. (Os05t0415400-01)	-	-	-	-	GO:0043229//intracellular organelle;GO:0043231//intracellular membrane-bounded organelle;GO:0005575//cellular_component;GO:0005622//intracellular;GO:0044424//intracellular part;GO:0044464//cell part;GO:0005623//cell;GO:0043227//membrane-bounded organelle;GO:0043226//organelle;GO:0005634//nucleus	GO:0005488//binding;GO:0003676//nucleic acid binding;GO:0003674//molecular_function;GO:0097159//organic cyclic compound binding;GO:0003677//DNA binding;GO:1901363//heterocyclic compound binding	GO:0044238//primary metabolic process;GO:0046483//heterocycle metabolic process;GO:1901360//organic cyclic compound metabolic process;GO:0006139//nucleobase-containing compound metabolic process;GO:0008150//biological_process;GO:0034641//cellular nitrogen compound metabolic process;GO:0006725//cellular aromatic compound metabolic process;GO:0009058//biosynthetic process;GO:0009987//cellular proce…
5	20337001	20337200	*	1.75392e-56	2.61758e-53	-86.8814	Os05g0415900	Genebody	P-450 51H7	Similar to Cytochrome P450 CYP51H11. (Os05t0415900-00)	-	-	-	-	-	GO:0005488//binding;GO:0003674//molecular_function;GO:0003824//catalytic activity	GO:0008150//biological_process;GO:0008152//metabolic process
5	21654101	21654300	*	2.05077e-35	9.96809e-33	-90.0848	Os05g0442400	Genebody	MYB Important for Drought Response1, Myb-like DNA-binding domain containing protein 1	R-R-type MYB-like transcription factor, Response to drought stress during reproductive development (Os05t0442400-01)	-	-	-	-	GO:0044464//cell part;GO:0005634//nucleus;GO:0043226//organelle;GO:0043231//intracellular membrane-bounded organelle;GO:0005575//cellular_component;GO:0044424//intracellular part;GO:0005623//cell;GO:0043227//membrane-bounded organelle;GO:0043229//intracellular organelle;GO:0005622//intracellular	GO:0005488//binding;GO:0003676//nucleic acid binding;GO:0003674//molecular_function;GO:1901363//heterocyclic compound binding;GO:0097159//organic cyclic compound binding;GO:0003677//DNA binding	GO:0034641//cellular nitrogen compound metabolic process;GO:0006139//nucleobase-containing compound metabolic process;GO:0008150//biological_process;GO:0006807//nitrogen compound metabolic process;GO:0071704//organic substance metabolic process;GO:0006725//cellular aromatic compound metabolic process;GO:0009058//biosynthetic process;GO:0009987//cellular process;GO:0044237//cellular metabolic proc…
5	23212501	23212700	*	3.1393e-49	3.29372e-46	-82.75	Os05g0472400	Genebody	zinc transporter 9, Zn transporter 9	Similar to Zinc transporter 9. (Os05t0472400-00)	-	-	-	-	GO:0071944//cell periphery;GO:0044464//cell part;GO:0005623//cell;GO:0005886//plasma membrane;GO:0016020//membrane;GO:0005575//cellular_component	GO:0003674//molecular_function;GO:0005215//transporter activity	GO:0006810//transport;GO:0051234//establishment of localization;GO:0008150//biological_process;GO:0051179//localization
5	23212601	23212800	*	4.13583e-29	1.32424e-26	-88.9483	Os05g0472400	Genebody	zinc transporter 9, Zn transporter 9	Similar to Zinc transporter 9. (Os05t0472400-00)	-	-	-	-	GO:0071944//cell periphery;GO:0044464//cell part;GO:0005623//cell;GO:0005886//plasma membrane;GO:0016020//membrane;GO:0005575//cellular_component	GO:0003674//molecular_function;GO:0005215//transporter activity	GO:0006810//transport;GO:0051234//establishment of localization;GO:0008150//biological_process;GO:0051179//localization
5	23374901	23375100	*	9.70667e-31	3.47809e-28	-87.5	Os05g0475600	Genebody	-	Hypothetical conserved gene. (Os05t0475600-00)	-	-	-	-	-	GO:0005488//binding;GO:0003674//molecular_function	GO:1901360//organic cyclic compound metabolic process;GO:0006139//nucleobase-containing compound metabolic process;GO:0008152//metabolic process;GO:0034641//cellular nitrogen compound metabolic process;GO:0071704//organic substance metabolic process;GO:0006725//cellular aromatic compound metabolic process;GO:0044237//cellular metabolic process;GO:0009058//biosynthetic process;GO:0044238//primary …
5	23375001	23375200	*	5.8654e-22	1.10496e-19	-77.1986	Os05g0475600	Genebody	-	Hypothetical conserved gene. (Os05t0475600-00)	-	-	-	-	-	GO:0005488//binding;GO:0003674//molecular_function	GO:1901360//organic cyclic compound metabolic process;GO:0006139//nucleobase-containing compound metabolic process;GO:0008152//metabolic process;GO:0034641//cellular nitrogen compound metabolic process;GO:0071704//organic substance metabolic process;GO:0006725//cellular aromatic compound metabolic process;GO:0044237//cellular metabolic process;GO:0009058//biosynthetic process;GO:0044238//primary …
5	25022201	25022400	*	2.02111e-13	1.67857e-11	-75	Os05g0506450	Genebody	-	-	-	-	-	-	-	-	-
5	26223501	26223700	*	5.76827e-34	2.56288e-31	-93.368	Os05g0527700	Genebody	-	UDP-glucuronosyl/UDP-glucosyltransferase family protein. (Os05t0527700-01)	-	-	-	-	GO:0005575//cellular_component;GO:0044464//cell part;GO:0005622//intracellular;GO:0005623//cell	GO:0003824//catalytic activity;GO:0003674//molecular_function;GO:0016740//transferase activity	GO:0008152//metabolic process;GO:0008150//biological_process
5	26223601	26223800	*	1.38399e-35	6.78583e-33	-97.2973	Os05g0527700	Genebody	-	UDP-glucuronosyl/UDP-glucosyltransferase family protein. (Os05t0527700-01)	-	-	-	-	GO:0005575//cellular_component;GO:0044464//cell part;GO:0005622//intracellular;GO:0005623//cell	GO:0003824//catalytic activity;GO:0003674//molecular_function;GO:0016740//transferase activity	GO:0008152//metabolic process;GO:0008150//biological_process
5	26224001	26224200	*	2.62795e-30	9.16813e-28	-90.1235	Os05g0527700	Genebody	-	UDP-glucuronosyl/UDP-glucosyltransferase family protein. (Os05t0527700-01)	-	-	-	-	GO:0005575//cellular_component;GO:0044464//cell part;GO:0005622//intracellular;GO:0005623//cell	GO:0003824//catalytic activity;GO:0003674//molecular_function;GO:0016740//transferase activity	GO:0008152//metabolic process;GO:0008150//biological_process
5	26503601	26503800	*	2.80143e-35	1.35244e-32	-87.3239	Os05g0533900	Genebody	-	Similar to CLP protease regulatory subunit CLPX precursor. (Os05t0533900-01)	-	-	-	-	GO:0044444//cytoplasmic part;GO:0005622//intracellular;GO:0044464//cell part;GO:0043226//organelle;GO:0005737//cytoplasm;GO:0043229//intracellular organelle;GO:0005623//cell;GO:0043231//intracellular membrane-bounded organelle;GO:0005739//mitochondrion;GO:0043227//membrane-bounded organelle;GO:0044424//intracellular part;GO:0005575//cellular_component	GO:0003674//molecular_function;GO:1901265//nucleoside phosphate binding;GO:0016787//hydrolase activity;GO:0000166//nucleotide binding;GO:0005488//binding;GO:0003824//catalytic activity;GO:1901363//heterocyclic compound binding;GO:0097159//organic cyclic compound binding;GO:0005515//protein binding;GO:0036094//small molecule binding	GO:0043170//macromolecule metabolic process;GO:0044238//primary metabolic process;GO:0008152//metabolic process;GO:0019538//protein metabolic process;GO:0071704//organic substance metabolic process;GO:0008150//biological_process;GO:0009056//catabolic process;GO:0009987//cellular process
5	27126301	27126500	*	1.84025e-52	2.2528e-49	91.3043	Os05g0546700	Genebody	-	-	-	-	-	-	-	-	-
5	27869301	27869500	*	6.84169e-19	9.9468e-17	-75.5342	Os05g0559900	Genebody	SKIP interacting protein 25, SKIPa-interacting protein 25, SKIPa-interacting protein 25	tRNA-binding arm domain containing protein. (Os05t0559900-01);Similar to SKIP interacting protein 25. (Os05t0559900-02)	-	-	-	-	GO:0043226//organelle;GO:0005575//cellular_component;GO:0005634//nucleus;GO:0043227//membrane-bounded organelle;GO:0005794//Golgi apparatus;GO:0005737//cytoplasm;GO:0043231//intracellular membrane-bounded organelle;GO:0044444//cytoplasmic part;GO:0044464//cell part;GO:0005622//intracellular;GO:0044424//intracellular part;GO:0043229//intracellular organelle;GO:0005623//cell;GO:0012505//endomembran…	-	-
5	29482501	29482700	*	1.18296e-31	4.51041e-29	-96.464	Os05g0591800	Genebody	RECEPTOR-LIKE CYTOPLASMIC KINASE 192	Protein kinase, catalytic domain domain containing protein. (Os05t0591800-00)	-	-	-	-	-	GO:0016740//transferase activity;GO:1901363//heterocyclic compound binding;GO:0000166//nucleotide binding;GO:1901265//nucleoside phosphate binding;GO:0097159//organic cyclic compound binding;GO:0003674//molecular_function;GO:0016772//transferase activity, transferring phosphorus-containing groups;GO:0003824//catalytic activity;GO:0005488//binding;GO:0016301//kinase activity;GO:0036094//small mole…	GO:0008150//biological_process;GO:0036211//protein modification process;GO:0044237//cellular metabolic process;GO:0006464//cellular protein modification process;GO:0008152//metabolic process;GO:0009987//cellular process;GO:0044238//primary metabolic process;GO:0044260//cellular macromolecule metabolic process;GO:0043412//macromolecule modification;GO:0019538//protein metabolic process;GO:0043170/…
5	29482501	29482700	*	1.18296e-31	4.51041e-29	-96.464	Os05g0591850	Genebody	-	-	-	-	-	-	-	-	-
5	29482601	29482800	*	3.99823e-38	2.28354e-35	-95.7897	Os05g0591800	Genebody	RECEPTOR-LIKE CYTOPLASMIC KINASE 192	Protein kinase, catalytic domain domain containing protein. (Os05t0591800-00)	-	-	-	-	-	GO:0016740//transferase activity;GO:1901363//heterocyclic compound binding;GO:0000166//nucleotide binding;GO:1901265//nucleoside phosphate binding;GO:0097159//organic cyclic compound binding;GO:0003674//molecular_function;GO:0016772//transferase activity, transferring phosphorus-containing groups;GO:0003824//catalytic activity;GO:0005488//binding;GO:0016301//kinase activity;GO:0036094//small mole…	GO:0008150//biological_process;GO:0036211//protein modification process;GO:0044237//cellular metabolic process;GO:0006464//cellular protein modification process;GO:0008152//metabolic process;GO:0009987//cellular process;GO:0044238//primary metabolic process;GO:0044260//cellular macromolecule metabolic process;GO:0043412//macromolecule modification;GO:0019538//protein metabolic process;GO:0043170/…
5	29482601	29482800	*	3.99823e-38	2.28354e-35	-95.7897	Os05g0591850	Genebody	-	-	-	-	-	-	-	-	-
6	874301	874500	*	1.25765e-22	2.50018e-20	-83.3333	Os06g0115600	Genebody	-	-	-	-	-	-	-	-	-
6	1847201	1847400	*	8.03519e-18	1.05845e-15	89.717	Os06g0134400	Genebody	-	-	-	-	-	-	-	-	-
6	3202501	3202700	*	3.04749e-25	7.41148e-23	-87.7551	Os06g0163400	Genebody	PROTEIN DISULFIDE ISOMERASE-LIKE 1;5, PROTEIN DISULFIDE ISOMERASE-LIKE 1-5, PDI-like protein 1-5	Thioredoxin domain 2 containing protein. (Os06t0163400-01)	Genetic Information Processing	Folding, sorting and degradation	ko04141//Protein processing in endoplasmic reticulum	K09580	GO:0012505//endomembrane system;GO:0043227//membrane-bounded organelle;GO:0005575//cellular_component;GO:0005737//cytoplasm;GO:0044424//intracellular part;GO:0043229//intracellular organelle;GO:0043226//organelle;GO:0043231//intracellular membrane-bounded organelle;GO:0005622//intracellular;GO:0044444//cytoplasmic part;GO:0044464//cell part;GO:0005623//cell;GO:0005783//endoplasmic reticulum	GO:0003674//molecular_function;GO:0003824//catalytic activity	GO:0050896//response to stimulus;GO:0042592//homeostatic process;GO:0065007//biological regulation;GO:0065008//regulation of biological quality;GO:0044763//single-organism cellular process;GO:0008150//biological_process;GO:0006950//response to stress;GO:0019725//cellular homeostasis;GO:0009987//cellular process;GO:0044699//single-organism process
6	3504701	3504900	*	8.58433e-22	1.59362e-19	78.0833	Os06g0169800	Genebody	-	-	-	-	-	-	-	-	-
6	3805101	3805300	*	6.32744e-29	1.99898e-26	-91.1111	Os06g0175500	Genebody	-	Epsin-like, N-terminal domain containing protein. (Os06t0175500-01);Similar to predicted protein. (Os06t0175500-02)	-	-	-	-	GO:0044424//intracellular part;GO:0005575//cellular_component;GO:0044464//cell part;GO:0005623//cell;GO:0005622//intracellular;GO:0005737//cytoplasm	GO:0005515//protein binding;GO:0003674//molecular_function;GO:0008289//lipid binding;GO:0005488//binding	GO:0009987//cellular process;GO:0008150//biological_process;GO:0071840//cellular component organization or biogenesis;GO:0016043//cellular component organization
6	3805201	3805400	*	1.25302e-48	1.27502e-45	-91.8919	Os06g0175500	Genebody	-	Epsin-like, N-terminal domain containing protein. (Os06t0175500-01);Similar to predicted protein. (Os06t0175500-02)	-	-	-	-	GO:0044424//intracellular part;GO:0005575//cellular_component;GO:0044464//cell part;GO:0005623//cell;GO:0005622//intracellular;GO:0005737//cytoplasm	GO:0005515//protein binding;GO:0003674//molecular_function;GO:0008289//lipid binding;GO:0005488//binding	GO:0009987//cellular process;GO:0008150//biological_process;GO:0071840//cellular component organization or biogenesis;GO:0016043//cellular component organization
6	4540101	4540300	*	1.93191e-18	2.701e-16	78.1818	Os06g0189600	Genebody	-	-	-	-	-	-	-	-	-
6	5029201	5029400	*	4.0946e-39	2.48395e-36	80.531	Os06g0199100	Genebody	-	Helix-turn-helix, AraC type, subdomain 2 domain containing protein. (Os06t0199100-01)	-	-	-	-	GO:0005623//cell;GO:0005622//intracellular;GO:0044464//cell part;GO:0005575//cellular_component	GO:0097159//organic cyclic compound binding;GO:0003824//catalytic activity;GO:0005488//binding;GO:0005515//protein binding;GO:0016787//hydrolase activity;GO:0004518//nuclease activity;GO:0003723//RNA binding;GO:0003676//nucleic acid binding;GO:0003674//molecular_function;GO:1901363//heterocyclic compound binding;GO:0016788//hydrolase activity, acting on ester bonds	GO:0000003//reproduction;GO:1901360//organic cyclic compound metabolic process;GO:0006139//nucleobase-containing compound metabolic process;GO:0044699//single-organism process;GO:0044237//cellular metabolic process;GO:0009790//embryo development;GO:0071704//organic substance metabolic process;GO:0032502//developmental process;GO:0009987//cellular process;GO:0006807//nitrogen compound metabolic pr…
6	5032001	5032200	*	2.58642e-17	3.24492e-15	-75.7353	Os06g0199100	Genebody	-	Helix-turn-helix, AraC type, subdomain 2 domain containing protein. (Os06t0199100-01)	-	-	-	-	GO:0005623//cell;GO:0005622//intracellular;GO:0044464//cell part;GO:0005575//cellular_component	GO:0097159//organic cyclic compound binding;GO:0003824//catalytic activity;GO:0005488//binding;GO:0005515//protein binding;GO:0016787//hydrolase activity;GO:0004518//nuclease activity;GO:0003723//RNA binding;GO:0003676//nucleic acid binding;GO:0003674//molecular_function;GO:1901363//heterocyclic compound binding;GO:0016788//hydrolase activity, acting on ester bonds	GO:0000003//reproduction;GO:1901360//organic cyclic compound metabolic process;GO:0006139//nucleobase-containing compound metabolic process;GO:0044699//single-organism process;GO:0044237//cellular metabolic process;GO:0009790//embryo development;GO:0071704//organic substance metabolic process;GO:0032502//developmental process;GO:0009987//cellular process;GO:0006807//nitrogen compound metabolic pr…
6	5092601	5092800	*	1.7014e-45	1.46927e-42	-78.5235	Os06g0200700	Genebody	-	-	-	-	-	-	-	-	-
6	7580701	7580900	*	1.09271e-39	6.85215e-37	85.9813	Os06g0245800	Genebody	-	Similar to Alanyl-tRNA synthetase. (Os06t0245800-01)	-	-	-	-	GO:0005739//mitochondrion;GO:0044464//cell part;GO:0043231//intracellular membrane-bounded organelle;GO:0005737//cytoplasm;GO:0005623//cell;GO:0043227//membrane-bounded organelle;GO:0005575//cellular_component;GO:0044424//intracellular part;GO:0043229//intracellular organelle;GO:0005622//intracellular;GO:0043226//organelle;GO:0009536//plastid;GO:0044444//cytoplasmic part	GO:1901363//heterocyclic compound binding;GO:0003723//RNA binding;GO:0003674//molecular_function;GO:0000166//nucleotide binding;GO:1901265//nucleoside phosphate binding;GO:0003676//nucleic acid binding;GO:0003824//catalytic activity;GO:0097159//organic cyclic compound binding;GO:0036094//small molecule binding;GO:0005488//binding	GO:0071704//organic substance metabolic process;GO:0009058//biosynthetic process;GO:0009987//cellular process;GO:0043043//peptide biosynthetic process;GO:0006807//nitrogen compound metabolic process;GO:0044237//cellular metabolic process;GO:1901360//organic cyclic compound metabolic process;GO:0044238//primary metabolic process;GO:0044260//cellular macromolecule metabolic process;GO:1901564//orga…
6	10377001	10377200	*	5.71801e-21	9.92931e-19	83.3333	Os06g0286500	Genebody	Nbs1-Pi9, Nbs1-Pi2, Nbs1-NPB	Similar to NBS-LRR disease resistance protein homologue. (Os06t0286500-01)	-	-	-	-	GO:0005575//cellular_component;GO:0005886//plasma membrane;GO:0005623//cell;GO:0044464//cell part;GO:0071944//cell periphery;GO:0016020//membrane	GO:1901265//nucleoside phosphate binding;GO:0003674//molecular_function;GO:1901363//heterocyclic compound binding;GO:0097159//organic cyclic compound binding;GO:0000166//nucleotide binding;GO:0036094//small molecule binding;GO:0005488//binding	GO:0006950//response to stress;GO:0009987//cellular process;GO:0007165//signal transduction;GO:0044763//single-organism cellular process;GO:0044700//single organism signaling;GO:0050789//regulation of biological process;GO:0007154//cell communication;GO:0051716//cellular response to stimulus;GO:0065007//biological regulation;GO:0050794//regulation of cellular process;GO:0008150//biological_proces…
6	11460401	11460600	*	6.03714e-33	2.50568e-30	-86.7484	Os06g0303700	Genebody	-	Similar to Myb-like DNA-binding domain containing protein. (Os06t0303700-00)	-	-	-	-	GO:0043226//organelle;GO:0043231//intracellular membrane-bounded organelle;GO:0044424//intracellular part;GO:0005575//cellular_component;GO:0005622//intracellular;GO:0043227//membrane-bounded organelle;GO:0044464//cell part;GO:0005634//nucleus;GO:0005623//cell;GO:0043229//intracellular organelle	GO:1901363//heterocyclic compound binding;GO:0003676//nucleic acid binding;GO:0005488//binding;GO:0003674//molecular_function;GO:0003700//transcription factor activity, sequence-specific DNA binding;GO:0001071//nucleic acid binding transcription factor activity;GO:0097159//organic cyclic compound binding;GO:0003677//DNA binding	GO:0044238//primary metabolic process;GO:0009058//biosynthetic process;GO:0044699//single-organism process;GO:0006807//nitrogen compound metabolic process;GO:0071704//organic substance metabolic process;GO:0034641//cellular nitrogen compound metabolic process;GO:0044237//cellular metabolic process;GO:0048869//cellular developmental process;GO:0008152//metabolic process;GO:0006139//nucleobase-cont…
6	12281401	12281600	*	1.18049e-43	9.23513e-41	89.5508	Os06g0317200	Genebody	-	-	-	-	-	-	-	-	-
6	12366401	12366600	*	3.59286e-12	2.56034e-10	-79.3103	Os06g0319366	Genebody	-	-	-	-	-	-	-	-	-
6	12366501	12366700	*	3.62052e-15	3.65434e-13	-96.4286	Os06g0319366	Genebody	-	-	-	-	-	-	-	-	-
6	13058001	13058200	*	1.75574e-26	4.68495e-24	84.7028	Os06g0330100	Genebody	PYRICULARIA ORYZAE RESISTANCE D3	Similar to Blast resistance protein. (Os06t0330100-00)	-	-	-	-	GO:0005575//cellular_component;GO:0071944//cell periphery;GO:0044464//cell part;GO:0016020//membrane;GO:0005886//plasma membrane;GO:0005623//cell	GO:0036094//small molecule binding;GO:0005488//binding;GO:0003674//molecular_function;GO:1901265//nucleoside phosphate binding;GO:0097159//organic cyclic compound binding;GO:0000166//nucleotide binding;GO:1901363//heterocyclic compound binding	GO:0051716//cellular response to stimulus;GO:0044763//single-organism cellular process;GO:0044700//single organism signaling;GO:0050789//regulation of biological process;GO:0023052//signaling;GO:0009987//cellular process;GO:0050794//regulation of cellular process;GO:0050896//response to stimulus;GO:0006950//response to stress;GO:0007154//cell communication;GO:0065007//biological regulation;GO:000…
6	13196701	13196900	*	2.02164e-20	3.35897e-18	81.9265	Os06g0332800	Genebody	-	Similar to Bundle sheath defective protein 2. (Os06t0332800-01)	-	-	-	-	GO:0005737//cytoplasm;GO:0044424//intracellular part;GO:0005622//intracellular;GO:0044464//cell part;GO:0005623//cell;GO:0009536//plastid;GO:0043229//intracellular organelle;GO:0043227//membrane-bounded organelle;GO:0044444//cytoplasmic part;GO:0043226//organelle;GO:0043231//intracellular membrane-bounded organelle;GO:0005575//cellular_component	-	-
6	15380401	15380600	*	1.33197e-16	1.56097e-14	-79.3103	Os06g0367500	Genebody	-	Similar to B-cell receptor-associated protein 31-like containing protein. (Os06t0367500-01)	-	-	-	-	GO:0044424//intracellular part;GO:0005737//cytoplasm;GO:0005575//cellular_component;GO:0005622//intracellular;GO:0005623//cell;GO:0043231//intracellular membrane-bounded organelle;GO:0044444//cytoplasmic part;GO:0044464//cell part;GO:0005783//endoplasmic reticulum;GO:0012505//endomembrane system;GO:0043226//organelle;GO:0043229//intracellular organelle;GO:0043227//membrane-bounded organelle;GO:00…	-	GO:0006810//transport;GO:0051234//establishment of localization;GO:0051179//localization;GO:0008150//biological_process
6	16422801	16423000	*	5.05221e-54	6.70813e-51	-87.8071	Os06g0483200	Genebody	oxidosqualene cyclase 6	Similar to cycloartenol synthase. (Os06t0483200-01);Similar to Beta-amyrin synthase. (Os06t0483200-02)	-	-	-	-	GO:0016020//membrane;GO:0005575//cellular_component	GO:0003824//catalytic activity;GO:0003674//molecular_function	-
6	16506901	16507100	*	1.03202e-19	1.61386e-17	-83.9422	Os06g0484450	Genebody	-	Similar to Chlorophyll a-b binding protein 2, chloroplastic. (Os06t0484450-00)	-	-	-	-	GO:0005622//intracellular;GO:0043227//membrane-bounded organelle;GO:0005575//cellular_component;GO:0005623//cell;GO:0016020//membrane;GO:0009579//thylakoid;GO:0044464//cell part;GO:0005737//cytoplasm;GO:0044424//intracellular part;GO:0009536//plastid;GO:0043226//organelle;GO:0044444//cytoplasmic part;GO:0043229//intracellular organelle;GO:0043231//intracellular membrane-bounded organelle	GO:0005488//binding;GO:0003674//molecular_function	GO:0009987//cellular process;GO:0009628//response to abiotic stimulus;GO:0008152//metabolic process;GO:0044237//cellular metabolic process;GO:0008150//biological_process;GO:0050896//response to stimulus;GO:0006091//generation of precursor metabolites and energy;GO:0015979//photosynthesis
6	16507001	16507200	*	3.11001e-91	1.85744e-87	-96.6564	Os06g0484450	Genebody	-	Similar to Chlorophyll a-b binding protein 2, chloroplastic. (Os06t0484450-00)	-	-	-	-	GO:0005622//intracellular;GO:0043227//membrane-bounded organelle;GO:0005575//cellular_component;GO:0005623//cell;GO:0016020//membrane;GO:0009579//thylakoid;GO:0044464//cell part;GO:0005737//cytoplasm;GO:0044424//intracellular part;GO:0009536//plastid;GO:0043226//organelle;GO:0044444//cytoplasmic part;GO:0043229//intracellular organelle;GO:0043231//intracellular membrane-bounded organelle	GO:0005488//binding;GO:0003674//molecular_function	GO:0009987//cellular process;GO:0009628//response to abiotic stimulus;GO:0008152//metabolic process;GO:0044237//cellular metabolic process;GO:0008150//biological_process;GO:0050896//response to stimulus;GO:0006091//generation of precursor metabolites and energy;GO:0015979//photosynthesis
6	16609501	16609700	*	6.55193e-29	2.06785e-26	87.2946	Os06g0486400	Genebody	-	Serine/threonine protein kinase domain containing protein. (Os06t0486400-01)	-	-	-	-	GO:0005737//cytoplasm;GO:0005622//intracellular;GO:0044424//intracellular part;GO:0044464//cell part;GO:0005575//cellular_component;GO:0005623//cell	GO:1901265//nucleoside phosphate binding;GO:0005488//binding;GO:0016772//transferase activity, transferring phosphorus-containing groups;GO:0003824//catalytic activity;GO:0036094//small molecule binding;GO:0003674//molecular_function;GO:0097159//organic cyclic compound binding;GO:0016301//kinase activity;GO:0016740//transferase activity;GO:1901363//heterocyclic compound binding;GO:0000166//nucleo…	GO:0044763//single-organism cellular process;GO:0007165//signal transduction;GO:0043170//macromolecule metabolic process;GO:0065007//biological regulation;GO:0009987//cellular process;GO:0007154//cell communication;GO:0008152//metabolic process;GO:0050794//regulation of cellular process;GO:0023052//signaling;GO:0043412//macromolecule modification;GO:0044260//cellular macromolecule metabolic proce…
6	16609601	16609800	*	6.50405e-27	1.78537e-24	100	Os06g0486400	Genebody	-	Serine/threonine protein kinase domain containing protein. (Os06t0486400-01)	-	-	-	-	GO:0005737//cytoplasm;GO:0005622//intracellular;GO:0044424//intracellular part;GO:0044464//cell part;GO:0005575//cellular_component;GO:0005623//cell	GO:1901265//nucleoside phosphate binding;GO:0005488//binding;GO:0016772//transferase activity, transferring phosphorus-containing groups;GO:0003824//catalytic activity;GO:0036094//small molecule binding;GO:0003674//molecular_function;GO:0097159//organic cyclic compound binding;GO:0016301//kinase activity;GO:0016740//transferase activity;GO:1901363//heterocyclic compound binding;GO:0000166//nucleo…	GO:0044763//single-organism cellular process;GO:0007165//signal transduction;GO:0043170//macromolecule metabolic process;GO:0065007//biological regulation;GO:0009987//cellular process;GO:0007154//cell communication;GO:0008152//metabolic process;GO:0050794//regulation of cellular process;GO:0023052//signaling;GO:0043412//macromolecule modification;GO:0044260//cellular macromolecule metabolic proce…
6	17134101	17134300	*	1.47e-20	2.46895e-18	-94.7038	Os06g0493600	Genebody	PHOSPHATE TRANSPORTER 1;3	Phosphate (Pi) transporter, Pi homeostasis (Os06t0493600-01)	-	-	-	-	GO:0043231//intracellular membrane-bounded organelle;GO:0044424//intracellular part;GO:0005622//intracellular;GO:0043226//organelle;GO:0005886//plasma membrane;GO:0016020//membrane;GO:0044444//cytoplasmic part;GO:0005737//cytoplasm;GO:0043229//intracellular organelle;GO:0005794//Golgi apparatus;GO:0012505//endomembrane system;GO:0043227//membrane-bounded organelle;GO:0005575//cellular_component;G…	-	GO:0051179//localization;GO:0006810//transport;GO:0051234//establishment of localization;GO:0008150//biological_process
6	17613401	17613600	*	1.19808e-17	1.55384e-15	-79.1091	Os06g0500100	Genebody	-	-	-	-	-	-	-	-	-
6	18068201	18068400	*	2.35222e-18	3.26596e-16	79.2929	Os06g0507150	Genebody	-	-	-	-	-	-	-	-	-
6	19023601	19023800	*	6.37323e-33	2.64072e-30	-86.3544	Os06g0519400	Genebody	ZINC FINGER CCCH DOMAIN-CONTAINING PROTEIN 42	Zinc finger, CCCH-type domain containing protein. (Os06t0519400-01)	-	-	-	-	-	GO:0005488//binding;GO:1901363//heterocyclic compound binding;GO:0097159//organic cyclic compound binding;GO:0003677//DNA binding;GO:0003676//nucleic acid binding;GO:0003674//molecular_function	-
6	19343501	19343700	*	1.35006e-32	5.47001e-30	-76.15	Os06g0523400	Genebody	-	Nucleotide-sugar transporter family protein. (Os06t0523400-01)	-	-	-	-	GO:0005737//cytoplasm;GO:0043229//intracellular organelle;GO:0044424//intracellular part;GO:0043231//intracellular membrane-bounded organelle;GO:0005623//cell;GO:0043226//organelle;GO:0016020//membrane;GO:0044464//cell part;GO:0005622//intracellular;GO:0012505//endomembrane system;GO:0005794//Golgi apparatus;GO:0044444//cytoplasmic part;GO:0005575//cellular_component;GO:0005768//endosome;GO:00432…	GO:0005215//transporter activity;GO:0003674//molecular_function	GO:0051234//establishment of localization;GO:0008150//biological_process;GO:0051179//localization;GO:0006810//transport
6	19878601	19878800	*	3.50956e-37	1.89267e-34	-82.6233	Os06g0532301	Genebody	-	-	-	-	-	-	-	-	-
6	19878701	19878900	*	1.25617e-46	1.14993e-43	-84.299	Os06g0532301	Genebody	-	-	-	-	-	-	-	-	-
6	20048901	20049100	*	1.82404e-18	2.55578e-16	-79.5	Os06g0535333	Genebody	-	-	-	-	-	-	-	-	-
6	20049001	20049200	*	2.12523e-29	6.95285e-27	-82.5882	Os06g0535333	Genebody	-	-	-	-	-	-	-	-	-
6	23182101	23182300	*	6.23022e-13	4.88642e-11	-75.0446	Os06g0590301	Genebody	-	Similar to short-chain dehydrogenase/reductase (SDR) family protein. (Os06t0590301-01)	-	-	-	-	-	GO:0003824//catalytic activity;GO:0003674//molecular_function	GO:0008150//biological_process;GO:0008152//metabolic process
6	25411601	25411800	*	5.13193e-18	6.88913e-16	-78.0055	Os06g0628500	Genebody	BETA-GALACTOSIDASE 15	Similar to Beta-galactosidase. (Os06t0628500-00)	-	-	-	-	-	GO:0016787//hydrolase activity;GO:0003674//molecular_function;GO:0003824//catalytic activity	GO:0008152//metabolic process;GO:0071704//organic substance metabolic process;GO:0044238//primary metabolic process;GO:0005975//carbohydrate metabolic process;GO:0008150//biological_process
6	26027501	26027700	*	1.14302e-24	2.65554e-22	-90.6977	Os06g0639700	Genebody	-	-	-	-	-	-	-	-	-
6	26027501	26027700	*	1.14302e-24	2.65554e-22	-90.6977	Os06g0639800	Genebody	-	Cytochrome P450 family protein. (Os06t0639800-01)	-	-	-	-	GO:0016020//membrane;GO:0005575//cellular_component	GO:0005488//binding;GO:0003674//molecular_function;GO:0003824//catalytic activity	GO:0044710//single-organism metabolic process;GO:0008152//metabolic process;GO:0044699//single-organism process;GO:0008150//biological_process;GO:0009058//biosynthetic process;GO:0019748//secondary metabolic process
6	26289001	26289200	*	1.64276e-26	4.39227e-24	86.1538	Os06g0644466	Genebody	-	Hypothetical conserved gene. (Os06t0644466-00)	-	-	-	-	GO:0005886//plasma membrane;GO:0016020//membrane;GO:0071944//cell periphery;GO:0044464//cell part;GO:0005623//cell;GO:0005575//cellular_component	GO:0000166//nucleotide binding;GO:1901265//nucleoside phosphate binding;GO:0036094//small molecule binding;GO:0003674//molecular_function;GO:0097159//organic cyclic compound binding;GO:0005488//binding;GO:1901363//heterocyclic compound binding;GO:0003824//catalytic activity	GO:0007165//signal transduction;GO:0006091//generation of precursor metabolites and energy;GO:0044699//single-organism process;GO:0007154//cell communication;GO:0050789//regulation of biological process;GO:0023052//signaling;GO:0006950//response to stress;GO:0008152//metabolic process;GO:0008150//biological_process;GO:0044700//single organism signaling;GO:0044763//single-organism cellular process…
6	27678401	27678600	*	1.0513e-21	1.93807e-19	-77.7167	Os06g0668200	Genebody	PHOSPHOGLYCERATE KINASE 4	Similar to Phosphoglycerate kinase, cytosolic (EC 2.7.2.3). (Os06t0668200-01)	Metabolism	Carbohydrate metabolism;Energy metabolism	ko00010//Glycolysis / Gluconeogenesis;ko00710//Carbon fixation in photosynthetic organisms	K00927	-	GO:0000166//nucleotide binding;GO:0016740//transferase activity;GO:0005488//binding;GO:0003674//molecular_function;GO:1901363//heterocyclic compound binding;GO:0036094//small molecule binding;GO:0097159//organic cyclic compound binding;GO:0003824//catalytic activity;GO:0016301//kinase activity;GO:1901265//nucleoside phosphate binding;GO:0016772//transferase activity, transferring phosphorus-conta…	GO:0009987//cellular process;GO:0005975//carbohydrate metabolic process;GO:0044238//primary metabolic process;GO:0006725//cellular aromatic compound metabolic process;GO:0046483//heterocycle metabolic process;GO:0006091//generation of precursor metabolites and energy;GO:0006139//nucleobase-containing compound metabolic process;GO:0044237//cellular metabolic process;GO:0006807//nitrogen compound m…
6	27678401	27678600	*	1.0513e-21	1.93807e-19	-77.7167	Os06g0668250	Genebody	-	-	-	-	-	-	-	-	-
6	27751101	27751300	*	7.13019e-36	3.54707e-33	-96.6667	Os06g0670000	Genebody	-	Similar to Molybdenum cofactor sulfurase. (Os06t0670000-01)	Metabolism	Metabolism of cofactors and vitamins	ko00790//Folate biosynthesis	K15631	-	GO:0003674//molecular_function;GO:0016740//transferase activity;GO:0003824//catalytic activity;GO:0005488//binding	GO:0009058//biosynthetic process;GO:0009987//cellular process;GO:0019538//protein metabolic process;GO:0044238//primary metabolic process;GO:0043170//macromolecule metabolic process;GO:0008150//biological_process;GO:0008152//metabolic process;GO:0071704//organic substance metabolic process
6	27752301	27752500	*	8.5402e-49	8.77099e-46	-96.6667	Os06g0670000	Genebody	-	Similar to Molybdenum cofactor sulfurase. (Os06t0670000-01)	Metabolism	Metabolism of cofactors and vitamins	ko00790//Folate biosynthesis	K15631	-	GO:0003674//molecular_function;GO:0016740//transferase activity;GO:0003824//catalytic activity;GO:0005488//binding	GO:0009058//biosynthetic process;GO:0009987//cellular process;GO:0019538//protein metabolic process;GO:0044238//primary metabolic process;GO:0043170//macromolecule metabolic process;GO:0008150//biological_process;GO:0008152//metabolic process;GO:0071704//organic substance metabolic process
6	27752401	27752600	*	1.29974e-32	5.27213e-30	-80.2812	Os06g0670000	Genebody	-	Similar to Molybdenum cofactor sulfurase. (Os06t0670000-01)	Metabolism	Metabolism of cofactors and vitamins	ko00790//Folate biosynthesis	K15631	-	GO:0003674//molecular_function;GO:0016740//transferase activity;GO:0003824//catalytic activity;GO:0005488//binding	GO:0009058//biosynthetic process;GO:0009987//cellular process;GO:0019538//protein metabolic process;GO:0044238//primary metabolic process;GO:0043170//macromolecule metabolic process;GO:0008150//biological_process;GO:0008152//metabolic process;GO:0071704//organic substance metabolic process
6	28039701	28039900	*	2.09025e-53	2.69162e-50	-79.0416	Os06g0675600	Genebody	NAC DOMAIN-CONTAINING PROTEIN 11	Similar to GRAB2 protein. (Os06t0675600-01)	-	-	-	-	GO:0005634//nucleus;GO:0044424//intracellular part;GO:0043226//organelle;GO:0043231//intracellular membrane-bounded organelle;GO:0043229//intracellular organelle;GO:0005575//cellular_component;GO:0005622//intracellular;GO:0043227//membrane-bounded organelle;GO:0005623//cell;GO:0044464//cell part	GO:0003676//nucleic acid binding;GO:0005488//binding;GO:1901363//heterocyclic compound binding;GO:0003677//DNA binding;GO:0003674//molecular_function;GO:0097159//organic cyclic compound binding	GO:0044238//primary metabolic process;GO:0006807//nitrogen compound metabolic process;GO:0006139//nucleobase-containing compound metabolic process;GO:0009058//biosynthetic process;GO:0046483//heterocycle metabolic process;GO:0009987//cellular process;GO:0071704//organic substance metabolic process;GO:0034641//cellular nitrogen compound metabolic process;GO:0006725//cellular aromatic compound meta…
6	28039801	28040000	*	2.99434e-39	1.8321e-36	-78.9641	Os06g0675600	Genebody	NAC DOMAIN-CONTAINING PROTEIN 11	Similar to GRAB2 protein. (Os06t0675600-01)	-	-	-	-	GO:0005634//nucleus;GO:0044424//intracellular part;GO:0043226//organelle;GO:0043231//intracellular membrane-bounded organelle;GO:0043229//intracellular organelle;GO:0005575//cellular_component;GO:0005622//intracellular;GO:0043227//membrane-bounded organelle;GO:0005623//cell;GO:0044464//cell part	GO:0003676//nucleic acid binding;GO:0005488//binding;GO:1901363//heterocyclic compound binding;GO:0003677//DNA binding;GO:0003674//molecular_function;GO:0097159//organic cyclic compound binding	GO:0044238//primary metabolic process;GO:0006807//nitrogen compound metabolic process;GO:0006139//nucleobase-containing compound metabolic process;GO:0009058//biosynthetic process;GO:0046483//heterocycle metabolic process;GO:0009987//cellular process;GO:0071704//organic substance metabolic process;GO:0034641//cellular nitrogen compound metabolic process;GO:0006725//cellular aromatic compound meta…
6	28040601	28040800	*	1.78446e-27	5.08997e-25	-83.4389	Os06g0675600	Genebody	NAC DOMAIN-CONTAINING PROTEIN 11	Similar to GRAB2 protein. (Os06t0675600-01)	-	-	-	-	GO:0005634//nucleus;GO:0044424//intracellular part;GO:0043226//organelle;GO:0043231//intracellular membrane-bounded organelle;GO:0043229//intracellular organelle;GO:0005575//cellular_component;GO:0005622//intracellular;GO:0043227//membrane-bounded organelle;GO:0005623//cell;GO:0044464//cell part	GO:0003676//nucleic acid binding;GO:0005488//binding;GO:1901363//heterocyclic compound binding;GO:0003677//DNA binding;GO:0003674//molecular_function;GO:0097159//organic cyclic compound binding	GO:0044238//primary metabolic process;GO:0006807//nitrogen compound metabolic process;GO:0006139//nucleobase-containing compound metabolic process;GO:0009058//biosynthetic process;GO:0046483//heterocycle metabolic process;GO:0009987//cellular process;GO:0071704//organic substance metabolic process;GO:0034641//cellular nitrogen compound metabolic process;GO:0006725//cellular aromatic compound meta…
6	28905801	28906000	*	2.93298e-42	2.12328e-39	-88.4211	Os06g0692700	Genebody	-	-	-	-	-	-	-	-	-
6	29435501	29435700	*	1.37415e-21	2.50896e-19	-82.6667	Os06g0700000	Genebody	Subtilisin 52, SUBTILISIN 52	Peptidase S8, subtilisin-related domain containing protein. (Os06t0700000-01)	-	-	-	-	GO:0030312//external encapsulating structure;GO:0005618//cell wall;GO:0005623//cell;GO:0005575//cellular_component;GO:0071944//cell periphery;GO:0016020//membrane;GO:0044464//cell part	GO:0003824//catalytic activity;GO:0016787//hydrolase activity;GO:0003674//molecular_function	GO:0019538//protein metabolic process;GO:0043170//macromolecule metabolic process;GO:0008152//metabolic process;GO:0071704//organic substance metabolic process;GO:0044238//primary metabolic process;GO:0008150//biological_process
6	29676901	29677100	*	2.94816e-70	7.73585e-67	-93.0357	Os06g0703000	Genebody	RECEPTOR-LIKE CYTOPLASMIC KINASE 217	Protein kinase, core domain containing protein. (Os06t0703000-01)	-	-	-	-	GO:0071944//cell periphery;GO:0016020//membrane;GO:0044464//cell part;GO:0005575//cellular_component;GO:0005623//cell;GO:0005886//plasma membrane	GO:0003674//molecular_function;GO:0003824//catalytic activity;GO:0005488//binding;GO:0016301//kinase activity;GO:0016740//transferase activity;GO:0004872//receptor activity;GO:0060089//molecular transducer activity;GO:0000166//nucleotide binding;GO:0004871//signal transducer activity;GO:1901265//nucleoside phosphate binding;GO:0036094//small molecule binding;GO:1901363//heterocyclic compound bind…	GO:0023052//signaling;GO:0008152//metabolic process;GO:0044699//single-organism process;GO:0044763//single-organism cellular process;GO:0043412//macromolecule modification;GO:0007165//signal transduction;GO:0044700//single organism signaling;GO:0044237//cellular metabolic process;GO:0050794//regulation of cellular process;GO:0051716//cellular response to stimulus;GO:0044238//primary metabolic pro…
6	29677001	29677200	*	1.64696e-30	5.8161e-28	-95.18	Os06g0703000	Genebody	RECEPTOR-LIKE CYTOPLASMIC KINASE 217	Protein kinase, core domain containing protein. (Os06t0703000-01)	-	-	-	-	GO:0071944//cell periphery;GO:0016020//membrane;GO:0044464//cell part;GO:0005575//cellular_component;GO:0005623//cell;GO:0005886//plasma membrane	GO:0003674//molecular_function;GO:0003824//catalytic activity;GO:0005488//binding;GO:0016301//kinase activity;GO:0016740//transferase activity;GO:0004872//receptor activity;GO:0060089//molecular transducer activity;GO:0000166//nucleotide binding;GO:0004871//signal transducer activity;GO:1901265//nucleoside phosphate binding;GO:0036094//small molecule binding;GO:1901363//heterocyclic compound bind…	GO:0023052//signaling;GO:0008152//metabolic process;GO:0044699//single-organism process;GO:0044763//single-organism cellular process;GO:0043412//macromolecule modification;GO:0007165//signal transduction;GO:0044700//single organism signaling;GO:0044237//cellular metabolic process;GO:0050794//regulation of cellular process;GO:0051716//cellular response to stimulus;GO:0044238//primary metabolic pro…
6	29677801	29678000	*	5.99367e-35	2.84001e-32	-90.507	Os06g0703000	Genebody	RECEPTOR-LIKE CYTOPLASMIC KINASE 217	Protein kinase, core domain containing protein. (Os06t0703000-01)	-	-	-	-	GO:0071944//cell periphery;GO:0016020//membrane;GO:0044464//cell part;GO:0005575//cellular_component;GO:0005623//cell;GO:0005886//plasma membrane	GO:0003674//molecular_function;GO:0003824//catalytic activity;GO:0005488//binding;GO:0016301//kinase activity;GO:0016740//transferase activity;GO:0004872//receptor activity;GO:0060089//molecular transducer activity;GO:0000166//nucleotide binding;GO:0004871//signal transducer activity;GO:1901265//nucleoside phosphate binding;GO:0036094//small molecule binding;GO:1901363//heterocyclic compound bind…	GO:0023052//signaling;GO:0008152//metabolic process;GO:0044699//single-organism process;GO:0044763//single-organism cellular process;GO:0043412//macromolecule modification;GO:0007165//signal transduction;GO:0044700//single organism signaling;GO:0044237//cellular metabolic process;GO:0050794//regulation of cellular process;GO:0051716//cellular response to stimulus;GO:0044238//primary metabolic pro…
6	29677901	29678100	*	7.55842e-46	6.64733e-43	-91.2688	Os06g0703000	Genebody	RECEPTOR-LIKE CYTOPLASMIC KINASE 217	Protein kinase, core domain containing protein. (Os06t0703000-01)	-	-	-	-	GO:0071944//cell periphery;GO:0016020//membrane;GO:0044464//cell part;GO:0005575//cellular_component;GO:0005623//cell;GO:0005886//plasma membrane	GO:0003674//molecular_function;GO:0003824//catalytic activity;GO:0005488//binding;GO:0016301//kinase activity;GO:0016740//transferase activity;GO:0004872//receptor activity;GO:0060089//molecular transducer activity;GO:0000166//nucleotide binding;GO:0004871//signal transducer activity;GO:1901265//nucleoside phosphate binding;GO:0036094//small molecule binding;GO:1901363//heterocyclic compound bind…	GO:0023052//signaling;GO:0008152//metabolic process;GO:0044699//single-organism process;GO:0044763//single-organism cellular process;GO:0043412//macromolecule modification;GO:0007165//signal transduction;GO:0044700//single organism signaling;GO:0044237//cellular metabolic process;GO:0050794//regulation of cellular process;GO:0051716//cellular response to stimulus;GO:0044238//primary metabolic pro…
6	29678001	29678200	*	2.37137e-116	3.21666e-112	-97.0946	Os06g0703000	Genebody	RECEPTOR-LIKE CYTOPLASMIC KINASE 217	Protein kinase, core domain containing protein. (Os06t0703000-01)	-	-	-	-	GO:0071944//cell periphery;GO:0016020//membrane;GO:0044464//cell part;GO:0005575//cellular_component;GO:0005623//cell;GO:0005886//plasma membrane	GO:0003674//molecular_function;GO:0003824//catalytic activity;GO:0005488//binding;GO:0016301//kinase activity;GO:0016740//transferase activity;GO:0004872//receptor activity;GO:0060089//molecular transducer activity;GO:0000166//nucleotide binding;GO:0004871//signal transducer activity;GO:1901265//nucleoside phosphate binding;GO:0036094//small molecule binding;GO:1901363//heterocyclic compound bind…	GO:0023052//signaling;GO:0008152//metabolic process;GO:0044699//single-organism process;GO:0044763//single-organism cellular process;GO:0043412//macromolecule modification;GO:0007165//signal transduction;GO:0044700//single organism signaling;GO:0044237//cellular metabolic process;GO:0050794//regulation of cellular process;GO:0051716//cellular response to stimulus;GO:0044238//primary metabolic pro…
6	29698201	29698400	*	5.96685e-27	1.64143e-24	-75.8649	Os06g0703300	Genebody	-	Hypothetical conserved gene. (Os06t0703300-01);Protein of unknown function DUF594 family protein. (Os06t0703300-02)	-	-	-	-	GO:0005575//cellular_component;GO:0016020//membrane	-	-
6	29700201	29700400	*	9.34118e-23	1.87411e-20	-80.3279	Os06g0703300	Genebody	-	Hypothetical conserved gene. (Os06t0703300-01);Protein of unknown function DUF594 family protein. (Os06t0703300-02)	-	-	-	-	GO:0005575//cellular_component;GO:0016020//membrane	-	-
6	30124301	30124500	*	1.13168e-23	2.43941e-21	-76	Os06g0712300	Genebody	-	EF-Hand type domain containing protein. (Os06t0712300-01);Hypothetical conserved gene. (Os06t0712300-02)	Metabolism	Lipid metabolism	ko00564//Glycerophospholipid metabolism;ko00565//Ether lipid metabolism	K13510	-	GO:0003824//catalytic activity;GO:0016740//transferase activity;GO:0005488//binding;GO:0003674//molecular_function	GO:0008152//metabolic process;GO:0009987//cellular process;GO:0044710//single-organism metabolic process;GO:0071704//organic substance metabolic process;GO:0044699//single-organism process;GO:0008150//biological_process;GO:0044238//primary metabolic process;GO:0006629//lipid metabolic process
6	30266701	30266900	*	1.4916e-34	6.8833e-32	88.2353	Os06g0713800	Genebody	ALPHA-AMYLASE 2A	Alpha-amylase isozyme 2A precursor (EC 3.2.1.1) (1,4-alpha-D-glucan glucanohydrolase). (Os06t0713800-01)	Metabolism	Carbohydrate metabolism	ko00500//Starch and sucrose metabolism	K01176	-	GO:0003674//molecular_function;GO:0005488//binding;GO:0003824//catalytic activity;GO:0016787//hydrolase activity	GO:0071704//organic substance metabolic process;GO:0044238//primary metabolic process;GO:0008152//metabolic process;GO:0008150//biological_process;GO:0005975//carbohydrate metabolic process
6	30385301	30385500	*	1.37576e-22	2.72835e-20	-92.8571	Os06g0715700	Genebody	-	Protein of unknown function DUF803 family protein. (Os06t0715700-01)	-	-	-	-	GO:0012505//endomembrane system;GO:0005622//intracellular;GO:0044444//cytoplasmic part;GO:0005575//cellular_component;GO:0043226//organelle;GO:0044464//cell part;GO:0044424//intracellular part;GO:0043231//intracellular membrane-bounded organelle;GO:0005623//cell;GO:0005768//endosome;GO:0043227//membrane-bounded organelle;GO:0043229//intracellular organelle;GO:0005886//plasma membrane;GO:0016020//…	GO:0005215//transporter activity;GO:0003674//molecular_function	GO:0051234//establishment of localization;GO:0008150//biological_process;GO:0006810//transport;GO:0051179//localization
6	30590201	30590400	*	1.02713e-16	1.2165e-14	88.8889	Os06g0720000	Genebody	-	-	-	-	-	-	-	-	-
6	31053601	31053800	*	1.16321e-16	1.37078e-14	-75.2968	Os06g0729000	Genebody	PHYTOENE SYNTHASE 1	Phytoene synthase 1 (EC 2.5.1.32). (Os06t0729000-01);Similar to Phytoene synthase. (Os06t0729000-02);Similar to Phytoene synthase. (Os06t0729000-03)	Metabolism	Metabolism of terpenoids and polyketides	ko00906//Carotenoid biosynthesis	K02291	GO:0005622//intracellular;GO:0043229//intracellular organelle;GO:0005575//cellular_component;GO:0043231//intracellular membrane-bounded organelle;GO:0044424//intracellular part;GO:0009536//plastid;GO:0016020//membrane;GO:0044464//cell part;GO:0044444//cytoplasmic part;GO:0005737//cytoplasm;GO:0005623//cell;GO:0043227//membrane-bounded organelle;GO:0043226//organelle	GO:0016740//transferase activity;GO:0003674//molecular_function;GO:0003824//catalytic activity	GO:0008152//metabolic process;GO:0006629//lipid metabolic process;GO:0009987//cellular process;GO:0071704//organic substance metabolic process;GO:0044238//primary metabolic process;GO:0008150//biological_process;GO:0044699//single-organism process;GO:0009058//biosynthetic process;GO:0044710//single-organism metabolic process
6	31053601	31053800	*	1.16321e-16	1.37078e-14	-75.2968	Os06g0729150	Genebody	-	-	-	-	-	-	-	-	-
7	52701	52900	*	1.04367e-18	1.49433e-16	77.9102	Os07g0100800	Genebody	proline transporter 3	Similar to Amino acid permease. (Os07t0100800-01)	-	-	-	-	GO:0005575//cellular_component;GO:0071944//cell periphery;GO:0005623//cell;GO:0044464//cell part;GO:0016020//membrane;GO:0005886//plasma membrane	GO:0005215//transporter activity;GO:0003674//molecular_function	GO:0051234//establishment of localization;GO:0051179//localization;GO:0008150//biological_process;GO:0006810//transport
7	134601	134800	*	5.23753e-23	1.07251e-20	-80.3922	Os07g0102300	Genebody	SEMI-ROLLED LEAF 1	Putative glycosylphosphatidylinositol-anchored protein, Regulation of leaf rolling (Os07t0102300-01)	-	-	-	-	GO:0016020//membrane;GO:0005575//cellular_component;GO:0005623//cell;GO:0005886//plasma membrane;GO:0044464//cell part;GO:0071944//cell periphery	-	-
7	134701	134900	*	4.44035e-22	8.449e-20	-91.1111	Os07g0102300	Genebody	SEMI-ROLLED LEAF 1	Putative glycosylphosphatidylinositol-anchored protein, Regulation of leaf rolling (Os07t0102300-01)	-	-	-	-	GO:0016020//membrane;GO:0005575//cellular_component;GO:0005623//cell;GO:0005886//plasma membrane;GO:0044464//cell part;GO:0071944//cell periphery	-	-
7	536901	537100	*	3.3662e-17	4.18031e-15	-82.6768	Os07g0109700	Genebody	-	-	-	-	-	-	-	-	-
7	548301	548500	*	1.35855e-41	9.45854e-39	-76.2446	Os07g0110000	Genebody	-	Conserved hypothetical protein. (Os07t0110000-01);Hypothetical conserved gene. (Os07t0110000-02)	-	-	-	-	GO:0016020//membrane;GO:0005575//cellular_component	-	-
7	606401	606600	*	4.81814e-31	1.76193e-28	-81.8406	Os07g0110800	Genebody	-	-	-	-	-	-	-	-	-
7	616901	617100	*	1.64241e-40	1.07939e-37	-84.2882	Os07g0111100	Genebody	-	-	-	-	-	-	-	-	-
7	617001	617200	*	8.22026e-26	2.09231e-23	-95.1923	Os07g0111100	Genebody	-	-	-	-	-	-	-	-	-
7	799901	800100	*	1.64885e-19	2.5334e-17	84.7826	Os07g0114400	Genebody	casein kinase II-alpha, CK2alpha subunit 2	Casein kinase II alpha subunit. (Os07t0114400-01)	Organismal Systems;Genetic Information Processing	Environmental adaptation;Translation	ko03008//Ribosome biogenesis in eukaryotes;ko04712//Circadian rhythm - plant	K03097	GO:0005575//cellular_component;GO:0005737//cytoplasm;GO:0016020//membrane;GO:0044424//intracellular part;GO:0005623//cell;GO:0005622//intracellular;GO:0044464//cell part	GO:0097159//organic cyclic compound binding;GO:0016772//transferase activity, transferring phosphorus-containing groups;GO:0000166//nucleotide binding;GO:0003674//molecular_function;GO:1901265//nucleoside phosphate binding;GO:0016740//transferase activity;GO:0016301//kinase activity;GO:0005488//binding;GO:0003824//catalytic activity;GO:0036094//small molecule binding;GO:1901363//heterocyclic comp…	GO:0008152//metabolic process;GO:0044707//single-multicellular organism process;GO:0071704//organic substance metabolic process;GO:0006464//cellular protein modification process;GO:0048731//system development;GO:0044238//primary metabolic process;GO:0090567//reproductive shoot system development;GO:0048856//anatomical structure development;GO:0032501//multicellular organismal process;GO:0043412//…
7	929601	929800	*	4.45968e-23	9.17689e-21	-84.355	Os07g0117000	Genebody	-	NB-ARC domain containing protein. (Os07t0117000-01)	-	-	-	-	GO:0016020//membrane;GO:0005575//cellular_component;GO:0005886//plasma membrane;GO:0071944//cell periphery;GO:0005623//cell;GO:0044464//cell part	-	GO:0044700//single organism signaling;GO:0050896//response to stimulus;GO:0008150//biological_process;GO:0007154//cell communication;GO:0006950//response to stress;GO:0065007//biological regulation;GO:0050794//regulation of cellular process;GO:0023052//signaling;GO:0007165//signal transduction;GO:0051716//cellular response to stimulus;GO:0044699//single-organism process;GO:0050789//regulation of …
7	956101	956300	*	1.18739e-17	1.5404e-15	-90.4762	Os07g0117600	Genebody	-	Conserved hypothetical protein. (Os07t0117600-00)	-	-	-	-	GO:0005575//cellular_component;GO:0016020//membrane;GO:0044464//cell part;GO:0005886//plasma membrane;GO:0071944//cell periphery;GO:0005623//cell	-	GO:0050896//response to stimulus;GO:0044699//single-organism process;GO:0051716//cellular response to stimulus;GO:0065007//biological regulation;GO:0023052//signaling;GO:0044700//single organism signaling;GO:0008150//biological_process;GO:0044763//single-organism cellular process;GO:0009987//cellular process;GO:0007154//cell communication;GO:0050794//regulation of cellular process;GO:0007165//sig…
7	956201	956400	*	3.53175e-18	4.80695e-16	-80.8511	Os07g0117600	Genebody	-	Conserved hypothetical protein. (Os07t0117600-00)	-	-	-	-	GO:0005575//cellular_component;GO:0016020//membrane;GO:0044464//cell part;GO:0005886//plasma membrane;GO:0071944//cell periphery;GO:0005623//cell	-	GO:0050896//response to stimulus;GO:0044699//single-organism process;GO:0051716//cellular response to stimulus;GO:0065007//biological regulation;GO:0023052//signaling;GO:0044700//single organism signaling;GO:0008150//biological_process;GO:0044763//single-organism cellular process;GO:0009987//cellular process;GO:0007154//cell communication;GO:0050794//regulation of cellular process;GO:0007165//sig…
7	1079701	1079900	*	1.02957e-40	6.84505e-38	-83.4091	Os07g0120051	Genebody	-	-	-	-	-	-	-	-	-
7	1079801	1080000	*	5.6361e-20	9.02078e-18	-85.0394	Os07g0120051	Genebody	-	-	-	-	-	-	-	-	-
7	1743701	1743900	*	8.33093e-19	1.20283e-16	-76.2879	Os07g0133000	Genebody	-	Similar to lectin-like receptor kinase 7. (Os07t0133000-01)	-	-	-	-	GO:0016020//membrane;GO:0005575//cellular_component	GO:0016740//transferase activity;GO:0005488//binding;GO:0016301//kinase activity;GO:0003824//catalytic activity;GO:0030246//carbohydrate binding;GO:0003674//molecular_function;GO:0016772//transferase activity, transferring phosphorus-containing groups	GO:0009987//cellular process;GO:0008152//metabolic process;GO:0008150//biological_process
7	1743701	1743900	*	8.33093e-19	1.20283e-16	-76.2879	Os07g0133025	Genebody	-	-	-	-	-	-	-	-	-
7	3587401	3587600	*	4.24349e-21	7.44554e-19	75	Os07g0166700	Genebody	-	Similar to Transmembrane protein kinase. (Os07t0166700-01)	-	-	-	-	GO:0016020//membrane;GO:0005575//cellular_component	GO:0003674//molecular_function;GO:0005488//binding;GO:0097159//organic cyclic compound binding;GO:0036094//small molecule binding;GO:0005515//protein binding;GO:1901363//heterocyclic compound binding;GO:0016301//kinase activity;GO:0016772//transferase activity, transferring phosphorus-containing groups;GO:0016740//transferase activity;GO:0003824//catalytic activity;GO:0000166//nucleotide binding;…	GO:0043170//macromolecule metabolic process;GO:0044260//cellular macromolecule metabolic process;GO:0036211//protein modification process;GO:0044238//primary metabolic process;GO:0044267//cellular protein metabolic process;GO:0009987//cellular process;GO:0006464//cellular protein modification process;GO:0044237//cellular metabolic process;GO:0008150//biological_process;GO:0008152//metabolic proce…
7	3587401	3587600	*	4.24349e-21	7.44554e-19	75	Os07g0166800	Genebody	UBIQUITIN-CONJUGATING ENZYME 7	Rad6 (Ubiquitin carrier protein). (Os07t0166800-01);Rad6 (Ubiquitin carrier protein). (Os07t0166800-02)	Genetic Information Processing	Folding, sorting and degradation	ko04120//Ubiquitin mediated proteolysis	K10573	GO:0044424//intracellular part;GO:0005622//intracellular;GO:0005737//cytoplasm;GO:0005623//cell;GO:0005575//cellular_component;GO:0044464//cell part	GO:0000166//nucleotide binding;GO:1901363//heterocyclic compound binding;GO:0003674//molecular_function;GO:0036094//small molecule binding;GO:0003824//catalytic activity;GO:0005488//binding;GO:0005515//protein binding;GO:1901265//nucleoside phosphate binding;GO:0097159//organic cyclic compound binding;GO:0016740//transferase activity	GO:0009987//cellular process;GO:0044238//primary metabolic process;GO:0016043//cellular component organization;GO:0090304//nucleic acid metabolic process;GO:0071840//cellular component organization or biogenesis;GO:0044237//cellular metabolic process;GO:0009056//catabolic process;GO:0043412//macromolecule modification;GO:0043170//macromolecule metabolic process;GO:0044260//cellular macromolecule …
7	3621901	3622100	*	1.41161e-38	8.27938e-36	-76.2274	Os07g0167500	Genebody	-	Conserved hypothetical protein. (Os07t0167500-01)	-	-	-	-	GO:0016020//membrane;GO:0005575//cellular_component	-	-
7	3719001	3719200	*	1.80827e-24	4.13448e-22	-88.8889	Os07g0170100	Genebody	-	Similar to Branched chain alpha-keto acid dehydrogenase E1 beta subunit. (Os07t0170100-01);Similar to Branched chain alpha-keto acid dehydrogenase E1 beta subunit. (Os07t0170100-02)	Metabolism	Amino acid metabolism;Carbohydrate metabolism	ko00280//Valine, leucine and isoleucine degradation;ko00640//Propanoate metabolism	K00167	-	GO:0003824//catalytic activity;GO:0003674//molecular_function	GO:0008152//metabolic process;GO:0008150//biological_process
7	4375701	4375900	*	1.36056e-37	7.53802e-35	-83.6523	Os07g0182601	Genebody	-	-	-	-	-	-	-	-	-
7	4375801	4376000	*	3.72684e-33	1.56568e-30	-88.2331	Os07g0182601	Genebody	-	-	-	-	-	-	-	-	-
7	5212601	5212800	*	2.74595e-17	3.43698e-15	77.4359	Os07g0196100	Genebody	-	-	-	-	-	-	-	-	-
7	6152501	6152700	*	2.60681e-74	8.07061e-71	-83.2608	Os07g0212400	Genebody	-	-	-	-	-	-	-	-	-
7	7743501	7743700	*	1.32841e-19	2.06024e-17	-76.6667	Os07g0239400	Genebody	small GTP-binding protein OsRab8A3	Similar to Ethylene-responsive small GTP-binding protein. (Os07t0239400-01)	Cellular Processes	Transport and catabolism	ko04144//Endocytosis	K07901	-	GO:0036094//small molecule binding;GO:0016787//hydrolase activity;GO:0003824//catalytic activity;GO:0005488//binding;GO:1901363//heterocyclic compound binding;GO:0003674//molecular_function;GO:0097159//organic cyclic compound binding;GO:1901265//nucleoside phosphate binding;GO:0000166//nucleotide binding	GO:0051234//establishment of localization;GO:0006810//transport;GO:0009987//cellular process;GO:0008150//biological_process;GO:0051179//localization
7	7906601	7906800	*	2.80117e-31	1.04016e-28	85.2174	Os07g0241700	Genebody	-	Similar to Cytokinin-N-glucosyltransferase 1. (Os07t0241700-00)	-	-	-	-	GO:0005623//cell;GO:0044464//cell part;GO:0005575//cellular_component;GO:0005622//intracellular	GO:0003674//molecular_function;GO:0003824//catalytic activity;GO:0016740//transferase activity	GO:0008150//biological_process;GO:0008152//metabolic process
7	8254301	8254500	*	9.89949e-29	3.08544e-26	-92.9792	Os07g0248550	Genebody	-	Hypothetical protein. (Os07t0248550-00)	-	-	-	-	GO:0005575//cellular_component;GO:0016020//membrane	-	-
7	8992201	8992400	*	2.6988e-26	7.10719e-24	-75	Os07g0258700	Genebody	-	BTB domain containing protein. (Os07t0258700-01)	-	-	-	-	GO:0005623//cell;GO:0044424//intracellular part;GO:0005737//cytoplasm;GO:0044464//cell part;GO:0005622//intracellular;GO:0005575//cellular_component	GO:0005488//binding;GO:0003674//molecular_function;GO:0005515//protein binding	GO:0043170//macromolecule metabolic process;GO:0043412//macromolecule modification;GO:0044260//cellular macromolecule metabolic process;GO:0044238//primary metabolic process;GO:0044267//cellular protein metabolic process;GO:0044237//cellular metabolic process;GO:0008150//biological_process;GO:0019538//protein metabolic process;GO:0006464//cellular protein modification process;GO:0071704//organic …
7	8992301	8992500	*	3.31152e-21	5.86205e-19	-77.5281	Os07g0258700	Genebody	-	BTB domain containing protein. (Os07t0258700-01)	-	-	-	-	GO:0005623//cell;GO:0044424//intracellular part;GO:0005737//cytoplasm;GO:0044464//cell part;GO:0005622//intracellular;GO:0005575//cellular_component	GO:0005488//binding;GO:0003674//molecular_function;GO:0005515//protein binding	GO:0043170//macromolecule metabolic process;GO:0043412//macromolecule modification;GO:0044260//cellular macromolecule metabolic process;GO:0044238//primary metabolic process;GO:0044267//cellular protein metabolic process;GO:0044237//cellular metabolic process;GO:0008150//biological_process;GO:0019538//protein metabolic process;GO:0006464//cellular protein modification process;GO:0071704//organic …
7	10032001	10032200	*	2.84627e-33	1.20428e-30	-77.8808	Os07g0271600	Genebody	-	-	-	-	-	-	-	-	-
7	10032101	10032300	*	2.84627e-33	1.20428e-30	-77.8808	Os07g0271600	Genebody	-	-	-	-	-	-	-	-	-
7	10936801	10937000	*	8.18582e-21	1.40425e-18	-78.5484	Os07g0284950	Genebody	-	-	-	-	-	-	-	-	-
7	11842501	11842700	*	9.26247e-68	2.23278e-64	-90.3609	Os07g0300100	Genebody	-	-	-	-	-	-	-	-	-
7	11842601	11842800	*	3.04362e-74	9.3686e-71	-85.2254	Os07g0300100	Genebody	-	-	-	-	-	-	-	-	-
7	12437201	12437400	*	3.27744e-29	1.05733e-26	-93.3333	Os07g0404900	Genebody	-	-	-	-	-	-	-	-	-
7	12437201	12437400	*	3.27744e-29	1.05733e-26	-93.3333	Os07g0405100	Genebody	OsWD40-141	Similar to F-box-like/WD-repeat protein ebi. (Os07t0405100-01)	-	-	-	-	GO:0044422//organelle part;GO:0070013//intracellular organelle lumen;GO:0043229//intracellular organelle;GO:0005654//nucleoplasm;GO:0005575//cellular_component;GO:0031974//membrane-enclosed lumen;GO:0043231//intracellular membrane-bounded organelle;GO:0043226//organelle;GO:0031981//nuclear lumen;GO:0005622//intracellular;GO:0043227//membrane-bounded organelle;GO:0043233//organelle lumen;GO:000562…	GO:0005488//binding;GO:0003674//molecular_function;GO:0005515//protein binding	GO:0016043//cellular component organization;GO:0043412//macromolecule modification;GO:0046483//heterocycle metabolic process;GO:0044260//cellular macromolecule metabolic process;GO:0009628//response to abiotic stimulus;GO:0006139//nucleobase-containing compound metabolic process;GO:0036211//protein modification process;GO:0019538//protein metabolic process;GO:0044237//cellular metabolic process;G…
7	12437301	12437500	*	9.4452e-33	3.87099e-30	-92.6728	Os07g0404900	Genebody	-	-	-	-	-	-	-	-	-
7	12437301	12437500	*	9.4452e-33	3.87099e-30	-92.6728	Os07g0405100	Genebody	OsWD40-141	Similar to F-box-like/WD-repeat protein ebi. (Os07t0405100-01)	-	-	-	-	GO:0044422//organelle part;GO:0070013//intracellular organelle lumen;GO:0043229//intracellular organelle;GO:0005654//nucleoplasm;GO:0005575//cellular_component;GO:0031974//membrane-enclosed lumen;GO:0043231//intracellular membrane-bounded organelle;GO:0043226//organelle;GO:0031981//nuclear lumen;GO:0005622//intracellular;GO:0043227//membrane-bounded organelle;GO:0043233//organelle lumen;GO:000562…	GO:0005488//binding;GO:0003674//molecular_function;GO:0005515//protein binding	GO:0016043//cellular component organization;GO:0043412//macromolecule modification;GO:0046483//heterocycle metabolic process;GO:0044260//cellular macromolecule metabolic process;GO:0009628//response to abiotic stimulus;GO:0006139//nucleobase-containing compound metabolic process;GO:0036211//protein modification process;GO:0019538//protein metabolic process;GO:0044237//cellular metabolic process;G…
7	13083101	13083300	*	7.79555e-28	2.28153e-25	-98.2759	Os07g0414900	Genebody	-	Similar to Transposable element Ac. (Os07t0414900-01);Similar to Transposase (Fragment). (Os07t0414900-02)	-	-	-	-	-	GO:0003676//nucleic acid binding;GO:0003677//DNA binding;GO:0005515//protein binding;GO:0005488//binding;GO:0097159//organic cyclic compound binding;GO:0003674//molecular_function;GO:1901363//heterocyclic compound binding	-
7	13083201	13083400	*	7.79555e-28	2.28153e-25	-98.2759	Os07g0414900	Genebody	-	Similar to Transposable element Ac. (Os07t0414900-01);Similar to Transposase (Fragment). (Os07t0414900-02)	-	-	-	-	-	GO:0003676//nucleic acid binding;GO:0003677//DNA binding;GO:0005515//protein binding;GO:0005488//binding;GO:0097159//organic cyclic compound binding;GO:0003674//molecular_function;GO:1901363//heterocyclic compound binding	-
7	13641101	13641300	*	3.69605e-20	6.01154e-18	-88.8889	Os07g0422700	Genebody	-	-	-	-	-	-	-	-	-
7	14824301	14824500	*	1.17468e-22	2.33987e-20	-81.4103	Os07g0440100	Genebody	-	-	-	-	-	-	-	-	-
7	14824401	14824600	*	1.52912e-16	1.77945e-14	-84.106	Os07g0440100	Genebody	-	-	-	-	-	-	-	-	-
7	14824501	14824700	*	2.3703e-22	4.60641e-20	-80.5195	Os07g0440100	Genebody	-	-	-	-	-	-	-	-	-
7	14824801	14825000	*	7.56976e-28	2.21869e-25	-78.5714	Os07g0440100	Genebody	-	-	-	-	-	-	-	-	-
7	15052801	15053000	*	7.57347e-30	2.56121e-27	-82.5758	Os07g0443700	Genebody	RECEPTOR-LIKE CYTOPLASMIC KINASE 227	Serine-threonine/tyrosine-protein kinase domain containing protein. (Os07t0443700-00)	-	-	-	-	-	GO:0000166//nucleotide binding;GO:0003674//molecular_function;GO:0097159//organic cyclic compound binding;GO:0030246//carbohydrate binding;GO:0005488//binding;GO:0036094//small molecule binding;GO:0003824//catalytic activity;GO:0016772//transferase activity, transferring phosphorus-containing groups;GO:1901363//heterocyclic compound binding;GO:1901265//nucleoside phosphate binding;GO:0016301//kin…	GO:0043412//macromolecule modification;GO:0036211//protein modification process;GO:0044238//primary metabolic process;GO:0044267//cellular protein metabolic process;GO:0044260//cellular macromolecule metabolic process;GO:0044237//cellular metabolic process;GO:0071704//organic substance metabolic process;GO:0008150//biological_process;GO:0008152//metabolic process;GO:0009987//cellular process;GO:0…
7	15544701	15544900	*	2.97511e-18	4.08318e-16	-95.6522	Os07g0451101	Genebody	-	Hypothetical conserved gene. (Os07t0451101-00)	-	-	-	-	-	GO:0003674//molecular_function;GO:0016787//hydrolase activity;GO:0003824//catalytic activity	GO:0071704//organic substance metabolic process;GO:0005975//carbohydrate metabolic process;GO:0008152//metabolic process;GO:0044238//primary metabolic process;GO:0008150//biological_process
7	15544801	15545000	*	1.35012e-28	4.17146e-26	-85.1502	Os07g0451101	Genebody	-	Hypothetical conserved gene. (Os07t0451101-00)	-	-	-	-	-	GO:0003674//molecular_function;GO:0016787//hydrolase activity;GO:0003824//catalytic activity	GO:0071704//organic substance metabolic process;GO:0005975//carbohydrate metabolic process;GO:0008152//metabolic process;GO:0044238//primary metabolic process;GO:0008150//biological_process
7	15544901	15545100	*	5.47211e-25	1.30416e-22	-90.8907	Os07g0451101	Genebody	-	Hypothetical conserved gene. (Os07t0451101-00)	-	-	-	-	-	GO:0003674//molecular_function;GO:0016787//hydrolase activity;GO:0003824//catalytic activity	GO:0071704//organic substance metabolic process;GO:0005975//carbohydrate metabolic process;GO:0008152//metabolic process;GO:0044238//primary metabolic process;GO:0008150//biological_process
7	15736101	15736300	*	9.18312e-27	2.49447e-24	-83.3333	Os07g0454400	Genebody	-	Conserved hypothetical protein. (Os07t0454400-01)	-	-	-	-	-	GO:0097159//organic cyclic compound binding;GO:1901363//heterocyclic compound binding;GO:0003677//DNA binding;GO:0003676//nucleic acid binding;GO:0005488//binding;GO:0003674//molecular_function	-
7	16937201	16937400	*	8.66556e-50	9.34338e-47	-92.0455	Os07g0471900	Genebody	basic helix-loop-helix protein 077	Helix-loop-helix DNA-binding domain containing protein. (Os07t0471900-00)	-	-	-	-	GO:0043231//intracellular membrane-bounded organelle;GO:0043227//membrane-bounded organelle;GO:0044464//cell part;GO:0043226//organelle;GO:0043229//intracellular organelle;GO:0005623//cell;GO:0005634//nucleus;GO:0005622//intracellular;GO:0044424//intracellular part;GO:0005575//cellular_component	GO:0005515//protein binding;GO:0003674//molecular_function;GO:0097159//organic cyclic compound binding;GO:0005488//binding;GO:1901363//heterocyclic compound binding;GO:0003677//DNA binding;GO:0003700//transcription factor activity, sequence-specific DNA binding;GO:0003676//nucleic acid binding;GO:0001071//nucleic acid binding transcription factor activity	GO:0034641//cellular nitrogen compound metabolic process;GO:0044238//primary metabolic process;GO:0008152//metabolic process;GO:0071704//organic substance metabolic process;GO:0006807//nitrogen compound metabolic process;GO:0009058//biosynthetic process;GO:0046483//heterocycle metabolic process;GO:0008150//biological_process;GO:0044237//cellular metabolic process;GO:1901360//organic cyclic compou…
7	17401401	17401600	*	1.15757e-41	8.09269e-39	-91.0256	Os07g0479100	Genebody	RING finger protein OsRFPH2-17, RING-H2 protein 17	Zinc finger, RING/FYVE/PHD-type domain containing protein. (Os07t0479100-01);Zinc finger, RING/FYVE/PHD-type domain containing protein. (Os07t0479100-02)	-	-	-	-	GO:0005575//cellular_component;GO:0016020//membrane	GO:0016740//transferase activity;GO:0003674//molecular_function;GO:0003824//catalytic activity	GO:0043170//macromolecule metabolic process;GO:0006464//cellular protein modification process;GO:0009056//catabolic process;GO:0008152//metabolic process;GO:0044237//cellular metabolic process;GO:0043412//macromolecule modification;GO:0019538//protein metabolic process;GO:0036211//protein modification process;GO:0044238//primary metabolic process;GO:0044267//cellular protein metabolic process;GO:…
7	17401501	17401700	*	1.7527e-38	1.02312e-35	-94.4444	Os07g0479100	Genebody	RING finger protein OsRFPH2-17, RING-H2 protein 17	Zinc finger, RING/FYVE/PHD-type domain containing protein. (Os07t0479100-01);Zinc finger, RING/FYVE/PHD-type domain containing protein. (Os07t0479100-02)	-	-	-	-	GO:0005575//cellular_component;GO:0016020//membrane	GO:0016740//transferase activity;GO:0003674//molecular_function;GO:0003824//catalytic activity	GO:0043170//macromolecule metabolic process;GO:0006464//cellular protein modification process;GO:0009056//catabolic process;GO:0008152//metabolic process;GO:0044237//cellular metabolic process;GO:0043412//macromolecule modification;GO:0019538//protein metabolic process;GO:0036211//protein modification process;GO:0044238//primary metabolic process;GO:0044267//cellular protein metabolic process;GO:…
7	18588601	18588800	*	8.07938e-22	1.50311e-19	-79.6234	Os07g0496200	Genebody	-	Similar to NAD-dependent malic enzyme 62 kDa isoform, mitochondrial precursor (EC 1.1.1.39) (NAD-ME). (Os07t0496200-01);Similar to NAD-dependent malic enzyme 62 kDa isoform, mitochondrial precursor (EC 1.1.1.39) (NAD-ME). (Os07t0496200-02);Similar to Malic enzyme. (Os07t0496200-03)	Metabolism	Carbohydrate metabolism;Energy metabolism	ko00620//Pyruvate metabolism;ko00710//Carbon fixation in photosynthetic organisms	K00028	GO:0043229//intracellular organelle;GO:0043227//membrane-bounded organelle;GO:0044464//cell part;GO:0043226//organelle;GO:0044444//cytoplasmic part;GO:0005622//intracellular;GO:0044424//intracellular part;GO:0005739//mitochondrion;GO:0005737//cytoplasm;GO:0005623//cell;GO:0043231//intracellular membrane-bounded organelle;GO:0005575//cellular_component;GO:0009536//plastid	GO:0003824//catalytic activity;GO:0036094//small molecule binding;GO:1901363//heterocyclic compound binding;GO:0003674//molecular_function;GO:0000166//nucleotide binding;GO:0005515//protein binding;GO:1901265//nucleoside phosphate binding;GO:0005488//binding;GO:0097159//organic cyclic compound binding	GO:0008152//metabolic process;GO:0006950//response to stress;GO:0009987//cellular process;GO:0009628//response to abiotic stimulus;GO:0050896//response to stimulus;GO:0008150//biological_process
7	18588701	18588900	*	3.60691e-25	8.72491e-23	-78.7739	Os07g0496200	Genebody	-	Similar to NAD-dependent malic enzyme 62 kDa isoform, mitochondrial precursor (EC 1.1.1.39) (NAD-ME). (Os07t0496200-01);Similar to NAD-dependent malic enzyme 62 kDa isoform, mitochondrial precursor (EC 1.1.1.39) (NAD-ME). (Os07t0496200-02);Similar to Malic enzyme. (Os07t0496200-03)	Metabolism	Carbohydrate metabolism;Energy metabolism	ko00620//Pyruvate metabolism;ko00710//Carbon fixation in photosynthetic organisms	K00028	GO:0043229//intracellular organelle;GO:0043227//membrane-bounded organelle;GO:0044464//cell part;GO:0043226//organelle;GO:0044444//cytoplasmic part;GO:0005622//intracellular;GO:0044424//intracellular part;GO:0005739//mitochondrion;GO:0005737//cytoplasm;GO:0005623//cell;GO:0043231//intracellular membrane-bounded organelle;GO:0005575//cellular_component;GO:0009536//plastid	GO:0003824//catalytic activity;GO:0036094//small molecule binding;GO:1901363//heterocyclic compound binding;GO:0003674//molecular_function;GO:0000166//nucleotide binding;GO:0005515//protein binding;GO:1901265//nucleoside phosphate binding;GO:0005488//binding;GO:0097159//organic cyclic compound binding	GO:0008152//metabolic process;GO:0006950//response to stress;GO:0009987//cellular process;GO:0009628//response to abiotic stimulus;GO:0050896//response to stimulus;GO:0008150//biological_process
7	18588801	18589000	*	1.40278e-45	1.21697e-42	-81.9658	Os07g0496200	Genebody	-	Similar to NAD-dependent malic enzyme 62 kDa isoform, mitochondrial precursor (EC 1.1.1.39) (NAD-ME). (Os07t0496200-01);Similar to NAD-dependent malic enzyme 62 kDa isoform, mitochondrial precursor (EC 1.1.1.39) (NAD-ME). (Os07t0496200-02);Similar to Malic enzyme. (Os07t0496200-03)	Metabolism	Carbohydrate metabolism;Energy metabolism	ko00620//Pyruvate metabolism;ko00710//Carbon fixation in photosynthetic organisms	K00028	GO:0043229//intracellular organelle;GO:0043227//membrane-bounded organelle;GO:0044464//cell part;GO:0043226//organelle;GO:0044444//cytoplasmic part;GO:0005622//intracellular;GO:0044424//intracellular part;GO:0005739//mitochondrion;GO:0005737//cytoplasm;GO:0005623//cell;GO:0043231//intracellular membrane-bounded organelle;GO:0005575//cellular_component;GO:0009536//plastid	GO:0003824//catalytic activity;GO:0036094//small molecule binding;GO:1901363//heterocyclic compound binding;GO:0003674//molecular_function;GO:0000166//nucleotide binding;GO:0005515//protein binding;GO:1901265//nucleoside phosphate binding;GO:0005488//binding;GO:0097159//organic cyclic compound binding	GO:0008152//metabolic process;GO:0006950//response to stress;GO:0009987//cellular process;GO:0009628//response to abiotic stimulus;GO:0050896//response to stimulus;GO:0008150//biological_process
7	18588901	18589100	*	8.2172e-44	6.48709e-41	-90.5383	Os07g0496200	Genebody	-	Similar to NAD-dependent malic enzyme 62 kDa isoform, mitochondrial precursor (EC 1.1.1.39) (NAD-ME). (Os07t0496200-01);Similar to NAD-dependent malic enzyme 62 kDa isoform, mitochondrial precursor (EC 1.1.1.39) (NAD-ME). (Os07t0496200-02);Similar to Malic enzyme. (Os07t0496200-03)	Metabolism	Carbohydrate metabolism;Energy metabolism	ko00620//Pyruvate metabolism;ko00710//Carbon fixation in photosynthetic organisms	K00028	GO:0043229//intracellular organelle;GO:0043227//membrane-bounded organelle;GO:0044464//cell part;GO:0043226//organelle;GO:0044444//cytoplasmic part;GO:0005622//intracellular;GO:0044424//intracellular part;GO:0005739//mitochondrion;GO:0005737//cytoplasm;GO:0005623//cell;GO:0043231//intracellular membrane-bounded organelle;GO:0005575//cellular_component;GO:0009536//plastid	GO:0003824//catalytic activity;GO:0036094//small molecule binding;GO:1901363//heterocyclic compound binding;GO:0003674//molecular_function;GO:0000166//nucleotide binding;GO:0005515//protein binding;GO:1901265//nucleoside phosphate binding;GO:0005488//binding;GO:0097159//organic cyclic compound binding	GO:0008152//metabolic process;GO:0006950//response to stress;GO:0009987//cellular process;GO:0009628//response to abiotic stimulus;GO:0050896//response to stimulus;GO:0008150//biological_process
7	19299801	19300000	*	3.03101e-70	7.94023e-67	77.9874	Os07g0508101	Genebody	-	Conserved hypothetical protein. (Os07t0508101-01)	-	-	-	-	GO:0005575//cellular_component;GO:0016020//membrane	-	-
7	19515201	19515400	*	2.98072e-31	1.10465e-28	-100	Os07g0511100	Genebody	-	-	-	-	-	-	-	-	-
7	19515301	19515500	*	3.59215e-42	2.58819e-39	-97.3124	Os07g0511100	Genebody	-	-	-	-	-	-	-	-	-
7	19515401	19515600	*	6.05218e-64	1.25563e-60	-95.1155	Os07g0511100	Genebody	-	-	-	-	-	-	-	-	-
7	19515501	19515700	*	2.87487e-47	2.71399e-44	-94.2827	Os07g0511100	Genebody	-	-	-	-	-	-	-	-	-
7	19515601	19515800	*	8.03722e-26	2.04702e-23	-94.5946	Os07g0511100	Genebody	-	-	-	-	-	-	-	-	-
7	19515801	19516000	*	1.52455e-28	4.69092e-26	-96.1073	Os07g0511100	Genebody	-	-	-	-	-	-	-	-	-
7	19515901	19516100	*	3.18596e-22	6.13326e-20	-78.8372	Os07g0511100	Genebody	-	-	-	-	-	-	-	-	-
7	19863001	19863200	*	3.26122e-15	3.30764e-13	-78.2195	Os07g0516200	Genebody	-	-	-	-	-	-	-	-	-
7	21108701	21108900	*	2.22674e-33	9.49303e-31	80.9152	Os07g0537000	Genebody	-	Similar to Receptor protein kinase. (Os07t0537000-01);Similar to receptor-like serine-threonine protein kinase. (Os07t0537000-02)	-	-	-	-	GO:0044464//cell part;GO:0016020//membrane;GO:0005623//cell;GO:0071944//cell periphery;GO:0005575//cellular_component;GO:0005886//plasma membrane	GO:0003674//molecular_function;GO:0016740//transferase activity;GO:0097159//organic cyclic compound binding;GO:0000166//nucleotide binding;GO:0036094//small molecule binding;GO:0016772//transferase activity, transferring phosphorus-containing groups;GO:0016301//kinase activity;GO:1901265//nucleoside phosphate binding;GO:1901363//heterocyclic compound binding;GO:0003824//catalytic activity;GO:0005…	GO:0019538//protein metabolic process;GO:0009987//cellular process;GO:0043412//macromolecule modification;GO:0044237//cellular metabolic process;GO:0071704//organic substance metabolic process;GO:0044267//cellular protein metabolic process;GO:0006464//cellular protein modification process;GO:0043170//macromolecule metabolic process;GO:0008150//biological_process;GO:0008152//metabolic process;GO:0…
7	21150701	21150900	*	3.1933e-31	1.1807e-28	-80.7082	Os07g0538000	Genebody	-	Similar to hydrolase, hydrolyzing O-glycosyl compounds. (Os07t0538000-01)	-	-	-	-	GO:0016020//membrane;GO:0044464//cell part;GO:0005575//cellular_component;GO:0005886//plasma membrane;GO:0071944//cell periphery;GO:0005623//cell	GO:0005488//binding;GO:0003824//catalytic activity;GO:0003674//molecular_function;GO:0016787//hydrolase activity;GO:0030246//carbohydrate binding	GO:0044238//primary metabolic process;GO:0008150//biological_process;GO:0005975//carbohydrate metabolic process;GO:0008152//metabolic process;GO:0071704//organic substance metabolic process
7	21150801	21151000	*	2.74433e-44	2.22018e-41	-85.09	Os07g0538000	Genebody	-	Similar to hydrolase, hydrolyzing O-glycosyl compounds. (Os07t0538000-01)	-	-	-	-	GO:0016020//membrane;GO:0044464//cell part;GO:0005575//cellular_component;GO:0005886//plasma membrane;GO:0071944//cell periphery;GO:0005623//cell	GO:0005488//binding;GO:0003824//catalytic activity;GO:0003674//molecular_function;GO:0016787//hydrolase activity;GO:0030246//carbohydrate binding	GO:0044238//primary metabolic process;GO:0008150//biological_process;GO:0005975//carbohydrate metabolic process;GO:0008152//metabolic process;GO:0071704//organic substance metabolic process
7	21150901	21151100	*	5.99403e-24	1.31851e-21	-91.954	Os07g0538000	Genebody	-	Similar to hydrolase, hydrolyzing O-glycosyl compounds. (Os07t0538000-01)	-	-	-	-	GO:0016020//membrane;GO:0044464//cell part;GO:0005575//cellular_component;GO:0005886//plasma membrane;GO:0071944//cell periphery;GO:0005623//cell	GO:0005488//binding;GO:0003824//catalytic activity;GO:0003674//molecular_function;GO:0016787//hydrolase activity;GO:0030246//carbohydrate binding	GO:0044238//primary metabolic process;GO:0008150//biological_process;GO:0005975//carbohydrate metabolic process;GO:0008152//metabolic process;GO:0071704//organic substance metabolic process
7	21151001	21151200	*	6.86113e-30	2.32892e-27	-90.4762	Os07g0538000	Genebody	-	Similar to hydrolase, hydrolyzing O-glycosyl compounds. (Os07t0538000-01)	-	-	-	-	GO:0016020//membrane;GO:0044464//cell part;GO:0005575//cellular_component;GO:0005886//plasma membrane;GO:0071944//cell periphery;GO:0005623//cell	GO:0005488//binding;GO:0003824//catalytic activity;GO:0003674//molecular_function;GO:0016787//hydrolase activity;GO:0030246//carbohydrate binding	GO:0044238//primary metabolic process;GO:0008150//biological_process;GO:0005975//carbohydrate metabolic process;GO:0008152//metabolic process;GO:0071704//organic substance metabolic process
7	21151101	21151300	*	8.57136e-25	2.01195e-22	-94.5946	Os07g0538000	Genebody	-	Similar to hydrolase, hydrolyzing O-glycosyl compounds. (Os07t0538000-01)	-	-	-	-	GO:0016020//membrane;GO:0044464//cell part;GO:0005575//cellular_component;GO:0005886//plasma membrane;GO:0071944//cell periphery;GO:0005623//cell	GO:0005488//binding;GO:0003824//catalytic activity;GO:0003674//molecular_function;GO:0016787//hydrolase activity;GO:0030246//carbohydrate binding	GO:0044238//primary metabolic process;GO:0008150//biological_process;GO:0005975//carbohydrate metabolic process;GO:0008152//metabolic process;GO:0071704//organic substance metabolic process
7	21225101	21225300	*	7.44505e-22	1.39035e-19	-76.071	Os07g0539100	Genebody	beta-1, 3-glucanase 11	Glycoside hydrolase, family 17 protein. (Os07t0539100-01);Glycoside hydrolase, family 17 protein. (Os07t0539100-02)	-	-	-	-	GO:0005886//plasma membrane;GO:0005575//cellular_component;GO:0005623//cell;GO:0016020//membrane;GO:0044464//cell part;GO:0071944//cell periphery	GO:0005488//binding;GO:0016787//hydrolase activity;GO:0003674//molecular_function;GO:0003824//catalytic activity;GO:0030246//carbohydrate binding	GO:0008150//biological_process;GO:0008152//metabolic process;GO:0005975//carbohydrate metabolic process;GO:0071704//organic substance metabolic process;GO:0044238//primary metabolic process
7	21442401	21442600	*	8.67209e-32	3.3323e-29	76.4992	Os07g0542600	Genebody	-	Similar to receptor-like protein kinase RK20-1. (Os07t0542600-01)	-	-	-	-	GO:0005886//plasma membrane;GO:0005575//cellular_component;GO:0044464//cell part;GO:0071944//cell periphery;GO:0005623//cell;GO:0016020//membrane	GO:1901363//heterocyclic compound binding;GO:0016772//transferase activity, transferring phosphorus-containing groups;GO:0097159//organic cyclic compound binding;GO:0005488//binding;GO:0036094//small molecule binding;GO:0016301//kinase activity;GO:0003674//molecular_function;GO:0000166//nucleotide binding;GO:0003824//catalytic activity;GO:0016740//transferase activity;GO:1901265//nucleoside phosp…	GO:0043412//macromolecule modification;GO:0006464//cellular protein modification process;GO:0036211//protein modification process;GO:0009987//cellular process;GO:0044260//cellular macromolecule metabolic process;GO:0019538//protein metabolic process;GO:0008150//biological_process;GO:0044267//cellular protein metabolic process;GO:0071704//organic substance metabolic process;GO:0044237//cellular me…
7	21513501	21513700	*	9.30156e-91	5.47361e-87	-83.7607	Os07g0543500	Genebody	-	Armadillo-like helical domain containing protein. (Os07t0543500-00)	-	-	-	-	GO:0016020//membrane;GO:0005575//cellular_component	GO:0005488//binding;GO:0003674//molecular_function	-
7	21513601	21513800	*	1.19028e-106	1.15466e-102	-97.4279	Os07g0543500	Genebody	-	Armadillo-like helical domain containing protein. (Os07t0543500-00)	-	-	-	-	GO:0016020//membrane;GO:0005575//cellular_component	GO:0005488//binding;GO:0003674//molecular_function	-
7	23530801	23531000	*	7.55911e-18	9.98081e-16	-82.5397	Os07g0581300	Genebody	-	-	-	-	-	-	-	-	-
7	23531301	23531500	*	2.78397e-37	1.51181e-34	-80.1562	Os07g0581300	Genebody	-	-	-	-	-	-	-	-	-
7	23531401	23531600	*	3.40035e-29	1.0962e-26	-100	Os07g0581300	Genebody	-	-	-	-	-	-	-	-	-
7	23531501	23531700	*	1.39801e-40	9.23519e-38	-100	Os07g0581300	Genebody	-	-	-	-	-	-	-	-	-
7	23531601	23531800	*	4.38378e-38	2.49662e-35	-100	Os07g0581300	Genebody	-	-	-	-	-	-	-	-	-
7	23532201	23532400	*	1.55248e-25	3.87031e-23	-79.2074	Os07g0581300	Genebody	-	-	-	-	-	-	-	-	-
7	23533501	23533700	*	1.00914e-28	3.14311e-26	-93.6508	Os07g0581300	Genebody	-	-	-	-	-	-	-	-	-
7	23533601	23533800	*	1.00914e-28	3.14311e-26	-93.6508	Os07g0581300	Genebody	-	-	-	-	-	-	-	-	-
7	23534001	23534200	*	1.1468e-34	5.34143e-32	-88.8889	Os07g0581300	Genebody	-	-	-	-	-	-	-	-	-
7	23534101	23534300	*	5.84288e-32	2.27216e-29	-97.6471	Os07g0581300	Genebody	-	-	-	-	-	-	-	-	-
7	25763901	25764100	*	3.41832e-14	3.10241e-12	-85.7143	Os07g0622900	Genebody	DEFECTIVE TAPETUM AND MEIOCYTES 1	Endoplasmic reticulum (ER) membrane protein, Early tapetum development and meiosis (Os07t0622900-01)	-	-	-	-	GO:0043227//membrane-bounded organelle;GO:0016020//membrane;GO:0044464//cell part;GO:0005783//endoplasmic reticulum;GO:0043229//intracellular organelle;GO:0044444//cytoplasmic part;GO:0043226//organelle;GO:0012505//endomembrane system;GO:0043231//intracellular membrane-bounded organelle;GO:0005737//cytoplasm;GO:0005575//cellular_component;GO:0005622//intracellular;GO:0005623//cell;GO:0044424//int…	GO:0003824//catalytic activity;GO:0003674//molecular_function;GO:0016787//hydrolase activity	GO:0048856//anatomical structure development;GO:0061458//reproductive system development;GO:0044707//single-multicellular organism process;GO:0009908//flower development;GO:0044702//single organism reproductive process;GO:0048608//reproductive structure development;GO:0003006//developmental process involved in reproduction;GO:0090567//reproductive shoot system development;GO:0008150//biological_p…
7	25879301	25879500	*	3.08014e-28	9.2995e-26	-85.4167	Os07g0624700	Genebody	-	UMP/CMP kinase a (EC 2.7.1.48). (Os07t0624700-01)	Metabolism	Nucleotide metabolism	ko00240//Pyrimidine metabolism	K13800	GO:0005575//cellular_component;GO:0044464//cell part;GO:0005634//nucleus;GO:0005737//cytoplasm;GO:0044424//intracellular part;GO:0043229//intracellular organelle;GO:0043227//membrane-bounded organelle;GO:0043226//organelle;GO:0043231//intracellular membrane-bounded organelle;GO:0005623//cell;GO:0005622//intracellular	GO:0000166//nucleotide binding;GO:1901363//heterocyclic compound binding;GO:0097159//organic cyclic compound binding;GO:0003824//catalytic activity;GO:0036094//small molecule binding;GO:0005488//binding;GO:0003674//molecular_function;GO:0016772//transferase activity, transferring phosphorus-containing groups;GO:0016301//kinase activity;GO:0016740//transferase activity;GO:1901265//nucleoside phosp…	GO:0046483//heterocycle metabolic process;GO:1901360//organic cyclic compound metabolic process;GO:0006725//cellular aromatic compound metabolic process;GO:0006139//nucleobase-containing compound metabolic process;GO:0006807//nitrogen compound metabolic process;GO:0034641//cellular nitrogen compound metabolic process;GO:0044238//primary metabolic process;GO:0071704//organic substance metabolic pr…
7	26188701	26188900	*	3.76719e-69	9.58638e-66	-89.2119	Os07g0631300	Genebody	-	-	-	-	-	-	-	-	-
7	26188801	26189000	*	2.65584e-97	1.89776e-93	-85.3163	Os07g0631300	Genebody	-	-	-	-	-	-	-	-	-
7	26961801	26962000	*	6.03258e-18	8.04754e-16	75.7473	Os07g0646000	Genebody	-	-	-	-	-	-	-	-	-
7	27059101	27059300	*	5.75179e-12	3.99298e-10	-84.6154	Os07g0648000	Genebody	-	Armadillo-like helical domain containing protein. (Os07t0648000-01)	-	-	-	-	GO:0016020//membrane;GO:0005575//cellular_component	GO:0005488//binding;GO:0003674//molecular_function	-
7	28208901	28209100	*	7.69147e-27	2.10123e-24	-85.3333	Os07g0667900	Genebody	-	-	-	-	-	-	-	-	-
7	28208901	28209100	*	7.69147e-27	2.10123e-24	-85.3333	Os07g0668000	Genebody	-	-	-	-	-	-	-	-	-
7	28399301	28399500	*	6.99781e-30	2.3723e-27	-81.8182	Os07g0671500	Genebody	-	-	-	-	-	-	-	-	-
7	28811301	28811500	*	1.51731e-38	8.88633e-36	-81.25	Os07g0680000	Genebody	VSR3, OsVSR3	Similar to Vacuolar sorting receptor 1 precursor (AtVSR1) (Epidermal growth factor receptor-like protein 1) (AtELP1) (AtELP) (BP80-like protein b) (AtBP80b) (Spot 3 protein). (Os07t0680000-01)	-	-	-	-	GO:0005575//cellular_component;GO:0016020//membrane	GO:0005488//binding;GO:0003674//molecular_function	-
7	29229601	29229800	*	2.29669e-46	2.07925e-43	-90.9018	Os07g0688100	Genebody	-	Pentatricopeptide repeat domain containing protein. (Os07t0688100-01)	-	-	-	-	GO:0005773//vacuole;GO:0043226//organelle;GO:0005623//cell;GO:0016020//membrane;GO:0044424//intracellular part;GO:0005575//cellular_component;GO:0043227//membrane-bounded organelle;GO:0005622//intracellular;GO:0005737//cytoplasm;GO:0043229//intracellular organelle;GO:0044464//cell part;GO:0044444//cytoplasmic part;GO:0043231//intracellular membrane-bounded organelle	GO:0003676//nucleic acid binding;GO:0003674//molecular_function;GO:0003824//catalytic activity;GO:0016788//hydrolase activity, acting on ester bonds;GO:0003723//RNA binding;GO:0005515//protein binding;GO:0097159//organic cyclic compound binding;GO:0004518//nuclease activity;GO:1901363//heterocyclic compound binding;GO:0016787//hydrolase activity;GO:0005488//binding	GO:0071704//organic substance metabolic process;GO:0008152//metabolic process;GO:0044237//cellular metabolic process;GO:0006807//nitrogen compound metabolic process;GO:0044238//primary metabolic process;GO:0034641//cellular nitrogen compound metabolic process;GO:0006139//nucleobase-containing compound metabolic process;GO:0009987//cellular process;GO:0006725//cellular aromatic compound metabolic …
7	29229901	29230100	*	2.67777e-19	4.03206e-17	-92.8571	Os07g0688100	Genebody	-	Pentatricopeptide repeat domain containing protein. (Os07t0688100-01)	-	-	-	-	GO:0005773//vacuole;GO:0043226//organelle;GO:0005623//cell;GO:0016020//membrane;GO:0044424//intracellular part;GO:0005575//cellular_component;GO:0043227//membrane-bounded organelle;GO:0005622//intracellular;GO:0005737//cytoplasm;GO:0043229//intracellular organelle;GO:0044464//cell part;GO:0044444//cytoplasmic part;GO:0043231//intracellular membrane-bounded organelle	GO:0003676//nucleic acid binding;GO:0003674//molecular_function;GO:0003824//catalytic activity;GO:0016788//hydrolase activity, acting on ester bonds;GO:0003723//RNA binding;GO:0005515//protein binding;GO:0097159//organic cyclic compound binding;GO:0004518//nuclease activity;GO:1901363//heterocyclic compound binding;GO:0016787//hydrolase activity;GO:0005488//binding	GO:0071704//organic substance metabolic process;GO:0008152//metabolic process;GO:0044237//cellular metabolic process;GO:0006807//nitrogen compound metabolic process;GO:0044238//primary metabolic process;GO:0034641//cellular nitrogen compound metabolic process;GO:0006139//nucleobase-containing compound metabolic process;GO:0009987//cellular process;GO:0006725//cellular aromatic compound metabolic …
7	29230001	29230200	*	2.26453e-27	6.41806e-25	-96.7742	Os07g0688100	Genebody	-	Pentatricopeptide repeat domain containing protein. (Os07t0688100-01)	-	-	-	-	GO:0005773//vacuole;GO:0043226//organelle;GO:0005623//cell;GO:0016020//membrane;GO:0044424//intracellular part;GO:0005575//cellular_component;GO:0043227//membrane-bounded organelle;GO:0005622//intracellular;GO:0005737//cytoplasm;GO:0043229//intracellular organelle;GO:0044464//cell part;GO:0044444//cytoplasmic part;GO:0043231//intracellular membrane-bounded organelle	GO:0003676//nucleic acid binding;GO:0003674//molecular_function;GO:0003824//catalytic activity;GO:0016788//hydrolase activity, acting on ester bonds;GO:0003723//RNA binding;GO:0005515//protein binding;GO:0097159//organic cyclic compound binding;GO:0004518//nuclease activity;GO:1901363//heterocyclic compound binding;GO:0016787//hydrolase activity;GO:0005488//binding	GO:0071704//organic substance metabolic process;GO:0008152//metabolic process;GO:0044237//cellular metabolic process;GO:0006807//nitrogen compound metabolic process;GO:0044238//primary metabolic process;GO:0034641//cellular nitrogen compound metabolic process;GO:0006139//nucleobase-containing compound metabolic process;GO:0009987//cellular process;GO:0006725//cellular aromatic compound metabolic …
7	29231001	29231200	*	4.3166e-20	6.97901e-18	-85.617	Os07g0688100	Genebody	-	Pentatricopeptide repeat domain containing protein. (Os07t0688100-01)	-	-	-	-	GO:0005773//vacuole;GO:0043226//organelle;GO:0005623//cell;GO:0016020//membrane;GO:0044424//intracellular part;GO:0005575//cellular_component;GO:0043227//membrane-bounded organelle;GO:0005622//intracellular;GO:0005737//cytoplasm;GO:0043229//intracellular organelle;GO:0044464//cell part;GO:0044444//cytoplasmic part;GO:0043231//intracellular membrane-bounded organelle	GO:0003676//nucleic acid binding;GO:0003674//molecular_function;GO:0003824//catalytic activity;GO:0016788//hydrolase activity, acting on ester bonds;GO:0003723//RNA binding;GO:0005515//protein binding;GO:0097159//organic cyclic compound binding;GO:0004518//nuclease activity;GO:1901363//heterocyclic compound binding;GO:0016787//hydrolase activity;GO:0005488//binding	GO:0071704//organic substance metabolic process;GO:0008152//metabolic process;GO:0044237//cellular metabolic process;GO:0006807//nitrogen compound metabolic process;GO:0044238//primary metabolic process;GO:0034641//cellular nitrogen compound metabolic process;GO:0006139//nucleobase-containing compound metabolic process;GO:0009987//cellular process;GO:0006725//cellular aromatic compound metabolic …
7	29292701	29292900	*	1.65251e-15	1.72833e-13	86.4865	Os07g0689300	Genebody	Lon protease 3, LON PROTEASE 3	Similar to Lon protease homolog, mitochondrial. (Os07t0689300-01)	-	-	-	-	GO:0043226//organelle;GO:0044464//cell part;GO:0043231//intracellular membrane-bounded organelle;GO:0005622//intracellular;GO:0005623//cell;GO:0044444//cytoplasmic part;GO:0043229//intracellular organelle;GO:0044424//intracellular part;GO:0005739//mitochondrion;GO:0043227//membrane-bounded organelle;GO:0005575//cellular_component;GO:0005737//cytoplasm	GO:0097159//organic cyclic compound binding;GO:0003676//nucleic acid binding;GO:0036094//small molecule binding;GO:1901265//nucleoside phosphate binding;GO:0003674//molecular_function;GO:0003677//DNA binding;GO:1901363//heterocyclic compound binding;GO:0000166//nucleotide binding;GO:0003824//catalytic activity;GO:0016787//hydrolase activity;GO:0005488//binding	GO:0043170//macromolecule metabolic process;GO:0009987//cellular process;GO:0044238//primary metabolic process;GO:0071704//organic substance metabolic process;GO:0008150//biological_process;GO:0006950//response to stress;GO:0016043//cellular component organization;GO:0009056//catabolic process;GO:0019538//protein metabolic process;GO:0008152//metabolic process;GO:0071840//cellular component organ…
8	1053801	1054000	*	1.08101e-18	1.54573e-16	97.3684	Os08g0119000	Genebody	-	CSN3 (Fragment). (Os08t0119000-01);CSN3 (Fragment). (Os08t0119000-02)	-	-	-	-	GO:0044464//cell part;GO:0043227//membrane-bounded organelle;GO:0005634//nucleus;GO:0043231//intracellular membrane-bounded organelle;GO:0005829//cytosol;GO:0044444//cytoplasmic part;GO:0043229//intracellular organelle;GO:0005575//cellular_component;GO:0043226//organelle;GO:0005737//cytoplasm;GO:0044424//intracellular part;GO:0005623//cell;GO:0005622//intracellular	GO:0005515//protein binding;GO:0005488//binding;GO:0003674//molecular_function	GO:0044763//single-organism cellular process;GO:0009987//cellular process;GO:0019538//protein metabolic process;GO:0044267//cellular protein metabolic process;GO:0006464//cellular protein modification process;GO:0044699//single-organism process;GO:0008150//biological_process;GO:0044237//cellular metabolic process;GO:0036211//protein modification process;GO:0044260//cellular macromolecule metaboli…
8	1369801	1370000	*	8.35502e-13	6.45144e-11	-76.4881	Os08g0124651	Genebody	-	Conserved hypothetical protein. (Os08t0124651-00)	-	-	-	-	GO:0005575//cellular_component;GO:0016020//membrane	-	-
8	2891201	2891400	*	1.46427e-19	2.26067e-17	92.7536	Os08g0150200	Genebody	-	F-box domain, cyclin-like domain containing protein. (Os08t0150200-01)	-	-	-	-	-	GO:0003674//molecular_function;GO:0005515//protein binding;GO:0005488//binding	-
8	2939901	2940100	*	1.29073e-33	5.59805e-31	-96.6667	Os08g0151000	Genebody	-	Similar to Myb-like DNA-binding domain, SHAQKYF class family protein. (Os08t0151000-00)	-	-	-	-	GO:0043229//intracellular organelle;GO:0005623//cell;GO:0005634//nucleus;GO:0043231//intracellular membrane-bounded organelle;GO:0043226//organelle;GO:0043227//membrane-bounded organelle;GO:0005622//intracellular;GO:0044424//intracellular part;GO:0005575//cellular_component;GO:0044464//cell part	GO:1901363//heterocyclic compound binding;GO:0003677//DNA binding;GO:0003676//nucleic acid binding;GO:0097159//organic cyclic compound binding;GO:0003674//molecular_function;GO:0005488//binding	GO:0009987//cellular process;GO:0008152//metabolic process;GO:0034641//cellular nitrogen compound metabolic process;GO:0044238//primary metabolic process;GO:0008150//biological_process;GO:0046483//heterocycle metabolic process;GO:0044237//cellular metabolic process;GO:0006725//cellular aromatic compound metabolic process;GO:0006807//nitrogen compound metabolic process;GO:0006139//nucleobase-conta…
8	2981801	2982000	*	1.20516e-37	6.69677e-35	-87.013	Os08g0151800	Genebody	monodehydroascorbate reductase 5	FAD-dependent pyridine nucleotide-disulphide oxidoreductase domain containing protein. (Os08t0151800-01)	Metabolism	Carbohydrate metabolism	ko00053//Ascorbate and aldarate metabolism	K08232	GO:0005739//mitochondrion;GO:0005737//cytoplasm;GO:0044424//intracellular part;GO:0043231//intracellular membrane-bounded organelle;GO:0044464//cell part;GO:0043226//organelle;GO:0005623//cell;GO:0043229//intracellular organelle;GO:0016020//membrane;GO:0043227//membrane-bounded organelle;GO:0005575//cellular_component;GO:0044444//cytoplasmic part;GO:0005622//intracellular;GO:0009536//plastid	GO:0003824//catalytic activity;GO:1901363//heterocyclic compound binding;GO:0003674//molecular_function;GO:0000166//nucleotide binding;GO:0005488//binding;GO:0036094//small molecule binding;GO:1901265//nucleoside phosphate binding;GO:0097159//organic cyclic compound binding	GO:0006950//response to stress;GO:0009628//response to abiotic stimulus;GO:0050896//response to stimulus;GO:0008150//biological_process;GO:0008152//metabolic process
8	3082701	3082900	*	9.342e-24	2.0245e-21	-84.5412	Os08g0153700	Genebody	-	Hypothetical protein. (Os08t0153700-00)	-	-	-	-	GO:0016020//membrane;GO:0005575//cellular_component	-	-
8	3082701	3082900	*	9.342e-24	2.0245e-21	-84.5412	Os08g0153600	Genebody	-	Pentatricopeptide repeat domain containing protein. (Os08t0153600-00)	-	-	-	-	GO:0005622//intracellular;GO:0044464//cell part;GO:0005623//cell;GO:0005575//cellular_component	GO:0005515//protein binding;GO:0003824//catalytic activity;GO:0003676//nucleic acid binding;GO:0016787//hydrolase activity;GO:0003723//RNA binding;GO:0004518//nuclease activity;GO:0097159//organic cyclic compound binding;GO:1901363//heterocyclic compound binding;GO:0016788//hydrolase activity, acting on ester bonds;GO:0005488//binding;GO:0003674//molecular_function	GO:0006807//nitrogen compound metabolic process;GO:0046483//heterocycle metabolic process;GO:0009987//cellular process;GO:0034641//cellular nitrogen compound metabolic process;GO:0006725//cellular aromatic compound metabolic process;GO:0006139//nucleobase-containing compound metabolic process;GO:0008150//biological_process;GO:0044237//cellular metabolic process;GO:0008152//metabolic process;GO:19…
8	3083301	3083500	*	8.77281e-27	2.38788e-24	-96.9697	Os08g0153700	Genebody	-	Hypothetical protein. (Os08t0153700-00)	-	-	-	-	GO:0016020//membrane;GO:0005575//cellular_component	-	-
8	3083301	3083500	*	8.77281e-27	2.38788e-24	-96.9697	Os08g0153600	Genebody	-	Pentatricopeptide repeat domain containing protein. (Os08t0153600-00)	-	-	-	-	GO:0005622//intracellular;GO:0044464//cell part;GO:0005623//cell;GO:0005575//cellular_component	GO:0005515//protein binding;GO:0003824//catalytic activity;GO:0003676//nucleic acid binding;GO:0016787//hydrolase activity;GO:0003723//RNA binding;GO:0004518//nuclease activity;GO:0097159//organic cyclic compound binding;GO:1901363//heterocyclic compound binding;GO:0016788//hydrolase activity, acting on ester bonds;GO:0005488//binding;GO:0003674//molecular_function	GO:0006807//nitrogen compound metabolic process;GO:0046483//heterocycle metabolic process;GO:0009987//cellular process;GO:0034641//cellular nitrogen compound metabolic process;GO:0006725//cellular aromatic compound metabolic process;GO:0006139//nucleobase-containing compound metabolic process;GO:0008150//biological_process;GO:0044237//cellular metabolic process;GO:0008152//metabolic process;GO:19…
8	3083601	3083800	*	1.81704e-33	7.79519e-31	-95.3571	Os08g0153700	Genebody	-	Hypothetical protein. (Os08t0153700-00)	-	-	-	-	GO:0016020//membrane;GO:0005575//cellular_component	-	-
8	3083601	3083800	*	1.81704e-33	7.79519e-31	-95.3571	Os08g0153600	Genebody	-	Pentatricopeptide repeat domain containing protein. (Os08t0153600-00)	-	-	-	-	GO:0005622//intracellular;GO:0044464//cell part;GO:0005623//cell;GO:0005575//cellular_component	GO:0005515//protein binding;GO:0003824//catalytic activity;GO:0003676//nucleic acid binding;GO:0016787//hydrolase activity;GO:0003723//RNA binding;GO:0004518//nuclease activity;GO:0097159//organic cyclic compound binding;GO:1901363//heterocyclic compound binding;GO:0016788//hydrolase activity, acting on ester bonds;GO:0005488//binding;GO:0003674//molecular_function	GO:0006807//nitrogen compound metabolic process;GO:0046483//heterocycle metabolic process;GO:0009987//cellular process;GO:0034641//cellular nitrogen compound metabolic process;GO:0006725//cellular aromatic compound metabolic process;GO:0006139//nucleobase-containing compound metabolic process;GO:0008150//biological_process;GO:0044237//cellular metabolic process;GO:0008152//metabolic process;GO:19…
8	3083701	3083900	*	9.58257e-24	2.07509e-21	-95.2381	Os08g0153700	Genebody	-	Hypothetical protein. (Os08t0153700-00)	-	-	-	-	GO:0016020//membrane;GO:0005575//cellular_component	-	-
8	3083701	3083900	*	9.58257e-24	2.07509e-21	-95.2381	Os08g0153600	Genebody	-	Pentatricopeptide repeat domain containing protein. (Os08t0153600-00)	-	-	-	-	GO:0005622//intracellular;GO:0044464//cell part;GO:0005623//cell;GO:0005575//cellular_component	GO:0005515//protein binding;GO:0003824//catalytic activity;GO:0003676//nucleic acid binding;GO:0016787//hydrolase activity;GO:0003723//RNA binding;GO:0004518//nuclease activity;GO:0097159//organic cyclic compound binding;GO:1901363//heterocyclic compound binding;GO:0016788//hydrolase activity, acting on ester bonds;GO:0005488//binding;GO:0003674//molecular_function	GO:0006807//nitrogen compound metabolic process;GO:0046483//heterocycle metabolic process;GO:0009987//cellular process;GO:0034641//cellular nitrogen compound metabolic process;GO:0006725//cellular aromatic compound metabolic process;GO:0006139//nucleobase-containing compound metabolic process;GO:0008150//biological_process;GO:0044237//cellular metabolic process;GO:0008152//metabolic process;GO:19…
8	3084801	3085000	*	7.13406e-25	1.68433e-22	-83.3505	Os08g0153700	Genebody	-	Hypothetical protein. (Os08t0153700-00)	-	-	-	-	GO:0016020//membrane;GO:0005575//cellular_component	-	-
8	3084801	3085000	*	7.13406e-25	1.68433e-22	-83.3505	Os08g0153600	Genebody	-	Pentatricopeptide repeat domain containing protein. (Os08t0153600-00)	-	-	-	-	GO:0005622//intracellular;GO:0044464//cell part;GO:0005623//cell;GO:0005575//cellular_component	GO:0005515//protein binding;GO:0003824//catalytic activity;GO:0003676//nucleic acid binding;GO:0016787//hydrolase activity;GO:0003723//RNA binding;GO:0004518//nuclease activity;GO:0097159//organic cyclic compound binding;GO:1901363//heterocyclic compound binding;GO:0016788//hydrolase activity, acting on ester bonds;GO:0005488//binding;GO:0003674//molecular_function	GO:0006807//nitrogen compound metabolic process;GO:0046483//heterocycle metabolic process;GO:0009987//cellular process;GO:0034641//cellular nitrogen compound metabolic process;GO:0006725//cellular aromatic compound metabolic process;GO:0006139//nucleobase-containing compound metabolic process;GO:0008150//biological_process;GO:0044237//cellular metabolic process;GO:0008152//metabolic process;GO:19…
8	3084901	3085100	*	4.39403e-35	2.0957e-32	-81.8789	Os08g0153700	Genebody	-	Hypothetical protein. (Os08t0153700-00)	-	-	-	-	GO:0016020//membrane;GO:0005575//cellular_component	-	-
8	3084901	3085100	*	4.39403e-35	2.0957e-32	-81.8789	Os08g0153600	Genebody	-	Pentatricopeptide repeat domain containing protein. (Os08t0153600-00)	-	-	-	-	GO:0005622//intracellular;GO:0044464//cell part;GO:0005623//cell;GO:0005575//cellular_component	GO:0005515//protein binding;GO:0003824//catalytic activity;GO:0003676//nucleic acid binding;GO:0016787//hydrolase activity;GO:0003723//RNA binding;GO:0004518//nuclease activity;GO:0097159//organic cyclic compound binding;GO:1901363//heterocyclic compound binding;GO:0016788//hydrolase activity, acting on ester bonds;GO:0005488//binding;GO:0003674//molecular_function	GO:0006807//nitrogen compound metabolic process;GO:0046483//heterocycle metabolic process;GO:0009987//cellular process;GO:0034641//cellular nitrogen compound metabolic process;GO:0006725//cellular aromatic compound metabolic process;GO:0006139//nucleobase-containing compound metabolic process;GO:0008150//biological_process;GO:0044237//cellular metabolic process;GO:0008152//metabolic process;GO:19…
8	3085001	3085200	*	1.14496e-68	2.85015e-65	-87.4452	Os08g0153700	Genebody	-	Hypothetical protein. (Os08t0153700-00)	-	-	-	-	GO:0016020//membrane;GO:0005575//cellular_component	-	-
8	3085001	3085200	*	1.14496e-68	2.85015e-65	-87.4452	Os08g0153600	Genebody	-	Pentatricopeptide repeat domain containing protein. (Os08t0153600-00)	-	-	-	-	GO:0005622//intracellular;GO:0044464//cell part;GO:0005623//cell;GO:0005575//cellular_component	GO:0005515//protein binding;GO:0003824//catalytic activity;GO:0003676//nucleic acid binding;GO:0016787//hydrolase activity;GO:0003723//RNA binding;GO:0004518//nuclease activity;GO:0097159//organic cyclic compound binding;GO:1901363//heterocyclic compound binding;GO:0016788//hydrolase activity, acting on ester bonds;GO:0005488//binding;GO:0003674//molecular_function	GO:0006807//nitrogen compound metabolic process;GO:0046483//heterocycle metabolic process;GO:0009987//cellular process;GO:0034641//cellular nitrogen compound metabolic process;GO:0006725//cellular aromatic compound metabolic process;GO:0006139//nucleobase-containing compound metabolic process;GO:0008150//biological_process;GO:0044237//cellular metabolic process;GO:0008152//metabolic process;GO:19…
8	3085101	3085300	*	4.23592e-42	3.03836e-39	-81.9028	Os08g0153700	Genebody	-	Hypothetical protein. (Os08t0153700-00)	-	-	-	-	GO:0016020//membrane;GO:0005575//cellular_component	-	-
8	3085101	3085300	*	4.23592e-42	3.03836e-39	-81.9028	Os08g0153600	Genebody	-	Pentatricopeptide repeat domain containing protein. (Os08t0153600-00)	-	-	-	-	GO:0005622//intracellular;GO:0044464//cell part;GO:0005623//cell;GO:0005575//cellular_component	GO:0005515//protein binding;GO:0003824//catalytic activity;GO:0003676//nucleic acid binding;GO:0016787//hydrolase activity;GO:0003723//RNA binding;GO:0004518//nuclease activity;GO:0097159//organic cyclic compound binding;GO:1901363//heterocyclic compound binding;GO:0016788//hydrolase activity, acting on ester bonds;GO:0005488//binding;GO:0003674//molecular_function	GO:0006807//nitrogen compound metabolic process;GO:0046483//heterocycle metabolic process;GO:0009987//cellular process;GO:0034641//cellular nitrogen compound metabolic process;GO:0006725//cellular aromatic compound metabolic process;GO:0006139//nucleobase-containing compound metabolic process;GO:0008150//biological_process;GO:0044237//cellular metabolic process;GO:0008152//metabolic process;GO:19…
8	3122001	3122200	*	4.57962e-21	8.00969e-19	95.3488	Os08g0154250	Genebody	-	Similar to monocopper oxidase. (Os08t0154250-01)	-	-	-	-	-	GO:0003674//molecular_function;GO:0003824//catalytic activity;GO:0005488//binding	GO:0008150//biological_process;GO:0008152//metabolic process
8	3122001	3122200	*	4.57962e-21	8.00969e-19	95.3488	Os08g0154251	Genebody	-	-	-	-	-	-	-	-	-
8	3225601	3225800	*	4.13655e-33	1.73348e-30	-83.0189	Os08g0155700	Genebody	-	Similar to DNA-directed RNA polymerase (Fragment). (Os08t0155700-01)	-	-	-	-	-	GO:0016740//transferase activity;GO:0003824//catalytic activity;GO:1901363//heterocyclic compound binding;GO:0003676//nucleic acid binding;GO:0097159//organic cyclic compound binding;GO:0003677//DNA binding;GO:0005488//binding;GO:0003674//molecular_function	GO:0008150//biological_process;GO:0044237//cellular metabolic process;GO:0046483//heterocycle metabolic process;GO:0071704//organic substance metabolic process;GO:0034641//cellular nitrogen compound metabolic process;GO:0006725//cellular aromatic compound metabolic process;GO:0009987//cellular process;GO:0008152//metabolic process;GO:1901360//organic cyclic compound metabolic process;GO:0009058//…
8	3283301	3283500	*	6.75518e-18	8.96777e-16	-83.3333	Os08g0156600	Genebody	-	Major facilitator superfamily protein. (Os08t0156600-01);Similar to glycerol 3-phosphate permease. (Os08t0156600-02)	-	-	-	-	GO:0016020//membrane;GO:0005575//cellular_component	GO:0003674//molecular_function;GO:0005215//transporter activity	GO:0008150//biological_process;GO:0051179//localization;GO:0006810//transport;GO:0051234//establishment of localization
8	3283401	3283600	*	2.23106e-52	2.71461e-49	-89.4737	Os08g0156600	Genebody	-	Major facilitator superfamily protein. (Os08t0156600-01);Similar to glycerol 3-phosphate permease. (Os08t0156600-02)	-	-	-	-	GO:0016020//membrane;GO:0005575//cellular_component	GO:0003674//molecular_function;GO:0005215//transporter activity	GO:0008150//biological_process;GO:0051179//localization;GO:0006810//transport;GO:0051234//establishment of localization
8	3283501	3283700	*	5.86568e-57	8.9077e-54	-91.6031	Os08g0156600	Genebody	-	Major facilitator superfamily protein. (Os08t0156600-01);Similar to glycerol 3-phosphate permease. (Os08t0156600-02)	-	-	-	-	GO:0016020//membrane;GO:0005575//cellular_component	GO:0003674//molecular_function;GO:0005215//transporter activity	GO:0008150//biological_process;GO:0051179//localization;GO:0006810//transport;GO:0051234//establishment of localization
8	3283801	3284000	*	3.89399e-23	8.05217e-21	-88	Os08g0156600	Genebody	-	Major facilitator superfamily protein. (Os08t0156600-01);Similar to glycerol 3-phosphate permease. (Os08t0156600-02)	-	-	-	-	GO:0016020//membrane;GO:0005575//cellular_component	GO:0003674//molecular_function;GO:0005215//transporter activity	GO:0008150//biological_process;GO:0051179//localization;GO:0006810//transport;GO:0051234//establishment of localization
8	3283901	3284100	*	8.15318e-19	1.1785e-16	-75	Os08g0156600	Genebody	-	Major facilitator superfamily protein. (Os08t0156600-01);Similar to glycerol 3-phosphate permease. (Os08t0156600-02)	-	-	-	-	GO:0016020//membrane;GO:0005575//cellular_component	GO:0003674//molecular_function;GO:0005215//transporter activity	GO:0008150//biological_process;GO:0051179//localization;GO:0006810//transport;GO:0051234//establishment of localization
8	3409101	3409300	*	3.48532e-34	1.56924e-31	-97.2973	Os08g0158200	Genebody	-	FAD linked oxidase, N-terminal domain containing protein. (Os08t0158200-02)	-	-	-	-	-	GO:1901363//heterocyclic compound binding;GO:0036094//small molecule binding;GO:0003674//molecular_function;GO:0000166//nucleotide binding;GO:0005488//binding;GO:1901265//nucleoside phosphate binding;GO:0097159//organic cyclic compound binding;GO:0003824//catalytic activity	GO:0008152//metabolic process;GO:0008150//biological_process
8	3409501	3409700	*	9.37451e-20	1.47209e-17	-96.4286	Os08g0158200	Genebody	-	FAD linked oxidase, N-terminal domain containing protein. (Os08t0158200-02)	-	-	-	-	-	GO:1901363//heterocyclic compound binding;GO:0036094//small molecule binding;GO:0003674//molecular_function;GO:0000166//nucleotide binding;GO:0005488//binding;GO:1901265//nucleoside phosphate binding;GO:0097159//organic cyclic compound binding;GO:0003824//catalytic activity	GO:0008152//metabolic process;GO:0008150//biological_process
8	3409601	3409800	*	2.12143e-25	5.22641e-23	-92.0769	Os08g0158200	Genebody	-	FAD linked oxidase, N-terminal domain containing protein. (Os08t0158200-02)	-	-	-	-	-	GO:1901363//heterocyclic compound binding;GO:0036094//small molecule binding;GO:0003674//molecular_function;GO:0000166//nucleotide binding;GO:0005488//binding;GO:1901265//nucleoside phosphate binding;GO:0097159//organic cyclic compound binding;GO:0003824//catalytic activity	GO:0008152//metabolic process;GO:0008150//biological_process
8	3409701	3409900	*	2.004e-11	1.29567e-09	-87.2054	Os08g0158200	Genebody	-	FAD linked oxidase, N-terminal domain containing protein. (Os08t0158200-02)	-	-	-	-	-	GO:1901363//heterocyclic compound binding;GO:0036094//small molecule binding;GO:0003674//molecular_function;GO:0000166//nucleotide binding;GO:0005488//binding;GO:1901265//nucleoside phosphate binding;GO:0097159//organic cyclic compound binding;GO:0003824//catalytic activity	GO:0008152//metabolic process;GO:0008150//biological_process
8	3412301	3412500	*	2.47011e-26	6.52061e-24	92.1569	Os08g0158300	Genebody	-	Hypothetical conserved gene. (Os08t0158300-00)	-	-	-	-	-	GO:0036094//small molecule binding;GO:1901265//nucleoside phosphate binding;GO:0097159//organic cyclic compound binding;GO:0000166//nucleotide binding;GO:0003674//molecular_function;GO:0005488//binding;GO:0003824//catalytic activity;GO:1901363//heterocyclic compound binding	GO:0008150//biological_process;GO:0008152//metabolic process
8	3412401	3412600	*	1.24388e-46	1.1403e-43	96.6102	Os08g0158300	Genebody	-	Hypothetical conserved gene. (Os08t0158300-00)	-	-	-	-	-	GO:0036094//small molecule binding;GO:1901265//nucleoside phosphate binding;GO:0097159//organic cyclic compound binding;GO:0000166//nucleotide binding;GO:0003674//molecular_function;GO:0005488//binding;GO:0003824//catalytic activity;GO:1901363//heterocyclic compound binding	GO:0008150//biological_process;GO:0008152//metabolic process
8	3412501	3412700	*	2.68813e-50	2.9694e-47	99.2701	Os08g0158300	Genebody	-	Hypothetical conserved gene. (Os08t0158300-00)	-	-	-	-	-	GO:0036094//small molecule binding;GO:1901265//nucleoside phosphate binding;GO:0097159//organic cyclic compound binding;GO:0000166//nucleotide binding;GO:0003674//molecular_function;GO:0005488//binding;GO:0003824//catalytic activity;GO:1901363//heterocyclic compound binding	GO:0008150//biological_process;GO:0008152//metabolic process
8	3433901	3434100	*	8.75835e-31	3.14887e-28	81.9625	Os08g0158900	Genebody	-	GTP1/OBG domain containing protein. (Os08t0158900-01)	Genetic Information Processing	Translation	ko03008//Ribosome biogenesis in eukaryotes	K06943	GO:0043227//membrane-bounded organelle;GO:0031974//membrane-enclosed lumen;GO:0005730//nucleolus;GO:0043232//intracellular non-membrane-bounded organelle;GO:0044428//nuclear part;GO:0005575//cellular_component;GO:0005623//cell;GO:0044424//intracellular part;GO:0044422//organelle part;GO:0043231//intracellular membrane-bounded organelle;GO:0070013//intracellular organelle lumen;GO:0043228//non-mem…	GO:0097159//organic cyclic compound binding;GO:0000166//nucleotide binding;GO:0036094//small molecule binding;GO:1901265//nucleoside phosphate binding;GO:0003674//molecular_function;GO:0005488//binding;GO:1901363//heterocyclic compound binding	GO:0008150//biological_process
8	3677701	3677900	*	1.48937e-13	1.25649e-11	-78.8043	Os08g0162200	Genebody	-	Pentatricopeptide repeat domain containing protein. (Os08t0162200-01)	-	-	-	-	GO:0005623//cell;GO:0005575//cellular_component;GO:0005622//intracellular;GO:0044464//cell part	GO:0005515//protein binding;GO:0003723//RNA binding;GO:0003676//nucleic acid binding;GO:0004518//nuclease activity;GO:0003674//molecular_function;GO:0005488//binding;GO:0097159//organic cyclic compound binding;GO:1901363//heterocyclic compound binding;GO:0003824//catalytic activity;GO:0016788//hydrolase activity, acting on ester bonds;GO:0016787//hydrolase activity	GO:0046483//heterocycle metabolic process;GO:0006807//nitrogen compound metabolic process;GO:0008152//metabolic process;GO:0034641//cellular nitrogen compound metabolic process;GO:0008150//biological_process;GO:0009987//cellular process;GO:0006139//nucleobase-containing compound metabolic process;GO:1901360//organic cyclic compound metabolic process;GO:0044238//primary metabolic process;GO:007170…
8	3988101	3988300	*	7.36301e-30	2.49267e-27	-82.4314	Os08g0168400	Genebody	-	Similar to Sesquiterpene synthase. (Os08t0168400-00)	-	-	-	-	-	GO:0005488//binding;GO:0003674//molecular_function;GO:0003824//catalytic activity	GO:0008150//biological_process;GO:0008152//metabolic process
8	3988201	3988400	*	4.35765e-19	6.43888e-17	-76.4974	Os08g0168400	Genebody	-	Similar to Sesquiterpene synthase. (Os08t0168400-00)	-	-	-	-	-	GO:0005488//binding;GO:0003674//molecular_function;GO:0003824//catalytic activity	GO:0008150//biological_process;GO:0008152//metabolic process
8	3988601	3988800	*	1.31488e-31	4.99692e-29	-90.9091	Os08g0168400	Genebody	-	Similar to Sesquiterpene synthase. (Os08t0168400-00)	-	-	-	-	-	GO:0005488//binding;GO:0003674//molecular_function;GO:0003824//catalytic activity	GO:0008150//biological_process;GO:0008152//metabolic process
8	3988701	3988900	*	8.06779e-28	2.35883e-25	-95.5902	Os08g0168400	Genebody	-	Similar to Sesquiterpene synthase. (Os08t0168400-00)	-	-	-	-	-	GO:0005488//binding;GO:0003674//molecular_function;GO:0003824//catalytic activity	GO:0008150//biological_process;GO:0008152//metabolic process
8	4068701	4068900	*	7.47288e-13	5.80867e-11	-77.9928	Os08g0169600	Genebody	-	RNA polymerase II transcription factor SIII, subunit A domain containing protein. (Os08t0169600-01)	-	-	-	-	GO:0044428//nuclear part;GO:0043229//intracellular organelle;GO:0043226//organelle;GO:0005622//intracellular;GO:0005654//nucleoplasm;GO:0005634//nucleus;GO:0031981//nuclear lumen;GO:0043233//organelle lumen;GO:0044424//intracellular part;GO:0044464//cell part;GO:0005623//cell;GO:0044422//organelle part;GO:0016020//membrane;GO:0043227//membrane-bounded organelle;GO:0043231//intracellular membrane-…	-	GO:0071704//organic substance metabolic process;GO:0009987//cellular process;GO:0006725//cellular aromatic compound metabolic process;GO:0009058//biosynthetic process;GO:1901360//organic cyclic compound metabolic process;GO:0044238//primary metabolic process;GO:0046483//heterocycle metabolic process;GO:0008150//biological_process;GO:0044237//cellular metabolic process;GO:0006139//nucleobase-conta…
8	4638601	4638800	*	2.9535e-21	5.24745e-19	-86.4865	Os08g0179000	Genebody	-	Protein kinase, catalytic domain domain containing protein. (Os08t0179000-01)	-	-	-	-	GO:0071944//cell periphery;GO:0044464//cell part;GO:0016020//membrane;GO:0005886//plasma membrane;GO:0005623//cell;GO:0005575//cellular_component	GO:0003674//molecular_function;GO:0016740//transferase activity;GO:0003824//catalytic activity;GO:1901363//heterocyclic compound binding;GO:0000166//nucleotide binding;GO:0016301//kinase activity;GO:1901265//nucleoside phosphate binding;GO:0016772//transferase activity, transferring phosphorus-containing groups;GO:0097159//organic cyclic compound binding;GO:0036094//small molecule binding;GO:0005…	GO:0006464//cellular protein modification process;GO:0009987//cellular process;GO:0044703//multi-organism reproductive process;GO:0051704//multi-organism process;GO:0044267//cellular protein metabolic process;GO:0007154//cell communication;GO:0044238//primary metabolic process;GO:0044706//multi-multicellular organism process;GO:0008150//biological_process;GO:0022414//reproductive process;GO:00000…
8	4638601	4638800	*	2.9535e-21	5.24745e-19	-86.4865	Os08g0179100	Genebody	-	Hypothetical protein. (Os08t0179100-00)	-	-	-	-	GO:0016020//membrane;GO:0005575//cellular_component	-	-
8	5222301	5222500	*	1.07041e-38	6.32686e-36	-84.8485	Os08g0189200	Genebody	GERMIN-LIKE PROTEIN 8-3	Germin-like protein 8-3, Disease resistance (Os08t0189200-01)	-	-	-	-	GO:0005618//cell wall;GO:0005576//extracellular region;GO:0044464//cell part;GO:0071944//cell periphery;GO:0005575//cellular_component;GO:0005623//cell;GO:0030312//external encapsulating structure	GO:0005488//binding;GO:0003674//molecular_function	-
8	5452201	5452400	*	8.06115e-22	1.49989e-19	-86.9748	Os08g0193500	Genebody	F-box protein 411	Hypothetical conserved gene. (Os08t0193500-00)	-	-	-	-	-	GO:0003674//molecular_function;GO:0005488//binding;GO:0005515//protein binding	-
8	5452301	5452500	*	7.9144e-50	8.55362e-47	-81.1552	Os08g0193500	Genebody	F-box protein 411	Hypothetical conserved gene. (Os08t0193500-00)	-	-	-	-	-	GO:0003674//molecular_function;GO:0005488//binding;GO:0005515//protein binding	-
8	5452501	5452700	*	2.57321e-80	1.02328e-76	-75.8443	Os08g0193500	Genebody	F-box protein 411	Hypothetical conserved gene. (Os08t0193500-00)	-	-	-	-	-	GO:0003674//molecular_function;GO:0005488//binding;GO:0005515//protein binding	-
8	5452601	5452800	*	3.63121e-120	5.40667e-116	-76.0965	Os08g0193500	Genebody	F-box protein 411	Hypothetical conserved gene. (Os08t0193500-00)	-	-	-	-	-	GO:0003674//molecular_function;GO:0005488//binding;GO:0005515//protein binding	-
8	5604101	5604300	*	3.60036e-39	2.18951e-36	88.2353	Os08g0196900	Genebody	KIX domain protein 5, F-box protein 270, F-box protein 419, endosperm-specific gene 118	Hypothetical conserved gene. (Os08t0196900-01)	-	-	-	-	-	GO:0005488//binding;GO:0003674//molecular_function;GO:0005515//protein binding	-
8	5672301	5672500	*	6.13364e-23	1.24874e-20	80.5631	Os08g0198100	Genebody	WRKY GENE 106	Zinc finger, BED-type predicted domain containing protein. (Os08t0198100-00)	-	-	-	-	GO:0044424//intracellular part;GO:0005575//cellular_component;GO:0005634//nucleus;GO:0043229//intracellular organelle;GO:0016020//membrane;GO:0005622//intracellular;GO:0043231//intracellular membrane-bounded organelle;GO:0005623//cell;GO:0043226//organelle;GO:0044464//cell part;GO:0043227//membrane-bounded organelle	GO:0003674//molecular_function;GO:1901363//heterocyclic compound binding;GO:0005488//binding;GO:0001071//nucleic acid binding transcription factor activity;GO:0003676//nucleic acid binding;GO:0097159//organic cyclic compound binding;GO:0003700//transcription factor activity, sequence-specific DNA binding;GO:0003677//DNA binding;GO:0005515//protein binding	GO:0071704//organic substance metabolic process;GO:0044237//cellular metabolic process;GO:0034641//cellular nitrogen compound metabolic process;GO:0006725//cellular aromatic compound metabolic process;GO:0006807//nitrogen compound metabolic process;GO:0046483//heterocycle metabolic process;GO:0009058//biosynthetic process;GO:0009987//cellular process;GO:0044238//primary metabolic process;GO:00081…
8	6284901	6285100	*	2.96997e-100	2.38883e-96	-86.094	Os08g0207800	Genebody	-	Peptidase aspartic, catalytic domain containing protein. (Os08t0207800-01)	-	-	-	-	-	GO:0003674//molecular_function;GO:0003824//catalytic activity;GO:0016787//hydrolase activity	GO:0044238//primary metabolic process;GO:0071704//organic substance metabolic process;GO:0019538//protein metabolic process;GO:0043170//macromolecule metabolic process;GO:0008150//biological_process;GO:0009056//catabolic process;GO:0008152//metabolic process
8	6285001	6285200	*	2.19325e-197	2.92547e-192	-89.4942	Os08g0207800	Genebody	-	Peptidase aspartic, catalytic domain containing protein. (Os08t0207800-01)	-	-	-	-	-	GO:0003674//molecular_function;GO:0003824//catalytic activity;GO:0016787//hydrolase activity	GO:0044238//primary metabolic process;GO:0071704//organic substance metabolic process;GO:0019538//protein metabolic process;GO:0043170//macromolecule metabolic process;GO:0008150//biological_process;GO:0009056//catabolic process;GO:0008152//metabolic process
8	7568701	7568900	*	1.60818e-20	2.69199e-18	-82.7586	Os08g0224300	Genebody	-	Similar to predicted protein. (Os08t0224300-01)	-	-	-	-	GO:0016020//membrane;GO:0005575//cellular_component	-	-
8	7568801	7569000	*	2.57763e-32	1.02504e-29	-87.234	Os08g0224300	Genebody	-	Similar to predicted protein. (Os08t0224300-01)	-	-	-	-	GO:0016020//membrane;GO:0005575//cellular_component	-	-
8	7612401	7612600	*	5.83662e-27	1.60601e-24	-76.225	Os08g0225000	Genebody	-	Similar to beta-hydroxyacyl-ACP dehydratase. (Os08t0225000-00)	-	-	-	-	GO:0005622//intracellular;GO:0005623//cell;GO:0005737//cytoplasm;GO:0044424//intracellular part;GO:0044464//cell part;GO:0005575//cellular_component	GO:0003824//catalytic activity;GO:0003674//molecular_function	GO:0008150//biological_process;GO:0044710//single-organism metabolic process;GO:0044699//single-organism process;GO:0071704//organic substance metabolic process;GO:0008152//metabolic process;GO:0009987//cellular process;GO:0006629//lipid metabolic process;GO:0044238//primary metabolic process;GO:0009058//biosynthetic process
8	9176401	9176600	*	5.0259e-37	2.6842e-34	-79.4872	Os08g0250100	Genebody	-	-	-	-	-	-	-	-	-
8	10142701	10142900	*	1.73788e-17	2.21657e-15	95.2381	Os08g0266400	Genebody	-	Leucine-rich repeat, N-terminal domain containing protein. (Os08t0266400-00)	-	-	-	-	GO:0016020//membrane;GO:0005575//cellular_component	GO:0005515//protein binding;GO:0003674//molecular_function;GO:0005488//binding	-
8	10923601	10923800	*	1.8546e-36	9.56195e-34	-87.6923	Os08g0280200	Genebody	-	Tensin phosphatase, C2 domain domain containing protein. (Os08t0280200-01);Similar to Formin-like protein 6. (Os08t0280200-02);Hypothetical conserved gene. (Os08t0280200-03)	-	-	-	-	GO:0005575//cellular_component;GO:0016020//membrane	GO:0003674//molecular_function;GO:0016787//hydrolase activity;GO:0003824//catalytic activity	GO:0009987//cellular process;GO:0044237//cellular metabolic process;GO:0044260//cellular macromolecule metabolic process;GO:0006464//cellular protein modification process;GO:0043170//macromolecule metabolic process;GO:0036211//protein modification process;GO:0071704//organic substance metabolic process;GO:0008150//biological_process;GO:0044267//cellular protein metabolic process;GO:0019538//prote…
8	10942901	10943100	*	1.28671e-60	2.31279e-57	-98.0662	Os08g0280300	Genebody	YELLOW STRIP-LIKE GENE 17	Hypothetical conserved gene. (Os08t0280300-00)	-	-	-	-	GO:0044464//cell part;GO:0005575//cellular_component;GO:0005886//plasma membrane;GO:0071944//cell periphery;GO:0005623//cell;GO:0016020//membrane	GO:0005215//transporter activity;GO:0003674//molecular_function	GO:0006810//transport;GO:0051179//localization;GO:0051234//establishment of localization;GO:0008150//biological_process
8	10943001	10943200	*	1.19347e-47	1.14766e-44	-96.6667	Os08g0280300	Genebody	YELLOW STRIP-LIKE GENE 17	Hypothetical conserved gene. (Os08t0280300-00)	-	-	-	-	GO:0044464//cell part;GO:0005575//cellular_component;GO:0005886//plasma membrane;GO:0071944//cell periphery;GO:0005623//cell;GO:0016020//membrane	GO:0005215//transporter activity;GO:0003674//molecular_function	GO:0006810//transport;GO:0051179//localization;GO:0051234//establishment of localization;GO:0008150//biological_process
8	10943101	10943300	*	9.38714e-51	1.06035e-47	-95.8763	Os08g0280300	Genebody	YELLOW STRIP-LIKE GENE 17	Hypothetical conserved gene. (Os08t0280300-00)	-	-	-	-	GO:0044464//cell part;GO:0005575//cellular_component;GO:0005886//plasma membrane;GO:0071944//cell periphery;GO:0005623//cell;GO:0016020//membrane	GO:0005215//transporter activity;GO:0003674//molecular_function	GO:0006810//transport;GO:0051179//localization;GO:0051234//establishment of localization;GO:0008150//biological_process
8	10943201	10943400	*	3.10149e-20	5.07545e-18	-95.3846	Os08g0280300	Genebody	YELLOW STRIP-LIKE GENE 17	Hypothetical conserved gene. (Os08t0280300-00)	-	-	-	-	GO:0044464//cell part;GO:0005575//cellular_component;GO:0005886//plasma membrane;GO:0071944//cell periphery;GO:0005623//cell;GO:0016020//membrane	GO:0005215//transporter activity;GO:0003674//molecular_function	GO:0006810//transport;GO:0051179//localization;GO:0051234//establishment of localization;GO:0008150//biological_process
8	11443601	11443800	*	8.21578e-21	1.40909e-18	-80.4548	Os08g0288200	Genebody	-	Adenylate kinase family protein. (Os08t0288200-01)	-	-	-	-	GO:0016020//membrane;GO:0043226//organelle;GO:0005622//intracellular;GO:0009536//plastid;GO:0009579//thylakoid;GO:0044424//intracellular part;GO:0043229//intracellular organelle;GO:0005575//cellular_component;GO:0044464//cell part;GO:0043231//intracellular membrane-bounded organelle;GO:0005737//cytoplasm;GO:0044444//cytoplasmic part;GO:0005623//cell;GO:0043227//membrane-bounded organelle	GO:1901265//nucleoside phosphate binding;GO:0016740//transferase activity;GO:0016772//transferase activity, transferring phosphorus-containing groups;GO:1901363//heterocyclic compound binding;GO:0036094//small molecule binding;GO:0003674//molecular_function;GO:0003824//catalytic activity;GO:0000166//nucleotide binding;GO:0005488//binding;GO:0016301//kinase activity;GO:0097159//organic cyclic comp…	GO:0006139//nucleobase-containing compound metabolic process;GO:0034641//cellular nitrogen compound metabolic process;GO:1901360//organic cyclic compound metabolic process;GO:0071704//organic substance metabolic process;GO:0009987//cellular process;GO:0008152//metabolic process;GO:0044238//primary metabolic process;GO:0006725//cellular aromatic compound metabolic process;GO:0006807//nitrogen comp…
8	11794701	11794900	*	1.25123e-46	1.14639e-43	-75.3623	Os08g0293300	Genebody	-	NB-ARC domain containing protein. (Os08t0293300-01)	-	-	-	-	GO:0016020//membrane;GO:0071944//cell periphery;GO:0044464//cell part;GO:0005886//plasma membrane;GO:0005623//cell;GO:0005575//cellular_component	GO:0000166//nucleotide binding;GO:1901265//nucleoside phosphate binding;GO:0036094//small molecule binding;GO:1901363//heterocyclic compound binding;GO:0005488//binding;GO:0003674//molecular_function;GO:0097159//organic cyclic compound binding	GO:0044700//single organism signaling;GO:0007154//cell communication;GO:0007165//signal transduction;GO:0006950//response to stress;GO:0051716//cellular response to stimulus;GO:0044699//single-organism process;GO:0008150//biological_process;GO:0050896//response to stimulus;GO:0050794//regulation of cellular process;GO:0023052//signaling;GO:0044763//single-organism cellular process;GO:0050789//reg…
8	12276701	12276900	*	2.89406e-43	2.21428e-40	-77.4228	Os08g0299600	Genebody	-	-	-	-	-	-	-	-	-
8	12276801	12277000	*	4.71426e-74	1.43728e-70	-81.0395	Os08g0299600	Genebody	-	-	-	-	-	-	-	-	-
8	12276901	12277100	*	8.38105e-41	5.60119e-38	-84.2857	Os08g0299600	Genebody	-	-	-	-	-	-	-	-	-
8	13490601	13490800	*	9.62516e-28	2.7968e-25	-85.3659	Os08g0315200	Genebody	-	Retrotransposon gag protein family protein. (Os08t0315200-01)	-	-	-	-	-	GO:0005488//binding;GO:0003824//catalytic activity;GO:0097159//organic cyclic compound binding;GO:0003674//molecular_function;GO:1901363//heterocyclic compound binding;GO:0016787//hydrolase activity;GO:0003676//nucleic acid binding	GO:0008150//biological_process;GO:0006807//nitrogen compound metabolic process;GO:0090304//nucleic acid metabolic process;GO:0034641//cellular nitrogen compound metabolic process;GO:0009987//cellular process;GO:0008152//metabolic process;GO:0006139//nucleobase-containing compound metabolic process;GO:0043170//macromolecule metabolic process;GO:0006725//cellular aromatic compound metabolic process…
8	13490701	13490900	*	2.409e-46	2.17969e-43	-78.3505	Os08g0315200	Genebody	-	Retrotransposon gag protein family protein. (Os08t0315200-01)	-	-	-	-	-	GO:0005488//binding;GO:0003824//catalytic activity;GO:0097159//organic cyclic compound binding;GO:0003674//molecular_function;GO:1901363//heterocyclic compound binding;GO:0016787//hydrolase activity;GO:0003676//nucleic acid binding	GO:0008150//biological_process;GO:0006807//nitrogen compound metabolic process;GO:0090304//nucleic acid metabolic process;GO:0034641//cellular nitrogen compound metabolic process;GO:0009987//cellular process;GO:0008152//metabolic process;GO:0006139//nucleobase-containing compound metabolic process;GO:0043170//macromolecule metabolic process;GO:0006725//cellular aromatic compound metabolic process…
8	14337501	14337700	*	3.43861e-23	7.13911e-21	-90.9091	Os08g0326300	Genebody	-	Transposase, MuDR, plant domain containing protein. (Os08t0326300-01)	-	-	-	-	GO:0016020//membrane;GO:0005575//cellular_component	GO:0003677//DNA binding;GO:1901363//heterocyclic compound binding;GO:0097159//organic cyclic compound binding;GO:0003674//molecular_function;GO:0005488//binding;GO:0003676//nucleic acid binding;GO:0003824//catalytic activity	GO:0034641//cellular nitrogen compound metabolic process;GO:0006725//cellular aromatic compound metabolic process;GO:0043170//macromolecule metabolic process;GO:0008152//metabolic process;GO:0008150//biological_process;GO:0006139//nucleobase-containing compound metabolic process;GO:0071704//organic substance metabolic process;GO:0006259//DNA metabolic process;GO:1901360//organic cyclic compound m…
8	14427001	14427200	*	2.18358e-24	4.96072e-22	-87.0015	Os08g0327550	Genebody	-	-	-	-	-	-	-	-	-
8	14947801	14948000	*	1.58688e-49	1.68882e-46	-77.507	Os08g0334701	Genebody	-	-	-	-	-	-	-	-	-
8	14947901	14948100	*	1.39337e-88	7.6773e-85	-81.3189	Os08g0334701	Genebody	-	-	-	-	-	-	-	-	-
8	15004301	15004500	*	6.05092e-48	5.90922e-45	-90.1565	Os08g0335500	Genebody	-	Hypothetical conserved gene. (Os08t0335500-01)	-	-	-	-	GO:0005575//cellular_component;GO:0016020//membrane	GO:0016301//kinase activity;GO:0003674//molecular_function;GO:0005488//binding;GO:0030246//carbohydrate binding;GO:1901363//heterocyclic compound binding;GO:0097159//organic cyclic compound binding;GO:0016740//transferase activity;GO:0016772//transferase activity, transferring phosphorus-containing groups;GO:1901265//nucleoside phosphate binding;GO:0036094//small molecule binding;GO:0003824//cata…	GO:0008150//biological_process;GO:0043412//macromolecule modification;GO:0043170//macromolecule metabolic process;GO:0019538//protein metabolic process;GO:0071704//organic substance metabolic process;GO:0044238//primary metabolic process;GO:0036211//protein modification process;GO:0009987//cellular process;GO:0008152//metabolic process;GO:0044260//cellular macromolecule metabolic process;GO:00442…
8	15004401	15004600	*	1.05718e-72	3.04343e-69	-88.8426	Os08g0335500	Genebody	-	Hypothetical conserved gene. (Os08t0335500-01)	-	-	-	-	GO:0005575//cellular_component;GO:0016020//membrane	GO:0016301//kinase activity;GO:0003674//molecular_function;GO:0005488//binding;GO:0030246//carbohydrate binding;GO:1901363//heterocyclic compound binding;GO:0097159//organic cyclic compound binding;GO:0016740//transferase activity;GO:0016772//transferase activity, transferring phosphorus-containing groups;GO:1901265//nucleoside phosphate binding;GO:0036094//small molecule binding;GO:0003824//cata…	GO:0008150//biological_process;GO:0043412//macromolecule modification;GO:0043170//macromolecule metabolic process;GO:0019538//protein metabolic process;GO:0071704//organic substance metabolic process;GO:0044238//primary metabolic process;GO:0036211//protein modification process;GO:0009987//cellular process;GO:0008152//metabolic process;GO:0044260//cellular macromolecule metabolic process;GO:00442…
8	17099401	17099600	*	4.18332e-60	7.32192e-57	-77.1341	Os08g0367625	Genebody	-	Similar to coatomer subunit delta. (Os08t0367625-00)	-	-	-	-	GO:0044464//cell part;GO:0005575//cellular_component;GO:0005623//cell;GO:0005737//cytoplasm;GO:0043227//membrane-bounded organelle;GO:0044444//cytoplasmic part;GO:0005794//Golgi apparatus;GO:0043231//intracellular membrane-bounded organelle;GO:0012505//endomembrane system;GO:0005622//intracellular;GO:0043226//organelle;GO:0044424//intracellular part;GO:0016020//membrane;GO:0043229//intracellular …	-	GO:0008150//biological_process;GO:0006810//transport;GO:0051179//localization;GO:0051234//establishment of localization
8	17347201	17347400	*	2.69824e-23	5.65406e-21	-76.3158	Os08g0371608	Genebody	-	Similar to carotenoid cleavage dioxygenase. (Os08t0371608-00)	-	-	-	-	-	GO:0003674//molecular_function;GO:0005488//binding;GO:0003824//catalytic activity	GO:0008152//metabolic process;GO:0008150//biological_process
8	17440901	17441100	*	1.78356e-31	6.70769e-29	-83.9641	Os08g0372900	Genebody	-	-	-	-	-	-	-	-	-
8	19697301	19697500	*	4.18856e-21	7.35319e-19	-75.5556	Os08g0411500	Genebody	-	-	-	-	-	-	-	-	-
8	21327801	21328000	*	1.12894e-24	2.62436e-22	81.0526	Os08g0439000	Genebody	phosphofructokinase 7	Similar to pyrophosphate--fructose 6-phosphate 1-phosphotransferase. (Os08t0439000-01)	-	-	-	-	-	GO:0016301//kinase activity;GO:0016740//transferase activity;GO:0003824//catalytic activity;GO:0003674//molecular_function;GO:0016772//transferase activity, transferring phosphorus-containing groups	GO:0009056//catabolic process;GO:0008150//biological_process;GO:0009987//cellular process;GO:0046483//heterocycle metabolic process;GO:0071704//organic substance metabolic process;GO:0034641//cellular nitrogen compound metabolic process;GO:0008152//metabolic process;GO:0006807//nitrogen compound metabolic process;GO:1901360//organic cyclic compound metabolic process;GO:0006725//cellular aromatic …
8	21757101	21757300	*	1.17835e-21	2.16257e-19	-80.0926	Os08g0446200	Genebody	-	Similar to Receptor-like protein kinase precursor (EC 2.7.1.37). Splice isoform INRPK1a. (Os08t0446200-01)	-	-	-	-	GO:0016020//membrane;GO:0005575//cellular_component	GO:0016772//transferase activity, transferring phosphorus-containing groups;GO:0003674//molecular_function;GO:0036094//small molecule binding;GO:0016740//transferase activity;GO:0005488//binding;GO:0016301//kinase activity;GO:0003824//catalytic activity;GO:0000166//nucleotide binding;GO:1901265//nucleoside phosphate binding;GO:0097159//organic cyclic compound binding;GO:1901363//heterocyclic comp…	GO:0071704//organic substance metabolic process;GO:0008152//metabolic process;GO:0043170//macromolecule metabolic process;GO:0043412//macromolecule modification;GO:0006464//cellular protein modification process;GO:0009987//cellular process;GO:0044260//cellular macromolecule metabolic process;GO:0008150//biological_process;GO:0019538//protein metabolic process;GO:0044267//cellular protein metaboli…
8	21757101	21757300	*	1.17835e-21	2.16257e-19	-80.0926	Os08g0446250	Genebody	-	-	-	-	-	-	-	-	-
8	22684701	22684900	*	1.55397e-18	2.19156e-16	-82.9787	Os08g0462000	Genebody	-	-	-	-	-	-	-	-	-
8	22684801	22685000	*	2.26044e-29	7.38462e-27	-76.6523	Os08g0462000	Genebody	-	-	-	-	-	-	-	-	-
8	22703901	22704100	*	2.08721e-21	3.75269e-19	-83.0684	Os08g0462700	Genebody	BREVIS RADIX-LIKE 1	Disease resistance/zinc finger/chromosome condensation-like region domain containing protein. (Os08t0462700-01)	-	-	-	-	GO:0043229//intracellular organelle;GO:0005634//nucleus;GO:0044464//cell part;GO:0005623//cell;GO:0043231//intracellular membrane-bounded organelle;GO:0044424//intracellular part;GO:0005575//cellular_component;GO:0005622//intracellular;GO:0043226//organelle;GO:0043227//membrane-bounded organelle	-	-
8	23240201	23240400	*	8.65231e-22	1.60578e-19	94.9875	Os08g0472000	Genebody	TRANSCRIPTION FACTOR RESPONSIBLE FOR ABA REGULATION 1	bZIP transcription factor, Abscisic acid (ABA)-regulated transcription (Os08t0472000-01)	-	-	-	-	GO:0043227//membrane-bounded organelle;GO:0043231//intracellular membrane-bounded organelle;GO:0005623//cell;GO:0005622//intracellular;GO:0043226//organelle;GO:0005634//nucleus;GO:0044464//cell part;GO:0005575//cellular_component;GO:0043229//intracellular organelle;GO:0044424//intracellular part	GO:0003674//molecular_function;GO:0001071//nucleic acid binding transcription factor activity;GO:0003700//transcription factor activity, sequence-specific DNA binding;GO:0005488//binding;GO:0003677//DNA binding;GO:0097159//organic cyclic compound binding;GO:1901363//heterocyclic compound binding;GO:0003676//nucleic acid binding	GO:0009719//response to endogenous stimulus;GO:0034641//cellular nitrogen compound metabolic process;GO:0008150//biological_process;GO:0044237//cellular metabolic process;GO:0006725//cellular aromatic compound metabolic process;GO:0009987//cellular process;GO:0023052//signaling;GO:0044238//primary metabolic process;GO:0044763//single-organism cellular process;GO:0007154//cell communication;GO:005…
8	23393101	23393300	*	1.16879e-57	1.83052e-54	88.5387	Os08g0474700	Genebody	-	Similar to COPII subunit Sec23 (Fragment). (Os08t0474700-01)	Genetic Information Processing	Folding, sorting and degradation	ko04141//Protein processing in endoplasmic reticulum	K14006	GO:0012505//endomembrane system;GO:0043231//intracellular membrane-bounded organelle;GO:0043229//intracellular organelle;GO:0005622//intracellular;GO:0043226//organelle;GO:0005794//Golgi apparatus;GO:0016020//membrane;GO:0005575//cellular_component;GO:0044444//cytoplasmic part;GO:0005623//cell;GO:0043227//membrane-bounded organelle;GO:0005737//cytoplasm;GO:0044424//intracellular part;GO:0044464//…	GO:0005488//binding;GO:0003674//molecular_function	GO:0051234//establishment of localization;GO:0071840//cellular component organization or biogenesis;GO:0008150//biological_process;GO:0016043//cellular component organization;GO:0006810//transport;GO:0051179//localization;GO:0009987//cellular process
8	23547001	23547200	*	2.35132e-38	1.36287e-35	-77.6713	Os08g0477500	Genebody	Patatin-related phospholipase A II zeta	Similar to patatin class 1. (Os08t0477500-01)	-	-	-	-	-	GO:0003674//molecular_function;GO:0003824//catalytic activity;GO:0016787//hydrolase activity	GO:0008150//biological_process;GO:0006629//lipid metabolic process;GO:0009056//catabolic process;GO:0044710//single-organism metabolic process;GO:0008152//metabolic process;GO:0044699//single-organism process;GO:0071704//organic substance metabolic process;GO:0044238//primary metabolic process
8	24661701	24661900	*	4.94611e-16	5.46931e-14	-79.0476	Os08g0499532	Genebody	-	-	-	-	-	-	-	-	-
8	24661801	24662000	*	4.94611e-16	5.46931e-14	-79.0476	Os08g0499532	Genebody	-	-	-	-	-	-	-	-	-
8	24737101	24737300	*	2.91977e-37	1.58368e-34	-87.5064	Os08g0501000	Genebody	-	Hypothetical conserved gene. (Os08t0501000-00)	-	-	-	-	GO:0071944//cell periphery;GO:0005575//cellular_component;GO:0005886//plasma membrane;GO:0044464//cell part;GO:0005623//cell;GO:0016020//membrane	GO:0005488//binding;GO:0036094//small molecule binding;GO:0097159//organic cyclic compound binding;GO:0003674//molecular_function;GO:0016301//kinase activity;GO:0000166//nucleotide binding;GO:1901265//nucleoside phosphate binding;GO:0016772//transferase activity, transferring phosphorus-containing groups;GO:1901363//heterocyclic compound binding;GO:0030246//carbohydrate binding;GO:0003824//cataly…	GO:0007154//cell communication;GO:0044700//single organism signaling;GO:0051716//cellular response to stimulus;GO:0043170//macromolecule metabolic process;GO:0044267//cellular protein metabolic process;GO:0006464//cellular protein modification process;GO:0044699//single-organism process;GO:0050794//regulation of cellular process;GO:0019538//protein metabolic process;GO:0050789//regulation of biol…
8	24767901	24768100	*	1.87762e-16	2.16648e-14	75.1221	Os08g0501500	Genebody	-	EGF-type aspartate/asparagine hydroxylation site domain containing protein. (Os08t0501500-00)	-	-	-	-	GO:0016020//membrane;GO:0005623//cell;GO:0005575//cellular_component;GO:0005886//plasma membrane;GO:0071944//cell periphery;GO:0044464//cell part	GO:1901363//heterocyclic compound binding;GO:0016301//kinase activity;GO:0000166//nucleotide binding;GO:0016772//transferase activity, transferring phosphorus-containing groups;GO:1901265//nucleoside phosphate binding;GO:0036094//small molecule binding;GO:0016740//transferase activity;GO:0003674//molecular_function;GO:0005488//binding;GO:0030246//carbohydrate binding;GO:0003824//catalytic activit…	GO:0065007//biological regulation;GO:0050789//regulation of biological process;GO:0008152//metabolic process;GO:0007154//cell communication;GO:0071704//organic substance metabolic process;GO:0036211//protein modification process;GO:0006464//cellular protein modification process;GO:0043412//macromolecule modification;GO:0044238//primary metabolic process;GO:0008150//biological_process;GO:0044237//…
8	25867801	25868000	*	1.1423e-24	2.65444e-22	-81.4815	Os08g0520400	Genebody	-	-	-	-	-	-	-	-	-
8	26531601	26531800	*	1.19709e-33	5.20816e-31	84.8459	Os08g0532200	Genebody	Glutamate-1-semialdehyde 2, 1-aminomutase, Glutamate-1-semialdehyde aminotransferase	Similar to Glutamate-1-semialdehyde 2,1-aminomutase, chloroplast precursor (EC 5.4.3.8) (GSA) (Glutamate-1-semialdehyde aminotransferase) (GSA- AT). (Os08t0532200-01);Similar to Glutamate-1-semialdehyde 2,1-aminomutase, chloroplastic. (Os08t0532200-02);Similar to Glutamate-1-semialdehyde 2,1-aminomutase, chloroplast precursor (EC 5.4.3.8) (GSA) (Glutamate-1-semialdehyde aminotransferase) (GSA- AT…	Metabolism	Metabolism of cofactors and vitamins	ko00860//Porphyrin and chlorophyll metabolism	K01845	GO:0043231//intracellular membrane-bounded organelle;GO:0005623//cell;GO:0009536//plastid;GO:0043229//intracellular organelle;GO:0044444//cytoplasmic part;GO:0005737//cytoplasm;GO:0005575//cellular_component;GO:0044424//intracellular part;GO:0005622//intracellular;GO:0044464//cell part;GO:0043227//membrane-bounded organelle;GO:0043226//organelle	GO:0003674//molecular_function;GO:0003824//catalytic activity;GO:0005488//binding;GO:0016740//transferase activity	GO:0008150//biological_process;GO:0009058//biosynthetic process;GO:0008152//metabolic process;GO:0009987//cellular process
8	26821601	26821800	*	5.61223e-25	1.33646e-22	-78.5714	Os08g0536400	Genebody	-	Hypothetical protein. (Os08t0536400-01)	-	-	-	-	GO:0005575//cellular_component;GO:0044464//cell part;GO:0005623//cell;GO:0071944//cell periphery;GO:0016020//membrane;GO:0005886//plasma membrane	-	GO:0000003//reproduction;GO:0008150//biological_process
8	26913001	26913200	*	1.29862e-22	2.57811e-20	76.25	Os08g0538300	Genebody	chitin elicitor receptor kinase 1, chitinelicitor receptor kinase-1, LysM receptor-like kinase 9	LysM receptor-like kinase, Chitin elicitor signaling (Os08t0538300-01);Similar to LysM receptor-like kinase. (Os08t0538300-02)	Organismal Systems	Environmental adaptation	ko04626//Plant-pathogen interaction	K13429	GO:0071944//cell periphery;GO:0005575//cellular_component;GO:0044464//cell part;GO:0005623//cell;GO:0005886//plasma membrane;GO:0016020//membrane	GO:0005515//protein binding;GO:0004872//receptor activity;GO:1901363//heterocyclic compound binding;GO:0003674//molecular_function;GO:0016772//transferase activity, transferring phosphorus-containing groups;GO:0060089//molecular transducer activity;GO:0005488//binding;GO:0003824//catalytic activity;GO:0004871//signal transducer activity;GO:0016301//kinase activity;GO:0036094//small molecule bindi…	GO:0009719//response to endogenous stimulus;GO:0065007//biological regulation;GO:0044699//single-organism process;GO:0044700//single organism signaling;GO:0036211//protein modification process;GO:0043170//macromolecule metabolic process;GO:0050789//regulation of biological process;GO:0007165//signal transduction;GO:0044260//cellular macromolecule metabolic process;GO:0051716//cellular response to…
8	27135701	27135900	*	1.04421e-25	2.6375e-23	-98.0769	Os08g0542300	Genebody	-	-	-	-	-	-	-	-	-
8	27135801	27136000	*	1.04421e-25	2.6375e-23	-98.0769	Os08g0542300	Genebody	-	-	-	-	-	-	-	-	-
8	27305801	27306000	*	3.11779e-24	7.00258e-22	-78.2609	Os08g0544900	Genebody	-	Similar to HMG-CoA synthase. (Os08t0544900-01)	Metabolism	Metabolism of terpenoids and polyketides;Lipid metabolism;Carbohydrate metabolism;Amino acid metabolism	ko00900//Terpenoid backbone biosynthesis;ko00280//Valine, leucine and isoleucine degradation;ko00650//Butanoate metabolism;ko00072//Synthesis and degradation of ketone bodies	K01641	-	GO:0003674//molecular_function;GO:0003824//catalytic activity;GO:0016740//transferase activity	GO:0009058//biosynthetic process;GO:0044710//single-organism metabolic process;GO:0009987//cellular process;GO:0006629//lipid metabolic process;GO:0044238//primary metabolic process;GO:0008152//metabolic process;GO:0071704//organic substance metabolic process;GO:0008150//biological_process;GO:0044699//single-organism process
8	27323401	27323600	*	6.45887e-23	1.31245e-20	75.9579	Os08g0545500	Genebody	-	-	-	-	-	-	-	-	-
8	27323501	27323700	*	3.34101e-43	2.55137e-40	81.8223	Os08g0545500	Genebody	-	-	-	-	-	-	-	-	-
8	27436001	27436200	*	1.64247e-29	5.41777e-27	-78.6667	Os08g0547500	Genebody	-	Kinesin, motor domain domain containing protein. (Os08t0547500-01);Hypothetical conserved gene. (Os08t0547500-02)	-	-	-	-	GO:0005623//cell;GO:0005575//cellular_component;GO:0044464//cell part;GO:0043229//intracellular organelle;GO:0043228//non-membrane-bounded organelle;GO:0043226//organelle;GO:0043232//intracellular non-membrane-bounded organelle;GO:0044424//intracellular part;GO:0005622//intracellular;GO:0005856//cytoskeleton	GO:0016818//hydrolase activity, acting on acid anhydrides, in phosphorus-containing anhydrides;GO:1901363//heterocyclic compound binding;GO:0036094//small molecule binding;GO:0003674//molecular_function;GO:0003774//motor activity;GO:0017111//nucleoside-triphosphatase activity;GO:0016817//hydrolase activity, acting on acid anhydrides;GO:0097159//organic cyclic compound binding;GO:0005488//binding;…	GO:0008150//biological_process;GO:0009987//cellular process
8	27436001	27436200	*	1.64247e-29	5.41777e-27	-78.6667	Os08g0547550	Genebody	-	-	-	-	-	-	-	-	-
8	27998801	27999000	*	8.60806e-27	2.34423e-24	-86.5385	Os08g0559300	Genebody	SPINDLY	O-linked N-acetylglucosamine transferase, Negative regulator of gibberellin (GA) signaling, Brassinosteroid (BR) synthesis (Os08t0559300-01)	-	-	-	-	GO:0005622//intracellular;GO:0005737//cytoplasm;GO:0043226//organelle;GO:0043231//intracellular membrane-bounded organelle;GO:0044424//intracellular part;GO:0005829//cytosol;GO:0005623//cell;GO:0043229//intracellular organelle;GO:0044444//cytoplasmic part;GO:0043227//membrane-bounded organelle;GO:0044464//cell part;GO:0005575//cellular_component;GO:0005634//nucleus	GO:0003824//catalytic activity;GO:0005488//binding;GO:0003674//molecular_function;GO:0016740//transferase activity;GO:0005515//protein binding	GO:0007154//cell communication;GO:0036211//protein modification process;GO:0009987//cellular process;GO:0044699//single-organism process;GO:0044267//cellular protein metabolic process;GO:0009058//biosynthetic process;GO:0008152//metabolic process;GO:0008150//biological_process;GO:0050794//regulation of cellular process;GO:0044238//primary metabolic process;GO:0044260//cellular macromolecule metab…
8	28338001	28338200	*	2.31835e-34	1.0554e-31	-96.7305	Os08g0565450	Genebody	-	-	-	-	-	-	-	-	-
8	28338101	28338300	*	6.40349e-44	5.08914e-41	-97.4141	Os08g0565450	Genebody	-	-	-	-	-	-	-	-	-
9	884001	884200	*	2.42429e-44	1.96823e-41	90.279	Os09g0109800	Genebody	-	Similar to Na+/H+ antiporter, probable CP0838. (Os09t0109800-01);Similar to Na+/H+ antiporter, probable CP0838. (Os09t0109800-02);Divalent ion symporter domain containing protein. (Os09t0109800-03);Similar to Na+/H+ antiporter, probable CP0838. (Os09t0109800-04)	-	-	-	-	GO:0005575//cellular_component;GO:0016020//membrane	-	GO:0051179//localization;GO:0006810//transport;GO:0008150//biological_process;GO:0051234//establishment of localization
9	1311201	1311400	*	2.24835e-28	6.85344e-26	98.5075	Os09g0116400	Genebody	brassinosteroid receptor kinase (BRI1)-interacting protein 111, BRI1-interacting protein 111, brassinosteroid receptor kinase-interacting protein 111	CCAAT-binding factor domain containing protein. (Os09t0116400-01);Similar to predicted protein. (Os09t0116400-02)	-	-	-	-	GO:0043232//intracellular non-membrane-bounded organelle;GO:0044422//organelle part;GO:0005575//cellular_component;GO:0043227//membrane-bounded organelle;GO:0043233//organelle lumen;GO:0070013//intracellular organelle lumen;GO:0043231//intracellular membrane-bounded organelle;GO:0044428//nuclear part;GO:0005622//intracellular;GO:0005730//nucleolus;GO:0043226//organelle;GO:0005634//nucleus;GO:0043…	GO:0003674//molecular_function;GO:0005488//binding	GO:0071840//cellular component organization or biogenesis;GO:0048869//cellular developmental process;GO:0044699//single-organism process;GO:0044763//single-organism cellular process;GO:0032501//multicellular organismal process;GO:0044707//single-multicellular organism process;GO:0008150//biological_process;GO:0030154//cell differentiation;GO:0032502//developmental process;GO:0007275//multicellula…
9	3102901	3103100	*	1.43922e-52	1.77408e-49	-77.9462	Os09g0240850	Genebody	-	-	-	-	-	-	-	-	-
9	3144401	3144600	*	2.76557e-30	9.63042e-28	-81.2124	Os09g0241700	Genebody	-	Homeodomain-like containing protein. (Os09t0241700-01)	-	-	-	-	GO:0005622//intracellular;GO:0005575//cellular_component;GO:0005623//cell;GO:0044424//intracellular part;GO:0016020//membrane;GO:0044464//cell part;GO:0005737//cytoplasm	GO:0016740//transferase activity;GO:0097159//organic cyclic compound binding;GO:0000166//nucleotide binding;GO:0005488//binding;GO:0016772//transferase activity, transferring phosphorus-containing groups;GO:0003674//molecular_function;GO:0016301//kinase activity;GO:0036094//small molecule binding;GO:1901265//nucleoside phosphate binding;GO:0003824//catalytic activity;GO:1901363//heterocyclic comp…	GO:0044238//primary metabolic process;GO:0008150//biological_process;GO:0044237//cellular metabolic process;GO:0043412//macromolecule modification;GO:0019538//protein metabolic process;GO:0043170//macromolecule metabolic process;GO:0009987//cellular process;GO:0044267//cellular protein metabolic process;GO:0006464//cellular protein modification process;GO:0071704//organic substance metabolic proc…
9	3144501	3144700	*	1.92744e-16	2.22157e-14	-89.6104	Os09g0241700	Genebody	-	Homeodomain-like containing protein. (Os09t0241700-01)	-	-	-	-	GO:0005622//intracellular;GO:0005575//cellular_component;GO:0005623//cell;GO:0044424//intracellular part;GO:0016020//membrane;GO:0044464//cell part;GO:0005737//cytoplasm	GO:0016740//transferase activity;GO:0097159//organic cyclic compound binding;GO:0000166//nucleotide binding;GO:0005488//binding;GO:0016772//transferase activity, transferring phosphorus-containing groups;GO:0003674//molecular_function;GO:0016301//kinase activity;GO:0036094//small molecule binding;GO:1901265//nucleoside phosphate binding;GO:0003824//catalytic activity;GO:1901363//heterocyclic comp…	GO:0044238//primary metabolic process;GO:0008150//biological_process;GO:0044237//cellular metabolic process;GO:0043412//macromolecule modification;GO:0019538//protein metabolic process;GO:0043170//macromolecule metabolic process;GO:0009987//cellular process;GO:0044267//cellular protein metabolic process;GO:0006464//cellular protein modification process;GO:0071704//organic substance metabolic proc…
9	3572901	3573100	*	1.39486e-44	1.14877e-41	90.3469	Os09g0247101	Genebody	-	-	-	-	-	-	-	-	-
9	4994901	4995100	*	1.89526e-37	1.03837e-34	-82.0094	Os09g0266100	Genebody	-	-	-	-	-	-	-	-	-
9	5125001	5125200	*	8.7463e-32	3.36001e-29	-94.3009	Os09g0268100	Genebody	-	Similar to lectin-like receptor kinase 7. (Os09t0268100-00)	-	-	-	-	GO:0005575//cellular_component;GO:0016020//membrane	GO:0000166//nucleotide binding;GO:1901265//nucleoside phosphate binding;GO:0005488//binding;GO:0036094//small molecule binding;GO:0003824//catalytic activity;GO:0016740//transferase activity;GO:0030246//carbohydrate binding;GO:0016772//transferase activity, transferring phosphorus-containing groups;GO:0097159//organic cyclic compound binding;GO:0016301//kinase activity;GO:1901363//heterocyclic co…	GO:0044237//cellular metabolic process;GO:0044267//cellular protein metabolic process;GO:0043170//macromolecule metabolic process;GO:0008150//biological_process;GO:0019538//protein metabolic process;GO:0008152//metabolic process;GO:0043412//macromolecule modification;GO:0036211//protein modification process;GO:0044260//cellular macromolecule metabolic process;GO:0009987//cellular process;GO:00717…
[truncated: 2,825 more rows]

## Sheet: Table 21.2
Table S21 Diferentially methylated genes identified between RS10 and NP10 under CHG context
[truncated: 3,543 more rows]

[truncated: 1 more sheets: Table S21.3]
