# Supplementary material for: Exploring the molecular mechanism of OsROS1a in regulating resistance to bacterial leaf streak through transcriptome and DNA methylation profiling in rice (Oryza sativa L.)
Source: BMC Genomics. 2025 Aug 1;26:713. doi: 10.1186/s12864-025-11895-1 (PMC12315458; doi:10.1186/s12864-025-11895-1)
Supplement: Supplementary file 22 — Supplementary Material 22 [file 12864_2025_11895_MOESM22_ESM.xlsx]

## Sheet: Table S22.1
Table S22 Diferentially methylated genes identified between RS24 and NP24 under CG context
chr	start	end	strand	pvalue	qvalue	meth.diff	GeneID	position	Symbol	Description	KEGG_A_class	KEGG_B_class	Pathway	K_ID	GO Component	GO Function	GO Process
1	24201	24400	*	5.05794e-20	6.14111e-18	-79.6569	Os01g0100600	Genebody	-	Single-stranded nucleic acid binding R3H domain containing protein. (Os01t0100600-01)	-	-	-	-	-	GO:0003676//nucleic acid binding;GO:1901363//heterocyclic compound binding;GO:0003674//molecular_function;GO:0097159//organic cyclic compound binding;GO:0005488//binding	-
1	211801	212000	*	2.56284e-25	4.51339e-23	-95.4545	Os01g0104100	Genebody	cold-inducible, cold-inducible zinc finger protein	Similar to protein binding / zinc ion binding. (Os01t0104100-01);Similar to protein binding / zinc ion binding. (Os01t0104100-02)	-	-	-	-	-	GO:0003674//molecular_function;GO:0005515//protein binding;GO:0005488//binding	-
1	790701	790900	*	8.70696e-32	2.26496e-29	-76.3889	Os01g0114700	Genebody	-	Similar to Receptor-like kinase. (Os01t0114700-00)	-	-	-	-	GO:0016020//membrane;GO:0005575//cellular_component	GO:0036094//small molecule binding;GO:0003674//molecular_function;GO:0003824//catalytic activity;GO:0097159//organic cyclic compound binding;GO:0016740//transferase activity;GO:1901265//nucleoside phosphate binding;GO:0000166//nucleotide binding;GO:1901363//heterocyclic compound binding;GO:0005488//binding;GO:0016772//transferase activity, transferring phosphorus-containing groups;GO:0016301//kin…	GO:0044238//primary metabolic process;GO:0009987//cellular process;GO:0044260//cellular macromolecule metabolic process;GO:0044267//cellular protein metabolic process;GO:0044237//cellular metabolic process;GO:0008150//biological_process;GO:0008152//metabolic process;GO:0043170//macromolecule metabolic process;GO:0036211//protein modification process;GO:0019538//protein metabolic process;GO:000646…
1	921401	921600	*	2.1983e-25	3.88695e-23	-78.3117	Os01g0116400	Genebody	-	Protein kinase, core domain containing protein. (Os01t0116400-01)	-	-	-	-	GO:0005575//cellular_component;GO:0016020//membrane	GO:1901363//heterocyclic compound binding;GO:0003674//molecular_function;GO:1901265//nucleoside phosphate binding;GO:0097159//organic cyclic compound binding;GO:0016772//transferase activity, transferring phosphorus-containing groups;GO:0000166//nucleotide binding;GO:0003824//catalytic activity;GO:0005488//binding;GO:0016301//kinase activity;GO:0016740//transferase activity;GO:0036094//small mole…	GO:0008150//biological_process;GO:0008152//metabolic process;GO:0036211//protein modification process;GO:0009987//cellular process;GO:0044238//primary metabolic process;GO:0019538//protein metabolic process;GO:0044260//cellular macromolecule metabolic process;GO:0071704//organic substance metabolic process;GO:0044267//cellular protein metabolic process;GO:0006464//cellular protein modification pr…
1	921401	921600	*	2.1983e-25	3.88695e-23	-78.3117	Os01g0116650	Genebody	-	-	-	-	-	-	-	-	-
1	2620101	2620300	*	7.33602e-80	1.33918e-76	91.8594	Os01g0148100	Genebody	-	-	-	-	-	-	-	-	-
1	3112901	3113100	*	2.9677e-20	3.66606e-18	-78.8004	Os01g0159400	Genebody	-	Similar to Acyl-coenzyme A oxidase 4, peroxisomal (EC 1.3.3.6) (AOX 4) (Short- chain acyl-CoA oxidase) (SAOX) (AtCX4) (G6p) (AtG6). (Os01t0159400-01)	Metabolism;Cellular Processes	Lipid metabolism;Transport and catabolism	ko04146//Peroxisome;ko00071//Fatty acid degradation;ko00592//alpha-Linolenic acid metabolism;ko01040//Biosynthesis of unsaturated fatty acids	K00232	-	GO:0036094//small molecule binding;GO:0003824//catalytic activity;GO:0003674//molecular_function;GO:0000166//nucleotide binding;GO:0097159//organic cyclic compound binding;GO:1901265//nucleoside phosphate binding;GO:0005488//binding;GO:1901363//heterocyclic compound binding	GO:0008152//metabolic process;GO:0044699//single-organism process;GO:0071704//organic substance metabolic process;GO:0044238//primary metabolic process;GO:0009056//catabolic process;GO:0044710//single-organism metabolic process;GO:0008150//biological_process;GO:0009987//cellular process;GO:0006629//lipid metabolic process
1	3342401	3342600	*	2.27924e-32	6.12849e-30	-89.8346	Os01g0164700	Genebody	-	Uncharacterised protein family UPF0363 domain containing protein. (Os01t0164700-01)	-	-	-	-	GO:0044444//cytoplasmic part;GO:0005622//intracellular;GO:0005623//cell;GO:0044424//intracellular part;GO:0005575//cellular_component;GO:0005737//cytoplasm;GO:0044464//cell part;GO:0005829//cytosol	GO:0005515//protein binding;GO:0005488//binding;GO:0003674//molecular_function	GO:0009987//cellular process;GO:0071840//cellular component organization or biogenesis;GO:0008150//biological_process;GO:0016043//cellular component organization
1	3425001	3425200	*	6.22075e-23	9.33599e-21	-82.4561	Os01g0166700	Genebody	-	Saposin family protein. (Os01t0166700-01)	-	-	-	-	GO:0043229//intracellular organelle;GO:0043231//intracellular membrane-bounded organelle;GO:0000323//lytic vacuole;GO:0005575//cellular_component;GO:0043226//organelle;GO:0005623//cell;GO:0005622//intracellular;GO:0044424//intracellular part;GO:0005773//vacuole;GO:0044444//cytoplasmic part;GO:0005737//cytoplasm;GO:0043227//membrane-bounded organelle;GO:0005764//lysosome;GO:0044464//cell part	-	GO:0044710//single-organism metabolic process;GO:0044238//primary metabolic process;GO:0006629//lipid metabolic process;GO:0071704//organic substance metabolic process;GO:0008152//metabolic process;GO:0044699//single-organism process;GO:0008150//biological_process;GO:0009987//cellular process
1	3425101	3425300	*	1.45053e-19	1.69931e-17	-85.4545	Os01g0166700	Genebody	-	Saposin family protein. (Os01t0166700-01)	-	-	-	-	GO:0043229//intracellular organelle;GO:0043231//intracellular membrane-bounded organelle;GO:0000323//lytic vacuole;GO:0005575//cellular_component;GO:0043226//organelle;GO:0005623//cell;GO:0005622//intracellular;GO:0044424//intracellular part;GO:0005773//vacuole;GO:0044444//cytoplasmic part;GO:0005737//cytoplasm;GO:0043227//membrane-bounded organelle;GO:0005764//lysosome;GO:0044464//cell part	-	GO:0044710//single-organism metabolic process;GO:0044238//primary metabolic process;GO:0006629//lipid metabolic process;GO:0071704//organic substance metabolic process;GO:0008152//metabolic process;GO:0044699//single-organism process;GO:0008150//biological_process;GO:0009987//cellular process
1	3781201	3781400	*	2.76613e-22	3.9635e-20	75.2451	Os01g0173600	Genebody	-	-	-	-	-	-	-	-	-
1	4133501	4133700	*	1.33077e-42	6.0706e-40	93.75	Os01g0179400	Genebody	SUBSTANDARD STARCH GRAIN4	Amyloplast-localized protein containing DUF490, Regulation of starch grain sizes (Os01t0179400-01)	-	-	-	-	GO:0016020//membrane;GO:0005576//extracellular region;GO:0005575//cellular_component	-	-
1	4267301	4267500	*	1.94598e-31	4.96623e-29	-87.4582	Os01g0180900	Genebody	Paternally Expressed Gene1	2-oxoglutarate and iron-dependent oxygenase, Starch accumulation (Os01t0180900-01)	-	-	-	-	-	GO:0005488//binding;GO:0003824//catalytic activity;GO:0030246//carbohydrate binding;GO:0003674//molecular_function	GO:0008152//metabolic process;GO:0008150//biological_process
1	4267401	4267600	*	9.08272e-24	1.44141e-21	-75.7237	Os01g0180900	Genebody	Paternally Expressed Gene1	2-oxoglutarate and iron-dependent oxygenase, Starch accumulation (Os01t0180900-01)	-	-	-	-	-	GO:0005488//binding;GO:0003824//catalytic activity;GO:0030246//carbohydrate binding;GO:0003674//molecular_function	GO:0008152//metabolic process;GO:0008150//biological_process
1	4268501	4268700	*	1.05189e-36	3.58924e-34	-92.2078	Os01g0180900	Genebody	Paternally Expressed Gene1	2-oxoglutarate and iron-dependent oxygenase, Starch accumulation (Os01t0180900-01)	-	-	-	-	-	GO:0005488//binding;GO:0003824//catalytic activity;GO:0030246//carbohydrate binding;GO:0003674//molecular_function	GO:0008152//metabolic process;GO:0008150//biological_process
1	5241201	5241400	*	7.72875e-54	5.7455e-51	-78.1185	Os01g0197100	Genebody	DWARF EBISU	Cytochrome P450, Brassinosteroids biosynthesis, Regulation of plant architecture (Os01t0197100-01);Cytochrome P450 (Splicing variant) (Os01t0197100-02)	Metabolism	Metabolism of terpenoids and polyketides	ko00905//Brassinosteroid biosynthesis	K09589	GO:0016020//membrane;GO:0005575//cellular_component	GO:0005488//binding;GO:0003674//molecular_function;GO:0003824//catalytic activity	GO:0044767//single-organism developmental process;GO:0071704//organic substance metabolic process;GO:0009058//biosynthetic process;GO:0008150//biological_process;GO:0007275//multicellular organism development;GO:0044238//primary metabolic process;GO:0008152//metabolic process;GO:0044699//single-organism process;GO:0032502//developmental process;GO:0044710//single-organism metabolic process;GO:003…
1	5241201	5241400	*	7.72875e-54	5.7455e-51	-78.1185	Os01g0197150	Genebody	-	-	-	-	-	-	-	-	-
1	5241301	5241500	*	2.63838e-57	2.24858e-54	-82.7482	Os01g0197100	Genebody	DWARF EBISU	Cytochrome P450, Brassinosteroids biosynthesis, Regulation of plant architecture (Os01t0197100-01);Cytochrome P450 (Splicing variant) (Os01t0197100-02)	Metabolism	Metabolism of terpenoids and polyketides	ko00905//Brassinosteroid biosynthesis	K09589	GO:0016020//membrane;GO:0005575//cellular_component	GO:0005488//binding;GO:0003674//molecular_function;GO:0003824//catalytic activity	GO:0044767//single-organism developmental process;GO:0071704//organic substance metabolic process;GO:0009058//biosynthetic process;GO:0008150//biological_process;GO:0007275//multicellular organism development;GO:0044238//primary metabolic process;GO:0008152//metabolic process;GO:0044699//single-organism process;GO:0032502//developmental process;GO:0044710//single-organism metabolic process;GO:003…
1	5241301	5241500	*	2.63838e-57	2.24858e-54	-82.7482	Os01g0197150	Genebody	-	-	-	-	-	-	-	-	-
1	5816801	5817000	*	8.43034e-12	4.83524e-10	-80	Os01g0206800	Genebody	-	Protein kinase, core domain containing protein. (Os01t0206800-01)	-	-	-	-	GO:0071944//cell periphery;GO:0044464//cell part;GO:0016020//membrane;GO:0005623//cell;GO:0005886//plasma membrane;GO:0005575//cellular_component	GO:0004872//receptor activity;GO:0060089//molecular transducer activity;GO:0016740//transferase activity;GO:0016772//transferase activity, transferring phosphorus-containing groups;GO:0000166//nucleotide binding;GO:0036094//small molecule binding;GO:1901265//nucleoside phosphate binding;GO:0004871//signal transducer activity;GO:0005488//binding;GO:0097159//organic cyclic compound binding;GO:00163…	GO:0007154//cell communication;GO:0044267//cellular protein metabolic process;GO:0036211//protein modification process;GO:0043170//macromolecule metabolic process;GO:0071704//organic substance metabolic process;GO:0044763//single-organism cellular process;GO:0006464//cellular protein modification process;GO:0044699//single-organism process;GO:0008150//biological_process;GO:0050896//response to st…
1	5816801	5817000	*	8.43034e-12	4.83524e-10	-80	Os01g0207001	Genebody	-	-	-	-	-	-	-	-	-
1	6195501	6195700	*	1.25804e-53	9.26842e-51	-75.8401	Os01g0213350	Genebody	-	-	-	-	-	-	-	-	-
1	6379001	6379200	*	7.42572e-36	2.42752e-33	-79.4931	Os01g0216900	Genebody	-	-	-	-	-	-	-	-	-
1	6566701	6566900	*	5.31092e-31	1.32054e-28	-84.4005	Os01g0220100	Genebody	CELLULASE 9A	Similar to Cellulase. (Os01t0220100-01)	-	-	-	-	GO:0005576//extracellular region;GO:0005575//cellular_component	GO:0003674//molecular_function;GO:0003824//catalytic activity;GO:0005488//binding;GO:0016787//hydrolase activity;GO:0030246//carbohydrate binding	GO:0009056//catabolic process;GO:0008150//biological_process;GO:0005975//carbohydrate metabolic process;GO:0071704//organic substance metabolic process;GO:0044238//primary metabolic process;GO:0009987//cellular process;GO:0008152//metabolic process;GO:0071840//cellular component organization or biogenesis;GO:0016043//cellular component organization
1	6566701	6566900	*	5.31092e-31	1.32054e-28	-84.4005	Os01g0220150	Genebody	-	-	-	-	-	-	-	-	-
1	6566801	6567000	*	2.73952e-22	3.92609e-20	-79.97	Os01g0220100	Genebody	CELLULASE 9A	Similar to Cellulase. (Os01t0220100-01)	-	-	-	-	GO:0005576//extracellular region;GO:0005575//cellular_component	GO:0003674//molecular_function;GO:0003824//catalytic activity;GO:0005488//binding;GO:0016787//hydrolase activity;GO:0030246//carbohydrate binding	GO:0009056//catabolic process;GO:0008150//biological_process;GO:0005975//carbohydrate metabolic process;GO:0071704//organic substance metabolic process;GO:0044238//primary metabolic process;GO:0009987//cellular process;GO:0008152//metabolic process;GO:0071840//cellular component organization or biogenesis;GO:0016043//cellular component organization
1	6566801	6567000	*	2.73952e-22	3.92609e-20	-79.97	Os01g0220150	Genebody	-	-	-	-	-	-	-	-	-
1	7119901	7120100	*	3.04769e-21	4.05445e-19	-76.5957	Os01g0228901	Genebody	-	-	-	-	-	-	-	-	-
1	7204601	7204800	*	9.32208e-16	7.93119e-14	-76.1905	Os01g0229900	Genebody	-	Similar to Ubiquitin-conjugating enzyme family protein, expressed. (Os01t0229900-01);Similar to Shaggy-related protein kinase dzeta (EC 2.7.1.-) (ASK-dzeta). (Os01t0229900-02);Hypothetical conserved gene. (Os01t0229900-03)	-	-	-	-	GO:0044424//intracellular part;GO:0005622//intracellular;GO:0005575//cellular_component;GO:0005737//cytoplasm;GO:0005623//cell;GO:0044464//cell part	GO:0005515//protein binding;GO:0003824//catalytic activity;GO:0003674//molecular_function;GO:0016740//transferase activity;GO:0005488//binding	GO:0044260//cellular macromolecule metabolic process;GO:0044267//cellular protein metabolic process;GO:0036211//protein modification process;GO:0043412//macromolecule modification;GO:0009987//cellular process;GO:0044238//primary metabolic process;GO:0008152//metabolic process;GO:0044237//cellular metabolic process;GO:0008150//biological_process;GO:0006464//cellular protein modification process;GO…
1	8476001	8476200	*	1.91544e-26	3.6258e-24	-92.6829	Os01g0254900	Genebody	-	Similar to Syntaxin 22 (AtSYP22) (AtVAM3). (Os01t0254900-01)	-	-	-	-	GO:0043227//membrane-bounded organelle;GO:0005794//Golgi apparatus;GO:0005623//cell;GO:0005622//intracellular;GO:0043226//organelle;GO:0043229//intracellular organelle;GO:0044424//intracellular part;GO:0005737//cytoplasm;GO:0044464//cell part;GO:0012505//endomembrane system;GO:0044444//cytoplasmic part;GO:0043231//intracellular membrane-bounded organelle;GO:0005768//endosome;GO:0005634//nucleus;G…	GO:0005515//protein binding;GO:1901363//heterocyclic compound binding;GO:0097159//organic cyclic compound binding;GO:0003677//DNA binding;GO:0003676//nucleic acid binding;GO:0001071//nucleic acid binding transcription factor activity;GO:0005488//binding;GO:0003674//molecular_function;GO:0003700//transcription factor activity, sequence-specific DNA binding	GO:0051179//localization;GO:0044237//cellular metabolic process;GO:0071840//cellular component organization or biogenesis;GO:0009987//cellular process;GO:0046483//heterocycle metabolic process;GO:0006807//nitrogen compound metabolic process;GO:0009058//biosynthetic process;GO:0006810//transport;GO:0071704//organic substance metabolic process;GO:0016043//cellular component organization;GO:0006725/…
1	8856401	8856600	*	1.11769e-24	1.88659e-22	-92.5926	Os01g0262401	Genebody	-	Hypothetical genes. (Os01t0262401-00)	-	-	-	-	GO:0005575//cellular_component;GO:0016020//membrane	-	-
1	8856901	8857100	*	1.09223e-23	1.72302e-21	-98.1481	Os01g0262401	Genebody	-	Hypothetical genes. (Os01t0262401-00)	-	-	-	-	GO:0005575//cellular_component;GO:0016020//membrane	-	-
1	8857001	8857200	*	4.2236e-36	1.39635e-33	-98.0392	Os01g0262401	Genebody	-	Hypothetical genes. (Os01t0262401-00)	-	-	-	-	GO:0005575//cellular_component;GO:0016020//membrane	-	-
1	8891501	8891700	*	8.98789e-54	6.65937e-51	79.4697	Os01g0262600	Genebody	GLYCOSYLTRANSFERASE1	Glycosyltransferase, Pollen wall formation (Os01t0262600-01)	-	-	-	-	GO:0005575//cellular_component;GO:0016020//membrane	GO:0016740//transferase activity;GO:0003674//molecular_function;GO:0003824//catalytic activity	-
1	9514801	9515000	*	3.14074e-63	3.27075e-60	-76.8211	Os01g0274100	Genebody	YUCCA-LIKE GENE 10	Similar to disulfide oxidoreductase/ monooxygenase/ oxidoreductase. (Os01t0274100-00)	-	-	-	-	-	GO:0003674//molecular_function;GO:1901363//heterocyclic compound binding;GO:0036094//small molecule binding;GO:0003824//catalytic activity;GO:1901265//nucleoside phosphate binding;GO:0097159//organic cyclic compound binding;GO:0000166//nucleotide binding;GO:0005488//binding	GO:0008152//metabolic process;GO:0008150//biological_process
1	9514901	9515100	*	3.06206e-61	2.97009e-58	-77.8401	Os01g0274100	Genebody	YUCCA-LIKE GENE 10	Similar to disulfide oxidoreductase/ monooxygenase/ oxidoreductase. (Os01t0274100-00)	-	-	-	-	-	GO:0003674//molecular_function;GO:1901363//heterocyclic compound binding;GO:0036094//small molecule binding;GO:0003824//catalytic activity;GO:1901265//nucleoside phosphate binding;GO:0097159//organic cyclic compound binding;GO:0000166//nucleotide binding;GO:0005488//binding	GO:0008152//metabolic process;GO:0008150//biological_process
1	10475001	10475200	*	1.78021e-69	2.32493e-66	-84.9698	Os01g0289600	Genebody	WRKY GENE 9	Similar to WRKY transcription factor 28. (Os01t0289600-00)	-	-	-	-	GO:0005575//cellular_component;GO:0043231//intracellular membrane-bounded organelle;GO:0043226//organelle;GO:0043227//membrane-bounded organelle;GO:0044464//cell part;GO:0043229//intracellular organelle;GO:0005623//cell;GO:0005634//nucleus;GO:0005622//intracellular;GO:0044424//intracellular part	GO:0005488//binding;GO:0001071//nucleic acid binding transcription factor activity;GO:0003677//DNA binding;GO:0003700//transcription factor activity, sequence-specific DNA binding;GO:0003676//nucleic acid binding;GO:0003674//molecular_function;GO:1901363//heterocyclic compound binding;GO:0097159//organic cyclic compound binding	GO:0034641//cellular nitrogen compound metabolic process;GO:0006807//nitrogen compound metabolic process;GO:0044237//cellular metabolic process;GO:0008150//biological_process;GO:0044238//primary metabolic process;GO:0071704//organic substance metabolic process;GO:0006139//nucleobase-containing compound metabolic process;GO:0046483//heterocycle metabolic process;GO:0006725//cellular aromatic compo…
1	10475101	10475300	*	1.77352e-38	6.63553e-36	-82.3009	Os01g0289600	Genebody	WRKY GENE 9	Similar to WRKY transcription factor 28. (Os01t0289600-00)	-	-	-	-	GO:0005575//cellular_component;GO:0043231//intracellular membrane-bounded organelle;GO:0043226//organelle;GO:0043227//membrane-bounded organelle;GO:0044464//cell part;GO:0043229//intracellular organelle;GO:0005623//cell;GO:0005634//nucleus;GO:0005622//intracellular;GO:0044424//intracellular part	GO:0005488//binding;GO:0001071//nucleic acid binding transcription factor activity;GO:0003677//DNA binding;GO:0003700//transcription factor activity, sequence-specific DNA binding;GO:0003676//nucleic acid binding;GO:0003674//molecular_function;GO:1901363//heterocyclic compound binding;GO:0097159//organic cyclic compound binding	GO:0034641//cellular nitrogen compound metabolic process;GO:0006807//nitrogen compound metabolic process;GO:0044237//cellular metabolic process;GO:0008150//biological_process;GO:0044238//primary metabolic process;GO:0071704//organic substance metabolic process;GO:0006139//nucleobase-containing compound metabolic process;GO:0046483//heterocycle metabolic process;GO:0006725//cellular aromatic compo…
1	10699601	10699800	*	2.58805e-42	1.16327e-39	-91.0442	Os01g0293800	Genebody	-	-	-	-	-	-	-	-	-
1	11173801	11174000	*	9.7797e-27	1.88363e-24	-77.027	Os01g0302500	Genebody	HOMEOBOX 6	Knotted1-type homeobox protein OSH6. (Os01t0302500-01)	-	-	-	-	GO:0044464//cell part;GO:0005634//nucleus;GO:0043231//intracellular membrane-bounded organelle;GO:0043226//organelle;GO:0043227//membrane-bounded organelle;GO:0005623//cell;GO:0043229//intracellular organelle;GO:0005575//cellular_component;GO:0005622//intracellular;GO:0044424//intracellular part	GO:0005488//binding;GO:0003677//DNA binding;GO:1901363//heterocyclic compound binding;GO:0003674//molecular_function;GO:0003676//nucleic acid binding;GO:0097159//organic cyclic compound binding	GO:0009058//biosynthetic process;GO:0046483//heterocycle metabolic process;GO:0009987//cellular process;GO:0044237//cellular metabolic process;GO:0071704//organic substance metabolic process;GO:0044238//primary metabolic process;GO:0006139//nucleobase-containing compound metabolic process;GO:0008150//biological_process;GO:1901360//organic cyclic compound metabolic process;GO:0034641//cellular nit…
1	11429401	11429600	*	1.66959e-18	1.79505e-16	-87.7622	Os01g0306900	Genebody	-	-	-	-	-	-	-	-	-
1	12031901	12032100	*	1.68311e-28	3.62216e-26	-87.4126	Os01g0317500	Genebody	-	Similar to esterase/lipase/thioesterase family protein. (Os01t0317500-00)	-	-	-	-	GO:0016020//membrane;GO:0005575//cellular_component	GO:0016787//hydrolase activity;GO:0003674//molecular_function;GO:0003824//catalytic activity	GO:0006629//lipid metabolic process;GO:0008152//metabolic process;GO:0044710//single-organism metabolic process;GO:0008150//biological_process;GO:0044238//primary metabolic process;GO:0071704//organic substance metabolic process;GO:0044699//single-organism process
1	12032001	12032200	*	1.90934e-81	3.66982e-78	-80.8289	Os01g0317500	Genebody	-	Similar to esterase/lipase/thioesterase family protein. (Os01t0317500-00)	-	-	-	-	GO:0016020//membrane;GO:0005575//cellular_component	GO:0016787//hydrolase activity;GO:0003674//molecular_function;GO:0003824//catalytic activity	GO:0006629//lipid metabolic process;GO:0008152//metabolic process;GO:0044710//single-organism metabolic process;GO:0008150//biological_process;GO:0044238//primary metabolic process;GO:0071704//organic substance metabolic process;GO:0044699//single-organism process
1	12738001	12738200	*	9.81713e-43	4.51586e-40	-75.2093	Os01g0329900	Genebody	GDSL ESTERASE/LIPASE PROTEIN 14	Similar to Lipase homolog (Fragment). (Os01t0329900-01);Hypothetical conserved gene. (Os01t0329900-02)	-	-	-	-	GO:0016020//membrane;GO:0005575//cellular_component	GO:0003674//molecular_function;GO:0016787//hydrolase activity;GO:0003824//catalytic activity	-
1	13344701	13344900	*	2.54499e-67	3.0876e-64	-79.8795	Os01g0339500	Genebody	NAC DOMAIN-CONTAINING PROTEIN 30	Similar to No apical meristem protein. (Os01t0339500-01)	-	-	-	-	GO:0005634//nucleus;GO:0043229//intracellular organelle;GO:0005623//cell;GO:0043227//membrane-bounded organelle;GO:0043226//organelle;GO:0043231//intracellular membrane-bounded organelle;GO:0005575//cellular_component;GO:0005622//intracellular;GO:0044424//intracellular part;GO:0044464//cell part	GO:0003677//DNA binding;GO:0003676//nucleic acid binding;GO:0097159//organic cyclic compound binding;GO:0003674//molecular_function;GO:0005488//binding;GO:1901363//heterocyclic compound binding	GO:0006139//nucleobase-containing compound metabolic process;GO:0008152//metabolic process;GO:0008150//biological_process;GO:1901360//organic cyclic compound metabolic process;GO:0044238//primary metabolic process;GO:0071704//organic substance metabolic process;GO:0009987//cellular process;GO:0009058//biosynthetic process;GO:0046483//heterocycle metabolic process;GO:0006725//cellular aromatic com…
1	13959101	13959300	*	7.04592e-41	2.96607e-38	-81.8739	Os01g0350000	Genebody	-	Transferase family protein. (Os01t0350000-01)	-	-	-	-	-	GO:0003674//molecular_function;GO:0016740//transferase activity;GO:0003824//catalytic activity	-
1	13959201	13959400	*	3.95762e-63	4.11049e-60	-94.2215	Os01g0350000	Genebody	-	Transferase family protein. (Os01t0350000-01)	-	-	-	-	-	GO:0003674//molecular_function;GO:0016740//transferase activity;GO:0003824//catalytic activity	-
1	14036401	14036600	*	4.69323e-21	6.15786e-19	-87.037	Os01g0351100	Genebody	poly(ADP-ribose) polymerase 2B	Similar to Poly. (Os01t0351100-00)	-	-	-	-	-	GO:0003824//catalytic activity;GO:0016740//transferase activity;GO:0003674//molecular_function	GO:0009987//cellular process;GO:0044267//cellular protein metabolic process;GO:0044238//primary metabolic process;GO:0043412//macromolecule modification;GO:0006464//cellular protein modification process;GO:0044260//cellular macromolecule metabolic process;GO:0008150//biological_process;GO:0071704//organic substance metabolic process;GO:0043170//macromolecule metabolic process;GO:0019538//protein …
1	14036501	14036700	*	4.69323e-21	6.15786e-19	-87.037	Os01g0351100	Genebody	poly(ADP-ribose) polymerase 2B	Similar to Poly. (Os01t0351100-00)	-	-	-	-	-	GO:0003824//catalytic activity;GO:0016740//transferase activity;GO:0003674//molecular_function	GO:0009987//cellular process;GO:0044267//cellular protein metabolic process;GO:0044238//primary metabolic process;GO:0043412//macromolecule modification;GO:0006464//cellular protein modification process;GO:0044260//cellular macromolecule metabolic process;GO:0008150//biological_process;GO:0071704//organic substance metabolic process;GO:0043170//macromolecule metabolic process;GO:0019538//protein …
1	15187001	15187200	*	3.3874e-38	1.25135e-35	-86.0714	Os01g0369900	Genebody	12-OXOPHYTODIENOATE REDUCTASE 10	Similar to 12-oxo-phytodienoic acid reductase6. (Os01t0369900-01)	-	-	-	-	-	GO:1901363//heterocyclic compound binding;GO:0097159//organic cyclic compound binding;GO:0003674//molecular_function;GO:0003824//catalytic activity;GO:0000166//nucleotide binding;GO:0036094//small molecule binding;GO:1901265//nucleoside phosphate binding;GO:0005488//binding	GO:0008152//metabolic process;GO:0008150//biological_process
1	15187001	15187200	*	3.3874e-38	1.25135e-35	-86.0714	Os01g0369950	Genebody	-	-	-	-	-	-	-	-	-
1	15509501	15509700	*	1.29129e-34	3.93867e-32	-82.7586	Os01g0375500	Genebody	-	Similar to Shikimate biosynthesis protein aroDE. (Os01t0375500-00)	-	-	-	-	GO:0043226//organelle;GO:0005622//intracellular;GO:0044424//intracellular part;GO:0043229//intracellular organelle;GO:0043227//membrane-bounded organelle;GO:0009536//plastid;GO:0005623//cell;GO:0044464//cell part;GO:0044444//cytoplasmic part;GO:0043231//intracellular membrane-bounded organelle;GO:0005575//cellular_component;GO:0005737//cytoplasm	GO:0003824//catalytic activity;GO:0003674//molecular_function	GO:0008152//metabolic process;GO:0008150//biological_process;GO:0009058//biosynthetic process;GO:0009987//cellular process
1	16050901	16051100	*	7.48839e-26	1.3646e-23	-77.4436	Os01g0383700	Genebody	-	-	-	-	-	-	-	-	-
1	16323001	16323200	*	4.18146e-42	1.85969e-39	-82.4095	Os01g0387865	Genebody	-	-	-	-	-	-	-	-	-
1	16468901	16469100	*	1.74285e-31	4.4602e-29	-93.2203	Os01g0390300	Genebody	-	Nucleic acid-binding, OB-fold domain containing protein. (Os01t0390300-01);Nucleic acid-binding, OB-fold domain containing protein. (Os01t0390300-02)	-	-	-	-	-	GO:0005488//binding;GO:0097159//organic cyclic compound binding;GO:0003824//catalytic activity;GO:0036094//small molecule binding;GO:0003674//molecular_function;GO:0000166//nucleotide binding;GO:1901363//heterocyclic compound binding;GO:1901265//nucleoside phosphate binding;GO:0016787//hydrolase activity	GO:0006139//nucleobase-containing compound metabolic process;GO:0008152//metabolic process;GO:0044237//cellular metabolic process;GO:0009987//cellular process;GO:0044238//primary metabolic process;GO:0043170//macromolecule metabolic process;GO:0006950//response to stress;GO:0008150//biological_process;GO:0034641//cellular nitrogen compound metabolic process;GO:0006725//cellular aromatic compound …
1	16722601	16722800	*	8.92264e-39	3.38578e-36	-87.1212	Os01g0393100	Genebody	NAC DOMAIN-CONTAINING PROTEIN 26	Similar to CUC2. (Os01t0393100-01)	-	-	-	-	GO:0043231//intracellular membrane-bounded organelle;GO:0044464//cell part;GO:0043226//organelle;GO:0005634//nucleus;GO:0005622//intracellular;GO:0043227//membrane-bounded organelle;GO:0005575//cellular_component;GO:0043229//intracellular organelle;GO:0005623//cell;GO:0044424//intracellular part	GO:0003676//nucleic acid binding;GO:0003674//molecular_function;GO:0003677//DNA binding;GO:1901363//heterocyclic compound binding;GO:0005488//binding;GO:0097159//organic cyclic compound binding	GO:0006807//nitrogen compound metabolic process;GO:0008152//metabolic process;GO:0008150//biological_process;GO:0006139//nucleobase-containing compound metabolic process;GO:0046483//heterocycle metabolic process;GO:0044238//primary metabolic process;GO:1901360//organic cyclic compound metabolic process;GO:0009058//biosynthetic process;GO:0044237//cellular metabolic process;GO:0071704//organic sub…
1	17385801	17386000	*	8.38021e-110	3.54399e-106	88.1532	Os01g0502300	Genebody	-	Similar to palmitoyl-acyl carrier protein thioesterase. (Os01t0502300-00)	-	-	-	-	GO:0043229//intracellular organelle;GO:0044444//cytoplasmic part;GO:0009536//plastid;GO:0005623//cell;GO:0005575//cellular_component;GO:0016020//membrane;GO:0044464//cell part;GO:0005622//intracellular;GO:0005737//cytoplasm;GO:0044424//intracellular part;GO:0043226//organelle;GO:0043231//intracellular membrane-bounded organelle;GO:0043227//membrane-bounded organelle	GO:0003824//catalytic activity;GO:0003674//molecular_function;GO:0016787//hydrolase activity	GO:0006629//lipid metabolic process;GO:0008150//biological_process;GO:0009987//cellular process;GO:0044238//primary metabolic process;GO:0009058//biosynthetic process;GO:0071704//organic substance metabolic process;GO:0044710//single-organism metabolic process;GO:0008152//metabolic process;GO:0044699//single-organism process
1	17762101	17762300	*	6.85535e-41	2.88701e-38	79.5739	Os01g0508000	Genebody	BETA-GLUCOSIDASE 1	Similar to Beta-glucosidase. (Os01t0508000-01);Similar to Beta-mannosidase 2. (Os01t0508000-02)	Metabolism	Carbohydrate metabolism;Metabolism of other amino acids;Biosynthesis of other secondary metabolites	ko00940//Phenylpropanoid biosynthesis;ko00500//Starch and sucrose metabolism;ko00460//Cyanoamino acid metabolism	K05350	-	GO:0003674//molecular_function;GO:0003824//catalytic activity;GO:0016787//hydrolase activity	GO:0044238//primary metabolic process;GO:0071704//organic substance metabolic process;GO:0005975//carbohydrate metabolic process;GO:0008150//biological_process;GO:0008152//metabolic process
1	18192901	18193100	*	3.27977e-32	8.72566e-30	-75.6757	Os01g0514600	Genebody	-	Similar to Fimbrin 1 (AtFIM1). (Os01t0514600-01)	-	-	-	-	GO:0044464//cell part;GO:0005575//cellular_component;GO:0005737//cytoplasm;GO:0043226//organelle;GO:0005623//cell;GO:0005856//cytoskeleton;GO:0044424//intracellular part;GO:0043232//intracellular non-membrane-bounded organelle;GO:0043228//non-membrane-bounded organelle;GO:0043229//intracellular organelle;GO:0005622//intracellular	GO:1901363//heterocyclic compound binding;GO:0003824//catalytic activity;GO:0000166//nucleotide binding;GO:0003674//molecular_function;GO:0016818//hydrolase activity, acting on acid anhydrides, in phosphorus-containing anhydrides;GO:0017111//nucleoside-triphosphatase activity;GO:0016817//hydrolase activity, acting on acid anhydrides;GO:0097159//organic cyclic compound binding;GO:0005515//protein …	GO:0008150//biological_process;GO:0071840//cellular component organization or biogenesis;GO:0009987//cellular process;GO:0016043//cellular component organization
1	18626901	18627100	*	7.8142e-122	4.36092e-118	-85.4406	Os01g0522100	Genebody	-	Conserved hypothetical protein. (Os01t0522100-01)	-	-	-	-	GO:0016020//membrane;GO:0005575//cellular_component	-	-
1	19243701	19243900	*	8.98229e-26	1.62952e-23	-98.2759	Os01g0532600	Genebody	HIGH-AFFINITY K+ TRANSPORTER 3	Similar to HKT1 (High-affinity potassium uptake transporter). (Os01t0532600-00)	-	-	-	-	GO:0016020//membrane;GO:0005886//plasma membrane;GO:0044464//cell part;GO:0005575//cellular_component;GO:0005623//cell;GO:0071944//cell periphery	GO:0005215//transporter activity;GO:0003674//molecular_function	GO:0051234//establishment of localization;GO:0051179//localization;GO:0006810//transport;GO:0008150//biological_process
1	20064201	20064400	*	3.04581e-24	4.99939e-22	83.0568	Os01g0543100	Genebody	class III peroxidase 17	Similar to Peroxidase 72 precursor (EC 1.11.1.7) (Atperox P72) (PRXR8) (ATP6a). (Os01t0543100-01)	Metabolism	Biosynthesis of other secondary metabolites	ko00940//Phenylpropanoid biosynthesis	K00430	GO:0005575//cellular_component;GO:0005576//extracellular region	GO:0003674//molecular_function;GO:0005488//binding;GO:0003824//catalytic activity	GO:0008150//biological_process;GO:0050896//response to stimulus;GO:0006950//response to stress;GO:0009056//catabolic process;GO:0009987//cellular process;GO:0008152//metabolic process
1	20064301	20064500	*	5.81865e-20	7.02977e-18	86.248	Os01g0543100	Genebody	class III peroxidase 17	Similar to Peroxidase 72 precursor (EC 1.11.1.7) (Atperox P72) (PRXR8) (ATP6a). (Os01t0543100-01)	Metabolism	Biosynthesis of other secondary metabolites	ko00940//Phenylpropanoid biosynthesis	K00430	GO:0005575//cellular_component;GO:0005576//extracellular region	GO:0003674//molecular_function;GO:0005488//binding;GO:0003824//catalytic activity	GO:0008150//biological_process;GO:0050896//response to stimulus;GO:0006950//response to stress;GO:0009056//catabolic process;GO:0009987//cellular process;GO:0008152//metabolic process
1	21183401	21183600	*	9.49056e-39	3.59604e-36	-96.3636	Os01g0559200	Genebody	-	Phosphorylated adapter RNA export protein, RNA-binding domain domain containing protein. (Os01t0559200-01)	Genetic Information Processing	Translation	ko03013//RNA transport	K14291	GO:0005737//cytoplasm;GO:0005622//intracellular;GO:0005623//cell;GO:0005575//cellular_component;GO:0044424//intracellular part;GO:0044464//cell part	GO:0003824//catalytic activity;GO:1901363//heterocyclic compound binding;GO:0097159//organic cyclic compound binding;GO:0036094//small molecule binding;GO:0003674//molecular_function;GO:0000166//nucleotide binding;GO:0005488//binding;GO:1901265//nucleoside phosphate binding	GO:0009058//biosynthetic process;GO:0071704//organic substance metabolic process;GO:0009059//macromolecule biosynthetic process;GO:0044238//primary metabolic process;GO:0006412//translation;GO:0008152//metabolic process;GO:0034645//cellular macromolecule biosynthetic process;GO:0006725//cellular aromatic compound metabolic process;GO:0043604//amide biosynthetic process;GO:0043603//cellular amide …
1	21183501	21183700	*	1.32822e-31	3.42264e-29	-84.3607	Os01g0559200	Genebody	-	Phosphorylated adapter RNA export protein, RNA-binding domain domain containing protein. (Os01t0559200-01)	Genetic Information Processing	Translation	ko03013//RNA transport	K14291	GO:0005737//cytoplasm;GO:0005622//intracellular;GO:0005623//cell;GO:0005575//cellular_component;GO:0044424//intracellular part;GO:0044464//cell part	GO:0003824//catalytic activity;GO:1901363//heterocyclic compound binding;GO:0097159//organic cyclic compound binding;GO:0036094//small molecule binding;GO:0003674//molecular_function;GO:0000166//nucleotide binding;GO:0005488//binding;GO:1901265//nucleoside phosphate binding	GO:0009058//biosynthetic process;GO:0071704//organic substance metabolic process;GO:0009059//macromolecule biosynthetic process;GO:0044238//primary metabolic process;GO:0006412//translation;GO:0008152//metabolic process;GO:0034645//cellular macromolecule biosynthetic process;GO:0006725//cellular aromatic compound metabolic process;GO:0043604//amide biosynthetic process;GO:0043603//cellular amide …
1	21430001	21430200	*	9.01897e-39	3.42109e-36	79.5797	Os01g0563000	Genebody	FK506 binding protein 73	Hypothetical conserved gene. (Os01t0563000-01);Peptidyl-prolyl cis-trans isomerase, FKBP-type domain containing protein. (Os01t0563000-02);Hypothetical conserved gene. (Os01t0563000-03);Hypothetical conserved gene. (Os01t0563000-04);Hypothetical conserved gene. (Os01t0563000-05);Hypothetical conserved gene. (Os01t0563000-06)	-	-	-	-	GO:0005623//cell;GO:0005575//cellular_component;GO:0044464//cell part;GO:0044424//intracellular part;GO:0005737//cytoplasm;GO:0005622//intracellular	GO:0005515//protein binding;GO:0003824//catalytic activity;GO:0005488//binding;GO:0003674//molecular_function	GO:0008150//biological_process;GO:0044260//cellular macromolecule metabolic process;GO:0006464//cellular protein modification process;GO:0019538//protein metabolic process;GO:0043412//macromolecule modification;GO:0071704//organic substance metabolic process;GO:0043170//macromolecule metabolic process;GO:0044267//cellular protein metabolic process;GO:0044238//primary metabolic process;GO:0008152/…
1	22906301	22906500	*	1.22449e-27	2.49499e-25	-82.1296	Os01g0588100	Genebody	-	-	-	-	-	-	-	-	-
1	23927201	23927400	*	3.80739e-299	2.5317e-294	-79.1403	Os01g0607200	Genebody	bi-directional amino acid transporter 1	Amino acid permease subfamily protein. (Os01t0607200-01);Similar to amino acid permease family protein. (Os01t0607200-02)	-	-	-	-	GO:0005886//plasma membrane;GO:0016020//membrane;GO:0071944//cell periphery;GO:0005575//cellular_component;GO:0044464//cell part;GO:0005623//cell	GO:0005215//transporter activity;GO:0003674//molecular_function	GO:0008150//biological_process;GO:0051234//establishment of localization;GO:0051179//localization;GO:0006810//transport
1	23928701	23928900	*	4.55134e-37	1.5852e-34	-86.652	Os01g0607200	Genebody	bi-directional amino acid transporter 1	Amino acid permease subfamily protein. (Os01t0607200-01);Similar to amino acid permease family protein. (Os01t0607200-02)	-	-	-	-	GO:0005886//plasma membrane;GO:0016020//membrane;GO:0071944//cell periphery;GO:0005575//cellular_component;GO:0044464//cell part;GO:0005623//cell	GO:0005215//transporter activity;GO:0003674//molecular_function	GO:0008150//biological_process;GO:0051234//establishment of localization;GO:0051179//localization;GO:0006810//transport
1	24552501	24552700	*	1.47442e-10	7.30638e-09	-80.9524	Os01g0617600	Genebody	-	Plant organelle RNA recognition domain domain containing protein. (Os01t0617600-00)	-	-	-	-	GO:0005575//cellular_component;GO:0016020//membrane	-	GO:0032502//developmental process;GO:0044767//single-organism developmental process;GO:0008150//biological_process;GO:0009653//anatomical structure morphogenesis;GO:0044699//single-organism process;GO:0009987//cellular process;GO:0048856//anatomical structure development;GO:0044707//single-multicellular organism process;GO:0032501//multicellular organismal process;GO:0009791//post-embryonic devel…
1	24634401	24634600	*	1.08435e-34	3.32304e-32	-94.2857	Os01g0619000	Genebody	-	RNA recognition motif domain domain containing protein. (Os01t0619000-01);Similar to predicted protein. (Os01t0619000-02)	-	-	-	-	GO:0016020//membrane;GO:0044424//intracellular part;GO:0005737//cytoplasm;GO:0044464//cell part;GO:0005575//cellular_component;GO:0043226//organelle;GO:0043227//membrane-bounded organelle;GO:0005623//cell;GO:0043229//intracellular organelle;GO:0043231//intracellular membrane-bounded organelle;GO:0005622//intracellular;GO:0005634//nucleus	GO:0003676//nucleic acid binding;GO:0003723//RNA binding;GO:0005488//binding;GO:1901265//nucleoside phosphate binding;GO:0097159//organic cyclic compound binding;GO:0000166//nucleotide binding;GO:1901363//heterocyclic compound binding;GO:0003674//molecular_function;GO:0036094//small molecule binding;GO:0003824//catalytic activity;GO:0016787//hydrolase activity	GO:0044237//cellular metabolic process;GO:0044271//cellular nitrogen compound biosynthetic process;GO:0032501//multicellular organismal process;GO:1901564//organonitrogen compound metabolic process;GO:0009058//biosynthetic process;GO:0044249//cellular biosynthetic process;GO:0006139//nucleobase-containing compound metabolic process;GO:0009059//macromolecule biosynthetic process;GO:0044260//cellul…
1	25867001	25867200	*	1.46394e-28	3.16356e-26	-76.079	Os01g0643300	Genebody	PIN PROTEIN 10A	Auxin efflux carrier protein, Auxin transport, Drought tolerance (Os01t0643300-01);Similar to Auxin efflux carrier protein. (Os01t0643300-02)	-	-	-	-	GO:0043226//organelle;GO:0044464//cell part;GO:0012505//endomembrane system;GO:0005886//plasma membrane;GO:0044424//intracellular part;GO:0005737//cytoplasm;GO:0043229//intracellular organelle;GO:0005783//endoplasmic reticulum;GO:0043227//membrane-bounded organelle;GO:0005623//cell;GO:0043231//intracellular membrane-bounded organelle;GO:0044444//cytoplasmic part;GO:0016020//membrane;GO:0071944//c…	GO:0003674//molecular_function;GO:0005215//transporter activity	GO:0051716//cellular response to stimulus;GO:0007154//cell communication;GO:0050789//regulation of biological process;GO:0051234//establishment of localization;GO:0065007//biological regulation;GO:0008150//biological_process;GO:0044700//single organism signaling;GO:0009987//cellular process;GO:0007165//signal transduction;GO:0050896//response to stimulus;GO:0006810//transport;GO:0044763//single-o…
1	25867001	25867200	*	1.46394e-28	3.16356e-26	-76.079	Os01g0643450	Genebody	-	-	-	-	-	-	-	-	-
1	27228101	27228300	*	1.06273e-43	5.12306e-41	-88.0435	Os01g0666000	Genebody	-	Similar to Lipid phosphate phosphatase 2 (EC 3.1.3.-) (AtLPP2) (Phosphatidic acid phosphatase 2) (AtPAP2) (Prenyl diphosphate phosphatase). (Os01t0666000-01)	Metabolism	Lipid metabolism	ko00564//Glycerophospholipid metabolism;ko00561//Glycerolipid metabolism	K18693	GO:0016020//membrane;GO:0005575//cellular_component	GO:0003674//molecular_function;GO:0003824//catalytic activity;GO:0016787//hydrolase activity	GO:0008150//biological_process;GO:0008152//metabolic process;GO:0009987//cellular process
1	27228201	27228400	*	1.44075e-42	6.56173e-40	-89.8065	Os01g0666000	Genebody	-	Similar to Lipid phosphate phosphatase 2 (EC 3.1.3.-) (AtLPP2) (Phosphatidic acid phosphatase 2) (AtPAP2) (Prenyl diphosphate phosphatase). (Os01t0666000-01)	Metabolism	Lipid metabolism	ko00564//Glycerophospholipid metabolism;ko00561//Glycerolipid metabolism	K18693	GO:0016020//membrane;GO:0005575//cellular_component	GO:0003674//molecular_function;GO:0003824//catalytic activity;GO:0016787//hydrolase activity	GO:0008150//biological_process;GO:0008152//metabolic process;GO:0009987//cellular process
1	29879401	29879600	*	3.29856e-72	4.69006e-69	85.3333	Os01g0717601	Genebody	STRESS ASSOCIATED PROTEIN GENE 13	Zinc finger AN1 domain-containing stress-associated protein 13. (Os01t0717601-00)	-	-	-	-	-	GO:0003674//molecular_function;GO:0005488//binding	-
1	29879501	29879700	*	1.14351e-84	2.41306e-81	93.9502	Os01g0717601	Genebody	STRESS ASSOCIATED PROTEIN GENE 13	Zinc finger AN1 domain-containing stress-associated protein 13. (Os01t0717601-00)	-	-	-	-	-	GO:0003674//molecular_function;GO:0005488//binding	-
1	29969101	29969300	*	5.69033e-36	1.87156e-33	-79.8214	Os01g0719100	Genebody	RING zinc-finger protein 34, RING finger protein 1	Similar to RING finger and CHY zinc finger domain-containing protein 1. (Os01t0719100-01);Similar to PGPD14 protein. (Os01t0719100-02);Hypothetical gene. (Os01t0719100-03);RING zinc-finger protein, Stomata opening (Os01t0719100-04)	Genetic Information Processing	Folding, sorting and degradation	ko04120//Ubiquitin mediated proteolysis	K10144	GO:0043226//organelle;GO:0005575//cellular_component;GO:0005623//cell;GO:0043229//intracellular organelle;GO:0005622//intracellular;GO:0043231//intracellular membrane-bounded organelle;GO:0005634//nucleus;GO:0043227//membrane-bounded organelle;GO:0044464//cell part;GO:0044424//intracellular part	GO:0005488//binding;GO:0016740//transferase activity;GO:0003824//catalytic activity;GO:0003674//molecular_function	GO:0043170//macromolecule metabolic process;GO:0071704//organic substance metabolic process;GO:0019538//protein metabolic process;GO:0044237//cellular metabolic process;GO:0008150//biological_process;GO:0044267//cellular protein metabolic process;GO:0008152//metabolic process;GO:0044238//primary metabolic process;GO:0036211//protein modification process;GO:0006464//cellular protein modification p…
1	29969101	29969300	*	5.69033e-36	1.87156e-33	-79.8214	Os01g0719125	Genebody	-	-	-	-	-	-	-	-	-
1	29969201	29969400	*	4.21073e-33	1.17991e-30	-80.6799	Os01g0719100	Genebody	RING zinc-finger protein 34, RING finger protein 1	Similar to RING finger and CHY zinc finger domain-containing protein 1. (Os01t0719100-01);Similar to PGPD14 protein. (Os01t0719100-02);Hypothetical gene. (Os01t0719100-03);RING zinc-finger protein, Stomata opening (Os01t0719100-04)	Genetic Information Processing	Folding, sorting and degradation	ko04120//Ubiquitin mediated proteolysis	K10144	GO:0043226//organelle;GO:0005575//cellular_component;GO:0005623//cell;GO:0043229//intracellular organelle;GO:0005622//intracellular;GO:0043231//intracellular membrane-bounded organelle;GO:0005634//nucleus;GO:0043227//membrane-bounded organelle;GO:0044464//cell part;GO:0044424//intracellular part	GO:0005488//binding;GO:0016740//transferase activity;GO:0003824//catalytic activity;GO:0003674//molecular_function	GO:0043170//macromolecule metabolic process;GO:0071704//organic substance metabolic process;GO:0019538//protein metabolic process;GO:0044237//cellular metabolic process;GO:0008150//biological_process;GO:0044267//cellular protein metabolic process;GO:0008152//metabolic process;GO:0044238//primary metabolic process;GO:0036211//protein modification process;GO:0006464//cellular protein modification p…
1	29969201	29969400	*	4.21073e-33	1.17991e-30	-80.6799	Os01g0719125	Genebody	-	-	-	-	-	-	-	-	-
1	30606401	30606600	*	2.82708e-93	7.91691e-90	92.2112	Os01g0734000	Genebody	WRKY GENE 23	Similar to WRKY DNA binding protein. (Os01t0734000-01)	-	-	-	-	GO:0005623//cell;GO:0005575//cellular_component;GO:0043229//intracellular organelle;GO:0043231//intracellular membrane-bounded organelle;GO:0043226//organelle;GO:0044424//intracellular part;GO:0005622//intracellular;GO:0005634//nucleus;GO:0043227//membrane-bounded organelle;GO:0044464//cell part	GO:0005488//binding;GO:0003674//molecular_function;GO:0003677//DNA binding;GO:0003700//transcription factor activity, sequence-specific DNA binding;GO:1901363//heterocyclic compound binding;GO:0001071//nucleic acid binding transcription factor activity;GO:0003676//nucleic acid binding;GO:0097159//organic cyclic compound binding	GO:0009987//cellular process;GO:0006139//nucleobase-containing compound metabolic process;GO:0006725//cellular aromatic compound metabolic process;GO:1901360//organic cyclic compound metabolic process;GO:0044237//cellular metabolic process;GO:0009058//biosynthetic process;GO:0008152//metabolic process;GO:0046483//heterocycle metabolic process;GO:0008150//biological_process;GO:0006807//nitrogen co…
1	30606501	30606700	*	5.0853e-61	4.8961e-58	83.3607	Os01g0734000	Genebody	WRKY GENE 23	Similar to WRKY DNA binding protein. (Os01t0734000-01)	-	-	-	-	GO:0005623//cell;GO:0005575//cellular_component;GO:0043229//intracellular organelle;GO:0043231//intracellular membrane-bounded organelle;GO:0043226//organelle;GO:0044424//intracellular part;GO:0005622//intracellular;GO:0005634//nucleus;GO:0043227//membrane-bounded organelle;GO:0044464//cell part	GO:0005488//binding;GO:0003674//molecular_function;GO:0003677//DNA binding;GO:0003700//transcription factor activity, sequence-specific DNA binding;GO:1901363//heterocyclic compound binding;GO:0001071//nucleic acid binding transcription factor activity;GO:0003676//nucleic acid binding;GO:0097159//organic cyclic compound binding	GO:0009987//cellular process;GO:0006139//nucleobase-containing compound metabolic process;GO:0006725//cellular aromatic compound metabolic process;GO:1901360//organic cyclic compound metabolic process;GO:0044237//cellular metabolic process;GO:0009058//biosynthetic process;GO:0008152//metabolic process;GO:0046483//heterocycle metabolic process;GO:0008150//biological_process;GO:0006807//nitrogen co…
1	31571501	31571700	*	2.14468e-19	2.47896e-17	-82.5156	Os01g0752600	Genebody	-	Glycosyl transferase, family 19 protein. (Os01t0752600-01)	-	-	-	-	GO:0005737//cytoplasm;GO:0043226//organelle;GO:0005575//cellular_component;GO:0005739//mitochondrion;GO:0005829//cytosol;GO:0044444//cytoplasmic part;GO:0044464//cell part;GO:0043231//intracellular membrane-bounded organelle;GO:0043229//intracellular organelle;GO:0005622//intracellular;GO:0043227//membrane-bounded organelle;GO:0044424//intracellular part;GO:0005623//cell	GO:0016788//hydrolase activity, acting on ester bonds;GO:0003824//catalytic activity;GO:0005488//binding;GO:1901363//heterocyclic compound binding;GO:0097159//organic cyclic compound binding;GO:0016787//hydrolase activity;GO:0004518//nuclease activity;GO:0008289//lipid binding;GO:0003676//nucleic acid binding;GO:0016740//transferase activity;GO:0003674//molecular_function	GO:0006725//cellular aromatic compound metabolic process;GO:0008152//metabolic process;GO:0071704//organic substance metabolic process;GO:0005975//carbohydrate metabolic process;GO:0044237//cellular metabolic process;GO:0009058//biosynthetic process;GO:0044710//single-organism metabolic process;GO:0006807//nitrogen compound metabolic process;GO:0034641//cellular nitrogen compound metabolic proces…
1	31678801	31679000	*	1.95285e-36	6.56742e-34	81.8211	Os01g0755100	Genebody	-	-	-	-	-	-	-	-	-
1	32988701	32988900	*	1.41345e-21	1.92444e-19	-88.5714	Os01g0779100	Genebody	-	Peptidase M16, zinc-binding site domain containing protein. (Os01t0779100-00)	-	-	-	-	-	GO:0005488//binding;GO:0003824//catalytic activity;GO:0003674//molecular_function;GO:0016787//hydrolase activity	GO:0019538//protein metabolic process;GO:0008150//biological_process;GO:0044238//primary metabolic process;GO:0043170//macromolecule metabolic process;GO:0071704//organic substance metabolic process;GO:0008152//metabolic process
1	33929301	33929500	*	3.01651e-40	1.22831e-37	81.203	Os01g0801100	Genebody	-	Similar to Apurinic endonuclease-redox protein (DNA-(apurinic or apyrimidinic site) lyase) (EC 4.2.99.18). (Os01t0801100-01)	Genetic Information Processing	Replication and repair	ko03410//Base excision repair	K01142	GO:0005634//nucleus;GO:0005575//cellular_component;GO:0044464//cell part;GO:0044424//intracellular part;GO:0005622//intracellular;GO:0043226//organelle;GO:0043227//membrane-bounded organelle;GO:0005623//cell;GO:0043229//intracellular organelle;GO:0043231//intracellular membrane-bounded organelle	GO:0097159//organic cyclic compound binding;GO:0003824//catalytic activity;GO:0016788//hydrolase activity, acting on ester bonds;GO:0003677//DNA binding;GO:0016787//hydrolase activity;GO:0003674//molecular_function;GO:0004518//nuclease activity;GO:0005488//binding;GO:1901363//heterocyclic compound binding;GO:0003676//nucleic acid binding	GO:0006259//DNA metabolic process;GO:0044238//primary metabolic process;GO:0046483//heterocycle metabolic process;GO:0006950//response to stress;GO:0006807//nitrogen compound metabolic process;GO:0044237//cellular metabolic process;GO:0044260//cellular macromolecule metabolic process;GO:0009987//cellular process;GO:0071704//organic substance metabolic process;GO:0008150//biological_process;GO:190…
1	33929401	33929600	*	2.80506e-53	2.03445e-50	78.6127	Os01g0801100	Genebody	-	Similar to Apurinic endonuclease-redox protein (DNA-(apurinic or apyrimidinic site) lyase) (EC 4.2.99.18). (Os01t0801100-01)	Genetic Information Processing	Replication and repair	ko03410//Base excision repair	K01142	GO:0005634//nucleus;GO:0005575//cellular_component;GO:0044464//cell part;GO:0044424//intracellular part;GO:0005622//intracellular;GO:0043226//organelle;GO:0043227//membrane-bounded organelle;GO:0005623//cell;GO:0043229//intracellular organelle;GO:0043231//intracellular membrane-bounded organelle	GO:0097159//organic cyclic compound binding;GO:0003824//catalytic activity;GO:0016788//hydrolase activity, acting on ester bonds;GO:0003677//DNA binding;GO:0016787//hydrolase activity;GO:0003674//molecular_function;GO:0004518//nuclease activity;GO:0005488//binding;GO:1901363//heterocyclic compound binding;GO:0003676//nucleic acid binding	GO:0006259//DNA metabolic process;GO:0044238//primary metabolic process;GO:0046483//heterocycle metabolic process;GO:0006950//response to stress;GO:0006807//nitrogen compound metabolic process;GO:0044237//cellular metabolic process;GO:0044260//cellular macromolecule metabolic process;GO:0009987//cellular process;GO:0071704//organic substance metabolic process;GO:0008150//biological_process;GO:190…
1	34462401	34462600	*	1.49069e-14	1.13509e-12	-76.4706	Os01g0811001	Genebody	-	Hypothetical conserved gene. (Os01t0811001-00)	-	-	-	-	-	GO:0016772//transferase activity, transferring phosphorus-containing groups;GO:0097159//organic cyclic compound binding;GO:1901363//heterocyclic compound binding;GO:0005488//binding;GO:1901265//nucleoside phosphate binding;GO:0003674//molecular_function;GO:0016301//kinase activity;GO:0036094//small molecule binding;GO:0000166//nucleotide binding;GO:0003824//catalytic activity;GO:0016740//transfer…	GO:0008150//biological_process;GO:0043170//macromolecule metabolic process;GO:0043412//macromolecule modification;GO:0006464//cellular protein modification process;GO:0044237//cellular metabolic process;GO:0008152//metabolic process;GO:0044238//primary metabolic process;GO:0019538//protein metabolic process;GO:0044260//cellular macromolecule metabolic process;GO:0044267//cellular protein metaboli…
1	34462501	34462700	*	1.49069e-14	1.13509e-12	-76.4706	Os01g0811001	Genebody	-	Hypothetical conserved gene. (Os01t0811001-00)	-	-	-	-	-	GO:0016772//transferase activity, transferring phosphorus-containing groups;GO:0097159//organic cyclic compound binding;GO:1901363//heterocyclic compound binding;GO:0005488//binding;GO:1901265//nucleoside phosphate binding;GO:0003674//molecular_function;GO:0016301//kinase activity;GO:0036094//small molecule binding;GO:0000166//nucleotide binding;GO:0003824//catalytic activity;GO:0016740//transfer…	GO:0008150//biological_process;GO:0043170//macromolecule metabolic process;GO:0043412//macromolecule modification;GO:0006464//cellular protein modification process;GO:0044237//cellular metabolic process;GO:0008152//metabolic process;GO:0044238//primary metabolic process;GO:0019538//protein metabolic process;GO:0044260//cellular macromolecule metabolic process;GO:0044267//cellular protein metaboli…
1	35231901	35232100	*	4.28998e-16	3.76246e-14	-76.4706	Os01g0824600	Genebody	CALCINEURIN B-LIKE PROTEIN-INTERACTING PROTEIN KINASE 11	Serine/threonine protein kinase domain containing protein. (Os01t0824600-01);Similar to CBL-interacting protein kinase 2. (Os01t0824600-02)	-	-	-	-	GO:0005622//intracellular;GO:0016020//membrane;GO:0005575//cellular_component;GO:0005623//cell;GO:0044464//cell part	GO:0016740//transferase activity;GO:1901265//nucleoside phosphate binding;GO:0005488//binding;GO:0097159//organic cyclic compound binding;GO:0003674//molecular_function;GO:0016301//kinase activity;GO:0000166//nucleotide binding;GO:0036094//small molecule binding;GO:1901363//heterocyclic compound binding;GO:0003824//catalytic activity;GO:0016772//transferase activity, transferring phosphorus-conta…	GO:0044237//cellular metabolic process;GO:0007165//signal transduction;GO:0007154//cell communication;GO:0043412//macromolecule modification;GO:0071704//organic substance metabolic process;GO:0051716//cellular response to stimulus;GO:0019538//protein metabolic process;GO:0050789//regulation of biological process;GO:0009987//cellular process;GO:0006464//cellular protein modification process;GO:004…
1	35685301	35685500	*	4.39765e-39	1.69717e-36	-83.3333	Os01g0833200	Genebody	-	Similar to expressed protein. (Os01t0833200-01)	-	-	-	-	-	GO:0016787//hydrolase activity;GO:0003824//catalytic activity;GO:0003674//molecular_function	-
1	35688701	35688900	*	5.87588e-10	2.69896e-08	-75.6066	Os01g0833500	Genebody	SERINE CARBOXYPEPTIDASE 5	Similar to Serine carboxypeptidase II-1 precursor (EC 3.4.16.6) (CP-MII.1) (Fragment). (Os01t0833500-01)	-	-	-	-	GO:0043229//intracellular organelle;GO:0044424//intracellular part;GO:0043227//membrane-bounded organelle;GO:0044464//cell part;GO:0005737//cytoplasm;GO:0005575//cellular_component;GO:0005622//intracellular;GO:0043226//organelle;GO:0005773//vacuole;GO:0043231//intracellular membrane-bounded organelle;GO:0044444//cytoplasmic part;GO:0005623//cell	GO:0016787//hydrolase activity;GO:0003824//catalytic activity;GO:0003674//molecular_function	GO:0009987//cellular process;GO:0043170//macromolecule metabolic process;GO:0071704//organic substance metabolic process;GO:0008150//biological_process;GO:0019538//protein metabolic process;GO:0009056//catabolic process;GO:0044238//primary metabolic process;GO:0008152//metabolic process
1	36084001	36084200	*	1.44972e-75	2.28824e-72	-93.9759	Os01g0840700	Genebody	-	Similar to 60S ribosomal protein L36. (Os01t0840700-00)	-	-	-	-	GO:1990904//ribonucleoprotein complex;GO:0005737//cytoplasm;GO:0043226//organelle;GO:0044464//cell part;GO:0043229//intracellular organelle;GO:0043228//non-membrane-bounded organelle;GO:0044444//cytoplasmic part;GO:0032991//macromolecular complex;GO:0044424//intracellular part;GO:0005623//cell;GO:0005840//ribosome;GO:0043232//intracellular non-membrane-bounded organelle;GO:0005575//cellular_compo…	GO:0005198//structural molecule activity;GO:0003674//molecular_function	GO:0006807//nitrogen compound metabolic process;GO:0034645//cellular macromolecule biosynthetic process;GO:0009059//macromolecule biosynthetic process;GO:0043170//macromolecule metabolic process;GO:0044260//cellular macromolecule metabolic process;GO:0043603//cellular amide metabolic process;GO:0009058//biosynthetic process;GO:0043604//amide biosynthetic process;GO:0044237//cellular metabolic pro…
1	36084101	36084300	*	8.17598e-29	1.79336e-26	-85.0746	Os01g0840700	Genebody	-	Similar to 60S ribosomal protein L36. (Os01t0840700-00)	-	-	-	-	GO:1990904//ribonucleoprotein complex;GO:0005737//cytoplasm;GO:0043226//organelle;GO:0044464//cell part;GO:0043229//intracellular organelle;GO:0043228//non-membrane-bounded organelle;GO:0044444//cytoplasmic part;GO:0032991//macromolecular complex;GO:0044424//intracellular part;GO:0005623//cell;GO:0005840//ribosome;GO:0043232//intracellular non-membrane-bounded organelle;GO:0005575//cellular_compo…	GO:0005198//structural molecule activity;GO:0003674//molecular_function	GO:0006807//nitrogen compound metabolic process;GO:0034645//cellular macromolecule biosynthetic process;GO:0009059//macromolecule biosynthetic process;GO:0043170//macromolecule metabolic process;GO:0044260//cellular macromolecule metabolic process;GO:0043603//cellular amide metabolic process;GO:0009058//biosynthetic process;GO:0043604//amide biosynthetic process;GO:0044237//cellular metabolic pro…
1	36693801	36694000	*	2.88643e-63	3.00893e-60	97.2016	Os01g0852200	Genebody	-	Similar to sialin. (Os01t0852200-01);Similar to sialin. (Os01t0852200-02);Major facilitator superfamily protein. (Os01t0852200-03)	-	-	-	-	GO:0005737//cytoplasm;GO:0044464//cell part;GO:0043226//organelle;GO:0005623//cell;GO:0043231//intracellular membrane-bounded organelle;GO:0005575//cellular_component;GO:0044444//cytoplasmic part;GO:0044424//intracellular part;GO:0009536//plastid;GO:0043227//membrane-bounded organelle;GO:0016020//membrane;GO:0005622//intracellular;GO:0043229//intracellular organelle	GO:0000166//nucleotide binding;GO:0036094//small molecule binding;GO:0003824//catalytic activity;GO:0016772//transferase activity, transferring phosphorus-containing groups;GO:0016301//kinase activity;GO:0005488//binding;GO:0005215//transporter activity;GO:1901265//nucleoside phosphate binding;GO:1901363//heterocyclic compound binding;GO:0016740//transferase activity;GO:0003674//molecular_functio…	GO:0019538//protein metabolic process;GO:0044238//primary metabolic process;GO:0043170//macromolecule metabolic process;GO:0036211//protein modification process;GO:0044237//cellular metabolic process;GO:0008152//metabolic process;GO:0044267//cellular protein metabolic process;GO:0071704//organic substance metabolic process;GO:0043412//macromolecule modification;GO:0006464//cellular protein modifi…
1	37307201	37307400	*	1.6226e-16	1.47726e-14	-86.9565	Os01g0861700	Genebody	-	-	-	-	-	-	-	-	-
1	37831101	37831300	*	8.99852e-38	3.24589e-35	-80.0239	Os01g0872350	Genebody	-	-	-	-	-	-	-	-	-
1	37831101	37831300	*	8.99852e-38	3.24589e-35	-80.0239	Os01g0872400	Genebody	-	Similar to POT family protein. (Os01t0872400-01)	-	-	-	-	GO:0005575//cellular_component;GO:0016020//membrane	GO:0003674//molecular_function;GO:0005215//transporter activity	GO:0008150//biological_process;GO:0051179//localization;GO:0006810//transport;GO:0051234//establishment of localization
1	37956301	37956500	*	2.51584e-18	2.66645e-16	-86.5946	Os01g0874800	Genebody	-	Similar to DNA polymerase I. (Os01t0874800-01);Similar to DNA polymerase I. (Os01t0874800-02);5'-3' exonuclease domain containing protein. (Os01t0874800-03);Similar to DNA polymerase I. (Os01t0874800-04)	-	-	-	-	GO:0005622//intracellular;GO:0044464//cell part;GO:0044424//intracellular part;GO:0005575//cellular_component;GO:0005623//cell;GO:0005737//cytoplasm	GO:0016740//transferase activity;GO:0003676//nucleic acid binding;GO:0003674//molecular_function;GO:0003824//catalytic activity;GO:0097159//organic cyclic compound binding;GO:0005488//binding;GO:0003677//DNA binding;GO:1901363//heterocyclic compound binding	GO:0006139//nucleobase-containing compound metabolic process;GO:0006259//DNA metabolic process;GO:0044260//cellular macromolecule metabolic process;GO:0008152//metabolic process;GO:0090304//nucleic acid metabolic process;GO:1901360//organic cyclic compound metabolic process;GO:0044238//primary metabolic process;GO:0006807//nitrogen compound metabolic process;GO:0034641//cellular nitrogen compound…
1	38387201	38387400	*	3.26395e-24	5.34594e-22	-76.2712	Os01g0883900	Genebody	-	Protein of unknown function DUF248, methyltransferase putative family protein. (Os01t0883900-01);Protein of unknown function DUF248, methyltransferase putative family protein. (Os01t0883900-02)	-	-	-	-	GO:0005575//cellular_component;GO:0005622//intracellular;GO:0044464//cell part;GO:0005737//cytoplasm;GO:0016020//membrane;GO:0044424//intracellular part;GO:0005623//cell	GO:0016740//transferase activity;GO:0003674//molecular_function;GO:0003824//catalytic activity	GO:0008150//biological_process;GO:0008152//metabolic process
1	39465501	39465700	*	1.6161e-09	7.00337e-08	-79.0476	Os01g0906425	Genebody	-	-	-	-	-	-	-	-	-
1	39465501	39465700	*	1.6161e-09	7.00337e-08	-79.0476	Os01g0906450	Genebody	-	-	-	-	-	-	-	-	-
1	40345801	40346000	*	1.99931e-64	2.17939e-61	-84.7863	Os01g0922800	Genebody	MADS BOX GENE 51	MADS-box transcription factor, Short-day flowering promoter (Os01t0922800-01)	-	-	-	-	GO:0005622//intracellular;GO:0043231//intracellular membrane-bounded organelle;GO:0044464//cell part;GO:0043226//organelle;GO:0005575//cellular_component;GO:0043227//membrane-bounded organelle;GO:0005634//nucleus;GO:0044424//intracellular part;GO:0043229//intracellular organelle;GO:0005623//cell	GO:0003674//molecular_function;GO:0097159//organic cyclic compound binding;GO:1901363//heterocyclic compound binding;GO:0003676//nucleic acid binding;GO:0005515//protein binding;GO:0005488//binding;GO:0003677//DNA binding	GO:0050896//response to stimulus;GO:0048731//system development;GO:0048856//anatomical structure development;GO:0044237//cellular metabolic process;GO:0044767//single-organism developmental process;GO:0006807//nitrogen compound metabolic process;GO:1901360//organic cyclic compound metabolic process;GO:0009791//post-embryonic development;GO:0009628//response to abiotic stimulus;GO:0009908//flower …
1	40357101	40357300	*	7.83171e-22	1.08695e-19	-83.1801	Os01g0922800	Genebody	MADS BOX GENE 51	MADS-box transcription factor, Short-day flowering promoter (Os01t0922800-01)	-	-	-	-	GO:0005622//intracellular;GO:0043231//intracellular membrane-bounded organelle;GO:0044464//cell part;GO:0043226//organelle;GO:0005575//cellular_component;GO:0043227//membrane-bounded organelle;GO:0005634//nucleus;GO:0044424//intracellular part;GO:0043229//intracellular organelle;GO:0005623//cell	GO:0003674//molecular_function;GO:0097159//organic cyclic compound binding;GO:1901363//heterocyclic compound binding;GO:0003676//nucleic acid binding;GO:0005515//protein binding;GO:0005488//binding;GO:0003677//DNA binding	GO:0050896//response to stimulus;GO:0048731//system development;GO:0048856//anatomical structure development;GO:0044237//cellular metabolic process;GO:0044767//single-organism developmental process;GO:0006807//nitrogen compound metabolic process;GO:1901360//organic cyclic compound metabolic process;GO:0009791//post-embryonic development;GO:0009628//response to abiotic stimulus;GO:0009908//flower …
1	40656501	40656700	*	2.28643e-15	1.8782e-13	-80.4534	Os01g0927000	Genebody	SET DOMAIN GROUP PROTEIN 714	Similar to SET domain-containing protein SET118. (Os01t0927000-01)	Metabolism	Amino acid metabolism	ko00310//Lysine degradation	K11420	GO:0043226//organelle;GO:0043229//intracellular organelle;GO:0005622//intracellular;GO:0005623//cell;GO:0043227//membrane-bounded organelle;GO:0005634//nucleus;GO:0005575//cellular_component;GO:0044464//cell part;GO:0043231//intracellular membrane-bounded organelle;GO:0044424//intracellular part	GO:0003677//DNA binding;GO:0000166//nucleotide binding;GO:0005488//binding;GO:1901363//heterocyclic compound binding;GO:0003674//molecular_function;GO:0003824//catalytic activity;GO:0003676//nucleic acid binding;GO:1901265//nucleoside phosphate binding;GO:0016740//transferase activity;GO:0097159//organic cyclic compound binding;GO:0005515//protein binding;GO:0036094//small molecule binding	GO:0006725//cellular aromatic compound metabolic process;GO:0006464//cellular protein modification process;GO:0043412//macromolecule modification;GO:0034641//cellular nitrogen compound metabolic process;GO:0006807//nitrogen compound metabolic process;GO:0036211//protein modification process;GO:0090304//nucleic acid metabolic process;GO:0006139//nucleobase-containing compound metabolic process;GO:…
1	40656601	40656800	*	1.37178e-23	2.15002e-21	-90.5051	Os01g0927000	Genebody	SET DOMAIN GROUP PROTEIN 714	Similar to SET domain-containing protein SET118. (Os01t0927000-01)	Metabolism	Amino acid metabolism	ko00310//Lysine degradation	K11420	GO:0043226//organelle;GO:0043229//intracellular organelle;GO:0005622//intracellular;GO:0005623//cell;GO:0043227//membrane-bounded organelle;GO:0005634//nucleus;GO:0005575//cellular_component;GO:0044464//cell part;GO:0043231//intracellular membrane-bounded organelle;GO:0044424//intracellular part	GO:0003677//DNA binding;GO:0000166//nucleotide binding;GO:0005488//binding;GO:1901363//heterocyclic compound binding;GO:0003674//molecular_function;GO:0003824//catalytic activity;GO:0003676//nucleic acid binding;GO:1901265//nucleoside phosphate binding;GO:0016740//transferase activity;GO:0097159//organic cyclic compound binding;GO:0005515//protein binding;GO:0036094//small molecule binding	GO:0006725//cellular aromatic compound metabolic process;GO:0006464//cellular protein modification process;GO:0043412//macromolecule modification;GO:0034641//cellular nitrogen compound metabolic process;GO:0006807//nitrogen compound metabolic process;GO:0036211//protein modification process;GO:0090304//nucleic acid metabolic process;GO:0006139//nucleobase-containing compound metabolic process;GO:…
1	40681401	40681600	*	8.94988e-35	2.75218e-32	-83.337	Os01g0927500	Genebody	-	Serine/threonine protein kinase-related domain containing protein. (Os01t0927500-01);Serine/threonine protein kinase-related domain containing protein. (Os01t0927500-02)	-	-	-	-	GO:0005575//cellular_component;GO:0016020//membrane;GO:0005886//plasma membrane;GO:0071944//cell periphery;GO:0044464//cell part;GO:0005623//cell	GO:1901363//heterocyclic compound binding;GO:0005488//binding;GO:0003824//catalytic activity;GO:0003674//molecular_function;GO:0097159//organic cyclic compound binding;GO:1901265//nucleoside phosphate binding;GO:0016772//transferase activity, transferring phosphorus-containing groups;GO:0000166//nucleotide binding;GO:0005102//receptor binding;GO:0036094//small molecule binding;GO:0016740//transfe…	GO:0090567//reproductive shoot system development;GO:0006464//cellular protein modification process;GO:0044699//single-organism process;GO:0003006//developmental process involved in reproduction;GO:0007275//multicellular organism development;GO:0044237//cellular metabolic process;GO:0009908//flower development;GO:0044767//single-organism developmental process;GO:0009791//post-embryonic developmen…
1	40723801	40724000	*	5.27257e-27	1.03472e-24	-79.7431	Os01g0928100	Genebody	-	-	-	-	-	-	-	-	-
1	40858301	40858500	*	5.63337e-36	1.85361e-33	-80.7692	Os01g0931100	Genebody	-	Conserved hypothetical protein. (Os01t0931100-01);Protein of unknown function DUF1624 domain containing protein. (Os01t0931100-02)	Metabolism	Glycan biosynthesis and metabolism	ko00531//Glycosaminoglycan degradation	K10532	GO:0016020//membrane;GO:0005575//cellular_component	GO:0016740//transferase activity;GO:0003824//catalytic activity;GO:0003674//molecular_function	-
1	41232401	41232600	*	4.17887e-16	3.66903e-14	-84.8485	Os01g0939300	Genebody	-	-	-	-	-	-	-	-	-
1	41884001	41884200	*	1.55723e-22	2.27097e-20	-88.8462	Os01g0951100	Genebody	-	Arf GTPase activating protein family protein. (Os01t0951100-01)	Cellular Processes	Transport and catabolism	ko04144//Endocytosis	K12486	-	GO:0098772//molecular function regulator;GO:0005488//binding;GO:0003674//molecular_function;GO:0030234//enzyme regulator activity	GO:0008150//biological_process
1	41884101	41884300	*	5.85068e-28	1.21525e-25	-87.5991	Os01g0951100	Genebody	-	Arf GTPase activating protein family protein. (Os01t0951100-01)	Cellular Processes	Transport and catabolism	ko04144//Endocytosis	K12486	-	GO:0098772//molecular function regulator;GO:0005488//binding;GO:0003674//molecular_function;GO:0030234//enzyme regulator activity	GO:0008150//biological_process
1	41973501	41973700	*	2.00428e-71	2.79386e-68	-79.0024	Os01g0952800	Genebody	basic helix-loop-helix protein 056	Achaete-scute transcription factor related domain containing protein. (Os01t0952800-01);Conserved hypothetical protein. (Os01t0952800-02)	-	-	-	-	GO:0044424//intracellular part;GO:0044464//cell part;GO:0005623//cell;GO:0005634//nucleus;GO:0005575//cellular_component;GO:0043229//intracellular organelle;GO:0043231//intracellular membrane-bounded organelle;GO:0043226//organelle;GO:0005622//intracellular;GO:0043227//membrane-bounded organelle	GO:0005515//protein binding;GO:0003700//transcription factor activity, sequence-specific DNA binding;GO:1901363//heterocyclic compound binding;GO:0097159//organic cyclic compound binding;GO:0003677//DNA binding;GO:0001071//nucleic acid binding transcription factor activity;GO:0003674//molecular_function;GO:0003676//nucleic acid binding;GO:0005488//binding	GO:0007165//signal transduction;GO:0050794//regulation of cellular process;GO:0050896//response to stimulus;GO:0034641//cellular nitrogen compound metabolic process;GO:0008150//biological_process;GO:0051716//cellular response to stimulus;GO:0044699//single-organism process;GO:0006725//cellular aromatic compound metabolic process;GO:1901360//organic cyclic compound metabolic process;GO:0044710//si…
2	156001	156200	*	9.64524e-44	4.66186e-41	-93.0167	Os02g0102850	Genebody	-	-	-	-	-	-	-	-	-
2	965201	965400	*	1.67178e-18	1.79728e-16	-82.3529	Os02g0118400	Genebody	-	Similar to CMP-N-acetylneuraminate-beta-galactosamide-alpha-2,6-sialyltransferase (EC 2.4.99.1) (Beta-galactoside alpha-2,6-sialyltransferase) (Alpha 2,6-ST) (Sialyltransferase 1) (ST6Gal I) (B-cell antigen CD75). (Os02t0118400-01);Similar to CMP-N-acetylneuraminate-beta-galactosamide-alpha-2,6-sialyltransferase (EC 2.4.99.1) (Beta-galactoside alpha-2,6-sialyltransferase) (Alpha 2,6-ST) (Sialyltr…	-	-	-	-	GO:0005794//Golgi apparatus;GO:0043226//organelle;GO:0044464//cell part;GO:0043231//intracellular membrane-bounded organelle;GO:0044444//cytoplasmic part;GO:0005623//cell;GO:0005622//intracellular;GO:0012505//endomembrane system;GO:0043229//intracellular organelle;GO:0005575//cellular_component;GO:0043227//membrane-bounded organelle;GO:0044424//intracellular part;GO:0005737//cytoplasm;GO:0016020/…	GO:1901265//nucleoside phosphate binding;GO:0036094//small molecule binding;GO:0097159//organic cyclic compound binding;GO:1901363//heterocyclic compound binding;GO:0003824//catalytic activity;GO:0000166//nucleotide binding;GO:0003674//molecular_function;GO:0005488//binding;GO:0016740//transferase activity	GO:0071704//organic substance metabolic process;GO:0019538//protein metabolic process;GO:0009987//cellular process;GO:0036211//protein modification process;GO:0044260//cellular macromolecule metabolic process;GO:0008150//biological_process;GO:0043170//macromolecule metabolic process;GO:0006464//cellular protein modification process;GO:0044237//cellular metabolic process;GO:0043412//macromolecule …
2	965301	965500	*	8.62255e-17	8.04018e-15	-82	Os02g0118400	Genebody	-	Similar to CMP-N-acetylneuraminate-beta-galactosamide-alpha-2,6-sialyltransferase (EC 2.4.99.1) (Beta-galactoside alpha-2,6-sialyltransferase) (Alpha 2,6-ST) (Sialyltransferase 1) (ST6Gal I) (B-cell antigen CD75). (Os02t0118400-01);Similar to CMP-N-acetylneuraminate-beta-galactosamide-alpha-2,6-sialyltransferase (EC 2.4.99.1) (Beta-galactoside alpha-2,6-sialyltransferase) (Alpha 2,6-ST) (Sialyltr…	-	-	-	-	GO:0005794//Golgi apparatus;GO:0043226//organelle;GO:0044464//cell part;GO:0043231//intracellular membrane-bounded organelle;GO:0044444//cytoplasmic part;GO:0005623//cell;GO:0005622//intracellular;GO:0012505//endomembrane system;GO:0043229//intracellular organelle;GO:0005575//cellular_component;GO:0043227//membrane-bounded organelle;GO:0044424//intracellular part;GO:0005737//cytoplasm;GO:0016020/…	GO:1901265//nucleoside phosphate binding;GO:0036094//small molecule binding;GO:0097159//organic cyclic compound binding;GO:1901363//heterocyclic compound binding;GO:0003824//catalytic activity;GO:0000166//nucleotide binding;GO:0003674//molecular_function;GO:0005488//binding;GO:0016740//transferase activity	GO:0071704//organic substance metabolic process;GO:0019538//protein metabolic process;GO:0009987//cellular process;GO:0036211//protein modification process;GO:0044260//cellular macromolecule metabolic process;GO:0008150//biological_process;GO:0043170//macromolecule metabolic process;GO:0006464//cellular protein modification process;GO:0044237//cellular metabolic process;GO:0043412//macromolecule …
2	1000401	1000600	*	4.20792e-37	1.46755e-34	-86.9565	Os02g0118950	Genebody	-	Similar to NBS-LRR disease resistance protein homologue (Fragment). (Os02t0118950-00)	-	-	-	-	GO:0005575//cellular_component;GO:0016020//membrane	GO:1901363//heterocyclic compound binding;GO:0003677//DNA binding;GO:0036094//small molecule binding;GO:1901265//nucleoside phosphate binding;GO:0003674//molecular_function;GO:0097159//organic cyclic compound binding;GO:0003676//nucleic acid binding;GO:0000166//nucleotide binding;GO:0005488//binding	-
2	1000501	1000700	*	3.94141e-26	7.31114e-24	-78.7234	Os02g0118950	Genebody	-	Similar to NBS-LRR disease resistance protein homologue (Fragment). (Os02t0118950-00)	-	-	-	-	GO:0005575//cellular_component;GO:0016020//membrane	GO:1901363//heterocyclic compound binding;GO:0003677//DNA binding;GO:0036094//small molecule binding;GO:1901265//nucleoside phosphate binding;GO:0003674//molecular_function;GO:0097159//organic cyclic compound binding;GO:0003676//nucleic acid binding;GO:0000166//nucleotide binding;GO:0005488//binding	-
2	1769401	1769600	*	1.37198e-19	1.61036e-17	-85	Os02g0133400	Genebody	SMC3 homolog, chromosome segregation protein sudA	Similar to SMC3 protein. (Os02t0133400-00)	-	-	-	-	GO:0043226//organelle;GO:0005622//intracellular;GO:0043227//membrane-bounded organelle;GO:0005634//nucleus;GO:0043231//intracellular membrane-bounded organelle;GO:0044424//intracellular part;GO:0044464//cell part;GO:0005575//cellular_component;GO:0043229//intracellular organelle;GO:0005623//cell	GO:1901265//nucleoside phosphate binding;GO:1901363//heterocyclic compound binding;GO:0036094//small molecule binding;GO:0005488//binding;GO:0000166//nucleotide binding;GO:0097159//organic cyclic compound binding;GO:0003674//molecular_function	GO:0016043//cellular component organization;GO:0009987//cellular process;GO:0071840//cellular component organization or biogenesis;GO:0008150//biological_process
2	1769501	1769700	*	8.13091e-26	1.47884e-23	-91.6667	Os02g0133400	Genebody	SMC3 homolog, chromosome segregation protein sudA	Similar to SMC3 protein. (Os02t0133400-00)	-	-	-	-	GO:0043226//organelle;GO:0005622//intracellular;GO:0043227//membrane-bounded organelle;GO:0005634//nucleus;GO:0043231//intracellular membrane-bounded organelle;GO:0044424//intracellular part;GO:0044464//cell part;GO:0005575//cellular_component;GO:0043229//intracellular organelle;GO:0005623//cell	GO:1901265//nucleoside phosphate binding;GO:1901363//heterocyclic compound binding;GO:0036094//small molecule binding;GO:0005488//binding;GO:0000166//nucleotide binding;GO:0097159//organic cyclic compound binding;GO:0003674//molecular_function	GO:0016043//cellular component organization;GO:0009987//cellular process;GO:0071840//cellular component organization or biogenesis;GO:0008150//biological_process
2	1857201	1857400	*	2.87051e-24	4.72158e-22	-79.5918	Os02g0135200	Genebody	Mitogen-activated protein kinase13, BTH-Induced MAP Kinase 2, benzothiadiazole-induced MAP kinase 2	Similar to Mitogen-activated protein kinase 13. (Os02t0135200-00)	-	-	-	-	GO:0005575//cellular_component;GO:0005622//intracellular;GO:0005623//cell;GO:0044464//cell part	GO:0000166//nucleotide binding;GO:1901363//heterocyclic compound binding;GO:0016740//transferase activity;GO:1901265//nucleoside phosphate binding;GO:0036094//small molecule binding;GO:0003824//catalytic activity;GO:0005488//binding;GO:0003674//molecular_function;GO:0097159//organic cyclic compound binding;GO:0016772//transferase activity, transferring phosphorus-containing groups;GO:0004871//sig…	GO:0044238//primary metabolic process;GO:0009987//cellular process;GO:0050794//regulation of cellular process;GO:0043412//macromolecule modification;GO:0036211//protein modification process;GO:0019538//protein metabolic process;GO:0044267//cellular protein metabolic process;GO:0008152//metabolic process;GO:0043170//macromolecule metabolic process;GO:0008150//biological_process;GO:0044260//cellula…
2	3721401	3721600	*	2.59442e-11	1.40801e-09	75.1437	Os02g0169000	Genebody	-	Similar to T6H22.2 protein. (Os02t0169000-01)	-	-	-	-	GO:0009536//plastid;GO:0043231//intracellular membrane-bounded organelle;GO:0005737//cytoplasm;GO:0043229//intracellular organelle;GO:0016020//membrane;GO:0009579//thylakoid;GO:0044444//cytoplasmic part;GO:0044464//cell part;GO:0005622//intracellular;GO:0043226//organelle;GO:0044424//intracellular part;GO:0043227//membrane-bounded organelle;GO:0005575//cellular_component;GO:0005623//cell	GO:0005488//binding;GO:0003674//molecular_function;GO:1901265//nucleoside phosphate binding;GO:1901363//heterocyclic compound binding;GO:0036094//small molecule binding;GO:0097159//organic cyclic compound binding;GO:0000166//nucleotide binding;GO:0003824//catalytic activity;GO:0016787//hydrolase activity	GO:0044699//single-organism process;GO:0044707//single-multicellular organism process;GO:0032501//multicellular organismal process;GO:0071704//organic substance metabolic process;GO:0019538//protein metabolic process;GO:0043170//macromolecule metabolic process;GO:0008150//biological_process;GO:0007275//multicellular organism development;GO:0008152//metabolic process;GO:0044238//primary metabolic …
2	4031601	4031800	*	1.65745e-33	4.75307e-31	-78.4615	Os02g0173600	Genebody	-	-	-	-	-	-	-	-	-
2	4031701	4031900	*	2.82699e-37	9.95379e-35	-75.9494	Os02g0173600	Genebody	-	-	-	-	-	-	-	-	-
2	4378401	4378600	*	5.51957e-20	6.6798e-18	-83.5801	Os02g0179000	Genebody	OsSTA49	Similar to STE20/SPS1-related proline-alanine-rich protein kinase. (Os02t0179000-00)	-	-	-	-	GO:0044424//intracellular part;GO:0005622//intracellular;GO:0044464//cell part;GO:0005575//cellular_component;GO:0005623//cell;GO:0005737//cytoplasm	GO:0016301//kinase activity;GO:0016772//transferase activity, transferring phosphorus-containing groups;GO:0036094//small molecule binding;GO:0003824//catalytic activity;GO:0016740//transferase activity;GO:0000166//nucleotide binding;GO:0003674//molecular_function;GO:1901363//heterocyclic compound binding;GO:1901265//nucleoside phosphate binding;GO:0005488//binding;GO:0097159//organic cyclic comp…	GO:0008152//metabolic process;GO:0006950//response to stress;GO:0008150//biological_process;GO:0036211//protein modification process;GO:0050896//response to stimulus;GO:0071704//organic substance metabolic process;GO:0044238//primary metabolic process;GO:0044260//cellular macromolecule metabolic process;GO:0065007//biological regulation;GO:0051716//cellular response to stimulus;GO:0007049//cell c…
2	4426501	4426700	*	4.6613e-63	4.82212e-60	89.7043	Os02g0179600	Genebody	-	-	-	-	-	-	-	-	-
2	4426601	4426800	*	8.81948e-130	5.7663e-126	94.1917	Os02g0179600	Genebody	-	-	-	-	-	-	-	-	-
2	4447501	4447700	*	5.41264e-19	6.05756e-17	-79.47	Os02g0179900	Genebody	-	Similar to Negative elongation factor E (NELF-E) (RD protein). Splice isoform 2. (Os02t0179900-01)	-	-	-	-	-	GO:0003723//RNA binding;GO:1901363//heterocyclic compound binding;GO:0005488//binding;GO:0097159//organic cyclic compound binding;GO:0003676//nucleic acid binding;GO:0003674//molecular_function	GO:0008152//metabolic process;GO:0071704//organic substance metabolic process;GO:0008150//biological_process;GO:0044237//cellular metabolic process;GO:0006139//nucleobase-containing compound metabolic process;GO:0034641//cellular nitrogen compound metabolic process;GO:0046483//heterocycle metabolic process;GO:0006807//nitrogen compound metabolic process;GO:0044238//primary metabolic process;GO:00…
2	4447501	4447700	*	5.41264e-19	6.05756e-17	-79.47	Os02g0179950	Genebody	-	Hypothetical protein. (Os02t0179950-00)	-	-	-	-	GO:0005575//cellular_component;GO:0016020//membrane	-	-
2	4692901	4693100	*	2.14849e-89	5.34596e-86	-75.8509	Os02g0184100	Genebody	-	-	-	-	-	-	-	-	-
2	4742601	4742800	*	9.28721e-29	2.02955e-26	-89.0572	Os02g0184800	Genebody	-	-	-	-	-	-	-	-	-
2	4742601	4742800	*	9.28721e-29	2.02955e-26	-89.0572	Os02g0184900	Genebody	-	Cytochrome P450 family protein. (Os02t0184900-01)	-	-	-	-	GO:0005575//cellular_component;GO:0016020//membrane	GO:0003824//catalytic activity;GO:0003674//molecular_function;GO:0005488//binding	GO:0009058//biosynthetic process;GO:0044710//single-organism metabolic process;GO:0008150//biological_process;GO:0044699//single-organism process;GO:0019748//secondary metabolic process;GO:0008152//metabolic process
2	4742701	4742900	*	7.9848e-27	1.54765e-24	-88.659	Os02g0184800	Genebody	-	-	-	-	-	-	-	-	-
2	4742701	4742900	*	7.9848e-27	1.54765e-24	-88.659	Os02g0184900	Genebody	-	Cytochrome P450 family protein. (Os02t0184900-01)	-	-	-	-	GO:0005575//cellular_component;GO:0016020//membrane	GO:0003824//catalytic activity;GO:0003674//molecular_function;GO:0005488//binding	GO:0009058//biosynthetic process;GO:0044710//single-organism metabolic process;GO:0008150//biological_process;GO:0044699//single-organism process;GO:0019748//secondary metabolic process;GO:0008152//metabolic process
2	4742801	4743000	*	3.74686e-42	1.6714e-39	-89.6267	Os02g0184800	Genebody	-	-	-	-	-	-	-	-	-
2	4742801	4743000	*	3.74686e-42	1.6714e-39	-89.6267	Os02g0184900	Genebody	-	Cytochrome P450 family protein. (Os02t0184900-01)	-	-	-	-	GO:0005575//cellular_component;GO:0016020//membrane	GO:0003824//catalytic activity;GO:0003674//molecular_function;GO:0005488//binding	GO:0009058//biosynthetic process;GO:0044710//single-organism metabolic process;GO:0008150//biological_process;GO:0044699//single-organism process;GO:0019748//secondary metabolic process;GO:0008152//metabolic process
2	4742901	4743100	*	1.76732e-48	1.05326e-45	-88.4298	Os02g0184900	Genebody	-	Cytochrome P450 family protein. (Os02t0184900-01)	-	-	-	-	GO:0005575//cellular_component;GO:0016020//membrane	GO:0003824//catalytic activity;GO:0003674//molecular_function;GO:0005488//binding	GO:0009058//biosynthetic process;GO:0044710//single-organism metabolic process;GO:0008150//biological_process;GO:0044699//single-organism process;GO:0019748//secondary metabolic process;GO:0008152//metabolic process
2	4756101	4756300	*	6.94596e-46	3.70123e-43	-83.6957	Os02g0185200	Genebody	-	Cytochrome P450 family protein. (Os02t0185200-01)	-	-	-	-	GO:0016020//membrane;GO:0005575//cellular_component	GO:0003674//molecular_function;GO:0005488//binding;GO:0003824//catalytic activity	GO:0008152//metabolic process;GO:0009058//biosynthetic process;GO:0044699//single-organism process;GO:0019748//secondary metabolic process;GO:0008150//biological_process;GO:0044710//single-organism metabolic process
2	4827901	4828100	*	1.00768e-60	9.63067e-58	-80.7957	Os02g0186900	Genebody	-	Cytochrome P450 family protein. (Os02t0186900-01)	-	-	-	-	GO:0016020//membrane;GO:0005575//cellular_component	GO:0003674//molecular_function;GO:0003824//catalytic activity;GO:0005488//binding	GO:0008152//metabolic process;GO:0008150//biological_process;GO:0044699//single-organism process;GO:0019748//secondary metabolic process;GO:0009058//biosynthetic process;GO:0044710//single-organism metabolic process
2	5063201	5063400	*	9.43637e-24	1.49533e-21	-88.5093	Os02g0191500	Genebody	-	Similar to Goliath homolog precursor (RING finger protein 130). (Os02t0191500-01)	-	-	-	-	-	GO:0016740//transferase activity;GO:0003674//molecular_function;GO:0003824//catalytic activity	GO:0036211//protein modification process;GO:0009987//cellular process;GO:0043170//macromolecule metabolic process;GO:0019538//protein metabolic process;GO:0071704//organic substance metabolic process;GO:0043412//macromolecule modification;GO:0006464//cellular protein modification process;GO:0044260//cellular macromolecule metabolic process;GO:0008150//biological_process;GO:0009056//catabolic proc…
2	5514801	5515000	*	1.22429e-18	1.33135e-16	-81.5517	Os02g0198400	Genebody	-	-	-	-	-	-	-	-	-
2	6118201	6118400	*	1.40515e-34	4.27848e-32	-81.8162	Os02g0208900	Genebody	-	Similar to ZIGA2 protein (Fragment). (Os02t0208900-01);Similar to GTP-ase activating protein for Arf containing protein. (Os02t0208900-02);Similar to GTP-ase activating protein for Arf containing protein. (Os02t0208900-03)	-	-	-	-	-	GO:0003674//molecular_function;GO:0005488//binding;GO:0098772//molecular function regulator;GO:0030234//enzyme regulator activity	GO:0008150//biological_process
2	6773701	6773900	*	1.90523e-21	2.57148e-19	-83.3333	Os02g0221300	Genebody	RNA helicase 19	Similar to cDNA clone:001-114-H08, full insert sequence. (Os02t0221300-01)	Genetic Information Processing	Translation	ko03013//RNA transport	K03257	GO:0043226//organelle;GO:0005730//nucleolus;GO:0044428//nuclear part;GO:0005623//cell;GO:0043227//membrane-bounded organelle;GO:0005575//cellular_component;GO:0044424//intracellular part;GO:0043229//intracellular organelle;GO:0031981//nuclear lumen;GO:0005737//cytoplasm;GO:0005622//intracellular;GO:0044446//intracellular organelle part;GO:0044422//organelle part;GO:0044464//cell part;GO:0005634//…	GO:0003824//catalytic activity;GO:0005488//binding;GO:0016787//hydrolase activity;GO:0003676//nucleic acid binding;GO:0008135//translation factor activity, RNA binding;GO:1901363//heterocyclic compound binding;GO:0003674//molecular_function;GO:0097159//organic cyclic compound binding;GO:0003723//RNA binding;GO:1901265//nucleoside phosphate binding;GO:0000166//nucleotide binding;GO:0036094//small …	GO:1901360//organic cyclic compound metabolic process;GO:0071704//organic substance metabolic process;GO:1901566//organonitrogen compound biosynthetic process;GO:0043603//cellular amide metabolic process;GO:0006139//nucleobase-containing compound metabolic process;GO:0009058//biosynthetic process;GO:0044271//cellular nitrogen compound biosynthetic process;GO:0006725//cellular aromatic compound me…
2	6812301	6812500	*	1.4348e-17	1.4328e-15	80.5556	Os02g0222100	Genebody	-	Similar to Cysteine synthase (EC 4.2.99.8). (Os02t0222100-01)	-	-	-	-	GO:0005622//intracellular;GO:0044464//cell part;GO:0005623//cell;GO:0044424//intracellular part;GO:0005575//cellular_component;GO:0005737//cytoplasm	GO:0003674//molecular_function;GO:0003824//catalytic activity;GO:0005488//binding	GO:0009058//biosynthetic process;GO:0008152//metabolic process;GO:0008150//biological_process;GO:0009987//cellular process
2	7485501	7485700	*	6.96958e-31	1.71974e-28	-80.7273	Os02g0232300	Genebody	-	-	-	-	-	-	-	-	-
2	8592701	8592900	*	3.55995e-50	2.27892e-47	-84.8485	Os02g0252400	Genebody	PROLAMIN BOX BINDING FACTOR	Dof zinc finger transcriptional activator, Dof zinc finger transcription factor, Grain filling, GA response in aleurone cell (Os02t0252400-01)	-	-	-	-	GO:0044424//intracellular part;GO:0043229//intracellular organelle;GO:0005575//cellular_component;GO:0005622//intracellular;GO:0044464//cell part;GO:0043227//membrane-bounded organelle;GO:0043226//organelle;GO:0005634//nucleus;GO:0005623//cell;GO:0043231//intracellular membrane-bounded organelle	GO:0003674//molecular_function;GO:0003676//nucleic acid binding;GO:1901363//heterocyclic compound binding;GO:0097159//organic cyclic compound binding;GO:0005488//binding;GO:0003677//DNA binding	GO:0071704//organic substance metabolic process;GO:1901360//organic cyclic compound metabolic process;GO:0034641//cellular nitrogen compound metabolic process;GO:0006807//nitrogen compound metabolic process;GO:0009058//biosynthetic process;GO:0009987//cellular process;GO:0006139//nucleobase-containing compound metabolic process;GO:0008150//biological_process;GO:0044237//cellular metabolic process…
2	8592801	8593000	*	4.46405e-128	2.79023e-124	-91.6667	Os02g0252400	Genebody	PROLAMIN BOX BINDING FACTOR	Dof zinc finger transcriptional activator, Dof zinc finger transcription factor, Grain filling, GA response in aleurone cell (Os02t0252400-01)	-	-	-	-	GO:0044424//intracellular part;GO:0043229//intracellular organelle;GO:0005575//cellular_component;GO:0005622//intracellular;GO:0044464//cell part;GO:0043227//membrane-bounded organelle;GO:0043226//organelle;GO:0005634//nucleus;GO:0005623//cell;GO:0043231//intracellular membrane-bounded organelle	GO:0003674//molecular_function;GO:0003676//nucleic acid binding;GO:1901363//heterocyclic compound binding;GO:0097159//organic cyclic compound binding;GO:0005488//binding;GO:0003677//DNA binding	GO:0071704//organic substance metabolic process;GO:1901360//organic cyclic compound metabolic process;GO:0034641//cellular nitrogen compound metabolic process;GO:0006807//nitrogen compound metabolic process;GO:0009058//biosynthetic process;GO:0009987//cellular process;GO:0006139//nucleobase-containing compound metabolic process;GO:0008150//biological_process;GO:0044237//cellular metabolic process…
2	8592901	8593100	*	2.27087e-109	9.48794e-106	-95.2899	Os02g0252400	Genebody	PROLAMIN BOX BINDING FACTOR	Dof zinc finger transcriptional activator, Dof zinc finger transcription factor, Grain filling, GA response in aleurone cell (Os02t0252400-01)	-	-	-	-	GO:0044424//intracellular part;GO:0043229//intracellular organelle;GO:0005575//cellular_component;GO:0005622//intracellular;GO:0044464//cell part;GO:0043227//membrane-bounded organelle;GO:0043226//organelle;GO:0005634//nucleus;GO:0005623//cell;GO:0043231//intracellular membrane-bounded organelle	GO:0003674//molecular_function;GO:0003676//nucleic acid binding;GO:1901363//heterocyclic compound binding;GO:0097159//organic cyclic compound binding;GO:0005488//binding;GO:0003677//DNA binding	GO:0071704//organic substance metabolic process;GO:1901360//organic cyclic compound metabolic process;GO:0034641//cellular nitrogen compound metabolic process;GO:0006807//nitrogen compound metabolic process;GO:0009058//biosynthetic process;GO:0009987//cellular process;GO:0006139//nucleobase-containing compound metabolic process;GO:0008150//biological_process;GO:0044237//cellular metabolic process…
2	8593001	8593200	*	3.97654e-67	4.77984e-64	-92.4484	Os02g0252400	Genebody	PROLAMIN BOX BINDING FACTOR	Dof zinc finger transcriptional activator, Dof zinc finger transcription factor, Grain filling, GA response in aleurone cell (Os02t0252400-01)	-	-	-	-	GO:0044424//intracellular part;GO:0043229//intracellular organelle;GO:0005575//cellular_component;GO:0005622//intracellular;GO:0044464//cell part;GO:0043227//membrane-bounded organelle;GO:0043226//organelle;GO:0005634//nucleus;GO:0005623//cell;GO:0043231//intracellular membrane-bounded organelle	GO:0003674//molecular_function;GO:0003676//nucleic acid binding;GO:1901363//heterocyclic compound binding;GO:0097159//organic cyclic compound binding;GO:0005488//binding;GO:0003677//DNA binding	GO:0071704//organic substance metabolic process;GO:1901360//organic cyclic compound metabolic process;GO:0034641//cellular nitrogen compound metabolic process;GO:0006807//nitrogen compound metabolic process;GO:0009058//biosynthetic process;GO:0009987//cellular process;GO:0006139//nucleobase-containing compound metabolic process;GO:0008150//biological_process;GO:0044237//cellular metabolic process…
2	8593101	8593300	*	3.14189e-92	8.56816e-89	-93.5964	Os02g0252400	Genebody	PROLAMIN BOX BINDING FACTOR	Dof zinc finger transcriptional activator, Dof zinc finger transcription factor, Grain filling, GA response in aleurone cell (Os02t0252400-01)	-	-	-	-	GO:0044424//intracellular part;GO:0043229//intracellular organelle;GO:0005575//cellular_component;GO:0005622//intracellular;GO:0044464//cell part;GO:0043227//membrane-bounded organelle;GO:0043226//organelle;GO:0005634//nucleus;GO:0005623//cell;GO:0043231//intracellular membrane-bounded organelle	GO:0003674//molecular_function;GO:0003676//nucleic acid binding;GO:1901363//heterocyclic compound binding;GO:0097159//organic cyclic compound binding;GO:0005488//binding;GO:0003677//DNA binding	GO:0071704//organic substance metabolic process;GO:1901360//organic cyclic compound metabolic process;GO:0034641//cellular nitrogen compound metabolic process;GO:0006807//nitrogen compound metabolic process;GO:0009058//biosynthetic process;GO:0009987//cellular process;GO:0006139//nucleobase-containing compound metabolic process;GO:0008150//biological_process;GO:0044237//cellular metabolic process…
2	8593201	8593400	*	4.67119e-82	9.14696e-79	-94.9367	Os02g0252400	Genebody	PROLAMIN BOX BINDING FACTOR	Dof zinc finger transcriptional activator, Dof zinc finger transcription factor, Grain filling, GA response in aleurone cell (Os02t0252400-01)	-	-	-	-	GO:0044424//intracellular part;GO:0043229//intracellular organelle;GO:0005575//cellular_component;GO:0005622//intracellular;GO:0044464//cell part;GO:0043227//membrane-bounded organelle;GO:0043226//organelle;GO:0005634//nucleus;GO:0005623//cell;GO:0043231//intracellular membrane-bounded organelle	GO:0003674//molecular_function;GO:0003676//nucleic acid binding;GO:1901363//heterocyclic compound binding;GO:0097159//organic cyclic compound binding;GO:0005488//binding;GO:0003677//DNA binding	GO:0071704//organic substance metabolic process;GO:1901360//organic cyclic compound metabolic process;GO:0034641//cellular nitrogen compound metabolic process;GO:0006807//nitrogen compound metabolic process;GO:0009058//biosynthetic process;GO:0009987//cellular process;GO:0006139//nucleobase-containing compound metabolic process;GO:0008150//biological_process;GO:0044237//cellular metabolic process…
2	8593301	8593500	*	7.31723e-89	1.77961e-85	-97.6374	Os02g0252400	Genebody	PROLAMIN BOX BINDING FACTOR	Dof zinc finger transcriptional activator, Dof zinc finger transcription factor, Grain filling, GA response in aleurone cell (Os02t0252400-01)	-	-	-	-	GO:0044424//intracellular part;GO:0043229//intracellular organelle;GO:0005575//cellular_component;GO:0005622//intracellular;GO:0044464//cell part;GO:0043227//membrane-bounded organelle;GO:0043226//organelle;GO:0005634//nucleus;GO:0005623//cell;GO:0043231//intracellular membrane-bounded organelle	GO:0003674//molecular_function;GO:0003676//nucleic acid binding;GO:1901363//heterocyclic compound binding;GO:0097159//organic cyclic compound binding;GO:0005488//binding;GO:0003677//DNA binding	GO:0071704//organic substance metabolic process;GO:1901360//organic cyclic compound metabolic process;GO:0034641//cellular nitrogen compound metabolic process;GO:0006807//nitrogen compound metabolic process;GO:0009058//biosynthetic process;GO:0009987//cellular process;GO:0006139//nucleobase-containing compound metabolic process;GO:0008150//biological_process;GO:0044237//cellular metabolic process…
2	8593401	8593600	*	1.03833e-88	2.51357e-85	-98.4536	Os02g0252400	Genebody	PROLAMIN BOX BINDING FACTOR	Dof zinc finger transcriptional activator, Dof zinc finger transcription factor, Grain filling, GA response in aleurone cell (Os02t0252400-01)	-	-	-	-	GO:0044424//intracellular part;GO:0043229//intracellular organelle;GO:0005575//cellular_component;GO:0005622//intracellular;GO:0044464//cell part;GO:0043227//membrane-bounded organelle;GO:0043226//organelle;GO:0005634//nucleus;GO:0005623//cell;GO:0043231//intracellular membrane-bounded organelle	GO:0003674//molecular_function;GO:0003676//nucleic acid binding;GO:1901363//heterocyclic compound binding;GO:0097159//organic cyclic compound binding;GO:0005488//binding;GO:0003677//DNA binding	GO:0071704//organic substance metabolic process;GO:1901360//organic cyclic compound metabolic process;GO:0034641//cellular nitrogen compound metabolic process;GO:0006807//nitrogen compound metabolic process;GO:0009058//biosynthetic process;GO:0009987//cellular process;GO:0006139//nucleobase-containing compound metabolic process;GO:0008150//biological_process;GO:0044237//cellular metabolic process…
2	8593501	8593700	*	2.22262e-158	2.33879e-154	-96.6605	Os02g0252400	Genebody	PROLAMIN BOX BINDING FACTOR	Dof zinc finger transcriptional activator, Dof zinc finger transcription factor, Grain filling, GA response in aleurone cell (Os02t0252400-01)	-	-	-	-	GO:0044424//intracellular part;GO:0043229//intracellular organelle;GO:0005575//cellular_component;GO:0005622//intracellular;GO:0044464//cell part;GO:0043227//membrane-bounded organelle;GO:0043226//organelle;GO:0005634//nucleus;GO:0005623//cell;GO:0043231//intracellular membrane-bounded organelle	GO:0003674//molecular_function;GO:0003676//nucleic acid binding;GO:1901363//heterocyclic compound binding;GO:0097159//organic cyclic compound binding;GO:0005488//binding;GO:0003677//DNA binding	GO:0071704//organic substance metabolic process;GO:1901360//organic cyclic compound metabolic process;GO:0034641//cellular nitrogen compound metabolic process;GO:0006807//nitrogen compound metabolic process;GO:0009058//biosynthetic process;GO:0009987//cellular process;GO:0006139//nucleobase-containing compound metabolic process;GO:0008150//biological_process;GO:0044237//cellular metabolic process…
2	8593601	8593800	*	4.68455e-205	9.95938e-201	-96.2359	Os02g0252400	Genebody	PROLAMIN BOX BINDING FACTOR	Dof zinc finger transcriptional activator, Dof zinc finger transcription factor, Grain filling, GA response in aleurone cell (Os02t0252400-01)	-	-	-	-	GO:0044424//intracellular part;GO:0043229//intracellular organelle;GO:0005575//cellular_component;GO:0005622//intracellular;GO:0044464//cell part;GO:0043227//membrane-bounded organelle;GO:0043226//organelle;GO:0005634//nucleus;GO:0005623//cell;GO:0043231//intracellular membrane-bounded organelle	GO:0003674//molecular_function;GO:0003676//nucleic acid binding;GO:1901363//heterocyclic compound binding;GO:0097159//organic cyclic compound binding;GO:0005488//binding;GO:0003677//DNA binding	GO:0071704//organic substance metabolic process;GO:1901360//organic cyclic compound metabolic process;GO:0034641//cellular nitrogen compound metabolic process;GO:0006807//nitrogen compound metabolic process;GO:0009058//biosynthetic process;GO:0009987//cellular process;GO:0006139//nucleobase-containing compound metabolic process;GO:0008150//biological_process;GO:0044237//cellular metabolic process…
2	8593701	8593900	*	8.67733e-117	4.33898e-113	-94.2164	Os02g0252400	Genebody	PROLAMIN BOX BINDING FACTOR	Dof zinc finger transcriptional activator, Dof zinc finger transcription factor, Grain filling, GA response in aleurone cell (Os02t0252400-01)	-	-	-	-	GO:0044424//intracellular part;GO:0043229//intracellular organelle;GO:0005575//cellular_component;GO:0005622//intracellular;GO:0044464//cell part;GO:0043227//membrane-bounded organelle;GO:0043226//organelle;GO:0005634//nucleus;GO:0005623//cell;GO:0043231//intracellular membrane-bounded organelle	GO:0003674//molecular_function;GO:0003676//nucleic acid binding;GO:1901363//heterocyclic compound binding;GO:0097159//organic cyclic compound binding;GO:0005488//binding;GO:0003677//DNA binding	GO:0071704//organic substance metabolic process;GO:1901360//organic cyclic compound metabolic process;GO:0034641//cellular nitrogen compound metabolic process;GO:0006807//nitrogen compound metabolic process;GO:0009058//biosynthetic process;GO:0009987//cellular process;GO:0006139//nucleobase-containing compound metabolic process;GO:0008150//biological_process;GO:0044237//cellular metabolic process…
2	9260601	9260800	*	3.73613e-11	1.9905e-09	-75.5102	Os02g0262800	Genebody	NBS-LRR protein rNBS41	Similar to NBS-LRR protein (Fragment). (Os02t0262800-01)	-	-	-	-	GO:0016020//membrane;GO:0071944//cell periphery;GO:0005886//plasma membrane;GO:0005623//cell;GO:0044464//cell part;GO:0005575//cellular_component	GO:1901363//heterocyclic compound binding;GO:0000166//nucleotide binding;GO:0097159//organic cyclic compound binding;GO:0005488//binding;GO:0003674//molecular_function;GO:0036094//small molecule binding;GO:1901265//nucleoside phosphate binding	GO:0044699//single-organism process;GO:0050794//regulation of cellular process;GO:0065007//biological regulation;GO:0008150//biological_process;GO:0044763//single-organism cellular process;GO:0051716//cellular response to stimulus;GO:0023052//signaling;GO:0050789//regulation of biological process;GO:0050896//response to stimulus;GO:0009987//cellular process;GO:0007154//cell communication;GO:00071…
2	10427501	10427700	*	1.77994e-12	1.09796e-10	-76.2821	Os02g0281000	Genebody	Protein phosphatase 23	RmlC-like jelly roll fold domain containing protein. (Os02t0281000-01);Similar to predicted protein. (Os02t0281000-02)	-	-	-	-	GO:0044464//cell part;GO:0016020//membrane;GO:0005886//plasma membrane;GO:0071944//cell periphery;GO:0005575//cellular_component;GO:0005623//cell	GO:0000166//nucleotide binding;GO:0036094//small molecule binding;GO:0016787//hydrolase activity;GO:0003674//molecular_function;GO:0097159//organic cyclic compound binding;GO:0016740//transferase activity;GO:0005488//binding;GO:0016772//transferase activity, transferring phosphorus-containing groups;GO:1901265//nucleoside phosphate binding;GO:0016301//kinase activity;GO:0003824//catalytic activit…	GO:0036211//protein modification process;GO:0019538//protein metabolic process;GO:0006464//cellular protein modification process;GO:0071704//organic substance metabolic process;GO:0008152//metabolic process;GO:0044267//cellular protein metabolic process;GO:0008150//biological_process;GO:0043170//macromolecule metabolic process;GO:0044260//cellular macromolecule metabolic process;GO:0044237//cellu…
2	10427501	10427700	*	1.77994e-12	1.09796e-10	-76.2821	Os02g0281101	Genebody	-	-	-	-	-	-	-	-	-
2	10778601	10778800	*	4.44719e-31	1.11126e-28	-93.4783	Os02g0286850	Genebody	-	Similar to Stripe rust resistance protein Yr10. (Os02t0286850-00)	-	-	-	-	GO:0005575//cellular_component;GO:0016020//membrane	GO:0097159//organic cyclic compound binding;GO:0003824//catalytic activity;GO:0005488//binding;GO:0016787//hydrolase activity;GO:0000166//nucleotide binding;GO:1901265//nucleoside phosphate binding;GO:1901363//heterocyclic compound binding;GO:0036094//small molecule binding;GO:0003674//molecular_function	GO:0009987//cellular process;GO:0008150//biological_process;GO:0008152//metabolic process;GO:0009056//catabolic process
2	15266901	15267100	*	1.35693e-23	2.12738e-21	-75.1961	Os02g0458100	Genebody	-	Similar to Sesquiterpene cyclase. (Os02t0458100-01)	-	-	-	-	-	GO:0003824//catalytic activity;GO:0003674//molecular_function;GO:0005488//binding	GO:0008150//biological_process;GO:0008152//metabolic process
2	15267001	15267200	*	5.84439e-32	1.53333e-29	-77.7935	Os02g0458100	Genebody	-	Similar to Sesquiterpene cyclase. (Os02t0458100-01)	-	-	-	-	-	GO:0003824//catalytic activity;GO:0003674//molecular_function;GO:0005488//binding	GO:0008150//biological_process;GO:0008152//metabolic process
2	16507001	16507200	*	3.24081e-27	6.44374e-25	-84.6556	Os02g0480466	Genebody	-	Similar to Calcineurin B-like protein 02. (Os02t0480466-00)	-	-	-	-	GO:0016020//membrane;GO:0005575//cellular_component	-	-
2	17361901	17362100	*	7.07727e-17	6.65265e-15	-80.0465	Os02g0494700	Genebody	REPRESSOR OF SILENCING 1B	Similar to Repressor of silencing 1. (Os02t0494700-00)	-	-	-	-	GO:0005575//cellular_component;GO:0016020//membrane	GO:0003674//molecular_function;GO:0005488//binding;GO:0003824//catalytic activity	GO:0044237//cellular metabolic process;GO:0006950//response to stress;GO:0006139//nucleobase-containing compound metabolic process;GO:0008150//biological_process;GO:0071704//organic substance metabolic process;GO:0050896//response to stimulus;GO:1901360//organic cyclic compound metabolic process;GO:0034641//cellular nitrogen compound metabolic process;GO:0009987//cellular process;GO:0043170//macr…
2	17362101	17362300	*	4.81834e-27	9.48084e-25	-75.5929	Os02g0494700	Genebody	REPRESSOR OF SILENCING 1B	Similar to Repressor of silencing 1. (Os02t0494700-00)	-	-	-	-	GO:0005575//cellular_component;GO:0016020//membrane	GO:0003674//molecular_function;GO:0005488//binding;GO:0003824//catalytic activity	GO:0044237//cellular metabolic process;GO:0006950//response to stress;GO:0006139//nucleobase-containing compound metabolic process;GO:0008150//biological_process;GO:0071704//organic substance metabolic process;GO:0050896//response to stimulus;GO:1901360//organic cyclic compound metabolic process;GO:0034641//cellular nitrogen compound metabolic process;GO:0009987//cellular process;GO:0043170//macr…
2	17866001	17866200	*	1.67119e-37	5.95127e-35	-95.4023	Os02g0503700	Genebody	-	Similar to Cytochrome P450 CYP81L6. (Os02t0503700-00)	-	-	-	-	GO:0005575//cellular_component;GO:0016020//membrane	GO:0003824//catalytic activity;GO:0005488//binding;GO:0003674//molecular_function	GO:0008150//biological_process;GO:0019748//secondary metabolic process;GO:0008152//metabolic process;GO:0044710//single-organism metabolic process;GO:0044699//single-organism process;GO:0009058//biosynthetic process
2	17866101	17866300	*	3.23424e-30	7.70231e-28	-86.747	Os02g0503700	Genebody	-	Similar to Cytochrome P450 CYP81L6. (Os02t0503700-00)	-	-	-	-	GO:0005575//cellular_component;GO:0016020//membrane	GO:0003824//catalytic activity;GO:0005488//binding;GO:0003674//molecular_function	GO:0008150//biological_process;GO:0019748//secondary metabolic process;GO:0008152//metabolic process;GO:0044710//single-organism metabolic process;GO:0044699//single-organism process;GO:0009058//biosynthetic process
2	19461601	19461800	*	2.32289e-76	3.78497e-73	-87.9406	Os02g0529800	Genebody	P-450 71Z5	Cytochrome P450 family protein. (Os02t0529800-00)	-	-	-	-	GO:0005575//cellular_component;GO:0016020//membrane	GO:0003674//molecular_function;GO:0005488//binding;GO:0003824//catalytic activity	GO:0009058//biosynthetic process;GO:0008152//metabolic process;GO:0044710//single-organism metabolic process;GO:0008150//biological_process;GO:0019748//secondary metabolic process;GO:0044699//single-organism process
2	19461601	19461800	*	2.32289e-76	3.78497e-73	-87.9406	Os02g0529850	Genebody	-	-	-	-	-	-	-	-	-
2	19461701	19461900	*	2.81547e-75	4.4216e-72	-86.2152	Os02g0529800	Genebody	P-450 71Z5	Cytochrome P450 family protein. (Os02t0529800-00)	-	-	-	-	GO:0005575//cellular_component;GO:0016020//membrane	GO:0003674//molecular_function;GO:0005488//binding;GO:0003824//catalytic activity	GO:0009058//biosynthetic process;GO:0008152//metabolic process;GO:0044710//single-organism metabolic process;GO:0008150//biological_process;GO:0019748//secondary metabolic process;GO:0044699//single-organism process
2	19461701	19461900	*	2.81547e-75	4.4216e-72	-86.2152	Os02g0529850	Genebody	-	-	-	-	-	-	-	-	-
2	20631301	20631500	*	1.35831e-53	9.98595e-51	-90.4618	Os02g0549401	Genebody	-	-	-	-	-	-	-	-	-
2	21463201	21463400	*	2.30113e-27	4.61086e-25	-86.4865	Os02g0565200	Genebody	-	Microsomal signal peptidase 25 kDa subunit family protein. (Os02t0565200-01);Microsomal signal peptidase 25 kDa subunit family protein. (Os02t0565200-02)	Genetic Information Processing	Folding, sorting and degradation	ko03060//Protein export	K12947	GO:0043229//intracellular organelle;GO:0005783//endoplasmic reticulum;GO:0005575//cellular_component;GO:0005737//cytoplasm;GO:0012505//endomembrane system;GO:0044464//cell part;GO:0005623//cell;GO:0043226//organelle;GO:0043231//intracellular membrane-bounded organelle;GO:0016020//membrane;GO:0043227//membrane-bounded organelle;GO:0044444//cytoplasmic part;GO:0005622//intracellular;GO:0044424//int…	GO:0003824//catalytic activity;GO:0016787//hydrolase activity;GO:0003674//molecular_function	GO:0009987//cellular process;GO:0051234//establishment of localization;GO:0019538//protein metabolic process;GO:0071704//organic substance metabolic process;GO:0008152//metabolic process;GO:0051179//localization;GO:0008150//biological_process;GO:0006810//transport;GO:0043170//macromolecule metabolic process;GO:0044238//primary metabolic process
2	22730901	22731100	*	9.66756e-37	3.30924e-34	82.4654	Os02g0589000	Genebody	-	Lecithin:cholesterol acyltransferase family protein. (Os02t0589000-01)	-	-	-	-	-	GO:0003824//catalytic activity;GO:0003674//molecular_function;GO:0016740//transferase activity	GO:0071704//organic substance metabolic process;GO:0006629//lipid metabolic process;GO:0044710//single-organism metabolic process;GO:0008150//biological_process;GO:0044238//primary metabolic process;GO:0044699//single-organism process;GO:0008152//metabolic process
2	22957101	22957300	*	1.70633e-105	6.43265e-102	-77.4529	Os02g0593100	Genebody	DIAMINE OXIDASE 5	Similar to OSIGBa0106G07.12 protein. (Os02t0593100-00)	-	-	-	-	-	GO:0003824//catalytic activity;GO:0005488//binding;GO:0003674//molecular_function	GO:0008150//biological_process;GO:0008152//metabolic process
2	23173901	23174100	*	5.05553e-30	1.19027e-27	-75.4345	Os02g0596700	Genebody	-	Similar to protein binding protein. (Os02t0596700-00)	-	-	-	-	-	GO:0005515//protein binding;GO:0005488//binding;GO:0003674//molecular_function	-
2	23218601	23218800	*	9.09054e-64	9.67973e-61	-84.1547	Os02g0597300	Genebody	-	Leucine-rich repeat domain containing protein. (Os02t0597300-01)	-	-	-	-	-	GO:1901363//heterocyclic compound binding;GO:0000166//nucleotide binding;GO:0003674//molecular_function;GO:1901265//nucleoside phosphate binding;GO:0097159//organic cyclic compound binding;GO:0036094//small molecule binding;GO:0005488//binding	GO:0044699//single-organism process;GO:0007154//cell communication;GO:0007165//signal transduction;GO:0044700//single organism signaling;GO:0065007//biological regulation;GO:0051716//cellular response to stimulus;GO:0009987//cellular process;GO:0008150//biological_process;GO:0050794//regulation of cellular process;GO:0050896//response to stimulus;GO:0044763//single-organism cellular process;GO:00…
2	23218701	23218900	*	3.76338e-35	1.18158e-32	-75.9247	Os02g0597300	Genebody	-	Leucine-rich repeat domain containing protein. (Os02t0597300-01)	-	-	-	-	-	GO:1901363//heterocyclic compound binding;GO:0000166//nucleotide binding;GO:0003674//molecular_function;GO:1901265//nucleoside phosphate binding;GO:0097159//organic cyclic compound binding;GO:0036094//small molecule binding;GO:0005488//binding	GO:0044699//single-organism process;GO:0007154//cell communication;GO:0007165//signal transduction;GO:0044700//single organism signaling;GO:0065007//biological regulation;GO:0051716//cellular response to stimulus;GO:0009987//cellular process;GO:0008150//biological_process;GO:0050794//regulation of cellular process;GO:0050896//response to stimulus;GO:0044763//single-organism cellular process;GO:00…
2	27190201	27190400	*	2.93922e-16	2.61836e-14	-75.2841	Os02g0669700	Genebody	-	Nucleotide-binding, alpha-beta plait domain containing protein. (Os02t0669700-01)	-	-	-	-	-	GO:0003674//molecular_function;GO:0005488//binding;GO:0003676//nucleic acid binding;GO:0003723//RNA binding;GO:0097159//organic cyclic compound binding;GO:1901363//heterocyclic compound binding	-
2	27803101	27803300	*	1.2714e-24	2.13936e-22	77.8354	Os02g0681000	Genebody	-	Mechanosensitive ion channel MscS domain containing protein. (Os02t0681000-01)	-	-	-	-	GO:0016020//membrane;GO:0005575//cellular_component	-	GO:0051179//localization;GO:0006810//transport;GO:0051234//establishment of localization;GO:0008150//biological_process
2	27877701	27877900	*	4.42241e-64	4.74787e-61	83.8428	Os02g0682200	Genebody	MOSAIC FLORAL ORGANS 1	MADS-box transcription factor, Regulation of floral organ identity and meristem fate, Endosperm development (Os02t0682200-01)	-	-	-	-	GO:0043226//organelle;GO:0044464//cell part;GO:0005623//cell;GO:0005622//intracellular;GO:0005575//cellular_component;GO:0005634//nucleus;GO:0044424//intracellular part;GO:0043227//membrane-bounded organelle;GO:0043229//intracellular organelle;GO:0043231//intracellular membrane-bounded organelle	GO:0003674//molecular_function;GO:1901363//heterocyclic compound binding;GO:0097159//organic cyclic compound binding;GO:0003700//transcription factor activity, sequence-specific DNA binding;GO:0003677//DNA binding;GO:0003676//nucleic acid binding;GO:0005488//binding;GO:0005515//protein binding;GO:0001071//nucleic acid binding transcription factor activity	GO:0048856//anatomical structure development;GO:0061458//reproductive system development;GO:0044237//cellular metabolic process;GO:0048608//reproductive structure development;GO:0022414//reproductive process;GO:0006807//nitrogen compound metabolic process;GO:0048869//cellular developmental process;GO:0007275//multicellular organism development;GO:0044707//single-multicellular organism process;GO:…
2	27877801	27878000	*	6.45566e-63	6.64539e-60	84.5815	Os02g0682200	Genebody	MOSAIC FLORAL ORGANS 1	MADS-box transcription factor, Regulation of floral organ identity and meristem fate, Endosperm development (Os02t0682200-01)	-	-	-	-	GO:0043226//organelle;GO:0044464//cell part;GO:0005623//cell;GO:0005622//intracellular;GO:0005575//cellular_component;GO:0005634//nucleus;GO:0044424//intracellular part;GO:0043227//membrane-bounded organelle;GO:0043229//intracellular organelle;GO:0043231//intracellular membrane-bounded organelle	GO:0003674//molecular_function;GO:1901363//heterocyclic compound binding;GO:0097159//organic cyclic compound binding;GO:0003700//transcription factor activity, sequence-specific DNA binding;GO:0003677//DNA binding;GO:0003676//nucleic acid binding;GO:0005488//binding;GO:0005515//protein binding;GO:0001071//nucleic acid binding transcription factor activity	GO:0048856//anatomical structure development;GO:0061458//reproductive system development;GO:0044237//cellular metabolic process;GO:0048608//reproductive structure development;GO:0022414//reproductive process;GO:0006807//nitrogen compound metabolic process;GO:0048869//cellular developmental process;GO:0007275//multicellular organism development;GO:0044707//single-multicellular organism process;GO:…
2	27880101	27880300	*	2.7539e-52	1.92369e-49	-92.1569	Os02g0682200	Genebody	MOSAIC FLORAL ORGANS 1	MADS-box transcription factor, Regulation of floral organ identity and meristem fate, Endosperm development (Os02t0682200-01)	-	-	-	-	GO:0043226//organelle;GO:0044464//cell part;GO:0005623//cell;GO:0005622//intracellular;GO:0005575//cellular_component;GO:0005634//nucleus;GO:0044424//intracellular part;GO:0043227//membrane-bounded organelle;GO:0043229//intracellular organelle;GO:0043231//intracellular membrane-bounded organelle	GO:0003674//molecular_function;GO:1901363//heterocyclic compound binding;GO:0097159//organic cyclic compound binding;GO:0003700//transcription factor activity, sequence-specific DNA binding;GO:0003677//DNA binding;GO:0003676//nucleic acid binding;GO:0005488//binding;GO:0005515//protein binding;GO:0001071//nucleic acid binding transcription factor activity	GO:0048856//anatomical structure development;GO:0061458//reproductive system development;GO:0044237//cellular metabolic process;GO:0048608//reproductive structure development;GO:0022414//reproductive process;GO:0006807//nitrogen compound metabolic process;GO:0048869//cellular developmental process;GO:0007275//multicellular organism development;GO:0044707//single-multicellular organism process;GO:…
2	27973401	27973600	*	2.81765e-69	3.64932e-66	87.7347	Os02g0684150	Genebody	-	Conserved hypothetical protein. (Os02t0684150-00)	-	-	-	-	-	GO:0003674//molecular_function;GO:0016788//hydrolase activity, acting on ester bonds;GO:0016787//hydrolase activity;GO:0003824//catalytic activity;GO:0004518//nuclease activity	GO:0044237//cellular metabolic process;GO:0008150//biological_process;GO:0009987//cellular process;GO:0006807//nitrogen compound metabolic process;GO:0046483//heterocycle metabolic process;GO:1901360//organic cyclic compound metabolic process;GO:0034641//cellular nitrogen compound metabolic process;GO:0071704//organic substance metabolic process;GO:0006139//nucleobase-containing compound metaboli…
2	27973501	27973700	*	1.95188e-188	3.3517e-184	89.5751	Os02g0684150	Genebody	-	Conserved hypothetical protein. (Os02t0684150-00)	-	-	-	-	-	GO:0003674//molecular_function;GO:0016788//hydrolase activity, acting on ester bonds;GO:0016787//hydrolase activity;GO:0003824//catalytic activity;GO:0004518//nuclease activity	GO:0044237//cellular metabolic process;GO:0008150//biological_process;GO:0009987//cellular process;GO:0006807//nitrogen compound metabolic process;GO:0046483//heterocycle metabolic process;GO:1901360//organic cyclic compound metabolic process;GO:0034641//cellular nitrogen compound metabolic process;GO:0071704//organic substance metabolic process;GO:0006139//nucleobase-containing compound metaboli…
2	28334101	28334300	*	1.21575e-12	7.6412e-11	-77.7778	Os02g0690200	Genebody	-	-	-	-	-	-	-	-	-
2	30153801	30154000	*	1.37352e-14	1.04937e-12	-75.6098	Os02g0725300	Genebody	CELLULOSE SYNTHASE LIKE E2	Cellulose synthase family protein. (Os02t0725300-01);Similar to cDNA clone:J033042D19, full insert sequence. (Os02t0725300-02);Similar to cDNA clone:J033042D19, full insert sequence. (Os02t0725300-03);Similar to cDNA clone:J033042D19, full insert sequence. (Os02t0725300-04)	-	-	-	-	GO:0044464//cell part;GO:0044444//cytoplasmic part;GO:0043226//organelle;GO:0005886//plasma membrane;GO:0005794//Golgi apparatus;GO:0005575//cellular_component;GO:0043227//membrane-bounded organelle;GO:0043231//intracellular membrane-bounded organelle;GO:0016020//membrane;GO:0043229//intracellular organelle;GO:0005622//intracellular;GO:0005737//cytoplasm;GO:0012505//endomembrane system;GO:0005623…	GO:0003824//catalytic activity;GO:0003674//molecular_function;GO:0016740//transferase activity	GO:0044763//single-organism cellular process;GO:0071840//cellular component organization or biogenesis;GO:0005975//carbohydrate metabolic process;GO:0044699//single-organism process;GO:0008150//biological_process;GO:0071704//organic substance metabolic process;GO:0016043//cellular component organization;GO:0007049//cell cycle;GO:0044238//primary metabolic process;GO:0008152//metabolic process;GO:…
2	30649901	30650100	*	8.79017e-15	6.84097e-13	-80.3571	Os02g0734600	Genebody	-	Similar to EFA27 for EF hand, abscisic acid, 27kD. (Os02t0734600-01);Similar to caleosin related protein. (Os02t0734600-02)	-	-	-	-	GO:0005575//cellular_component;GO:0016020//membrane	GO:0003674//molecular_function;GO:0005488//binding	-
2	31767201	31767400	*	1.16975e-21	1.60248e-19	-90.0737	Os02g0755000	Genebody	TUMOROUS SHOOT DEVELOPMENT 2	Putative methyltransferase, Pectin synthesis and methylesterification, Root development, Cellular adhesion (Os02t0755000-01)	-	-	-	-	GO:0005623//cell;GO:0043229//intracellular organelle;GO:0005794//Golgi apparatus;GO:0005575//cellular_component;GO:0044444//cytoplasmic part;GO:0005737//cytoplasm;GO:0016020//membrane;GO:0043231//intracellular membrane-bounded organelle;GO:0044464//cell part;GO:0043226//organelle;GO:0005622//intracellular;GO:0012505//endomembrane system;GO:0005768//endosome;GO:0043227//membrane-bounded organelle;…	GO:0016740//transferase activity;GO:0003824//catalytic activity;GO:0003674//molecular_function	GO:0007275//multicellular organism development;GO:0032502//developmental process;GO:0044707//single-multicellular organism process;GO:0071704//organic substance metabolic process;GO:0071840//cellular component organization or biogenesis;GO:0008150//biological_process;GO:0016043//cellular component organization;GO:0005975//carbohydrate metabolic process;GO:0009719//response to endogenous stimulus;…
2	33066401	33066600	*	3.3372e-33	9.40273e-31	78.9839	Os02g0780500	Genebody	SRL2-like gene, semi-rolled leaf 2-like gene	Conserved hypothetical protein. (Os02t0780500-01)	-	-	-	-	-	GO:0003674//molecular_function;GO:0005488//binding	-
2	33482701	33482900	*	2.20669e-19	2.54763e-17	-78.4392	Os02g0787800	Genebody	-	Diacylglycerol kinase accessory region domain containing protein. (Os02t0787800-01)	Environmental Information Processing;Metabolism	Signal transduction;Lipid metabolism	ko00564//Glycerophospholipid metabolism;ko00561//Glycerolipid metabolism;ko04070//Phosphatidylinositol signaling system	K00901	GO:0005575//cellular_component;GO:0005622//intracellular;GO:0005623//cell;GO:0044464//cell part	GO:0003723//RNA binding;GO:1901363//heterocyclic compound binding;GO:0003824//catalytic activity;GO:0000166//nucleotide binding;GO:0003674//molecular_function;GO:0016740//transferase activity;GO:0016788//hydrolase activity, acting on ester bonds;GO:0004518//nuclease activity;GO:0005488//binding;GO:0097159//organic cyclic compound binding;GO:0003676//nucleic acid binding;GO:0036094//small molecule…	GO:1901360//organic cyclic compound metabolic process;GO:0009987//cellular process;GO:0006807//nitrogen compound metabolic process;GO:0007165//signal transduction;GO:0008152//metabolic process;GO:0006725//cellular aromatic compound metabolic process;GO:0044238//primary metabolic process;GO:0050794//regulation of cellular process;GO:0050896//response to stimulus;GO:0034641//cellular nitrogen compo…
2	33482701	33482900	*	2.20669e-19	2.54763e-17	-78.4392	Os02g0787966	Genebody	-	-	-	-	-	-	-	-	-
2	33781301	33781500	*	1.2834e-20	1.62629e-18	-79.1826	Os02g0794700	Genebody	-	Similar to Cytosol aminopeptidase (EC 3.4.11.1) (Leucine aminopeptidase) (LAP) (Leucyl aminopeptidase) (Proline aminopeptidase) (EC 3.4.11.5) (Prolyl aminopeptidase). (Os02t0794700-01);Similar to Leucine aminopeptidase (Cytosol aminopeptidase) (Fragment). (Os02t0794700-02)	-	-	-	-	GO:0005575//cellular_component;GO:0005623//cell;GO:0044424//intracellular part;GO:0044464//cell part;GO:0005622//intracellular;GO:0005737//cytoplasm	GO:0005488//binding;GO:0003674//molecular_function;GO:0016787//hydrolase activity;GO:0003824//catalytic activity	GO:0008150//biological_process;GO:0043170//macromolecule metabolic process;GO:0008152//metabolic process;GO:0044238//primary metabolic process;GO:0071704//organic substance metabolic process;GO:0019538//protein metabolic process
2	33781401	33781600	*	4.3327e-24	7.03522e-22	-80.291	Os02g0794700	Genebody	-	Similar to Cytosol aminopeptidase (EC 3.4.11.1) (Leucine aminopeptidase) (LAP) (Leucyl aminopeptidase) (Proline aminopeptidase) (EC 3.4.11.5) (Prolyl aminopeptidase). (Os02t0794700-01);Similar to Leucine aminopeptidase (Cytosol aminopeptidase) (Fragment). (Os02t0794700-02)	-	-	-	-	GO:0005575//cellular_component;GO:0005623//cell;GO:0044424//intracellular part;GO:0044464//cell part;GO:0005622//intracellular;GO:0005737//cytoplasm	GO:0005488//binding;GO:0003674//molecular_function;GO:0016787//hydrolase activity;GO:0003824//catalytic activity	GO:0008150//biological_process;GO:0043170//macromolecule metabolic process;GO:0008152//metabolic process;GO:0044238//primary metabolic process;GO:0071704//organic substance metabolic process;GO:0019538//protein metabolic process
2	33809301	33809500	*	5.66478e-24	9.12657e-22	-96.2963	Os02g0795300	Genebody	-	Similar to protein binding / zinc ion binding. (Os02t0795300-01);Similar to protein binding / zinc ion binding. (Os02t0795300-02)	-	-	-	-	GO:0016020//membrane;GO:0005575//cellular_component	GO:0005515//protein binding;GO:0005488//binding;GO:0003674//molecular_function	-
2	33809901	33810100	*	1.6072e-25	2.86907e-23	-85.0146	Os02g0795300	Genebody	-	Similar to protein binding / zinc ion binding. (Os02t0795300-01);Similar to protein binding / zinc ion binding. (Os02t0795300-02)	-	-	-	-	GO:0016020//membrane;GO:0005575//cellular_component	GO:0005515//protein binding;GO:0005488//binding;GO:0003674//molecular_function	-
2	33810001	33810200	*	5.93491e-17	5.61667e-15	-81.1445	Os02g0795300	Genebody	-	Similar to protein binding / zinc ion binding. (Os02t0795300-01);Similar to protein binding / zinc ion binding. (Os02t0795300-02)	-	-	-	-	GO:0016020//membrane;GO:0005575//cellular_component	GO:0005515//protein binding;GO:0005488//binding;GO:0003674//molecular_function	-
2	33937201	33937400	*	3.07325e-30	7.33009e-28	95.2381	Os02g0797400	Genebody	MINI-CHROMOSOME MAINTENANCE PROTEIN 5	MCM family protein. (Os02t0797400-01)	Genetic Information Processing	Replication and repair	ko03030//DNA replication	K02209	GO:0005737//cytoplasm;GO:0005634//nucleus;GO:0005575//cellular_component;GO:0044424//intracellular part;GO:0005622//intracellular;GO:0044464//cell part;GO:0005623//cell;GO:0043231//intracellular membrane-bounded organelle;GO:0043226//organelle;GO:0043227//membrane-bounded organelle;GO:0043229//intracellular organelle	GO:0000166//nucleotide binding;GO:0003682//chromatin binding;GO:0005488//binding;GO:0003674//molecular_function;GO:1901363//heterocyclic compound binding;GO:0016787//hydrolase activity;GO:0003824//catalytic activity;GO:0097159//organic cyclic compound binding;GO:1901265//nucleoside phosphate binding;GO:0036094//small molecule binding;GO:0044877//macromolecular complex binding;GO:0003676//nucleic …	GO:0008150//biological_process;GO:0006259//DNA metabolic process;GO:0044237//cellular metabolic process;GO:0090304//nucleic acid metabolic process;GO:0046483//heterocycle metabolic process;GO:0006807//nitrogen compound metabolic process;GO:0044763//single-organism cellular process;GO:0044699//single-organism process;GO:0016043//cellular component organization;GO:0044238//primary metabolic process…
2	33977701	33977900	*	2.36865e-75	3.72362e-72	-87.9983	Os02g0798200	Genebody	-	Zinc finger, RING/FYVE/PHD-type domain containing protein. (Os02t0798200-01)	-	-	-	-	-	GO:0016740//transferase activity;GO:0003824//catalytic activity;GO:0003674//molecular_function	GO:0071704//organic substance metabolic process;GO:0006464//cellular protein modification process;GO:0009056//catabolic process;GO:0019538//protein metabolic process;GO:0036211//protein modification process;GO:0043170//macromolecule metabolic process;GO:0044238//primary metabolic process;GO:0044237//cellular metabolic process;GO:0008150//biological_process;GO:0009987//cellular process;GO:0044260/…
2	34211701	34211900	*	4.34908e-16	3.81259e-14	-81.0811	Os02g0802500	Genebody	-	Similar to H(+)-translocating (Pyrophosphate-ENERGIZED) inorganic pyrophosphatase beta-1 polypeptide (EC 3.6.1.1) (Fragment). (Os02t0802500-01);Similar to Proton translocating pyrophosphatase. (Os02t0802500-02)	Metabolism	Energy metabolism	ko00190//Oxidative phosphorylation	K01507	GO:0005575//cellular_component;GO:0016020//membrane	GO:0003674//molecular_function;GO:0005215//transporter activity;GO:0003824//catalytic activity;GO:0016787//hydrolase activity	GO:0008150//biological_process;GO:0051234//establishment of localization;GO:0051179//localization;GO:0006810//transport
2	34211701	34211900	*	4.34908e-16	3.81259e-14	-81.0811	Os02g0802575	Genebody	-	-	-	-	-	-	-	-	-
2	34909501	34909700	*	6.61687e-22	9.23263e-20	-84.7311	Os02g0814600	Genebody	-	EF-HAND 1 domain containing protein. (Os02t0814600-01)	-	-	-	-	GO:0043226//organelle;GO:0044424//intracellular part;GO:0044464//cell part;GO:0043229//intracellular organelle;GO:0005634//nucleus;GO:0005623//cell;GO:0005575//cellular_component;GO:0043231//intracellular membrane-bounded organelle;GO:0043227//membrane-bounded organelle;GO:0005622//intracellular	GO:0003674//molecular_function;GO:0003676//nucleic acid binding;GO:0005488//binding;GO:0003677//DNA binding;GO:0097159//organic cyclic compound binding;GO:1901363//heterocyclic compound binding	GO:0006807//nitrogen compound metabolic process;GO:0008152//metabolic process;GO:0008150//biological_process;GO:0071704//organic substance metabolic process;GO:0006139//nucleobase-containing compound metabolic process;GO:0044238//primary metabolic process;GO:0009058//biosynthetic process;GO:0044237//cellular metabolic process;GO:1901360//organic cyclic compound metabolic process;GO:0009987//cellu…
2	34933001	34933200	*	6.4484e-21	8.37086e-19	-86.9565	Os02g0815500	Genebody	-	Alcohol dehydrogenase class III (EC 1.1.1.1) (Glutathione-dependent formaldehyde dehydrogenase) (EC 1.2.1.1) (FDH) (FALDH) (GSH-FDH). (Os02t0815500-01)	Metabolism	Carbohydrate metabolism;Lipid metabolism;Amino acid metabolism	ko00010//Glycolysis / Gluconeogenesis;ko00071//Fatty acid degradation;ko00350//Tyrosine metabolism	K00121	GO:0005622//intracellular;GO:0005575//cellular_component;GO:0005737//cytoplasm;GO:0044424//intracellular part;GO:0044464//cell part;GO:0005623//cell	GO:0003674//molecular_function;GO:0003824//catalytic activity;GO:0005488//binding	GO:0009987//cellular process;GO:0008150//biological_process;GO:0008152//metabolic process
2	35113801	35114000	*	3.25942e-15	2.6413e-13	-87.8049	Os02g0818500	Genebody	-	Non-protein coding transcript. (Os02t0818500-01);Conserved hypothetical protein. (Os02t0818500-02);Similar to Pib. (Os02t0818500-03)	-	-	-	-	-	GO:0005488//binding;GO:1901363//heterocyclic compound binding;GO:0000166//nucleotide binding;GO:0036094//small molecule binding;GO:0003824//catalytic activity;GO:0097159//organic cyclic compound binding;GO:0003674//molecular_function;GO:0016787//hydrolase activity;GO:1901265//nucleoside phosphate binding	GO:0034641//cellular nitrogen compound metabolic process;GO:0044238//primary metabolic process;GO:0008152//metabolic process;GO:0006139//nucleobase-containing compound metabolic process;GO:0006725//cellular aromatic compound metabolic process;GO:0006807//nitrogen compound metabolic process;GO:0008150//biological_process;GO:0071704//organic substance metabolic process;GO:0046483//heterocycle metab…
2	35432201	35432400	*	3.97582e-18	4.15077e-16	-97.4359	Os02g0824800	Genebody	-	-	-	-	-	-	-	-	-
2	35432301	35432500	*	3.09571e-27	6.16347e-25	-94.1002	Os02g0824800	Genebody	-	-	-	-	-	-	-	-	-
2	35432401	35432600	*	1.33079e-25	2.38874e-23	-83.2768	Os02g0824800	Genebody	-	-	-	-	-	-	-	-	-
2	35587601	35587800	*	1.35167e-18	1.46484e-16	-80.9829	Os02g0828200	Genebody	-	-	-	-	-	-	-	-	-
2	35587701	35587900	*	6.10726e-37	2.11369e-34	-81.8763	Os02g0828200	Genebody	-	-	-	-	-	-	-	-	-
3	154301	154500	*	1.05774e-24	1.78869e-22	-76.4706	Os03g0102300	Genebody	-	-	-	-	-	-	-	-	-
3	174001	174200	*	7.15374e-21	9.25567e-19	-77.7778	Os03g0102400	Genebody	-	Similar to 2-phosphoglycerate kinase-related. (Os03t0102400-01)	-	-	-	-	-	GO:0003824//catalytic activity;GO:0016740//transferase activity;GO:0016772//transferase activity, transferring phosphorus-containing groups;GO:0016301//kinase activity;GO:0003674//molecular_function	GO:0008150//biological_process;GO:0009987//cellular process;GO:0008152//metabolic process
3	338801	339000	*	1.63019e-51	1.10323e-48	-99.1379	Os03g0105500	Genebody	-	-	-	-	-	-	-	-	-
3	338901	339100	*	1.18006e-107	4.72211e-104	-98.9967	Os03g0105500	Genebody	-	-	-	-	-	-	-	-	-
3	339001	339200	*	2.6355e-141	2.1283e-137	-99.2647	Os03g0105500	Genebody	-	-	-	-	-	-	-	-	-
3	339101	339300	*	5.39031e-248	1.83108e-243	-98.4355	Os03g0105500	Genebody	-	-	-	-	-	-	-	-	-
3	339201	339400	*	2.65108e-225	7.33206e-221	-94.6999	Os03g0105500	Genebody	-	-	-	-	-	-	-	-	-
3	578901	579100	*	1.13507e-22	1.67146e-20	-89.7727	Os03g0109900	Genebody	-	Peptidase, trypsin-like serine and cysteine domain containing protein. (Os03t0109900-01);Hypothetical conserved gene. (Os03t0109900-02);Peptidase cysteine/serine, trypsin-like domain containing protein. (Os03t0109900-03)	-	-	-	-	-	GO:0003674//molecular_function;GO:0005488//binding;GO:0003676//nucleic acid binding;GO:0003824//catalytic activity;GO:1901363//heterocyclic compound binding;GO:0097159//organic cyclic compound binding;GO:0016787//hydrolase activity	GO:0090304//nucleic acid metabolic process;GO:1901360//organic cyclic compound metabolic process;GO:0044237//cellular metabolic process;GO:0006139//nucleobase-containing compound metabolic process;GO:0044260//cellular macromolecule metabolic process;GO:0034641//cellular nitrogen compound metabolic process;GO:0008150//biological_process;GO:0044238//primary metabolic process;GO:0006259//DNA metabol…
3	887301	887500	*	8.0192e-39	3.04963e-36	-91.6018	Os03g0115800	Genebody	-	-	-	-	-	-	-	-	-
3	887401	887600	*	1.95222e-35	6.22627e-33	-94.7391	Os03g0115800	Genebody	-	-	-	-	-	-	-	-	-
3	887501	887700	*	1.36195e-19	1.59876e-17	-84.0016	Os03g0115800	Genebody	-	-	-	-	-	-	-	-	-
3	887601	887800	*	4.8842e-25	8.43981e-23	-80.4697	Os03g0115800	Genebody	-	-	-	-	-	-	-	-	-
3	887701	887900	*	1.46512e-18	1.58235e-16	-83.1522	Os03g0115800	Genebody	-	-	-	-	-	-	-	-	-
3	888301	888500	*	4.06778e-11	2.15847e-09	-76.2257	Os03g0115800	Genebody	-	-	-	-	-	-	-	-	-
3	1927901	1928100	*	4.30855e-99	1.39391e-95	-90.6209	Os03g0134600	Genebody	-	-	-	-	-	-	-	-	-
3	1928001	1928200	*	3.3279e-93	9.30272e-90	-90.9434	Os03g0134600	Genebody	-	-	-	-	-	-	-	-	-
3	2488401	2488600	*	7.35382e-15	5.76823e-13	-86.8421	Os03g0144800	Genebody	-	Similar to Xyloglucan galactosyltransferase KATAMARI 1 (EC 2.4.1.-) (MURUS3 protein). (Os03t0144800-01)	-	-	-	-	GO:0005737//cytoplasm;GO:0043231//intracellular membrane-bounded organelle;GO:0044464//cell part;GO:0005575//cellular_component;GO:0005768//endosome;GO:0005623//cell;GO:0005622//intracellular;GO:0005794//Golgi apparatus;GO:0043226//organelle;GO:0043229//intracellular organelle;GO:0044444//cytoplasmic part;GO:0044424//intracellular part;GO:0012505//endomembrane system;GO:0016020//membrane;GO:00432…	GO:0016740//transferase activity;GO:0003674//molecular_function;GO:0003824//catalytic activity	GO:0009058//biosynthetic process;GO:0009653//anatomical structure morphogenesis;GO:0044237//cellular metabolic process;GO:0044238//primary metabolic process;GO:0005975//carbohydrate metabolic process;GO:0044260//cellular macromolecule metabolic process;GO:0043412//macromolecule modification;GO:0032502//developmental process;GO:0019538//protein metabolic process;GO:0008150//biological_process;GO:0…
3	3802201	3802400	*	2.81864e-72	4.01499e-69	-85.143	Os03g0170900	Genebody	SUCROSE TRANSPORTER 1	Sucrose transporter. (Os03t0170900-01);Similar to Sucrose transporter. (Os03t0170900-02)	-	-	-	-	GO:0005886//plasma membrane;GO:0071944//cell periphery;GO:0005623//cell;GO:0016020//membrane;GO:0044464//cell part;GO:0005575//cellular_component	GO:0003674//molecular_function;GO:0005215//transporter activity	GO:0044706//multi-multicellular organism process;GO:0000003//reproduction;GO:0006810//transport;GO:0008150//biological_process;GO:0009987//cellular process;GO:0044703//multi-organism reproductive process;GO:0008152//metabolic process;GO:0032501//multicellular organismal process;GO:0005975//carbohydrate metabolic process;GO:0009856//pollination;GO:0044238//primary metabolic process;GO:0051179//loc…
3	4262601	4262800	*	3.80602e-17	3.66024e-15	-82.8571	Os03g0181400	Genebody	-	-	-	-	-	-	-	-	-
3	4420801	4421000	*	9.82887e-43	4.5206e-40	-80.7296	Os03g0184201	Genebody	-	Hypothetical conserved gene. (Os03t0184201-00)	-	-	-	-	GO:0016020//membrane;GO:0005575//cellular_component	-	-
3	4438001	4438200	*	9.90368e-17	9.1849e-15	-79.4563	Os03g0184500	Genebody	-	Transcriptional factor B3 family protein. (Os03t0184500-01)	-	-	-	-	GO:0005634//nucleus;GO:0043229//intracellular organelle;GO:0044424//intracellular part;GO:0043227//membrane-bounded organelle;GO:0043231//intracellular membrane-bounded organelle;GO:0005623//cell;GO:0044464//cell part;GO:0043226//organelle;GO:0005622//intracellular;GO:0005575//cellular_component	GO:0003674//molecular_function;GO:0005488//binding;GO:0003677//DNA binding;GO:1901363//heterocyclic compound binding;GO:0003676//nucleic acid binding;GO:0097159//organic cyclic compound binding	GO:0009987//cellular process;GO:0044237//cellular metabolic process;GO:0046483//heterocycle metabolic process;GO:0006139//nucleobase-containing compound metabolic process;GO:0034641//cellular nitrogen compound metabolic process;GO:0008150//biological_process;GO:0006807//nitrogen compound metabolic process;GO:1901360//organic cyclic compound metabolic process;GO:0071704//organic substance metaboli…
3	4669501	4669700	*	2.88458e-38	1.06876e-35	-83.3671	Os03g0189400	Genebody	-	Similar to Alcohol dehydrogenase ADH. (Os03t0189400-01)	Metabolism	Lipid metabolism;Carbohydrate metabolism;Amino acid metabolism	ko00010//Glycolysis / Gluconeogenesis;ko00071//Fatty acid degradation;ko00350//Tyrosine metabolism	K00121	-	GO:0005488//binding;GO:0003674//molecular_function;GO:0003824//catalytic activity	GO:0008150//biological_process;GO:0008152//metabolic process
3	4911601	4911800	*	5.18286e-25	8.94007e-23	96.1538	Os03g0194450	Genebody	-	-	-	-	-	-	-	-	-
3	4911601	4911800	*	5.18286e-25	8.94007e-23	96.1538	Os03g0194500	Genebody	-	Similar to Protein translocase/ protein transporter. (Os03t0194500-01)	-	-	-	-	GO:0016020//membrane;GO:0005575//cellular_component	-	GO:0008150//biological_process
3	5168201	5168400	*	1.95836e-16	1.77016e-14	76.1111	Os03g0198400	Genebody	-	Similar to Seryl-tRNA synthetase (EC 6.1.1.11) (Serine--tRNA ligase) (SerRS) (Fragment). (Os03t0198400-01)	-	-	-	-	GO:0044464//cell part;GO:0005622//intracellular;GO:0005623//cell;GO:0044424//intracellular part;GO:0005737//cytoplasm;GO:0005575//cellular_component	GO:1901265//nucleoside phosphate binding;GO:0003824//catalytic activity;GO:0000166//nucleotide binding;GO:1901363//heterocyclic compound binding;GO:0003674//molecular_function;GO:0036094//small molecule binding;GO:0005488//binding;GO:0097159//organic cyclic compound binding	GO:0044267//cellular protein metabolic process;GO:0044249//cellular biosynthetic process;GO:0043170//macromolecule metabolic process;GO:0009058//biosynthetic process;GO:0009987//cellular process;GO:0008150//biological_process;GO:0034641//cellular nitrogen compound metabolic process;GO:0008152//metabolic process;GO:0006518//peptide metabolic process;GO:0019538//protein metabolic process;GO:0010467…
3	5637401	5637600	*	8.67148e-31	2.12919e-28	-90	Os03g0207700	Genebody	-	-	-	-	-	-	-	-	-
3	5637501	5637700	*	8.67148e-31	2.12919e-28	-90	Os03g0207700	Genebody	-	-	-	-	-	-	-	-	-
3	6330601	6330800	*	9.21188e-182	1.44669e-177	-89.0042	Os03g0220700	Genebody	-	-	-	-	-	-	-	-	-
3	6330701	6330900	*	0	0	-92.0913	Os03g0220700	Genebody	-	-	-	-	-	-	-	-	-
3	6330801	6331000	*	1.4551e-199	2.93388e-195	-92.2671	Os03g0220700	Genebody	-	-	-	-	-	-	-	-	-
3	6429601	6429800	*	2.4489e-19	2.81685e-17	79.1243	Os03g0223000	Genebody	RECEPTOR-LIKE CYTOPLASMIC KINASE 377	Similar to atypical receptor-like kinase MARK. (Os03t0223000-01);Similar to Atypical receptor-like kinase MARK. (Os03t0223000-02);Similar to atypical receptor-like kinase MARK. (Os03t0223000-03)	-	-	-	-	GO:0016020//membrane;GO:0005575//cellular_component	GO:0036094//small molecule binding;GO:0016301//kinase activity;GO:1901265//nucleoside phosphate binding;GO:0003674//molecular_function;GO:0016787//hydrolase activity;GO:0097159//organic cyclic compound binding;GO:0000166//nucleotide binding;GO:1901363//heterocyclic compound binding;GO:0016740//transferase activity;GO:0003824//catalytic activity;GO:0016772//transferase activity, transferring phosp…	GO:0044237//cellular metabolic process;GO:0071704//organic substance metabolic process;GO:0044238//primary metabolic process;GO:0044260//cellular macromolecule metabolic process;GO:0019538//protein metabolic process;GO:0043412//macromolecule modification;GO:0006464//cellular protein modification process;GO:0008152//metabolic process;GO:0044267//cellular protein metabolic process;GO:0008150//biolo…
3	6460201	6460400	*	3.12812e-70	4.18856e-67	89.8808	Os03g0223400	Genebody	GLUTAMINE SYNTHETASE 1;2	Cytosolic glutamine synthetase, Ammonium assimilation (Os03t0223400-01)	Metabolism	Energy metabolism;Carbohydrate metabolism;Amino acid metabolism	ko00630//Glyoxylate and dicarboxylate metabolism;ko00250//Alanine, aspartate and glutamate metabolism;ko00910//Nitrogen metabolism;ko00220//Arginine biosynthesis	K01915	GO:0005622//intracellular;GO:0044464//cell part;GO:0005737//cytoplasm;GO:0044424//intracellular part;GO:0005623//cell;GO:0005575//cellular_component	GO:0005488//binding;GO:0003824//catalytic activity;GO:1901265//nucleoside phosphate binding;GO:0036094//small molecule binding;GO:0097159//organic cyclic compound binding;GO:0003674//molecular_function;GO:1901363//heterocyclic compound binding;GO:0000166//nucleotide binding	GO:0009058//biosynthetic process;GO:0008152//metabolic process;GO:0008150//biological_process;GO:0009987//cellular process
3	8718401	8718600	*	8.46296e-23	1.25772e-20	-75	Os03g0264700	Genebody	-	WD40 repeat-like domain containing protein. (Os03t0264700-01)	-	-	-	-	GO:0044444//cytoplasmic part;GO:0005623//cell;GO:0005737//cytoplasm;GO:0005622//intracellular;GO:0005829//cytosol;GO:0044464//cell part;GO:0044424//intracellular part;GO:0005575//cellular_component	GO:1901265//nucleoside phosphate binding;GO:0097159//organic cyclic compound binding;GO:0005515//protein binding;GO:1901363//heterocyclic compound binding;GO:0036094//small molecule binding;GO:0000166//nucleotide binding;GO:0003674//molecular_function;GO:0005488//binding	GO:0051179//localization;GO:0006810//transport;GO:0051234//establishment of localization;GO:0008150//biological_process
3	9997601	9997800	*	9.14222e-14	6.45568e-12	-78.3784	Os03g0288800	Genebody	-	Cytochrome B561-related domain containing protein. (Os03t0288800-01)	-	-	-	-	GO:0016020//membrane;GO:0005575//cellular_component	-	-
3	10923701	10923900	*	2.68549e-15	2.19287e-13	-80.1035	Os03g0307100	Genebody	Prolyl Oligopeptidase 7, PROLYL OLIGOPEPTIDASE 7	Peptidase S9A, oligopeptidase, N-terminal beta-propeller domain containing protein. (Os03t0307100-01)	-	-	-	-	GO:0005575//cellular_component;GO:0043227//membrane-bounded organelle;GO:0043226//organelle;GO:0044424//intracellular part;GO:0009536//plastid;GO:0043229//intracellular organelle;GO:0005737//cytoplasm;GO:0044464//cell part;GO:0043231//intracellular membrane-bounded organelle;GO:0044444//cytoplasmic part;GO:0005622//intracellular;GO:0005623//cell	GO:0003674//molecular_function;GO:0003824//catalytic activity;GO:0016787//hydrolase activity	GO:0044238//primary metabolic process;GO:0043170//macromolecule metabolic process;GO:0071704//organic substance metabolic process;GO:0008152//metabolic process;GO:0019538//protein metabolic process;GO:0008150//biological_process
3	11030801	11031000	*	3.519e-21	4.65945e-19	-88.5915	Os03g0309250	Genebody	-	-	-	-	-	-	-	-	-
3	11030901	11031100	*	1.17959e-29	2.7261e-27	-93.0035	Os03g0309250	Genebody	-	-	-	-	-	-	-	-	-
3	11031001	11031200	*	4.9255e-49	3.01357e-46	-97.6741	Os03g0309250	Genebody	-	-	-	-	-	-	-	-	-
3	11031101	11031300	*	1.36259e-60	1.2983e-57	-98.8889	Os03g0309250	Genebody	-	-	-	-	-	-	-	-	-
3	11031201	11031400	*	1.5814e-39	6.24968e-37	-96.5517	Os03g0309250	Genebody	-	-	-	-	-	-	-	-	-
3	11031701	11031900	*	1.16031e-22	1.70711e-20	-94.1176	Os03g0309300	Genebody	-	-	-	-	-	-	-	-	-
3	11031801	11032000	*	2.30725e-35	7.3309e-33	-98.4375	Os03g0309300	Genebody	-	-	-	-	-	-	-	-	-
3	11032301	11032500	*	4.05421e-26	7.51503e-24	-96.5753	Os03g0309300	Genebody	-	-	-	-	-	-	-	-	-
3	11032401	11032600	*	1.50068e-56	1.24139e-53	-96	Os03g0309300	Genebody	-	-	-	-	-	-	-	-	-
3	11032501	11032700	*	3.68934e-28	7.77322e-26	-80.1075	Os03g0309300	Genebody	-	-	-	-	-	-	-	-	-
3	11176301	11176500	*	1.86959e-17	1.84855e-15	-75.2688	Os03g0312600	Genebody	-	Similar to XPA-binding protein 1 (HUSSY-23). (Os03t0312600-01);Similar to XPA-binding protein 1. (Os03t0312600-02);Non-protein coding transcript. (Os03t0312600-03)	-	-	-	-	GO:0005622//intracellular;GO:0043229//intracellular organelle;GO:0005623//cell;GO:0005575//cellular_component;GO:0044424//intracellular part;GO:0043232//intracellular non-membrane-bounded organelle;GO:0043226//organelle;GO:0044464//cell part;GO:0005856//cytoskeleton;GO:0043228//non-membrane-bounded organelle	GO:0003674//molecular_function;GO:0016787//hydrolase activity;GO:0003824//catalytic activity	GO:0048856//anatomical structure development;GO:0032502//developmental process;GO:0044699//single-organism process;GO:0006810//transport;GO:0009791//post-embryonic development;GO:0009987//cellular process;GO:0000003//reproduction;GO:0007275//multicellular organism development;GO:0051234//establishment of localization;GO:0008150//biological_process;GO:0032501//multicellular organismal process;GO:0…
3	11827101	11827300	*	9.13941e-57	7.63505e-54	88.4608	Os03g0325133	Genebody	-	-	-	-	-	-	-	-	-
3	12804301	12804500	*	4.88777e-15	3.8946e-13	79.1881	Os03g0343700	Genebody	-	Brix domain containing protein. (Os03t0343700-01);Similar to predicted protein. (Os03t0343700-02)	-	-	-	-	GO:0043231//intracellular membrane-bounded organelle;GO:0043228//non-membrane-bounded organelle;GO:0005730//nucleolus;GO:0043233//organelle lumen;GO:0005623//cell;GO:0043229//intracellular organelle;GO:0016020//membrane;GO:0031974//membrane-enclosed lumen;GO:0044446//intracellular organelle part;GO:0044464//cell part;GO:0005575//cellular_component;GO:0043226//organelle;GO:0070013//intracellular o…	GO:0003723//RNA binding;GO:0003674//molecular_function;GO:0005488//binding;GO:0003676//nucleic acid binding;GO:0097159//organic cyclic compound binding;GO:1901363//heterocyclic compound binding	GO:0006807//nitrogen compound metabolic process;GO:0009987//cellular process;GO:0006518//peptide metabolic process;GO:0043603//cellular amide metabolic process;GO:0044260//cellular macromolecule metabolic process;GO:0044249//cellular biosynthetic process;GO:0044238//primary metabolic process;GO:0009059//macromolecule biosynthetic process;GO:0008152//metabolic process;GO:1901564//organonitrogen co…
3	13721901	13722100	*	8.4314e-21	1.08481e-18	-93.1818	Os03g0356596	Genebody	-	Similar to Phosphatidylinositol-4-phosphate 5-kinase-like protein. (Os03t0356596-01)	-	-	-	-	-	GO:0005488//binding;GO:0003824//catalytic activity;GO:0036094//small molecule binding;GO:0097159//organic cyclic compound binding;GO:0016301//kinase activity;GO:0016772//transferase activity, transferring phosphorus-containing groups;GO:0000166//nucleotide binding;GO:1901363//heterocyclic compound binding;GO:1901265//nucleoside phosphate binding;GO:0003674//molecular_function;GO:0016740//transfer…	GO:0044238//primary metabolic process;GO:0008150//biological_process;GO:0006629//lipid metabolic process;GO:0009987//cellular process;GO:0008152//metabolic process;GO:0044699//single-organism process;GO:0044710//single-organism metabolic process;GO:0071704//organic substance metabolic process
3	14061501	14061700	*	5.87517e-15	4.64865e-13	87.2054	Os03g0361600	Genebody	terpene synthase 12	Similar to Terpene synthase family, metal binding domain containing protein, expressed. (Os03t0361600-00)	-	-	-	-	-	GO:0003674//molecular_function;GO:0003824//catalytic activity;GO:0005488//binding	GO:0008152//metabolic process;GO:0008150//biological_process
3	14064201	14064400	*	1.32048e-22	1.93466e-20	-88	Os03g0361600	Genebody	terpene synthase 12	Similar to Terpene synthase family, metal binding domain containing protein, expressed. (Os03t0361600-00)	-	-	-	-	-	GO:0003674//molecular_function;GO:0003824//catalytic activity;GO:0005488//binding	GO:0008152//metabolic process;GO:0008150//biological_process
3	14064301	14064500	*	4.5614e-20	5.5555e-18	-79.5918	Os03g0361600	Genebody	terpene synthase 12	Similar to Terpene synthase family, metal binding domain containing protein, expressed. (Os03t0361600-00)	-	-	-	-	-	GO:0003674//molecular_function;GO:0003824//catalytic activity;GO:0005488//binding	GO:0008152//metabolic process;GO:0008150//biological_process
3	14189001	14189200	*	8.17158e-37	2.80947e-34	-89.3617	Os03g0363950	Genebody	-	Similar to nodulation protein-related. (Os03t0363950-00)	-	-	-	-	GO:0005575//cellular_component;GO:0016020//membrane	GO:0003674//molecular_function;GO:0003824//catalytic activity;GO:0016740//transferase activity	-
3	14262901	14263100	*	9.37848e-164	1.08555e-159	-89.4599	Os03g0365000	Genebody	GDSL ESTERASE/LIPASE PROTEIN 47	Similar to GDSL-like Lipase/Acylhydrolase family protein. (Os03t0365000-00)	-	-	-	-	-	GO:0003824//catalytic activity;GO:0003674//molecular_function;GO:0016787//hydrolase activity	-
3	14262901	14263100	*	9.37848e-164	1.08555e-159	-89.4599	Os03g0365200	Genebody	-	Similar to Ulp1 protease family, C-terminal catalytic domain containing protein. (Os03t0365200-01)	-	-	-	-	-	GO:0003824//catalytic activity;GO:0003674//molecular_function;GO:0016787//hydrolase activity	GO:0008150//biological_process;GO:0008152//metabolic process;GO:0019538//protein metabolic process;GO:0043170//macromolecule metabolic process;GO:0044238//primary metabolic process;GO:0071704//organic substance metabolic process
3	14555801	14556000	*	6.89476e-18	7.05534e-16	-84.7826	Os03g0370900	Genebody	-	Similar to Cytochrome P450. (Os03t0370900-01);Similar to Cytochrome P450. (Os03t0370900-02)	-	-	-	-	-	GO:0003674//molecular_function;GO:0005488//binding;GO:0003824//catalytic activity	GO:0008152//metabolic process;GO:0008150//biological_process
3	14559901	14560100	*	8.73778e-26	1.58617e-23	-92.4528	Os03g0371000	Genebody	OsSTA101	Similar to Cytochrome P450 family protein, expressed. (Os03t0371000-01)	-	-	-	-	-	GO:0003674//molecular_function;GO:0005488//binding;GO:0003824//catalytic activity	GO:0008152//metabolic process;GO:0008150//biological_process
3	14560401	14560600	*	9.39962e-27	1.81288e-24	-75.4098	Os03g0371000	Genebody	OsSTA101	Similar to Cytochrome P450 family protein, expressed. (Os03t0371000-01)	-	-	-	-	-	GO:0003674//molecular_function;GO:0005488//binding;GO:0003824//catalytic activity	GO:0008152//metabolic process;GO:0008150//biological_process
3	14777101	14777300	*	0	0	-78.6248	Os03g0374901	Genebody	-	-	-	-	-	-	-	-	-
3	15225501	15225700	*	9.76538e-34	2.83608e-31	-89.8132	Os03g0383900	Genebody	-	Heavy metal transport/detoxification protein domain containing protein. (Os03t0383900-01)	-	-	-	-	GO:0044464//cell part;GO:0005622//intracellular;GO:0005737//cytoplasm;GO:0005623//cell;GO:0005575//cellular_component;GO:0044424//intracellular part	GO:0003674//molecular_function;GO:0005488//binding	GO:0006810//transport;GO:0009987//cellular process;GO:0044699//single-organism process;GO:0044763//single-organism cellular process;GO:0019725//cellular homeostasis;GO:0008150//biological_process;GO:0042592//homeostatic process;GO:0065007//biological regulation;GO:0051179//localization;GO:0051234//establishment of localization;GO:0065008//regulation of biological quality
3	16557101	16557300	*	3.42384e-30	8.14576e-28	-84.4828	Os03g0404800	Genebody	-	NAD(P)-binding domain containing protein. (Os03t0404800-01)	-	-	-	-	-	GO:0003674//molecular_function;GO:0003824//catalytic activity	GO:0044238//primary metabolic process;GO:0006629//lipid metabolic process;GO:0008150//biological_process;GO:0008152//metabolic process;GO:0044710//single-organism metabolic process;GO:0009058//biosynthetic process;GO:0044699//single-organism process;GO:0071704//organic substance metabolic process
3	16557901	16558100	*	2.0852e-85	4.53495e-82	-87.3006	Os03g0404800	Genebody	-	NAD(P)-binding domain containing protein. (Os03t0404800-01)	-	-	-	-	-	GO:0003674//molecular_function;GO:0003824//catalytic activity	GO:0044238//primary metabolic process;GO:0006629//lipid metabolic process;GO:0008150//biological_process;GO:0008152//metabolic process;GO:0044710//single-organism metabolic process;GO:0009058//biosynthetic process;GO:0044699//single-organism process;GO:0071704//organic substance metabolic process
3	16591901	16592100	*	4.11113e-30	9.73055e-28	-75.8396	Os03g0405500	Genebody	-	Similar to PDI-like protein. (Os03t0405500-01);Hypothetical conserved gene. (Os03t0405500-02)	-	-	-	-	GO:0005622//intracellular;GO:0044464//cell part;GO:0005737//cytoplasm;GO:0005623//cell;GO:0044424//intracellular part;GO:0005575//cellular_component	GO:0003824//catalytic activity;GO:0003674//molecular_function	GO:0008152//metabolic process;GO:0019725//cellular homeostasis;GO:0044699//single-organism process;GO:0065007//biological regulation;GO:0042592//homeostatic process;GO:0065008//regulation of biological quality;GO:0008150//biological_process;GO:0009987//cellular process;GO:0044763//single-organism cellular process
3	18116201	18116400	*	3.11414e-35	9.82575e-33	-93.9024	Os03g0431550	Genebody	-	Glycosyl transferase, family 20 domain containing protein. (Os03t0431550-01)	-	-	-	-	GO:0005737//cytoplasm;GO:0005622//intracellular;GO:0044464//cell part;GO:0005575//cellular_component;GO:0005623//cell;GO:0044424//intracellular part	GO:0003674//molecular_function;GO:0016787//hydrolase activity;GO:0003824//catalytic activity	GO:0008152//metabolic process;GO:0006950//response to stress;GO:0044238//primary metabolic process;GO:0008150//biological_process;GO:0009058//biosynthetic process;GO:0005975//carbohydrate metabolic process;GO:0071704//organic substance metabolic process;GO:0009987//cellular process;GO:0050896//response to stimulus
3	18116301	18116500	*	4.74232e-30	1.11881e-27	-93.0233	Os03g0431550	Genebody	-	Glycosyl transferase, family 20 domain containing protein. (Os03t0431550-01)	-	-	-	-	GO:0005737//cytoplasm;GO:0005622//intracellular;GO:0044464//cell part;GO:0005575//cellular_component;GO:0005623//cell;GO:0044424//intracellular part	GO:0003674//molecular_function;GO:0016787//hydrolase activity;GO:0003824//catalytic activity	GO:0008152//metabolic process;GO:0006950//response to stress;GO:0044238//primary metabolic process;GO:0008150//biological_process;GO:0009058//biosynthetic process;GO:0005975//carbohydrate metabolic process;GO:0071704//organic substance metabolic process;GO:0009987//cellular process;GO:0050896//response to stimulus
3	20182401	20182600	*	6.78984e-17	6.39305e-15	-81.9265	Os03g0562000	Genebody	-	DNA-binding pseudobarrel domain domain containing protein. (Os03t0562000-01)	-	-	-	-	GO:0043226//organelle;GO:0005622//intracellular;GO:0005575//cellular_component;GO:0016020//membrane;GO:0005634//nucleus;GO:0043227//membrane-bounded organelle;GO:0005623//cell;GO:0043229//intracellular organelle;GO:0043231//intracellular membrane-bounded organelle;GO:0044424//intracellular part;GO:0044464//cell part	GO:0097159//organic cyclic compound binding;GO:0003677//DNA binding;GO:0000166//nucleotide binding;GO:0016772//transferase activity, transferring phosphorus-containing groups;GO:0016740//transferase activity;GO:0005488//binding;GO:1901363//heterocyclic compound binding;GO:0003676//nucleic acid binding;GO:0003674//molecular_function;GO:1901265//nucleoside phosphate binding;GO:0036094//small molecu…	GO:0044237//cellular metabolic process;GO:0044238//primary metabolic process;GO:0006139//nucleobase-containing compound metabolic process;GO:0046483//heterocycle metabolic process;GO:0006725//cellular aromatic compound metabolic process;GO:0009058//biosynthetic process;GO:1901360//organic cyclic compound metabolic process;GO:0044267//cellular protein metabolic process;GO:0006807//nitrogen compoun…
3	20182501	20182700	*	2.62968e-13	1.77334e-11	-78.7115	Os03g0562000	Genebody	-	DNA-binding pseudobarrel domain domain containing protein. (Os03t0562000-01)	-	-	-	-	GO:0043226//organelle;GO:0005622//intracellular;GO:0005575//cellular_component;GO:0016020//membrane;GO:0005634//nucleus;GO:0043227//membrane-bounded organelle;GO:0005623//cell;GO:0043229//intracellular organelle;GO:0043231//intracellular membrane-bounded organelle;GO:0044424//intracellular part;GO:0044464//cell part	GO:0097159//organic cyclic compound binding;GO:0003677//DNA binding;GO:0000166//nucleotide binding;GO:0016772//transferase activity, transferring phosphorus-containing groups;GO:0016740//transferase activity;GO:0005488//binding;GO:1901363//heterocyclic compound binding;GO:0003676//nucleic acid binding;GO:0003674//molecular_function;GO:1901265//nucleoside phosphate binding;GO:0036094//small molecu…	GO:0044237//cellular metabolic process;GO:0044238//primary metabolic process;GO:0006139//nucleobase-containing compound metabolic process;GO:0046483//heterocycle metabolic process;GO:0006725//cellular aromatic compound metabolic process;GO:0009058//biosynthetic process;GO:1901360//organic cyclic compound metabolic process;GO:0044267//cellular protein metabolic process;GO:0006807//nitrogen compoun…
3	20741801	20742000	*	4.82378e-55	3.7698e-52	75.2885	Os03g0570800	Genebody	-	Multi antimicrobial extrusion protein MatE family protein. (Os03t0570800-01)	-	-	-	-	GO:0005575//cellular_component;GO:0016020//membrane	GO:0005215//transporter activity;GO:0003674//molecular_function	GO:0051234//establishment of localization;GO:0051179//localization;GO:0006810//transport;GO:0008150//biological_process
3	21271501	21271700	*	2.317e-12	1.41258e-10	-91.5344	Os03g0579900	Genebody	-	-	-	-	-	-	-	-	-
3	21310901	21311100	*	8.723e-48	5.04e-45	-75.1748	Os03g0580800	Genebody	GDSL ESTERASE/LIPASE PROTEIN 51	Lipase, GDSL domain containing protein. (Os03t0580800-01)	-	-	-	-	-	GO:0016787//hydrolase activity;GO:0003824//catalytic activity;GO:0003674//molecular_function	-
3	21674201	21674400	*	1.23481e-16	1.13609e-14	-83.871	Os03g0586900	Genebody	-	DNA helicase, putative domain containing protein. (Os03t0586900-01)	-	-	-	-	-	GO:0016787//hydrolase activity;GO:0000166//nucleotide binding;GO:1901265//nucleoside phosphate binding;GO:0003674//molecular_function;GO:0097159//organic cyclic compound binding;GO:0036094//small molecule binding;GO:0003676//nucleic acid binding;GO:1901363//heterocyclic compound binding;GO:0003677//DNA binding;GO:0005488//binding;GO:0003824//catalytic activity	-
3	22050001	22050200	*	2.67291e-34	8.00753e-32	97.8261	Os03g0593600	Genebody	P-450 71W1	Similar to Cytochrome P450 family protein, expressed. (Os03t0593600-00)	-	-	-	-	GO:0005575//cellular_component;GO:0016020//membrane	GO:0003674//molecular_function;GO:0005488//binding;GO:0003824//catalytic activity	GO:0009058//biosynthetic process;GO:0044699//single-organism process;GO:0044710//single-organism metabolic process;GO:0008152//metabolic process;GO:0019748//secondary metabolic process;GO:0008150//biological_process
3	22050101	22050300	*	5.65907e-33	1.57628e-30	78.7899	Os03g0593600	Genebody	P-450 71W1	Similar to Cytochrome P450 family protein, expressed. (Os03t0593600-00)	-	-	-	-	GO:0005575//cellular_component;GO:0016020//membrane	GO:0003674//molecular_function;GO:0005488//binding;GO:0003824//catalytic activity	GO:0009058//biosynthetic process;GO:0044699//single-organism process;GO:0044710//single-organism metabolic process;GO:0008152//metabolic process;GO:0019748//secondary metabolic process;GO:0008150//biological_process
3	22569101	22569300	*	0	0	87.0274	Os03g0603200	Genebody	-	-	-	-	-	-	-	-	-
3	22569201	22569400	*	0	0	89.236	Os03g0603200	Genebody	-	-	-	-	-	-	-	-	-
3	23526601	23526800	*	5.03945e-19	5.65306e-17	83.3617	Os03g0620400	Genebody	-	Hypothetical conserved gene. (Os03t0620400-01)	-	-	-	-	GO:0005575//cellular_component;GO:0005634//nucleus;GO:0043229//intracellular organelle;GO:0044464//cell part;GO:0043227//membrane-bounded organelle;GO:0043226//organelle;GO:0005623//cell;GO:0005622//intracellular;GO:0044424//intracellular part;GO:0043231//intracellular membrane-bounded organelle	GO:0003677//DNA binding;GO:0097159//organic cyclic compound binding;GO:0003674//molecular_function;GO:0005488//binding;GO:0003676//nucleic acid binding;GO:1901363//heterocyclic compound binding	GO:0034641//cellular nitrogen compound metabolic process;GO:0071704//organic substance metabolic process;GO:0006807//nitrogen compound metabolic process;GO:0009058//biosynthetic process;GO:0044238//primary metabolic process;GO:0008152//metabolic process;GO:0006139//nucleobase-containing compound metabolic process;GO:1901360//organic cyclic compound metabolic process;GO:0009987//cellular process;G…
3	25343801	25344000	*	4.88954e-20	5.94196e-18	-96.6667	Os03g0652050	Genebody	-	-	-	-	-	-	-	-	-
3	25343801	25344000	*	4.88954e-20	5.94196e-18	-96.6667	Os03g0652100	Genebody	-	Not CCR4-Not complex component, N-terminal domain containing protein. (Os03t0652100-01)	Genetic Information Processing	Folding, sorting and degradation	ko03018//RNA degradation	K12580	GO:0005575//cellular_component;GO:0043231//intracellular membrane-bounded organelle;GO:0005623//cell;GO:0043226//organelle;GO:0044464//cell part;GO:0005737//cytoplasm;GO:0043229//intracellular organelle;GO:0044424//intracellular part;GO:0016020//membrane;GO:0005634//nucleus;GO:0005622//intracellular;GO:0043227//membrane-bounded organelle	-	GO:0006412//translation;GO:0008152//metabolic process;GO:0006518//peptide metabolic process;GO:0044249//cellular biosynthetic process;GO:0044267//cellular protein metabolic process;GO:0019538//protein metabolic process;GO:0044271//cellular nitrogen compound biosynthetic process;GO:1901566//organonitrogen compound biosynthetic process;GO:0044238//primary metabolic process;GO:0043603//cellular amid…
3	26022801	26023000	*	8.98545e-18	9.11237e-16	-83.9286	Os03g0663100	Genebody	-	PDZ/DHR/GLGF domain containing protein. (Os03t0663100-01)	-	-	-	-	GO:0005575//cellular_component;GO:0016020//membrane	GO:0003674//molecular_function;GO:0005488//binding;GO:0005515//protein binding	-
3	26067501	26067700	*	7.29066e-19	8.07063e-17	-82.8571	Os03g0663700	Genebody	-	Similar to Endonuclease/Exonuclease/phosphatase family protein, expressed. (Os03t0663700-01)	-	-	-	-	-	GO:0016787//hydrolase activity;GO:0003674//molecular_function;GO:0004518//nuclease activity;GO:0003824//catalytic activity;GO:0016788//hydrolase activity, acting on ester bonds	GO:0009987//cellular process;GO:0008150//biological_process;GO:0044710//single-organism metabolic process;GO:0006139//nucleobase-containing compound metabolic process;GO:0006807//nitrogen compound metabolic process;GO:0034641//cellular nitrogen compound metabolic process;GO:0044238//primary metabolic process;GO:0006725//cellular aromatic compound metabolic process;GO:0046483//heterocycle metaboli…
3	26308801	26309000	*	1.74184e-46	9.55027e-44	-81.8486	Os03g0667800	Genebody	-	Ribosomal protein S21e family protein. (Os03t0667800-00)	Genetic Information Processing	Translation	ko03010//Ribosome	K02971	GO:0005575//cellular_component;GO:1990904//ribonucleoprotein complex;GO:0030529//intracellular ribonucleoprotein complex;GO:0043232//intracellular non-membrane-bounded organelle;GO:0005737//cytoplasm;GO:0005840//ribosome;GO:0043228//non-membrane-bounded organelle;GO:0044464//cell part;GO:0044444//cytoplasmic part;GO:0043226//organelle;GO:0005622//intracellular;GO:0032991//macromolecular complex;G…	GO:0005198//structural molecule activity;GO:0003674//molecular_function	GO:0043603//cellular amide metabolic process;GO:0009059//macromolecule biosynthetic process;GO:0010467//gene expression;GO:1901360//organic cyclic compound metabolic process;GO:0006518//peptide metabolic process;GO:0034645//cellular macromolecule biosynthetic process;GO:0008152//metabolic process;GO:0006725//cellular aromatic compound metabolic process;GO:1901576//organic substance biosynthetic p…
3	27125301	27125500	*	6.18548e-13	4.01417e-11	82.1198	Os03g0681800	Genebody	-	Protein phosphatase 2A, regulatory B subunit, B56 domain containing protein. (Os03t0681800-00)	Genetic Information Processing	Translation	ko03015//mRNA surveillance pathway	K11584	GO:0044424//intracellular part;GO:0005622//intracellular;GO:0044464//cell part;GO:0005575//cellular_component;GO:0005737//cytoplasm;GO:0005623//cell	GO:0030234//enzyme regulator activity;GO:0003674//molecular_function;GO:0005488//binding;GO:0098772//molecular function regulator	GO:0019538//protein metabolic process;GO:0071704//organic substance metabolic process;GO:0008152//metabolic process;GO:0043412//macromolecule modification;GO:0050789//regulation of biological process;GO:0023052//signaling;GO:0044238//primary metabolic process;GO:0043170//macromolecule metabolic process;GO:0006464//cellular protein modification process;GO:0044267//cellular protein metabolic proces…
3	28037701	28037900	*	9.37636e-19	1.02847e-16	-92.5824	Os03g0699300	Genebody	-	Similar to Adenylosuccinate synthetase, chloroplast precursor (EC 6.3.4.4) (IMP-- aspartate ligase) (AdSS) (AMPSase). (Os03t0699300-01)	Metabolism	Amino acid metabolism;Nucleotide metabolism	ko00230//Purine metabolism;ko00250//Alanine, aspartate and glutamate metabolism	K01939	GO:0009536//plastid;GO:0044464//cell part;GO:0005737//cytoplasm;GO:0043226//organelle;GO:0005575//cellular_component;GO:0043227//membrane-bounded organelle;GO:0043231//intracellular membrane-bounded organelle;GO:0044424//intracellular part;GO:0005622//intracellular;GO:0044444//cytoplasmic part;GO:0043229//intracellular organelle;GO:0005623//cell	GO:0097159//organic cyclic compound binding;GO:0036094//small molecule binding;GO:0005488//binding;GO:0003824//catalytic activity;GO:1901363//heterocyclic compound binding;GO:0000166//nucleotide binding;GO:1901265//nucleoside phosphate binding;GO:0003674//molecular_function	GO:0071704//organic substance metabolic process;GO:0006807//nitrogen compound metabolic process;GO:1901360//organic cyclic compound metabolic process;GO:0008152//metabolic process;GO:0034641//cellular nitrogen compound metabolic process;GO:0009987//cellular process;GO:0008150//biological_process;GO:0009058//biosynthetic process;GO:0046483//heterocycle metabolic process;GO:0006725//cellular aromat…
3	30520101	30520300	*	1.54358e-19	1.80487e-17	-78.6111	Os03g0743650	Genebody	-	-	-	-	-	-	-	-	-
3	30533701	30533900	*	3.66745e-48	2.16094e-45	-79.5362	Os03g0743900	Genebody	ATP sulfurylase	Similar to ATP sulfurylase. (Os03t0743900-01)	Metabolism	Metabolism of other amino acids;Energy metabolism;Biosynthesis of other secondary metabolites;Nucleotide metabolism	ko00230//Purine metabolism;ko00920//Sulfur metabolism;ko00450//Selenocompound metabolism;ko00261//Monobactam biosynthesis	K13811	-	GO:0016740//transferase activity;GO:0016772//transferase activity, transferring phosphorus-containing groups;GO:0003824//catalytic activity;GO:0016301//kinase activity;GO:0003674//molecular_function	GO:0008150//biological_process;GO:0008152//metabolic process;GO:0009987//cellular process
3	30534001	30534200	*	4.52793e-147	3.98615e-143	-82.5412	Os03g0743900	Genebody	ATP sulfurylase	Similar to ATP sulfurylase. (Os03t0743900-01)	Metabolism	Metabolism of other amino acids;Energy metabolism;Biosynthesis of other secondary metabolites;Nucleotide metabolism	ko00230//Purine metabolism;ko00920//Sulfur metabolism;ko00450//Selenocompound metabolism;ko00261//Monobactam biosynthesis	K13811	-	GO:0016740//transferase activity;GO:0016772//transferase activity, transferring phosphorus-containing groups;GO:0003824//catalytic activity;GO:0016301//kinase activity;GO:0003674//molecular_function	GO:0008150//biological_process;GO:0008152//metabolic process;GO:0009987//cellular process
3	30534101	30534300	*	3.08781e-107	1.21845e-103	-88.5093	Os03g0743900	Genebody	ATP sulfurylase	Similar to ATP sulfurylase. (Os03t0743900-01)	Metabolism	Metabolism of other amino acids;Energy metabolism;Biosynthesis of other secondary metabolites;Nucleotide metabolism	ko00230//Purine metabolism;ko00920//Sulfur metabolism;ko00450//Selenocompound metabolism;ko00261//Monobactam biosynthesis	K13811	-	GO:0016740//transferase activity;GO:0016772//transferase activity, transferring phosphorus-containing groups;GO:0003824//catalytic activity;GO:0016301//kinase activity;GO:0003674//molecular_function	GO:0008150//biological_process;GO:0008152//metabolic process;GO:0009987//cellular process
3	30534201	30534400	*	1.28629e-24	2.1636e-22	-80.5251	Os03g0743900	Genebody	ATP sulfurylase	Similar to ATP sulfurylase. (Os03t0743900-01)	Metabolism	Metabolism of other amino acids;Energy metabolism;Biosynthesis of other secondary metabolites;Nucleotide metabolism	ko00230//Purine metabolism;ko00920//Sulfur metabolism;ko00450//Selenocompound metabolism;ko00261//Monobactam biosynthesis	K13811	-	GO:0016740//transferase activity;GO:0016772//transferase activity, transferring phosphorus-containing groups;GO:0003824//catalytic activity;GO:0016301//kinase activity;GO:0003674//molecular_function	GO:0008150//biological_process;GO:0008152//metabolic process;GO:0009987//cellular process
3	31084301	31084500	*	2.96867e-43	1.39936e-40	84.3004	Os03g0753600	Genebody	-	-	-	-	-	-	-	-	-
3	31084401	31084600	*	2.28586e-27	4.58143e-25	78.4127	Os03g0753600	Genebody	-	-	-	-	-	-	-	-	-
3	31384101	31384300	*	1.22993e-24	2.07113e-22	-87.6465	Os03g0758700	Genebody	-	WD40 repeat domain containing protein. (Os03t0758700-01)	-	-	-	-	GO:0005575//cellular_component;GO:0016020//membrane	GO:0003676//nucleic acid binding;GO:0097159//organic cyclic compound binding;GO:1901363//heterocyclic compound binding;GO:0008135//translation factor activity, RNA binding;GO:0003674//molecular_function;GO:0003723//RNA binding;GO:0005488//binding;GO:0005515//protein binding	GO:0044238//primary metabolic process;GO:0034645//cellular macromolecule biosynthetic process;GO:1901564//organonitrogen compound metabolic process;GO:0044249//cellular biosynthetic process;GO:0044271//cellular nitrogen compound biosynthetic process;GO:0009059//macromolecule biosynthetic process;GO:0071840//cellular component organization or biogenesis;GO:0071704//organic substance metabolic proc…
3	31895601	31895800	*	4.12203e-37	1.43824e-34	-76.9981	Os03g0770100	Genebody	-	-	-	-	-	-	-	-	-
3	32396201	32396400	*	2.88618e-17	2.80437e-15	78.8012	Os03g0781200	Genebody	-	-	-	-	-	-	-	-	-
3	32396201	32396400	*	2.88618e-17	2.80437e-15	78.8012	Os03g0781400	Genebody	-	Ribose 5-phosphate isomerase family protein. (Os03t0781400-01);Similar to ribose-5-phosphate isomerase. (Os03t0781400-02)	Metabolism	Carbohydrate metabolism;Energy metabolism	ko00710//Carbon fixation in photosynthetic organisms;ko00030//Pentose phosphate pathway	K01807	GO:0043229//intracellular organelle;GO:0005623//cell;GO:0043226//organelle;GO:0044464//cell part;GO:0009536//plastid;GO:0043227//membrane-bounded organelle;GO:0043231//intracellular membrane-bounded organelle;GO:0044444//cytoplasmic part;GO:0044424//intracellular part;GO:0005737//cytoplasm;GO:0005575//cellular_component;GO:0005622//intracellular	GO:0003674//molecular_function;GO:0003824//catalytic activity	GO:0044238//primary metabolic process;GO:0006139//nucleobase-containing compound metabolic process;GO:0008150//biological_process;GO:0071704//organic substance metabolic process;GO:1901360//organic cyclic compound metabolic process;GO:0008152//metabolic process;GO:0044237//cellular metabolic process;GO:0009987//cellular process;GO:0046483//heterocycle metabolic process;GO:0006725//cellular aromat…
3	32662201	32662400	*	1.46182e-21	1.98822e-19	-82.6923	Os03g0786600	Genebody	-	Peptidase C12, ubiquitin carboxyl-terminal hydrolase 1 domain containing protein. (Os03t0786600-01)	-	-	-	-	GO:0043226//organelle;GO:0044444//cytoplasmic part;GO:0043231//intracellular membrane-bounded organelle;GO:0044424//intracellular part;GO:0005737//cytoplasm;GO:0044464//cell part;GO:0005739//mitochondrion;GO:0005575//cellular_component;GO:0043229//intracellular organelle;GO:0005623//cell;GO:0005622//intracellular;GO:0043227//membrane-bounded organelle	GO:0003674//molecular_function;GO:1901363//heterocyclic compound binding;GO:0005488//binding;GO:0003723//RNA binding;GO:0003676//nucleic acid binding;GO:0097159//organic cyclic compound binding	GO:0009987//cellular process;GO:0006725//cellular aromatic compound metabolic process;GO:0008150//biological_process;GO:0034641//cellular nitrogen compound metabolic process;GO:0071704//organic substance metabolic process;GO:0071840//cellular component organization or biogenesis;GO:0008152//metabolic process;GO:0044237//cellular metabolic process;GO:0044238//primary metabolic process;GO:0046483//…
3	33584601	33584800	*	1.01289e-30	2.48042e-28	-85.1852	Os03g0804400	Genebody	-	Vps51/Vps67 domain containing protein. (Os03t0804400-01);Conserved hypothetical protein. (Os03t0804400-02)	-	-	-	-	GO:0005737//cytoplasm;GO:0005623//cell;GO:0005622//intracellular;GO:0005575//cellular_component;GO:0044424//intracellular part;GO:0044464//cell part	-	GO:0051234//establishment of localization;GO:0009987//cellular process;GO:0051179//localization;GO:0016043//cellular component organization;GO:0008150//biological_process;GO:0071840//cellular component organization or biogenesis;GO:0006810//transport
3	34190301	34190500	*	2.65015e-12	1.60532e-10	76.6667	Os03g0815700	Genebody	SPL11-interacting protein1, SPL11-interacting protein 1	K Homology domain containing protein, Nuclear RNA/DNA binding protein of the STAR (Signal Transduction and Activation of RNA) family, Flowering time control (Os03t0815700-01)	-	-	-	-	GO:0043226//organelle;GO:0043227//membrane-bounded organelle;GO:0005622//intracellular;GO:0005575//cellular_component;GO:0005634//nucleus;GO:0043229//intracellular organelle;GO:0005623//cell;GO:0044424//intracellular part;GO:0044464//cell part;GO:0043231//intracellular membrane-bounded organelle	GO:0097159//organic cyclic compound binding;GO:1901363//heterocyclic compound binding;GO:0003674//molecular_function;GO:0003676//nucleic acid binding;GO:0005515//protein binding;GO:0003723//RNA binding;GO:0005488//binding;GO:0003677//DNA binding	GO:0061458//reproductive system development;GO:0048367//shoot system development;GO:0007275//multicellular organism development;GO:0090567//reproductive shoot system development;GO:0044707//single-multicellular organism process;GO:0048608//reproductive structure development;GO:0008150//biological_process;GO:0050896//response to stimulus;GO:0048856//anatomical structure development;GO:0009628//res…
3	34190401	34190600	*	2.65015e-12	1.60532e-10	76.6667	Os03g0815700	Genebody	SPL11-interacting protein1, SPL11-interacting protein 1	K Homology domain containing protein, Nuclear RNA/DNA binding protein of the STAR (Signal Transduction and Activation of RNA) family, Flowering time control (Os03t0815700-01)	-	-	-	-	GO:0043226//organelle;GO:0043227//membrane-bounded organelle;GO:0005622//intracellular;GO:0005575//cellular_component;GO:0005634//nucleus;GO:0043229//intracellular organelle;GO:0005623//cell;GO:0044424//intracellular part;GO:0044464//cell part;GO:0043231//intracellular membrane-bounded organelle	GO:0097159//organic cyclic compound binding;GO:1901363//heterocyclic compound binding;GO:0003674//molecular_function;GO:0003676//nucleic acid binding;GO:0005515//protein binding;GO:0003723//RNA binding;GO:0005488//binding;GO:0003677//DNA binding	GO:0061458//reproductive system development;GO:0048367//shoot system development;GO:0007275//multicellular organism development;GO:0090567//reproductive shoot system development;GO:0044707//single-multicellular organism process;GO:0048608//reproductive structure development;GO:0008150//biological_process;GO:0050896//response to stimulus;GO:0048856//anatomical structure development;GO:0009628//res…
3	34432601	34432800	*	1.90399e-12	1.17046e-10	75.0663	Os03g0820600	Genebody	actin depolymerizing factor 4	Similar to Actin-depolymerizing factor 3 (ADF 3) (ZmABP3) (ZmADF3). (Os03t0820600-01);Similar to cDNA clone:001-009-H02, full insert sequence. (Os03t0820600-02)	-	-	-	-	GO:0043228//non-membrane-bounded organelle;GO:0044424//intracellular part;GO:0005856//cytoskeleton;GO:0043226//organelle;GO:0005737//cytoplasm;GO:0044464//cell part;GO:0043232//intracellular non-membrane-bounded organelle;GO:0043229//intracellular organelle;GO:0005575//cellular_component;GO:0005622//intracellular;GO:0005623//cell	GO:0003674//molecular_function;GO:0005488//binding;GO:0005515//protein binding	GO:0006950//response to stress;GO:0009987//cellular process;GO:0071840//cellular component organization or biogenesis;GO:0050896//response to stimulus;GO:0016043//cellular component organization;GO:0008150//biological_process
3	35050401	35050600	*	1.05437e-19	1.2475e-17	-89.2857	Os03g0834000	Genebody	FLAP ENDONUCLEASE 1B	Flap endonuclease-1b (EC 3.-.-.-) (OsFEN-1b). (Os03t0834000-01);Similar to Flap endonuclease 1b. (Os03t0834000-02)	Genetic Information Processing	Replication and repair	ko03030//DNA replication;ko03410//Base excision repair;ko03450//Non-homologous end-joining	K04799	GO:0044424//intracellular part;GO:0005737//cytoplasm;GO:0043227//membrane-bounded organelle;GO:0044446//intracellular organelle part;GO:0043226//organelle;GO:0044464//cell part;GO:0043233//organelle lumen;GO:0031974//membrane-enclosed lumen;GO:0005654//nucleoplasm;GO:0043229//intracellular organelle;GO:0005623//cell;GO:0005730//nucleolus;GO:0044444//cytoplasmic part;GO:0044428//nuclear part;GO:00…	GO:0003676//nucleic acid binding;GO:0003677//DNA binding;GO:0003674//molecular_function;GO:0005488//binding;GO:0003824//catalytic activity;GO:0097159//organic cyclic compound binding;GO:0016788//hydrolase activity, acting on ester bonds;GO:0004518//nuclease activity;GO:0016787//hydrolase activity;GO:1901363//heterocyclic compound binding	GO:0006725//cellular aromatic compound metabolic process;GO:0008150//biological_process;GO:0046483//heterocycle metabolic process;GO:0009056//catabolic process;GO:0050896//response to stimulus;GO:0009058//biosynthetic process;GO:1901360//organic cyclic compound metabolic process;GO:0006139//nucleobase-containing compound metabolic process;GO:0044260//cellular macromolecule metabolic process;GO:00…
4	328701	328900	*	3.74584e-11	1.99547e-09	81.1671	Os04g0105000	Genebody	-	Zinc finger, CCCH-type domain containing protein. (Os04t0105000-01)	-	-	-	-	-	GO:1901363//heterocyclic compound binding;GO:0097159//organic cyclic compound binding;GO:0003676//nucleic acid binding;GO:0003824//catalytic activity;GO:0005488//binding;GO:0003674//molecular_function;GO:0016740//transferase activity	GO:0006725//cellular aromatic compound metabolic process;GO:0044238//primary metabolic process;GO:0006807//nitrogen compound metabolic process;GO:0008150//biological_process;GO:0006139//nucleobase-containing compound metabolic process;GO:0009987//cellular process;GO:0008152//metabolic process;GO:0071704//organic substance metabolic process;GO:0046483//heterocycle metabolic process;GO:1901360//org…
4	328701	328900	*	3.74584e-11	1.99547e-09	81.1671	Os04g0105050	Genebody	-	-	-	-	-	-	-	-	-
4	1717901	1718100	*	8.89107e-26	1.61344e-23	-82.2917	Os04g0127300	Genebody	Subtilisin 38, SUBTILISIN 38	Peptidase S8 and S53, subtilisin, kexin, sedolisin domain containing protein. (Os04t0127300-01)	-	-	-	-	-	GO:0016787//hydrolase activity;GO:0003674//molecular_function;GO:0003824//catalytic activity	GO:0008150//biological_process;GO:0044238//primary metabolic process;GO:0008152//metabolic process;GO:0043170//macromolecule metabolic process;GO:0071704//organic substance metabolic process;GO:0019538//protein metabolic process
4	1718001	1718200	*	7.15303e-33	1.97883e-30	-82.7957	Os04g0127300	Genebody	Subtilisin 38, SUBTILISIN 38	Peptidase S8 and S53, subtilisin, kexin, sedolisin domain containing protein. (Os04t0127300-01)	-	-	-	-	-	GO:0016787//hydrolase activity;GO:0003674//molecular_function;GO:0003824//catalytic activity	GO:0008150//biological_process;GO:0044238//primary metabolic process;GO:0008152//metabolic process;GO:0043170//macromolecule metabolic process;GO:0071704//organic substance metabolic process;GO:0019538//protein metabolic process
4	1718101	1718300	*	2.49657e-29	5.65471e-27	-85.85	Os04g0127300	Genebody	Subtilisin 38, SUBTILISIN 38	Peptidase S8 and S53, subtilisin, kexin, sedolisin domain containing protein. (Os04t0127300-01)	-	-	-	-	-	GO:0016787//hydrolase activity;GO:0003674//molecular_function;GO:0003824//catalytic activity	GO:0008150//biological_process;GO:0044238//primary metabolic process;GO:0008152//metabolic process;GO:0043170//macromolecule metabolic process;GO:0071704//organic substance metabolic process;GO:0019538//protein metabolic process
4	1718201	1718400	*	2.08179e-14	1.56524e-12	-82.8571	Os04g0127300	Genebody	Subtilisin 38, SUBTILISIN 38	Peptidase S8 and S53, subtilisin, kexin, sedolisin domain containing protein. (Os04t0127300-01)	-	-	-	-	-	GO:0016787//hydrolase activity;GO:0003674//molecular_function;GO:0003824//catalytic activity	GO:0008150//biological_process;GO:0044238//primary metabolic process;GO:0008152//metabolic process;GO:0043170//macromolecule metabolic process;GO:0071704//organic substance metabolic process;GO:0019538//protein metabolic process
4	1753301	1753500	*	1.36261e-37	4.87073e-35	-86.5577	Os04g0127750	Genebody	-	-	-	-	-	-	-	-	-
4	1753401	1753600	*	1.59163e-42	7.23415e-40	-90.4574	Os04g0127750	Genebody	-	-	-	-	-	-	-	-	-
4	2694101	2694300	*	1.33369e-73	1.98197e-70	-88.1966	Os04g0139201	Genebody	-	-	-	-	-	-	-	-	-
4	4446501	4446700	*	1.76047e-13	1.20793e-11	-80.9524	Os04g0165500	Genebody	-	-	-	-	-	-	-	-	-
4	5058701	5058900	*	8.30875e-27	1.60875e-24	-80.3361	Os04g0174200	Genebody	-	Similar to OsRAD23-like. (Os04t0174200-01)	-	-	-	-	GO:0005575//cellular_component;GO:0016020//membrane	-	-
4	5333001	5333200	*	7.49606e-27	1.45545e-24	-85.5484	Os04g0178400	Genebody	P-450 99A3	Similar to Cytochrome P450 CYP99A1 (EC 1.14.-.-) (Fragment). (Os04t0178400-01)	Metabolism	Metabolism of terpenoids and polyketides	ko00904//Diterpenoid biosynthesis	K16085	GO:0016020//membrane;GO:0005575//cellular_component	GO:0003824//catalytic activity;GO:0005488//binding;GO:0003674//molecular_function	GO:0009719//response to endogenous stimulus;GO:0006950//response to stress;GO:0044699//single-organism process;GO:0008152//metabolic process;GO:0044238//primary metabolic process;GO:0071704//organic substance metabolic process;GO:0006629//lipid metabolic process;GO:0009987//cellular process;GO:0050896//response to stimulus;GO:0008150//biological_process;GO:0009058//biosynthetic process;GO:0044710…
4	5428301	5428500	*	1.38634e-18	1.50068e-16	-87.3992	Os04g0179700	Genebody	ENT-KAURENE SYNTHASE 4	Syn-pimara-7,15-diene synthase. (Os04t0179700-01)	Metabolism	Metabolism of terpenoids and polyketides	ko00904//Diterpenoid biosynthesis	K14046	-	GO:0003674//molecular_function;GO:0005488//binding;GO:0003824//catalytic activity	GO:0006950//response to stress;GO:0050896//response to stimulus;GO:0008152//metabolic process;GO:0008150//biological_process
4	5483701	5483900	*	2.37928e-33	6.76043e-31	-84.4444	Os04g0180300	Genebody	-	-	-	-	-	-	-	-	-
4	5989401	5989600	*	3.81818e-35	1.1983e-32	-87.1208	Os04g0188500	Genebody	-	-	-	-	-	-	-	-	-
4	5989501	5989700	*	2.84091e-27	5.66519e-25	-85.7963	Os04g0188500	Genebody	-	-	-	-	-	-	-	-	-
4	6479201	6479400	*	1.62244e-19	1.89438e-17	-87.0968	Os04g0194500	Genebody	ABC TRANSPORTER G FAMILY MEMBER 8	Similar to ABC transporter-like protein. (Os04t0194500-01)	-	-	-	-	GO:0016020//membrane;GO:0044464//cell part;GO:0005623//cell;GO:0005886//plasma membrane;GO:0071944//cell periphery;GO:0005575//cellular_component	GO:0000166//nucleotide binding;GO:0003824//catalytic activity;GO:0097159//organic cyclic compound binding;GO:0005488//binding;GO:1901265//nucleoside phosphate binding;GO:1901363//heterocyclic compound binding;GO:0016787//hydrolase activity;GO:0036094//small molecule binding;GO:0003674//molecular_function;GO:0005215//transporter activity	GO:0051234//establishment of localization;GO:0051179//localization;GO:0008150//biological_process;GO:0006810//transport
4	7042401	7042600	*	7.24596e-31	1.78619e-28	-90.1365	Os04g0204200	Genebody	-	Endonuclease/exonuclease/phosphatase domain containing protein. (Os04t0204200-01)	-	-	-	-	-	GO:0003674//molecular_function;GO:0016788//hydrolase activity, acting on ester bonds;GO:0003824//catalytic activity;GO:0016787//hydrolase activity;GO:0004518//nuclease activity;GO:0005488//binding;GO:0097159//organic cyclic compound binding;GO:0003676//nucleic acid binding;GO:0016740//transferase activity;GO:1901363//heterocyclic compound binding	GO:0046483//heterocycle metabolic process;GO:0006807//nitrogen compound metabolic process;GO:0009058//biosynthetic process;GO:0009987//cellular process;GO:0006139//nucleobase-containing compound metabolic process;GO:0044260//cellular macromolecule metabolic process;GO:0008152//metabolic process;GO:0043170//macromolecule metabolic process;GO:0008150//biological_process;GO:0006725//cellular aromati…
4	7980101	7980300	*	1.44868e-35	4.65214e-33	-80.7458	Os04g0219600	Genebody	NBS-LRR protein rNBS17	Similar to NBS-LRR protein (Fragment). (Os04t0219600-01)	-	-	-	-	GO:0005575//cellular_component;GO:0005623//cell;GO:0071944//cell periphery;GO:0044464//cell part;GO:0005886//plasma membrane;GO:0016020//membrane	GO:0097159//organic cyclic compound binding;GO:1901363//heterocyclic compound binding;GO:0005488//binding;GO:0036094//small molecule binding;GO:1901265//nucleoside phosphate binding;GO:0000166//nucleotide binding;GO:0003674//molecular_function	GO:0065007//biological regulation;GO:0050794//regulation of cellular process;GO:0050896//response to stimulus;GO:0044700//single organism signaling;GO:0006950//response to stress;GO:0007165//signal transduction;GO:0007154//cell communication;GO:0051716//cellular response to stimulus;GO:0009987//cellular process;GO:0044699//single-organism process;GO:0044763//single-organism cellular process;GO:00…
4	10064901	10065100	*	6.19587e-25	1.06329e-22	-75.8915	Os04g0254000	Genebody	-	Similar to Dihydrodipicolinate synthase 1, chloroplast precursor (EC 4.2.1.52) (DHDPS 1). (Os04t0254000-01)	Metabolism	Biosynthesis of other secondary metabolites;Amino acid metabolism	ko00300//Lysine biosynthesis;ko00261//Monobactam biosynthesis	K01714	-	GO:0003674//molecular_function;GO:0003824//catalytic activity	GO:0009058//biosynthetic process;GO:0008150//biological_process;GO:0008152//metabolic process;GO:0009987//cellular process
4	10065001	10065200	*	1.57071e-52	1.10809e-49	-84.5285	Os04g0254000	Genebody	-	Similar to Dihydrodipicolinate synthase 1, chloroplast precursor (EC 4.2.1.52) (DHDPS 1). (Os04t0254000-01)	Metabolism	Biosynthesis of other secondary metabolites;Amino acid metabolism	ko00300//Lysine biosynthesis;ko00261//Monobactam biosynthesis	K01714	-	GO:0003674//molecular_function;GO:0003824//catalytic activity	GO:0009058//biosynthetic process;GO:0008150//biological_process;GO:0008152//metabolic process;GO:0009987//cellular process
4	10065101	10065300	*	1.67428e-70	2.26908e-67	-94.4474	Os04g0254000	Genebody	-	Similar to Dihydrodipicolinate synthase 1, chloroplast precursor (EC 4.2.1.52) (DHDPS 1). (Os04t0254000-01)	Metabolism	Biosynthesis of other secondary metabolites;Amino acid metabolism	ko00300//Lysine biosynthesis;ko00261//Monobactam biosynthesis	K01714	-	GO:0003674//molecular_function;GO:0003824//catalytic activity	GO:0009058//biosynthetic process;GO:0008150//biological_process;GO:0008152//metabolic process;GO:0009987//cellular process
4	11430001	11430200	*	1.07126e-26	2.05875e-24	-84.6809	Os04g0272500	Genebody	-	-	-	-	-	-	-	-	-
4	11659901	11660100	*	7.15605e-44	3.48245e-41	85.7265	Os04g0276200	Genebody	-	Armadillo-like helical domain containing protein. (Os04t0276200-01)	-	-	-	-	-	GO:0003674//molecular_function;GO:1901363//heterocyclic compound binding;GO:0003723//RNA binding;GO:0005488//binding;GO:0003676//nucleic acid binding;GO:0097159//organic cyclic compound binding	-
4	12365001	12365200	*	7.85746e-39	2.99067e-36	90.3448	Os04g0286300	Genebody	WALL-ASSOCIATED KINASE GENE 33	Conserved hypothetical protein. (Os04t0286300-01)	-	-	-	-	GO:0005623//cell;GO:0005886//plasma membrane;GO:0071944//cell periphery;GO:0005575//cellular_component;GO:0044464//cell part;GO:0016020//membrane	GO:1901265//nucleoside phosphate binding;GO:1901363//heterocyclic compound binding;GO:0036094//small molecule binding;GO:0003824//catalytic activity;GO:0003674//molecular_function;GO:0005488//binding;GO:0030246//carbohydrate binding;GO:0016772//transferase activity, transferring phosphorus-containing groups;GO:0097159//organic cyclic compound binding;GO:0016740//transferase activity;GO:0000166//n…	GO:0043170//macromolecule metabolic process;GO:0007154//cell communication;GO:0044763//single-organism cellular process;GO:0008152//metabolic process;GO:0023052//signaling;GO:0036211//protein modification process;GO:0044699//single-organism process;GO:0050896//response to stimulus;GO:0043412//macromolecule modification;GO:0044238//primary metabolic process;GO:0065007//biological regulation;GO:005…
4	12365001	12365200	*	7.85746e-39	2.99067e-36	90.3448	Os04g0286333	Genebody	-	-	-	-	-	-	-	-	-
4	12722601	12722800	*	1.8521e-21	2.50172e-19	-86.8421	Os04g0291900	Genebody	-	Protein kinase, catalytic domain domain containing protein. (Os04t0291900-00)	-	-	-	-	GO:0005575//cellular_component;GO:0016020//membrane;GO:0005886//plasma membrane;GO:0044464//cell part;GO:0005623//cell;GO:0071944//cell periphery	GO:0016772//transferase activity, transferring phosphorus-containing groups;GO:0016740//transferase activity;GO:0000166//nucleotide binding;GO:0036094//small molecule binding;GO:1901265//nucleoside phosphate binding;GO:0097159//organic cyclic compound binding;GO:1901363//heterocyclic compound binding;GO:0003674//molecular_function;GO:0005488//binding;GO:0003824//catalytic activity;GO:0016301//kin…	GO:0044238//primary metabolic process;GO:0044267//cellular protein metabolic process;GO:0009987//cellular process;GO:0043170//macromolecule metabolic process;GO:0019538//protein metabolic process;GO:0008152//metabolic process;GO:0036211//protein modification process;GO:0044260//cellular macromolecule metabolic process;GO:0006464//cellular protein modification process;GO:0044237//cellular metaboli…
4	15456001	15456200	*	2.14991e-22	3.10345e-20	-92.1627	Os04g0331650	Genebody	-	-	-	-	-	-	-	-	-
4	15523101	15523300	*	6.05312e-15	4.78291e-13	-83.3333	Os04g0333300	Genebody	-	-	-	-	-	-	-	-	-
4	16023601	16023800	*	8.73168e-30	2.03297e-27	79.661	Os04g0339800	Genebody	-	Similar to predicted protein. (Os04t0339800-00)	-	-	-	-	-	GO:0003824//catalytic activity;GO:0097159//organic cyclic compound binding;GO:0036094//small molecule binding;GO:0005488//binding;GO:0016740//transferase activity;GO:0016301//kinase activity;GO:0000166//nucleotide binding;GO:1901265//nucleoside phosphate binding;GO:0016772//transferase activity, transferring phosphorus-containing groups;GO:0003674//molecular_function;GO:1901363//heterocyclic comp…	GO:0044238//primary metabolic process;GO:0043412//macromolecule modification;GO:0044237//cellular metabolic process;GO:0008152//metabolic process;GO:0044260//cellular macromolecule metabolic process;GO:0044267//cellular protein metabolic process;GO:0043170//macromolecule metabolic process;GO:0006464//cellular protein modification process;GO:0009987//cellular process;GO:0071704//organic substance …
4	16422001	16422200	*	4.89539e-52	3.38928e-49	-90.2495	Os04g0345400	Genebody	terpene synthase 24	Similar to OSIGBa0106G08.7 protein. (Os04t0345400-01);Similar to OSIGBa0106G08.7 protein. (Os04t0345400-02)	-	-	-	-	-	GO:0005488//binding;GO:0003674//molecular_function;GO:0003824//catalytic activity	GO:0008152//metabolic process;GO:0008150//biological_process
4	16996401	16996600	*	1.86014e-47	1.0589e-44	-78.9821	Os04g0355500	Genebody	-	Similar to OSIGBa0147J02.3 protein. (Os04t0355500-00)	-	-	-	-	-	GO:0003674//molecular_function;GO:0003824//catalytic activity	GO:0071704//organic substance metabolic process;GO:0044238//primary metabolic process;GO:0006629//lipid metabolic process;GO:0044699//single-organism process;GO:0044710//single-organism metabolic process;GO:0008152//metabolic process;GO:0008150//biological_process
4	16996401	16996600	*	1.86014e-47	1.0589e-44	-78.9821	Os04g0355401	Genebody	-	-	-	-	-	-	-	-	-
4	16996501	16996700	*	1.60127e-53	1.17363e-50	-91.6667	Os04g0355500	Genebody	-	Similar to OSIGBa0147J02.3 protein. (Os04t0355500-00)	-	-	-	-	-	GO:0003674//molecular_function;GO:0003824//catalytic activity	GO:0071704//organic substance metabolic process;GO:0044238//primary metabolic process;GO:0006629//lipid metabolic process;GO:0044699//single-organism process;GO:0044710//single-organism metabolic process;GO:0008152//metabolic process;GO:0008150//biological_process
4	16996501	16996700	*	1.60127e-53	1.17363e-50	-91.6667	Os04g0355401	Genebody	-	-	-	-	-	-	-	-	-
4	16996601	16996800	*	2.4354e-65	2.7339e-62	-96.8254	Os04g0355500	Genebody	-	Similar to OSIGBa0147J02.3 protein. (Os04t0355500-00)	-	-	-	-	-	GO:0003674//molecular_function;GO:0003824//catalytic activity	GO:0071704//organic substance metabolic process;GO:0044238//primary metabolic process;GO:0006629//lipid metabolic process;GO:0044699//single-organism process;GO:0044710//single-organism metabolic process;GO:0008152//metabolic process;GO:0008150//biological_process
4	16996601	16996800	*	2.4354e-65	2.7339e-62	-96.8254	Os04g0355401	Genebody	-	-	-	-	-	-	-	-	-
4	16996701	16996900	*	1.34407e-47	7.71023e-45	-99.0476	Os04g0355500	Genebody	-	Similar to OSIGBa0147J02.3 protein. (Os04t0355500-00)	-	-	-	-	-	GO:0003674//molecular_function;GO:0003824//catalytic activity	GO:0071704//organic substance metabolic process;GO:0044238//primary metabolic process;GO:0006629//lipid metabolic process;GO:0044699//single-organism process;GO:0044710//single-organism metabolic process;GO:0008152//metabolic process;GO:0008150//biological_process
4	16996701	16996900	*	1.34407e-47	7.71023e-45	-99.0476	Os04g0355401	Genebody	-	-	-	-	-	-	-	-	-
4	16996801	16997000	*	4.08541e-15	3.27935e-13	-76.3636	Os04g0355500	Genebody	-	Similar to OSIGBa0147J02.3 protein. (Os04t0355500-00)	-	-	-	-	-	GO:0003674//molecular_function;GO:0003824//catalytic activity	GO:0071704//organic substance metabolic process;GO:0044238//primary metabolic process;GO:0006629//lipid metabolic process;GO:0044699//single-organism process;GO:0044710//single-organism metabolic process;GO:0008152//metabolic process;GO:0008150//biological_process
4	16996801	16997000	*	4.08541e-15	3.27935e-13	-76.3636	Os04g0355401	Genebody	-	-	-	-	-	-	-	-	-
4	17001901	17002100	*	8.24662e-44	3.99761e-41	-83.2356	Os04g0355500	Genebody	-	Similar to OSIGBa0147J02.3 protein. (Os04t0355500-00)	-	-	-	-	-	GO:0003674//molecular_function;GO:0003824//catalytic activity	GO:0071704//organic substance metabolic process;GO:0044238//primary metabolic process;GO:0006629//lipid metabolic process;GO:0044699//single-organism process;GO:0044710//single-organism metabolic process;GO:0008152//metabolic process;GO:0008150//biological_process
4	17585601	17585800	*	1.24414e-36	4.22861e-34	-78.5714	Os04g0365100	Genebody	WALL-ASSOCIATED KINASE GENE 37	Similar to OSIGBa0135K14.8 protein. (Os04t0365100-01)	-	-	-	-	GO:0016020//membrane;GO:0044464//cell part;GO:0005623//cell;GO:0005575//cellular_component;GO:0005886//plasma membrane;GO:0071944//cell periphery	GO:0000166//nucleotide binding;GO:0003824//catalytic activity;GO:0097159//organic cyclic compound binding;GO:0016301//kinase activity;GO:0016740//transferase activity;GO:0036094//small molecule binding;GO:1901265//nucleoside phosphate binding;GO:1901363//heterocyclic compound binding;GO:0030246//carbohydrate binding;GO:0016772//transferase activity, transferring phosphorus-containing groups;GO:00…	GO:0065007//biological regulation;GO:0044763//single-organism cellular process;GO:0006464//cellular protein modification process;GO:0043170//macromolecule metabolic process;GO:0050789//regulation of biological process;GO:0044238//primary metabolic process;GO:0071704//organic substance metabolic process;GO:0036211//protein modification process;GO:0008152//metabolic process;GO:0008150//biological_p…
4	19431401	19431600	*	1.01379e-22	1.49838e-20	82.1849	Os04g0395100	Genebody	-	Protein of unknown function DUF26 domain containing protein. (Os04t0395100-01)	-	-	-	-	-	GO:0005488//binding;GO:0003674//molecular_function;GO:0036094//small molecule binding;GO:0016301//kinase activity;GO:0000166//nucleotide binding;GO:0003676//nucleic acid binding;GO:1901363//heterocyclic compound binding;GO:0003824//catalytic activity;GO:0016772//transferase activity, transferring phosphorus-containing groups;GO:0016740//transferase activity;GO:1901265//nucleoside phosphate bindin…	GO:0071704//organic substance metabolic process;GO:0006464//cellular protein modification process;GO:0043170//macromolecule metabolic process;GO:0043412//macromolecule modification;GO:0044260//cellular macromolecule metabolic process;GO:0044237//cellular metabolic process;GO:0044238//primary metabolic process;GO:0008150//biological_process;GO:0008152//metabolic process;GO:0019538//protein metabol…
4	20312601	20312800	*	3.00373e-15	2.44201e-13	-82	Os04g0411300	Genebody	-	-	-	-	-	-	-	-	-
4	22417501	22417700	*	2.98712e-16	2.65914e-14	-93.1034	Os04g0449900	Genebody	-	Similar to RNA Binding Protein 47. (Os04t0449900-01);Non-protein coding transcript. (Os04t0449900-02)	-	-	-	-	-	GO:1901363//heterocyclic compound binding;GO:0003674//molecular_function;GO:0003723//RNA binding;GO:0005488//binding;GO:0097159//organic cyclic compound binding;GO:0003676//nucleic acid binding	-
4	22417601	22417800	*	3.46841e-25	6.05461e-23	-92.4528	Os04g0449900	Genebody	-	Similar to RNA Binding Protein 47. (Os04t0449900-01);Non-protein coding transcript. (Os04t0449900-02)	-	-	-	-	-	GO:1901363//heterocyclic compound binding;GO:0003674//molecular_function;GO:0003723//RNA binding;GO:0005488//binding;GO:0097159//organic cyclic compound binding;GO:0003676//nucleic acid binding	-
4	24687601	24687800	*	4.66306e-51	3.09212e-48	-78.3294	Os04g0493400	Genebody	CHITINASE 4	Similar to Chitinase. (Os04t0493400-01)	-	-	-	-	-	GO:0016787//hydrolase activity;GO:0003674//molecular_function;GO:0003824//catalytic activity	GO:0009056//catabolic process;GO:0008152//metabolic process;GO:0071704//organic substance metabolic process;GO:0009987//cellular process;GO:0005975//carbohydrate metabolic process;GO:0044238//primary metabolic process;GO:0008150//biological_process
4	24907101	24907300	*	5.81323e-19	6.48752e-17	-75.1816	Os04g0498200	Genebody	cytochrome c oxidase subunit VIb-2	Similar to OSIGBa0092E01.14 protein. (Os04t0498200-01)	Metabolism	Energy metabolism	ko00190//Oxidative phosphorylation	K02267	GO:0005739//mitochondrion;GO:0043227//membrane-bounded organelle;GO:0043231//intracellular membrane-bounded organelle;GO:0043229//intracellular organelle;GO:0044424//intracellular part;GO:0005623//cell;GO:0044444//cytoplasmic part;GO:0044464//cell part;GO:0005575//cellular_component;GO:0005737//cytoplasm;GO:0005622//intracellular;GO:0043226//organelle	-	-
4	25127201	25127400	*	3.84037e-20	4.70447e-18	-80.7018	Os04g0503500	Genebody	-	Leucine-rich repeat, cysteine-containing subtype containing protein. (Os04t0503500-01);Leucine-rich repeat, cysteine-containing subtype containing protein. (Os04t0503500-02)	-	-	-	-	-	GO:0003674//molecular_function;GO:0005515//protein binding;GO:0005488//binding	-
4	25127201	25127400	*	3.84037e-20	4.70447e-18	-80.7018	Os04g0503550	Genebody	-	-	-	-	-	-	-	-	-
4	25475001	25475200	*	2.63824e-24	4.34868e-22	88.1231	Os04g0509300	Genebody	SHOOT ORGANIZATION 1	Rnase III family protein, Shoot apical meristem (SAM) formation and maintenance (Os04t0509300-01);Rnase III family protein, Trans-acting siRNA3 (ta-siRNA)(TAS3) biogenesis (Os04t0509300-02)	-	-	-	-	GO:0043227//membrane-bounded organelle;GO:0005737//cytoplasm;GO:0043231//intracellular membrane-bounded organelle;GO:0005634//nucleus;GO:0005622//intracellular;GO:0043229//intracellular organelle;GO:0005575//cellular_component;GO:0043226//organelle;GO:0044464//cell part;GO:0005623//cell;GO:0044424//intracellular part	GO:0004518//nuclease activity;GO:0003723//RNA binding;GO:0036094//small molecule binding;GO:1901265//nucleoside phosphate binding;GO:0000166//nucleotide binding;GO:0003674//molecular_function;GO:0003824//catalytic activity;GO:0016787//hydrolase activity;GO:0097159//organic cyclic compound binding;GO:0016788//hydrolase activity, acting on ester bonds;GO:1901363//heterocyclic compound binding;GO:00…	GO:0043170//macromolecule metabolic process;GO:0046483//heterocycle metabolic process;GO:0006807//nitrogen compound metabolic process;GO:0032501//multicellular organismal process;GO:0009058//biosynthetic process;GO:0009607//response to biotic stimulus;GO:0006725//cellular aromatic compound metabolic process;GO:0009791//post-embryonic development;GO:0050789//regulation of biological process;GO:000…
4	27952801	27953000	*	5.09378e-44	2.49322e-41	-79.3388	Os04g0557800	Genebody	PURPLE LEAF, TRANSCRIPTIONAL ACTIVATOR A	Similar to R-type basic helix-loop-helix protein. (Os04t0557800-00)	-	-	-	-	-	GO:0003674//molecular_function;GO:0005515//protein binding;GO:0005488//binding	-
4	27952901	27953100	*	5.09378e-44	2.49322e-41	-79.3388	Os04g0557800	Genebody	PURPLE LEAF, TRANSCRIPTIONAL ACTIVATOR A	Similar to R-type basic helix-loop-helix protein. (Os04t0557800-00)	-	-	-	-	-	GO:0003674//molecular_function;GO:0005515//protein binding;GO:0005488//binding	-
4	30198001	30198200	*	2.50674e-24	4.13782e-22	-88.6364	Os04g0598500	Genebody	-	-	-	-	-	-	-	-	-
4	30198001	30198200	*	2.50674e-24	4.13782e-22	-88.6364	Os04g0598600	Genebody	-	Protein kinase, catalytic domain domain containing protein. (Os04t0598600-00)	-	-	-	-	GO:0005886//plasma membrane;GO:0016020//membrane;GO:0005575//cellular_component;GO:0044464//cell part;GO:0071944//cell periphery;GO:0005623//cell	GO:0003674//molecular_function;GO:0003824//catalytic activity;GO:1901265//nucleoside phosphate binding;GO:0016301//kinase activity;GO:0016772//transferase activity, transferring phosphorus-containing groups;GO:0000166//nucleotide binding;GO:0036094//small molecule binding;GO:0016740//transferase activity;GO:0005488//binding;GO:1901363//heterocyclic compound binding;GO:0030246//carbohydrate bindin…	GO:0065007//biological regulation;GO:0071704//organic substance metabolic process;GO:0007154//cell communication;GO:0051716//cellular response to stimulus;GO:0008150//biological_process;GO:0008152//metabolic process;GO:0007165//signal transduction;GO:0050789//regulation of biological process;GO:0044700//single organism signaling;GO:0043412//macromolecule modification;GO:0009987//cellular process;…
4	30198101	30198300	*	7.06223e-18	7.21915e-16	-79.2503	Os04g0598500	Genebody	-	-	-	-	-	-	-	-	-
4	30198101	30198300	*	7.06223e-18	7.21915e-16	-79.2503	Os04g0598600	Genebody	-	Protein kinase, catalytic domain domain containing protein. (Os04t0598600-00)	-	-	-	-	GO:0005886//plasma membrane;GO:0016020//membrane;GO:0005575//cellular_component;GO:0044464//cell part;GO:0071944//cell periphery;GO:0005623//cell	GO:0003674//molecular_function;GO:0003824//catalytic activity;GO:1901265//nucleoside phosphate binding;GO:0016301//kinase activity;GO:0016772//transferase activity, transferring phosphorus-containing groups;GO:0000166//nucleotide binding;GO:0036094//small molecule binding;GO:0016740//transferase activity;GO:0005488//binding;GO:1901363//heterocyclic compound binding;GO:0030246//carbohydrate bindin…	GO:0065007//biological regulation;GO:0071704//organic substance metabolic process;GO:0007154//cell communication;GO:0051716//cellular response to stimulus;GO:0008150//biological_process;GO:0008152//metabolic process;GO:0007165//signal transduction;GO:0050789//regulation of biological process;GO:0044700//single organism signaling;GO:0043412//macromolecule modification;GO:0009987//cellular process;…
4	30576801	30577000	*	1.1284e-12	7.11405e-11	-76.1905	Os04g0605500	Genebody	CA2+-ATPASE 11	P-type IIB Ca(2+) ATPase, Stress tolerance (Os04t0605500-01);Similar to Calcium-transporting ATPase 8, plasma membrane-type (EC 3.6.3.8) (Ca(2+)-ATPase isoform 8). (Os04t0605500-02);Similar to P-type ATPase (Fragment). (Os04t0605500-03)	-	-	-	-	GO:0016020//membrane;GO:0071944//cell periphery;GO:0005886//plasma membrane;GO:0005575//cellular_component;GO:0044464//cell part;GO:0005622//intracellular;GO:0005623//cell	GO:0005488//binding;GO:1901265//nucleoside phosphate binding;GO:0005215//transporter activity;GO:0016787//hydrolase activity;GO:0000166//nucleotide binding;GO:0003674//molecular_function;GO:0005515//protein binding;GO:1901363//heterocyclic compound binding;GO:0003824//catalytic activity;GO:0036094//small molecule binding;GO:0097159//organic cyclic compound binding	GO:0008150//biological_process;GO:0051234//establishment of localization;GO:0009628//response to abiotic stimulus;GO:0006950//response to stress;GO:0051179//localization;GO:0050896//response to stimulus;GO:0006810//transport
4	30915501	30915700	*	6.71866e-13	4.34224e-11	-75.641	Os04g0610000	Genebody	-	-	-	-	-	-	-	-	-
4	30932801	30933000	*	6.15064e-15	4.85739e-13	-75.2729	Os04g0610200	Genebody	-	Similar to OSIGBa0152L12.4 protein. (Os04t0610200-01)	-	-	-	-	-	-	GO:0046483//heterocycle metabolic process;GO:0009058//biosynthetic process;GO:0008150//biological_process;GO:0009987//cellular process;GO:0006139//nucleobase-containing compound metabolic process;GO:0071704//organic substance metabolic process;GO:0008152//metabolic process;GO:0006807//nitrogen compound metabolic process;GO:1901360//organic cyclic compound metabolic process;GO:0034641//cellular ni…
4	31702401	31702600	*	1.70786e-17	1.69416e-15	-84.2105	Os04g0623800	Genebody	aminomethyltransferase	Similar to Aminomethyltransferase, mitochondrial precursor (EC 2.1.2.10) (Glycine cleavage system T protein) (GCVT). (Os04t0623800-01);Similar to H0215F08.10 protein. (Os04t0623800-02)	Metabolism	Carbohydrate metabolism;Amino acid metabolism;Metabolism of cofactors and vitamins	ko00630//Glyoxylate and dicarboxylate metabolism;ko00260//Glycine, serine and threonine metabolism;ko00670//One carbon pool by folate	K00605	GO:0044424//intracellular part;GO:0005575//cellular_component;GO:0043227//membrane-bounded organelle;GO:0043231//intracellular membrane-bounded organelle;GO:0044444//cytoplasmic part;GO:0005622//intracellular;GO:0044464//cell part;GO:0005623//cell;GO:0043229//intracellular organelle;GO:0005737//cytoplasm;GO:0043226//organelle;GO:0005739//mitochondrion	GO:0016740//transferase activity;GO:0005488//binding;GO:0003674//molecular_function;GO:0005515//protein binding;GO:0003824//catalytic activity	GO:0008150//biological_process;GO:0009987//cellular process;GO:0008152//metabolic process;GO:0009056//catabolic process
4	31852401	31852600	*	7.33731e-93	2.02748e-89	-92.2917	Os04g0626300	Genebody	-	-	-	-	-	-	-	-	-
4	31852501	31852700	*	5.5756e-83	1.11771e-79	-84.816	Os04g0626300	Genebody	-	-	-	-	-	-	-	-	-
4	31925501	31925700	*	4.04105e-20	4.94159e-18	-84.0909	Os04g0627132	Genebody	-	-	-	-	-	-	-	-	-
4	33717601	33717800	*	3.75237e-27	7.43534e-25	-89.7038	Os04g0660500	Genebody	MAPK kinase kinase epsilon	Armadillo-type fold domain containing protein. (Os04t0660500-01)	-	-	-	-	GO:0005575//cellular_component;GO:0005737//cytoplasm;GO:0044424//intracellular part;GO:0005623//cell;GO:0044464//cell part;GO:0005622//intracellular	GO:0000166//nucleotide binding;GO:1901363//heterocyclic compound binding;GO:1901265//nucleoside phosphate binding;GO:0003824//catalytic activity;GO:0097159//organic cyclic compound binding;GO:0016301//kinase activity;GO:0016740//transferase activity;GO:0005515//protein binding;GO:0016772//transferase activity, transferring phosphorus-containing groups;GO:0003674//molecular_function;GO:0005488//bi…	GO:0044700//single organism signaling;GO:0008152//metabolic process;GO:0019538//protein metabolic process;GO:0071704//organic substance metabolic process;GO:0007049//cell cycle;GO:0023052//signaling;GO:0006950//response to stress;GO:0008150//biological_process;GO:0009987//cellular process;GO:0044699//single-organism process;GO:0044237//cellular metabolic process;GO:0006464//cellular protein modif…
4	33717701	33717900	*	3.75237e-27	7.43534e-25	-89.7038	Os04g0660500	Genebody	MAPK kinase kinase epsilon	Armadillo-type fold domain containing protein. (Os04t0660500-01)	-	-	-	-	GO:0005575//cellular_component;GO:0005737//cytoplasm;GO:0044424//intracellular part;GO:0005623//cell;GO:0044464//cell part;GO:0005622//intracellular	GO:0000166//nucleotide binding;GO:1901363//heterocyclic compound binding;GO:1901265//nucleoside phosphate binding;GO:0003824//catalytic activity;GO:0097159//organic cyclic compound binding;GO:0016301//kinase activity;GO:0016740//transferase activity;GO:0005515//protein binding;GO:0016772//transferase activity, transferring phosphorus-containing groups;GO:0003674//molecular_function;GO:0005488//bi…	GO:0044700//single organism signaling;GO:0008152//metabolic process;GO:0019538//protein metabolic process;GO:0071704//organic substance metabolic process;GO:0007049//cell cycle;GO:0023052//signaling;GO:0006950//response to stress;GO:0008150//biological_process;GO:0009987//cellular process;GO:0044699//single-organism process;GO:0044237//cellular metabolic process;GO:0006464//cellular protein modif…
4	35311201	35311400	*	2.43357e-33	6.91154e-31	-79.6759	Os04g0690300	Genebody	-	Similar to H0814G11.17 protein. (Os04t0690300-01)	-	-	-	-	-	GO:0005515//protein binding;GO:0003674//molecular_function;GO:0005488//binding	-
4	35311301	35311500	*	6.40969e-40	2.57776e-37	-88.9265	Os04g0690300	Genebody	-	Similar to H0814G11.17 protein. (Os04t0690300-01)	-	-	-	-	-	GO:0005515//protein binding;GO:0003674//molecular_function;GO:0005488//binding	-
4	35312001	35312200	*	7.474e-38	2.70691e-35	-98.1818	Os04g0690300	Genebody	-	Similar to H0814G11.17 protein. (Os04t0690300-01)	-	-	-	-	-	GO:0005515//protein binding;GO:0003674//molecular_function;GO:0005488//binding	-
4	35312101	35312300	*	3.24619e-46	1.75339e-43	-96.2222	Os04g0690300	Genebody	-	Similar to H0814G11.17 protein. (Os04t0690300-01)	-	-	-	-	-	GO:0005515//protein binding;GO:0003674//molecular_function;GO:0005488//binding	-
4	35314701	35314900	*	1.56025e-21	2.11858e-19	-96.1538	Os04g0690300	Genebody	-	Similar to H0814G11.17 protein. (Os04t0690300-01)	-	-	-	-	-	GO:0005515//protein binding;GO:0003674//molecular_function;GO:0005488//binding	-
4	35314801	35315000	*	9.60405e-19	1.05256e-16	-97.5	Os04g0690300	Genebody	-	Similar to H0814G11.17 protein. (Os04t0690300-01)	-	-	-	-	-	GO:0005515//protein binding;GO:0003674//molecular_function;GO:0005488//binding	-
4	35315401	35315600	*	2.50606e-16	2.24696e-14	-75	Os04g0690300	Genebody	-	Similar to H0814G11.17 protein. (Os04t0690300-01)	-	-	-	-	-	GO:0005515//protein binding;GO:0003674//molecular_function;GO:0005488//binding	-
5	209301	209500	*	3.76157e-34	1.11779e-31	-79.5646	Os05g0103800	Genebody	-	Conserved hypothetical protein. (Os05t0103800-00)	-	-	-	-	GO:0005575//cellular_component;GO:0016020//membrane	-	-
5	857301	857500	*	5.41926e-33	1.51083e-30	-93.75	Os05g0115700	Genebody	-	Similar to UDP-galactose transporter related protein-like. (Os05t0115700-01)	-	-	-	-	GO:0012505//endomembrane system;GO:0043226//organelle;GO:0005737//cytoplasm;GO:0005622//intracellular;GO:0043231//intracellular membrane-bounded organelle;GO:0005794//Golgi apparatus;GO:0005575//cellular_component;GO:0005623//cell;GO:0043229//intracellular organelle;GO:0044444//cytoplasmic part;GO:0044464//cell part;GO:0016020//membrane;GO:0043227//membrane-bounded organelle;GO:0005783//endoplasm…	GO:0005215//transporter activity;GO:0003674//molecular_function	GO:0051234//establishment of localization;GO:0051179//localization;GO:0008150//biological_process;GO:0006810//transport
5	1788801	1789000	*	2.91673e-89	7.20817e-86	-77.679	Os05g0130400	Genebody	-	Protein of unknown function DUF247, plant family protein. (Os05t0130400-01)	-	-	-	-	GO:0005575//cellular_component;GO:0016020//membrane	-	-
5	2169801	2170000	*	1.48288e-13	1.02487e-11	-75.7937	Os05g0137200	Genebody	MULTIDRUG RESISTANCE 3	Similar to P-glycoprotein ABCB5. (Os05t0137200-01);Similar to MDR-like ABC transporter. (Os05t0137200-02);Similar to MDR-like ABC transporter. (Os05t0137200-03);Non-protein coding transcript. (Os05t0137200-04)	-	-	-	-	GO:0005575//cellular_component;GO:0016020//membrane	GO:0000166//nucleotide binding;GO:0097159//organic cyclic compound binding;GO:0036094//small molecule binding;GO:0005488//binding;GO:0003674//molecular_function;GO:0016787//hydrolase activity;GO:0003824//catalytic activity;GO:1901265//nucleoside phosphate binding;GO:0005215//transporter activity;GO:1901363//heterocyclic compound binding	GO:0051234//establishment of localization;GO:0006810//transport;GO:0008150//biological_process;GO:0051179//localization
5	2370701	2370900	*	1.2186e-24	2.05227e-22	-80.5556	Os05g0141100	Genebody	-	Similar to Tobamovirus multiplication 1 homolog. (Os05t0141100-01)	-	-	-	-	GO:0016020//membrane;GO:0005575//cellular_component	-	-
5	2370701	2370900	*	1.2186e-24	2.05227e-22	-80.5556	Os05g0141200	Genebody	-	Hypothetical conserved gene. (Os05t0141200-00)	-	-	-	-	GO:0005575//cellular_component;GO:0016020//membrane	GO:0005488//binding;GO:0003674//molecular_function	-
5	2595501	2595700	*	3.91311e-17	3.75987e-15	-77.19	Os05g0144900	Genebody	-	-	-	-	-	-	-	-	-
5	2595601	2595800	*	1.53921e-15	1.28551e-13	-79.6429	Os05g0144900	Genebody	-	-	-	-	-	-	-	-	-
5	2717201	2717400	*	6.00785e-19	6.69587e-17	-78.4615	Os05g0147300	Genebody	-	Similar to calcium ion binding protein. (Os05t0147300-00)	-	-	-	-	-	GO:0003674//molecular_function;GO:0005488//binding	-
5	2717301	2717500	*	3.42578e-21	4.53929e-19	-85	Os05g0147300	Genebody	-	Similar to calcium ion binding protein. (Os05t0147300-00)	-	-	-	-	-	GO:0003674//molecular_function;GO:0005488//binding	-
5	3055701	3055900	*	2.09353e-24	3.47207e-22	-75.7576	Os05g0153000	Genebody	VILLIN1, VILLIN 1	Gelsolin family protein. (Os05t0153000-01);Gelsolin family protein. (Os05t0153000-02)	-	-	-	-	GO:0005622//intracellular;GO:0005856//cytoskeleton;GO:0005737//cytoplasm;GO:0043226//organelle;GO:0005575//cellular_component;GO:0043228//non-membrane-bounded organelle;GO:0043232//intracellular non-membrane-bounded organelle;GO:0044424//intracellular part;GO:0005623//cell;GO:0043229//intracellular organelle;GO:0044464//cell part	GO:0005515//protein binding;GO:0003674//molecular_function;GO:0005488//binding	GO:0016043//cellular component organization;GO:0071840//cellular component organization or biogenesis;GO:0008150//biological_process;GO:0009987//cellular process
5	3561901	3562100	*	2.43359e-26	4.57695e-24	-88.6364	Os05g0160600	Genebody	-	Peptidase cysteine/serine, trypsin-like domain containing protein. (Os05t0160600-01)	-	-	-	-	-	GO:0005488//binding;GO:0005515//protein binding;GO:0003674//molecular_function	-
5	6269901	6270100	*	1.27846e-16	1.17459e-14	-78.0488	Os05g0200400	Genebody	-	Similar to Cytochrome P450 CYP90D10.b. (Os05t0200400-01)	-	-	-	-	GO:0016020//membrane;GO:0005575//cellular_component	GO:0003674//molecular_function;GO:0003824//catalytic activity;GO:0005488//binding	GO:0009058//biosynthetic process;GO:0044699//single-organism process;GO:0044238//primary metabolic process;GO:0044767//single-organism developmental process;GO:0006629//lipid metabolic process;GO:0032502//developmental process;GO:0008152//metabolic process;GO:0044707//single-multicellular organism process;GO:0044710//single-organism metabolic process;GO:0008150//biological_process;GO:0071704//org…
5	6405701	6405900	*	2.14249e-54	1.62914e-51	-86.3445	Os05g0203000	Genebody	-	-	-	-	-	-	-	-	-
5	6648001	6648200	*	1.95538e-28	4.18878e-26	-90.6977	Os05g0207200	Genebody	-	Similar to rf1 protein. (Os05t0207200-00)	-	-	-	-	GO:0005623//cell;GO:0044464//cell part;GO:0005622//intracellular;GO:0005575//cellular_component	GO:0016787//hydrolase activity;GO:0003674//molecular_function;GO:0097159//organic cyclic compound binding;GO:0004518//nuclease activity;GO:0005488//binding;GO:0003676//nucleic acid binding;GO:1901363//heterocyclic compound binding;GO:0003723//RNA binding;GO:0003824//catalytic activity;GO:0016788//hydrolase activity, acting on ester bonds;GO:0005515//protein binding	GO:0008150//biological_process;GO:0000003//reproduction;GO:0007275//multicellular organism development;GO:0048856//anatomical structure development;GO:0006807//nitrogen compound metabolic process;GO:0044699//single-organism process;GO:0044707//single-multicellular organism process;GO:0044767//single-organism developmental process;GO:0009987//cellular process;GO:0006139//nucleobase-containing comp…
5	6788901	6789100	*	6.16639e-110	2.62553e-106	-89.6194	Os05g0209600	Genebody	GDSL ESTERASE/LIPASE PROTEIN 63	Similar to Esterase. (Os05t0209600-01)	-	-	-	-	-	GO:0003674//molecular_function;GO:0003824//catalytic activity;GO:0016787//hydrolase activity	-
5	6788901	6789100	*	6.16639e-110	2.62553e-106	-89.6194	Os05g0209683	Genebody	-	-	-	-	-	-	-	-	-
5	6789001	6789200	*	5.18805e-111	2.25505e-107	-95.4545	Os05g0209600	Genebody	GDSL ESTERASE/LIPASE PROTEIN 63	Similar to Esterase. (Os05t0209600-01)	-	-	-	-	-	GO:0003674//molecular_function;GO:0003824//catalytic activity;GO:0016787//hydrolase activity	-
5	6789001	6789200	*	5.18805e-111	2.25505e-107	-95.4545	Os05g0209683	Genebody	-	-	-	-	-	-	-	-	-
5	6789101	6789300	*	1.49721e-25	2.67991e-23	-76.9231	Os05g0209600	Genebody	GDSL ESTERASE/LIPASE PROTEIN 63	Similar to Esterase. (Os05t0209600-01)	-	-	-	-	-	GO:0003674//molecular_function;GO:0003824//catalytic activity;GO:0016787//hydrolase activity	-
5	6789101	6789300	*	1.49721e-25	2.67991e-23	-76.9231	Os05g0209683	Genebody	-	-	-	-	-	-	-	-	-
5	6789201	6789400	*	3.45634e-21	4.57861e-19	-75	Os05g0209600	Genebody	GDSL ESTERASE/LIPASE PROTEIN 63	Similar to Esterase. (Os05t0209600-01)	-	-	-	-	-	GO:0003674//molecular_function;GO:0003824//catalytic activity;GO:0016787//hydrolase activity	-
5	6789201	6789400	*	3.45634e-21	4.57861e-19	-75	Os05g0209683	Genebody	-	-	-	-	-	-	-	-	-
5	7280401	7280600	*	9.85718e-23	1.45779e-20	-80.8219	Os05g0218400	Genebody	RECEPTOR-LIKE CYTOPLASMIC KINASE 181	Similar to Somatic embryogenesis receptor kinase-like protein. (Os05t0218400-01)	-	-	-	-	GO:0005886//plasma membrane;GO:0071944//cell periphery;GO:0016020//membrane;GO:0005575//cellular_component;GO:0005623//cell;GO:0044464//cell part	GO:0097159//organic cyclic compound binding;GO:0016740//transferase activity;GO:0000166//nucleotide binding;GO:0016301//kinase activity;GO:1901265//nucleoside phosphate binding;GO:0005488//binding;GO:0004872//receptor activity;GO:0003674//molecular_function;GO:0004871//signal transducer activity;GO:0060089//molecular transducer activity;GO:1901363//heterocyclic compound binding;GO:0016772//transf…	GO:0044238//primary metabolic process;GO:0009987//cellular process;GO:0008152//metabolic process;GO:0071704//organic substance metabolic process;GO:0007154//cell communication;GO:0044260//cellular macromolecule metabolic process;GO:0007165//signal transduction;GO:0019538//protein metabolic process;GO:0043412//macromolecule modification;GO:0023052//signaling;GO:0050896//response to stimulus;GO:005…
5	7974701	7974900	*	1.35785e-111	6.04502e-108	-93.6802	Os05g0231100	Genebody	-	Hypothetical conserved gene. (Os05t0231100-00)	-	-	-	-	GO:0016020//membrane;GO:0005575//cellular_component	GO:0005488//binding;GO:0016301//kinase activity;GO:0016740//transferase activity;GO:0000166//nucleotide binding;GO:1901363//heterocyclic compound binding;GO:0003674//molecular_function;GO:1901265//nucleoside phosphate binding;GO:0097159//organic cyclic compound binding;GO:0003824//catalytic activity;GO:0036094//small molecule binding;GO:0016772//transferase activity, transferring phosphorus-conta…	GO:0019538//protein metabolic process;GO:0044237//cellular metabolic process;GO:0071704//organic substance metabolic process;GO:0008152//metabolic process;GO:0008150//biological_process;GO:0009987//cellular process;GO:0043170//macromolecule metabolic process;GO:0006464//cellular protein modification process;GO:0044267//cellular protein metabolic process;GO:0044238//primary metabolic process;GO:00…
5	8781001	8781200	*	2.6102e-17	2.54698e-15	-82.9268	Os05g0244600	Genebody	-	-	-	-	-	-	-	-	-
5	8781101	8781300	*	6.35673e-18	6.52465e-16	-85.6562	Os05g0244600	Genebody	-	-	-	-	-	-	-	-	-
5	8869801	8870000	*	1.02888e-24	1.74092e-22	-98	Os05g0246200	Genebody	-	-	-	-	-	-	-	-	-
5	9140501	9140700	*	2.21382e-65	2.49412e-62	91.3832	Os05g0250500	Genebody	-	-	-	-	-	-	-	-	-
5	9324201	9324400	*	1.34369e-28	2.90893e-26	97.8261	Os05g0253200	Genebody	-	-	-	-	-	-	-	-	-
5	15528801	15529000	*	9.68639e-20	1.14977e-17	-77.7778	Os05g0331900	Genebody	-	-	-	-	-	-	-	-	-
5	16016301	16016500	*	2.29658e-29	5.21191e-27	-82.8261	Os05g0341450	Genebody	-	-	-	-	-	-	-	-	-
5	16016401	16016600	*	3.08621e-40	1.2562e-37	-94.898	Os05g0341450	Genebody	-	-	-	-	-	-	-	-	-
5	17616501	17616700	*	1.50117e-24	2.51286e-22	-85.9375	Os05g0366800	Genebody	BETA-GLUCOSIDASE 23	Similar to Beta-glucosidase 22. (Os05t0366800-00)	-	-	-	-	-	GO:0003674//molecular_function;GO:0003824//catalytic activity;GO:0016787//hydrolase activity	GO:0044238//primary metabolic process;GO:0005975//carbohydrate metabolic process;GO:0008152//metabolic process;GO:0008150//biological_process;GO:0071704//organic substance metabolic process
5	17825601	17825800	*	2.76357e-63	2.8847e-60	83.5213	Os05g0370700	Genebody	-	Alpha/beta hydrolase family protein. (Os05t0370700-01)	-	-	-	-	-	GO:0003824//catalytic activity;GO:0003674//molecular_function;GO:0016787//hydrolase activity	-
5	18026301	18026500	*	1.60833e-66	1.88325e-63	94.6983	Os05g0374000	Genebody	-	Hypothetical protein. (Os05t0374000-01)	-	-	-	-	GO:0005575//cellular_component;GO:0016020//membrane	-	-
5	20337001	20337200	*	3.91551e-62	3.90829e-59	-83.8985	Os05g0415900	Genebody	P-450 51H7	Similar to Cytochrome P450 CYP51H11. (Os05t0415900-00)	-	-	-	-	-	GO:0005488//binding;GO:0003674//molecular_function;GO:0003824//catalytic activity	GO:0008150//biological_process;GO:0008152//metabolic process
5	21654101	21654300	*	3.38051e-17	3.2651e-15	-81.7496	Os05g0442400	Genebody	MYB Important for Drought Response1, Myb-like DNA-binding domain containing protein 1	R-R-type MYB-like transcription factor, Response to drought stress during reproductive development (Os05t0442400-01)	-	-	-	-	GO:0044464//cell part;GO:0005634//nucleus;GO:0043226//organelle;GO:0043231//intracellular membrane-bounded organelle;GO:0005575//cellular_component;GO:0044424//intracellular part;GO:0005623//cell;GO:0043227//membrane-bounded organelle;GO:0043229//intracellular organelle;GO:0005622//intracellular	GO:0005488//binding;GO:0003676//nucleic acid binding;GO:0003674//molecular_function;GO:1901363//heterocyclic compound binding;GO:0097159//organic cyclic compound binding;GO:0003677//DNA binding	GO:0034641//cellular nitrogen compound metabolic process;GO:0006139//nucleobase-containing compound metabolic process;GO:0008150//biological_process;GO:0006807//nitrogen compound metabolic process;GO:0071704//organic substance metabolic process;GO:0006725//cellular aromatic compound metabolic process;GO:0009058//biosynthetic process;GO:0009987//cellular process;GO:0044237//cellular metabolic proc…
5	22159001	22159200	*	1.14923e-13	8.03727e-12	-75.8621	Os05g0451100	Genebody	PHOSPHATE TRANSPORTER 23	Major facilitator superfamily protein. (Os05t0451100-01)	-	-	-	-	GO:0044464//cell part;GO:0016020//membrane;GO:0005622//intracellular;GO:0005623//cell;GO:0043227//membrane-bounded organelle;GO:0043229//intracellular organelle;GO:0044444//cytoplasmic part;GO:0005575//cellular_component;GO:0009536//plastid;GO:0005737//cytoplasm;GO:0044424//intracellular part;GO:0043231//intracellular membrane-bounded organelle;GO:0043226//organelle	GO:0003674//molecular_function;GO:0005215//transporter activity	GO:0051179//localization;GO:0008150//biological_process;GO:0051234//establishment of localization;GO:0006810//transport
5	22159001	22159200	*	1.14923e-13	8.03727e-12	-75.8621	Os05g0451200	Genebody	-	-	-	-	-	-	-	-	-
5	23212501	23212700	*	1.1618e-64	1.27623e-61	-75.5637	Os05g0472400	Genebody	zinc transporter 9, Zn transporter 9	Similar to Zinc transporter 9. (Os05t0472400-00)	-	-	-	-	GO:0071944//cell periphery;GO:0044464//cell part;GO:0005623//cell;GO:0005886//plasma membrane;GO:0016020//membrane;GO:0005575//cellular_component	GO:0003674//molecular_function;GO:0005215//transporter activity	GO:0006810//transport;GO:0051234//establishment of localization;GO:0008150//biological_process;GO:0051179//localization
5	23212601	23212800	*	7.83652e-38	2.83591e-35	-84.6942	Os05g0472400	Genebody	zinc transporter 9, Zn transporter 9	Similar to Zinc transporter 9. (Os05t0472400-00)	-	-	-	-	GO:0071944//cell periphery;GO:0044464//cell part;GO:0005623//cell;GO:0005886//plasma membrane;GO:0016020//membrane;GO:0005575//cellular_component	GO:0003674//molecular_function;GO:0005215//transporter activity	GO:0006810//transport;GO:0051234//establishment of localization;GO:0008150//biological_process;GO:0051179//localization
5	24779901	24780100	*	2.16841e-17	2.13206e-15	-83.9683	Os05g0503300	Genebody	-	Similar to Sulfite reductase (Fragment). (Os05t0503300-02);Similar to ferredoxin-sulfite reductase precursor. (Os05t0503300-03)	Metabolism	Energy metabolism	ko00920//Sulfur metabolism	K00392	GO:0005623//cell;GO:0005575//cellular_component;GO:0044464//cell part;GO:0005622//intracellular	GO:1901363//heterocyclic compound binding;GO:0003674//molecular_function;GO:0036094//small molecule binding;GO:0000166//nucleotide binding;GO:1901265//nucleoside phosphate binding;GO:0003824//catalytic activity;GO:0005488//binding;GO:0097159//organic cyclic compound binding	GO:0008150//biological_process;GO:0008152//metabolic process;GO:0009058//biosynthetic process;GO:0009987//cellular process
5	25186001	25186200	*	3.6941e-15	2.97841e-13	-78.125	Os05g0508700	Genebody	single domain MDC protein 4, single MATH domain containing protein 4	TRAF-type domain containing protein. (Os05t0508700-01);Similar to Math domain containing protein (Fragment). (Os05t0508700-02);Hypothetical conserved gene. (Os05t0508700-03)	-	-	-	-	-	GO:0005488//binding;GO:0003674//molecular_function;GO:0005515//protein binding	-
5	26223501	26223700	*	1.09219e-41	4.76194e-39	-99.1304	Os05g0527700	Genebody	-	UDP-glucuronosyl/UDP-glucosyltransferase family protein. (Os05t0527700-01)	-	-	-	-	GO:0005575//cellular_component;GO:0044464//cell part;GO:0005622//intracellular;GO:0005623//cell	GO:0003824//catalytic activity;GO:0003674//molecular_function;GO:0016740//transferase activity	GO:0008152//metabolic process;GO:0008150//biological_process
5	26250201	26250400	*	1.63249e-19	1.90526e-17	-82.6637	Os05g0528200	Genebody	-	Similar to 50S ribosomal protein L20. (Os05t0528200-01)	Genetic Information Processing	Translation	ko03010//Ribosome	K02887	GO:0044464//cell part;GO:0005622//intracellular;GO:1990904//ribonucleoprotein complex;GO:0005840//ribosome;GO:0005737//cytoplasm;GO:0043226//organelle;GO:0030529//intracellular ribonucleoprotein complex;GO:0043229//intracellular organelle;GO:0005575//cellular_component;GO:0044444//cytoplasmic part;GO:0005623//cell;GO:0044424//intracellular part;GO:0043232//intracellular non-membrane-bounded organ…	GO:0005198//structural molecule activity;GO:0003676//nucleic acid binding;GO:0003723//RNA binding;GO:1901363//heterocyclic compound binding;GO:0003674//molecular_function;GO:0005488//binding;GO:0097159//organic cyclic compound binding	GO:1901564//organonitrogen compound metabolic process;GO:0006518//peptide metabolic process;GO:0008152//metabolic process;GO:0044267//cellular protein metabolic process;GO:0043604//amide biosynthetic process;GO:0044271//cellular nitrogen compound biosynthetic process;GO:0009059//macromolecule biosynthetic process;GO:0043603//cellular amide metabolic process;GO:0016043//cellular component organiza…
5	26503601	26503800	*	1.58324e-26	3.01156e-24	-81.3375	Os05g0533900	Genebody	-	Similar to CLP protease regulatory subunit CLPX precursor. (Os05t0533900-01)	-	-	-	-	GO:0044444//cytoplasmic part;GO:0005622//intracellular;GO:0044464//cell part;GO:0043226//organelle;GO:0005737//cytoplasm;GO:0043229//intracellular organelle;GO:0005623//cell;GO:0043231//intracellular membrane-bounded organelle;GO:0005739//mitochondrion;GO:0043227//membrane-bounded organelle;GO:0044424//intracellular part;GO:0005575//cellular_component	GO:0003674//molecular_function;GO:1901265//nucleoside phosphate binding;GO:0016787//hydrolase activity;GO:0000166//nucleotide binding;GO:0005488//binding;GO:0003824//catalytic activity;GO:1901363//heterocyclic compound binding;GO:0097159//organic cyclic compound binding;GO:0005515//protein binding;GO:0036094//small molecule binding	GO:0043170//macromolecule metabolic process;GO:0044238//primary metabolic process;GO:0008152//metabolic process;GO:0019538//protein metabolic process;GO:0071704//organic substance metabolic process;GO:0008150//biological_process;GO:0009056//catabolic process;GO:0009987//cellular process
5	27126301	27126500	*	2.48829e-53	1.81016e-50	83.0601	Os05g0546700	Genebody	-	-	-	-	-	-	-	-	-
5	27506201	27506400	*	3.0675e-22	4.38087e-20	-94.9425	Os05g0552900	Genebody	-	MAP65/ASE1 family protein. (Os05t0552900-01)	-	-	-	-	-	GO:0005515//protein binding;GO:0003674//molecular_function;GO:0005488//binding	GO:0008150//biological_process;GO:0007049//cell cycle;GO:0044699//single-organism process;GO:0009987//cellular process;GO:0016043//cellular component organization;GO:0071840//cellular component organization or biogenesis;GO:0044763//single-organism cellular process
5	28776601	28776800	*	1.17648e-34	3.59726e-32	82.9717	Os05g0577900	Genebody	-	-	-	-	-	-	-	-	-
5	29482501	29482700	*	4.4056e-32	1.16327e-29	-97.4359	Os05g0591800	Genebody	RECEPTOR-LIKE CYTOPLASMIC KINASE 192	Protein kinase, catalytic domain domain containing protein. (Os05t0591800-00)	-	-	-	-	-	GO:0016740//transferase activity;GO:1901363//heterocyclic compound binding;GO:0000166//nucleotide binding;GO:1901265//nucleoside phosphate binding;GO:0097159//organic cyclic compound binding;GO:0003674//molecular_function;GO:0016772//transferase activity, transferring phosphorus-containing groups;GO:0003824//catalytic activity;GO:0005488//binding;GO:0016301//kinase activity;GO:0036094//small mole…	GO:0008150//biological_process;GO:0036211//protein modification process;GO:0044237//cellular metabolic process;GO:0006464//cellular protein modification process;GO:0008152//metabolic process;GO:0009987//cellular process;GO:0044238//primary metabolic process;GO:0044260//cellular macromolecule metabolic process;GO:0043412//macromolecule modification;GO:0019538//protein metabolic process;GO:0043170/…
5	29482501	29482700	*	4.4056e-32	1.16327e-29	-97.4359	Os05g0591850	Genebody	-	-	-	-	-	-	-	-	-
5	29482601	29482800	*	2.52042e-36	8.42359e-34	-94	Os05g0591800	Genebody	RECEPTOR-LIKE CYTOPLASMIC KINASE 192	Protein kinase, catalytic domain domain containing protein. (Os05t0591800-00)	-	-	-	-	-	GO:0016740//transferase activity;GO:1901363//heterocyclic compound binding;GO:0000166//nucleotide binding;GO:1901265//nucleoside phosphate binding;GO:0097159//organic cyclic compound binding;GO:0003674//molecular_function;GO:0016772//transferase activity, transferring phosphorus-containing groups;GO:0003824//catalytic activity;GO:0005488//binding;GO:0016301//kinase activity;GO:0036094//small mole…	GO:0008150//biological_process;GO:0036211//protein modification process;GO:0044237//cellular metabolic process;GO:0006464//cellular protein modification process;GO:0008152//metabolic process;GO:0009987//cellular process;GO:0044238//primary metabolic process;GO:0044260//cellular macromolecule metabolic process;GO:0043412//macromolecule modification;GO:0019538//protein metabolic process;GO:0043170/…
5	29482601	29482800	*	2.52042e-36	8.42359e-34	-94	Os05g0591850	Genebody	-	-	-	-	-	-	-	-	-
6	874301	874500	*	7.57848e-29	1.66581e-26	-87.5	Os06g0115600	Genebody	-	-	-	-	-	-	-	-	-
6	1401101	1401300	*	1.46323e-47	8.37377e-45	-87.3341	Os06g0126100	Genebody	-	-	-	-	-	-	-	-	-
6	1846201	1846400	*	2.01616e-26	3.81207e-24	90.6731	Os06g0134400	Genebody	-	-	-	-	-	-	-	-	-
6	1846701	1846900	*	8.8917e-28	1.82796e-25	88.7097	Os06g0134400	Genebody	-	-	-	-	-	-	-	-	-
6	3077001	3077200	*	2.25454e-99	7.33954e-96	-75.6945	Os06g0160600	Genebody	-	Hypothetical conserved gene. (Os06t0160600-00)	-	-	-	-	GO:0005575//cellular_component;GO:0016020//membrane	-	-
6	3504701	3504900	*	2.91473e-25	5.11408e-23	87.2222	Os06g0169800	Genebody	-	-	-	-	-	-	-	-	-
6	3805201	3805400	*	8.28565e-36	2.70157e-33	-97.3684	Os06g0175500	Genebody	-	Epsin-like, N-terminal domain containing protein. (Os06t0175500-01);Similar to predicted protein. (Os06t0175500-02)	-	-	-	-	GO:0044424//intracellular part;GO:0005575//cellular_component;GO:0044464//cell part;GO:0005623//cell;GO:0005622//intracellular;GO:0005737//cytoplasm	GO:0005515//protein binding;GO:0003674//molecular_function;GO:0008289//lipid binding;GO:0005488//binding	GO:0009987//cellular process;GO:0008150//biological_process;GO:0071840//cellular component organization or biogenesis;GO:0016043//cellular component organization
6	4424501	4424700	*	4.59745e-53	3.30909e-50	-75.3159	Os06g0187700	Genebody	-	-	-	-	-	-	-	-	-
6	5092601	5092800	*	1.80386e-50	1.16814e-47	-83.7623	Os06g0200700	Genebody	-	-	-	-	-	-	-	-	-
6	5092701	5092900	*	1.13976e-23	1.79555e-21	-76.2996	Os06g0200700	Genebody	-	-	-	-	-	-	-	-	-
6	7580601	7580800	*	2.49651e-36	8.34903e-34	79.3478	Os06g0245800	Genebody	-	Similar to Alanyl-tRNA synthetase. (Os06t0245800-01)	-	-	-	-	GO:0005739//mitochondrion;GO:0044464//cell part;GO:0043231//intracellular membrane-bounded organelle;GO:0005737//cytoplasm;GO:0005623//cell;GO:0043227//membrane-bounded organelle;GO:0005575//cellular_component;GO:0044424//intracellular part;GO:0043229//intracellular organelle;GO:0005622//intracellular;GO:0043226//organelle;GO:0009536//plastid;GO:0044444//cytoplasmic part	GO:1901363//heterocyclic compound binding;GO:0003723//RNA binding;GO:0003674//molecular_function;GO:0000166//nucleotide binding;GO:1901265//nucleoside phosphate binding;GO:0003676//nucleic acid binding;GO:0003824//catalytic activity;GO:0097159//organic cyclic compound binding;GO:0036094//small molecule binding;GO:0005488//binding	GO:0071704//organic substance metabolic process;GO:0009058//biosynthetic process;GO:0009987//cellular process;GO:0043043//peptide biosynthetic process;GO:0006807//nitrogen compound metabolic process;GO:0044237//cellular metabolic process;GO:1901360//organic cyclic compound metabolic process;GO:0044238//primary metabolic process;GO:0044260//cellular macromolecule metabolic process;GO:1901564//orga…
6	7580701	7580900	*	1.31759e-35	4.24076e-33	91.1765	Os06g0245800	Genebody	-	Similar to Alanyl-tRNA synthetase. (Os06t0245800-01)	-	-	-	-	GO:0005739//mitochondrion;GO:0044464//cell part;GO:0043231//intracellular membrane-bounded organelle;GO:0005737//cytoplasm;GO:0005623//cell;GO:0043227//membrane-bounded organelle;GO:0005575//cellular_component;GO:0044424//intracellular part;GO:0043229//intracellular organelle;GO:0005622//intracellular;GO:0043226//organelle;GO:0009536//plastid;GO:0044444//cytoplasmic part	GO:1901363//heterocyclic compound binding;GO:0003723//RNA binding;GO:0003674//molecular_function;GO:0000166//nucleotide binding;GO:1901265//nucleoside phosphate binding;GO:0003676//nucleic acid binding;GO:0003824//catalytic activity;GO:0097159//organic cyclic compound binding;GO:0036094//small molecule binding;GO:0005488//binding	GO:0071704//organic substance metabolic process;GO:0009058//biosynthetic process;GO:0009987//cellular process;GO:0043043//peptide biosynthetic process;GO:0006807//nitrogen compound metabolic process;GO:0044237//cellular metabolic process;GO:1901360//organic cyclic compound metabolic process;GO:0044238//primary metabolic process;GO:0044260//cellular macromolecule metabolic process;GO:1901564//orga…
6	8158901	8159100	*	2.57467e-30	6.16869e-28	-75.0494	Os06g0256500	Genebody	PHOSPHOGLUCOISOMERASE 2	Similar to Glucose-6-phosphate isomerase. (Os06t0256500-01)	-	-	-	-	GO:0005829//cytosol;GO:0044464//cell part;GO:0044424//intracellular part;GO:0005623//cell;GO:0005622//intracellular;GO:0005575//cellular_component;GO:0044444//cytoplasmic part;GO:0005737//cytoplasm	GO:0003824//catalytic activity;GO:0003674//molecular_function	GO:0044238//primary metabolic process;GO:0006725//cellular aromatic compound metabolic process;GO:0008150//biological_process;GO:0009058//biosynthetic process;GO:0071704//organic substance metabolic process;GO:0046483//heterocycle metabolic process;GO:0006139//nucleobase-containing compound metabolic process;GO:0008152//metabolic process;GO:0009056//catabolic process;GO:1901360//organic cyclic co…
6	9122101	9122300	*	1.82783e-28	3.92227e-26	-75.0725	Os06g0271300	Genebody	-	-	-	-	-	-	-	-	-
6	9122101	9122300	*	1.82783e-28	3.92227e-26	-75.0725	Os06g0271350	Genebody	-	-	-	-	-	-	-	-	-
6	9418201	9418400	*	6.9018e-22	9.61603e-20	-87.5	Os06g0276300	Genebody	-	NB-ARC domain containing protein. (Os06t0276300-01)	-	-	-	-	GO:0005886//plasma membrane;GO:0016020//membrane;GO:0071944//cell periphery;GO:0044464//cell part;GO:0005623//cell;GO:0005575//cellular_component	GO:0005488//binding;GO:0036094//small molecule binding;GO:0003674//molecular_function;GO:1901265//nucleoside phosphate binding;GO:1901363//heterocyclic compound binding;GO:0000166//nucleotide binding;GO:0097159//organic cyclic compound binding	GO:0007165//signal transduction;GO:0008150//biological_process;GO:0050794//regulation of cellular process;GO:0023052//signaling;GO:0016265//death;GO:0065007//biological regulation;GO:0050789//regulation of biological process;GO:0044763//single-organism cellular process;GO:0044700//single organism signaling;GO:0044699//single-organism process;GO:0051716//cellular response to stimulus;GO:0008219//c…
6	12281401	12281600	*	6.38193e-49	3.88337e-46	94.359	Os06g0317200	Genebody	-	-	-	-	-	-	-	-	-
6	12366701	12366900	*	4.18294e-22	5.91388e-20	-78.2029	Os06g0319366	Genebody	-	-	-	-	-	-	-	-	-
6	13196701	13196900	*	6.28396e-21	8.16379e-19	94.7973	Os06g0332800	Genebody	-	Similar to Bundle sheath defective protein 2. (Os06t0332800-01)	-	-	-	-	GO:0005737//cytoplasm;GO:0044424//intracellular part;GO:0005622//intracellular;GO:0044464//cell part;GO:0005623//cell;GO:0009536//plastid;GO:0043229//intracellular organelle;GO:0043227//membrane-bounded organelle;GO:0044444//cytoplasmic part;GO:0043226//organelle;GO:0043231//intracellular membrane-bounded organelle;GO:0005575//cellular_component	-	-
6	15380401	15380600	*	7.15595e-15	5.61895e-13	-75.7018	Os06g0367500	Genebody	-	Similar to B-cell receptor-associated protein 31-like containing protein. (Os06t0367500-01)	-	-	-	-	GO:0044424//intracellular part;GO:0005737//cytoplasm;GO:0005575//cellular_component;GO:0005622//intracellular;GO:0005623//cell;GO:0043231//intracellular membrane-bounded organelle;GO:0044444//cytoplasmic part;GO:0044464//cell part;GO:0005783//endoplasmic reticulum;GO:0012505//endomembrane system;GO:0043226//organelle;GO:0043229//intracellular organelle;GO:0043227//membrane-bounded organelle;GO:00…	-	GO:0006810//transport;GO:0051234//establishment of localization;GO:0051179//localization;GO:0008150//biological_process
6	16422801	16423000	*	2.78396e-56	2.27941e-53	-86.003	Os06g0483200	Genebody	oxidosqualene cyclase 6	Similar to cycloartenol synthase. (Os06t0483200-01);Similar to Beta-amyrin synthase. (Os06t0483200-02)	-	-	-	-	GO:0016020//membrane;GO:0005575//cellular_component	GO:0003824//catalytic activity;GO:0003674//molecular_function	-
6	16507001	16507200	*	8.13074e-78	1.38326e-74	-93.3979	Os06g0484450	Genebody	-	Similar to Chlorophyll a-b binding protein 2, chloroplastic. (Os06t0484450-00)	-	-	-	-	GO:0005622//intracellular;GO:0043227//membrane-bounded organelle;GO:0005575//cellular_component;GO:0005623//cell;GO:0016020//membrane;GO:0009579//thylakoid;GO:0044464//cell part;GO:0005737//cytoplasm;GO:0044424//intracellular part;GO:0009536//plastid;GO:0043226//organelle;GO:0044444//cytoplasmic part;GO:0043229//intracellular organelle;GO:0043231//intracellular membrane-bounded organelle	GO:0005488//binding;GO:0003674//molecular_function	GO:0009987//cellular process;GO:0009628//response to abiotic stimulus;GO:0008152//metabolic process;GO:0044237//cellular metabolic process;GO:0008150//biological_process;GO:0050896//response to stimulus;GO:0006091//generation of precursor metabolites and energy;GO:0015979//photosynthesis
6	19023601	19023800	*	6.89082e-26	1.25945e-23	-85.7863	Os06g0519400	Genebody	ZINC FINGER CCCH DOMAIN-CONTAINING PROTEIN 42	Zinc finger, CCCH-type domain containing protein. (Os06t0519400-01)	-	-	-	-	-	GO:0005488//binding;GO:1901363//heterocyclic compound binding;GO:0097159//organic cyclic compound binding;GO:0003677//DNA binding;GO:0003676//nucleic acid binding;GO:0003674//molecular_function	-
6	19343501	19343700	*	1.58784e-40	6.56225e-38	-82.0444	Os06g0523400	Genebody	-	Nucleotide-sugar transporter family protein. (Os06t0523400-01)	-	-	-	-	GO:0005737//cytoplasm;GO:0043229//intracellular organelle;GO:0044424//intracellular part;GO:0043231//intracellular membrane-bounded organelle;GO:0005623//cell;GO:0043226//organelle;GO:0016020//membrane;GO:0044464//cell part;GO:0005622//intracellular;GO:0012505//endomembrane system;GO:0005794//Golgi apparatus;GO:0044444//cytoplasmic part;GO:0005575//cellular_component;GO:0005768//endosome;GO:00432…	GO:0005215//transporter activity;GO:0003674//molecular_function	GO:0051234//establishment of localization;GO:0008150//biological_process;GO:0051179//localization;GO:0006810//transport
6	19615401	19615600	*	2.05402e-17	2.02367e-15	-81.2189	Os06g0528600	Genebody	SPERMIDINE SYNTHASE 2	Aminopropyl transferase. (Os06t0528600-01)	Metabolism	Amino acid metabolism;Metabolism of other amino acids	ko00270//Cysteine and methionine metabolism;ko00480//Glutathione metabolism;ko00330//Arginine and proline metabolism;ko00410//beta-Alanine metabolism	K00797	-	GO:0003824//catalytic activity;GO:0003674//molecular_function;GO:0016740//transferase activity	GO:0008150//biological_process;GO:0009987//cellular process;GO:0009058//biosynthetic process;GO:0008152//metabolic process
6	19878601	19878800	*	7.82225e-29	1.71758e-26	-78.9706	Os06g0532301	Genebody	-	-	-	-	-	-	-	-	-
6	19878701	19878900	*	7.01229e-34	2.05293e-31	-80.2721	Os06g0532301	Genebody	-	-	-	-	-	-	-	-	-
6	20049001	20049200	*	7.431e-23	1.10852e-20	-88.2775	Os06g0535333	Genebody	-	-	-	-	-	-	-	-	-
6	21421301	21421500	*	6.0879e-24	9.78457e-22	-88.7939	Os06g0560300	Genebody	NAC DOMAIN-CONTAINING PROTEIN 94	Similar to NAC-type transcription factor. (Os06t0560300-00)	-	-	-	-	GO:0044464//cell part;GO:0005634//nucleus;GO:0043227//membrane-bounded organelle;GO:0005622//intracellular;GO:0043229//intracellular organelle;GO:0043226//organelle;GO:0043231//intracellular membrane-bounded organelle;GO:0005623//cell;GO:0044424//intracellular part;GO:0005575//cellular_component	GO:1901363//heterocyclic compound binding;GO:0005488//binding;GO:0097159//organic cyclic compound binding;GO:0003676//nucleic acid binding;GO:0003674//molecular_function;GO:0003677//DNA binding	GO:0044238//primary metabolic process;GO:0071704//organic substance metabolic process;GO:0009987//cellular process;GO:0008150//biological_process;GO:0006139//nucleobase-containing compound metabolic process;GO:0044237//cellular metabolic process;GO:0009058//biosynthetic process;GO:0034641//cellular nitrogen compound metabolic process;GO:0046483//heterocycle metabolic process;GO:0006807//nitrogen …
6	21421401	21421600	*	1.45696e-34	4.42975e-32	-95.5502	Os06g0560300	Genebody	NAC DOMAIN-CONTAINING PROTEIN 94	Similar to NAC-type transcription factor. (Os06t0560300-00)	-	-	-	-	GO:0044464//cell part;GO:0005634//nucleus;GO:0043227//membrane-bounded organelle;GO:0005622//intracellular;GO:0043229//intracellular organelle;GO:0043226//organelle;GO:0043231//intracellular membrane-bounded organelle;GO:0005623//cell;GO:0044424//intracellular part;GO:0005575//cellular_component	GO:1901363//heterocyclic compound binding;GO:0005488//binding;GO:0097159//organic cyclic compound binding;GO:0003676//nucleic acid binding;GO:0003674//molecular_function;GO:0003677//DNA binding	GO:0044238//primary metabolic process;GO:0071704//organic substance metabolic process;GO:0009987//cellular process;GO:0008150//biological_process;GO:0006139//nucleobase-containing compound metabolic process;GO:0044237//cellular metabolic process;GO:0009058//biosynthetic process;GO:0034641//cellular nitrogen compound metabolic process;GO:0046483//heterocycle metabolic process;GO:0006807//nitrogen …
6	21421501	21421700	*	2.18915e-40	8.98199e-38	-88.6471	Os06g0560300	Genebody	NAC DOMAIN-CONTAINING PROTEIN 94	Similar to NAC-type transcription factor. (Os06t0560300-00)	-	-	-	-	GO:0044464//cell part;GO:0005634//nucleus;GO:0043227//membrane-bounded organelle;GO:0005622//intracellular;GO:0043229//intracellular organelle;GO:0043226//organelle;GO:0043231//intracellular membrane-bounded organelle;GO:0005623//cell;GO:0044424//intracellular part;GO:0005575//cellular_component	GO:1901363//heterocyclic compound binding;GO:0005488//binding;GO:0097159//organic cyclic compound binding;GO:0003676//nucleic acid binding;GO:0003674//molecular_function;GO:0003677//DNA binding	GO:0044238//primary metabolic process;GO:0071704//organic substance metabolic process;GO:0009987//cellular process;GO:0008150//biological_process;GO:0006139//nucleobase-containing compound metabolic process;GO:0044237//cellular metabolic process;GO:0009058//biosynthetic process;GO:0034641//cellular nitrogen compound metabolic process;GO:0046483//heterocycle metabolic process;GO:0006807//nitrogen …
6	21733401	21733600	*	3.48586e-55	2.73859e-52	77.8775	Os06g0564700	Genebody	-	Similar to Cysteine synthase (EC 4.2.99.8). (Os06t0564700-01)	Metabolism	Energy metabolism;Amino acid metabolism	ko00270//Cysteine and methionine metabolism;ko00920//Sulfur metabolism	K01738	GO:0005737//cytoplasm;GO:0005622//intracellular;GO:0005623//cell;GO:0044424//intracellular part;GO:0005575//cellular_component;GO:0044464//cell part	GO:0003674//molecular_function;GO:0005488//binding;GO:0003824//catalytic activity	GO:0008152//metabolic process;GO:0009987//cellular process;GO:0009058//biosynthetic process;GO:0008150//biological_process
6	21749701	21749900	*	3.94106e-37	1.37632e-34	-98.1818	Os06g0565000	Genebody	-	Hypothetical conserved gene. (Os06t0565000-00)	-	-	-	-	GO:0005623//cell;GO:0005575//cellular_component;GO:0005622//intracellular;GO:0044464//cell part	GO:0003824//catalytic activity;GO:0005515//protein binding;GO:0003676//nucleic acid binding;GO:0005488//binding;GO:0003723//RNA binding;GO:0016787//hydrolase activity;GO:0003674//molecular_function;GO:0097159//organic cyclic compound binding;GO:0004518//nuclease activity;GO:1901363//heterocyclic compound binding;GO:0016788//hydrolase activity, acting on ester bonds	GO:1901360//organic cyclic compound metabolic process;GO:0034641//cellular nitrogen compound metabolic process;GO:0046483//heterocycle metabolic process;GO:0008152//metabolic process;GO:0009987//cellular process;GO:0006725//cellular aromatic compound metabolic process;GO:0006807//nitrogen compound metabolic process;GO:0008150//biological_process;GO:0044238//primary metabolic process;GO:0006139//n…
6	21749801	21750000	*	5.34398e-27	1.04821e-24	-97.3684	Os06g0565000	Genebody	-	Hypothetical conserved gene. (Os06t0565000-00)	-	-	-	-	GO:0005623//cell;GO:0005575//cellular_component;GO:0005622//intracellular;GO:0044464//cell part	GO:0003824//catalytic activity;GO:0005515//protein binding;GO:0003676//nucleic acid binding;GO:0005488//binding;GO:0003723//RNA binding;GO:0016787//hydrolase activity;GO:0003674//molecular_function;GO:0097159//organic cyclic compound binding;GO:0004518//nuclease activity;GO:1901363//heterocyclic compound binding;GO:0016788//hydrolase activity, acting on ester bonds	GO:1901360//organic cyclic compound metabolic process;GO:0034641//cellular nitrogen compound metabolic process;GO:0046483//heterocycle metabolic process;GO:0008152//metabolic process;GO:0009987//cellular process;GO:0006725//cellular aromatic compound metabolic process;GO:0006807//nitrogen compound metabolic process;GO:0008150//biological_process;GO:0044238//primary metabolic process;GO:0006139//n…
6	23614001	23614200	*	1.22397e-40	5.08872e-38	-89.4505	Os06g0598900	Genebody	OsWD40-130	Similar to Serine-threonine kinase receptor-associated protein (UNR-interacting protein) (WD-40 repeat protein PT-WD) (MAP activator with WD repeats). (Os06t0598900-01);Hypothetical gene. (Os06t0598900-02)	-	-	-	-	-	GO:0005515//protein binding;GO:0005488//binding;GO:0003674//molecular_function	-
6	26027501	26027700	*	2.85904e-27	5.70063e-25	-85.0245	Os06g0639700	Genebody	-	-	-	-	-	-	-	-	-
6	26027501	26027700	*	2.85904e-27	5.70063e-25	-85.0245	Os06g0639800	Genebody	-	Cytochrome P450 family protein. (Os06t0639800-01)	-	-	-	-	GO:0016020//membrane;GO:0005575//cellular_component	GO:0005488//binding;GO:0003674//molecular_function;GO:0003824//catalytic activity	GO:0044710//single-organism metabolic process;GO:0008152//metabolic process;GO:0044699//single-organism process;GO:0008150//biological_process;GO:0009058//biosynthetic process;GO:0019748//secondary metabolic process
6	26027601	26027800	*	3.68008e-45	1.89319e-42	-75.6115	Os06g0639700	Genebody	-	-	-	-	-	-	-	-	-
6	26027601	26027800	*	3.68008e-45	1.89319e-42	-75.6115	Os06g0639800	Genebody	-	Cytochrome P450 family protein. (Os06t0639800-01)	-	-	-	-	GO:0016020//membrane;GO:0005575//cellular_component	GO:0005488//binding;GO:0003674//molecular_function;GO:0003824//catalytic activity	GO:0044710//single-organism metabolic process;GO:0008152//metabolic process;GO:0044699//single-organism process;GO:0008150//biological_process;GO:0009058//biosynthetic process;GO:0019748//secondary metabolic process
6	27751101	27751300	*	3.24352e-31	8.17479e-29	-93.75	Os06g0670000	Genebody	-	Similar to Molybdenum cofactor sulfurase. (Os06t0670000-01)	Metabolism	Metabolism of cofactors and vitamins	ko00790//Folate biosynthesis	K15631	-	GO:0003674//molecular_function;GO:0016740//transferase activity;GO:0003824//catalytic activity;GO:0005488//binding	GO:0009058//biosynthetic process;GO:0009987//cellular process;GO:0019538//protein metabolic process;GO:0044238//primary metabolic process;GO:0043170//macromolecule metabolic process;GO:0008150//biological_process;GO:0008152//metabolic process;GO:0071704//organic substance metabolic process
6	27752301	27752500	*	8.0782e-42	3.54532e-39	-92	Os06g0670000	Genebody	-	Similar to Molybdenum cofactor sulfurase. (Os06t0670000-01)	Metabolism	Metabolism of cofactors and vitamins	ko00790//Folate biosynthesis	K15631	-	GO:0003674//molecular_function;GO:0016740//transferase activity;GO:0003824//catalytic activity;GO:0005488//binding	GO:0009058//biosynthetic process;GO:0009987//cellular process;GO:0019538//protein metabolic process;GO:0044238//primary metabolic process;GO:0043170//macromolecule metabolic process;GO:0008150//biological_process;GO:0008152//metabolic process;GO:0071704//organic substance metabolic process
6	28039701	28039900	*	1.05996e-48	6.38266e-46	-79.9769	Os06g0675600	Genebody	NAC DOMAIN-CONTAINING PROTEIN 11	Similar to GRAB2 protein. (Os06t0675600-01)	-	-	-	-	GO:0005634//nucleus;GO:0044424//intracellular part;GO:0043226//organelle;GO:0043231//intracellular membrane-bounded organelle;GO:0043229//intracellular organelle;GO:0005575//cellular_component;GO:0005622//intracellular;GO:0043227//membrane-bounded organelle;GO:0005623//cell;GO:0044464//cell part	GO:0003676//nucleic acid binding;GO:0005488//binding;GO:1901363//heterocyclic compound binding;GO:0003677//DNA binding;GO:0003674//molecular_function;GO:0097159//organic cyclic compound binding	GO:0044238//primary metabolic process;GO:0006807//nitrogen compound metabolic process;GO:0006139//nucleobase-containing compound metabolic process;GO:0009058//biosynthetic process;GO:0046483//heterocycle metabolic process;GO:0009987//cellular process;GO:0071704//organic substance metabolic process;GO:0034641//cellular nitrogen compound metabolic process;GO:0006725//cellular aromatic compound meta…
6	28039901	28040100	*	1.52596e-35	4.89577e-33	-76.8844	Os06g0675600	Genebody	NAC DOMAIN-CONTAINING PROTEIN 11	Similar to GRAB2 protein. (Os06t0675600-01)	-	-	-	-	GO:0005634//nucleus;GO:0044424//intracellular part;GO:0043226//organelle;GO:0043231//intracellular membrane-bounded organelle;GO:0043229//intracellular organelle;GO:0005575//cellular_component;GO:0005622//intracellular;GO:0043227//membrane-bounded organelle;GO:0005623//cell;GO:0044464//cell part	GO:0003676//nucleic acid binding;GO:0005488//binding;GO:1901363//heterocyclic compound binding;GO:0003677//DNA binding;GO:0003674//molecular_function;GO:0097159//organic cyclic compound binding	GO:0044238//primary metabolic process;GO:0006807//nitrogen compound metabolic process;GO:0006139//nucleobase-containing compound metabolic process;GO:0009058//biosynthetic process;GO:0046483//heterocycle metabolic process;GO:0009987//cellular process;GO:0071704//organic substance metabolic process;GO:0034641//cellular nitrogen compound metabolic process;GO:0006725//cellular aromatic compound meta…
6	28040601	28040800	*	2.63083e-37	9.27565e-35	-87.3563	Os06g0675600	Genebody	NAC DOMAIN-CONTAINING PROTEIN 11	Similar to GRAB2 protein. (Os06t0675600-01)	-	-	-	-	GO:0005634//nucleus;GO:0044424//intracellular part;GO:0043226//organelle;GO:0043231//intracellular membrane-bounded organelle;GO:0043229//intracellular organelle;GO:0005575//cellular_component;GO:0005622//intracellular;GO:0043227//membrane-bounded organelle;GO:0005623//cell;GO:0044464//cell part	GO:0003676//nucleic acid binding;GO:0005488//binding;GO:1901363//heterocyclic compound binding;GO:0003677//DNA binding;GO:0003674//molecular_function;GO:0097159//organic cyclic compound binding	GO:0044238//primary metabolic process;GO:0006807//nitrogen compound metabolic process;GO:0006139//nucleobase-containing compound metabolic process;GO:0009058//biosynthetic process;GO:0046483//heterocycle metabolic process;GO:0009987//cellular process;GO:0071704//organic substance metabolic process;GO:0034641//cellular nitrogen compound metabolic process;GO:0006725//cellular aromatic compound meta…
6	28905801	28906000	*	7.8607e-43	3.63356e-40	-93.4896	Os06g0692700	Genebody	-	-	-	-	-	-	-	-	-
6	29509401	29509600	*	9.04554e-22	1.2497e-19	-84.2857	Os06g0701200	Genebody	-	UTP--glucose-1-phosphate uridylyltransferase family protein. (Os06t0701200-01)	Metabolism	Carbohydrate metabolism	ko00520//Amino sugar and nucleotide sugar metabolism;ko00052//Galactose metabolism;ko00053//Ascorbate and aldarate metabolism;ko00040//Pentose and glucuronate interconversions	K12447	GO:0005829//cytosol;GO:0005623//cell;GO:0044424//intracellular part;GO:0005737//cytoplasm;GO:0044444//cytoplasmic part;GO:0005622//intracellular;GO:0005575//cellular_component;GO:0044464//cell part	GO:0003674//molecular_function;GO:0016740//transferase activity;GO:0003824//catalytic activity	GO:0008152//metabolic process;GO:0006807//nitrogen compound metabolic process;GO:0032501//multicellular organismal process;GO:0009987//cellular process;GO:0007275//multicellular organism development;GO:0044237//cellular metabolic process;GO:0044707//single-multicellular organism process;GO:0034641//cellular nitrogen compound metabolic process;GO:1901360//organic cyclic compound metabolic process;…
6	29676901	29677100	*	3.46749e-46	1.87033e-43	-93.2039	Os06g0703000	Genebody	RECEPTOR-LIKE CYTOPLASMIC KINASE 217	Protein kinase, core domain containing protein. (Os06t0703000-01)	-	-	-	-	GO:0071944//cell periphery;GO:0016020//membrane;GO:0044464//cell part;GO:0005575//cellular_component;GO:0005623//cell;GO:0005886//plasma membrane	GO:0003674//molecular_function;GO:0003824//catalytic activity;GO:0005488//binding;GO:0016301//kinase activity;GO:0016740//transferase activity;GO:0004872//receptor activity;GO:0060089//molecular transducer activity;GO:0000166//nucleotide binding;GO:0004871//signal transducer activity;GO:1901265//nucleoside phosphate binding;GO:0036094//small molecule binding;GO:1901363//heterocyclic compound bind…	GO:0023052//signaling;GO:0008152//metabolic process;GO:0044699//single-organism process;GO:0044763//single-organism cellular process;GO:0043412//macromolecule modification;GO:0007165//signal transduction;GO:0044700//single organism signaling;GO:0044237//cellular metabolic process;GO:0050794//regulation of cellular process;GO:0051716//cellular response to stimulus;GO:0044238//primary metabolic pro…
6	30266701	30266900	*	5.38293e-48	3.148e-45	82.6772	Os06g0713800	Genebody	ALPHA-AMYLASE 2A	Alpha-amylase isozyme 2A precursor (EC 3.2.1.1) (1,4-alpha-D-glucan glucanohydrolase). (Os06t0713800-01)	Metabolism	Carbohydrate metabolism	ko00500//Starch and sucrose metabolism	K01176	-	GO:0003674//molecular_function;GO:0005488//binding;GO:0003824//catalytic activity;GO:0016787//hydrolase activity	GO:0071704//organic substance metabolic process;GO:0044238//primary metabolic process;GO:0008152//metabolic process;GO:0008150//biological_process;GO:0005975//carbohydrate metabolic process
6	30590201	30590400	*	7.60074e-20	9.09873e-18	91.3177	Os06g0720000	Genebody	-	-	-	-	-	-	-	-	-
6	31076301	31076500	*	6.22842e-16	5.38398e-14	-83.3333	Os06g0729300	Genebody	ARGONAUTE 1D	Similar to AGO1 homologous protein. (Os06t0729300-01);Similar to Protein argonaute 1D. (Os06t0729300-02)	-	-	-	-	-	GO:0097159//organic cyclic compound binding;GO:1901363//heterocyclic compound binding;GO:0005488//binding;GO:0003674//molecular_function;GO:0005515//protein binding;GO:0003676//nucleic acid binding	GO:0009987//cellular process;GO:0008150//biological_process;GO:0008152//metabolic process
7	134701	134900	*	8.85752e-15	6.89082e-13	-77.4194	Os07g0102300	Genebody	SEMI-ROLLED LEAF 1	Putative glycosylphosphatidylinositol-anchored protein, Regulation of leaf rolling (Os07t0102300-01)	-	-	-	-	GO:0016020//membrane;GO:0005575//cellular_component;GO:0005623//cell;GO:0005886//plasma membrane;GO:0044464//cell part;GO:0071944//cell periphery	-	-
7	548301	548500	*	1.90253e-65	2.15118e-62	-82.8036	Os07g0110000	Genebody	-	Conserved hypothetical protein. (Os07t0110000-01);Hypothetical conserved gene. (Os07t0110000-02)	-	-	-	-	GO:0016020//membrane;GO:0005575//cellular_component	-	-
7	606401	606600	*	3.08642e-35	9.7432e-33	-87.4355	Os07g0110800	Genebody	-	-	-	-	-	-	-	-	-
7	616901	617100	*	1.66784e-50	1.08073e-47	-76.1039	Os07g0111100	Genebody	-	-	-	-	-	-	-	-	-
7	617001	617200	*	5.34993e-33	1.49164e-30	-81.5462	Os07g0111100	Genebody	-	-	-	-	-	-	-	-	-
7	799901	800100	*	5.40658e-20	6.54813e-18	85.9097	Os07g0114400	Genebody	casein kinase II-alpha, CK2alpha subunit 2	Casein kinase II alpha subunit. (Os07t0114400-01)	Organismal Systems;Genetic Information Processing	Environmental adaptation;Translation	ko03008//Ribosome biogenesis in eukaryotes;ko04712//Circadian rhythm - plant	K03097	GO:0005575//cellular_component;GO:0005737//cytoplasm;GO:0016020//membrane;GO:0044424//intracellular part;GO:0005623//cell;GO:0005622//intracellular;GO:0044464//cell part	GO:0097159//organic cyclic compound binding;GO:0016772//transferase activity, transferring phosphorus-containing groups;GO:0000166//nucleotide binding;GO:0003674//molecular_function;GO:1901265//nucleoside phosphate binding;GO:0016740//transferase activity;GO:0016301//kinase activity;GO:0005488//binding;GO:0003824//catalytic activity;GO:0036094//small molecule binding;GO:1901363//heterocyclic comp…	GO:0008152//metabolic process;GO:0044707//single-multicellular organism process;GO:0071704//organic substance metabolic process;GO:0006464//cellular protein modification process;GO:0048731//system development;GO:0044238//primary metabolic process;GO:0090567//reproductive shoot system development;GO:0048856//anatomical structure development;GO:0032501//multicellular organismal process;GO:0043412//…
7	929601	929800	*	4.95673e-14	3.59126e-12	-77.4194	Os07g0117000	Genebody	-	NB-ARC domain containing protein. (Os07t0117000-01)	-	-	-	-	GO:0016020//membrane;GO:0005575//cellular_component;GO:0005886//plasma membrane;GO:0071944//cell periphery;GO:0005623//cell;GO:0044464//cell part	-	GO:0044700//single organism signaling;GO:0050896//response to stimulus;GO:0008150//biological_process;GO:0007154//cell communication;GO:0006950//response to stress;GO:0065007//biological regulation;GO:0050794//regulation of cellular process;GO:0023052//signaling;GO:0007165//signal transduction;GO:0051716//cellular response to stimulus;GO:0044699//single-organism process;GO:0050789//regulation of …
7	1079701	1079900	*	6.53092e-131	4.37058e-127	-86.5732	Os07g0120051	Genebody	-	-	-	-	-	-	-	-	-
7	1079801	1080000	*	1.63382e-123	9.43819e-120	-91.3738	Os07g0120051	Genebody	-	-	-	-	-	-	-	-	-
7	1079901	1080100	*	4.91997e-17	4.68567e-15	-77.8657	Os07g0120051	Genebody	-	-	-	-	-	-	-	-	-
7	2118001	2118200	*	1.08864e-26	2.09138e-24	-81.9565	Os07g0140633	Genebody	-	-	-	-	-	-	-	-	-
7	4375701	4375900	*	9.61276e-29	2.09879e-26	-81.1492	Os07g0182601	Genebody	-	-	-	-	-	-	-	-	-
7	4375801	4376000	*	1.36464e-30	3.32022e-28	-91.4286	Os07g0182601	Genebody	-	-	-	-	-	-	-	-	-
7	5269501	5269700	*	5.47108e-102	1.89982e-98	-82.6328	Os07g0197300	Genebody	-	Disease resistance protein domain containing protein. (Os07t0197300-00)	-	-	-	-	GO:0005886//plasma membrane;GO:0044464//cell part;GO:0071944//cell periphery;GO:0005623//cell;GO:0005575//cellular_component;GO:0016020//membrane	GO:0005488//binding;GO:0003674//molecular_function;GO:1901363//heterocyclic compound binding;GO:0097159//organic cyclic compound binding;GO:0036094//small molecule binding;GO:1901265//nucleoside phosphate binding;GO:0000166//nucleotide binding	GO:0044700//single organism signaling;GO:0007154//cell communication;GO:0007165//signal transduction;GO:0050896//response to stimulus;GO:0050794//regulation of cellular process;GO:0051716//cellular response to stimulus;GO:0008150//biological_process;GO:0044763//single-organism cellular process;GO:0044699//single-organism process;GO:0023052//signaling;GO:0050789//regulation of biological process;G…
7	6089501	6089700	*	6.98431e-23	1.04393e-20	82.3156	Os07g0211601	Genebody	-	-	-	-	-	-	-	-	-
7	6152501	6152700	*	7.61964e-141	6.12162e-137	-81.6157	Os07g0212400	Genebody	-	-	-	-	-	-	-	-	-
7	7121801	7122000	*	4.47592e-14	3.25824e-12	-79.6053	Os07g0227400	Genebody	-	Similar to RNA binding/signal transduction protein QkI-4. (Os07t0227400-01)	-	-	-	-	-	GO:0003676//nucleic acid binding;GO:0003674//molecular_function;GO:0003723//RNA binding;GO:0097159//organic cyclic compound binding;GO:1901363//heterocyclic compound binding;GO:0005488//binding	-
7	7225201	7225400	*	2.01556e-21	2.71583e-19	-96.6667	Os07g0229700	Genebody	Transcription Elongation Factor II-S	Similar to DNA-directed RNA polymerase I subunit 12 (EC 2.7.7.6) (Nuclear RNA polymerase I small specific subunit Rpa12) (Zinc ribbon domain containing protein 1). (Os07t0229700-01)	-	-	-	-	GO:0043226//organelle;GO:0044424//intracellular part;GO:0043229//intracellular organelle;GO:0005623//cell;GO:0005622//intracellular;GO:0043231//intracellular membrane-bounded organelle;GO:0005575//cellular_component;GO:0043227//membrane-bounded organelle;GO:0005634//nucleus;GO:0044464//cell part	GO:0097159//organic cyclic compound binding;GO:0003723//RNA binding;GO:0003674//molecular_function;GO:0003676//nucleic acid binding;GO:0008135//translation factor activity, RNA binding;GO:0005488//binding;GO:1901363//heterocyclic compound binding	GO:0044237//cellular metabolic process;GO:0071704//organic substance metabolic process;GO:0019538//protein metabolic process;GO:0043604//amide biosynthetic process;GO:0010467//gene expression;GO:0034645//cellular macromolecule biosynthetic process;GO:0009059//macromolecule biosynthetic process;GO:0006412//translation;GO:0006807//nitrogen compound metabolic process;GO:0043043//peptide biosynthetic…
7	7225301	7225500	*	7.23088e-24	1.15615e-21	-75.4386	Os07g0229700	Genebody	Transcription Elongation Factor II-S	Similar to DNA-directed RNA polymerase I subunit 12 (EC 2.7.7.6) (Nuclear RNA polymerase I small specific subunit Rpa12) (Zinc ribbon domain containing protein 1). (Os07t0229700-01)	-	-	-	-	GO:0043226//organelle;GO:0044424//intracellular part;GO:0043229//intracellular organelle;GO:0005623//cell;GO:0005622//intracellular;GO:0043231//intracellular membrane-bounded organelle;GO:0005575//cellular_component;GO:0043227//membrane-bounded organelle;GO:0005634//nucleus;GO:0044464//cell part	GO:0097159//organic cyclic compound binding;GO:0003723//RNA binding;GO:0003674//molecular_function;GO:0003676//nucleic acid binding;GO:0008135//translation factor activity, RNA binding;GO:0005488//binding;GO:1901363//heterocyclic compound binding	GO:0044237//cellular metabolic process;GO:0071704//organic substance metabolic process;GO:0019538//protein metabolic process;GO:0043604//amide biosynthetic process;GO:0010467//gene expression;GO:0034645//cellular macromolecule biosynthetic process;GO:0009059//macromolecule biosynthetic process;GO:0006412//translation;GO:0006807//nitrogen compound metabolic process;GO:0043043//peptide biosynthetic…
7	7369201	7369400	*	6.80434e-24	1.08957e-21	77.6029	Os07g0232450	Genebody	-	-	-	-	-	-	-	-	-
7	7906601	7906800	*	3.2598e-20	4.01277e-18	77.6596	Os07g0241700	Genebody	-	Similar to Cytokinin-N-glucosyltransferase 1. (Os07t0241700-00)	-	-	-	-	GO:0005623//cell;GO:0044464//cell part;GO:0005575//cellular_component;GO:0005622//intracellular	GO:0003674//molecular_function;GO:0003824//catalytic activity;GO:0016740//transferase activity	GO:0008150//biological_process;GO:0008152//metabolic process
7	8064801	8065000	*	4.02573e-18	4.20064e-16	-84.1919	Os07g0244900	Genebody	-	-	-	-	-	-	-	-	-
7	8064901	8065100	*	1.0097e-17	1.01993e-15	-80.7565	Os07g0244900	Genebody	-	-	-	-	-	-	-	-	-
7	8254301	8254500	*	1.87987e-19	2.18257e-17	-90.293	Os07g0248550	Genebody	-	Hypothetical protein. (Os07t0248550-00)	-	-	-	-	GO:0005575//cellular_component;GO:0016020//membrane	-	-
7	10032001	10032200	*	3.46036e-27	6.86716e-25	-83.092	Os07g0271600	Genebody	-	-	-	-	-	-	-	-	-
7	10032101	10032300	*	3.46036e-27	6.86716e-25	-83.092	Os07g0271600	Genebody	-	-	-	-	-	-	-	-	-
7	10936801	10937000	*	4.10876e-25	7.14252e-23	-97.3684	Os07g0284950	Genebody	-	-	-	-	-	-	-	-	-
7	11220401	11220600	*	7.0622e-110	2.99877e-106	-79.9957	Os07g0289400	Genebody	-	-	-	-	-	-	-	-	-
7	11842501	11842700	*	8.84477e-37	3.03357e-34	-81.2121	Os07g0300100	Genebody	-	-	-	-	-	-	-	-	-
7	11842601	11842800	*	7.14688e-48	4.15315e-45	-79.7262	Os07g0300100	Genebody	-	-	-	-	-	-	-	-	-
7	12437201	12437400	*	7.64845e-29	1.68048e-26	-89.2574	Os07g0404900	Genebody	-	-	-	-	-	-	-	-	-
7	12437201	12437400	*	7.64845e-29	1.68048e-26	-89.2574	Os07g0405100	Genebody	OsWD40-141	Similar to F-box-like/WD-repeat protein ebi. (Os07t0405100-01)	-	-	-	-	GO:0044422//organelle part;GO:0070013//intracellular organelle lumen;GO:0043229//intracellular organelle;GO:0005654//nucleoplasm;GO:0005575//cellular_component;GO:0031974//membrane-enclosed lumen;GO:0043231//intracellular membrane-bounded organelle;GO:0043226//organelle;GO:0031981//nuclear lumen;GO:0005622//intracellular;GO:0043227//membrane-bounded organelle;GO:0043233//organelle lumen;GO:000562…	GO:0005488//binding;GO:0003674//molecular_function;GO:0005515//protein binding	GO:0016043//cellular component organization;GO:0043412//macromolecule modification;GO:0046483//heterocycle metabolic process;GO:0044260//cellular macromolecule metabolic process;GO:0009628//response to abiotic stimulus;GO:0006139//nucleobase-containing compound metabolic process;GO:0036211//protein modification process;GO:0019538//protein metabolic process;GO:0044237//cellular metabolic process;G…
7	12437301	12437500	*	8.3846e-34	2.44416e-31	-88.2594	Os07g0404900	Genebody	-	-	-	-	-	-	-	-	-
7	12437301	12437500	*	8.3846e-34	2.44416e-31	-88.2594	Os07g0405100	Genebody	OsWD40-141	Similar to F-box-like/WD-repeat protein ebi. (Os07t0405100-01)	-	-	-	-	GO:0044422//organelle part;GO:0070013//intracellular organelle lumen;GO:0043229//intracellular organelle;GO:0005654//nucleoplasm;GO:0005575//cellular_component;GO:0031974//membrane-enclosed lumen;GO:0043231//intracellular membrane-bounded organelle;GO:0043226//organelle;GO:0031981//nuclear lumen;GO:0005622//intracellular;GO:0043227//membrane-bounded organelle;GO:0043233//organelle lumen;GO:000562…	GO:0005488//binding;GO:0003674//molecular_function;GO:0005515//protein binding	GO:0016043//cellular component organization;GO:0043412//macromolecule modification;GO:0046483//heterocycle metabolic process;GO:0044260//cellular macromolecule metabolic process;GO:0009628//response to abiotic stimulus;GO:0006139//nucleobase-containing compound metabolic process;GO:0036211//protein modification process;GO:0019538//protein metabolic process;GO:0044237//cellular metabolic process;G…
7	12764101	12764300	*	8.75021e-24	1.39033e-21	-93.4783	Os07g0409200	Genebody	-	Carbohydrate kinase, FGGY domain containing protein. (Os07t0409200-01)	-	-	-	-	GO:0005623//cell;GO:0044464//cell part;GO:0005737//cytoplasm;GO:0005575//cellular_component;GO:0005622//intracellular;GO:0044424//intracellular part	GO:0016301//kinase activity;GO:0003674//molecular_function;GO:0016772//transferase activity, transferring phosphorus-containing groups;GO:0016740//transferase activity;GO:0003824//catalytic activity	GO:0071704//organic substance metabolic process;GO:0009987//cellular process;GO:0005975//carbohydrate metabolic process;GO:0008150//biological_process;GO:0008152//metabolic process;GO:0044238//primary metabolic process
7	13641101	13641300	*	4.01802e-26	7.4506e-24	-85.9649	Os07g0422700	Genebody	-	-	-	-	-	-	-	-	-
7	13642701	13642900	*	4.96006e-28	1.03584e-25	79.0365	Os07g0422700	Genebody	-	-	-	-	-	-	-	-	-
7	14824401	14824600	*	1.22386e-16	1.12641e-14	-84.5361	Os07g0440100	Genebody	-	-	-	-	-	-	-	-	-
7	14824701	14824900	*	3.61395e-18	3.78309e-16	-90.3226	Os07g0440100	Genebody	-	-	-	-	-	-	-	-	-
7	14824801	14825000	*	1.20974e-25	2.1767e-23	-86.142	Os07g0440100	Genebody	-	-	-	-	-	-	-	-	-
7	14824901	14825100	*	6.78739e-31	1.67672e-28	-76.6844	Os07g0440100	Genebody	-	-	-	-	-	-	-	-	-
7	15544701	15544900	*	6.13184e-32	1.60794e-29	-85.3767	Os07g0451101	Genebody	-	Hypothetical conserved gene. (Os07t0451101-00)	-	-	-	-	-	GO:0003674//molecular_function;GO:0016787//hydrolase activity;GO:0003824//catalytic activity	GO:0071704//organic substance metabolic process;GO:0005975//carbohydrate metabolic process;GO:0008152//metabolic process;GO:0044238//primary metabolic process;GO:0008150//biological_process
7	15544801	15545000	*	8.56174e-51	5.61658e-48	-86.4548	Os07g0451101	Genebody	-	Hypothetical conserved gene. (Os07t0451101-00)	-	-	-	-	-	GO:0003674//molecular_function;GO:0016787//hydrolase activity;GO:0003824//catalytic activity	GO:0071704//organic substance metabolic process;GO:0005975//carbohydrate metabolic process;GO:0008152//metabolic process;GO:0044238//primary metabolic process;GO:0008150//biological_process
7	15544901	15545100	*	4.63423e-33	1.29672e-30	-93.6364	Os07g0451101	Genebody	-	Hypothetical conserved gene. (Os07t0451101-00)	-	-	-	-	-	GO:0003674//molecular_function;GO:0016787//hydrolase activity;GO:0003824//catalytic activity	GO:0071704//organic substance metabolic process;GO:0005975//carbohydrate metabolic process;GO:0008152//metabolic process;GO:0044238//primary metabolic process;GO:0008150//biological_process
7	16937201	16937400	*	3.13187e-33	8.84015e-31	-82.8563	Os07g0471900	Genebody	basic helix-loop-helix protein 077	Helix-loop-helix DNA-binding domain containing protein. (Os07t0471900-00)	-	-	-	-	GO:0043231//intracellular membrane-bounded organelle;GO:0043227//membrane-bounded organelle;GO:0044464//cell part;GO:0043226//organelle;GO:0043229//intracellular organelle;GO:0005623//cell;GO:0005634//nucleus;GO:0005622//intracellular;GO:0044424//intracellular part;GO:0005575//cellular_component	GO:0005515//protein binding;GO:0003674//molecular_function;GO:0097159//organic cyclic compound binding;GO:0005488//binding;GO:1901363//heterocyclic compound binding;GO:0003677//DNA binding;GO:0003700//transcription factor activity, sequence-specific DNA binding;GO:0003676//nucleic acid binding;GO:0001071//nucleic acid binding transcription factor activity	GO:0034641//cellular nitrogen compound metabolic process;GO:0044238//primary metabolic process;GO:0008152//metabolic process;GO:0071704//organic substance metabolic process;GO:0006807//nitrogen compound metabolic process;GO:0009058//biosynthetic process;GO:0046483//heterocycle metabolic process;GO:0008150//biological_process;GO:0044237//cellular metabolic process;GO:1901360//organic cyclic compou…
7	17401401	17401600	*	1.59445e-22	2.32338e-20	-75.3086	Os07g0479100	Genebody	RING finger protein OsRFPH2-17, RING-H2 protein 17	Zinc finger, RING/FYVE/PHD-type domain containing protein. (Os07t0479100-01);Zinc finger, RING/FYVE/PHD-type domain containing protein. (Os07t0479100-02)	-	-	-	-	GO:0005575//cellular_component;GO:0016020//membrane	GO:0016740//transferase activity;GO:0003674//molecular_function;GO:0003824//catalytic activity	GO:0043170//macromolecule metabolic process;GO:0006464//cellular protein modification process;GO:0009056//catabolic process;GO:0008152//metabolic process;GO:0044237//cellular metabolic process;GO:0043412//macromolecule modification;GO:0019538//protein metabolic process;GO:0036211//protein modification process;GO:0044238//primary metabolic process;GO:0044267//cellular protein metabolic process;GO:…
7	17401501	17401700	*	3.2341e-21	4.2944e-19	-79.4521	Os07g0479100	Genebody	RING finger protein OsRFPH2-17, RING-H2 protein 17	Zinc finger, RING/FYVE/PHD-type domain containing protein. (Os07t0479100-01);Zinc finger, RING/FYVE/PHD-type domain containing protein. (Os07t0479100-02)	-	-	-	-	GO:0005575//cellular_component;GO:0016020//membrane	GO:0016740//transferase activity;GO:0003674//molecular_function;GO:0003824//catalytic activity	GO:0043170//macromolecule metabolic process;GO:0006464//cellular protein modification process;GO:0009056//catabolic process;GO:0008152//metabolic process;GO:0044237//cellular metabolic process;GO:0043412//macromolecule modification;GO:0019538//protein metabolic process;GO:0036211//protein modification process;GO:0044238//primary metabolic process;GO:0044267//cellular protein metabolic process;GO:…
7	18588601	18588800	*	3.97861e-27	7.87314e-25	-86.3014	Os07g0496200	Genebody	-	Similar to NAD-dependent malic enzyme 62 kDa isoform, mitochondrial precursor (EC 1.1.1.39) (NAD-ME). (Os07t0496200-01);Similar to NAD-dependent malic enzyme 62 kDa isoform, mitochondrial precursor (EC 1.1.1.39) (NAD-ME). (Os07t0496200-02);Similar to Malic enzyme. (Os07t0496200-03)	Metabolism	Carbohydrate metabolism;Energy metabolism	ko00620//Pyruvate metabolism;ko00710//Carbon fixation in photosynthetic organisms	K00028	GO:0043229//intracellular organelle;GO:0043227//membrane-bounded organelle;GO:0044464//cell part;GO:0043226//organelle;GO:0044444//cytoplasmic part;GO:0005622//intracellular;GO:0044424//intracellular part;GO:0005739//mitochondrion;GO:0005737//cytoplasm;GO:0005623//cell;GO:0043231//intracellular membrane-bounded organelle;GO:0005575//cellular_component;GO:0009536//plastid	GO:0003824//catalytic activity;GO:0036094//small molecule binding;GO:1901363//heterocyclic compound binding;GO:0003674//molecular_function;GO:0000166//nucleotide binding;GO:0005515//protein binding;GO:1901265//nucleoside phosphate binding;GO:0005488//binding;GO:0097159//organic cyclic compound binding	GO:0008152//metabolic process;GO:0006950//response to stress;GO:0009987//cellular process;GO:0009628//response to abiotic stimulus;GO:0050896//response to stimulus;GO:0008150//biological_process
7	18588701	18588900	*	8.8992e-23	1.32023e-20	-75.4269	Os07g0496200	Genebody	-	Similar to NAD-dependent malic enzyme 62 kDa isoform, mitochondrial precursor (EC 1.1.1.39) (NAD-ME). (Os07t0496200-01);Similar to NAD-dependent malic enzyme 62 kDa isoform, mitochondrial precursor (EC 1.1.1.39) (NAD-ME). (Os07t0496200-02);Similar to Malic enzyme. (Os07t0496200-03)	Metabolism	Carbohydrate metabolism;Energy metabolism	ko00620//Pyruvate metabolism;ko00710//Carbon fixation in photosynthetic organisms	K00028	GO:0043229//intracellular organelle;GO:0043227//membrane-bounded organelle;GO:0044464//cell part;GO:0043226//organelle;GO:0044444//cytoplasmic part;GO:0005622//intracellular;GO:0044424//intracellular part;GO:0005739//mitochondrion;GO:0005737//cytoplasm;GO:0005623//cell;GO:0043231//intracellular membrane-bounded organelle;GO:0005575//cellular_component;GO:0009536//plastid	GO:0003824//catalytic activity;GO:0036094//small molecule binding;GO:1901363//heterocyclic compound binding;GO:0003674//molecular_function;GO:0000166//nucleotide binding;GO:0005515//protein binding;GO:1901265//nucleoside phosphate binding;GO:0005488//binding;GO:0097159//organic cyclic compound binding	GO:0008152//metabolic process;GO:0006950//response to stress;GO:0009987//cellular process;GO:0009628//response to abiotic stimulus;GO:0050896//response to stimulus;GO:0008150//biological_process
7	18588801	18589000	*	4.99697e-36	1.64715e-33	-79.1932	Os07g0496200	Genebody	-	Similar to NAD-dependent malic enzyme 62 kDa isoform, mitochondrial precursor (EC 1.1.1.39) (NAD-ME). (Os07t0496200-01);Similar to NAD-dependent malic enzyme 62 kDa isoform, mitochondrial precursor (EC 1.1.1.39) (NAD-ME). (Os07t0496200-02);Similar to Malic enzyme. (Os07t0496200-03)	Metabolism	Carbohydrate metabolism;Energy metabolism	ko00620//Pyruvate metabolism;ko00710//Carbon fixation in photosynthetic organisms	K00028	GO:0043229//intracellular organelle;GO:0043227//membrane-bounded organelle;GO:0044464//cell part;GO:0043226//organelle;GO:0044444//cytoplasmic part;GO:0005622//intracellular;GO:0044424//intracellular part;GO:0005739//mitochondrion;GO:0005737//cytoplasm;GO:0005623//cell;GO:0043231//intracellular membrane-bounded organelle;GO:0005575//cellular_component;GO:0009536//plastid	GO:0003824//catalytic activity;GO:0036094//small molecule binding;GO:1901363//heterocyclic compound binding;GO:0003674//molecular_function;GO:0000166//nucleotide binding;GO:0005515//protein binding;GO:1901265//nucleoside phosphate binding;GO:0005488//binding;GO:0097159//organic cyclic compound binding	GO:0008152//metabolic process;GO:0006950//response to stress;GO:0009987//cellular process;GO:0009628//response to abiotic stimulus;GO:0050896//response to stimulus;GO:0008150//biological_process
7	18588901	18589100	*	1.73477e-34	5.24888e-32	-85.0735	Os07g0496200	Genebody	-	Similar to NAD-dependent malic enzyme 62 kDa isoform, mitochondrial precursor (EC 1.1.1.39) (NAD-ME). (Os07t0496200-01);Similar to NAD-dependent malic enzyme 62 kDa isoform, mitochondrial precursor (EC 1.1.1.39) (NAD-ME). (Os07t0496200-02);Similar to Malic enzyme. (Os07t0496200-03)	Metabolism	Carbohydrate metabolism;Energy metabolism	ko00620//Pyruvate metabolism;ko00710//Carbon fixation in photosynthetic organisms	K00028	GO:0043229//intracellular organelle;GO:0043227//membrane-bounded organelle;GO:0044464//cell part;GO:0043226//organelle;GO:0044444//cytoplasmic part;GO:0005622//intracellular;GO:0044424//intracellular part;GO:0005739//mitochondrion;GO:0005737//cytoplasm;GO:0005623//cell;GO:0043231//intracellular membrane-bounded organelle;GO:0005575//cellular_component;GO:0009536//plastid	GO:0003824//catalytic activity;GO:0036094//small molecule binding;GO:1901363//heterocyclic compound binding;GO:0003674//molecular_function;GO:0000166//nucleotide binding;GO:0005515//protein binding;GO:1901265//nucleoside phosphate binding;GO:0005488//binding;GO:0097159//organic cyclic compound binding	GO:0008152//metabolic process;GO:0006950//response to stress;GO:0009987//cellular process;GO:0009628//response to abiotic stimulus;GO:0050896//response to stimulus;GO:0008150//biological_process
7	19299801	19300000	*	2.4499e-156	2.49397e-152	90.0407	Os07g0508101	Genebody	-	Conserved hypothetical protein. (Os07t0508101-01)	-	-	-	-	GO:0005575//cellular_component;GO:0016020//membrane	-	-
7	19515301	19515500	*	1.53287e-29	3.51653e-27	-96.0784	Os07g0511100	Genebody	-	-	-	-	-	-	-	-	-
7	19515401	19515600	*	3.685e-57	3.13033e-54	-98.7654	Os07g0511100	Genebody	-	-	-	-	-	-	-	-	-
7	19515501	19515700	*	2.29683e-45	1.19306e-42	-100	Os07g0511100	Genebody	-	-	-	-	-	-	-	-	-
7	19515601	19515800	*	1.03951e-21	1.42908e-19	-98.2143	Os07g0511100	Genebody	-	-	-	-	-	-	-	-	-
7	19515801	19516000	*	7.22954e-49	4.39059e-46	-96.748	Os07g0511100	Genebody	-	-	-	-	-	-	-	-	-
7	19515901	19516100	*	1.35993e-47	7.79688e-45	-87.6033	Os07g0511100	Genebody	-	-	-	-	-	-	-	-	-
7	21108701	21108900	*	6.5916e-18	6.75573e-16	76.348	Os07g0537000	Genebody	-	Similar to Receptor protein kinase. (Os07t0537000-01);Similar to receptor-like serine-threonine protein kinase. (Os07t0537000-02)	-	-	-	-	GO:0044464//cell part;GO:0016020//membrane;GO:0005623//cell;GO:0071944//cell periphery;GO:0005575//cellular_component;GO:0005886//plasma membrane	GO:0003674//molecular_function;GO:0016740//transferase activity;GO:0097159//organic cyclic compound binding;GO:0000166//nucleotide binding;GO:0036094//small molecule binding;GO:0016772//transferase activity, transferring phosphorus-containing groups;GO:0016301//kinase activity;GO:1901265//nucleoside phosphate binding;GO:1901363//heterocyclic compound binding;GO:0003824//catalytic activity;GO:0005…	GO:0019538//protein metabolic process;GO:0009987//cellular process;GO:0043412//macromolecule modification;GO:0044237//cellular metabolic process;GO:0071704//organic substance metabolic process;GO:0044267//cellular protein metabolic process;GO:0006464//cellular protein modification process;GO:0043170//macromolecule metabolic process;GO:0008150//biological_process;GO:0008152//metabolic process;GO:0…
7	21150701	21150900	*	6.8614e-20	8.24272e-18	-91.3194	Os07g0538000	Genebody	-	Similar to hydrolase, hydrolyzing O-glycosyl compounds. (Os07t0538000-01)	-	-	-	-	GO:0016020//membrane;GO:0044464//cell part;GO:0005575//cellular_component;GO:0005886//plasma membrane;GO:0071944//cell periphery;GO:0005623//cell	GO:0005488//binding;GO:0003824//catalytic activity;GO:0003674//molecular_function;GO:0016787//hydrolase activity;GO:0030246//carbohydrate binding	GO:0044238//primary metabolic process;GO:0008150//biological_process;GO:0005975//carbohydrate metabolic process;GO:0008152//metabolic process;GO:0071704//organic substance metabolic process
7	21150801	21151000	*	3.7614e-24	6.13658e-22	-92.1717	Os07g0538000	Genebody	-	Similar to hydrolase, hydrolyzing O-glycosyl compounds. (Os07t0538000-01)	-	-	-	-	GO:0016020//membrane;GO:0044464//cell part;GO:0005575//cellular_component;GO:0005886//plasma membrane;GO:0071944//cell periphery;GO:0005623//cell	GO:0005488//binding;GO:0003824//catalytic activity;GO:0003674//molecular_function;GO:0016787//hydrolase activity;GO:0030246//carbohydrate binding	GO:0044238//primary metabolic process;GO:0008150//biological_process;GO:0005975//carbohydrate metabolic process;GO:0008152//metabolic process;GO:0071704//organic substance metabolic process
7	21513501	21513700	*	5.5611e-91	1.46048e-87	-82.8366	Os07g0543500	Genebody	-	Armadillo-like helical domain containing protein. (Os07t0543500-00)	-	-	-	-	GO:0016020//membrane;GO:0005575//cellular_component	GO:0005488//binding;GO:0003674//molecular_function	-
7	21513601	21513800	*	1.70338e-97	5.27073e-94	-96.0372	Os07g0543500	Genebody	-	Armadillo-like helical domain containing protein. (Os07t0543500-00)	-	-	-	-	GO:0016020//membrane;GO:0005575//cellular_component	GO:0005488//binding;GO:0003674//molecular_function	-
7	21903601	21903800	*	8.08147e-15	6.31348e-13	-79.4161	Os07g0551600	Genebody	CELLULOSE SYNTHASE LIKE F9	Similar to Cellulose synthase-like CslF9. (Os07t0551600-01)	-	-	-	-	GO:0005575//cellular_component;GO:0016020//membrane	GO:0016740//transferase activity;GO:0003824//catalytic activity;GO:0003674//molecular_function	GO:0044238//primary metabolic process;GO:0008150//biological_process;GO:0071840//cellular component organization or biogenesis;GO:0005975//carbohydrate metabolic process;GO:0009058//biosynthetic process;GO:0016043//cellular component organization;GO:0071704//organic substance metabolic process;GO:0008152//metabolic process;GO:0009987//cellular process
7	21903601	21903800	*	8.08147e-15	6.31348e-13	-79.4161	Os07g0551650	Genebody	-	-	-	-	-	-	-	-	-
7	22243801	22244000	*	1.55007e-32	4.20843e-30	-80.5455	Os07g0557400	Genebody	-	Delayed-early response protein/equilibrative nucleoside transporter family protein. (Os07t0557400-01)	-	-	-	-	GO:0005575//cellular_component;GO:0016020//membrane	GO:0005215//transporter activity;GO:0003674//molecular_function	GO:0051234//establishment of localization;GO:0006810//transport;GO:0051179//localization;GO:0008150//biological_process
7	23531201	23531400	*	6.05993e-17	5.73014e-15	-88.8481	Os07g0581300	Genebody	-	-	-	-	-	-	-	-	-
7	23531301	23531500	*	1.17515e-27	2.39727e-25	-90.4444	Os07g0581300	Genebody	-	-	-	-	-	-	-	-	-
7	23531401	23531600	*	1.3432e-18	1.45621e-16	-91.8919	Os07g0581300	Genebody	-	-	-	-	-	-	-	-	-
7	23531501	23531700	*	1.97742e-25	3.5089e-23	-92.5	Os07g0581300	Genebody	-	-	-	-	-	-	-	-	-
7	23531601	23531800	*	8.30915e-24	1.32281e-21	-92.8051	Os07g0581300	Genebody	-	-	-	-	-	-	-	-	-
7	23532201	23532400	*	1.13434e-21	1.55567e-19	-92.6979	Os07g0581300	Genebody	-	-	-	-	-	-	-	-	-
7	23532901	23533100	*	3.33372e-26	6.20786e-24	-95.2381	Os07g0581300	Genebody	-	-	-	-	-	-	-	-	-
7	23533501	23533700	*	2.2544e-24	3.73371e-22	-92.8571	Os07g0581300	Genebody	-	-	-	-	-	-	-	-	-
7	23533601	23533800	*	2.2544e-24	3.73371e-22	-92.8571	Os07g0581300	Genebody	-	-	-	-	-	-	-	-	-
7	23534001	23534200	*	6.46181e-37	2.23194e-34	-81.57	Os07g0581300	Genebody	-	-	-	-	-	-	-	-	-
7	23534101	23534300	*	2.14517e-30	5.16338e-28	-90.625	Os07g0581300	Genebody	-	-	-	-	-	-	-	-	-
7	24066101	24066300	*	1.72623e-68	2.17271e-65	78.7368	Os07g0590500	Genebody	-	Hypothetical conserved gene. (Os07t0590500-00)	-	-	-	-	GO:0016020//membrane;GO:0044421//extracellular region part;GO:0005576//extracellular region;GO:0005575//cellular_component;GO:0005615//extracellular space	-	-
7	26098601	26098800	*	1.9373e-81	3.72127e-78	-94.3137	Os07g0629300	Genebody	RIBONUCLEASE 7	Similar to Ribonuclease (Fragment). (Os07t0629300-00)	-	-	-	-	-	GO:0003676//nucleic acid binding;GO:1901363//heterocyclic compound binding;GO:0097159//organic cyclic compound binding;GO:0003824//catalytic activity;GO:0016787//hydrolase activity;GO:0004518//nuclease activity;GO:0005488//binding;GO:0003674//molecular_function;GO:0016788//hydrolase activity, acting on ester bonds;GO:0003723//RNA binding	GO:0008152//metabolic process;GO:0071704//organic substance metabolic process;GO:0006725//cellular aromatic compound metabolic process;GO:1901360//organic cyclic compound metabolic process;GO:0008150//biological_process;GO:0044237//cellular metabolic process;GO:0046483//heterocycle metabolic process;GO:0006139//nucleobase-containing compound metabolic process;GO:0009987//cellular process;GO:00068…
7	26188701	26188900	*	2.59941e-89	6.4423e-86	-82.0768	Os07g0631300	Genebody	-	-	-	-	-	-	-	-	-
7	26188801	26189000	*	4.33926e-106	1.66804e-102	-85.3782	Os07g0631300	Genebody	-	-	-	-	-	-	-	-	-
7	26188901	26189100	*	1.16001e-41	5.05057e-39	-84.9825	Os07g0631300	Genebody	-	-	-	-	-	-	-	-	-
7	27570501	27570700	*	2.63166e-37	9.27755e-35	76.2718	Os07g0655600	Genebody	PECTIN METHYLESTERASE 21	Pectin lyase fold/virulence factor domain containing protein. (Os07t0655600-01)	-	-	-	-	GO:0016020//membrane;GO:0005623//cell;GO:0005575//cellular_component;GO:0071944//cell periphery;GO:0044464//cell part;GO:0030312//external encapsulating structure;GO:0005618//cell wall	GO:0016787//hydrolase activity;GO:0003824//catalytic activity;GO:0003674//molecular_function	GO:0009056//catabolic process;GO:0044238//primary metabolic process;GO:0005975//carbohydrate metabolic process;GO:0071840//cellular component organization or biogenesis;GO:0009987//cellular process;GO:0008152//metabolic process;GO:0071704//organic substance metabolic process;GO:0016043//cellular component organization;GO:0008150//biological_process
7	28123301	28123500	*	6.02794e-14	4.32835e-12	-80.7359	Os07g0665900	Genebody	-	-	-	-	-	-	-	-	-
7	28208001	28208200	*	1.73508e-27	3.50361e-25	-80.089	Os07g0667900	Genebody	-	-	-	-	-	-	-	-	-
7	28208101	28208300	*	3.00786e-29	6.77788e-27	-78.7069	Os07g0667900	Genebody	-	-	-	-	-	-	-	-	-
7	29229601	29229800	*	7.87375e-32	2.05249e-29	-78.8293	Os07g0688100	Genebody	-	Pentatricopeptide repeat domain containing protein. (Os07t0688100-01)	-	-	-	-	GO:0005773//vacuole;GO:0043226//organelle;GO:0005623//cell;GO:0016020//membrane;GO:0044424//intracellular part;GO:0005575//cellular_component;GO:0043227//membrane-bounded organelle;GO:0005622//intracellular;GO:0005737//cytoplasm;GO:0043229//intracellular organelle;GO:0044464//cell part;GO:0044444//cytoplasmic part;GO:0043231//intracellular membrane-bounded organelle	GO:0003676//nucleic acid binding;GO:0003674//molecular_function;GO:0003824//catalytic activity;GO:0016788//hydrolase activity, acting on ester bonds;GO:0003723//RNA binding;GO:0005515//protein binding;GO:0097159//organic cyclic compound binding;GO:0004518//nuclease activity;GO:1901363//heterocyclic compound binding;GO:0016787//hydrolase activity;GO:0005488//binding	GO:0071704//organic substance metabolic process;GO:0008152//metabolic process;GO:0044237//cellular metabolic process;GO:0006807//nitrogen compound metabolic process;GO:0044238//primary metabolic process;GO:0034641//cellular nitrogen compound metabolic process;GO:0006139//nucleobase-containing compound metabolic process;GO:0009987//cellular process;GO:0006725//cellular aromatic compound metabolic …
7	29229701	29229900	*	1.07276e-18	1.17159e-16	-86.3122	Os07g0688100	Genebody	-	Pentatricopeptide repeat domain containing protein. (Os07t0688100-01)	-	-	-	-	GO:0005773//vacuole;GO:0043226//organelle;GO:0005623//cell;GO:0016020//membrane;GO:0044424//intracellular part;GO:0005575//cellular_component;GO:0043227//membrane-bounded organelle;GO:0005622//intracellular;GO:0005737//cytoplasm;GO:0043229//intracellular organelle;GO:0044464//cell part;GO:0044444//cytoplasmic part;GO:0043231//intracellular membrane-bounded organelle	GO:0003676//nucleic acid binding;GO:0003674//molecular_function;GO:0003824//catalytic activity;GO:0016788//hydrolase activity, acting on ester bonds;GO:0003723//RNA binding;GO:0005515//protein binding;GO:0097159//organic cyclic compound binding;GO:0004518//nuclease activity;GO:1901363//heterocyclic compound binding;GO:0016787//hydrolase activity;GO:0005488//binding	GO:0071704//organic substance metabolic process;GO:0008152//metabolic process;GO:0044237//cellular metabolic process;GO:0006807//nitrogen compound metabolic process;GO:0044238//primary metabolic process;GO:0034641//cellular nitrogen compound metabolic process;GO:0006139//nucleobase-containing compound metabolic process;GO:0009987//cellular process;GO:0006725//cellular aromatic compound metabolic …
7	29229901	29230100	*	6.42158e-24	1.03007e-21	-98.0392	Os07g0688100	Genebody	-	Pentatricopeptide repeat domain containing protein. (Os07t0688100-01)	-	-	-	-	GO:0005773//vacuole;GO:0043226//organelle;GO:0005623//cell;GO:0016020//membrane;GO:0044424//intracellular part;GO:0005575//cellular_component;GO:0043227//membrane-bounded organelle;GO:0005622//intracellular;GO:0005737//cytoplasm;GO:0043229//intracellular organelle;GO:0044464//cell part;GO:0044444//cytoplasmic part;GO:0043231//intracellular membrane-bounded organelle	GO:0003676//nucleic acid binding;GO:0003674//molecular_function;GO:0003824//catalytic activity;GO:0016788//hydrolase activity, acting on ester bonds;GO:0003723//RNA binding;GO:0005515//protein binding;GO:0097159//organic cyclic compound binding;GO:0004518//nuclease activity;GO:1901363//heterocyclic compound binding;GO:0016787//hydrolase activity;GO:0005488//binding	GO:0071704//organic substance metabolic process;GO:0008152//metabolic process;GO:0044237//cellular metabolic process;GO:0006807//nitrogen compound metabolic process;GO:0044238//primary metabolic process;GO:0034641//cellular nitrogen compound metabolic process;GO:0006139//nucleobase-containing compound metabolic process;GO:0009987//cellular process;GO:0006725//cellular aromatic compound metabolic …
7	29230001	29230200	*	3.44819e-16	3.05124e-14	-84.201	Os07g0688100	Genebody	-	Pentatricopeptide repeat domain containing protein. (Os07t0688100-01)	-	-	-	-	GO:0005773//vacuole;GO:0043226//organelle;GO:0005623//cell;GO:0016020//membrane;GO:0044424//intracellular part;GO:0005575//cellular_component;GO:0043227//membrane-bounded organelle;GO:0005622//intracellular;GO:0005737//cytoplasm;GO:0043229//intracellular organelle;GO:0044464//cell part;GO:0044444//cytoplasmic part;GO:0043231//intracellular membrane-bounded organelle	GO:0003676//nucleic acid binding;GO:0003674//molecular_function;GO:0003824//catalytic activity;GO:0016788//hydrolase activity, acting on ester bonds;GO:0003723//RNA binding;GO:0005515//protein binding;GO:0097159//organic cyclic compound binding;GO:0004518//nuclease activity;GO:1901363//heterocyclic compound binding;GO:0016787//hydrolase activity;GO:0005488//binding	GO:0071704//organic substance metabolic process;GO:0008152//metabolic process;GO:0044237//cellular metabolic process;GO:0006807//nitrogen compound metabolic process;GO:0044238//primary metabolic process;GO:0034641//cellular nitrogen compound metabolic process;GO:0006139//nucleobase-containing compound metabolic process;GO:0009987//cellular process;GO:0006725//cellular aromatic compound metabolic …
8	1651901	1652100	*	1.42778e-17	1.42592e-15	75	Os08g0129500	Genebody	-	-	-	-	-	-	-	-	-
8	1687901	1688100	*	7.49139e-50	4.73838e-47	-76.5077	Os08g0130100	Genebody	OsLSD3	Zinc finger, LSD1-type domain containing protein. (Os08t0130100-01)	-	-	-	-	GO:0043227//membrane-bounded organelle;GO:0005622//intracellular;GO:0044424//intracellular part;GO:0043231//intracellular membrane-bounded organelle;GO:0005575//cellular_component;GO:0043229//intracellular organelle;GO:0043226//organelle;GO:0044464//cell part;GO:0005623//cell;GO:0005634//nucleus	-	-
8	2889401	2889600	*	3.38753e-14	2.49547e-12	-80	Os08g0150200	Genebody	-	F-box domain, cyclin-like domain containing protein. (Os08t0150200-01)	-	-	-	-	-	GO:0003674//molecular_function;GO:0005515//protein binding;GO:0005488//binding	-
8	2890701	2890900	*	1.26354e-23	1.98475e-21	85.9585	Os08g0150200	Genebody	-	F-box domain, cyclin-like domain containing protein. (Os08t0150200-01)	-	-	-	-	-	GO:0003674//molecular_function;GO:0005515//protein binding;GO:0005488//binding	-
8	2939901	2940100	*	1.36441e-22	1.99668e-20	-93.5185	Os08g0151000	Genebody	-	Similar to Myb-like DNA-binding domain, SHAQKYF class family protein. (Os08t0151000-00)	-	-	-	-	GO:0043229//intracellular organelle;GO:0005623//cell;GO:0005634//nucleus;GO:0043231//intracellular membrane-bounded organelle;GO:0043226//organelle;GO:0043227//membrane-bounded organelle;GO:0005622//intracellular;GO:0044424//intracellular part;GO:0005575//cellular_component;GO:0044464//cell part	GO:1901363//heterocyclic compound binding;GO:0003677//DNA binding;GO:0003676//nucleic acid binding;GO:0097159//organic cyclic compound binding;GO:0003674//molecular_function;GO:0005488//binding	GO:0009987//cellular process;GO:0008152//metabolic process;GO:0034641//cellular nitrogen compound metabolic process;GO:0044238//primary metabolic process;GO:0008150//biological_process;GO:0046483//heterocycle metabolic process;GO:0044237//cellular metabolic process;GO:0006725//cellular aromatic compound metabolic process;GO:0006807//nitrogen compound metabolic process;GO:0006139//nucleobase-conta…
8	3083301	3083500	*	3.27334e-28	6.91679e-26	-93.3333	Os08g0153700	Genebody	-	Hypothetical protein. (Os08t0153700-00)	-	-	-	-	GO:0016020//membrane;GO:0005575//cellular_component	-	-
8	3083301	3083500	*	3.27334e-28	6.91679e-26	-93.3333	Os08g0153600	Genebody	-	Pentatricopeptide repeat domain containing protein. (Os08t0153600-00)	-	-	-	-	GO:0005622//intracellular;GO:0044464//cell part;GO:0005623//cell;GO:0005575//cellular_component	GO:0005515//protein binding;GO:0003824//catalytic activity;GO:0003676//nucleic acid binding;GO:0016787//hydrolase activity;GO:0003723//RNA binding;GO:0004518//nuclease activity;GO:0097159//organic cyclic compound binding;GO:1901363//heterocyclic compound binding;GO:0016788//hydrolase activity, acting on ester bonds;GO:0005488//binding;GO:0003674//molecular_function	GO:0006807//nitrogen compound metabolic process;GO:0046483//heterocycle metabolic process;GO:0009987//cellular process;GO:0034641//cellular nitrogen compound metabolic process;GO:0006725//cellular aromatic compound metabolic process;GO:0006139//nucleobase-containing compound metabolic process;GO:0008150//biological_process;GO:0044237//cellular metabolic process;GO:0008152//metabolic process;GO:19…
8	3083801	3084000	*	2.82101e-22	4.03898e-20	-100	Os08g0153700	Genebody	-	Hypothetical protein. (Os08t0153700-00)	-	-	-	-	GO:0016020//membrane;GO:0005575//cellular_component	-	-
8	3083801	3084000	*	2.82101e-22	4.03898e-20	-100	Os08g0153600	Genebody	-	Pentatricopeptide repeat domain containing protein. (Os08t0153600-00)	-	-	-	-	GO:0005622//intracellular;GO:0044464//cell part;GO:0005623//cell;GO:0005575//cellular_component	GO:0005515//protein binding;GO:0003824//catalytic activity;GO:0003676//nucleic acid binding;GO:0016787//hydrolase activity;GO:0003723//RNA binding;GO:0004518//nuclease activity;GO:0097159//organic cyclic compound binding;GO:1901363//heterocyclic compound binding;GO:0016788//hydrolase activity, acting on ester bonds;GO:0005488//binding;GO:0003674//molecular_function	GO:0006807//nitrogen compound metabolic process;GO:0046483//heterocycle metabolic process;GO:0009987//cellular process;GO:0034641//cellular nitrogen compound metabolic process;GO:0006725//cellular aromatic compound metabolic process;GO:0006139//nucleobase-containing compound metabolic process;GO:0008150//biological_process;GO:0044237//cellular metabolic process;GO:0008152//metabolic process;GO:19…
8	3084701	3084900	*	4.8347e-28	1.0106e-25	-93.5484	Os08g0153700	Genebody	-	Hypothetical protein. (Os08t0153700-00)	-	-	-	-	GO:0016020//membrane;GO:0005575//cellular_component	-	-
8	3084701	3084900	*	4.8347e-28	1.0106e-25	-93.5484	Os08g0153600	Genebody	-	Pentatricopeptide repeat domain containing protein. (Os08t0153600-00)	-	-	-	-	GO:0005622//intracellular;GO:0044464//cell part;GO:0005623//cell;GO:0005575//cellular_component	GO:0005515//protein binding;GO:0003824//catalytic activity;GO:0003676//nucleic acid binding;GO:0016787//hydrolase activity;GO:0003723//RNA binding;GO:0004518//nuclease activity;GO:0097159//organic cyclic compound binding;GO:1901363//heterocyclic compound binding;GO:0016788//hydrolase activity, acting on ester bonds;GO:0005488//binding;GO:0003674//molecular_function	GO:0006807//nitrogen compound metabolic process;GO:0046483//heterocycle metabolic process;GO:0009987//cellular process;GO:0034641//cellular nitrogen compound metabolic process;GO:0006725//cellular aromatic compound metabolic process;GO:0006139//nucleobase-containing compound metabolic process;GO:0008150//biological_process;GO:0044237//cellular metabolic process;GO:0008152//metabolic process;GO:19…
8	3084801	3085000	*	7.12927e-26	1.30098e-23	-77.5641	Os08g0153700	Genebody	-	Hypothetical protein. (Os08t0153700-00)	-	-	-	-	GO:0016020//membrane;GO:0005575//cellular_component	-	-
8	3084801	3085000	*	7.12927e-26	1.30098e-23	-77.5641	Os08g0153600	Genebody	-	Pentatricopeptide repeat domain containing protein. (Os08t0153600-00)	-	-	-	-	GO:0005622//intracellular;GO:0044464//cell part;GO:0005623//cell;GO:0005575//cellular_component	GO:0005515//protein binding;GO:0003824//catalytic activity;GO:0003676//nucleic acid binding;GO:0016787//hydrolase activity;GO:0003723//RNA binding;GO:0004518//nuclease activity;GO:0097159//organic cyclic compound binding;GO:1901363//heterocyclic compound binding;GO:0016788//hydrolase activity, acting on ester bonds;GO:0005488//binding;GO:0003674//molecular_function	GO:0006807//nitrogen compound metabolic process;GO:0046483//heterocycle metabolic process;GO:0009987//cellular process;GO:0034641//cellular nitrogen compound metabolic process;GO:0006725//cellular aromatic compound metabolic process;GO:0006139//nucleobase-containing compound metabolic process;GO:0008150//biological_process;GO:0044237//cellular metabolic process;GO:0008152//metabolic process;GO:19…
8	3085001	3085200	*	1.20536e-45	6.35142e-43	-88.5357	Os08g0153700	Genebody	-	Hypothetical protein. (Os08t0153700-00)	-	-	-	-	GO:0016020//membrane;GO:0005575//cellular_component	-	-
8	3085001	3085200	*	1.20536e-45	6.35142e-43	-88.5357	Os08g0153600	Genebody	-	Pentatricopeptide repeat domain containing protein. (Os08t0153600-00)	-	-	-	-	GO:0005622//intracellular;GO:0044464//cell part;GO:0005623//cell;GO:0005575//cellular_component	GO:0005515//protein binding;GO:0003824//catalytic activity;GO:0003676//nucleic acid binding;GO:0016787//hydrolase activity;GO:0003723//RNA binding;GO:0004518//nuclease activity;GO:0097159//organic cyclic compound binding;GO:1901363//heterocyclic compound binding;GO:0016788//hydrolase activity, acting on ester bonds;GO:0005488//binding;GO:0003674//molecular_function	GO:0006807//nitrogen compound metabolic process;GO:0046483//heterocycle metabolic process;GO:0009987//cellular process;GO:0034641//cellular nitrogen compound metabolic process;GO:0006725//cellular aromatic compound metabolic process;GO:0006139//nucleobase-containing compound metabolic process;GO:0008150//biological_process;GO:0044237//cellular metabolic process;GO:0008152//metabolic process;GO:19…
8	3085101	3085300	*	1.07059e-33	3.10059e-31	-93.4426	Os08g0153700	Genebody	-	Hypothetical protein. (Os08t0153700-00)	-	-	-	-	GO:0016020//membrane;GO:0005575//cellular_component	-	-
8	3085101	3085300	*	1.07059e-33	3.10059e-31	-93.4426	Os08g0153600	Genebody	-	Pentatricopeptide repeat domain containing protein. (Os08t0153600-00)	-	-	-	-	GO:0005622//intracellular;GO:0044464//cell part;GO:0005623//cell;GO:0005575//cellular_component	GO:0005515//protein binding;GO:0003824//catalytic activity;GO:0003676//nucleic acid binding;GO:0016787//hydrolase activity;GO:0003723//RNA binding;GO:0004518//nuclease activity;GO:0097159//organic cyclic compound binding;GO:1901363//heterocyclic compound binding;GO:0016788//hydrolase activity, acting on ester bonds;GO:0005488//binding;GO:0003674//molecular_function	GO:0006807//nitrogen compound metabolic process;GO:0046483//heterocycle metabolic process;GO:0009987//cellular process;GO:0034641//cellular nitrogen compound metabolic process;GO:0006725//cellular aromatic compound metabolic process;GO:0006139//nucleobase-containing compound metabolic process;GO:0008150//biological_process;GO:0044237//cellular metabolic process;GO:0008152//metabolic process;GO:19…
8	3225601	3225800	*	5.81602e-24	9.36397e-22	-80	Os08g0155700	Genebody	-	Similar to DNA-directed RNA polymerase (Fragment). (Os08t0155700-01)	-	-	-	-	-	GO:0016740//transferase activity;GO:0003824//catalytic activity;GO:1901363//heterocyclic compound binding;GO:0003676//nucleic acid binding;GO:0097159//organic cyclic compound binding;GO:0003677//DNA binding;GO:0005488//binding;GO:0003674//molecular_function	GO:0008150//biological_process;GO:0044237//cellular metabolic process;GO:0046483//heterocycle metabolic process;GO:0071704//organic substance metabolic process;GO:0034641//cellular nitrogen compound metabolic process;GO:0006725//cellular aromatic compound metabolic process;GO:0009987//cellular process;GO:0008152//metabolic process;GO:1901360//organic cyclic compound metabolic process;GO:0009058//…
8	3412301	3412500	*	2.14482e-27	4.30704e-25	96.4286	Os08g0158300	Genebody	-	Hypothetical conserved gene. (Os08t0158300-00)	-	-	-	-	-	GO:0036094//small molecule binding;GO:1901265//nucleoside phosphate binding;GO:0097159//organic cyclic compound binding;GO:0000166//nucleotide binding;GO:0003674//molecular_function;GO:0005488//binding;GO:0003824//catalytic activity;GO:1901363//heterocyclic compound binding	GO:0008150//biological_process;GO:0008152//metabolic process
8	3412401	3412600	*	2.09927e-50	1.3558e-47	97.3214	Os08g0158300	Genebody	-	Hypothetical conserved gene. (Os08t0158300-00)	-	-	-	-	-	GO:0036094//small molecule binding;GO:1901265//nucleoside phosphate binding;GO:0097159//organic cyclic compound binding;GO:0000166//nucleotide binding;GO:0003674//molecular_function;GO:0005488//binding;GO:0003824//catalytic activity;GO:1901363//heterocyclic compound binding	GO:0008150//biological_process;GO:0008152//metabolic process
8	3412501	3412700	*	6.4561e-49	3.92711e-46	95.9402	Os08g0158300	Genebody	-	Hypothetical conserved gene. (Os08t0158300-00)	-	-	-	-	-	GO:0036094//small molecule binding;GO:1901265//nucleoside phosphate binding;GO:0097159//organic cyclic compound binding;GO:0000166//nucleotide binding;GO:0003674//molecular_function;GO:0005488//binding;GO:0003824//catalytic activity;GO:1901363//heterocyclic compound binding	GO:0008150//biological_process;GO:0008152//metabolic process
8	3988601	3988800	*	2.79706e-31	7.07811e-29	-78.6231	Os08g0168400	Genebody	-	Similar to Sesquiterpene synthase. (Os08t0168400-00)	-	-	-	-	-	GO:0005488//binding;GO:0003674//molecular_function;GO:0003824//catalytic activity	GO:0008150//biological_process;GO:0008152//metabolic process
8	3988701	3988900	*	4.96208e-27	9.75507e-25	-81.9563	Os08g0168400	Genebody	-	Similar to Sesquiterpene synthase. (Os08t0168400-00)	-	-	-	-	-	GO:0005488//binding;GO:0003674//molecular_function;GO:0003824//catalytic activity	GO:0008150//biological_process;GO:0008152//metabolic process
8	4070801	4071000	*	3.13859e-14	2.31892e-12	79.4045	Os08g0169700	Genebody	-	Similar to predicted protein. (Os08t0169700-01)	-	-	-	-	GO:0005623//cell;GO:0044444//cytoplasmic part;GO:0044424//intracellular part;GO:0005622//intracellular;GO:0005737//cytoplasm;GO:0005575//cellular_component;GO:0044464//cell part;GO:0005829//cytosol	GO:0005488//binding;GO:0003674//molecular_function	-
8	4713901	4714100	*	5.99696e-12	3.49525e-10	76.371	Os08g0180500	Genebody	-	Zinc finger, BED-type predicted domain containing protein. (Os08t0180500-00)	-	-	-	-	GO:0005575//cellular_component;GO:0044424//intracellular part;GO:0043227//membrane-bounded organelle;GO:0044464//cell part;GO:0043231//intracellular membrane-bounded organelle;GO:0043226//organelle;GO:0005622//intracellular;GO:0005623//cell;GO:0043229//intracellular organelle;GO:0005634//nucleus	GO:0003674//molecular_function;GO:0005515//protein binding;GO:0003677//DNA binding;GO:1901363//heterocyclic compound binding;GO:0005488//binding;GO:0001071//nucleic acid binding transcription factor activity;GO:0097159//organic cyclic compound binding;GO:0003676//nucleic acid binding;GO:0003700//transcription factor activity, sequence-specific DNA binding	GO:1901360//organic cyclic compound metabolic process;GO:0006725//cellular aromatic compound metabolic process;GO:0006807//nitrogen compound metabolic process;GO:0006139//nucleobase-containing compound metabolic process;GO:0071704//organic substance metabolic process;GO:0046483//heterocycle metabolic process;GO:0008152//metabolic process;GO:0044238//primary metabolic process;GO:0009058//biosynthe…
8	5222301	5222500	*	5.09622e-19	5.71308e-17	-97.1429	Os08g0189200	Genebody	GERMIN-LIKE PROTEIN 8-3	Germin-like protein 8-3, Disease resistance (Os08t0189200-01)	-	-	-	-	GO:0005618//cell wall;GO:0005576//extracellular region;GO:0044464//cell part;GO:0071944//cell periphery;GO:0005575//cellular_component;GO:0005623//cell;GO:0030312//external encapsulating structure	GO:0005488//binding;GO:0003674//molecular_function	-
8	5452201	5452400	*	1.97479e-30	4.76247e-28	-83.2755	Os08g0193500	Genebody	F-box protein 411	Hypothetical conserved gene. (Os08t0193500-00)	-	-	-	-	-	GO:0003674//molecular_function;GO:0005488//binding;GO:0005515//protein binding	-
8	5452301	5452500	*	4.1854e-82	8.20597e-79	-86.2269	Os08g0193500	Genebody	F-box protein 411	Hypothetical conserved gene. (Os08t0193500-00)	-	-	-	-	-	GO:0003674//molecular_function;GO:0005488//binding;GO:0005515//protein binding	-
8	5452501	5452700	*	5.97539e-129	3.80335e-125	-76.0478	Os08g0193500	Genebody	F-box protein 411	Hypothetical conserved gene. (Os08t0193500-00)	-	-	-	-	-	GO:0003674//molecular_function;GO:0005488//binding;GO:0005515//protein binding	-
8	5452601	5452800	*	1.28278e-188	2.2149e-184	-75.883	Os08g0193500	Genebody	F-box protein 411	Hypothetical conserved gene. (Os08t0193500-00)	-	-	-	-	-	GO:0003674//molecular_function;GO:0005488//binding;GO:0005515//protein binding	-
8	5604101	5604300	*	1.37127e-29	3.15624e-27	84.7326	Os08g0196900	Genebody	KIX domain protein 5, F-box protein 270, F-box protein 419, endosperm-specific gene 118	Hypothetical conserved gene. (Os08t0196900-01)	-	-	-	-	-	GO:0005488//binding;GO:0003674//molecular_function;GO:0005515//protein binding	-
8	5716001	5716200	*	8.04924e-15	6.28972e-13	86.3636	Os08g0198900	Genebody	-	-	-	-	-	-	-	-	-
8	6284901	6285100	*	1.14125e-118	5.93454e-115	-84.1121	Os08g0207800	Genebody	-	Peptidase aspartic, catalytic domain containing protein. (Os08t0207800-01)	-	-	-	-	-	GO:0003674//molecular_function;GO:0003824//catalytic activity;GO:0016787//hydrolase activity	GO:0044238//primary metabolic process;GO:0071704//organic substance metabolic process;GO:0019538//protein metabolic process;GO:0043170//macromolecule metabolic process;GO:0008150//biological_process;GO:0009056//catabolic process;GO:0008152//metabolic process
8	6285001	6285200	*	2.49201e-220	6.49008e-216	-87.1564	Os08g0207800	Genebody	-	Peptidase aspartic, catalytic domain containing protein. (Os08t0207800-01)	-	-	-	-	-	GO:0003674//molecular_function;GO:0003824//catalytic activity;GO:0016787//hydrolase activity	GO:0044238//primary metabolic process;GO:0071704//organic substance metabolic process;GO:0019538//protein metabolic process;GO:0043170//macromolecule metabolic process;GO:0008150//biological_process;GO:0009056//catabolic process;GO:0008152//metabolic process
8	7540001	7540200	*	1.86277e-18	1.99471e-16	-88.5714	Os08g0223900	Genebody	-	Similar to Cycloartenol synthase (EC 5.4.99.8) (Fragment). (Os08t0223900-00)	-	-	-	-	-	GO:0003674//molecular_function;GO:0003824//catalytic activity	-
8	7568801	7569000	*	2.0787e-30	5.00881e-28	-88	Os08g0224300	Genebody	-	Similar to predicted protein. (Os08t0224300-01)	-	-	-	-	GO:0016020//membrane;GO:0005575//cellular_component	-	-
8	9176301	9176500	*	5.43394e-17	5.15725e-15	-80.7143	Os08g0250100	Genebody	-	-	-	-	-	-	-	-	-
8	9176401	9176600	*	1.78524e-20	2.24023e-18	-81.5686	Os08g0250100	Genebody	-	-	-	-	-	-	-	-	-
8	10923601	10923800	*	2.49909e-35	7.92997e-33	-85.3333	Os08g0280200	Genebody	-	Tensin phosphatase, C2 domain domain containing protein. (Os08t0280200-01);Similar to Formin-like protein 6. (Os08t0280200-02);Hypothetical conserved gene. (Os08t0280200-03)	-	-	-	-	GO:0005575//cellular_component;GO:0016020//membrane	GO:0003674//molecular_function;GO:0016787//hydrolase activity;GO:0003824//catalytic activity	GO:0009987//cellular process;GO:0044237//cellular metabolic process;GO:0044260//cellular macromolecule metabolic process;GO:0006464//cellular protein modification process;GO:0043170//macromolecule metabolic process;GO:0036211//protein modification process;GO:0071704//organic substance metabolic process;GO:0008150//biological_process;GO:0044267//cellular protein metabolic process;GO:0019538//prote…
8	10942901	10943100	*	7.11268e-68	8.76874e-65	-93.2251	Os08g0280300	Genebody	YELLOW STRIP-LIKE GENE 17	Hypothetical conserved gene. (Os08t0280300-00)	-	-	-	-	GO:0044464//cell part;GO:0005575//cellular_component;GO:0005886//plasma membrane;GO:0071944//cell periphery;GO:0005623//cell;GO:0016020//membrane	GO:0005215//transporter activity;GO:0003674//molecular_function	GO:0006810//transport;GO:0051179//localization;GO:0051234//establishment of localization;GO:0008150//biological_process
8	10943001	10943200	*	4.68563e-46	2.51437e-43	-93.759	Os08g0280300	Genebody	YELLOW STRIP-LIKE GENE 17	Hypothetical conserved gene. (Os08t0280300-00)	-	-	-	-	GO:0044464//cell part;GO:0005575//cellular_component;GO:0005886//plasma membrane;GO:0071944//cell periphery;GO:0005623//cell;GO:0016020//membrane	GO:0005215//transporter activity;GO:0003674//molecular_function	GO:0006810//transport;GO:0051179//localization;GO:0051234//establishment of localization;GO:0008150//biological_process
8	10943101	10943300	*	3.23408e-44	1.59925e-41	-92.5373	Os08g0280300	Genebody	YELLOW STRIP-LIKE GENE 17	Hypothetical conserved gene. (Os08t0280300-00)	-	-	-	-	GO:0044464//cell part;GO:0005575//cellular_component;GO:0005886//plasma membrane;GO:0071944//cell periphery;GO:0005623//cell;GO:0016020//membrane	GO:0005215//transporter activity;GO:0003674//molecular_function	GO:0006810//transport;GO:0051179//localization;GO:0051234//establishment of localization;GO:0008150//biological_process
8	10943201	10943400	*	5.01837e-21	6.57096e-19	-91.6667	Os08g0280300	Genebody	YELLOW STRIP-LIKE GENE 17	Hypothetical conserved gene. (Os08t0280300-00)	-	-	-	-	GO:0044464//cell part;GO:0005575//cellular_component;GO:0005886//plasma membrane;GO:0071944//cell periphery;GO:0005623//cell;GO:0016020//membrane	GO:0005215//transporter activity;GO:0003674//molecular_function	GO:0006810//transport;GO:0051179//localization;GO:0051234//establishment of localization;GO:0008150//biological_process
8	11443601	11443800	*	1.87339e-21	2.52961e-19	-82.5926	Os08g0288200	Genebody	-	Adenylate kinase family protein. (Os08t0288200-01)	-	-	-	-	GO:0016020//membrane;GO:0043226//organelle;GO:0005622//intracellular;GO:0009536//plastid;GO:0009579//thylakoid;GO:0044424//intracellular part;GO:0043229//intracellular organelle;GO:0005575//cellular_component;GO:0044464//cell part;GO:0043231//intracellular membrane-bounded organelle;GO:0005737//cytoplasm;GO:0044444//cytoplasmic part;GO:0005623//cell;GO:0043227//membrane-bounded organelle	GO:1901265//nucleoside phosphate binding;GO:0016740//transferase activity;GO:0016772//transferase activity, transferring phosphorus-containing groups;GO:1901363//heterocyclic compound binding;GO:0036094//small molecule binding;GO:0003674//molecular_function;GO:0003824//catalytic activity;GO:0000166//nucleotide binding;GO:0005488//binding;GO:0016301//kinase activity;GO:0097159//organic cyclic comp…	GO:0006139//nucleobase-containing compound metabolic process;GO:0034641//cellular nitrogen compound metabolic process;GO:1901360//organic cyclic compound metabolic process;GO:0071704//organic substance metabolic process;GO:0009987//cellular process;GO:0008152//metabolic process;GO:0044238//primary metabolic process;GO:0006725//cellular aromatic compound metabolic process;GO:0006807//nitrogen comp…
8	11590801	11591000	*	1.61991e-17	1.60993e-15	-80	Os08g0290500	Genebody	-	-	-	-	-	-	-	-	-
8	11794601	11794800	*	1.05839e-36	3.61024e-34	-76.4239	Os08g0293300	Genebody	-	NB-ARC domain containing protein. (Os08t0293300-01)	-	-	-	-	GO:0016020//membrane;GO:0071944//cell periphery;GO:0044464//cell part;GO:0005886//plasma membrane;GO:0005623//cell;GO:0005575//cellular_component	GO:0000166//nucleotide binding;GO:1901265//nucleoside phosphate binding;GO:0036094//small molecule binding;GO:1901363//heterocyclic compound binding;GO:0005488//binding;GO:0003674//molecular_function;GO:0097159//organic cyclic compound binding	GO:0044700//single organism signaling;GO:0007154//cell communication;GO:0007165//signal transduction;GO:0006950//response to stress;GO:0051716//cellular response to stimulus;GO:0044699//single-organism process;GO:0008150//biological_process;GO:0050896//response to stimulus;GO:0050794//regulation of cellular process;GO:0023052//signaling;GO:0044763//single-organism cellular process;GO:0050789//reg…
8	11794701	11794900	*	2.54893e-41	1.09078e-38	-75.0446	Os08g0293300	Genebody	-	NB-ARC domain containing protein. (Os08t0293300-01)	-	-	-	-	GO:0016020//membrane;GO:0071944//cell periphery;GO:0044464//cell part;GO:0005886//plasma membrane;GO:0005623//cell;GO:0005575//cellular_component	GO:0000166//nucleotide binding;GO:1901265//nucleoside phosphate binding;GO:0036094//small molecule binding;GO:1901363//heterocyclic compound binding;GO:0005488//binding;GO:0003674//molecular_function;GO:0097159//organic cyclic compound binding	GO:0044700//single organism signaling;GO:0007154//cell communication;GO:0007165//signal transduction;GO:0006950//response to stress;GO:0051716//cellular response to stimulus;GO:0044699//single-organism process;GO:0008150//biological_process;GO:0050896//response to stimulus;GO:0050794//regulation of cellular process;GO:0023052//signaling;GO:0044763//single-organism cellular process;GO:0050789//reg…
8	11870201	11870400	*	4.1828e-22	5.91388e-20	-90.8163	Os08g0295000	Genebody	-	-	-	-	-	-	-	-	-
8	12276701	12276900	*	7.98837e-53	5.70249e-50	-80.1418	Os08g0299600	Genebody	-	-	-	-	-	-	-	-	-
8	12276801	12277000	*	2.96403e-62	2.96995e-59	-81.7204	Os08g0299600	Genebody	-	-	-	-	-	-	-	-	-
8	12276901	12277100	*	6.51552e-25	1.11636e-22	-85	Os08g0299600	Genebody	-	-	-	-	-	-	-	-	-
8	12300201	12300400	*	7.478e-24	1.19426e-21	-81.4286	Os08g0299801	Genebody	-	-	-	-	-	-	-	-	-
8	13490601	13490800	*	3.7147e-27	7.36256e-25	-94.2029	Os08g0315200	Genebody	-	Retrotransposon gag protein family protein. (Os08t0315200-01)	-	-	-	-	-	GO:0005488//binding;GO:0003824//catalytic activity;GO:0097159//organic cyclic compound binding;GO:0003674//molecular_function;GO:1901363//heterocyclic compound binding;GO:0016787//hydrolase activity;GO:0003676//nucleic acid binding	GO:0008150//biological_process;GO:0006807//nitrogen compound metabolic process;GO:0090304//nucleic acid metabolic process;GO:0034641//cellular nitrogen compound metabolic process;GO:0009987//cellular process;GO:0008152//metabolic process;GO:0006139//nucleobase-containing compound metabolic process;GO:0043170//macromolecule metabolic process;GO:0006725//cellular aromatic compound metabolic process…
8	13490701	13490900	*	1.71388e-44	8.58379e-42	-77.7913	Os08g0315200	Genebody	-	Retrotransposon gag protein family protein. (Os08t0315200-01)	-	-	-	-	-	GO:0005488//binding;GO:0003824//catalytic activity;GO:0097159//organic cyclic compound binding;GO:0003674//molecular_function;GO:1901363//heterocyclic compound binding;GO:0016787//hydrolase activity;GO:0003676//nucleic acid binding	GO:0008150//biological_process;GO:0006807//nitrogen compound metabolic process;GO:0090304//nucleic acid metabolic process;GO:0034641//cellular nitrogen compound metabolic process;GO:0009987//cellular process;GO:0008152//metabolic process;GO:0006139//nucleobase-containing compound metabolic process;GO:0043170//macromolecule metabolic process;GO:0006725//cellular aromatic compound metabolic process…
8	14273701	14273900	*	6.47471e-84	1.33564e-80	79.7014	Os08g0325267	Genebody	-	Similar to TPR Domain containing protein, expressed. (Os08t0325267-00)	-	-	-	-	-	GO:0005515//protein binding;GO:0005488//binding;GO:0003674//molecular_function	-
8	14337501	14337700	*	1.09993e-14	8.48479e-13	-83.3333	Os08g0326300	Genebody	-	Transposase, MuDR, plant domain containing protein. (Os08t0326300-01)	-	-	-	-	GO:0016020//membrane;GO:0005575//cellular_component	GO:0003677//DNA binding;GO:1901363//heterocyclic compound binding;GO:0097159//organic cyclic compound binding;GO:0003674//molecular_function;GO:0005488//binding;GO:0003676//nucleic acid binding;GO:0003824//catalytic activity	GO:0034641//cellular nitrogen compound metabolic process;GO:0006725//cellular aromatic compound metabolic process;GO:0043170//macromolecule metabolic process;GO:0008152//metabolic process;GO:0008150//biological_process;GO:0006139//nucleobase-containing compound metabolic process;GO:0071704//organic substance metabolic process;GO:0006259//DNA metabolic process;GO:1901360//organic cyclic compound m…
8	15004301	15004500	*	5.90494e-34	1.73753e-31	-89.755	Os08g0335500	Genebody	-	Hypothetical conserved gene. (Os08t0335500-01)	-	-	-	-	GO:0005575//cellular_component;GO:0016020//membrane	GO:0016301//kinase activity;GO:0003674//molecular_function;GO:0005488//binding;GO:0030246//carbohydrate binding;GO:1901363//heterocyclic compound binding;GO:0097159//organic cyclic compound binding;GO:0016740//transferase activity;GO:0016772//transferase activity, transferring phosphorus-containing groups;GO:1901265//nucleoside phosphate binding;GO:0036094//small molecule binding;GO:0003824//cata…	GO:0008150//biological_process;GO:0043412//macromolecule modification;GO:0043170//macromolecule metabolic process;GO:0019538//protein metabolic process;GO:0071704//organic substance metabolic process;GO:0044238//primary metabolic process;GO:0036211//protein modification process;GO:0009987//cellular process;GO:0008152//metabolic process;GO:0044260//cellular macromolecule metabolic process;GO:00442…
8	15004401	15004600	*	2.37311e-65	2.66493e-62	-91.4391	Os08g0335500	Genebody	-	Hypothetical conserved gene. (Os08t0335500-01)	-	-	-	-	GO:0005575//cellular_component;GO:0016020//membrane	GO:0016301//kinase activity;GO:0003674//molecular_function;GO:0005488//binding;GO:0030246//carbohydrate binding;GO:1901363//heterocyclic compound binding;GO:0097159//organic cyclic compound binding;GO:0016740//transferase activity;GO:0016772//transferase activity, transferring phosphorus-containing groups;GO:1901265//nucleoside phosphate binding;GO:0036094//small molecule binding;GO:0003824//cata…	GO:0008150//biological_process;GO:0043412//macromolecule modification;GO:0043170//macromolecule metabolic process;GO:0019538//protein metabolic process;GO:0071704//organic substance metabolic process;GO:0044238//primary metabolic process;GO:0036211//protein modification process;GO:0009987//cellular process;GO:0008152//metabolic process;GO:0044260//cellular macromolecule metabolic process;GO:00442…
8	16065301	16065500	*	2.63679e-24	4.34698e-22	85.17	Os08g0352100	Genebody	-	-	-	-	-	-	-	-	-
8	16065401	16065600	*	1.3234e-18	1.43573e-16	77.3243	Os08g0352100	Genebody	-	-	-	-	-	-	-	-	-
8	16632701	16632900	*	1.88844e-13	1.29151e-11	82.8446	Os08g0361000	Genebody	-	-	-	-	-	-	-	-	-
8	17303301	17303500	*	1.47613e-87	3.43247e-84	80.7885	Os08g0371200	Genebody	-	Carotenoid oxygenase domain containing protein. (Os08t0371200-01)	-	-	-	-	-	GO:0003674//molecular_function;GO:0003824//catalytic activity	GO:0008150//biological_process;GO:0008152//metabolic process
8	17440901	17441100	*	1.29848e-36	4.41045e-34	-84.5238	Os08g0372900	Genebody	-	-	-	-	-	-	-	-	-
8	19180501	19180700	*	2.13273e-41	9.16316e-39	77.2637	Os08g0401800	Genebody	PHOSPHOLIPASE D alpha 7	Similar to Phospholipase D. (Os08t0401800-00)	-	-	-	-	GO:0005575//cellular_component;GO:0016020//membrane	GO:0003824//catalytic activity;GO:0003674//molecular_function;GO:0005488//binding;GO:0016787//hydrolase activity	GO:0009987//cellular process;GO:0044699//single-organism process;GO:0044238//primary metabolic process;GO:0006629//lipid metabolic process;GO:0009056//catabolic process;GO:0008152//metabolic process;GO:0008150//biological_process;GO:0071704//organic substance metabolic process;GO:0044710//single-organism metabolic process
8	20416001	20416200	*	1.84993e-37	6.57058e-35	76.0234	Os08g0425100	Genebody	dynamin-related protein 2C	Dynamin family protein. (Os08t0425100-01);Similar to DRP. (Os08t0425100-02)	-	-	-	-	GO:0005622//intracellular;GO:0005737//cytoplasm;GO:0044424//intracellular part;GO:0005575//cellular_component;GO:0005623//cell;GO:0044464//cell part	GO:0003674//molecular_function;GO:1901265//nucleoside phosphate binding;GO:0000166//nucleotide binding;GO:1901363//heterocyclic compound binding;GO:0005488//binding;GO:0036094//small molecule binding;GO:0003824//catalytic activity;GO:0016787//hydrolase activity;GO:0097159//organic cyclic compound binding;GO:0005515//protein binding	GO:0009987//cellular process;GO:0008150//biological_process;GO:0016043//cellular component organization;GO:0071840//cellular component organization or biogenesis
8	21327801	21328000	*	1.5513e-30	3.76207e-28	91.8664	Os08g0439000	Genebody	phosphofructokinase 7	Similar to pyrophosphate--fructose 6-phosphate 1-phosphotransferase. (Os08t0439000-01)	-	-	-	-	-	GO:0016301//kinase activity;GO:0016740//transferase activity;GO:0003824//catalytic activity;GO:0003674//molecular_function;GO:0016772//transferase activity, transferring phosphorus-containing groups	GO:0009056//catabolic process;GO:0008150//biological_process;GO:0009987//cellular process;GO:0046483//heterocycle metabolic process;GO:0071704//organic substance metabolic process;GO:0034641//cellular nitrogen compound metabolic process;GO:0008152//metabolic process;GO:0006807//nitrogen compound metabolic process;GO:1901360//organic cyclic compound metabolic process;GO:0006725//cellular aromatic …
8	22684701	22684900	*	6.00385e-38	2.18968e-35	-78.3486	Os08g0462000	Genebody	-	-	-	-	-	-	-	-	-
8	23240201	23240400	*	6.01851e-25	1.03393e-22	98.2143	Os08g0472000	Genebody	TRANSCRIPTION FACTOR RESPONSIBLE FOR ABA REGULATION 1	bZIP transcription factor, Abscisic acid (ABA)-regulated transcription (Os08t0472000-01)	-	-	-	-	GO:0043227//membrane-bounded organelle;GO:0043231//intracellular membrane-bounded organelle;GO:0005623//cell;GO:0005622//intracellular;GO:0043226//organelle;GO:0005634//nucleus;GO:0044464//cell part;GO:0005575//cellular_component;GO:0043229//intracellular organelle;GO:0044424//intracellular part	GO:0003674//molecular_function;GO:0001071//nucleic acid binding transcription factor activity;GO:0003700//transcription factor activity, sequence-specific DNA binding;GO:0005488//binding;GO:0003677//DNA binding;GO:0097159//organic cyclic compound binding;GO:1901363//heterocyclic compound binding;GO:0003676//nucleic acid binding	GO:0009719//response to endogenous stimulus;GO:0034641//cellular nitrogen compound metabolic process;GO:0008150//biological_process;GO:0044237//cellular metabolic process;GO:0006725//cellular aromatic compound metabolic process;GO:0009987//cellular process;GO:0023052//signaling;GO:0044238//primary metabolic process;GO:0044763//single-organism cellular process;GO:0007154//cell communication;GO:005…
8	23240301	23240500	*	2.9575e-23	4.53971e-21	87.7807	Os08g0472000	Genebody	TRANSCRIPTION FACTOR RESPONSIBLE FOR ABA REGULATION 1	bZIP transcription factor, Abscisic acid (ABA)-regulated transcription (Os08t0472000-01)	-	-	-	-	GO:0043227//membrane-bounded organelle;GO:0043231//intracellular membrane-bounded organelle;GO:0005623//cell;GO:0005622//intracellular;GO:0043226//organelle;GO:0005634//nucleus;GO:0044464//cell part;GO:0005575//cellular_component;GO:0043229//intracellular organelle;GO:0044424//intracellular part	GO:0003674//molecular_function;GO:0001071//nucleic acid binding transcription factor activity;GO:0003700//transcription factor activity, sequence-specific DNA binding;GO:0005488//binding;GO:0003677//DNA binding;GO:0097159//organic cyclic compound binding;GO:1901363//heterocyclic compound binding;GO:0003676//nucleic acid binding	GO:0009719//response to endogenous stimulus;GO:0034641//cellular nitrogen compound metabolic process;GO:0008150//biological_process;GO:0044237//cellular metabolic process;GO:0006725//cellular aromatic compound metabolic process;GO:0009987//cellular process;GO:0023052//signaling;GO:0044238//primary metabolic process;GO:0044763//single-organism cellular process;GO:0007154//cell communication;GO:005…
8	23393101	23393300	*	6.6996e-56	5.40469e-53	95.4619	Os08g0474700	Genebody	-	Similar to COPII subunit Sec23 (Fragment). (Os08t0474700-01)	Genetic Information Processing	Folding, sorting and degradation	ko04141//Protein processing in endoplasmic reticulum	K14006	GO:0012505//endomembrane system;GO:0043231//intracellular membrane-bounded organelle;GO:0043229//intracellular organelle;GO:0005622//intracellular;GO:0043226//organelle;GO:0005794//Golgi apparatus;GO:0016020//membrane;GO:0005575//cellular_component;GO:0044444//cytoplasmic part;GO:0005623//cell;GO:0043227//membrane-bounded organelle;GO:0005737//cytoplasm;GO:0044424//intracellular part;GO:0044464//…	GO:0005488//binding;GO:0003674//molecular_function	GO:0051234//establishment of localization;GO:0071840//cellular component organization or biogenesis;GO:0008150//biological_process;GO:0016043//cellular component organization;GO:0006810//transport;GO:0051179//localization;GO:0009987//cellular process
8	23393201	23393400	*	2.27714e-36	7.63009e-34	79.7555	Os08g0474700	Genebody	-	Similar to COPII subunit Sec23 (Fragment). (Os08t0474700-01)	Genetic Information Processing	Folding, sorting and degradation	ko04141//Protein processing in endoplasmic reticulum	K14006	GO:0012505//endomembrane system;GO:0043231//intracellular membrane-bounded organelle;GO:0043229//intracellular organelle;GO:0005622//intracellular;GO:0043226//organelle;GO:0005794//Golgi apparatus;GO:0016020//membrane;GO:0005575//cellular_component;GO:0044444//cytoplasmic part;GO:0005623//cell;GO:0043227//membrane-bounded organelle;GO:0005737//cytoplasm;GO:0044424//intracellular part;GO:0044464//…	GO:0005488//binding;GO:0003674//molecular_function	GO:0051234//establishment of localization;GO:0071840//cellular component organization or biogenesis;GO:0008150//biological_process;GO:0016043//cellular component organization;GO:0006810//transport;GO:0051179//localization;GO:0009987//cellular process
8	23547001	23547200	*	1.24231e-89	3.121e-86	-84.4166	Os08g0477500	Genebody	Patatin-related phospholipase A II zeta	Similar to patatin class 1. (Os08t0477500-01)	-	-	-	-	-	GO:0003674//molecular_function;GO:0003824//catalytic activity;GO:0016787//hydrolase activity	GO:0008150//biological_process;GO:0006629//lipid metabolic process;GO:0009056//catabolic process;GO:0044710//single-organism metabolic process;GO:0008152//metabolic process;GO:0044699//single-organism process;GO:0071704//organic substance metabolic process;GO:0044238//primary metabolic process
8	23547101	23547300	*	8.28627e-112	3.72611e-108	-80.4655	Os08g0477500	Genebody	Patatin-related phospholipase A II zeta	Similar to patatin class 1. (Os08t0477500-01)	-	-	-	-	-	GO:0003674//molecular_function;GO:0003824//catalytic activity;GO:0016787//hydrolase activity	GO:0008150//biological_process;GO:0006629//lipid metabolic process;GO:0009056//catabolic process;GO:0044710//single-organism metabolic process;GO:0008152//metabolic process;GO:0044699//single-organism process;GO:0071704//organic substance metabolic process;GO:0044238//primary metabolic process
8	24737101	24737300	*	3.42994e-36	1.13902e-33	-81.0396	Os08g0501000	Genebody	-	Hypothetical conserved gene. (Os08t0501000-00)	-	-	-	-	GO:0071944//cell periphery;GO:0005575//cellular_component;GO:0005886//plasma membrane;GO:0044464//cell part;GO:0005623//cell;GO:0016020//membrane	GO:0005488//binding;GO:0036094//small molecule binding;GO:0097159//organic cyclic compound binding;GO:0003674//molecular_function;GO:0016301//kinase activity;GO:0000166//nucleotide binding;GO:1901265//nucleoside phosphate binding;GO:0016772//transferase activity, transferring phosphorus-containing groups;GO:1901363//heterocyclic compound binding;GO:0030246//carbohydrate binding;GO:0003824//cataly…	GO:0007154//cell communication;GO:0044700//single organism signaling;GO:0051716//cellular response to stimulus;GO:0043170//macromolecule metabolic process;GO:0044267//cellular protein metabolic process;GO:0006464//cellular protein modification process;GO:0044699//single-organism process;GO:0050794//regulation of cellular process;GO:0019538//protein metabolic process;GO:0050789//regulation of biol…
8	24738101	24738300	*	7.64902e-66	8.7596e-63	88.383	Os08g0501000	Genebody	-	Hypothetical conserved gene. (Os08t0501000-00)	-	-	-	-	GO:0071944//cell periphery;GO:0005575//cellular_component;GO:0005886//plasma membrane;GO:0044464//cell part;GO:0005623//cell;GO:0016020//membrane	GO:0005488//binding;GO:0036094//small molecule binding;GO:0097159//organic cyclic compound binding;GO:0003674//molecular_function;GO:0016301//kinase activity;GO:0000166//nucleotide binding;GO:1901265//nucleoside phosphate binding;GO:0016772//transferase activity, transferring phosphorus-containing groups;GO:1901363//heterocyclic compound binding;GO:0030246//carbohydrate binding;GO:0003824//cataly…	GO:0007154//cell communication;GO:0044700//single organism signaling;GO:0051716//cellular response to stimulus;GO:0043170//macromolecule metabolic process;GO:0044267//cellular protein metabolic process;GO:0006464//cellular protein modification process;GO:0044699//single-organism process;GO:0050794//regulation of cellular process;GO:0019538//protein metabolic process;GO:0050789//regulation of biol…
8	24738201	24738400	*	6.75886e-58	5.89204e-55	83.055	Os08g0501000	Genebody	-	Hypothetical conserved gene. (Os08t0501000-00)	-	-	-	-	GO:0071944//cell periphery;GO:0005575//cellular_component;GO:0005886//plasma membrane;GO:0044464//cell part;GO:0005623//cell;GO:0016020//membrane	GO:0005488//binding;GO:0036094//small molecule binding;GO:0097159//organic cyclic compound binding;GO:0003674//molecular_function;GO:0016301//kinase activity;GO:0000166//nucleotide binding;GO:1901265//nucleoside phosphate binding;GO:0016772//transferase activity, transferring phosphorus-containing groups;GO:1901363//heterocyclic compound binding;GO:0030246//carbohydrate binding;GO:0003824//cataly…	GO:0007154//cell communication;GO:0044700//single organism signaling;GO:0051716//cellular response to stimulus;GO:0043170//macromolecule metabolic process;GO:0044267//cellular protein metabolic process;GO:0006464//cellular protein modification process;GO:0044699//single-organism process;GO:0050794//regulation of cellular process;GO:0019538//protein metabolic process;GO:0050789//regulation of biol…
8	25867801	25868000	*	2.01676e-29	4.59122e-27	-81.7582	Os08g0520400	Genebody	-	-	-	-	-	-	-	-	-
8	26559501	26559700	*	5.33758e-23	8.0527e-21	-78.8732	Os08g0532900	Genebody	-	emp24/gp25L/p24 family protein. (Os08t0532900-01);emp24/gp25L/p24 family protein. (Os08t0532900-02)	-	-	-	-	GO:0043226//organelle;GO:0016020//membrane;GO:0044444//cytoplasmic part;GO:0005737//cytoplasm;GO:0005575//cellular_component;GO:0044424//intracellular part;GO:0005783//endoplasmic reticulum;GO:0005622//intracellular;GO:0012505//endomembrane system;GO:0044464//cell part;GO:0043231//intracellular membrane-bounded organelle;GO:0043229//intracellular organelle;GO:0043227//membrane-bounded organelle;G…	-	GO:0008150//biological_process;GO:0051234//establishment of localization;GO:0006810//transport;GO:0051179//localization
8	26559501	26559700	*	5.33758e-23	8.0527e-21	-78.8732	Os08g0533101	Genebody	-	-	-	-	-	-	-	-	-
8	26786801	26787000	*	7.26636e-12	4.19706e-10	-75.6098	Os08g0536100	Genebody	-	-	-	-	-	-	-	-	-
8	26786801	26787000	*	7.26636e-12	4.19706e-10	-75.6098	Os08g0536150	Genebody	-	-	-	-	-	-	-	-	-
8	26786901	26787100	*	5.23394e-14	3.78352e-12	-80	Os08g0536100	Genebody	-	-	-	-	-	-	-	-	-
8	26786901	26787100	*	5.23394e-14	3.78352e-12	-80	Os08g0536150	Genebody	-	-	-	-	-	-	-	-	-
8	27305701	27305900	*	2.46483e-27	4.93191e-25	-85.6525	Os08g0544900	Genebody	-	Similar to HMG-CoA synthase. (Os08t0544900-01)	Metabolism	Metabolism of terpenoids and polyketides;Lipid metabolism;Carbohydrate metabolism;Amino acid metabolism	ko00900//Terpenoid backbone biosynthesis;ko00280//Valine, leucine and isoleucine degradation;ko00650//Butanoate metabolism;ko00072//Synthesis and degradation of ketone bodies	K01641	-	GO:0003674//molecular_function;GO:0003824//catalytic activity;GO:0016740//transferase activity	GO:0009058//biosynthetic process;GO:0044710//single-organism metabolic process;GO:0009987//cellular process;GO:0006629//lipid metabolic process;GO:0044238//primary metabolic process;GO:0008152//metabolic process;GO:0071704//organic substance metabolic process;GO:0008150//biological_process;GO:0044699//single-organism process
8	27305801	27306000	*	5.92762e-18	6.10143e-16	-78.1429	Os08g0544900	Genebody	-	Similar to HMG-CoA synthase. (Os08t0544900-01)	Metabolism	Metabolism of terpenoids and polyketides;Lipid metabolism;Carbohydrate metabolism;Amino acid metabolism	ko00900//Terpenoid backbone biosynthesis;ko00280//Valine, leucine and isoleucine degradation;ko00650//Butanoate metabolism;ko00072//Synthesis and degradation of ketone bodies	K01641	-	GO:0003674//molecular_function;GO:0003824//catalytic activity;GO:0016740//transferase activity	GO:0009058//biosynthetic process;GO:0044710//single-organism metabolic process;GO:0009987//cellular process;GO:0006629//lipid metabolic process;GO:0044238//primary metabolic process;GO:0008152//metabolic process;GO:0071704//organic substance metabolic process;GO:0008150//biological_process;GO:0044699//single-organism process
8	27323401	27323600	*	1.45227e-42	6.61325e-40	81.8163	Os08g0545500	Genebody	-	-	-	-	-	-	-	-	-
8	27323501	27323700	*	1.59864e-55	1.26966e-52	81.7467	Os08g0545500	Genebody	-	-	-	-	-	-	-	-	-
8	28338001	28338200	*	7.29666e-32	1.90571e-29	-94.7368	Os08g0565450	Genebody	-	-	-	-	-	-	-	-	-
8	28338101	28338300	*	6.84948e-42	3.01538e-39	-96.0526	Os08g0565450	Genebody	-	-	-	-	-	-	-	-	-
9	884001	884200	*	7.37686e-72	1.03708e-68	89.4803	Os09g0109800	Genebody	-	Similar to Na+/H+ antiporter, probable CP0838. (Os09t0109800-01);Similar to Na+/H+ antiporter, probable CP0838. (Os09t0109800-02);Divalent ion symporter domain containing protein. (Os09t0109800-03);Similar to Na+/H+ antiporter, probable CP0838. (Os09t0109800-04)	-	-	-	-	GO:0005575//cellular_component;GO:0016020//membrane	-	GO:0051179//localization;GO:0006810//transport;GO:0008150//biological_process;GO:0051234//establishment of localization
9	884301	884500	*	1.40428e-26	2.67914e-24	88.0823	Os09g0109800	Genebody	-	Similar to Na+/H+ antiporter, probable CP0838. (Os09t0109800-01);Similar to Na+/H+ antiporter, probable CP0838. (Os09t0109800-02);Divalent ion symporter domain containing protein. (Os09t0109800-03);Similar to Na+/H+ antiporter, probable CP0838. (Os09t0109800-04)	-	-	-	-	GO:0005575//cellular_component;GO:0016020//membrane	-	GO:0051179//localization;GO:0006810//transport;GO:0008150//biological_process;GO:0051234//establishment of localization
9	1759701	1759900	*	1.06819e-16	9.88345e-15	-76.3345	Os09g0122300	Genebody	-	Similar to Zinc knuckle family protein. (Os09t0122300-01)	-	-	-	-	-	GO:0003674//molecular_function;GO:1901363//heterocyclic compound binding;GO:0003676//nucleic acid binding;GO:0005488//binding;GO:0097159//organic cyclic compound binding	-
9	1759701	1759900	*	1.06819e-16	9.88345e-15	-76.3345	Os09g0122500	Genebody	-	-	-	-	-	-	-	-	-
9	1759801	1760000	*	3.8995e-18	4.07409e-16	-81.6771	Os09g0122300	Genebody	-	Similar to Zinc knuckle family protein. (Os09t0122300-01)	-	-	-	-	-	GO:0003674//molecular_function;GO:1901363//heterocyclic compound binding;GO:0003676//nucleic acid binding;GO:0005488//binding;GO:0097159//organic cyclic compound binding	-
9	1759801	1760000	*	3.8995e-18	4.07409e-16	-81.6771	Os09g0122500	Genebody	-	-	-	-	-	-	-	-	-
9	3052801	3053000	*	9.15731e-45	4.63836e-42	-88.6533	Os09g0240200	Genebody	CONSTANS-like gene B, B-box-containing protein 27, CCT domain-containing gene 31, CCT (CO, CO-LIKE and TOC1) domain protein 31, CCT domain protein 31	Zinc finger, B-box domain containing protein. (Os09t0240200-01)	-	-	-	-	GO:0005634//nucleus;GO:0043229//intracellular organelle;GO:0005622//intracellular;GO:0043226//organelle;GO:0044424//intracellular part;GO:0043231//intracellular membrane-bounded organelle;GO:0044464//cell part;GO:0005623//cell;GO:0043227//membrane-bounded organelle;GO:0005575//cellular_component	GO:0005488//binding;GO:0003674//molecular_function;GO:0097159//organic cyclic compound binding;GO:1901363//heterocyclic compound binding;GO:0005515//protein binding;GO:0003677//DNA binding;GO:0003676//nucleic acid binding	GO:0006807//nitrogen compound metabolic process;GO:1901360//organic cyclic compound metabolic process;GO:0046483//heterocycle metabolic process;GO:0032501//multicellular organismal process;GO:0044702//single organism reproductive process;GO:0044699//single-organism process;GO:0044767//single-organism developmental process;GO:0032502//developmental process;GO:0048367//shoot system development;GO:0…
9	3053501	3053700	*	6.68266e-25	1.14368e-22	-83.9409	Os09g0240200	Genebody	CONSTANS-like gene B, B-box-containing protein 27, CCT domain-containing gene 31, CCT (CO, CO-LIKE and TOC1) domain protein 31, CCT domain protein 31	Zinc finger, B-box domain containing protein. (Os09t0240200-01)	-	-	-	-	GO:0005634//nucleus;GO:0043229//intracellular organelle;GO:0005622//intracellular;GO:0043226//organelle;GO:0044424//intracellular part;GO:0043231//intracellular membrane-bounded organelle;GO:0044464//cell part;GO:0005623//cell;GO:0043227//membrane-bounded organelle;GO:0005575//cellular_component	GO:0005488//binding;GO:0003674//molecular_function;GO:0097159//organic cyclic compound binding;GO:1901363//heterocyclic compound binding;GO:0005515//protein binding;GO:0003677//DNA binding;GO:0003676//nucleic acid binding	GO:0006807//nitrogen compound metabolic process;GO:1901360//organic cyclic compound metabolic process;GO:0046483//heterocycle metabolic process;GO:0032501//multicellular organismal process;GO:0044702//single organism reproductive process;GO:0044699//single-organism process;GO:0044767//single-organism developmental process;GO:0032502//developmental process;GO:0048367//shoot system development;GO:0…
9	3102901	3103100	*	1.5707e-95	4.60057e-92	-86.0063	Os09g0240850	Genebody	-	-	-	-	-	-	-	-	-
9	3144401	3144600	*	3.4457e-31	8.67386e-29	-85.2304	Os09g0241700	Genebody	-	Homeodomain-like containing protein. (Os09t0241700-01)	-	-	-	-	GO:0005622//intracellular;GO:0005575//cellular_component;GO:0005623//cell;GO:0044424//intracellular part;GO:0016020//membrane;GO:0044464//cell part;GO:0005737//cytoplasm	GO:0016740//transferase activity;GO:0097159//organic cyclic compound binding;GO:0000166//nucleotide binding;GO:0005488//binding;GO:0016772//transferase activity, transferring phosphorus-containing groups;GO:0003674//molecular_function;GO:0016301//kinase activity;GO:0036094//small molecule binding;GO:1901265//nucleoside phosphate binding;GO:0003824//catalytic activity;GO:1901363//heterocyclic comp…	GO:0044238//primary metabolic process;GO:0008150//biological_process;GO:0044237//cellular metabolic process;GO:0043412//macromolecule modification;GO:0019538//protein metabolic process;GO:0043170//macromolecule metabolic process;GO:0009987//cellular process;GO:0044267//cellular protein metabolic process;GO:0006464//cellular protein modification process;GO:0071704//organic substance metabolic proc…
9	3572901	3573100	*	4.14976e-24	6.74307e-22	90.3226	Os09g0247101	Genebody	-	-	-	-	-	-	-	-	-
9	4939101	4939300	*	1.1686e-29	2.70148e-27	78.7037	Os09g0265225	Genebody	-	-	-	-	-	-	-	-	-
9	4994901	4995100	*	3.69924e-43	1.73692e-40	-93.0602	Os09g0266100	Genebody	-	-	-	-	-	-	-	-	-
9	5125001	5125200	*	2.46669e-20	3.06532e-18	-87.7571	Os09g0268100	Genebody	-	Similar to lectin-like receptor kinase 7. (Os09t0268100-00)	-	-	-	-	GO:0005575//cellular_component;GO:0016020//membrane	GO:0000166//nucleotide binding;GO:1901265//nucleoside phosphate binding;GO:0005488//binding;GO:0036094//small molecule binding;GO:0003824//catalytic activity;GO:0016740//transferase activity;GO:0030246//carbohydrate binding;GO:0016772//transferase activity, transferring phosphorus-containing groups;GO:0097159//organic cyclic compound binding;GO:0016301//kinase activity;GO:1901363//heterocyclic co…	GO:0044237//cellular metabolic process;GO:0044267//cellular protein metabolic process;GO:0043170//macromolecule metabolic process;GO:0008150//biological_process;GO:0019538//protein metabolic process;GO:0008152//metabolic process;GO:0043412//macromolecule modification;GO:0036211//protein modification process;GO:0044260//cellular macromolecule metabolic process;GO:0009987//cellular process;GO:00717…
9	5125101	5125300	*	4.76099e-28	9.95596e-26	-90.6505	Os09g0268100	Genebody	-	Similar to lectin-like receptor kinase 7. (Os09t0268100-00)	-	-	-	-	GO:0005575//cellular_component;GO:0016020//membrane	GO:0000166//nucleotide binding;GO:1901265//nucleoside phosphate binding;GO:0005488//binding;GO:0036094//small molecule binding;GO:0003824//catalytic activity;GO:0016740//transferase activity;GO:0030246//carbohydrate binding;GO:0016772//transferase activity, transferring phosphorus-containing groups;GO:0097159//organic cyclic compound binding;GO:0016301//kinase activity;GO:1901363//heterocyclic co…	GO:0044237//cellular metabolic process;GO:0044267//cellular protein metabolic process;GO:0043170//macromolecule metabolic process;GO:0008150//biological_process;GO:0019538//protein metabolic process;GO:0008152//metabolic process;GO:0043412//macromolecule modification;GO:0036211//protein modification process;GO:0044260//cellular macromolecule metabolic process;GO:0009987//cellular process;GO:00717…
9	7479801	7480000	*	2.64717e-67	3.20784e-64	95.8938	Os09g0300800	Genebody	-	Protein of unknown function DUF247, plant family protein. (Os09t0300800-01)	-	-	-	-	GO:0005575//cellular_component;GO:0016020//membrane	-	-
9	7479901	7480100	*	6.97774e-52	4.79697e-49	76.9965	Os09g0300800	Genebody	-	Protein of unknown function DUF247, plant family protein. (Os09t0300800-01)	-	-	-	-	GO:0005575//cellular_component;GO:0016020//membrane	-	-
9	9692301	9692500	*	6.55033e-86	1.44776e-82	-76.0455	Os09g0328066	Genebody	-	Hypothetical conserved gene. (Os09t0328066-00)	-	-	-	-	GO:0005886//plasma membrane;GO:0005737//cytoplasm;GO:0016020//membrane;GO:0071944//cell periphery;GO:0005623//cell;GO:0005575//cellular_component;GO:0044424//intracellular part;GO:0005622//intracellular;GO:0044464//cell part	GO:0097159//organic cyclic compound binding;GO:0003674//molecular_function;GO:1901265//nucleoside phosphate binding;GO:0000166//nucleotide binding;GO:0036094//small molecule binding;GO:1901363//heterocyclic compound binding;GO:0005488//binding	GO:0051179//localization;GO:0007165//signal transduction;GO:0006810//transport;GO:0050896//response to stimulus;GO:0065008//regulation of biological quality;GO:0044763//single-organism cellular process;GO:0008150//biological_process;GO:0050794//regulation of cellular process;GO:0044700//single organism signaling;GO:0050789//regulation of biological process;GO:0023052//signaling;GO:0006950//respon…
9	9693501	9693700	*	4.21846e-46	2.26796e-43	80.717	Os09g0328066	Genebody	-	Hypothetical conserved gene. (Os09t0328066-00)	-	-	-	-	GO:0005886//plasma membrane;GO:0005737//cytoplasm;GO:0016020//membrane;GO:0071944//cell periphery;GO:0005623//cell;GO:0005575//cellular_component;GO:0044424//intracellular part;GO:0005622//intracellular;GO:0044464//cell part	GO:0097159//organic cyclic compound binding;GO:0003674//molecular_function;GO:1901265//nucleoside phosphate binding;GO:0000166//nucleotide binding;GO:0036094//small molecule binding;GO:1901363//heterocyclic compound binding;GO:0005488//binding	GO:0051179//localization;GO:0007165//signal transduction;GO:0006810//transport;GO:0050896//response to stimulus;GO:0065008//regulation of biological quality;GO:0044763//single-organism cellular process;GO:0008150//biological_process;GO:0050794//regulation of cellular process;GO:0044700//single organism signaling;GO:0050789//regulation of biological process;GO:0023052//signaling;GO:0006950//respon…
9	9923501	9923700	*	1.93061e-25	3.43053e-23	-81.0897	Os09g0331900	Genebody	-	Hypothetical conserved gene. (Os09t0331900-01)	-	-	-	-	GO:0005634//nucleus;GO:0043231//intracellular membrane-bounded organelle;GO:0043229//intracellular organelle;GO:0043226//organelle;GO:0005575//cellular_component;GO:0043227//membrane-bounded organelle;GO:0044424//intracellular part;GO:0044464//cell part;GO:0005622//intracellular;GO:0005623//cell	GO:0003824//catalytic activity;GO:0016787//hydrolase activity;GO:0004518//nuclease activity;GO:0003723//RNA binding;GO:0003676//nucleic acid binding;GO:0005488//binding;GO:0003674//molecular_function;GO:1901363//heterocyclic compound binding;GO:0097159//organic cyclic compound binding;GO:0016788//hydrolase activity, acting on ester bonds	GO:0044237//cellular metabolic process;GO:1901566//organonitrogen compound biosynthetic process;GO:0065007//biological regulation;GO:1901564//organonitrogen compound metabolic process;GO:0043043//peptide biosynthetic process;GO:0060255//regulation of macromolecule metabolic process;GO:0044238//primary metabolic process;GO:0006518//peptide metabolic process;GO:0006412//translation;GO:0071704//orga…
9	10082401	10082600	*	1.08201e-39	4.31154e-37	80.1205	Os09g0333600	Genebody	-	Similar to PDR-like ABC transporter (PDR4 ABC transporter). (Os09t0333600-01);Similar to PDR20. (Os09t0333600-02)	-	-	-	-	GO:0071944//cell periphery;GO:0005623//cell;GO:0044464//cell part;GO:0016020//membrane;GO:0005575//cellular_component;GO:0005886//plasma membrane	GO:0005215//transporter activity;GO:0000166//nucleotide binding;GO:0097159//organic cyclic compound binding;GO:1901265//nucleoside phosphate binding;GO:0003674//molecular_function;GO:1901363//heterocyclic compound binding;GO:0003824//catalytic activity;GO:0016787//hydrolase activity;GO:0005488//binding;GO:0036094//small molecule binding	GO:0051179//localization;GO:0006810//transport;GO:0008150//biological_process;GO:0051234//establishment of localization
9	10958901	10959100	*	6.31519e-25	1.08299e-22	-91.0714	Os09g0348600	Genebody	RECEPTOR-LIKE CYTOPLASMIC KINASE 264	Protein kinase, catalytic domain domain containing protein. (Os09t0348600-00)	-	-	-	-	GO:0016020//membrane;GO:0005575//cellular_component	GO:0003674//molecular_function;GO:0016772//transferase activity, transferring phosphorus-containing groups;GO:0016740//transferase activity;GO:0097159//organic cyclic compound binding;GO:0036094//small molecule binding;GO:0003824//catalytic activity;GO:0000166//nucleotide binding;GO:1901265//nucleoside phosphate binding;GO:0016301//kinase activity;GO:1901363//heterocyclic compound binding;GO:0005…	GO:0043412//macromolecule modification;GO:0044238//primary metabolic process;GO:0044267//cellular protein metabolic process;GO:0036211//protein modification process;GO:0006464//cellular protein modification process;GO:0008150//biological_process;GO:0044260//cellular macromolecule metabolic process;GO:0008152//metabolic process;GO:0019538//protein metabolic process;GO:0071704//organic substance me…
9	10961701	10961900	*	1.50632e-22	2.19858e-20	-78.1408	Os09g0348600	Genebody	RECEPTOR-LIKE CYTOPLASMIC KINASE 264	Protein kinase, catalytic domain domain containing protein. (Os09t0348600-00)	-	-	-	-	GO:0016020//membrane;GO:0005575//cellular_component	GO:0003674//molecular_function;GO:0016772//transferase activity, transferring phosphorus-containing groups;GO:0016740//transferase activity;GO:0097159//organic cyclic compound binding;GO:0036094//small molecule binding;GO:0003824//catalytic activity;GO:0000166//nucleotide binding;GO:1901265//nucleoside phosphate binding;GO:0016301//kinase activity;GO:1901363//heterocyclic compound binding;GO:0005…	GO:0043412//macromolecule modification;GO:0044238//primary metabolic process;GO:0044267//cellular protein metabolic process;GO:0036211//protein modification process;GO:0006464//cellular protein modification process;GO:0008150//biological_process;GO:0044260//cellular macromolecule metabolic process;GO:0008152//metabolic process;GO:0019538//protein metabolic process;GO:0071704//organic substance me…
9	10994501	10994700	*	1.54799e-46	8.5023e-44	-92.0807	Os09g0349100	Genebody	-	Protein kinase, catalytic domain domain containing protein. (Os09t0349100-00)	-	-	-	-	GO:0016020//membrane;GO:0005575//cellular_component	GO:0036094//small molecule binding;GO:0003824//catalytic activity;GO:0003674//molecular_function;GO:0097159//organic cyclic compound binding;GO:0016740//transferase activity;GO:0005488//binding;GO:0000166//nucleotide binding;GO:1901363//heterocyclic compound binding;GO:1901265//nucleoside phosphate binding;GO:0016772//transferase activity, transferring phosphorus-containing groups;GO:0016301//kin…	GO:0019538//protein metabolic process;GO:0036211//protein modification process;GO:0008152//metabolic process;GO:0009987//cellular process;GO:0044237//cellular metabolic process;GO:0043170//macromolecule metabolic process;GO:0008150//biological_process;GO:0043412//macromolecule modification;GO:0044238//primary metabolic process;GO:0044260//cellular macromolecule metabolic process;GO:0006464//cellu…
9	10994601	10994800	*	2.01613e-35	6.42618e-33	-85.4369	Os09g0349100	Genebody	-	Protein kinase, catalytic domain domain containing protein. (Os09t0349100-00)	-	-	-	-	GO:0016020//membrane;GO:0005575//cellular_component	GO:0036094//small molecule binding;GO:0003824//catalytic activity;GO:0003674//molecular_function;GO:0097159//organic cyclic compound binding;GO:0016740//transferase activity;GO:0005488//binding;GO:0000166//nucleotide binding;GO:1901363//heterocyclic compound binding;GO:1901265//nucleoside phosphate binding;GO:0016772//transferase activity, transferring phosphorus-containing groups;GO:0016301//kin…	GO:0019538//protein metabolic process;GO:0036211//protein modification process;GO:0008152//metabolic process;GO:0009987//cellular process;GO:0044237//cellular metabolic process;GO:0043170//macromolecule metabolic process;GO:0008150//biological_process;GO:0043412//macromolecule modification;GO:0044238//primary metabolic process;GO:0044260//cellular macromolecule metabolic process;GO:0006464//cellu…
9	11174501	11174700	*	5.55218e-37	1.92456e-34	80.7484	Os09g0351700	Genebody	RECEPTOR-LIKE CYTOPLASMIC KINASE 265	Protein kinase, catalytic domain domain containing protein. (Os09t0351700-00)	-	-	-	-	-	GO:0036094//small molecule binding;GO:0097159//organic cyclic compound binding;GO:0003824//catalytic activity;GO:0000166//nucleotide binding;GO:1901363//heterocyclic compound binding;GO:0003674//molecular_function;GO:0005488//binding;GO:0016301//kinase activity;GO:0016740//transferase activity;GO:1901265//nucleoside phosphate binding;GO:0016772//transferase activity, transferring phosphorus-conta…	GO:0044267//cellular protein metabolic process;GO:0043170//macromolecule metabolic process;GO:0009987//cellular process;GO:0008152//metabolic process;GO:0036211//protein modification process;GO:0006464//cellular protein modification process;GO:0071704//organic substance metabolic process;GO:0019538//protein metabolic process;GO:0043412//macromolecule modification;GO:0008150//biological_process;GO…
9	11262001	11262200	*	2.24841e-52	1.57763e-49	-82.033	Os09g0353200	Genebody	-	Protein kinase, catalytic domain domain containing protein. (Os09t0353200-00)	-	-	-	-	-	GO:0000166//nucleotide binding;GO:0003824//catalytic activity;GO:0016301//kinase activity;GO:0003674//molecular_function;GO:0005488//binding;GO:1901265//nucleoside phosphate binding;GO:0036094//small molecule binding;GO:0016740//transferase activity;GO:1901363//heterocyclic compound binding;GO:0016772//transferase activity, transferring phosphorus-containing groups;GO:0097159//organic cyclic comp…	GO:0071704//organic substance metabolic process;GO:0036211//protein modification process;GO:0044267//cellular protein metabolic process;GO:0008152//metabolic process;GO:0009987//cellular process;GO:0043412//macromolecule modification;GO:0043170//macromolecule metabolic process;GO:0019538//protein metabolic process;GO:0044237//cellular metabolic process;GO:0044238//primary metabolic process;GO:004…
9	11262101	11262300	*	4.27951e-40	1.73222e-37	-88.5057	Os09g0353200	Genebody	-	Protein kinase, catalytic domain domain containing protein. (Os09t0353200-00)	-	-	-	-	-	GO:0000166//nucleotide binding;GO:0003824//catalytic activity;GO:0016301//kinase activity;GO:0003674//molecular_function;GO:0005488//binding;GO:1901265//nucleoside phosphate binding;GO:0036094//small molecule binding;GO:0016740//transferase activity;GO:1901363//heterocyclic compound binding;GO:0016772//transferase activity, transferring phosphorus-containing groups;GO:0097159//organic cyclic comp…	GO:0071704//organic substance metabolic process;GO:0036211//protein modification process;GO:0044267//cellular protein metabolic process;GO:0008152//metabolic process;GO:0009987//cellular process;GO:0043412//macromolecule modification;GO:0043170//macromolecule metabolic process;GO:0019538//protein metabolic process;GO:0044237//cellular metabolic process;GO:0044238//primary metabolic process;GO:004…
9	11289901	11290100	*	1.01525e-45	5.37141e-43	-81.5359	Os09g0353400	Genebody	-	Similar to Leucoanthocyanidin dioxygenase. (Os09t0353400-00)	-	-	-	-	-	GO:0003674//molecular_function;GO:0003824//catalytic activity	GO:0008150//biological_process;GO:0008152//metabolic process
9	11442101	11442300	*	1.02967e-21	1.41591e-19	-77.4332	Os09g0356100	Genebody	-	Similar to H1005F08.16 protein. (Os09t0356100-01)	-	-	-	-	GO:0044446//intracellular organelle part;GO:0043233//organelle lumen;GO:0005575//cellular_component;GO:0043229//intracellular organelle;GO:0031981//nuclear lumen;GO:0005623//cell;GO:0005654//nucleoplasm;GO:0031974//membrane-enclosed lumen;GO:0044424//intracellular part;GO:0005634//nucleus;GO:0044422//organelle part;GO:0005737//cytoplasm;GO:0043226//organelle;GO:0044428//nuclear part;GO:0043231//i…	GO:0001071//nucleic acid binding transcription factor activity;GO:0003674//molecular_function;GO:0003700//transcription factor activity, sequence-specific DNA binding;GO:1901363//heterocyclic compound binding;GO:0097159//organic cyclic compound binding;GO:0005488//binding;GO:0005515//protein binding;GO:0003677//DNA binding;GO:0003676//nucleic acid binding	GO:0006139//nucleobase-containing compound metabolic process;GO:0071704//organic substance metabolic process;GO:0044238//primary metabolic process;GO:0034641//cellular nitrogen compound metabolic process;GO:0006725//cellular aromatic compound metabolic process;GO:0009058//biosynthetic process;GO:0008152//metabolic process;GO:0044237//cellular metabolic process;GO:0009987//cellular process;GO:0008…
9	11747701	11747900	*	1.98643e-63	2.08324e-60	77.1027	Os09g0360500	Genebody	-	Thiolase-like, subgroup domain containing protein. (Os09t0360500-01)	-	-	-	-	GO:0005575//cellular_component;GO:0016020//membrane	GO:0016740//transferase activity;GO:0003674//molecular_function;GO:0003824//catalytic activity	GO:0044699//single-organism process;GO:0008150//biological_process;GO:0009987//cellular process;GO:0044710//single-organism metabolic process;GO:0009058//biosynthetic process;GO:0044238//primary metabolic process;GO:0008152//metabolic process;GO:0006629//lipid metabolic process;GO:0071704//organic substance metabolic process
9	12149901	12150100	*	1.1868e-96	3.58014e-93	-81.4815	Os09g0368200	Genebody	POLYAMINE OXIDASE B	Similar to polyamine oxidase precursor. (Os09t0368200-00)	Metabolism	Amino acid metabolism;Metabolism of other amino acids	ko00330//Arginine and proline metabolism;ko00410//beta-Alanine metabolism	K13366	GO:0005575//cellular_component;GO:0016020//membrane	GO:0003674//molecular_function;GO:0003824//catalytic activity	GO:0008152//metabolic process;GO:0008150//biological_process
9	12149901	12150100	*	1.1868e-96	3.58014e-93	-81.4815	Os09g0368250	Genebody	-	-	-	-	-	-	-	-	-
9	13973101	13973300	*	2.9434e-97	9.04504e-94	79.6803	Os09g0399502	Genebody	-	-	-	-	-	-	-	-	-
9	15346401	15346600	*	3.18757e-15	2.58542e-13	-79.7143	Os09g0423500	Genebody	-	Peptidase A1 domain containing protein. (Os09t0423500-01)	-	-	-	-	-	GO:0003676//nucleic acid binding;GO:1901363//heterocyclic compound binding;GO:0003824//catalytic activity;GO:0016787//hydrolase activity;GO:0003674//molecular_function;GO:0097159//organic cyclic compound binding;GO:0003677//DNA binding;GO:0005488//binding	GO:0044238//primary metabolic process;GO:0009056//catabolic process;GO:0071704//organic substance metabolic process;GO:0043170//macromolecule metabolic process;GO:0008150//biological_process;GO:0008152//metabolic process;GO:0019538//protein metabolic process
9	15935201	15935400	*	1.05394e-22	1.55559e-20	-83.8038	Os09g0433900	Genebody	ALANINE AMINOTRANSFERASE 5	Similar to Alanine aminotransferase 2 (EC 2.6.1.2) (GPT) (Glutamic--pyruvic transaminase 2) (Glutamic--alanine transaminase 2) (ALAAT-2). (Os09t0433900-01)	Metabolism	Amino acid metabolism;Energy metabolism	ko00710//Carbon fixation in photosynthetic organisms;ko00250//Alanine, aspartate and glutamate metabolism;ko00220//Arginine biosynthesis	K00814	-	GO:0003824//catalytic activity;GO:0005488//binding;GO:0003674//molecular_function;GO:0016740//transferase activity	GO:0008152//metabolic process;GO:0009058//biosynthetic process;GO:0008150//biological_process
9	16328001	16328200	*	8.63833e-21	1.11066e-18	-75.5556	Os09g0440200	Genebody	-	-	-	-	-	-	-	-	-
9	16328101	16328300	*	1.39758e-24	2.34497e-22	-83.0189	Os09g0440200	Genebody	-	-	-	-	-	-	-	-	-
9	17063201	17063400	*	2.84959e-37	1.003e-34	-75.9036	Os09g0454200	Genebody	-	Conserved hypothetical protein. (Os09t0454200-01);Hypothetical conserved gene. (Os09t0454200-02)	-	-	-	-	GO:0005575//cellular_component;GO:0016020//membrane	-	-
9	18315601	18315800	*	4.89319e-209	1.10017e-204	-77.6477	Os09g0477900	Genebody	-	NusB/RsmB/TIM44 domain containing protein. (Os09t0477900-01)	-	-	-	-	-	GO:1901363//heterocyclic compound binding;GO:0005488//binding;GO:0097159//organic cyclic compound binding;GO:0003676//nucleic acid binding;GO:0003824//catalytic activity;GO:0016740//transferase activity;GO:0003674//molecular_function;GO:0003723//RNA binding	GO:0006807//nitrogen compound metabolic process;GO:1901360//organic cyclic compound metabolic process;GO:0008152//metabolic process;GO:0006139//nucleobase-containing compound metabolic process;GO:0006725//cellular aromatic compound metabolic process;GO:0034641//cellular nitrogen compound metabolic process;GO:0044238//primary metabolic process;GO:0009058//biosynthetic process;GO:0008150//biologica…
9	18497201	18497400	*	1.92246e-12	1.1814e-10	-83.3333	Os09g0481700	Genebody	WRKY GENE 90	SUSIBA2-like (WRKY transcription factor 80). (Os09t0481700-01);SUSIBA2-like (WRKY transcription factor 80). (Os09t0481700-02)	Organismal Systems	Environmental adaptation	ko04626//Plant-pathogen interaction	K18835	GO:0044464//cell part;GO:0005623//cell;GO:0043227//membrane-bounded organelle;GO:0005622//intracellular;GO:0043231//intracellular membrane-bounded organelle;GO:0043229//intracellular organelle;GO:0044424//intracellular part;GO:0005575//cellular_component;GO:0043226//organelle;GO:0005634//nucleus	GO:0003677//DNA binding;GO:0005488//binding;GO:0003676//nucleic acid binding;GO:0003674//molecular_function;GO:0001071//nucleic acid binding transcription factor activity;GO:1901363//heterocyclic compound binding;GO:0003700//transcription factor activity, sequence-specific DNA binding;GO:0097159//organic cyclic compound binding	GO:0034641//cellular nitrogen compound metabolic process;GO:0044237//cellular metabolic process;GO:0006725//cellular aromatic compound metabolic process;GO:1901360//organic cyclic compound metabolic process;GO:0006807//nitrogen compound metabolic process;GO:0008152//metabolic process;GO:0046483//heterocycle metabolic process;GO:0044238//primary metabolic process;GO:0071704//organic substance meta…
9	18552801	18553000	*	6.02772e-13	3.91813e-11	75.7848	Os09g0482640	Genebody	WALL-ASSOCIATED KINASE GENE 87	Serine/threonine protein kinase-related domain containing protein. (Os09t0482640-01)	-	-	-	-	GO:0005886//plasma membrane;GO:0044464//cell part;GO:0071944//cell periphery;GO:0005575//cellular_component;GO:0005623//cell;GO:0016020//membrane	GO:0005488//binding;GO:0003824//catalytic activity;GO:1901265//nucleoside phosphate binding;GO:0036094//small molecule binding;GO:0000166//nucleotide binding;GO:1901363//heterocyclic compound binding;GO:0097159//organic cyclic compound binding;GO:0030246//carbohydrate binding;GO:0016740//transferase activity;GO:0016772//transferase activity, transferring phosphorus-containing groups;GO:0003674//m…	GO:0007165//signal transduction;GO:0008150//biological_process;GO:0019538//protein metabolic process;GO:0036211//protein modification process;GO:0006464//cellular protein modification process;GO:0044699//single-organism process;GO:0044237//cellular metabolic process;GO:0065007//biological regulation;GO:0050794//regulation of cellular process;GO:0043412//macromolecule modification;GO:0044238//prim…
9	18552801	18553000	*	6.02772e-13	3.91813e-11	75.7848	Os09g0482650	Genebody	-	-	-	-	-	-	-	-	-
9	19615101	19615300	*	6.57695e-92	1.77347e-88	-77.7114	Os09g0506700	Genebody	F-box protein 498	Similar to F-box domain containing protein, expressed. (Os09t0506700-00)	-	-	-	-	-	GO:0005515//protein binding;GO:0005488//binding;GO:0003674//molecular_function	-
9	19615201	19615400	*	1.06068e-95	3.12135e-92	-92.233	Os09g0506700	Genebody	F-box protein 498	Similar to F-box domain containing protein, expressed. (Os09t0506700-00)	-	-	-	-	-	GO:0005515//protein binding;GO:0005488//binding;GO:0003674//molecular_function	-
9	20033901	20034100	*	1.0764e-50	7.02738e-48	-94.8718	Os09g0514500	Genebody	-	-	-	-	-	-	-	-	-
9	20033901	20034100	*	1.0764e-50	7.02738e-48	-94.8718	Os09g0514550	Genebody	-	-	-	-	-	-	-	-	-
9	20034001	20034200	*	7.86814e-30	1.83697e-27	-80.4348	Os09g0514500	Genebody	-	-	-	-	-	-	-	-	-
9	20034001	20034200	*	7.86814e-30	1.83697e-27	-80.4348	Os09g0514550	Genebody	-	-	-	-	-	-	-	-	-
9	20328101	20328300	*	1.0144e-40	4.23205e-38	97.9592	Os09g0520400	Genebody	b-ZIP TRANSCRIPTION FACTOR 76	Hypothetical conserved gene. (Os09t0520400-01)	-	-	-	-	-	GO:0003700//transcription factor activity, sequence-specific DNA binding;GO:0003674//molecular_function;GO:0001071//nucleic acid binding transcription factor activity	GO:0006807//nitrogen compound metabolic process;GO:0006725//cellular aromatic compound metabolic process;GO:0009987//cellular process;GO:0071704//organic substance metabolic process;GO:0009058//biosynthetic process;GO:0006139//nucleobase-containing compound metabolic process;GO:0046483//heterocycle metabolic process;GO:0044238//primary metabolic process;GO:0034641//cellular nitrogen compound meta…
9	21226401	21226600	*	1.2094e-12	7.60339e-11	75.5195	Os09g0539100	Genebody	3-dehydroquinate synthase	Similar to 3-dehydroquinate synthase-like protein. (Os09t0539100-01)	Metabolism	Amino acid metabolism	ko00400//Phenylalanine, tyrosine and tryptophan biosynthesis	K01735	GO:0005623//cell;GO:0005622//intracellular;GO:0005575//cellular_component;GO:0044464//cell part;GO:0044424//intracellular part;GO:0005737//cytoplasm	GO:0003674//molecular_function;GO:0003824//catalytic activity	GO:0008150//biological_process;GO:0009058//biosynthetic process;GO:0009987//cellular process;GO:0008152//metabolic process
9	22705101	22705300	*	2.66346e-14	1.98194e-12	79.7101	Os09g0568900	Genebody	F1F0-ATPase inhibitor protein 1-2	Similar to predicted protein. (Os09t0568900-01)	-	-	-	-	GO:0005575//cellular_component;GO:0016020//membrane	-	-
9	22795601	22795800	*	2.09236e-25	3.7076e-23	-81.5179	Os09g0570900	Genebody	-	Amino acid-binding ACT domain containing protein. (Os09t0570900-01);Similar to amino acid binding protein. (Os09t0570900-02)	-	-	-	-	GO:0005623//cell;GO:0043227//membrane-bounded organelle;GO:0005622//intracellular;GO:0005634//nucleus;GO:0005575//cellular_component;GO:0043226//organelle;GO:0043231//intracellular membrane-bounded organelle;GO:0044424//intracellular part;GO:0044464//cell part;GO:0043229//intracellular organelle	GO:0003677//DNA binding;GO:1901363//heterocyclic compound binding;GO:0005515//protein binding;GO:0005488//binding;GO:0097159//organic cyclic compound binding;GO:0003674//molecular_function;GO:0003676//nucleic acid binding	-
9	22795601	22795800	*	2.09236e-25	3.7076e-23	-81.5179	Os09g0570951	Genebody	-	-	-	-	-	-	-	-	-
9	22795701	22795900	*	3.53283e-16	3.12304e-14	-83.8095	Os09g0570900	Genebody	-	Amino acid-binding ACT domain containing protein. (Os09t0570900-01);Similar to amino acid binding protein. (Os09t0570900-02)	-	-	-	-	GO:0005623//cell;GO:0043227//membrane-bounded organelle;GO:0005622//intracellular;GO:0005634//nucleus;GO:0005575//cellular_component;GO:0043226//organelle;GO:0043231//intracellular membrane-bounded organelle;GO:0044424//intracellular part;GO:0044464//cell part;GO:0043229//intracellular organelle	GO:0003677//DNA binding;GO:1901363//heterocyclic compound binding;GO:0005515//protein binding;GO:0005488//binding;GO:0097159//organic cyclic compound binding;GO:0003674//molecular_function;GO:0003676//nucleic acid binding	-
9	22795701	22795900	*	3.53283e-16	3.12304e-14	-83.8095	Os09g0570951	Genebody	-	-	-	-	-	-	-	-	-
10	50901	51100	*	6.31545e-71	8.66428e-68	97.449	Os10g0100300	Genebody	TIC62, Os-TIC26, OsTIC26	NAD(P)-binding domain containing protein. (Os10t0100300-01)	-	-	-	-	GO:0005737//cytoplasm;GO:0009579//thylakoid;GO:0044444//cytoplasmic part;GO:0016020//membrane;GO:0043226//organelle;GO:0043229//intracellular organelle;GO:0044424//intracellular part;GO:0005575//cellular_component;GO:0044464//cell part;GO:0005623//cell;GO:0005622//intracellular;GO:0043227//membrane-bounded organelle;GO:0009536//plastid;GO:0043231//intracellular membrane-bounded organelle	GO:0005488//binding;GO:0003674//molecular_function;GO:0005515//protein binding	GO:0008150//biological_process;GO:0051234//establishment of localization;GO:0006810//transport;GO:0051179//localization
10	179001	179200	*	1.19011e-53	8.77833e-51	-85.0294	Os10g0102200	Genebody	-	Similar to cDNA, clone: J100054L12, full insert sequence. (Os10t0102200-00)	-	-	-	-	-	GO:0003674//molecular_function;GO:0005488//binding;GO:0005515//protein binding	-
10	1831101	1831300	*	1.03512e-38	3.9174e-36	80.6298	Os10g0130000	Genebody	-	Similar to NPKL1. (Os10t0130000-00)	-	-	-	-	GO:0005575//cellular_component;GO:0044464//cell part;GO:0005623//cell;GO:0005737//cytoplasm;GO:0005622//intracellular;GO:0016020//membrane;GO:0044424//intracellular part	GO:0016740//transferase activity;GO:0000166//nucleotide binding;GO:0016772//transferase activity, transferring phosphorus-containing groups;GO:0016301//kinase activity;GO:1901363//heterocyclic compound binding;GO:0003824//catalytic activity;GO:0003674//molecular_function;GO:0097159//organic cyclic compound binding;GO:0036094//small molecule binding;GO:1901265//nucleoside phosphate binding;GO:0005…	GO:0044700//single organism signaling;GO:0071704//organic substance metabolic process;GO:0008150//biological_process;GO:0044267//cellular protein metabolic process;GO:0007165//signal transduction;GO:0006950//response to stress;GO:0044238//primary metabolic process;GO:0044237//cellular metabolic process;GO:0050789//regulation of biological process;GO:0043412//macromolecule modification;GO:0007154/…
10	2053101	2053300	*	6.66557e-17	6.27944e-15	76.5132	Os10g0132700	Genebody	-	Similar to NB-ARC domain containing protein, expressed. (Os10t0132700-01)	-	-	-	-	GO:0071944//cell periphery;GO:0005575//cellular_component;GO:0044464//cell part;GO:0016020//membrane;GO:0005623//cell;GO:0005886//plasma membrane	GO:0036094//small molecule binding;GO:0000166//nucleotide binding;GO:0005488//binding;GO:0097159//organic cyclic compound binding;GO:1901363//heterocyclic compound binding;GO:0003674//molecular_function;GO:1901265//nucleoside phosphate binding	GO:0007154//cell communication;GO:0050896//response to stimulus;GO:0023052//signaling;GO:0065007//biological regulation;GO:0009987//cellular process;GO:0051716//cellular response to stimulus;GO:0007165//signal transduction;GO:0008150//biological_process;GO:0050794//regulation of cellular process;GO:0044763//single-organism cellular process;GO:0050789//regulation of biological process;GO:0044700//…
10	2053101	2053300	*	6.66557e-17	6.27944e-15	76.5132	Os10g0132800	Genebody	-	-	-	-	-	-	-	-	-
10	2594801	2595000	*	1.82873e-13	1.25248e-11	-77.5253	Os10g0142600	Genebody	WALL-ASSOCIATED KINASE GENE 101	Protein kinase, catalytic domain domain containing protein. (Os10t0142600-00)	-	-	-	-	GO:0005886//plasma membrane;GO:0016020//membrane;GO:0044464//cell part;GO:0071944//cell periphery;GO:0005623//cell;GO:0005575//cellular_component	GO:0003824//catalytic activity;GO:0005488//binding;GO:0016740//transferase activity;GO:0016301//kinase activity;GO:1901265//nucleoside phosphate binding;GO:0000166//nucleotide binding;GO:1901363//heterocyclic compound binding;GO:0036094//small molecule binding;GO:0097159//organic cyclic compound binding;GO:0003674//molecular_function;GO:0016772//transferase activity, transferring phosphorus-conta…	GO:0008150//biological_process;GO:0019538//protein metabolic process;GO:0036211//protein modification process;GO:0006464//cellular protein modification process;GO:0044700//single organism signaling;GO:0043170//macromolecule metabolic process;GO:0044260//cellular macromolecule metabolic process;GO:0050896//response to stimulus;GO:0044763//single-organism cellular process;GO:0007165//signal transdu…
10	2594801	2595000	*	1.82873e-13	1.25248e-11	-77.5253	Os10g0142700	Genebody	-	-	-	-	-	-	-	-	-
10	2844801	2845000	*	1.3729e-17	1.37305e-15	-76.8254	Os10g0147300	Genebody	-	Conserved hypothetical protein. (Os10t0147300-01);Similar to Homeobox domain containing protein, expressed. (Os10t0147300-02)	-	-	-	-	GO:0016020//membrane;GO:0005575//cellular_component	GO:0005488//binding;GO:0003677//DNA binding;GO:0097159//organic cyclic compound binding;GO:0003676//nucleic acid binding;GO:1901363//heterocyclic compound binding;GO:0003674//molecular_function	-
10	2978401	2978600	*	9.46589e-26	1.71536e-23	-86.9091	Os10g0149700	Genebody	-	-	-	-	-	-	-	-	-
10	3794701	3794900	*	3.82737e-30	9.08163e-28	-87.5833	Os10g0159800	Genebody	-	Alcohol dehydrogenase superfamily, zinc-containing protein. (Os10t0159800-01);Similar to Alcohol dehydrogenase 2. (Os10t0159800-03);Similar to Alcohol dehydrogenase 2. (Os10t0159800-04)	Metabolism	Lipid metabolism;Carbohydrate metabolism;Amino acid metabolism	ko00010//Glycolysis / Gluconeogenesis;ko00071//Fatty acid degradation;ko00350//Tyrosine metabolism	K00001	-	GO:0005488//binding;GO:0003674//molecular_function;GO:0003824//catalytic activity	GO:0008150//biological_process;GO:0008152//metabolic process
10	4079601	4079800	*	1.28325e-74	1.98047e-71	-96.3757	Os10g0162842	Genebody	-	-	-	-	-	-	-	-	-
10	4080701	4080900	*	1.35195e-52	9.56782e-50	-84.9444	Os10g0162842	Genebody	-	-	-	-	-	-	-	-	-
10	4080701	4080900	*	1.35195e-52	9.56782e-50	-84.9444	Os10g0162844	Genebody	-	Wall-associated kinase domain containing protein. (Os10t0162844-00)	-	-	-	-	GO:0016020//membrane;GO:0005575//cellular_component	GO:0030246//carbohydrate binding;GO:0016772//transferase activity, transferring phosphorus-containing groups;GO:0016740//transferase activity;GO:0003674//molecular_function;GO:0005488//binding;GO:0003824//catalytic activity;GO:0016301//kinase activity	GO:0019538//protein metabolic process;GO:0044237//cellular metabolic process;GO:0008150//biological_process;GO:0043412//macromolecule modification;GO:0044260//cellular macromolecule metabolic process;GO:0009987//cellular process;GO:0006464//cellular protein modification process;GO:0036211//protein modification process;GO:0008152//metabolic process;GO:0043170//macromolecule metabolic process;GO:00…
10	4080801	4081000	*	4.36741e-25	7.5774e-23	-89.7354	Os10g0162842	Genebody	-	-	-	-	-	-	-	-	-
10	4080801	4081000	*	4.36741e-25	7.5774e-23	-89.7354	Os10g0162844	Genebody	-	Wall-associated kinase domain containing protein. (Os10t0162844-00)	-	-	-	-	GO:0016020//membrane;GO:0005575//cellular_component	GO:0030246//carbohydrate binding;GO:0016772//transferase activity, transferring phosphorus-containing groups;GO:0016740//transferase activity;GO:0003674//molecular_function;GO:0005488//binding;GO:0003824//catalytic activity;GO:0016301//kinase activity	GO:0019538//protein metabolic process;GO:0044237//cellular metabolic process;GO:0008150//biological_process;GO:0043412//macromolecule modification;GO:0044260//cellular macromolecule metabolic process;GO:0009987//cellular process;GO:0006464//cellular protein modification process;GO:0036211//protein modification process;GO:0008152//metabolic process;GO:0043170//macromolecule metabolic process;GO:00…
10	4466601	4466800	*	1.58897e-17	1.58028e-15	-93.1034	Os10g0164500	Genebody	-	Similar to Cytochrome P450 family protein, expressed. (Os10t0164500-00)	-	-	-	-	GO:0005575//cellular_component;GO:0016020//membrane	GO:0003674//molecular_function;GO:0003824//catalytic activity;GO:0016787//hydrolase activity;GO:0005488//binding	GO:0044699//single-organism process;GO:0071704//organic substance metabolic process;GO:0009058//biosynthetic process;GO:0019748//secondary metabolic process;GO:0019538//protein metabolic process;GO:0008150//biological_process;GO:0043170//macromolecule metabolic process;GO:0008152//metabolic process;GO:0044710//single-organism metabolic process;GO:0044238//primary metabolic process
10	5164601	5164800	*	5.16076e-33	1.44069e-30	-97.8947	Os10g0174548	Genebody	WALL-ASSOCIATED KINASE GENE 107	Similar to Calcium binding EGF domain containing protein. (Os10t0174548-00)	-	-	-	-	GO:0016020//membrane;GO:0044464//cell part;GO:0005886//plasma membrane;GO:0071944//cell periphery;GO:0005575//cellular_component;GO:0005623//cell	GO:0000166//nucleotide binding;GO:0005488//binding;GO:0097159//organic cyclic compound binding;GO:0036094//small molecule binding;GO:0016740//transferase activity;GO:1901363//heterocyclic compound binding;GO:0030246//carbohydrate binding;GO:0016772//transferase activity, transferring phosphorus-containing groups;GO:0003824//catalytic activity;GO:0016301//kinase activity;GO:1901265//nucleoside pho…	GO:0006464//cellular protein modification process;GO:0044699//single-organism process;GO:0043412//macromolecule modification;GO:0007154//cell communication;GO:0044238//primary metabolic process;GO:0008150//biological_process;GO:0009987//cellular process;GO:0044237//cellular metabolic process;GO:0044260//cellular macromolecule metabolic process;GO:0050789//regulation of biological process;GO:00508…
10	5164801	5165000	*	6.71931e-25	1.14977e-22	-92.9519	Os10g0174548	Genebody	WALL-ASSOCIATED KINASE GENE 107	Similar to Calcium binding EGF domain containing protein. (Os10t0174548-00)	-	-	-	-	GO:0016020//membrane;GO:0044464//cell part;GO:0005886//plasma membrane;GO:0071944//cell periphery;GO:0005575//cellular_component;GO:0005623//cell	GO:0000166//nucleotide binding;GO:0005488//binding;GO:0097159//organic cyclic compound binding;GO:0036094//small molecule binding;GO:0016740//transferase activity;GO:1901363//heterocyclic compound binding;GO:0030246//carbohydrate binding;GO:0016772//transferase activity, transferring phosphorus-containing groups;GO:0003824//catalytic activity;GO:0016301//kinase activity;GO:1901265//nucleoside pho…	GO:0006464//cellular protein modification process;GO:0044699//single-organism process;GO:0043412//macromolecule modification;GO:0007154//cell communication;GO:0044238//primary metabolic process;GO:0008150//biological_process;GO:0009987//cellular process;GO:0044237//cellular metabolic process;GO:0044260//cellular macromolecule metabolic process;GO:0050789//regulation of biological process;GO:00508…
10	5328101	5328300	*	1.26094e-28	2.73452e-26	-78.7126	Os10g0177200	Genebody	drought stress response-1	EF-HAND 2 domain containing protein. (Os10t0177200-02)	-	-	-	-	-	GO:0005488//binding;GO:0003674//molecular_function	-
10	8558901	8559100	*	1.44844e-35	4.65185e-33	91.1765	Os10g0318700	Genebody	-	-	-	-	-	-	-	-	-
10	8561201	8561400	*	8.72173e-91	2.27905e-87	-81.9591	Os10g0318700	Genebody	-	-	-	-	-	-	-	-	-
10	9503501	9503700	*	5.3494e-40	2.15717e-37	-77.4913	Os10g0333000	Genebody	-	-	-	-	-	-	-	-	-
10	10753001	10753200	*	3.80154e-74	5.78699e-71	-79.6827	Os10g0352200	Genebody	-	Conserved hypothetical protein. (Os10t0352200-01)	-	-	-	-	GO:0005575//cellular_component;GO:0016020//membrane	-	-
10	10753101	10753300	*	1.98169e-44	9.89156e-42	-83.7958	Os10g0352200	Genebody	-	Conserved hypothetical protein. (Os10t0352200-01)	-	-	-	-	GO:0005575//cellular_component;GO:0016020//membrane	-	-
10	10753201	10753400	*	2.09892e-25	3.71859e-23	-88.7529	Os10g0352200	Genebody	-	Conserved hypothetical protein. (Os10t0352200-01)	-	-	-	-	GO:0005575//cellular_component;GO:0016020//membrane	-	-
10	10753301	10753500	*	1.9304e-13	1.31911e-11	-81.1966	Os10g0352200	Genebody	-	Conserved hypothetical protein. (Os10t0352200-01)	-	-	-	-	GO:0005575//cellular_component;GO:0016020//membrane	-	-
10	12080201	12080400	*	6.33e-24	1.01596e-21	-78.3951	Os10g0378000	Genebody	-	Similar to predicted protein. (Os10t0378000-00)	-	-	-	-	GO:0005575//cellular_component;GO:0016020//membrane	GO:0003824//catalytic activity;GO:0005488//binding;GO:0003674//molecular_function	GO:0007275//multicellular organism development;GO:0006629//lipid metabolic process;GO:0044707//single-multicellular organism process;GO:0071704//organic substance metabolic process;GO:0008150//biological_process;GO:0009058//biosynthetic process;GO:0008152//metabolic process;GO:0044767//single-organism developmental process;GO:0032501//multicellular organismal process;GO:0044238//primary metabolic…
10	12996901	12997100	*	3.00803e-49	1.85383e-46	-85.3736	Os10g0390900	Genebody	-	Hypothetical conserved gene. (Os10t0390900-00)	-	-	-	-	-	GO:0003674//molecular_function;GO:0016787//hydrolase activity;GO:0003824//catalytic activity	GO:0006629//lipid metabolic process;GO:0009987//cellular process;GO:0044710//single-organism metabolic process;GO:0071704//organic substance metabolic process;GO:0008150//biological_process;GO:0008152//metabolic process;GO:0016043//cellular component organization;GO:0044699//single-organism process;GO:0071840//cellular component organization or biogenesis;GO:0009058//biosynthetic process;GO:00442…
10	13150301	13150500	*	2.05452e-20	2.56793e-18	-77.3585	Os10g0394100	Genebody	-	Metallophosphoesterase domain containing protein. (Os10t0394100-01)	-	-	-	-	-	GO:0003674//molecular_function;GO:0003824//catalytic activity;GO:0016787//hydrolase activity	-
10	13221301	13221500	*	5.60909e-24	9.03965e-22	-76.7468	Os10g0395000	Genebody	RECEPTOR-LIKE CYTOPLASMIC KINASE 298	Protein kinase, core domain containing protein. (Os10t0395000-01)	-	-	-	-	GO:0005575//cellular_component;GO:0071944//cell periphery;GO:0016020//membrane;GO:0005623//cell;GO:0005886//plasma membrane;GO:0044464//cell part	GO:1901265//nucleoside phosphate binding;GO:0016772//transferase activity, transferring phosphorus-containing groups;GO:0003674//molecular_function;GO:0005488//binding;GO:1901363//heterocyclic compound binding;GO:0003824//catalytic activity;GO:0097159//organic cyclic compound binding;GO:0060089//molecular transducer activity;GO:0016301//kinase activity;GO:0004872//receptor activity;GO:0016740//tr…	GO:0071704//organic substance metabolic process;GO:0050794//regulation of cellular process;GO:0050789//regulation of biological process;GO:0044238//primary metabolic process;GO:0023052//signaling;GO:0050896//response to stimulus;GO:0044763//single-organism cellular process;GO:0009987//cellular process;GO:0044700//single organism signaling;GO:0065007//biological regulation;GO:0051716//cellular res…
10	13844701	13844900	*	4.67288e-13	3.0721e-11	-77.2125	Os10g0405500	Genebody	HOMOLOGOUS PAIRING ABERRATION IN RICE MEIOSIS 3	Coiled-coil protein, Homologous chromosome pairing and synapsis in meiosis (Os10t0405500-01)	-	-	-	-	GO:0005622//intracellular;GO:0043227//membrane-bounded organelle;GO:0043231//intracellular membrane-bounded organelle;GO:0005634//nucleus;GO:0043229//intracellular organelle;GO:0043226//organelle;GO:0005575//cellular_component;GO:0044464//cell part;GO:0005623//cell;GO:0044424//intracellular part	-	GO:0008150//biological_process;GO:0007049//cell cycle;GO:0044699//single-organism process;GO:0071840//cellular component organization or biogenesis;GO:0009987//cellular process;GO:0044763//single-organism cellular process;GO:0000003//reproduction;GO:0016043//cellular component organization
10	14732901	14733100	*	5.69833e-21	7.42737e-19	-90.1053	Os10g0419100	Genebody	-	-	-	-	-	-	-	-	-
10	15797701	15797900	*	2.45176e-33	6.96067e-31	88.6179	Os10g0439800	Genebody	P-450 71Z4	Similar to H0813E03.1 protein. (Os10t0439800-00)	-	-	-	-	GO:0016020//membrane;GO:0005575//cellular_component	GO:0003824//catalytic activity;GO:0005488//binding;GO:0003674//molecular_function	GO:0044710//single-organism metabolic process;GO:0008150//biological_process;GO:0008152//metabolic process;GO:0044699//single-organism process;GO:0009058//biosynthetic process;GO:0019748//secondary metabolic process
10	15797701	15797900	*	2.45176e-33	6.96067e-31	88.6179	Os10g0439862	Genebody	-	-	-	-	-	-	-	-	-
10	16429301	16429500	*	5.59506e-09	2.25147e-07	-75	Os10g0450900	Genebody	glycine-rich protein, Glycine-rich protein 2, glycine-rich cell wall protein	Similar to Glycine-rich cell wall structural protein 2 precursor. (Os10t0450900-02)	-	-	-	-	GO:0044464//cell part;GO:0030312//external encapsulating structure;GO:0005575//cellular_component;GO:0071944//cell periphery;GO:0005623//cell;GO:0005618//cell wall;GO:0005576//extracellular region	-	GO:0071840//cellular component organization or biogenesis;GO:0009987//cellular process;GO:0016043//cellular component organization;GO:0008150//biological_process
10	16429501	16429700	*	2.82379e-23	4.34044e-21	-95.122	Os10g0450900	Genebody	glycine-rich protein, Glycine-rich protein 2, glycine-rich cell wall protein	Similar to Glycine-rich cell wall structural protein 2 precursor. (Os10t0450900-02)	-	-	-	-	GO:0044464//cell part;GO:0030312//external encapsulating structure;GO:0005575//cellular_component;GO:0071944//cell periphery;GO:0005623//cell;GO:0005618//cell wall;GO:0005576//extracellular region	-	GO:0071840//cellular component organization or biogenesis;GO:0009987//cellular process;GO:0016043//cellular component organization;GO:0008150//biological_process
10	16429601	16429800	*	1.70791e-24	2.84596e-22	-94.5455	Os10g0450900	Genebody	glycine-rich protein, Glycine-rich protein 2, glycine-rich cell wall protein	Similar to Glycine-rich cell wall structural protein 2 precursor. (Os10t0450900-02)	-	-	-	-	GO:0044464//cell part;GO:0030312//external encapsulating structure;GO:0005575//cellular_component;GO:0071944//cell periphery;GO:0005623//cell;GO:0005618//cell wall;GO:0005576//extracellular region	-	GO:0071840//cellular component organization or biogenesis;GO:0009987//cellular process;GO:0016043//cellular component organization;GO:0008150//biological_process
10	17249501	17249700	*	8.72361e-50	5.5044e-47	-92.0282	Os10g0467100	Genebody	-	-	-	-	-	-	-	-	-
10	17249601	17249800	*	1.0145e-41	4.43e-39	-92.7928	Os10g0467100	Genebody	-	-	-	-	-	-	-	-	-
10	17346701	17346900	*	1.72091e-18	1.84806e-16	77.9661	Os10g0469100	Genebody	-	-	-	-	-	-	-	-	-
10	17346701	17346900	*	1.72091e-18	1.84806e-16	77.9661	Os10g0469300	Genebody	-	Leucine-rich repeat, N-terminal domain containing protein. (Os10t0469300-00)	-	-	-	-	GO:0016020//membrane;GO:0005575//cellular_component	GO:0005488//binding;GO:0003674//molecular_function;GO:0005515//protein binding	-
10	17473201	17473400	*	1.95772e-29	4.46202e-27	-86.5613	Os10g0471300	Genebody	CYANASE	Similar to Cyanate lyase (CYN). (Os10t0471300-01)	Metabolism	Energy metabolism	ko00910//Nitrogen metabolism	K01725	GO:0044424//intracellular part;GO:0005829//cytosol;GO:0044444//cytoplasmic part;GO:0005622//intracellular;GO:0005575//cellular_component;GO:0044464//cell part;GO:0005623//cell;GO:0005737//cytoplasm	GO:1901363//heterocyclic compound binding;GO:0005515//protein binding;GO:0005488//binding;GO:0097159//organic cyclic compound binding;GO:0003676//nucleic acid binding;GO:0003677//DNA binding;GO:0003824//catalytic activity;GO:0003674//molecular_function	GO:0009628//response to abiotic stimulus;GO:0050896//response to stimulus;GO:0008150//biological_process;GO:0009056//catabolic process;GO:0009987//cellular process;GO:0008152//metabolic process;GO:0006950//response to stress
10	17473301	17473500	*	2.91179e-31	7.35711e-29	-92.3246	Os10g0471300	Genebody	CYANASE	Similar to Cyanate lyase (CYN). (Os10t0471300-01)	Metabolism	Energy metabolism	ko00910//Nitrogen metabolism	K01725	GO:0044424//intracellular part;GO:0005829//cytosol;GO:0044444//cytoplasmic part;GO:0005622//intracellular;GO:0005575//cellular_component;GO:0044464//cell part;GO:0005623//cell;GO:0005737//cytoplasm	GO:1901363//heterocyclic compound binding;GO:0005515//protein binding;GO:0005488//binding;GO:0097159//organic cyclic compound binding;GO:0003676//nucleic acid binding;GO:0003677//DNA binding;GO:0003824//catalytic activity;GO:0003674//molecular_function	GO:0009628//response to abiotic stimulus;GO:0050896//response to stimulus;GO:0008150//biological_process;GO:0009056//catabolic process;GO:0009987//cellular process;GO:0008152//metabolic process;GO:0006950//response to stress
10	17565401	17565600	*	1.93972e-23	3.01671e-21	-76.4706	Os10g0472900	Genebody	-	Thiolase-like, subgroup domain containing protein. (Os10t0472900-01)	Metabolism	Lipid metabolism	ko00062//Fatty acid elongation	K15397	GO:0005575//cellular_component;GO:0016020//membrane	GO:0003824//catalytic activity;GO:0003674//molecular_function;GO:0016740//transferase activity	GO:0044710//single-organism metabolic process;GO:0071704//organic substance metabolic process;GO:0044238//primary metabolic process;GO:0008150//biological_process;GO:0006629//lipid metabolic process;GO:0009987//cellular process;GO:0008152//metabolic process;GO:0009058//biosynthetic process;GO:0044699//single-organism process
10	17656601	17656800	*	1.02245e-18	1.11844e-16	77.082	Os10g0474600	Genebody	-	Conserved hypothetical protein. (Os10t0474600-00)	-	-	-	-	GO:0016020//membrane;GO:0005575//cellular_component	-	-
10	18493401	18493600	*	3.13134e-24	5.13627e-22	-87.8788	Os10g0488300	Genebody	-	Vps52/Sac2 family protein. (Os10t0488300-01)	-	-	-	-	GO:0043226//organelle;GO:0044464//cell part;GO:0005829//cytosol;GO:0012505//endomembrane system;GO:0005794//Golgi apparatus;GO:0005622//intracellular;GO:0043231//intracellular membrane-bounded organelle;GO:0005575//cellular_component;GO:0043229//intracellular organelle;GO:0043227//membrane-bounded organelle;GO:0005623//cell;GO:0005737//cytoplasm;GO:0044444//cytoplasmic part;GO:0044424//intracellu…	GO:0005488//binding;GO:0005515//protein binding;GO:0003674//molecular_function	GO:0051234//establishment of localization;GO:0006810//transport;GO:0008150//biological_process;GO:0051179//localization
10	18493601	18493800	*	4.47606e-25	7.75814e-23	-82.3529	Os10g0488300	Genebody	-	Vps52/Sac2 family protein. (Os10t0488300-01)	-	-	-	-	GO:0043226//organelle;GO:0044464//cell part;GO:0005829//cytosol;GO:0012505//endomembrane system;GO:0005794//Golgi apparatus;GO:0005622//intracellular;GO:0043231//intracellular membrane-bounded organelle;GO:0005575//cellular_component;GO:0043229//intracellular organelle;GO:0043227//membrane-bounded organelle;GO:0005623//cell;GO:0005737//cytoplasm;GO:0044444//cytoplasmic part;GO:0044424//intracellu…	GO:0005488//binding;GO:0005515//protein binding;GO:0003674//molecular_function	GO:0051234//establishment of localization;GO:0006810//transport;GO:0008150//biological_process;GO:0051179//localization
10	18751701	18751900	*	1.4394e-40	5.9606e-38	-78.8136	Os10g0493850	Genebody	-	-	-	-	-	-	-	-	-
10	18773501	18773700	*	4.80632e-28	1.00481e-25	-94.0885	Os10g0494200	Genebody	-	Similar to N-acetyl-gamma-glutamyl-phosphate reductase. (Os10t0494200-00)	-	-	-	-	GO:0005623//cell;GO:0044424//intracellular part;GO:0005575//cellular_component;GO:0044464//cell part;GO:0005622//intracellular;GO:0005737//cytoplasm	GO:0097159//organic cyclic compound binding;GO:0000166//nucleotide binding;GO:0003674//molecular_function;GO:0036094//small molecule binding;GO:0003824//catalytic activity;GO:0005488//binding;GO:1901363//heterocyclic compound binding;GO:0005515//protein binding;GO:1901265//nucleoside phosphate binding	GO:0009058//biosynthetic process;GO:0008152//metabolic process;GO:0008150//biological_process;GO:0009987//cellular process
10	18773601	18773800	*	2.86483e-30	6.84446e-28	-77.7778	Os10g0494200	Genebody	-	Similar to N-acetyl-gamma-glutamyl-phosphate reductase. (Os10t0494200-00)	-	-	-	-	GO:0005623//cell;GO:0044424//intracellular part;GO:0005575//cellular_component;GO:0044464//cell part;GO:0005622//intracellular;GO:0005737//cytoplasm	GO:0097159//organic cyclic compound binding;GO:0000166//nucleotide binding;GO:0003674//molecular_function;GO:0036094//small molecule binding;GO:0003824//catalytic activity;GO:0005488//binding;GO:1901363//heterocyclic compound binding;GO:0005515//protein binding;GO:1901265//nucleoside phosphate binding	GO:0009058//biosynthetic process;GO:0008152//metabolic process;GO:0008150//biological_process;GO:0009987//cellular process
10	18774001	18774200	*	5.19462e-14	3.75587e-12	-83.0065	Os10g0494200	Genebody	-	Similar to N-acetyl-gamma-glutamyl-phosphate reductase. (Os10t0494200-00)	-	-	-	-	GO:0005623//cell;GO:0044424//intracellular part;GO:0005575//cellular_component;GO:0044464//cell part;GO:0005622//intracellular;GO:0005737//cytoplasm	GO:0097159//organic cyclic compound binding;GO:0000166//nucleotide binding;GO:0003674//molecular_function;GO:0036094//small molecule binding;GO:0003824//catalytic activity;GO:0005488//binding;GO:1901363//heterocyclic compound binding;GO:0005515//protein binding;GO:1901265//nucleoside phosphate binding	GO:0009058//biosynthetic process;GO:0008152//metabolic process;GO:0008150//biological_process;GO:0009987//cellular process
10	18774101	18774300	*	3.99337e-24	6.49402e-22	-85.1299	Os10g0494200	Genebody	-	Similar to N-acetyl-gamma-glutamyl-phosphate reductase. (Os10t0494200-00)	-	-	-	-	GO:0005623//cell;GO:0044424//intracellular part;GO:0005575//cellular_component;GO:0044464//cell part;GO:0005622//intracellular;GO:0005737//cytoplasm	GO:0097159//organic cyclic compound binding;GO:0000166//nucleotide binding;GO:0003674//molecular_function;GO:0036094//small molecule binding;GO:0003824//catalytic activity;GO:0005488//binding;GO:1901363//heterocyclic compound binding;GO:0005515//protein binding;GO:1901265//nucleoside phosphate binding	GO:0009058//biosynthetic process;GO:0008152//metabolic process;GO:0008150//biological_process;GO:0009987//cellular process
10	21979101	21979300	*	1.11792e-42	5.12132e-40	-92.2549	Os10g0558400	Genebody	-	Similar to Oxidoreductase, 2OG-Fe oxygenase family protein. (Os10t0558400-00)	-	-	-	-	-	GO:0005488//binding;GO:0003674//molecular_function;GO:0003824//catalytic activity	GO:0008152//metabolic process;GO:0008150//biological_process
10	22132601	22132800	*	1.36444e-50	8.87076e-48	84.5455	Os10g0561400	Genebody	transcription factor MYBS3	Similar to Transcription factor MYBS3. (Os10t0561400-01);Similar to Transcription factor MYBS3. (Os10t0561400-02);Similar to Myb transcription factor. (Os10t0561400-03)	-	-	-	-	GO:0005623//cell;GO:0044464//cell part;GO:0005575//cellular_component;GO:0005634//nucleus;GO:0043227//membrane-bounded organelle;GO:0043226//organelle;GO:0043231//intracellular membrane-bounded organelle;GO:0043229//intracellular organelle;GO:0044424//intracellular part;GO:0005622//intracellular	GO:1901363//heterocyclic compound binding;GO:0005488//binding;GO:0003676//nucleic acid binding;GO:0001071//nucleic acid binding transcription factor activity;GO:0003700//transcription factor activity, sequence-specific DNA binding;GO:0003677//DNA binding;GO:0003674//molecular_function;GO:0097159//organic cyclic compound binding	GO:0006725//cellular aromatic compound metabolic process;GO:0008152//metabolic process;GO:0006139//nucleobase-containing compound metabolic process;GO:0050896//response to stimulus;GO:0008150//biological_process;GO:0009987//cellular process;GO:0009058//biosynthetic process;GO:0034641//cellular nitrogen compound metabolic process;GO:0046483//heterocycle metabolic process;GO:0044237//cellular metab…
[truncated: 2,634 more rows]

## Sheet: Table S22.2
Table S22 Diferentially methylated genes identified between RS24 and NP24 under CHG context
chr	start	end	strand	pvalue	qvalue	meth.diff	GeneID	position	Symbol	Description	KEGG_A_class	KEGG_B_class	Pathway	K_ID	GO Component	GO Function	GO Process
1	185801	186000	*	4.64648e-34	1.01319e-30	-61.6771	Os01g0103400	Genebody	-	-	-	-	-	-	-	-	-
[truncated: 3,032 more rows]

## Sheet: Table S22.3
Table S22 Diferentially methylated genes identified between RS24 and NP24 under CHH context
chr	start	end	strand	pvalue	qvalue	meth.diff	GeneID	position	Symbol	Description	KEGG_A_class	KEGG_B_class	Pathway	K_ID	GO Component	GO Function	GO Process
1	6109001	6109200	*	1.15323e-16	2.01245e-13	40.273	Os01g0212000	Genebody	-	-	-	-	-	-	-	-	-
[truncated: 326 more rows]
