# Supplementary material for: Exploring the molecular mechanism of OsROS1a in regulating resistance to bacterial leaf streak through transcriptome and DNA methylation profiling in rice (Oryza sativa L.)
Source: BMC Genomics. 2025 Aug 1;26:713. doi: 10.1186/s12864-025-11895-1 (PMC12315458; doi:10.1186/s12864-025-11895-1)
Supplement: Supplementary file 23 — Supplementary Material 23 [file 12864_2025_11895_MOESM23_ESM.xlsx]

## Sheet: GO_class
Table S23 GO classification annotation of the DMEGs
#Total_gene	49484	139
#GO_classify1	GO_classify2	GO_ID	AllGene_number	Selected_gene_number	Selected_gene_ID
biological process	cellular process	GO:0009987	33720	114	LOC_Os06g03690;LOC_Os01g02790;LOC_Os06g08041;LOC_Os08g39660;LOC_Os06g44160;LOC_Os08g42750;LOC_Os01g43480;LOC_Os07g36560;LOC_Os10g28350;LOC_Os02g42620;LOC_Os10g36500;LOC_Os05g08370;LOC_Os04g42120;LOC_Os05g34830;LOC_Os01g08020;LOC_Os05g45170;LOC_Os11g12240;LOC_Os01g66100;LOC_Os09g28160;LOC_Os01g64570;LOC_Os01g35330;LOC_Os09g30130;LOC_Os02g46910;LOC_Os07g34260;LOC_Os01g72370;LOC_Os02g40200;LOC_Os07g…
biological process	metabolic process	GO:0008152	33029	106	LOC_Os06g08041;LOC_Os01g02790;LOC_Os06g03690;LOC_Os02g42620;LOC_Os01g43480;LOC_Os07g36560;LOC_Os11g27329;LOC_Os10g28350;LOC_Os08g39660;LOC_Os06g44160;LOC_Os08g42750;LOC_Os05g34830;LOC_Os10g36500;LOC_Os04g42120;LOC_Os05g08370;LOC_Os09g28160;LOC_Os01g64570;LOC_Os01g66100;LOC_Os01g08020;LOC_Os05g45170;LOC_Os09g30130;LOC_Os02g46910;LOC_Os02g40200;LOC_Os01g72370;LOC_Os07g34260;LOC_Os07g38800;LOC_Os02g…
biological process	single-organism process	GO:0044699	24148	111	LOC_Os01g35330;LOC_Os09g30130;LOC_Os02g46910;LOC_Os02g40200;LOC_Os07g34260;LOC_Os01g72370;LOC_Os07g35340;LOC_Os04g21820;LOC_Os03g03070;LOC_Os07g38800;LOC_Os02g56050;LOC_Os03g02460;LOC_Os04g44510;LOC_Os03g43880;LOC_Os09g17560;LOC_Os07g35960;LOC_Os01g58240;LOC_Os12g30824;LOC_Os01g24790;LOC_Os02g09220;LOC_Os01g27230;LOC_Os03g27990;LOC_Os01g42200;LOC_Os01g46350;LOC_Os03g44740;LOC_Os08g14880;LOC_Os05g…
biological process	response to stimulus	GO:0050896	17332	97	LOC_Os02g40200;LOC_Os07g34260;LOC_Os01g72370;LOC_Os09g30130;LOC_Os02g46910;LOC_Os03g03070;LOC_Os04g21820;LOC_Os07g35340;LOC_Os07g38800;LOC_Os02g56050;LOC_Os01g38359;LOC_Os07g35960;LOC_Os03g02460;LOC_Os03g43880;LOC_Os01g24790;LOC_Os01g58240;LOC_Os12g30824;LOC_Os11g10770;LOC_Os03g44740;LOC_Os01g46350;LOC_Os01g42200;LOC_Os03g27990;LOC_Os01g27230;LOC_Os12g12130;LOC_Os08g14880;LOC_Os06g08041;LOC_Os01g…
biological process	biological regulation	GO:0065007	14726	69	LOC_Os06g44160;LOC_Os08g42750;LOC_Os10g28350;LOC_Os01g43480;LOC_Os02g42620;LOC_Os01g02790;LOC_Os05g45170;LOC_Os01g64570;LOC_Os05g08370;LOC_Os10g36500;LOC_Os05g34830;LOC_Os04g21820;LOC_Os12g07180;LOC_Os03g03070;LOC_Os07g38800;LOC_Os02g56050;LOC_Os01g72370;LOC_Os02g40200;LOC_Os02g46910;LOC_Os03g27990;LOC_Os01g27230;LOC_Os03g44740;LOC_Os08g14880;LOC_Os12g12130;LOC_Os05g08860;LOC_Os04g44510;LOC_Os07g…
biological process	developmental process	GO:0032502	12986	55	LOC_Os02g42620;LOC_Os08g42750;LOC_Os11g39990;LOC_Os01g43480;LOC_Os01g39770;LOC_Os04g17660;LOC_Os06g08041;LOC_Os01g28790;LOC_Os03g19090;LOC_Os03g54170;LOC_Os01g66100;LOC_Os11g46900;LOC_Os03g45170;LOC_Os05g12630;LOC_Os06g48160;LOC_Os03g40600;LOC_Os07g48980;LOC_Os10g40520;LOC_Os09g12660;LOC_Os08g34240;LOC_Os06g46270;LOC_Os04g42120;LOC_Os10g02250;LOC_Os05g08370;LOC_Os01g50420;LOC_Os12g26290;LOC_Os05g…
biological process	multicellular organismal process	GO:0032501	12329	53	LOC_Os02g42620;LOC_Os01g43480;LOC_Os01g01660;LOC_Os11g39990;LOC_Os08g42750;LOC_Os01g28790;LOC_Os06g08041;LOC_Os04g17660;LOC_Os01g39770;LOC_Os03g54170;LOC_Os06g48160;LOC_Os03g45170;LOC_Os05g12630;LOC_Os01g66100;LOC_Os11g46900;LOC_Os10g40520;LOC_Os07g48980;LOC_Os03g40600;LOC_Os06g46270;LOC_Os08g34240;LOC_Os09g12660;LOC_Os05g34830;LOC_Os12g26290;LOC_Os01g50420;LOC_Os10g02250;LOC_Os04g42120;LOC_Os05g…
biological process	cellular component organization or biogenesis	GO:0071840	12217	58	LOC_Os07g38800;LOC_Os04g07280;LOC_Os04g21820;LOC_Os12g07180;LOC_Os11g35330;LOC_Os09g35780;LOC_Os02g40200;LOC_Os09g30130;LOC_Os02g46910;LOC_Os07g32710;LOC_Os01g41420;LOC_Os01g35330;LOC_Os11g29290;LOC_Os12g12130;LOC_Os12g37690;LOC_Os09g19229;LOC_Os01g46350;LOC_Os01g42200;LOC_Os03g27990;LOC_Os01g24790;LOC_Os02g52650;LOC_Os02g15750;LOC_Os12g30824;LOC_Os12g02840;LOC_Os05g25770;LOC_Os10g14920;LOC_Os04g…
biological process	localization	GO:0051179	8656	42	LOC_Os01g41420;LOC_Os03g20870;LOC_Os09g30130;LOC_Os02g40200;LOC_Os07g35340;LOC_Os03g03070;LOC_Os04g07280;LOC_Os07g38800;LOC_Os03g02460;LOC_Os10g14920;LOC_Os04g44510;LOC_Os12g02840;LOC_Os05g25770;LOC_Os02g15750;LOC_Os02g52650;LOC_Os09g19229;LOC_Os12g12130;LOC_Os12g37690;LOC_Os01g02830;LOC_Os01g02790;LOC_Os04g17660;LOC_Os01g39770;LOC_Os01g37630;LOC_Os11g39990;LOC_Os03g08480;LOC_Os08g42750;LOC_Os01g…
biological process	reproductive process	GO:0022414	7492	29	LOC_Os03g45170;LOC_Os12g37690;LOC_Os12g12130;LOC_Os01g66100;LOC_Os11g46900;LOC_Os09g19229;LOC_Os07g48980;LOC_Os03g40600;LOC_Os03g27990;LOC_Os06g46270;LOC_Os08g34240;LOC_Os01g58240;LOC_Os09g12660;LOC_Os01g50420;LOC_Os05g08370;LOC_Os12g02840;LOC_Os10g02250;LOC_Os04g07280;LOC_Os01g43480;LOC_Os03g03070;LOC_Os08g42750;LOC_Os04g21820;LOC_Os01g28790;LOC_Os06g08041;LOC_Os02g46910;LOC_Os02g40200;LOC_Os03g…
biological process	multi-organism process	GO:0051704	7252	47	LOC_Os02g42620;LOC_Os01g43480;LOC_Os10g28350;LOC_Os11g39990;LOC_Os08g42750;LOC_Os06g44160;LOC_Os01g28790;LOC_Os01g37630;LOC_Os01g02830;LOC_Os04g17660;LOC_Os01g02790;LOC_Os03g54170;LOC_Os10g09990;LOC_Os03g45170;LOC_Os01g64570;LOC_Os11g46900;LOC_Os10g40520;LOC_Os07g48980;LOC_Os06g46270;LOC_Os08g34240;LOC_Os06g40818;LOC_Os05g34830;LOC_Os12g26290;LOC_Os01g50420;LOC_Os10g02250;LOC_Os05g08370;LOC_Os07g…
biological process	signaling	GO:0023052	5550	35	LOC_Os01g64570;LOC_Os10g40520;LOC_Os08g34240;LOC_Os06g46270;LOC_Os05g34830;LOC_Os01g50420;LOC_Os05g08370;LOC_Os02g42620;LOC_Os10g28350;LOC_Os11g39990;LOC_Os08g42750;LOC_Os01g37630;LOC_Os04g17660;LOC_Os01g02790;LOC_Os01g02830;LOC_Os01g39770;LOC_Os12g12130;LOC_Os08g14880;LOC_Os12g37690;LOC_Os09g19229;LOC_Os01g27230;LOC_Os03g27990;LOC_Os12g30824;LOC_Os02g15750;LOC_Os07g35960;LOC_Os10g14920;LOC_Os05g…
biological process	growth	GO:0040007	4157	26	LOC_Os03g27990;LOC_Os03g40600;LOC_Os07g48980;LOC_Os10g40520;LOC_Os01g42200;LOC_Os11g46900;LOC_Os01g66100;LOC_Os12g12130;LOC_Os12g02840;LOC_Os10g02250;LOC_Os05g08370;LOC_Os10g14920;LOC_Os08g34240;LOC_Os08g42750;LOC_Os04g21820;LOC_Os03g08480;LOC_Os01g43480;LOC_Os01g35330;LOC_Os07g32710;LOC_Os03g54170;LOC_Os01g39770;LOC_Os02g40200;LOC_Os02g46910;LOC_Os04g17660;LOC_Os09g30130;LOC_Os01g28790
biological process	immune system process	GO:0002376	3457	27	LOC_Os06g46270;LOC_Os02g15750;LOC_Os12g26290;LOC_Os05g34830;LOC_Os01g50420;LOC_Os05g25770;LOC_Os03g45170;LOC_Os12g12130;LOC_Os01g64570;LOC_Os09g19229;LOC_Os11g12240;LOC_Os10g40520;LOC_Os03g27990;LOC_Os11g35330;LOC_Os01g37630;LOC_Os01g02830;LOC_Os04g17660;LOC_Os01g02790;LOC_Os02g40200;LOC_Os04g32620;LOC_Os07g38800;LOC_Os01g32770;LOC_Os02g42620;LOC_Os10g28350;LOC_Os11g39990;LOC_Os08g42750;LOC_Os06g…
biological process	reproduction	GO:0000003	1915	1	LOC_Os01g43480
biological process	rhythmic process	GO:0048511	638	2	LOC_Os03g27990;LOC_Os01g01660
biological process	biological adhesion	GO:0022610	233	1	LOC_Os07g38800
biological process	locomotion	GO:0040011	82	0
biological process	biological phase	GO:0044848	69	0
biological process	behavior	GO:0007610	18	0
biological process	cell killing	GO:0001906	16	0
cellular component	cell	GO:0005623	42260	127	LOC_Os03g27990;LOC_Os01g27230;LOC_Os01g58335;LOC_Os03g44740;LOC_Os01g42200;LOC_Os01g46350;LOC_Os05g08860;LOC_Os12g12130;LOC_Os08g14880;LOC_Os03g43880;LOC_Os03g02460;LOC_Os04g44510;LOC_Os01g38359;LOC_Os09g17560;LOC_Os04g11400;LOC_Os11g10770;LOC_Os12g30824;LOC_Os01g58240;LOC_Os02g09220;LOC_Os04g21820;LOC_Os12g07180;LOC_Os11g09979;LOC_Os07g35340;LOC_Os03g03070;LOC_Os02g56050;LOC_Os07g38800;LOC_Os04g…
cellular component	cell part	GO:0044464	42260	127	LOC_Os01g72360;LOC_Os11g11580;LOC_Os01g01660;LOC_Os11g39990;LOC_Os01g42210;LOC_Os04g12430;LOC_Os03g08480;LOC_Os01g37630;LOC_Os01g02830;LOC_Os04g17660;LOC_Os01g39770;LOC_Os07g49110;LOC_Os03g54170;LOC_Os10g09990;LOC_Os03g19090;LOC_Os11g09850;LOC_Os05g12630;LOC_Os06g48160;LOC_Os03g45170;LOC_Os02g40010;LOC_Os05g11900;LOC_Os11g46900;LOC_Os01g23710;LOC_Os10g40520;LOC_Os04g32404;LOC_Os03g17480;LOC_Os07g…
cellular component	organelle	GO:0043226	39025	121	LOC_Os02g40010;LOC_Os05g11900;LOC_Os03g45170;LOC_Os05g12630;LOC_Os06g48160;LOC_Os01g23710;LOC_Os11g46900;LOC_Os07g48980;LOC_Os03g17480;LOC_Os07g44140;LOC_Os10g40520;LOC_Os04g32404;LOC_Os11g11960;LOC_Os03g40600;LOC_Os08g38800;LOC_Os08g04340;LOC_Os01g16310;LOC_Os06g40818;LOC_Os09g12660;LOC_Os08g34240;LOC_Os06g46270;LOC_Os11g12340;LOC_Os01g65770;LOC_Os04g58390;LOC_Os10g02250;LOC_Os01g50420;LOC_Os01g…
cellular component	membrane	GO:0016020	15346	62	LOC_Os03g20870;LOC_Os01g41420;LOC_Os11g29290;LOC_Os01g35330;LOC_Os04g32620;LOC_Os02g40200;LOC_Os09g30130;LOC_Os11g11890;LOC_Os11g35330;LOC_Os09g35780;LOC_Os12g07180;LOC_Os04g21820;LOC_Os07g35340;LOC_Os04g07280;LOC_Os07g38800;LOC_Os12g02840;LOC_Os03g02460;LOC_Os03g43880;LOC_Os10g14920;LOC_Os07g35960;LOC_Os01g38359;LOC_Os02g15750;LOC_Os01g58240;LOC_Os02g09220;LOC_Os02g52650;LOC_Os03g27990;LOC_Os03g…
cellular component	organelle part	GO:0044422	9490	33	LOC_Os03g54170;LOC_Os01g39770;LOC_Os06g03690;LOC_Os04g17660;LOC_Os06g44160;LOC_Os08g42750;LOC_Os01g42210;LOC_Os01g43480;LOC_Os01g72360;LOC_Os05g08370;LOC_Os01g50420;LOC_Os01g16310;LOC_Os09g12660;LOC_Os05g45170;LOC_Os03g17480;LOC_Os09g28160;LOC_Os05g12630;LOC_Os03g45170;LOC_Os03g20870;LOC_Os01g58100;LOC_Os04g32620;LOC_Os09g30130;LOC_Os12g07180;LOC_Os06g28194;LOC_Os04g07280;LOC_Os10g14920;LOC_Os03g…
cellular component	membrane part	GO:0044425	4777	17	LOC_Os03g27990;LOC_Os01g08020;LOC_Os09g28160;LOC_Os02g40010;LOC_Os03g45170;LOC_Os05g08370;LOC_Os12g02840;LOC_Os01g58240;LOC_Os02g52650;LOC_Os08g42750;LOC_Os03g08480;LOC_Os01g42210;LOC_Os08g39660;LOC_Os03g20870;LOC_Os01g41420;LOC_Os02g40200;LOC_Os09g30130
cellular component	macromolecular complex	GO:0032991	3864	11	LOC_Os03g45170;LOC_Os02g40010;LOC_Os01g64570;LOC_Os01g43480;LOC_Os02g52650;LOC_Os06g03690;LOC_Os09g12660;LOC_Os07g34260;LOC_Os01g39770;LOC_Os01g50420;LOC_Os11g09850
cellular component	extracellular region	GO:0005576	2955	16	LOC_Os01g58240;LOC_Os09g12660;LOC_Os06g40818;LOC_Os10g14920;LOC_Os01g50420;LOC_Os12g26290;LOC_Os05g12630;LOC_Os03g45170;LOC_Os06g48160;LOC_Os03g27990;LOC_Os01g46350;LOC_Os10g40520;LOC_Os01g02790;LOC_Os02g46910;LOC_Os07g38800;LOC_Os01g43480
cellular component	cell junction	GO:0030054	2811	10	LOC_Os07g32710;LOC_Os07g38800;LOC_Os03g45170;LOC_Os02g42620;LOC_Os01g46350;LOC_Os01g43480;LOC_Os10g40520;LOC_Os07g44140;LOC_Os03g27990;LOC_Os08g42750
cellular component	symplast	GO:0055044	2806	10	LOC_Os03g45170;LOC_Os07g38800;LOC_Os02g42620;LOC_Os01g43480;LOC_Os01g46350;LOC_Os10g40520;LOC_Os07g44140;LOC_Os03g27990;LOC_Os08g42750;LOC_Os07g32710
cellular component	membrane-enclosed lumen	GO:0031974	2579	8	LOC_Os02g15750;LOC_Os06g03690;LOC_Os01g58100;LOC_Os04g32620;LOC_Os04g07280;LOC_Os05g12630;LOC_Os06g44160;LOC_Os01g43480
cellular component	extracellular region part	GO:0044421	102	0
cellular component	nucleoid	GO:0009295	60	0
cellular component	virion	GO:0019012	14	0
cellular component	virion part	GO:0044423	14	0
molecular function	binding	GO:0005488	29485	90	LOC_Os03g27990;LOC_Os01g27230;LOC_Os03g44740;LOC_Os01g42200;LOC_Os08g14880;LOC_Os12g12130;LOC_Os05g08860;LOC_Os04g44510;LOC_Os01g38359;LOC_Os09g17560;LOC_Os01g58240;LOC_Os12g30824;LOC_Os11g10770;LOC_Os02g09220;LOC_Os04g21820;LOC_Os07g35340;LOC_Os03g03070;LOC_Os02g56050;LOC_Os07g38800;LOC_Os01g72370;LOC_Os07g34260;LOC_Os02g40200;LOC_Os05g45170;LOC_Os11g12240;LOC_Os01g66100;LOC_Os05g08370;LOC_Os04g…
molecular function	catalytic activity	GO:0003824	26800	79	LOC_Os01g01660;LOC_Os11g39990;LOC_Os03g08480;LOC_Os07g49110;LOC_Os10g09990;LOC_Os11g09850;LOC_Os01g37630;LOC_Os04g17660;LOC_Os01g02830;LOC_Os04g32404;LOC_Os03g17480;LOC_Os07g48980;LOC_Os07g44140;LOC_Os03g40600;LOC_Os03g45170;LOC_Os06g48160;LOC_Os05g12630;LOC_Os02g40010;LOC_Os11g46900;LOC_Os12g26290;LOC_Os01g50420;LOC_Os10g02250;LOC_Os04g58390;LOC_Os08g34240;LOC_Os06g40818;LOC_Os01g16310;LOC_Os09g…
molecular function	transporter activity	GO:0005215	2428	8	LOC_Os10g14920;LOC_Os12g02840;LOC_Os01g41420;LOC_Os03g08480;LOC_Os01g08020;LOC_Os03g45170;LOC_Os02g40010;LOC_Os09g28160
molecular function	nucleic acid binding transcription factor activity	GO:0001071	1896	8	LOC_Os06g46270;LOC_Os05g25770;LOC_Os05g34830;LOC_Os04g32620;LOC_Os03g54170;LOC_Os12g37690;LOC_Os03g03070;LOC_Os01g01660
molecular function	electron carrier activity	GO:0009055	959	9	LOC_Os02g09220;LOC_Os08g04340;LOC_Os11g29290;LOC_Os02g09240;LOC_Os11g41680;LOC_Os03g40600;LOC_Os08g39660;LOC_Os03g44740;LOC_Os07g44140
molecular function	structural molecule activity	GO:0005198	809	1	LOC_Os11g11890
molecular function	molecular transducer activity	GO:0060089	695	3	LOC_Os07g38800;LOC_Os12g12130;LOC_Os02g40200
molecular function	signal transducer activity	GO:0004871	695	3	LOC_Os02g40200;LOC_Os12g12130;LOC_Os07g38800
molecular function	antioxidant activity	GO:0016209	349	2	LOC_Os12g26290;LOC_Os03g45170
molecular function	nutrient reservoir activity	GO:0045735	114	2	LOC_Os05g12630;LOC_Os11g39990
molecular function	transcription factor activity, protein binding	GO:0000988	114	0
molecular function	metallochaperone activity	GO:0016530	10	0
molecular function	translation regulator activity	GO:0045182	8	0
molecular function	protein tag	GO:0031386	5	0																													molecular function	protein tag	GO:0031387	-5	-10
