# Supplementary material for: Exploring the molecular mechanism of OsROS1a in regulating resistance to bacterial leaf streak through transcriptome and DNA methylation profiling in rice (Oryza sativa L.)
Source: BMC Genomics. 2025 Aug 1;26:713. doi: 10.1186/s12864-025-11895-1 (PMC12315458; doi:10.1186/s12864-025-11895-1)
Supplement: Supplementary file 24 — Supplementary Material 24 [file 12864_2025_11895_MOESM24_ESM.xlsx]

## Sheet: KEGG_enrichment 1
Table S24 KEGG enrichment Of DMEGs
KEGG_enrichment	Gene_id
osa01110 Biosynthesis of secondary metabolites - Oryza sativa japonica (Japanese rice) (RefSeq) (7)
osa:4325003 K05282 gibberellin 20 oxidase 2	LOC_Os01g66100
osa:4343432 K17212 bisdemethoxycurcumin synthase-like	LOC_Os07g34260
osa:4344361 K05953 nicotianamine synthase 3	LOC_Os07g48980
osa:4346656 K00975 glucose-1-phosphate adenylyltransferase small subunit, chloroplastic/amyloplastic-like	LOC_Os09g12660
osa:4346795 K22588 O-methyltransferase ZRP4	LOC_Os09g17560
osa:4348200 K13496 UDP-glycosyltransferase 73C1	LOC_Os10g09990
osa:4352248 K14037 ent-sandaracopimara-8(14),15-diene synthase	LOC_Os12g30824
osa01100 Metabolic pathways - Oryza sativa japonica (Japanese rice) (RefSeq) (6)
osa:4325003 K05282 gibberellin 20 oxidase 2	LOC_Os01g66100
osa:4330828 K08911 chlorophyll a-b binding protein 4, chloroplastic	LOC_Os02g52650
osa:4332456 K00799 protein IN2-1 homolog A	LOC_Os03g17480
osa:4344361 K05953 nicotianamine synthase 3	LOC_Os07g48980
osa:4346656 K00975 glucose-1-phosphate adenylyltransferase small subunit, chloroplastic/amyloplastic-like	LOC_Os09g12660
osa:4346795 K22588 O-methyltransferase ZRP4	LOC_Os09g17560
osa00904 Diterpenoid biosynthesis - Oryza sativa japonica (Japanese rice) (RefSeq); Including: Gibberellin biosynthesis (3)
osa:4325003 K05282 gibberellin 20 oxidase 2	LOC_Os01g66100
osa:4333585 K22640 flavonoid 3'-monooxygenase	LOC_Os03g44740
osa:4352248 K14037 ent-sandaracopimara-8(14),15-diene synthase	LOC_Os12g30824
osa00999 Biosynthesis of various plant secondary metabolites - Oryza sativa japonica (Japanese rice) (RefSeq); (1)
osa:4344361 K05953 nicotianamine synthase 3	LOC_Os07g48980
osa01250 Biosynthesis of nucleotide sugars - Oryza sativa japonica (Japanese rice) (RefSeq) (1)
osa:4346656 K00975 glucose-1-phosphate adenylyltransferase small subunit, chloroplastic/amyloplastic-like	LOC_Os09g12660
osa00500 Starch and sucrose metabolism - Oryza sativa japonica (Japanese rice) (RefSeq) (1)
osa:4346656 K00975 glucose-1-phosphate adenylyltransferase small subunit, chloroplastic/amyloplastic-like	LOC_Os09g12660
osa00908 Zeatin biosynthesis - Oryza sativa japonica (Japanese rice) (RefSeq) (1)
osa:4348200 K13496 UDP-glycosyltransferase 73C1	LOC_Os10g09990
osa00380 Tryptophan metabolism - Oryza sativa japonica (Japanese rice) (RefSeq) (1)
osa:4346795 K22588 O-methyltransferase ZRP4	LOC_Os09g17560
osa00196 Photosynthesis - antenna proteins - Oryza sativa japonica (Japanese rice) (RefSeq) (1)
osa:4330828 K08911 chlorophyll a-b binding protein 4, chloroplastic	LOC_Os02g52650
osa00480 Glutathione metabolism - Oryza sativa japonica (Japanese rice) (RefSeq) (1)
osa:4332456 K00799 protein IN2-1 homolog A	LOC_Os03g17480
osa00520 Amino sugar and nucleotide sugar metabolism - Oryza sativa japonica (Japanese rice) (RefSeq) (1)
osa:4346656 K00975 glucose-1-phosphate adenylyltransferase small subunit, chloroplastic/amyloplastic-like	LOC_Os09g12660
osa04626 Plant-pathogen interaction - Oryza sativa japonica (Japanese rice) (RefSeq) (1)
osa:4346187 K13412 calcium-dependent protein kinase 13	LOC_Os08g42750
osa00945 Stilbenoid, diarylheptanoid and gingerol biosynthesis - Oryza sativa japonica (Japanese rice) (RefSeq) (1)
osa:4343432 K17212 bisdemethoxycurcumin synthase-like	LOC_Os07g34260
osa04075 Plant hormone signal transduction - Oryza sativa japonica (Japanese rice) (RefSeq) (1)
osa:4346187 K13412 calcium-dependent protein kinase 13	LOC_Os08g42750
osa00270 Cysteine and methionine metabolism - Oryza sativa japonica (Japanese rice) (RefSeq) (1)
osa:4344361 K05953 nicotianamine synthase 3	LOC_Os07g48980
	LOC_Os07g34260
